# Supplementary material for: Consensus Comparative Analysis of Human Embryonic Stem Cell-Derived Cardiomyocytes
Source: PLoS One. 2015 May 4;10(5):e0125442. doi: 10.1371/journal.pone.0125442 (PMC4418815; doi:10.1371/journal.pone.0125442)
Supplement: S1 Table — (XLS) [file pone.0125442.s001.xls]

## Sheet: S1
Gene Set Name	Score	PValue	Cao08ESCM	szGseaJane12CM3w	szGseaJane12CM7w	Ellen12EV
VENTRICULAR_CARDIAC_MUSCLE_TISSUE_MORPHOGENESIS(GO:0055010)	0.543383	8.65411e-49	1	1	1	1
MYOFIBRIL_ASSEMBLY(GO:0030239)	0.489238	1.13914e-38	1	1	1	1
CARDIAC_MUSCLE_TISSUE_MORPHOGENESIS(GO:0055008)	0.488207	4.81163e-54	1	1	1	1
MUSCLE_ORGAN_MORPHOGENESIS(GO:0048644)	0.468182	4.1202e-54	1	1	1	1
MUSCLE_TISSUE_MORPHOGENESIS(GO:0060415)	0.468182	5.10313e-47	1	1	1	1
HEART_CONTRACTION(GO:0060047)	0.456301	1.34951e-29	1	1	1	1
STRIATED_MUSCLE_CONTRACTION(GO:0006941)	0.449198	1.63119e-44	1	1	1	1
MUSCLE_FILAMENT_SLIDING(GO:0030049)	0.430482	3.83301e-51	1	1	1	1
ACTIN-MYOSIN_FILAMENT_SLIDING(GO:0033275)	0.430482	2.31223e-50	1	1	1	1
CARDIAC_VENTRICLE_MORPHOGENESIS(GO:0003208)	0.421429	5.93537e-48	1	1	1	1
ACTOMYOSIN_STRUCTURE_ORGANIZATION(GO:0031032)	0.420956	1.73828e-33	1	1	1	1
CARDIAC_MUSCLE_TISSUE_DEVELOPMENT(GO:0048738)	0.415963	4.85846e-61	1	1	1	1
CARDIAC_MUSCLE_CELL_DIFFERENTIATION(GO:0055007)	0.411474	6.81633e-30	1	1	1	1
REGULATION_OF_ATPASE_ACTIVITY(GO:0043462)	0.391521	1.16259e-25	1	1	1	1
CARDIAC_CELL_DIFFERENTIATION(GO:0035051)	0.347174	3.504e-33	1	1	1	1
ACTIN_FILAMENT-BASED_MOVEMENT(GO:0030048)	0.338497	5.49894e-39	1	1	1	1
STRIATED_MUSCLE_CELL_DEVELOPMENT(GO:0055002)	0.327973	3.9075e-29	1	1	1	1
POSITIVE_REGULATION_OF_FIBROBLAST_PROLIFERATION(GO:0048146)	0.320188	4.09188e-19	0	0	0	1
CARDIAC_SEPTUM_MORPHOGENESIS(GO:0060411)	0.304546	8.66319e-12	0	1	0	0
REGULATION_OF_HEART_CONTRACTION(GO:0008016)	0.304546	6.77873e-31	1	1	1	1
MUSCLE_TISSUE_DEVELOPMENT(GO:0060537)	0.294946	1.36046e-52	1	1	1	1
VENTRICULAR_SEPTUM_DEVELOPMENT(GO:0003281)	0.290107	1.068e-11	1	0	0	1
MUSCLE_CELL_DEVELOPMENT(GO:0055001)	0.28667	3.02796e-25	1	1	1	1
SKIN_DEVELOPMENT(GO:0043588)	0.285295	1.01968e-10	0	1	1	0
CARDIAC_SEPTUM_DEVELOPMENT(GO:0003279)	0.271798	1.26374e-13	0	1	0	1
REGULATION_OF_VASCULAR_ENDOTHELIAL_GROWTH_FACTOR_PRODUCTION(GO:0010574)	0.269051	1.94704e-10	1	1	1	1
MUSCLE_FIBER_DEVELOPMENT(GO:0048747)	0.266043	2.91616e-11	1	1	1	1
HEART_MORPHOGENESIS(GO:0003007)	0.261514	7.46925e-37	1	1	1	1
GLOMERULUS_DEVELOPMENT(GO:0032835)	0.26123	2.16098e-15	1	1	0	1
EXTRACELLULAR_MATRIX_ORGANIZATION(GO:0030198)	0.260027	9.76649e-22	1	1	1	1
EXTRACELLULAR_STRUCTURE_ORGANIZATION(GO:0043062)	0.260027	3.02412e-21	1	1	1	1
REGULATION_OF_STRIATED_MUSCLE_CONTRACTION(GO:0006942)	0.258222	2.35975e-10	0	1	1	1
MUSCLE_ORGAN_DEVELOPMENT(GO:0007517)	0.25773	3.50407e-48	1	1	1	1
POSITIVE_REGULATION_OF_EPITHELIAL_TO_MESENCHYMAL_TRANSITION(GO:0010718)	0.257178	9.583e-11	0	1	1	1
REGULATION_OF_MUSCLE_CONTRACTION(GO:0006937)	0.256946	4.92241e-20	0	1	1	1
DIGESTIVE_TRACT_MORPHOGENESIS(GO:0048546)	0.254719	5.09642e-09	0	0	0	0
POSITIVE_REGULATION_OF_OSTEOBLAST_DIFFERENTIATION(GO:0045669)	0.252507	1.00353e-11	0	1	0	1
POSITIVE_REGULATION_OF_REACTIVE_OXYGEN_SPECIES_METABOLIC_PROCESS(GO:2000379)	0.251003	1.15523e-10	0	0	0	1
MUSCLE_CONTRACTION(GO:0006936)	0.245563	4.82974e-57	1	1	1	1
SUBSTRATE_ADHESION-DEPENDENT_CELL_SPREADING(GO:0034446)	0.237467	2.30025e-07	0	0	0	0
POSITIVE_REGULATION_OF_OSSIFICATION(GO:0045778)	0.236426	7.10097e-12	1	1	1	1
OVULATION_CYCLE(GO:0042698)	0.233486	1.00751e-07	1	0	0	1
REGULATION_OF_SKELETAL_MUSCLE_FIBER_DEVELOPMENT(GO:0048742)	0.233316	1.12225e-10	1	1	0	1
CELLULAR_RESPONSE_TO_CALCIUM_ION(GO:0071277)	0.229239	2.53265e-08	0	0	0	1
NEGATIVE_REGULATION_OF_ENDOTHELIAL_CELL_PROLIFERATION(GO:0001937)	0.228681	1.92706e-08	1	1	1	1
MUSCLE_SYSTEM_PROCESS(GO:0003012)	0.228532	9.8531e-50	1	1	1	1
MUSCLE_STRUCTURE_DEVELOPMENT(GO:0061061)	0.220708	8.5263e-52	1	1	1	1
REGULATION_OF_EPITHELIAL_TO_MESENCHYMAL_TRANSITION(GO:0010717)	0.220547	4.80231e-11	0	1	0	1
REGULATION_OF_STRIATED_MUSCLE_CELL_DIFFERENTIATION(GO:0051153)	0.21591	2.33148e-12	1	1	1	1
REGULATION_OF_SMOOTH_MUSCLE_CELL_MIGRATION(GO:0014910)	0.214376	1.17628e-06	0	1	1	1
RESPONSE_TO_GLUCOCORTICOID_STIMULUS(GO:0051384)	0.212651	5.74843e-06	0	1	1	0
EMBRYONIC_HEART_TUBE_MORPHOGENESIS(GO:0003143)	0.212161	3.24426e-08	1	1	1	1
POSITIVE_REGULATION_OF_BONE_MINERALIZATION(GO:0030501)	0.210805	7.56848e-08	1	1	0	1
EMBRYONIC_DIGESTIVE_TRACT_DEVELOPMENT(GO:0048566)	0.209894	1.36701e-06	0	0	0	0
VASCULAR_ENDOTHELIAL_GROWTH_FACTOR_RECEPTOR_SIGNALING_PATHWAY(GO:0048010)	0.209683	1.7201e-06	0	1	1	1
RESPONSE_TO_CALCIUM_ION(GO:0051592)	0.209566	1.6699e-14	0	1	1	1
HEART_DEVELOPMENT(GO:0007507)	0.20728	4.53243e-40	1	1	1	1
EMBRYONIC_SKELETAL_SYSTEM_DEVELOPMENT(GO:0048706)	0.205883	1.99883e-09	0	1	1	0
DIGESTIVE_TRACT_DEVELOPMENT(GO:0048565)	0.204852	1.38565e-11	0	0	0	1
POSITIVE_REGULATION_OF_ENDOTHELIAL_CELL_MIGRATION(GO:0010595)	0.202956	4.49864e-11	0	0	0	1
SKELETAL_SYSTEM_MORPHOGENESIS(GO:0048705)	0.199867	5.69379e-11	0	0	0	0
REGULATION_OF_FIBROBLAST_PROLIFERATION(GO:0048145)	0.197553	3.36246e-11	0	0	0	1
MUSCLE_CELL_DIFFERENTIATION(GO:0042692)	0.195463	7.8193e-24	1	1	1	1
EMBRYONIC_HEART_TUBE_DEVELOPMENT(GO:0035050)	0.194776	1.32908e-07	0	1	0	1
REGULATION_OF_ENDOTHELIAL_CELL_MIGRATION(GO:0010594)	0.190132	3.84976e-13	0	0	0	1
REGULATION_OF_SURVIVAL_GENE_PRODUCT_EXPRESSION(GO:0045884)	0.190091	8.39016e-05	0	1	0	0
CELLULAR_RESPONSE_TO_ORGANIC_CYCLIC_COMPOUND(GO:0071407)	0.190091	6.78278e-05	1	1	1	1
RESPONSE_TO_CORTICOSTEROID_STIMULUS(GO:0031960)	0.18984	2.92926e-05	0	1	1	0
BONE_MORPHOGENESIS(GO:0060349)	0.188785	3.61616e-06	0	0	0	0
REGULATION_OF_STRIATED_MUSCLE_TISSUE_DEVELOPMENT(GO:0016202)	0.188694	1.14346e-10	0	1	0	1
HEART_LOOPING(GO:0001947)	0.187835	3.9254e-06	0	1	0	1
PLATELET_DEGRANULATION(GO:0002576)	0.185384	1.10429e-19	1	1	1	1
ENDOTHELIUM_DEVELOPMENT(GO:0003158)	0.181819	3.36423e-05	1	0	0	1
MESENCHYME_DEVELOPMENT(GO:0060485)	0.181185	1.48839e-12	0	0	0	1
CHONDROCYTE_DIFFERENTIATION(GO:0002062)	0.1801	1.28127e-05	0	1	0	1
BLOOD_CIRCULATION(GO:0008015)	0.18006	5.0474e-25	1	1	1	1
LUNG_DEVELOPMENT(GO:0030324)	0.178811	2.93708e-06	1	0	0	1
REGULATION_OF_RELEASE_OF_SEQUESTERED_CALCIUM_ION_INTO_CYTOSOL(GO:0051279)	0.178811	0.000128287	0	0	0	1
CELLULAR_RESPONSE_TO_TRANSFORMING_GROWTH_FACTOR_BETA_STIMULUS(GO:0071560)	0.177386	6.37006e-05	1	1	1	1
REGULATION_OF_BLOOD_VESSEL_SIZE(GO:0050880)	0.177006	0.000362046	0	0	0	1
NEGATIVE_REGULATION_OF_ENDOTHELIAL_CELL_MIGRATION(GO:0010596)	0.175803	0.000152521	0	0	1	1
REGULATION_OF_SYSTEMIC_ARTERIAL_BLOOD_PRESSURE(GO:0003073)	0.175427	4.99702e-07	1	1	1	0
EPITHELIAL_TO_MESENCHYMAL_TRANSITION(GO:0001837)	0.175134	4.00087e-06	0	0	0	1
NEGATIVE_REGULATION_OF_EPITHELIAL_CELL_PROLIFERATION(GO:0050680)	0.174395	9.11154e-10	0	0	0	1
REGULATION_OF_BONE_MINERALIZATION(GO:0030500)	0.173797	5.92657e-08	0	1	0	1
RESPIRATORY_TUBE_DEVELOPMENT(GO:0030323)	0.173521	3.14722e-06	1	0	0	1
CARTILAGE_DEVELOPMENT(GO:0051216)	0.173308	5.38634e-09	0	0	0	1
REGULATION_OF_ENDOTHELIAL_CELL_PROLIFERATION(GO:0001936)	0.173129	1.17606e-10	0	1	1	1
DETERMINATION_OF_HEART_LEFT-RIGHT_ASYMMETRY(GO:0061371)	0.172795	2.47068e-05	0	1	0	1
BONE_DEVELOPMENT(GO:0060348)	0.170818	4.61645e-07	0	0	0	0
REGULATION_OF_REACTIVE_OXYGEN_SPECIES_METABOLIC_PROCESS(GO:2000377)	0.170762	4.32284e-07	0	0	0	0
OUTFLOW_TRACT_MORPHOGENESIS(GO:0003151)	0.169787	1.93986e-05	0	0	0	0
OSTEOBLAST_DIFFERENTIATION(GO:0001649)	0.16738	4.6823e-06	0	0	0	1
ORGAN_MORPHOGENESIS(GO:0009887)	0.166493	3.72874e-40	1	1	1	1
POSITIVE_REGULATION_OF_INFLAMMATORY_RESPONSE(GO:0050729)	0.165622	1.87777e-05	1	0	1	1
CYCLIC_NUCLEOTIDE_METABOLIC_PROCESS(GO:0009187)	0.165385	2.9824e-08	0	1	1	1
EMBRYONIC_LIMB_MORPHOGENESIS(GO:0030326)	0.164233	4.51927e-05	0	0	0	1
REGULATION_OF_MORPHOGENESIS_OF_A_BRANCHING_STRUCTURE(GO:0060688)	0.164087	0.000509945	0	0	0	0
SMOOTH_MUSCLE_CONTRACTION(GO:0006939)	0.163509	0.000255616	0	0	0	0
RESPONSE_TO_OSMOTIC_STRESS(GO:0006970)	0.163019	0.0018719	0	0	0	0
