# Supplementary material for: Consensus Comparative Analysis of Human Embryonic Stem Cell-Derived Cardiomyocytes
Source: PLoS One. 2015 May 4;10(5):e0125442. doi: 10.1371/journal.pone.0125442 (PMC4418815; doi:10.1371/journal.pone.0125442)
Supplement: S2 Table — (XLS) [file pone.0125442.s002.xls]

## Sheet: S2
Gene Set Name	Score	PValue	Cao08ESCM	szGseaJane12CM3w	szGseaJane12CM7w	Ellen12EV
VENTRICULAR_CARDIAC_MUSCLE_TISSUE_MORPHOGENESIS(GO:0055010)	0.543383	8.65411e-49	1	1	1	1
MYOFIBRIL_ASSEMBLY(GO:0030239)	0.489238	1.13914e-38	1	1	1	1
CARDIAC_MUSCLE_TISSUE_MORPHOGENESIS(GO:0055008)	0.488207	4.81163e-54	1	1	1	1
MUSCLE_ORGAN_MORPHOGENESIS(GO:0048644)	0.468182	4.1202e-54	1	1	1	1
MUSCLE_TISSUE_MORPHOGENESIS(GO:0060415)	0.468182	5.10313e-47	1	1	1	1
HEART_CONTRACTION(GO:0060047)	0.456301	1.34951e-29	1	1	1	1
STRIATED_MUSCLE_CONTRACTION(GO:0006941)	0.449198	1.63119e-44	1	1	1	1
MUSCLE_FILAMENT_SLIDING(GO:0030049)	0.430482	3.83301e-51	1	1	1	1
ACTIN-MYOSIN_FILAMENT_SLIDING(GO:0033275)	0.430482	2.31223e-50	1	1	1	1
CARDIAC_VENTRICLE_MORPHOGENESIS(GO:0003208)	0.421429	5.93537e-48	1	1	1	1
ACTOMYOSIN_STRUCTURE_ORGANIZATION(GO:0031032)	0.420956	1.73828e-33	1	1	1	1
CARDIAC_MUSCLE_TISSUE_DEVELOPMENT(GO:0048738)	0.415963	4.85846e-61	1	1	1	1
CARDIAC_MUSCLE_CELL_DIFFERENTIATION(GO:0055007)	0.411474	6.81633e-30	1	1	1	1
REGULATION_OF_ATPASE_ACTIVITY(GO:0043462)	0.391521	1.16259e-25	1	1	1	1
CARDIAC_CELL_DIFFERENTIATION(GO:0035051)	0.347174	3.504e-33	1	1	1	1
ACTIN_FILAMENT-BASED_MOVEMENT(GO:0030048)	0.338497	5.49894e-39	1	1	1	1
STRIATED_MUSCLE_CELL_DEVELOPMENT(GO:0055002)	0.327973	3.9075e-29	1	1	1	1
POSITIVE_REGULATION_OF_FIBROBLAST_PROLIFERATION(GO:0048146)	0.320188	4.09188e-19	0	0	0	1
CARDIAC_SEPTUM_MORPHOGENESIS(GO:0060411)	0.304546	8.66319e-12	0	1	0	0
REGULATION_OF_HEART_CONTRACTION(GO:0008016)	0.304546	6.77873e-31	1	1	1	1
MUSCLE_TISSUE_DEVELOPMENT(GO:0060537)	0.294946	1.36046e-52	1	1	1	1
VENTRICULAR_SEPTUM_DEVELOPMENT(GO:0003281)	0.290107	1.068e-11	1	0	0	1
MUSCLE_CELL_DEVELOPMENT(GO:0055001)	0.28667	3.02796e-25	1	1	1	1
SKIN_DEVELOPMENT(GO:0043588)	0.285295	1.01968e-10	0	1	1	0
CARDIAC_SEPTUM_DEVELOPMENT(GO:0003279)	0.271798	1.26374e-13	0	1	0	1
REGULATION_OF_VASCULAR_ENDOTHELIAL_GROWTH_FACTOR_PRODUCTION(GO:0010574)	0.269051	1.94704e-10	1	1	1	1
MUSCLE_FIBER_DEVELOPMENT(GO:0048747)	0.266043	2.91616e-11	1	1	1	1
HEART_MORPHOGENESIS(GO:0003007)	0.261514	7.46925e-37	1	1	1	1
GLOMERULUS_DEVELOPMENT(GO:0032835)	0.26123	2.16098e-15	1	1	0	1
EXTRACELLULAR_MATRIX_ORGANIZATION(GO:0030198)	0.260027	9.76649e-22	1	1	1	1
EXTRACELLULAR_STRUCTURE_ORGANIZATION(GO:0043062)	0.260027	3.02412e-21	1	1	1	1
REGULATION_OF_STRIATED_MUSCLE_CONTRACTION(GO:0006942)	0.258222	2.35975e-10	0	1	1	1
MUSCLE_ORGAN_DEVELOPMENT(GO:0007517)	0.25773	3.50407e-48	1	1	1	1
POSITIVE_REGULATION_OF_EPITHELIAL_TO_MESENCHYMAL_TRANSITION(GO:0010718)	0.257178	9.583e-11	0	1	1	1
REGULATION_OF_MUSCLE_CONTRACTION(GO:0006937)	0.256946	4.92241e-20	0	1	1	1
DIGESTIVE_TRACT_MORPHOGENESIS(GO:0048546)	0.254719	5.09642e-09	0	0	0	0
POSITIVE_REGULATION_OF_OSTEOBLAST_DIFFERENTIATION(GO:0045669)	0.252507	1.00353e-11	0	1	0	1
POSITIVE_REGULATION_OF_REACTIVE_OXYGEN_SPECIES_METABOLIC_PROCESS(GO:2000379)	0.251003	1.15523e-10	0	0	0	1
MUSCLE_CONTRACTION(GO:0006936)	0.245563	4.82974e-57	1	1	1	1
SUBSTRATE_ADHESION-DEPENDENT_CELL_SPREADING(GO:0034446)	0.237467	2.30025e-07	0	0	0	0
POSITIVE_REGULATION_OF_OSSIFICATION(GO:0045778)	0.236426	7.10097e-12	1	1	1	1
OVULATION_CYCLE(GO:0042698)	0.233486	1.00751e-07	1	0	0	1
REGULATION_OF_SKELETAL_MUSCLE_FIBER_DEVELOPMENT(GO:0048742)	0.233316	1.12225e-10	1	1	0	1
CELLULAR_RESPONSE_TO_CALCIUM_ION(GO:0071277)	0.229239	2.53265e-08	0	0	0	1
NEGATIVE_REGULATION_OF_ENDOTHELIAL_CELL_PROLIFERATION(GO:0001937)	0.228681	1.92706e-08	1	1	1	1
MUSCLE_SYSTEM_PROCESS(GO:0003012)	0.228532	9.8531e-50	1	1	1	1
MUSCLE_STRUCTURE_DEVELOPMENT(GO:0061061)	0.220708	8.5263e-52	1	1	1	1
REGULATION_OF_EPITHELIAL_TO_MESENCHYMAL_TRANSITION(GO:0010717)	0.220547	4.80231e-11	0	1	0	1
REGULATION_OF_STRIATED_MUSCLE_CELL_DIFFERENTIATION(GO:0051153)	0.21591	2.33148e-12	1	1	1	1
REGULATION_OF_SMOOTH_MUSCLE_CELL_MIGRATION(GO:0014910)	0.214376	1.17628e-06	0	1	1	1
RESPONSE_TO_GLUCOCORTICOID_STIMULUS(GO:0051384)	0.212651	5.74843e-06	0	1	1	0
EMBRYONIC_HEART_TUBE_MORPHOGENESIS(GO:0003143)	0.212161	3.24426e-08	1	1	1	1
POSITIVE_REGULATION_OF_BONE_MINERALIZATION(GO:0030501)	0.210805	7.56848e-08	1	1	0	1
EMBRYONIC_DIGESTIVE_TRACT_DEVELOPMENT(GO:0048566)	0.209894	1.36701e-06	0	0	0	0
VASCULAR_ENDOTHELIAL_GROWTH_FACTOR_RECEPTOR_SIGNALING_PATHWAY(GO:0048010)	0.209683	1.7201e-06	0	1	1	1
RESPONSE_TO_CALCIUM_ION(GO:0051592)	0.209566	1.6699e-14	0	1	1	1
HEART_DEVELOPMENT(GO:0007507)	0.20728	4.53243e-40	1	1	1	1
EMBRYONIC_SKELETAL_SYSTEM_DEVELOPMENT(GO:0048706)	0.205883	1.99883e-09	0	1	1	0
DIGESTIVE_TRACT_DEVELOPMENT(GO:0048565)	0.204852	1.38565e-11	0	0	0	1
POSITIVE_REGULATION_OF_ENDOTHELIAL_CELL_MIGRATION(GO:0010595)	0.202956	4.49864e-11	0	0	0	1
SKELETAL_SYSTEM_MORPHOGENESIS(GO:0048705)	0.199867	5.69379e-11	0	0	0	0
REGULATION_OF_FIBROBLAST_PROLIFERATION(GO:0048145)	0.197553	3.36246e-11	0	0	0	1
MUSCLE_CELL_DIFFERENTIATION(GO:0042692)	0.195463	7.8193e-24	1	1	1	1
EMBRYONIC_HEART_TUBE_DEVELOPMENT(GO:0035050)	0.194776	1.32908e-07	0	1	0	1
REGULATION_OF_ENDOTHELIAL_CELL_MIGRATION(GO:0010594)	0.190132	3.84976e-13	0	0	0	1
REGULATION_OF_SURVIVAL_GENE_PRODUCT_EXPRESSION(GO:0045884)	0.190091	8.39016e-05	0	1	0	0
CELLULAR_RESPONSE_TO_ORGANIC_CYCLIC_COMPOUND(GO:0071407)	0.190091	6.78278e-05	1	1	1	1
RESPONSE_TO_CORTICOSTEROID_STIMULUS(GO:0031960)	0.18984	2.92926e-05	0	1	1	0
BONE_MORPHOGENESIS(GO:0060349)	0.188785	3.61616e-06	0	0	0	0
REGULATION_OF_STRIATED_MUSCLE_TISSUE_DEVELOPMENT(GO:0016202)	0.188694	1.14346e-10	0	1	0	1
HEART_LOOPING(GO:0001947)	0.187835	3.9254e-06	0	1	0	1
PLATELET_DEGRANULATION(GO:0002576)	0.185384	1.10429e-19	1	1	1	1
ENDOTHELIUM_DEVELOPMENT(GO:0003158)	0.181819	3.36423e-05	1	0	0	1
MESENCHYME_DEVELOPMENT(GO:0060485)	0.181185	1.48839e-12	0	0	0	1
CHONDROCYTE_DIFFERENTIATION(GO:0002062)	0.1801	1.28127e-05	0	1	0	1
BLOOD_CIRCULATION(GO:0008015)	0.18006	5.0474e-25	1	1	1	1
LUNG_DEVELOPMENT(GO:0030324)	0.178811	2.93708e-06	1	0	0	1
REGULATION_OF_RELEASE_OF_SEQUESTERED_CALCIUM_ION_INTO_CYTOSOL(GO:0051279)	0.178811	0.000128287	0	0	0	1
CELLULAR_RESPONSE_TO_TRANSFORMING_GROWTH_FACTOR_BETA_STIMULUS(GO:0071560)	0.177386	6.37006e-05	1	1	1	1
REGULATION_OF_BLOOD_VESSEL_SIZE(GO:0050880)	0.177006	0.000362046	0	0	0	1
NEGATIVE_REGULATION_OF_ENDOTHELIAL_CELL_MIGRATION(GO:0010596)	0.175803	0.000152521	0	0	1	1
REGULATION_OF_SYSTEMIC_ARTERIAL_BLOOD_PRESSURE(GO:0003073)	0.175427	4.99702e-07	1	1	1	0
EPITHELIAL_TO_MESENCHYMAL_TRANSITION(GO:0001837)	0.175134	4.00087e-06	0	0	0	1
NEGATIVE_REGULATION_OF_EPITHELIAL_CELL_PROLIFERATION(GO:0050680)	0.174395	9.11154e-10	0	0	0	1
REGULATION_OF_BONE_MINERALIZATION(GO:0030500)	0.173797	5.92657e-08	0	1	0	1
RESPIRATORY_TUBE_DEVELOPMENT(GO:0030323)	0.173521	3.14722e-06	1	0	0	1
CARTILAGE_DEVELOPMENT(GO:0051216)	0.173308	5.38634e-09	0	0	0	1
REGULATION_OF_ENDOTHELIAL_CELL_PROLIFERATION(GO:0001936)	0.173129	1.17606e-10	0	1	1	1
DETERMINATION_OF_HEART_LEFT-RIGHT_ASYMMETRY(GO:0061371)	0.172795	2.47068e-05	0	1	0	1
BONE_DEVELOPMENT(GO:0060348)	0.170818	4.61645e-07	0	0	0	0
REGULATION_OF_REACTIVE_OXYGEN_SPECIES_METABOLIC_PROCESS(GO:2000377)	0.170762	4.32284e-07	0	0	0	0
OUTFLOW_TRACT_MORPHOGENESIS(GO:0003151)	0.169787	1.93986e-05	0	0	0	0
OSTEOBLAST_DIFFERENTIATION(GO:0001649)	0.16738	4.6823e-06	0	0	0	1
ORGAN_MORPHOGENESIS(GO:0009887)	0.166493	3.72874e-40	1	1	1	1
POSITIVE_REGULATION_OF_INFLAMMATORY_RESPONSE(GO:0050729)	0.165622	1.87777e-05	1	0	1	1
CYCLIC_NUCLEOTIDE_METABOLIC_PROCESS(GO:0009187)	0.165385	2.9824e-08	0	1	1	1
EMBRYONIC_LIMB_MORPHOGENESIS(GO:0030326)	0.164233	4.51927e-05	0	0	0	1
REGULATION_OF_MORPHOGENESIS_OF_A_BRANCHING_STRUCTURE(GO:0060688)	0.164087	0.000509945	0	0	0	0
SMOOTH_MUSCLE_CONTRACTION(GO:0006939)	0.163509	0.000255616	0	0	0	0
RESPONSE_TO_OSMOTIC_STRESS(GO:0006970)	0.163019	0.0018719	0	0	0	0
MESENCHYMAL_CELL_DIFFERENTIATION(GO:0048762)	0.162875	5.40838e-08	0	0	0	1
PALATE_DEVELOPMENT(GO:0060021)	0.162318	7.18122e-06	0	0	0	1
CELLULAR_RESPONSE_TO_VASCULAR_ENDOTHELIAL_GROWTH_FACTOR_STIMULUS(GO:0035924)	0.161765	0.00045238	0	1	1	0
POSITIVE_REGULATION_OF_PATHWAY-RESTRICTED_SMAD_PROTEIN_PHOSPHORYLATION(GO:0010862)	0.161293	0.00186597	0	0	0	1
SKELETAL_MUSCLE_TISSUE_DEVELOPMENT(GO:0007519)	0.161007	4.60701e-07	1	1	1	1
CELL-SUBSTRATE_ADHESION(GO:0031589)	0.160046	1.39591e-09	0	1	1	1
EMBRYONIC_SKELETAL_SYSTEM_MORPHOGENESIS(GO:0048704)	0.15976	0.000727576	0	0	0	0
PHENOL-CONTAINING_COMPOUND_METABOLIC_PROCESS(GO:0018958)	0.159473	0.000388675	1	1	0	0
RESPONSE_TO_TRANSFORMING_GROWTH_FACTOR_BETA_STIMULUS(GO:0071559)	0.159473	0.000508921	1	1	1	1
REGULATION_OF_OSTEOBLAST_DIFFERENTIATION(GO:0045667)	0.159035	1.99903e-07	0	1	0	1
RESPIRATORY_SYSTEM_DEVELOPMENT(GO:0060541)	0.158108	1.67849e-06	0	0	0	1
NEURAL_CREST_CELL_DIFFERENTIATION(GO:0014033)	0.157047	0.00150545	0	0	0	1
NEGATIVE_REGULATION_OF_CYTOKINE-MEDIATED_SIGNALING_PATHWAY(GO:0001960)	0.151739	0.00546924	0	1	1	0
FEMALE_GONAD_DEVELOPMENT(GO:0008585)	0.151739	0.00273374	0	1	1	1
NEGATIVE_REGULATION_OF_MUSCLE_CELL_DIFFERENTIATION(GO:0051148)	0.150879	0.00110791	0	0	0	1
REGULATION_OF_PATHWAY-RESTRICTED_SMAD_PROTEIN_PHOSPHORYLATION(GO:0060393)	0.150879	0.000724335	0	0	0	1
REGULATION_OF_CARTILAGE_DEVELOPMENT(GO:0061035)	0.150677	0.00245159	0	1	0	0
CELLULAR_RESPONSE_TO_LIPOPOLYSACCHARIDE(GO:0071222)	0.150677	4.27664e-05	0	1	1	1
RESPONSE_TO_METAL_ION(GO:0010038)	0.150319	2.60372e-11	0	1	1	0
BLOOD_VESSEL_DEVELOPMENT(GO:0001568)	0.150164	1.67578e-17	0	1	1	1
REGULATION_OF_OSSIFICATION(GO:0030278)	0.150008	1.49544e-09	0	1	0	1
POSITIVE_REGULATION_OF_TYROSINE_PHOSPHORYLATION_OF_STAT3_PROTEIN(GO:0042517)	0.149934	0.00173456	0	0	0	0
EPITHELIAL_CELL_DIFFERENTIATION(GO:0030855)	0.149538	8.90979e-11	1	0	0	1
NEGATIVE_REGULATION_OF_DNA_BINDING(GO:0043392)	0.148889	0.00136209	0	0	0	0
TELENCEPHALON_DEVELOPMENT(GO:0021537)	0.148731	3.3795e-07	0	1	1	1
SKELETAL_SYSTEM_DEVELOPMENT(GO:0001501)	0.148712	2.11382e-19	0	1	0	0
ARTERY_MORPHOGENESIS(GO:0048844)	0.148554	0.00300708	1	1	0	1
REGULATION_OF_CALCIUM_ION_TRANSPORT_INTO_CYTOSOL(GO:0010522)	0.148129	0.000452123	0	0	0	0
POSITIVE_REGULATION_OF_BLOOD_VESSEL_ENDOTHELIAL_CELL_MIGRATION(GO:0043536)	0.147728	0.00256037	0	0	0	1
NEGATIVE_REGULATION_OF_TRANSFORMING_GROWTH_FACTOR_BETA_RECEPTOR_SIGNALING_PATHWAY(GO:0030512)	0.146582	0.000233429	1	1	0	0
REGULATION_OF_BLOOD_PRESSURE(GO:0008217)	0.146463	1.29789e-08	1	1	1	1
TISSUE_DEVELOPMENT(GO:0009888)	0.146189	1.06204e-46	1	1	1	1
POSITIVE_REGULATION_OF_INTERLEUKIN-6_PRODUCTION(GO:0032755)	0.145723	0.00367914	0	0	0	0
VASCULATURE_DEVELOPMENT(GO:0001944)	0.145647	6.34452e-20	0	1	1	1
REGULATION_OF_SMOOTH_MUSCLE_CELL_PROLIFERATION(GO:0048660)	0.144629	0.000101022	0	1	0	1
RENAL_TUBULE_DEVELOPMENT(GO:0061326)	0.144307	0.00516034	0	1	1	1
RESPONSE_TO_ORGANIC_CYCLIC_COMPOUND(GO:0014070)	0.14417	0.000170282	1	0	0	1
POSITIVE_REGULATION_OF_BEHAVIOR(GO:0048520)	0.143225	7.71352e-07	0	1	1	1
VASCULOGENESIS(GO:0001570)	0.143107	0.00082553	0	1	1	1
POSITIVE_REGULATION_OF_ENDOTHELIAL_CELL_PROLIFERATION(GO:0001938)	0.142972	3.4799e-05	0	0	0	1
REGULATION_OF_EPITHELIAL_CELL_MIGRATION(GO:0010632)	0.142714	0.0050439	0	1	0	1
ACTIN_FILAMENT-BASED_PROCESS(GO:0030029)	0.142318	4.44809e-22	1	1	1	1
CELL-MATRIX_ADHESION(GO:0007160)	0.142285	2.89949e-05	0	1	1	1
KIDNEY_DEVELOPMENT(GO:0001822)	0.141311	5.62748e-10	1	1	0	1
UROGENITAL_SYSTEM_DEVELOPMENT(GO:0001655)	0.14091	1.27015e-11	1	1	0	1
POSITIVE_REGULATION_OF_PROTEIN_BINDING(GO:0032092)	0.14091	0.00208183	0	0	0	0
CENTRAL_NERVOUS_SYSTEM_NEURON_DEVELOPMENT(GO:0021954)	0.14091	0.0104086	0	0	0	0
GLAND_DEVELOPMENT(GO:0048732)	0.140677	1.97817e-07	0	0	0	1
POSITIVE_REGULATION_OF_CALCIUM_ION_TRANSPORT_INTO_CYTOSOL(GO:0010524)	0.140458	0.0102719	0	0	0	1
ARTERY_DEVELOPMENT(GO:0060840)	0.139706	0.00689073	0	1	0	1
POSITIVE_REGULATION_OF_SMOOTH_MUSCLE_CELL_PROLIFERATION(GO:0048661)	0.13939	0.00708495	0	0	0	1
REGULATION_OF_BLOOD_VESSEL_ENDOTHELIAL_CELL_MIGRATION(GO:0043535)	0.138847	0.00136805	0	0	0	1
POSITIVE_REGULATION_OF_LOCOMOTION(GO:0040017)	0.13855	1.13805e-15	0	1	0	1
REGULATION_OF_DENDRITIC_SPINE_DEVELOPMENT(GO:0060998)	0.138503	0.0232048	0	0	0	0
REGULATION_OF_VASCULAR_PERMEABILITY(GO:0043114)	0.137937	0.00608699	0	1	1	1
ODONTOGENESIS(GO:0042476)	0.137701	0.000787431	0	1	0	0
EPITHELIAL_CELL_PROLIFERATION(GO:0050673)	0.137128	0.00488354	0	0	0	0
RENAL_SYSTEM_DEVELOPMENT(GO:0072001)	0.13711	5.2472e-10	1	1	0	1
REGULATION_OF_BEHAVIOR(GO:0050795)	0.136889	9.49224e-09	0	1	1	1
REGULATION_OF_FATTY_ACID_OXIDATION(GO:0046320)	0.136097	0.000609283	1	1	1	0
POSITIVE_REGULATION_OF_PHOSPHATIDYLINOSITOL_3-KINASE_CASCADE(GO:0014068)	0.136019	0.000339701	0	0	0	0
CELLULAR_RESPONSE_TO_MOLECULE_OF_BACTERIAL_ORIGIN(GO:0071219)	0.13464	0.000210337	0	0	0	1
NEGATIVE_REGULATION_OF_BLOOD_COAGULATION(GO:0030195)	0.13369	0.00146224	0	0	1	0
POSITIVE_REGULATION_OF_CELL_MIGRATION(GO:0030335)	0.13369	2.12167e-13	0	1	0	1
INTEGRIN-MEDIATED_SIGNALING_PATHWAY(GO:0007229)	0.13369	0.00601402	0	1	1	0
POSITIVE_REGULATION_OF_PEPTIDYL-TYROSINE_PHOSPHORYLATION(GO:0050731)	0.133182	3.8967e-07	0	0	0	1
POSITIVE_REGULATION_OF_CELL_MOTILITY(GO:2000147)	0.132978	8.59235e-14	0	1	0	1
HOMOTYPIC_CELL-CELL_ADHESION(GO:0034109)	0.131791	0.0101804	0	0	0	0
PLASMA_LIPOPROTEIN_PARTICLE_CLEARANCE(GO:0034381)	0.131685	0.0110263	0	0	0	0
POSITIVE_REGULATION_OF_CALCIUM_ION_TRANSPORT(GO:0051928)	0.131503	0.000600279	0	0	0	1
REGULATION_OF_CHEMOTAXIS(GO:0050920)	0.131399	1.26047e-06	0	1	1	1
CELL_FATE_DETERMINATION(GO:0001709)	0.131284	0.0169933	0	0	0	0
CELLULAR_RESPONSE_TO_HYPOXIA(GO:0071456)	0.131284	0.00152783	0	0	0	1
BLOOD_VESSEL_MORPHOGENESIS(GO:0048514)	0.131172	3.5455e-11	0	1	1	1
SPROUTING_ANGIOGENESIS(GO:0002040)	0.130803	0.00177596	0	0	0	0
POSITIVE_REGULATION_OF_CELL_ADHESION(GO:0045785)	0.130732	2.0838e-06	0	0	0	0
KERATINOCYTE_DIFFERENTIATION(GO:0030216)	0.130682	0.00342185	0	1	1	0
AMINO_ACID_TRANSMEMBRANE_TRANSPORT(GO:0003333)	0.129444	0.0135382	0	0	0	0
POSITIVE_REGULATION_OF_ANGIOGENESIS(GO:0045766)	0.129178	1.254e-05	0	0	0	1
MAMMARY_GLAND_EPITHELIUM_DEVELOPMENT(GO:0061180)	0.129178	0.0252536	0	0	0	0
REGULATION_OF_TYROSINE_PHOSPHORYLATION_OF_STAT3_PROTEIN(GO:0042516)	0.128982	0.00374903	0	0	0	0
HAIR_FOLLICLE_DEVELOPMENT(GO:0001942)	0.128878	0.026462	0	0	0	0
TRANSFORMING_GROWTH_FACTOR_BETA_RECEPTOR_SIGNALING_PATHWAY(GO:0007179)	0.128637	5.44345e-05	0	1	0	1
TRANSMEMBRANE_RECEPTOR_PROTEIN_SERINE-THREONINE_KINASE_SIGNALING_PATHWAY(GO:0007178)	0.128408	9.75093e-08	0	0	0	1
LIMB_MORPHOGENESIS(GO:0035108)	0.128382	0.000927882	0	0	0	1
REGULATION_OF_DENDRITE_MORPHOGENESIS(GO:0048814)	0.128276	0.01138	0	0	0	0
POSITIVE_REGULATION_OF_CELLULAR_COMPONENT_MOVEMENT(GO:0051272)	0.127751	9.41879e-13	0	1	0	1
ENDOTHELIAL_CELL_MIGRATION(GO:0043542)	0.127674	0.000378628	0	0	0	1
MAMMARY_GLAND_DEVELOPMENT(GO:0030879)	0.127467	0.00280685	0	0	0	0
TUBE_DEVELOPMENT(GO:0035295)	0.127017	4.5458e-10	0	0	0	1
ANGIOGENESIS(GO:0001525)	0.126922	6.25522e-08	0	0	0	1
SPINAL_CORD_DEVELOPMENT(GO:0021510)	0.126922	0.0164142	0	0	0	0
EPITHELIUM_DEVELOPMENT(GO:0060429)	0.126647	1.34741e-12	0	0	0	1
REGULATION_OF_RECEPTOR_BIOSYNTHETIC_PROCESS(GO:0010869)	0.126471	0.0427516	0	0	0	0
RESPONSE_TO_STEROID_HORMONE_STIMULUS(GO:0048545)	0.125616	1.44049e-06	0	0	0	0
REGULATION_OF_PHOSPHATIDYLINOSITOL_3-KINASE_CASCADE(GO:0014066)	0.12544	0.00140623	0	0	0	0
CHORDATE_EMBRYONIC_DEVELOPMENT(GO:0043009)	0.125304	3.99329e-08	0	1	0	1
NEGATIVE_REGULATION_OF_LIPID_TRANSPORT(GO:0032369)	0.125197	0.0231252	0	1	1	1
NEGATIVE_REGULATION_OF_CELL_MIGRATION(GO:0030336)	0.12491	4.15829e-06	0	0	1	1
NEGATIVE_REGULATION_OF_RESPONSE_TO_CYTOKINE_STIMULUS(GO:0060761)	0.124666	0.0115617	0	1	1	1
REGULATION_OF_CYTOKINE_PRODUCTION_INVOLVED_IN_IMMUNE_RESPONSE(GO:0002718)	0.124332	0.00461961	0	1	0	0
REGULATION_OF_MUSCLE_CELL_DIFFERENTIATION(GO:0051147)	0.124136	6.4229e-06	1	1	0	1
PROTEIN_KINASE_B_SIGNALING_CASCADE(GO:0043491)	0.124065	0.049429	0	0	0	1
POSITIVE_REGULATION_OF_NEURON_DIFFERENTIATION(GO:0045666)	0.123846	0.0100196	1	0	0	0
NEGATIVE_REGULATION_OF_COAGULATION(GO:0050819)	0.123733	0.00282383	0	0	1	0
EXOCYTOSIS(GO:0006887)	0.123695	4.09236e-10	1	1	1	0
POSITIVE_REGULATION_OF_CELL-CELL_ADHESION(GO:0022409)	0.123664	0.0129561	0	0	0	1
CENTRAL_NERVOUS_SYSTEM_NEURON_DIFFERENTIATION(GO:0021953)	0.123377	0.00540512	1	1	1	0
RESPONSE_TO_ESTRADIOL_STIMULUS(GO:0032355)	0.123074	0.0304856	0	0	0	0
ACTIN_POLYMERIZATION_OR_DEPOLYMERIZATION(GO:0008154)	0.123074	0.0215602	0	1	1	1
NEGATIVE_REGULATION_OF_IMMUNE_RESPONSE(GO:0050777)	0.122584	0.00818045	1	1	1	1
RESPONSE_TO_ANTIBIOTIC(GO:0046677)	0.12241	0.0471555	0	0	0	1
NEGATIVE_REGULATION_OF_CELLULAR_COMPONENT_MOVEMENT(GO:0051271)	0.122104	1.95512e-06	0	0	1	1
NEGATIVE_REGULATION_OF_CELL_MOTILITY(GO:2000146)	0.121817	3.48504e-06	0	0	1	1
REGULATION_OF_CELL_MIGRATION(GO:0030334)	0.121805	3.90632e-17	0	1	1	1
REGULATION_OF_ANGIOGENESIS(GO:0045765)	0.121539	3.26542e-08	0	0	1	1
EMBRYONIC_MORPHOGENESIS(GO:0048598)	0.121469	8.83457e-09	0	0	0	1
CELLULAR_RESPONSE_TO_DRUG(GO:0035690)	0.121057	0.019948	0	0	0	1
REGULATION_OF_STEROID_BIOSYNTHETIC_PROCESS(GO:0050810)	0.121057	0.0322907	0	0	0	0
TRICARBOXYLIC_ACID_CYCLE(GO:0006099)	0.121057	0.0226186	0	1	1	0
NEGATIVE_REGULATION_OF_PROTEIN_BINDING(GO:0032091)	0.120696	0.00984688	0	0	0	1
HAIR_CYCLE_PROCESS(GO:0022405)	0.120154	0.0242106	1	0	0	0
REGULATION_OF_WOUND_HEALING(GO:0061041)	0.119908	8.83847e-05	0	0	1	0
REGULATION_OF_SYNAPSE_STRUCTURE_AND_ACTIVITY(GO:0050803)	0.119807	0.0129047	0	0	0	0
DETERMINATION_OF_LEFT-RIGHT_SYMMETRY(GO:0007368)	0.119653	0.00238732	0	1	0	0
OSSIFICATION(GO:0001503)	0.119619	5.7126e-05	0	0	0	0
REGULATION_OF_ORGAN_MORPHOGENESIS(GO:2000027)	0.119566	0.000606547	0	0	0	1
REGULATION_OF_LOCOMOTION(GO:0040012)	0.119566	3.11662e-19	0	1	1	1
RETINA_DEVELOPMENT_IN_CAMERA-TYPE_EYE(GO:0060041)	0.11951	0.00776309	0	0	0	0
REGULATION_OF_DEVELOPMENTAL_GROWTH(GO:0048638)	0.119442	0.000768831	0	0	0	0
CELLULAR_RESPONSE_TO_INORGANIC_SUBSTANCE(GO:0071241)	0.11942	0.000616571	0	0	0	0
POSITIVE_REGULATION_OF_CHEMOTAXIS(GO:0050921)	0.119402	0.000433463	0	1	1	1
KIDNEY_EPITHELIUM_DEVELOPMENT(GO:0072073)	0.118553	0.00374225	0	0	0	1
EPITHELIAL_TUBE_MORPHOGENESIS(GO:0060562)	0.118081	1.94396e-05	0	0	0	1
RESPONSE_TO_HYPOXIA(GO:0001666)	0.117956	1.33654e-05	0	0	0	1
QUATERNARY_AMMONIUM_GROUP_TRANSPORT(GO:0015697)	0.117898	0.0506992	0	0	0	0
REGULATION_OF_CALCIUM_ION_TRANSPORT(GO:0051924)	0.117873	2.10002e-06	0	1	1	0
DEVELOPMENT_OF_PRIMARY_SEXUAL_CHARACTERISTICS(GO:0045137)	0.117389	8.53976e-05	0	0	0	1
DICARBOXYLIC_ACID_METABOLIC_PROCESS(GO:0043648)	0.117146	0.0160506	0	0	0	0
PLASMA_LIPOPROTEIN_PARTICLE_REMODELING(GO:0034369)	0.116592	0.0350876	0	0	0	0
NEGATIVE_REGULATION_OF_VIRAL_GENOME_REPLICATION(GO:0045071)	0.116592	0.0510016	1	0	0	1
NEGATIVE_REGULATION_OF_VIRAL_REPRODUCTION(GO:0048525)	0.116592	0.0263822	1	0	0	1
REGULATION_OF_CELL_MOTILITY(GO:2000145)	0.116534	7.29442e-15	0	1	1	1
REGULATION_OF_DNA_DAMAGE_RESPONSE__SIGNAL_TRANSDUCTION_BY_P53_CLASS_MEDIATOR(GO:0043516)	0.116502	0.0229497	0	1	0	0
EYE_MORPHOGENESIS(GO:0048592)	0.116427	0.000628682	0	0	0	0
ANATOMICAL_STRUCTURE_FORMATION_INVOLVED_IN_MORPHOGENESIS(GO:0048646)	0.116316	1.52748e-16	0	1	1	1
IN_UTERO_EMBRYONIC_DEVELOPMENT(GO:0001701)	0.116158	0.00277168	0	0	0	0
POSITIVE_REGULATION_OF_ION_TRANSPORT(GO:0043270)	0.116083	0.00130832	0	0	0	1
DEVELOPMENTAL_GROWTH_INVOLVED_IN_MORPHOGENESIS(GO:0060560)	0.115642	0.0225877	0	0	0	0
NEGATIVE_REGULATION_OF_ANGIOGENESIS(GO:0016525)	0.115642	0.00176347	0	1	1	1
MESONEPHROS_DEVELOPMENT(GO:0001823)	0.115642	0.0481831	0	0	0	0
CELLULAR_RESPONSE_TO_INTERLEUKIN-1(GO:0071347)	0.115642	0.0162635	0	1	1	1
NEURON_RECOGNITION(GO:0008038)	0.115642	0.0544765	0	1	0	1
NEGATIVE_REGULATION_OF_IMMUNE_SYSTEM_PROCESS(GO:0002683)	0.115642	5.25653e-06	0	1	1	1
NEGATIVE_REGULATION_OF_BINDING(GO:0051100)	0.114858	0.000751156	0	0	0	1
EPIDERMIS_DEVELOPMENT(GO:0008544)	0.114766	2.00383e-06	1	1	1	0
CELL_CHEMOTAXIS(GO:0060326)	0.114692	2.58393e-05	1	0	0	1
RESPONSE_TO_MECHANICAL_STIMULUS(GO:0009612)	0.114658	0.000243857	1	1	1	0
REGULATION_OF_CELL_ADHESION_MEDIATED_BY_INTEGRIN(GO:0033628)	0.114353	0.0152404	0	0	0	0
NEGATIVE_REGULATION_OF_CANONICAL_WNT_RECEPTOR_SIGNALING_PATHWAY(GO:0090090)	0.114353	0.000362193	0	0	0	1
NEGATIVE_REGULATION_OF_CELL_GROWTH(GO:0030308)	0.11412	4.13631e-06	0	0	0	1
REGULATION_OF_BMP_SIGNALING_PATHWAY(GO:0030510)	0.114095	0.00473231	1	0	0	1
LIMB_DEVELOPMENT(GO:0060173)	0.113923	0.00281378	0	0	0	1
NEGATIVE_REGULATION_OF_TRANSMEMBRANE_RECEPTOR_PROTEIN_SERINE-THREONINE_KINASE_SIGNALING_PATHWAY(GO:0090101)	0.113637	0.00115461	1	0	0	0
REGULATION_OF_PEPTIDYL-TYROSINE_PHOSPHORYLATION(GO:0050730)	0.113494	1.40112e-05	0	0	0	1
CELL_AGING(GO:0007569)	0.113203	0.00423529	0	0	0	0
REGULATION_OF_CELLULAR_COMPONENT_MOVEMENT(GO:0051270)	0.113157	9.40867e-15	0	1	1	1
REGULATION_OF_INFLAMMATORY_RESPONSE(GO:0050727)	0.112988	0.000126002	1	1	1	1
NEGATIVE_REGULATION_OF_PHOSPHORYLATION(GO:0042326)	0.112969	0.000992416	0	0	0	1
CALCIUM-MEDIATED_SIGNALING(GO:0019722)	0.112258	0.00818215	0	0	0	0
POSITIVE_REGULATION_OF_WNT_RECEPTOR_SIGNALING_PATHWAY(GO:0030177)	0.112033	0.00152531	1	1	0	0
REGULATION_OF_PHOSPHATIDYLINOSITOL_3-KINASE_ACTIVITY(GO:0043551)	0.112033	0.0389166	0	0	0	0
BLOOD_VESSEL_ENDOTHELIAL_CELL_MIGRATION(GO:0043534)	0.112033	0.0644294	0	0	0	0
POSITIVE_REGULATION_OF_SMALL_GTPASE_MEDIATED_SIGNAL_TRANSDUCTION(GO:0051057)	0.112033	0.0736524	0	0	0	0
EYE_DEVELOPMENT(GO:0001654)	0.111608	1.63809e-05	0	0	0	0
PLATELET_ACTIVATION(GO:0030168)	0.111591	3.11653e-11	0	1	1	1
EMBRYO_DEVELOPMENT(GO:0009790)	0.111275	4.42411e-11	0	0	0	1
REGULATION_OF_CATENIN_IMPORT_INTO_NUCLEUS(GO:0035412)	0.11113	0.0660687	0	0	0	0
NEGATIVE_REGULATION_OF_PROTEIN_COMPLEX_ASSEMBLY(GO:0031333)	0.110963	0.0175112	0	0	0	1
POSITIVE_REGULATION_OF_OXIDOREDUCTASE_ACTIVITY(GO:0051353)	0.110963	0.0137859	0	0	0	0
CELL-SUBSTRATE_JUNCTION_ASSEMBLY(GO:0007044)	0.11072	0.0327388	0	0	1	0
NEGATIVE_REGULATION_OF_ENDOPEPTIDASE_ACTIVITY(GO:0010951)	0.110089	0.000206927	0	0	0	1
ORGANIC_CATION_TRANSPORT(GO:0015695)	0.109626	0.0364618	0	0	0	0
URETERIC_BUD_DEVELOPMENT(GO:0001657)	0.109626	0.0232818	0	0	0	0
EMBRYONIC_ORGAN_MORPHOGENESIS(GO:0048562)	0.109626	0.0019645	0	0	0	0
ACTIN_CYTOSKELETON_ORGANIZATION(GO:0030036)	0.109626	2.57152e-09	0	1	1	1
MALE_SEX_DIFFERENTIATION(GO:0046661)	0.109346	0.00472725	0	0	0	0
REGULATION_OF_G-PROTEIN_COUPLED_RECEPTOR_PROTEIN_SIGNALING_PATHWAY(GO:0008277)	0.109172	0.00069395	0	0	0	0
REGULATION_OF_SODIUM_ION_TRANSPORT(GO:0002028)	0.108874	0.0647215	0	1	1	0
POSITIVE_REGULATION_OF_CANONICAL_WNT_RECEPTOR_SIGNALING_PATHWAY(GO:0090263)	0.108874	0.0210904	1	1	0	0
FOREBRAIN_DEVELOPMENT(GO:0030900)	0.108845	7.87018e-05	0	0	0	0
REGULATION_OF_PROTEIN_BINDING(GO:0043393)	0.108751	0.00140311	0	0	0	0
INTERFERON-GAMMA-MEDIATED_SIGNALING_PATHWAY(GO:0060333)	0.10858	0.000215897	0	0	1	1
GLIOGENESIS(GO:0042063)	0.108423	0.0133924	0	1	0	0
ANTERIOR-POSTERIOR_PATTERN_SPECIFICATION(GO:0009952)	0.108423	0.0117612	0	0	0	0
MORPHOGENESIS_OF_AN_EPITHELIUM(GO:0002009)	0.108304	3.27858e-05	0	0	0	1
LONG-CHAIN_FATTY_ACID_TRANSPORT(GO:0015909)	0.107907	0.0595037	0	0	0	0
CELLULAR_RESPONSE_TO_INTERFERON-GAMMA(GO:0071346)	0.107907	0.00020903	0	0	1	1
NEGATIVE_REGULATION_OF_PEPTIDASE_ACTIVITY(GO:0010466)	0.107398	0.00022996	0	0	0	1
RESPONSE_TO_CAMP(GO:0051591)	0.10722	0.0935142	1	0	0	0
POSITIVE_REGULATION_OF_PHOSPHATIDYLINOSITOL_3-KINASE_ACTIVITY(GO:0043552)	0.107093	0.0501644	0	0	0	0
POSITIVE_REGULATION_OF_CELL_DEVELOPMENT(GO:0010720)	0.106739	0.000283201	0	1	0	1
POSITIVE_REGULATION_OF_LIPID_CATABOLIC_PROCESS(GO:0050996)	0.106618	0.0735626	0	0	0	0
ACETYL-COA_METABOLIC_PROCESS(GO:0006084)	0.106257	0.0300726	0	1	1	0
REGULATION_OF_CANONICAL_WNT_RECEPTOR_SIGNALING_PATHWAY(GO:0060828)	0.106208	0.000125045	0	0	0	0
POSITIVE_REGULATION_OF_GLUCOSE_METABOLIC_PROCESS(GO:0010907)	0.106189	0.0662847	0	0	0	0
PEPTIDYL-TYROSINE_PHOSPHORYLATION(GO:0018108)	0.106189	0.00650687	0	0	0	0
VITAMIN_A_METABOLIC_PROCESS(GO:0006776)	0.106189	0.0530754	0	0	0	1
POSITIVE_REGULATION_OF_MUSCLE_CELL_DIFFERENTIATION(GO:0051149)	0.106143	0.00790069	0	1	0	1
BMP_SIGNALING_PATHWAY(GO:0030509)	0.105924	0.00916995	0	0	0	0
GLYCOLYSIS(GO:0006096)	0.105441	0.049316	0	1	1	0
CELLULAR_RESPONSE_TO_STEROID_HORMONE_STIMULUS(GO:0071383)	0.105329	0.0244395	0	0	0	0
NERVE_DEVELOPMENT(GO:0021675)	0.104813	0.12076	0	0	0	0
CAMERA-TYPE_EYE_MORPHOGENESIS(GO:0048593)	0.104813	0.0133432	1	0	0	0
REGULATION_OF_DNA_BINDING(GO:0051101)	0.104813	0.0100666	0	0	0	1
PERIPHERAL_NERVOUS_SYSTEM_DEVELOPMENT(GO:0007422)	0.104813	0.0347963	0	0	0	0
EMBRYONIC_ORGAN_DEVELOPMENT(GO:0048568)	0.104718	0.000436898	0	0	0	1
GONAD_DEVELOPMENT(GO:0008406)	0.104685	0.00185303	0	0	0	1
NEGATIVE_REGULATION_OF_PROTEOLYSIS(GO:0045861)	0.10447	0.0660879	0	0	0	0
REGULATION_OF_PLATELET_ACTIVATION(GO:0010543)	0.103964	0.114002	0	0	0	0
CAMERA-TYPE_EYE_DEVELOPMENT(GO:0043010)	0.103897	0.00197668	1	0	0	1
SEX_DIFFERENTIATION(GO:0007548)	0.103688	0.000630136	0	0	0	1
PIGMENTATION(GO:0043473)	0.10361	0.0284079	0	0	0	0
AXON_GUIDANCE(GO:0007411)	0.103395	1.90856e-11	0	1	0	1
POSITIVE_REGULATION_OF_CELL-SUBSTRATE_ADHESION(GO:0010811)	0.103294	0.0774649	0	0	0	0
POSITIVE_REGULATION_OF_LEUKOCYTE_CHEMOTAXIS(GO:0002690)	0.103294	0.0114503	0	1	1	1
REPRODUCTIVE_STRUCTURE_DEVELOPMENT(GO:0048608)	0.103234	0.00196474	0	0	0	0
LEUKOCYTE_MIGRATION(GO:0050900)	0.103043	8.11386e-07	0	1	1	1
CELL_ADHESION(GO:0007155)	0.102976	5.65866e-12	0	1	1	1
REGULATION_OF_TRANSFORMING_GROWTH_FACTOR_BETA_RECEPTOR_SIGNALING_PATHWAY(GO:0017015)	0.102751	0.00603008	0	1	0	1
POSITIVE_CHEMOTAXIS(GO:0050918)	0.102751	0.0610675	0	0	0	1
POSITIVE_REGULATION_OF_PROTEIN_KINASE_B_SIGNALING_CASCADE(GO:0051897)	0.102608	0.012921	0	1	1	0
REGULATION_OF_BLOOD_COAGULATION(GO:0030193)	0.102516	0.00888969	0	1	1	0
CELL_MORPHOGENESIS_INVOLVED_IN_DIFFERENTIATION(GO:0000904)	0.102472	4.18856e-14	0	1	0	1
RESPONSE_TO_INTERFERON-GAMMA(GO:0034341)	0.102461	0.000188318	0	0	1	1
REGULATION_OF_CHEMOKINE_PRODUCTION(GO:0032642)	0.102252	0.0272554	0	0	0	1
POSITIVE_REGULATION_OF_CELL-MATRIX_ADHESION(GO:0001954)	0.102106	0.114154	0	0	0	0
POSITIVE_REGULATION_OF_EPITHELIAL_CELL_PROLIFERATION(GO:0050679)	0.102037	0.00163694	0	0	0	1
CAMP_METABOLIC_PROCESS(GO:0046058)	0.101926	0.0425841	0	0	0	1
BODY_FLUID_SECRETION(GO:0007589)	0.101841	0.116816	0	1	1	1
POSITIVE_REGULATION_OF_PROTEIN_PHOSPHORYLATION(GO:0001934)	0.101816	2.20201e-07	0	0	0	1
CYTOSOLIC_CALCIUM_ION_TRANSPORT(GO:0060401)	0.101462	0.0349068	1	1	1	0
LEUKOCYTE_PROLIFERATION(GO:0070661)	0.101394	0.0724314	0	0	0	0
RESPONSE_TO_LIPOPOLYSACCHARIDE(GO:0032496)	0.101145	0.0024847	0	1	1	1
MONOCARBOXYLIC_ACID_TRANSPORT(GO:0015718)	0.100602	0.00629755	1	0	0	0
REGULATION_OF_LIPID_KINASE_ACTIVITY(GO:0043550)	0.100482	0.0529306	0	0	0	0
REGULATION_OF_DENDRITE_DEVELOPMENT(GO:0050773)	0.100268	0.053808	0	0	0	0
CHEMOTAXIS(GO:0006935)	0.100231	8.74182e-15	0	1	0	1
POSITIVE_REGULATION_OF_DNA_REPLICATION(GO:0045740)	0.100084	0.0444024	0	0	0	0
RHO_PROTEIN_SIGNAL_TRANSDUCTION(GO:0007266)	0.100084	0.0385163	0	0	0	1
ACTIVATION_OF_PROTEIN_KINASE_A_ACTIVITY(GO:0034199)	0.09985	0.136639	0	1	0	0
CELLULAR_RESPONSE_TO_MECHANICAL_STIMULUS(GO:0071260)	0.099273	0.0172476	0	1	1	0
POSITIVE_REGULATION_OF_CELL_DIFFERENTIATION(GO:0045597)	0.099235	2.94557e-09	0	1	0	1
CELLULAR_RESPONSE_TO_NUTRIENT(GO:0031670)	0.099198	0.0115765	0	0	0	0
CELL_MIGRATION(GO:0016477)	0.099085	4.13152e-11	0	1	1	1
FATTY_ACID_TRANSPORT(GO:0015908)	0.099038	0.0690643	0	0	0	0
POSITIVE_REGULATION_OF_NEURON_PROJECTION_DEVELOPMENT(GO:0010976)	0.097594	0.0399453	0	0	0	0
POSITIVE_REGULATION_OF_LEUKOCYTE_MIGRATION(GO:0002687)	0.097594	0.0229204	0	1	1	1
CELLULAR_RESPONSE_TO_RETINOIC_ACID(GO:0071300)	0.097594	0.0449078	0	0	0	0
NEGATIVE_REGULATION_OF_PROTEIN_PHOSPHORYLATION(GO:0001933)	0.097594	0.0227021	0	0	0	0
PROTEIN_LOCALIZATION_AT_CELL_SURFACE(GO:0034394)	0.097594	0.159931	0	0	0	0
POSITIVE_REGULATION_OF_FATTY_ACID_METABOLIC_PROCESS(GO:0045923)	0.097594	0.15498	0	0	0	0
LYMPHOCYTE_PROLIFERATION(GO:0046651)	0.097594	0.141364	0	0	0	0
AGING(GO:0007568)	0.097594	0.0137094	0	0	0	0
SECRETION_BY_CELL(GO:0032940)	0.097423	1.46152e-07	1	1	1	0
CELL_FATE_COMMITMENT(GO:0045165)	0.096938	0.00913996	0	0	0	1
POSITIVE_REGULATION_OF_PROTEIN_SECRETION(GO:0050714)	0.096926	0.00933181	1	1	1	1
POSITIVE_REGULATION_OF_PHOSPHORYLATION(GO:0042327)	0.096818	9.06607e-07	0	0	0	1
REGULATION_OF_BINDING(GO:0051098)	0.096179	0.000236206	0	0	0	1
WOUND_HEALING(GO:0042060)	0.096177	8.28785e-16	0	1	1	1
LEUKOCYTE_CELL-CELL_ADHESION(GO:0007159)	0.09615	0.0795694	0	0	1	0
REGULATION_OF_T_CELL_PROLIFERATION(GO:0042129)	0.096121	0.0115138	0	0	0	0
BLOOD_COAGULATION(GO:0007596)	0.09605	1.42248e-14	0	1	1	1
GLYCOGEN_METABOLIC_PROCESS(GO:0005977)	0.096025	0.0948991	0	0	0	0
AXONOGENESIS(GO:0007409)	0.09598	7.94728e-10	0	1	0	1
MALE_GONAD_DEVELOPMENT(GO:0008584)	0.095743	0.0326997	0	0	0	0
NEUTROPHIL_CHEMOTAXIS(GO:0030593)	0.095694	0.144861	1	0	0	0
NEURON_PROJECTION_MORPHOGENESIS(GO:0048812)	0.095613	7.00058e-11	0	1	0	1
POSITIVE_REGULATION_OF_T_CELL_PROLIFERATION(GO:0042102)	0.095589	0.0376027	0	0	0	0
ACYLGLYCEROL_CATABOLIC_PROCESS(GO:0046464)	0.095589	0.152968	0	0	0	0
HETEROPHILIC_CELL-CELL_ADHESION(GO:0007157)	0.095589	0.137148	0	0	0	0
PURINE_NUCLEOTIDE_BIOSYNTHETIC_PROCESS(GO:0006164)	0.095502	0.00559436	0	0	0	0
POSITIVE_REGULATION_OF_INTERLEUKIN-1_PRODUCTION(GO:0032732)	0.095338	0.139466	0	0	0	0
HEMOSTASIS(GO:0007599)	0.095338	3.63524e-14	0	1	1	1
EPIDERMAL_CELL_DIFFERENTIATION(GO:0009913)	0.095338	0.0627608	0	1	0	0
NEGATIVE_REGULATION_OF_TRANSPORTER_ACTIVITY(GO:0032410)	0.095188	0.225369	0	0	0	0
CELLULAR_RESPONSE_TO_ORGANIC_NITROGEN(GO:0071417)	0.095188	0.184042	0	0	0	0
ACTIVATION_OF_ADENYLATE_CYCLASE_ACTIVITY(GO:0007190)	0.095016	0.0256038	0	0	1	0
POSITIVE_REGULATION_OF_TYROSINE_PHOSPHORYLATION_OF_STAT_PROTEIN(GO:0042531)	0.0945	0.0412244	0	1	0	0
POSITIVE_REGULATION_OF_RECEPTOR-MEDIATED_ENDOCYTOSIS(GO:0048260)	0.094313	0.109886	0	0	0	0
REGULATION_OF_PLASMA_LIPOPROTEIN_PARTICLE_LEVELS(GO:0097006)	0.094313	0.0409721	0	0	0	0
SECRETION(GO:0046903)	0.094229	6.23313e-07	1	1	1	0
NEGATIVE_REGULATION_OF_GROWTH(GO:0045926)	0.094156	0.00057834	0	0	0	1
REGULATION_OF_CELL_ADHESION(GO:0030155)	0.093936	7.52533e-05	0	0	0	1
REGULATION_OF_BODY_FLUID_LEVELS(GO:0050878)	0.0936	5.41675e-13	0	1	1	1
METANEPHROS_DEVELOPMENT(GO:0001656)	0.093584	0.0422718	0	1	0	1
BLOOD_COAGULATION__INTRINSIC_PATHWAY(GO:0007597)	0.093584	0.144001	1	0	1	0
POSITIVE_REGULATION_OF_CELL_PROLIFERATION(GO:0008284)	0.093538	9.27898e-10	0	0	0	1
POSITIVE_REGULATION_OF_MONONUCLEAR_CELL_PROLIFERATION(GO:0032946)	0.093508	0.0174613	0	0	0	0
POSITIVE_REGULATION_OF_LYMPHOCYTE_PROLIFERATION(GO:0050671)	0.093429	0.0108071	0	0	0	0
POSITIVE_REGULATION_OF_ADENYLATE_CYCLASE_ACTIVITY(GO:0045762)	0.093397	0.025862	0	0	1	0
POSITIVE_REGULATION_OF_CELL_CYCLE(GO:0045787)	0.09332	0.00389163	0	0	0	0
POSITIVE_REGULATION_OF_BINDING(GO:0051099)	0.093297	0.0254996	0	0	0	1
REGULATION_OF_FATTY_ACID_METABOLIC_PROCESS(GO:0019217)	0.092986	0.0278258	0	0	0	0
NEGATIVE_REGULATION_OF_CELL_PROLIFERATION(GO:0008285)	0.092735	3.37241e-09	0	0	0	1
SENSORY_ORGAN_DEVELOPMENT(GO:0007423)	0.092615	0.000254668	1	0	0	0
ACTIN_FILAMENT_ORGANIZATION(GO:0007015)	0.092596	0.00457955	1	1	1	1
CELL_MOTILITY(GO:0048870)	0.09248	2.242e-10	0	1	1	1
ACTIVATION_OF_ADENYLATE_CYCLASE_ACTIVITY_BY_G-PROTEIN_SIGNALING_PATHWAY(GO:0007189)	0.09218	0.169906	0	0	0	0
REGULATION_OF_CYCLIN-DEPENDENT_PROTEIN_KINASE_ACTIVITY(GO:0000079)	0.091895	0.0128817	0	0	0	0
REGULATION_OF_EPIDERMIS_DEVELOPMENT(GO:0045682)	0.091578	0.191969	0	0	0	0
ORGANIC_ANION_TRANSPORT(GO:0015711)	0.09145	0.0338014	0	0	0	0
POSITIVE_REGULATION_OF_DEVELOPMENTAL_GROWTH(GO:0048639)	0.091224	0.169157	0	0	0	0
EMBRYONIC_AXIS_SPECIFICATION(GO:0000578)	0.091224	0.19159	0	0	0	0
PATTERN_SPECIFICATION_PROCESS(GO:0007389)	0.091003	0.000481018	0	0	0	0
NEURAL_RETINA_DEVELOPMENT(GO:0003407)	0.090826	0.224917	0	0	0	0
POSITIVE_REGULATION_OF_CHEMOKINE_PRODUCTION(GO:0032722)	0.090375	0.149506	0	0	0	1
REGULATION_OF_ACTIN_FILAMENT-BASED_PROCESS(GO:0032970)	0.090375	0.00102994	0	0	0	0
NEGATIVE_REGULATION_OF_WNT_RECEPTOR_SIGNALING_PATHWAY(GO:0030178)	0.090277	0.00714184	0	0	0	0
CELL_ACTIVATION(GO:0001775)	0.090198	1.18711e-08	0	1	1	0
RESPONSE_TO_RETINOIC_ACID(GO:0032526)	0.090074	0.0284781	0	0	0	0
URETERIC_BUD_MORPHOGENESIS(GO:0060675)	0.089995	0.166533	0	0	0	1
RESPONSE_TO_DRUG(GO:0042493)	0.089888	0.00283723	0	0	0	1
REGULATION_OF_LIPID_METABOLIC_PROCESS(GO:0019216)	0.089698	0.000414949	0	0	0	1
CALCIUM_ION_TRANSMEMBRANE_TRANSPORT(GO:0070588)	0.089698	0.0737635	1	1	1	0
NEURON_PROJECTION_DEVELOPMENT(GO:0031175)	0.089641	3.87863e-09	0	0	0	1
REGULATION_OF_WNT_RECEPTOR_SIGNALING_PATHWAY(GO:0030111)	0.089172	0.000753873	0	0	0	0
NEURON_DEVELOPMENT(GO:0048666)	0.089128	2.91802e-09	0	1	0	0
CAMP_BIOSYNTHETIC_PROCESS(GO:0006171)	0.089101	0.238517	0	0	0	0
NEGATIVE_REGULATION_OF_LIPID_METABOLIC_PROCESS(GO:0045833)	0.088814	0.0617059	0	0	0	1
REGULATION_OF_SYNAPSE_ORGANIZATION(GO:0050807)	0.08857	0.121106	0	0	0	0
REGULATION_OF_STRESS_FIBER_ASSEMBLY(GO:0051492)	0.08857	0.106449	0	0	0	0
JAK-STAT_CASCADE_INVOLVED_IN_GROWTH_HORMONE_SIGNALING_PATHWAY(GO:0060397)	0.08857	0.145651	0	0	1	0
DEVELOPMENTAL_PROCESS_INVOLVED_IN_REPRODUCTION(GO:0003006)	0.088279	0.000461769	0	0	0	0
GLIAL_CELL_DIFFERENTIATION(GO:0010001)	0.088178	0.142372	0	0	0	1
POSITIVE_REGULATION_OF_MITOTIC_CELL_CYCLE(GO:0045931)	0.088178	0.119105	0	0	0	0
WATER_TRANSPORT(GO:0006833)	0.088039	0.0665815	0	0	0	0
PROTEIN_LOCALIZATION_IN_MEMBRANE(GO:0072657)	0.088039	0.0735105	0	0	0	0
REGULATION_OF_MULTICELLULAR_ORGANISM_GROWTH(GO:0040014)	0.087969	0.246359	0	0	0	0
REGULATION_OF_VIRAL_GENOME_REPLICATION(GO:0045069)	0.087876	0.125819	0	0	0	1
POSITIVE_REGULATION_OF_STRESS_FIBER_ASSEMBLY(GO:0051496)	0.087567	0.213605	0	0	0	0
REGULATION_OF_SYNAPTIC_TRANSMISSION(GO:0050804)	0.087487	0.0310707	0	0	0	1
CELL_MORPHOGENESIS(GO:0000902)	0.087147	2.77321e-10	0	1	0	1
RESPONSE_TO_MOLECULE_OF_BACTERIAL_ORIGIN(GO:0002237)	0.087066	0.0169705	0	0	0	1
LIPOPOLYSACCHARIDE-MEDIATED_SIGNALING_PATHWAY(GO:0031663)	0.086978	0.226005	0	0	1	1
POSITIVE_REGULATION_OF_TRANSPORTER_ACTIVITY(GO:0032411)	0.086978	0.24042	0	0	0	0
NEURON_DIFFERENTIATION(GO:0030182)	0.086757	2.22116e-10	0	1	0	1
POSITIVE_REGULATION_OF_LYASE_ACTIVITY(GO:0051349)	0.086608	0.0449185	0	0	1	0
CELLULAR_BIOGENIC_AMINE_METABOLIC_PROCESS(GO:0006576)	0.08625	0.0144578	0	0	0	0
RESPONSE_TO_VIRUS(GO:0009615)	0.08625	0.00342336	0	0	0	1
REGULATION_OF_CELL_DIFFERENTIATION(GO:0045595)	0.085883	9.12336e-11	0	0	0	1
GROWTH_HORMONE_RECEPTOR_SIGNALING_PATHWAY(GO:0060396)	0.085562	0.109845	0	1	1	0
FLUID_TRANSPORT(GO:0042044)	0.085218	0.0788322	0	0	0	0
MESODERM_DEVELOPMENT(GO:0007498)	0.085186	0.0943727	0	1	0	0
POSITIVE_REGULATION_OF_B_CELL_ACTIVATION(GO:0050871)	0.0846	0.153744	0	0	0	0
CHOLESTEROL_TRANSPORT(GO:0030301)	0.084468	0.128498	0	0	0	1
NEGATIVE_REGULATION_OF_T_CELL_ACTIVATION(GO:0050868)	0.084225	0.16116	0	1	1	0
MYELOID_CELL_DIFFERENTIATION(GO:0030099)	0.084058	0.0326647	0	0	0	1
EPHRIN_RECEPTOR_SIGNALING_PATHWAY(GO:0048013)	0.084058	0.169573	0	0	0	1
MEMORY(GO:0007613)	0.084058	0.253891	0	1	1	0
NEGATIVE_REGULATION_OF_HYDROLASE_ACTIVITY(GO:0051346)	0.083948	0.000387593	0	0	0	1
RESPONSE_TO_INTERLEUKIN-1(GO:0070555)	0.083711	0.100958	0	1	1	1
CELLULAR_AMIDE_METABOLIC_PROCESS(GO:0043603)	0.083557	0.253507	0	0	0	0
HINDBRAIN_DEVELOPMENT(GO:0030902)	0.083156	0.257159	0	0	0	0
NEGATIVE_REGULATION_OF_MICROTUBULE_POLYMERIZATION_OR_DEPOLYMERIZATION(GO:0031111)	0.083156	0.271386	0	0	0	0
REGULATION_OF_INTERLEUKIN-6_PRODUCTION(GO:0032675)	0.083156	0.106412	0	0	0	1
NEGATIVE_REGULATION_OF_TUMOR_NECROSIS_FACTOR_PRODUCTION(GO:0032720)	0.083156	0.354502	0	0	0	0
ELEVATION_OF_CYTOSOLIC_CALCIUM_ION_CONCENTRATION(GO:0007204)	0.083068	0.0214566	0	0	0	0
REGULATION_OF_CATION_CHANNEL_ACTIVITY(GO:2001257)	0.082828	0.210696	0	0	0	0
NEGATIVE_REGULATION_OF_MAP_KINASE_ACTIVITY(GO:0043407)	0.082627	0.0962445	0	0	0	1
REGULATION_OF_JAK-STAT_CASCADE(GO:0046425)	0.082611	0.0463034	0	0	0	0
REGULATION_OF_ION_TRANSMEMBRANE_TRANSPORT(GO:0034765)	0.082499	0.0526496	0	0	0	0
REGULATION_OF_OXIDOREDUCTASE_ACTIVITY(GO:0051341)	0.082499	0.0568173	0	0	0	1
NEGATIVE_REGULATION_OF_PROTEIN_COMPLEX_DISASSEMBLY(GO:0043242)	0.082396	0.237617	0	0	0	0
NEGATIVE_REGULATION_OF_BMP_SIGNALING_PATHWAY(GO:0030514)	0.082124	0.239632	1	0	0	1
RESPONSE_TO_GROWTH_HORMONE_STIMULUS(GO:0060416)	0.082124	0.168223	0	1	0	0
NEGATIVE_REGULATION_OF_PROTEIN_SERINE-THREONINE_KINASE_ACTIVITY(GO:0071901)	0.082035	0.0428762	0	0	0	1
STEROL_TRANSPORT(GO:0015918)	0.081669	0.122691	0	0	0	1
REGULATION_OF_NEURON_DIFFERENTIATION(GO:0045664)	0.081582	0.00240298	0	0	0	0
REGULATION_OF_GLUCOSE_IMPORT(GO:0046324)	0.081551	0.181429	0	0	0	0
CYTOSOLIC_CALCIUM_ION_HOMEOSTASIS(GO:0051480)	0.081551	0.0185932	0	0	0	0
ORGANELLE_TRANSPORT_ALONG_MICROTUBULE(GO:0072384)	0.081551	0.326157	0	0	0	0
RESPONSE_TO_ESTROGEN_STIMULUS(GO:0043627)	0.081446	0.128382	0	0	0	0
NEGATIVE_REGULATION_OF_CELL_DIFFERENTIATION(GO:0045596)	0.081388	0.000426116	0	0	0	1
ACUTE_INFLAMMATORY_RESPONSE(GO:0002526)	0.081351	0.235331	0	1	0	0
REGULATION_OF_CELL_MORPHOGENESIS(GO:0022604)	0.081286	0.000751657	0	0	0	1
POSITIVE_REGULATION_OF_PROTEIN_TRANSPORT(GO:0051222)	0.080822	0.0138825	0	1	0	1
AEROBIC_RESPIRATION(GO:0009060)	0.080749	0.175425	0	0	1	0
REGULATION_OF_PROTEIN_SECRETION(GO:0050708)	0.080688	0.0302617	0	1	1	1
LEUKOCYTE_CHEMOTAXIS(GO:0030595)	0.080568	0.0676163	1	0	0	1
BRANCHING_MORPHOGENESIS_OF_A_TUBE(GO:0048754)	0.080549	0.16141	0	0	0	0
DEVELOPMENTAL_GROWTH(GO:0048589)	0.080448	0.120357	0	0	0	0
HOMOPHILIC_CELL_ADHESION(GO:0007156)	0.080406	0.28643	0	0	1	0
ANTI-APOPTOSIS(GO:0006916)	0.080341	0.00254449	0	0	0	1
REGULATION_OF_LIPID_STORAGE(GO:0010883)	0.080268	0.216639	0	1	1	0
REGULATION_OF_TRANSMEMBRANE_TRANSPORTER_ACTIVITY(GO:0022898)	0.080268	0.0705475	0	0	0	0
RESPONSE_TO_NUTRIENT(GO:0007584)	0.080249	0.0258705	0	0	0	0
T_CELL_DIFFERENTIATION(GO:0030217)	0.080215	0.201279	0	0	0	0
POSITIVE_REGULATION_OF_MITOSIS(GO:0045840)	0.080215	0.173082	0	0	0	0
REGULATION_OF_PROTEIN_KINASE_B_SIGNALING_CASCADE(GO:0051896)	0.0799	0.0966133	0	1	1	0
REGULATION_OF_ION_HOMEOSTASIS(GO:2000021)	0.079833	0.0679969	0	0	1	0
PLASMA_MEMBRANE_ORGANIZATION(GO:0007009)	0.079546	0.218092	0	0	0	0
LEARNING_OR_MEMORY(GO:0007611)	0.079546	0.111569	0	1	1	1
POSITIVE_REGULATION_OF_CYTOKINE_PRODUCTION(GO:0001819)	0.079546	0.007967	0	0	0	1
POSITIVE_REGULATION_OF_B_CELL_PROLIFERATION(GO:0030890)	0.079546	0.287247	0	0	0	0
REGULATION_OF_NEURON_APOPTOSIS(GO:0043523)	0.079546	0.0630627	0	0	0	1
NEGATIVE_REGULATION_OF_MYELOID_CELL_DIFFERENTIATION(GO:0045638)	0.079546	0.208505	0	0	0	1
REGULATION_OF_CELL-CELL_ADHESION(GO:0022407)	0.079162	0.0950649	0	0	0	0
POSITIVE_REGULATION_OF_JAK-STAT_CASCADE(GO:0046427)	0.079106	0.143392	0	1	0	0
REGULATION_OF_SYNAPTIC_PLASTICITY(GO:0048167)	0.078878	0.231312	0	0	0	0
REGULATION_OF_CELL-MATRIX_ADHESION(GO:0001952)	0.078596	0.154314	0	0	0	1
REGULATION_OF_CELL_GROWTH(GO:0001558)	0.078426	0.00519745	0	0	0	1
REGULATION_OF_GLYCOLYSIS(GO:0006110)	0.078343	0.302553	0	0	0	0
POSITIVE_REGULATION_OF_PROTEIN_IMPORT_INTO_NUCLEUS(GO:0042307)	0.078225	0.120518	0	0	0	1
GLUCONEOGENESIS(GO:0006094)	0.077999	0.180297	0	0	1	0
CELLULAR_RESPONSE_TO_EXTRACELLULAR_STIMULUS(GO:0031668)	0.077799	0.0304813	0	0	0	0
NEGATIVE_REGULATION_OF_CELL_DEATH(GO:0060548)	0.07779	1.0819e-05	0	0	0	1
NEGATIVE_REGULATION_OF_APOPTOTIC_PROCESS(GO:0043066)	0.077731	9.68202e-06	0	0	0	1
PROTEIN_LOCALIZATION_TO_NUCLEUS(GO:0034504)	0.077646	0.0502546	0	0	0	0
NEGATIVE_REGULATION_OF_PROGRAMMED_CELL_DEATH(GO:0043069)	0.077641	1.9132e-05	0	0	0	1
CELLULAR_CALCIUM_ION_HOMEOSTASIS(GO:0006874)	0.077639	0.0132771	0	0	0	0
CALCIUM_ION_TRANSPORT_INTO_CYTOSOL(GO:0060402)	0.077541	0.250377	0	0	0	0
PROTEIN_LOCALIZATION_IN_PLASMA_MEMBRANE(GO:0072659)	0.077541	0.351402	0	0	0	0
BRAIN_DEVELOPMENT(GO:0007420)	0.077454	0.0072344	0	0	0	0
PROTEIN_HOMOTETRAMERIZATION(GO:0051289)	0.07738	0.290388	0	0	0	0
MORPHOGENESIS_OF_A_BRANCHING_EPITHELIUM(GO:0061138)	0.07729	0.228661	0	0	0	1
ANTERIOR-POSTERIOR_AXIS_SPECIFICATION(GO:0009948)	0.07729	0.391795	0	0	0	0
CELLULAR_RESPONSE_TO_IONIZING_RADIATION(GO:0071479)	0.076968	0.307148	0	0	0	0
REGULATION_OF_ACTIN_CYTOSKELETON_ORGANIZATION(GO:0032956)	0.076866	0.0261861	0	0	0	0
CALCIUM_ION_HOMEOSTASIS(GO:0055074)	0.076726	0.0140927	0	0	0	0
REGULATION_OF_NEUROGENESIS(GO:0050767)	0.076685	0.00430391	0	0	0	0
POSITIVE_REGULATION_OF_SECRETION(GO:0051047)	0.076679	0.0225619	0	1	1	1
CELL_PROJECTION_ORGANIZATION(GO:0030030)	0.07659	1.0239e-06	0	1	0	0
PHOSPHATIDYLCHOLINE_METABOLIC_PROCESS(GO:0046470)	0.076361	0.400192	0	0	0	0
POSITIVE_REGULATION_OF_ACTIN_FILAMENT_BUNDLE_ASSEMBLY(GO:0032233)	0.076265	0.347194	0	0	0	0
RESPONSE_TO_UNFOLDED_PROTEIN(GO:0006986)	0.076247	0.0380895	0	0	0	1
NEGATIVE_REGULATION_OF_CYTOKINE_PRODUCTION(GO:0001818)	0.075936	0.0379142	0	0	0	1
POSITIVE_REGULATION_OF_CYTOKINE_BIOSYNTHETIC_PROCESS(GO:0042108)	0.075936	0.196757	0	1	1	0
REGULATION_OF_FILOPODIUM_ASSEMBLY(GO:0051489)	0.075936	0.379597	0	0	0	0
NEGATIVE_REGULATION_OF_SIGNAL_TRANSDUCTION(GO:0009968)	0.075878	7.41715e-05	0	0	0	1
EMBRYONIC_PATTERN_SPECIFICATION(GO:0009880)	0.075623	0.324205	0	0	0	0
CELL-CELL_ADHESION(GO:0016337)	0.075505	0.0148521	0	0	0	0
SENSORY_PERCEPTION_OF_SOUND(GO:0007605)	0.07528	0.117548	0	1	1	0
MORPHOGENESIS_OF_A_BRANCHING_STRUCTURE(GO:0001763)	0.075249	0.18405	0	0	0	0
SUPEROXIDE_METABOLIC_PROCESS(GO:0006801)	0.075249	0.386021	0	0	0	1
REGULATION_OF_DEFENSE_RESPONSE_TO_VIRUS_BY_HOST(GO:0050691)	0.075034	0.419179	0	0	0	0
RAS_PROTEIN_SIGNAL_TRANSDUCTION(GO:0007265)	0.074588	0.0488768	0	0	0	1
RESPONSE_TO_HORMONE_STIMULUS(GO:0009725)	0.074405	7.61302e-05	0	0	0	0
POSITIVE_REGULATION_OF_KINASE_ACTIVITY(GO:0033674)	0.074357	0.000159275	0	0	0	1
REGULATION_OF_INTERFERON-GAMMA_PRODUCTION(GO:0032649)	0.074238	0.274939	0	0	0	1
CEREBRAL_CORTEX_DEVELOPMENT(GO:0021987)	0.074132	0.366549	0	1	1	0
NEGATIVE_REGULATION_OF_NEURON_APOPTOSIS(GO:0043524)	0.074132	0.175567	0	0	0	1
REGULATION_OF_FAT_CELL_DIFFERENTIATION(GO:0045598)	0.073945	0.28678	0	0	0	1
GLUCOSE_CATABOLIC_PROCESS(GO:0006007)	0.073906	0.233553	0	0	0	0
POSITIVE_REGULATION_OF_NUCLEOCYTOPLASMIC_TRANSPORT(GO:0046824)	0.073786	0.163743	0	0	0	1
NEGATIVE_REGULATION_OF_CELL_ADHESION(GO:0007162)	0.073757	0.125334	0	0	0	1
POSITIVE_REGULATION_OF_ANTI-APOPTOSIS(GO:0045768)	0.07353	0.367282	0	0	0	0
HEMOPOIESIS(GO:0030097)	0.07353	0.0181391	0	0	0	0
POSITIVE_REGULATION_OF_TRANSFERASE_ACTIVITY(GO:0051347)	0.073493	0.000295892	0	0	0	1
CELL_CYCLE_ARREST(GO:0007050)	0.073406	0.0690501	0	0	0	0
REGULATION_OF_KINASE_ACTIVITY(GO:0043549)	0.073239	1.93317e-05	0	0	0	1
POSITIVE_REGULATION_OF_PROTEIN_KINASE_ACTIVITY(GO:0045860)	0.073138	0.000622932	0	0	0	1
REGULATION_OF_PROTEIN_KINASE_ACTIVITY(GO:0045859)	0.072945	3.06077e-05	0	0	0	1
REGULATION_OF_CELL-SUBSTRATE_ADHESION(GO:0010810)	0.072822	0.171269	0	0	0	1
NEGATIVE_REGULATION_OF_TRANSCRIPTION_FROM_RNA_POLYMERASE_II_PROMOTER(GO:0000122)	0.072728	0.000823313	0	0	0	1
NEGATIVE_REGULATION_OF_CYSTEINE-TYPE_ENDOPEPTIDASE_ACTIVITY_INVOLVED_IN_APOPTOTIC_PROCESS(GO:0043154)	0.072671	0.185015	0	0	0	1
POSITIVE_REGULATION_OF_PHOSPHOLIPASE_C_ACTIVITY(GO:0010863)	0.072605	0.0554469	0	0	0	0
CELLULAR_SENESCENCE(GO:0090398)	0.072484	0.360992	0	0	0	0
REGULATION_OF_INSULIN_RECEPTOR_SIGNALING_PATHWAY(GO:0046626)	0.072327	0.418392	0	0	0	0
B_CELL_RECEPTOR_SIGNALING_PATHWAY(GO:0050853)	0.072327	0.430148	0	1	0	0
RESPONSE_TO_LIPID(GO:0033993)	0.072193	0.301873	0	0	0	1
PHAGOCYTOSIS(GO:0006909)	0.072115	0.264962	0	0	0	0
POSITIVE_REGULATION_OF_SEQUENCE-SPECIFIC_DNA_BINDING_TRANSCRIPTION_FACTOR_ACTIVITY(GO:0051091)	0.071994	0.0274129	0	0	0	1
POSITIVE_REGULATION_OF_ENDOCYTOSIS(GO:0045807)	0.071947	0.238272	0	0	0	0
FEMALE_PREGNANCY(GO:0007565)	0.071926	0.232879	0	0	0	0
REGULATION_OF_PHOSPHOLIPASE_ACTIVITY(GO:0010517)	0.071661	0.0506245	0	0	0	0
REGULATION_OF_PROTEIN_TRANSPORT(GO:0051223)	0.071596	0.0182372	0	0	0	1
NEURON_DEATH(GO:0070997)	0.071525	0.457726	0	0	0	1
POSITIVE_REGULATION_OF_TRANSCRIPTION_FROM_RNA_POLYMERASE_II_PROMOTER(GO:0045944)	0.071405	0.000509852	0	0	0	1
CELL_JUNCTION_ASSEMBLY(GO:0034329)	0.07137	0.0329651	0	0	0	0
REGULATION_OF_TOR_SIGNALING_CASCADE(GO:0032006)	0.071342	0.412464	0	0	0	0
REGULATION_OF_ENDOPEPTIDASE_ACTIVITY(GO:0052548)	0.071224	0.0126246	0	0	0	1
REGULATION_OF_HISTONE_ACETYLATION(GO:0035065)	0.070997	0.491111	0	0	0	0
REGULATION_OF_GLYCOGEN_BIOSYNTHETIC_PROCESS(GO:0005979)	0.070997	0.412308	0	0	0	0
REGULATION_OF_CELL_PROJECTION_ASSEMBLY(GO:0060491)	0.070813	0.337265	0	0	0	0
POSITIVE_REGULATION_OF_PHOSPHOLIPASE_ACTIVITY(GO:0010518)	0.070801	0.0960579	0	0	0	0
REGULATION_OF_CYTOKINE_PRODUCTION(GO:0001817)	0.070705	0.00315633	0	0	0	1
CELLULAR_RESPONSE_TO_NUTRIENT_LEVELS(GO:0031669)	0.070522	0.0873311	0	0	0	0
REGULATION_OF_INTERLEUKIN-12_PRODUCTION(GO:0032655)	0.070522	0.34863	0	0	0	0
CHOLESTEROL_EFFLUX(GO:0033344)	0.070522	0.429517	0	0	0	0
REGULATION_OF_CDC42_GTPASE_ACTIVITY(GO:0043088)	0.070522	0.482115	0	0	0	0
MYD88-INDEPENDENT_TOLL-LIKE_RECEPTOR_SIGNALING_PATHWAY(GO:0002756)	0.070249	0.163364	0	0	0	1
REGULATION_OF_PEPTIDASE_ACTIVITY(GO:0052547)	0.070211	0.0175874	0	0	0	1
POSITIVE_REGULATION_OF_SIGNAL_TRANSDUCTION(GO:0009967)	0.070164	8.68578e-05	0	0	0	1
NEURON_MIGRATION(GO:0001764)	0.070092	0.439752	0	0	0	0
TRIGLYCERIDE_CATABOLIC_PROCESS(GO:0019433)	0.069991	0.46483	0	0	0	0
NEGATIVE_REGULATION_OF_HORMONE_SECRETION(GO:0046888)	0.069991	0.491793	0	0	0	0
TRIGLYCERIDE_HOMEOSTASIS(GO:0070328)	0.069991	0.465314	0	0	0	0
POSITIVE_REGULATION_OF_CAMP_BIOSYNTHETIC_PROCESS(GO:0030819)	0.06992	0.202424	0	0	1	0
DEFENSE_RESPONSE_TO_VIRUS(GO:0051607)	0.06992	0.354768	0	0	0	1
REGULATION_OF_NEURON_PROJECTION_DEVELOPMENT(GO:0010975)	0.069685	0.0796559	0	0	0	0
LIPID_TRANSPORT(GO:0006869)	0.06968	0.132902	0	0	0	0
COGNITION(GO:0050890)	0.069671	0.17283	0	1	1	1
CELLULAR_METAL_ION_HOMEOSTASIS(GO:0006875)	0.06963	0.0188078	0	0	0	0
DIGESTION(GO:0007586)	0.069519	0.208733	0	1	1	0
RESPONSE_TO_TOXIN(GO:0009636)	0.069519	0.364518	0	0	0	0
REGULATION_OF_FATTY_ACID_BIOSYNTHETIC_PROCESS(GO:0042304)	0.069519	0.414853	0	0	0	0
POSITIVE_REGULATION_OF_INTRACELLULAR_PROTEIN_TRANSPORT(GO:0090316)	0.069439	0.22265	0	0	0	1
CELLULAR_RESPONSE_TO_HORMONE_STIMULUS(GO:0032870)	0.069398	0.00444373	0	0	0	0
VERY_LONG-CHAIN_FATTY_ACID_METABOLIC_PROCESS(GO:0000038)	0.069345	0.441059	0	0	0	0
REGULATION_OF_PROTEIN_IMPORT_INTO_NUCLEUS(GO:0042306)	0.069303	0.138431	0	0	0	1
CELLULAR_RESPONSE_TO_GROWTH_FACTOR_STIMULUS(GO:0071363)	0.069276	0.0201855	0	0	0	0
POSITIVE_REGULATION_OF_GLUCOSE_IMPORT(GO:0046326)	0.069097	0.505896	0	0	0	0
POSITIVE_REGULATION_OF_GROWTH(GO:0045927)	0.06904	0.179132	0	0	0	0
RESPONSE_TO_GROWTH_FACTOR_STIMULUS(GO:0070848)	0.068946	0.0207257	0	0	0	0
PANCREAS_DEVELOPMENT(GO:0031016)	0.06893	0.336107	0	0	0	0
CALCIUM_ION_TRANSPORT(GO:0006816)	0.068803	0.135884	1	1	1	0
PURINE_NUCLEOTIDE_METABOLIC_PROCESS(GO:0006163)	0.068769	0.00520198	0	0	0	0
REGULATION_OF_CELLULAR_RESPONSE_TO_INSULIN_STIMULUS(GO:1900076)	0.068373	0.449305	0	0	0	0
CELLULAR_CATION_HOMEOSTASIS(GO:0030003)	0.068322	0.018214	0	0	0	0
WNT_RECEPTOR_SIGNALING_PATHWAY(GO:0016055)	0.068309	0.216878	0	0	0	0
GLYCOGEN_CATABOLIC_PROCESS(GO:0005980)	0.068266	0.509097	0	0	0	0
POSITIVE_REGULATION_OF_NF-KAPPAB_TRANSCRIPTION_FACTOR_ACTIVITY(GO:0051092)	0.068214	0.147977	0	0	0	1
PYRUVATE_METABOLIC_PROCESS(GO:0006090)	0.068061	0.51915	0	0	0	0
PROTEIN_IMPORT_INTO_NUCLEUS(GO:0006606)	0.067995	0.258139	0	0	0	0
GLYCOSAMINOGLYCAN_BIOSYNTHETIC_PROCESS(GO:0006024)	0.067944	0.367919	0	0	0	0
NEGATIVE_REGULATION_OF_CYSTEINE-TYPE_ENDOPEPTIDASE_ACTIVITY(GO:2000117)	0.067915	0.277037	0	0	0	1
BRANCHING_INVOLVED_IN_URETERIC_BUD_MORPHOGENESIS(GO:0001658)	0.067868	0.52863	0	0	0	1
REGULATION_OF_LYMPHOCYTE_MIGRATION(GO:2000401)	0.067868	0.557038	0	0	0	1
ATP_METABOLIC_PROCESS(GO:0046034)	0.067839	0.160271	0	0	0	0
REGULATION_OF_LIPID_BIOSYNTHETIC_PROCESS(GO:0046890)	0.067831	0.218934	0	0	0	0
ATP_CATABOLIC_PROCESS(GO:0006200)	0.0678	0.214072	0	1	1	0
REGULATION_OF_CALCIUM_ION_TRANSPORT_VIA_VOLTAGE-GATED_CALCIUM_CHANNEL_ACTIVITY(GO:0051925)	0.067721	0.36587	0	0	1	0
CENTRAL_NERVOUS_SYSTEM_DEVELOPMENT(GO:0007417)	0.0677	0.0122115	0	0	0	0
RESPONSE_TO_BIOTIC_STIMULUS(GO:0009607)	0.067621	0.0221325	0	0	0	1
POSITIVE_REGULATION_OF_TUMOR_NECROSIS_FACTOR_PRODUCTION(GO:0032760)	0.067514	0.576479	0	0	0	1
NEGATIVE_REGULATION_OF_MONONUCLEAR_CELL_PROLIFERATION(GO:0032945)	0.067514	0.511654	0	0	1	0
NEGATIVE_REGULATION_OF_LYMPHOCYTE_PROLIFERATION(GO:0050672)	0.067514	0.503656	0	0	1	0
NEGATIVE_REGULATION_OF_PROTEIN_KINASE_ACTIVITY(GO:0006469)	0.067514	0.129691	0	0	0	1
LYSOSOMAL_TRANSPORT(GO:0007041)	0.067514	0.359728	0	0	1	0
POSITIVE_REGULATION_OF_MAPK_CASCADE(GO:0043410)	0.067342	0.114162	0	0	0	0
POSITIVE_REGULATION_OF_HYDROLASE_ACTIVITY(GO:0051345)	0.06732	0.000784818	0	0	0	1
REGULATION_OF_CYTOKINE-MEDIATED_SIGNALING_PATHWAY(GO:0001959)	0.067228	0.207825	0	0	0	1
REGULATION_OF_CELL_PROJECTION_ORGANIZATION(GO:0031344)	0.067228	0.0983572	0	0	0	0
CELLULAR_RESPONSE_TO_GLUCAGON_STIMULUS(GO:0071377)	0.066967	0.377929	0	0	0	0
RESPONSE_TO_CYTOKINE_STIMULUS(GO:0034097)	0.06694	0.00560455	0	0	0	1
TRANSMEMBRANE_RECEPTOR_PROTEIN_TYROSINE_KINASE_SIGNALING_PATHWAY(GO:0007169)	0.066916	0.000811253	0	0	0	0
POSITIVE_REGULATION_OF_GLUCOSE_TRANSPORT(GO:0010828)	0.066912	0.491924	0	0	0	0
PYRIMIDINE_NUCLEOSIDE_CATABOLIC_PROCESS(GO:0046135)	0.066912	0.507605	0	0	0	0
KIDNEY_MORPHOGENESIS(GO:0060993)	0.066912	0.49342	0	0	0	1
ENERGY_RESERVE_METABOLIC_PROCESS(GO:0006112)	0.066612	0.104741	0	0	0	0
REGULATION_OF_ERK1_AND_ERK2_CASCADE(GO:0070372)	0.066588	0.195305	0	0	0	0
LEUKOCYTE_ACTIVATION_INVOLVED_IN_IMMUNE_RESPONSE(GO:0002366)	0.066511	0.355106	0	0	0	0
RESPONSE_TO_EXTRACELLULAR_STIMULUS(GO:0009991)	0.066504	0.0931592	0	0	0	0
ION_TRANSMEMBRANE_TRANSPORT(GO:0034220)	0.06642	0.0530175	0	1	1	0
ANION_TRANSPORT(GO:0006820)	0.06642	0.119926	0	0	0	0
STEROID_HORMONE_MEDIATED_SIGNALING_PATHWAY(GO:0043401)	0.066311	0.602553	0	0	0	0
POSITIVE_REGULATION_OF_NITRIC_OXIDE_BIOSYNTHETIC_PROCESS(GO:0045429)	0.066311	0.530518	0	0	0	1
NEGATIVE_REGULATION_OF_CYTOKINE_SECRETION(GO:0050710)	0.066311	0.590054	0	0	0	0
POSITIVE_REGULATION_OF_INTRACELLULAR_TRANSPORT(GO:0032388)	0.066092	0.24787	0	0	0	1
LONG-CHAIN_FATTY_ACID_METABOLIC_PROCESS(GO:0001676)	0.06601	0.463142	0	0	0	0
RESPONSE_TO_BACTERIUM(GO:0009617)	0.06601	0.113726	0	0	0	1
REGULATION_OF_SMALL_GTPASE_MEDIATED_SIGNAL_TRANSDUCTION(GO:0051056)	0.06599	0.0302102	0	0	0	0
REGULATION_OF_SEQUENCE-SPECIFIC_DNA_BINDING_TRANSCRIPTION_FACTOR_ACTIVITY(GO:0051090)	0.065971	0.0242363	0	0	0	1
ACTIVATION_OF_PROTEIN_KINASE_ACTIVITY(GO:0032147)	0.065854	0.0485527	0	0	0	1
RETINOID_METABOLIC_PROCESS(GO:0001523)	0.06583	0.48538	0	0	0	0
HORMONE-MEDIATED_SIGNALING_PATHWAY(GO:0009755)	0.06583	0.484501	0	0	0	0
POSITIVE_REGULATION_OF_INTERFERON-GAMMA_PRODUCTION(GO:0032729)	0.065745	0.587834	0	0	0	1
REGULATION_OF_TUMOR_NECROSIS_FACTOR_PRODUCTION(GO:0032680)	0.065695	0.306417	0	0	0	0
REGULATION_OF_GLUCOSE_METABOLIC_PROCESS(GO:0010906)	0.065509	0.323782	0	0	0	0
ACTIVATION_OF_SIGNALING_PROTEIN_ACTIVITY_INVOLVED_IN_UNFOLDED_PROTEIN_RESPONSE(GO:0006987)	0.065509	0.272738	0	0	0	1
PROSTAGLANDIN_METABOLIC_PROCESS(GO:0006693)	0.065509	0.567132	0	0	0	1
CELLULAR_RESPONSE_TO_REACTIVE_OXYGEN_SPECIES(GO:0034614)	0.0654	0.391565	0	0	0	0
DETECTION_OF_ABIOTIC_STIMULUS(GO:0009582)	0.065365	0.452788	1	0	0	0
EAR_DEVELOPMENT(GO:0043583)	0.0652	0.3898	0	0	0	0
NUCLEAR_IMPORT(GO:0051170)	0.064969	0.281092	0	0	0	0
CELLULAR_RESPONSE_TO_CYTOKINE_STIMULUS(GO:0071345)	0.064942	0.0173989	0	0	0	1
JAK-STAT_CASCADE(GO:0007259)	0.064856	0.388259	0	1	1	0
REGULATION_OF_CYTOKINE_BIOSYNTHETIC_PROCESS(GO:0042035)	0.06484	0.279846	0	1	1	1
HEXOSE_BIOSYNTHETIC_PROCESS(GO:0019319)	0.064779	0.333901	0	0	0	0
CELLULAR_MODIFIED_AMINO_ACID_METABOLIC_PROCESS(GO:0006575)	0.064707	0.201756	0	0	0	0
CELLULAR_RESPONSE_TO_UV(GO:0034644)	0.064637	0.491405	0	0	0	0
POLYSACCHARIDE_METABOLIC_PROCESS(GO:0005976)	0.064637	0.267031	0	0	0	0
POSITIVE_REGULATION_OF_ERK1_AND_ERK2_CASCADE(GO:0070374)	0.06461	0.32757	0	0	0	0
STEM_CELL_MAINTENANCE(GO:0019827)	0.064506	0.535681	0	0	0	0
REGULATION_OF_ENDOCYTOSIS(GO:0030100)	0.064425	0.251683	0	0	0	0
SYNAPSE_ASSEMBLY(GO:0007416)	0.064172	0.452172	0	0	0	0
INOSITOL_PHOSPHATE-MEDIATED_SIGNALING(GO:0048016)	0.064139	0.400442	0	0	0	0
TOLL-LIKE_RECEPTOR_1_SIGNALING_PATHWAY(GO:0034130)	0.064114	0.258793	0	0	0	1
TOLL-LIKE_RECEPTOR_2_SIGNALING_PATHWAY(GO:0034134)	0.064114	0.257367	0	0	0	1
PHOSPHOLIPID_TRANSPORT(GO:0015914)	0.063904	0.614359	0	0	0	0
REGULATION_OF_PROTEIN_COMPLEX_DISASSEMBLY(GO:0043244)	0.063904	0.455787	0	0	0	0
NEGATIVE_REGULATION_OF_JNK_CASCADE(GO:0046329)	0.063904	0.625929	0	0	0	0
POSITIVE_REGULATION_OF_PROTEIN_CATABOLIC_PROCESS(GO:0045732)	0.063802	0.382164	0	0	0	1
POSITIVE_REGULATION_OF_INTERLEUKIN-12_PRODUCTION(GO:0032735)	0.063754	0.627854	0	0	0	0
POSITIVE_REGULATION_OF_NUCLEASE_ACTIVITY(GO:0032075)	0.063719	0.344576	0	0	0	0
CELL_RECOGNITION(GO:0008037)	0.063621	0.433916	0	1	0	0
POSITIVE_REGULATION_OF_PROTEIN_MODIFICATION_PROCESS(GO:0031401)	0.063367	0.0230756	0	0	0	1
RESPONSE_TO_TUMOR_NECROSIS_FACTOR(GO:0034612)	0.063365	0.331612	0	0	0	1
CHOLESTEROL_HOMEOSTASIS(GO:0042632)	0.063349	0.433168	0	0	0	0
STEROL_HOMEOSTASIS(GO:0055092)	0.063349	0.481171	0	0	0	0
FORMATION_OF_PRIMARY_GERM_LAYER(GO:0001704)	0.063303	0.566518	0	0	0	0
REGULATION_OF_CELLULAR_LOCALIZATION(GO:0060341)	0.063283	0.0140491	0	0	0	0
POSITIVE_REGULATION_OF_PROTEIN_METABOLIC_PROCESS(GO:0051247)	0.063254	0.00758872	0	0	0	0
NEGATIVE_REGULATION_OF_KINASE_ACTIVITY(GO:0033673)	0.063217	0.180662	0	0	0	0
REGULATION_OF_NF-KAPPAB_IMPORT_INTO_NUCLEUS(GO:0042345)	0.063217	0.566348	0	0	0	1
REGULATION_OF_RESPONSE_TO_INTERFERON-GAMMA(GO:0060330)	0.063217	0.534383	0	0	0	0
ACTIVATION_OF_PHOSPHOLIPASE_C_ACTIVITY(GO:0007202)	0.063197	0.239216	0	0	0	0
REGULATION_OF_NUCLEOCYTOPLASMIC_TRANSPORT(GO:0046822)	0.063158	0.213679	0	0	0	1
SMALL_GTPASE_MEDIATED_SIGNAL_TRANSDUCTION(GO:0007264)	0.062981	0.0610734	0	0	0	0
RESPONSE_TO_REACTIVE_OXYGEN_SPECIES(GO:0000302)	0.062942	0.420214	0	0	0	0
TOLL-LIKE_RECEPTOR_4_SIGNALING_PATHWAY(GO:0034142)	0.062904	0.278182	0	0	0	1
TOLL_SIGNALING_PATHWAY(GO:0008063)	0.062904	0.274581	0	0	0	1
PEPTIDE_METABOLIC_PROCESS(GO:0006518)	0.062886	0.279844	0	0	0	0
LIPID_HOMEOSTASIS(GO:0055088)	0.062811	0.383954	0	0	0	0
INFLAMMATORY_RESPONSE(GO:0006954)	0.06276	0.122199	0	1	0	1
REGULATION_OF_INTRACELLULAR_PROTEIN_TRANSPORT(GO:0033157)	0.062701	0.259752	0	0	0	1
ER-ASSOCIATED_PROTEIN_CATABOLIC_PROCESS(GO:0030433)	0.062701	0.558153	0	0	0	0
RESPONSE_TO_TYPE_I_INTERFERON(GO:0034340)	0.062592	0.3318	0	0	0	1
FATTY_ACID_BETA-OXIDATION(GO:0006635)	0.06256	0.503133	0	0	0	0
REGULATION_OF_PROTEIN_LOCALIZATION(GO:0032880)	0.062341	0.0597531	0	0	0	1
POSITIVE_REGULATION_OF_CELLULAR_PROTEIN_METABOLIC_PROCESS(GO:0032270)	0.061987	0.0238627	0	0	0	0
CELLULAR_LIPID_CATABOLIC_PROCESS(GO:0044242)	0.061961	0.266165	0	0	0	0
NUCLEOSIDE_TRIPHOSPHATE_CATABOLIC_PROCESS(GO:0009143)	0.061876	0.116047	0	0	0	0
NEGATIVE_REGULATION_OF_PROTEIN_IMPORT_INTO_NUCLEUS(GO:0042308)	0.061498	0.562404	0	0	0	0
CELL-CELL_JUNCTION_ORGANIZATION(GO:0045216)	0.061498	0.269623	0	0	0	1
GLUCOSE_METABOLIC_PROCESS(GO:0006006)	0.061498	0.292288	0	0	0	0
NEGATIVE_REGULATION_OF_INFLAMMATORY_RESPONSE(GO:0050728)	0.061498	0.606161	0	0	0	0
SYNAPSE_ORGANIZATION(GO:0050808)	0.061498	0.479009	0	0	0	0
TYPE_I_INTERFERON-MEDIATED_SIGNALING_PATHWAY(GO:0060337)	0.061498	0.404339	0	0	0	1
POSITIVE_REGULATION_OF_PROTEIN_TYROSINE_KINASE_ACTIVITY(GO:0061098)	0.061498	0.624893	0	0	0	0
AMINO_ACID_TRANSPORT(GO:0006865)	0.061498	0.327254	0	0	0	0
CELLULAR_RESPONSE_TO_TYPE_I_INTERFERON(GO:0071357)	0.061498	0.348962	0	0	0	1
CELLULAR_RESPONSE_TO_LIGHT_STIMULUS(GO:0071482)	0.061498	0.53397	0	0	0	0
CYTOKINE-MEDIATED_SIGNALING_PATHWAY(GO:0019221)	0.061347	0.0671958	0	0	0	1
AMINE_BIOSYNTHETIC_PROCESS(GO:0009309)	0.061047	0.33439	0	0	0	0
VESICLE-MEDIATED_TRANSPORT(GO:0016192)	0.061042	0.00932704	0	1	1	0
POSITIVE_REGULATION_OF_CYTOSKELETON_ORGANIZATION(GO:0051495)	0.060951	0.396041	0	0	0	0
TRIF-DEPENDENT_TOLL-LIKE_RECEPTOR_SIGNALING_PATHWAY(GO:0035666)	0.060916	0.377483	0	0	0	1
PURINE_NUCLEOTIDE_CATABOLIC_PROCESS(GO:0006195)	0.060643	0.109172	0	0	0	0
MYD88-DEPENDENT_TOLL-LIKE_RECEPTOR_SIGNALING_PATHWAY(GO:0002755)	0.060509	0.340995	0	0	0	1
STEM_CELL_DIFFERENTIATION(GO:0048863)	0.060467	0.523126	0	0	0	0
REGULATION_OF_CYTOSKELETON_ORGANIZATION(GO:0051493)	0.060411	0.152413	0	0	0	0
GTP_CATABOLIC_PROCESS(GO:0006184)	0.060343	0.24275	0	0	0	0
NUCLEOTIDE_METABOLIC_PROCESS(GO:0009117)	0.06008	0.056776	0	0	0	0
GOLGI_ORGANIZATION(GO:0007030)	0.060054	0.615549	0	0	0	0
REGULATION_OF_RESPONSE_TO_STRESS(GO:0080134)	0.059997	0.0145456	0	0	0	1
POSITIVE_REGULATION_OF_PROGRAMMED_CELL_DEATH(GO:0043068)	0.059956	0.0358648	0	0	0	1
INORGANIC_ANION_TRANSPORT(GO:0015698)	0.059951	0.384233	0	0	0	0
CYTOSKELETON_ORGANIZATION(GO:0007010)	0.059945	0.0330425	0	0	0	0
CANONICAL_WNT_RECEPTOR_SIGNALING_PATHWAY(GO:0060070)	0.059779	0.458056	0	0	0	0
TOLL-LIKE_RECEPTOR_3_SIGNALING_PATHWAY(GO:0034138)	0.059779	0.449041	0	0	0	1
NEGATIVE_REGULATION_OF_LEUKOCYTE_PROLIFERATION(GO:0070664)	0.059693	0.675546	0	0	0	0
POSITIVE_REGULATION_OF_INTRACELLULAR_PROTEIN_KINASE_CASCADE(GO:0010740)	0.059654	0.0796264	0	0	0	1
POSITIVE_REGULATION_OF_APOPTOTIC_PROCESS(GO:0043065)	0.059493	0.0368228	0	0	0	1
CARBOXYLIC_ACID_TRANSPORT(GO:0046942)	0.059427	0.280471	0	0	0	0
POSITIVE_REGULATION_OF_ORGANELLE_ORGANIZATION(GO:0010638)	0.05939	0.234865	0	0	0	0
POSITIVE_REGULATION_OF_CELL_DEATH(GO:0010942)	0.059364	0.0339961	0	0	0	1
NEGATIVE_REGULATION_OF_TRANSFERASE_ACTIVITY(GO:0051348)	0.059262	0.309676	0	0	0	0
REGULATION_OF_INTRACELLULAR_PROTEIN_KINASE_CASCADE(GO:0010627)	0.059259	0.0373902	0	0	0	1
PROTEIN_IMPORT_INTO_NUCLEUS__TRANSLOCATION(GO:0000060)	0.059242	0.725564	0	0	0	1
ISOPRENOID_METABOLIC_PROCESS(GO:0006720)	0.059242	0.490057	0	0	0	1
ALCOHOL_CATABOLIC_PROCESS(GO:0046164)	0.059144	0.530685	0	0	0	1
CELLULAR_POLYSACCHARIDE_BIOSYNTHETIC_PROCESS(GO:0033692)	0.059092	0.666189	0	0	0	0
G-PROTEIN_SIGNALING__COUPLED_TO_CAMP_NUCLEOTIDE_SECOND_MESSENGER(GO:0007188)	0.058965	0.43349	0	0	0	0
RESPONSE_TO_GLUCOSE_STIMULUS(GO:0009749)	0.05892	0.623823	0	1	0	1
STEM_CELL_DEVELOPMENT(GO:0048864)	0.058824	0.645497	0	0	0	0
REGULATION_OF_SECRETION(GO:0051046)	0.058824	0.122407	0	1	1	0
ION_TRANSPORT(GO:0006811)	0.058779	0.0298254	0	0	1	0
CELLULAR_HOMEOSTASIS(GO:0019725)	0.058765	0.0777404	0	0	0	0
ACTIVATION_OF_INNATE_IMMUNE_RESPONSE(GO:0002218)	0.058581	0.317917	0	0	0	1
EAR_MORPHOGENESIS(GO:0042471)	0.05849	0.621792	1	0	0	0
VISUAL_PERCEPTION(GO:0007601)	0.058393	0.369758	0	1	1	0
POSITIVE_REGULATION_OF_TRANSCRIPTION_FACTOR_IMPORT_INTO_NUCLEUS(GO:0042993)	0.058359	0.621798	0	0	0	1
NEGATIVE_REGULATION_OF_INTRACELLULAR_TRANSPORT(GO:0032387)	0.058313	0.570985	0	0	0	0
CHLORIDE_TRANSPORT(GO:0006821)	0.058216	0.496731	0	0	0	0
POSITIVE_REGULATION_OF_MYELOID_CELL_DIFFERENTIATION(GO:0045639)	0.058216	0.611128	0	0	0	1
POTASSIUM_ION_TRANSPORT(GO:0006813)	0.05806	0.544795	0	0	0	0
FATTY_ACID_CATABOLIC_PROCESS(GO:0009062)	0.05806	0.562417	0	0	0	0
PATTERN_RECOGNITION_RECEPTOR_SIGNALING_PATHWAY(GO:0002221)	0.058042	0.382934	0	0	0	1
GLYCOSAMINOGLYCAN_METABOLIC_PROCESS(GO:0030203)	0.057796	0.587946	0	0	0	0
RESPONSE_TO_DSRNA(GO:0043331)	0.057698	0.716028	0	0	0	1
SENSORY_PERCEPTION_OF_LIGHT_STIMULUS(GO:0050953)	0.057658	0.429726	0	1	1	0
TOLL-LIKE_RECEPTOR_SIGNALING_PATHWAY(GO:0002224)	0.057631	0.43692	0	0	0	1
T_CELL_ACTIVATION(GO:0042110)	0.057611	0.472158	0	0	0	0
RESPONSE_TO_TEMPERATURE_STIMULUS(GO:0009266)	0.057487	0.673675	0	0	0	0
CELL_GROWTH(GO:0016049)	0.057487	0.558608	0	0	0	1
PEPTIDE_HORMONE_PROCESSING(GO:0016486)	0.057487	0.702129	0	0	0	0
POTASSIUM_ION_TRANSMEMBRANE_TRANSPORT(GO:0071805)	0.057487	0.545889	0	0	0	0
REGULATION_OF_B_CELL_PROLIFERATION(GO:0030888)	0.057333	0.655362	0	0	0	0
REGULATION_OF_VESICLE-MEDIATED_TRANSPORT(GO:0060627)	0.057322	0.376458	0	0	0	0
NUCLEOBASE-CONTAINING_SMALL_MOLECULE_METABOLIC_PROCESS(GO:0055086)	0.057268	0.0832988	0	0	0	0
DNA_DAMAGE_RESPONSE__SIGNAL_TRANSDUCTION_BY_P53_CLASS_MEDIATOR_RESULTING_IN_INDUCTION_OF_APOPTOSIS(GO:0042771)	0.057251	0.734651	0	0	0	0
REGULATION_OF_NEUROTRANSMITTER_LEVELS(GO:0001505)	0.057142	0.554158	0	0	0	0
LEUKOCYTE_ACTIVATION(GO:0045321)	0.057089	0.302763	0	0	0	0
ENDOPLASMIC_RETICULUM_UNFOLDED_PROTEIN_RESPONSE(GO:0030968)	0.057048	0.467276	0	0	0	0
CELLULAR_ALDEHYDE_METABOLIC_PROCESS(GO:0006081)	0.056986	0.685422	0	0	0	0
TRIGLYCERIDE_METABOLIC_PROCESS(GO:0006641)	0.056904	0.547973	0	0	0	0
LIMBIC_SYSTEM_DEVELOPMENT(GO:0021761)	0.056685	0.759213	0	0	0	0
PEPTIDE_BIOSYNTHETIC_PROCESS(GO:0043043)	0.056685	0.725142	0	0	0	0
REGULATION_OF_GTPASE_ACTIVITY(GO:0043087)	0.056587	0.352353	0	0	0	1
RECEPTOR_INTERNALIZATION(GO:0031623)	0.056519	0.687652	0	0	0	0
CATION_TRANSPORT(GO:0006812)	0.05638	0.187243	1	0	1	0
REGULATION_OF_ANTI-APOPTOSIS(GO:0045767)	0.056341	0.686431	0	0	0	0
REGULATION_OF_MAPK_CASCADE(GO:0043408)	0.056316	0.254378	0	0	0	0
INNATE_IMMUNE_RESPONSE-ACTIVATING_SIGNAL_TRANSDUCTION(GO:0002758)	0.056288	0.437428	0	0	0	1
NEGATIVE_REGULATION_OF_CELL_CYCLE(GO:0045786)	0.056286	0.283702	0	0	0	0
VESICLE_ORGANIZATION(GO:0016050)	0.056234	0.580848	0	0	0	0
EPIDERMAL_GROWTH_FACTOR_RECEPTOR_SIGNALING_PATHWAY(GO:0007173)	0.056216	0.359812	0	0	0	0
REGULATION_OF_INTERFERON-GAMMA-MEDIATED_SIGNALING_PATHWAY(GO:0060334)	0.056084	0.786095	0	0	0	0
RESPONSE_TO_CARBOHYDRATE_STIMULUS(GO:0009743)	0.056029	0.606111	0	1	0	1
CAMP-MEDIATED_SIGNALING(GO:0019933)	0.055858	0.573485	0	0	0	0
SULFUR_COMPOUND_METABOLIC_PROCESS(GO:0006790)	0.05583	0.378802	0	0	0	0
NEGATIVE_REGULATION_OF_SEQUENCE-SPECIFIC_DNA_BINDING_TRANSCRIPTION_FACTOR_ACTIVITY(GO:0043433)	0.055755	0.454522	0	0	0	1
REGULATION_OF_GTP_CATABOLIC_PROCESS(GO:0033124)	0.055684	0.345888	0	0	0	1
NEGATIVE_REGULATION_OF_CATALYTIC_ACTIVITY(GO:0043086)	0.05563	0.127793	0	0	0	0
LIPID_CATABOLIC_PROCESS(GO:0016042)	0.055419	0.478804	0	0	0	0
CELL_PROLIFERATION(GO:0008283)	0.055354	0.175501	0	0	0	0
REGULATION_OF_RAS_PROTEIN_SIGNAL_TRANSDUCTION(GO:0046578)	0.055342	0.404441	0	0	0	0
REGULATION_OF_FOCAL_ADHESION_ASSEMBLY(GO:0051893)	0.055128	0.802149	0	0	0	1
FATTY_ACID_METABOLIC_PROCESS(GO:0006631)	0.054984	0.436014	0	0	0	0
DENDRITE_DEVELOPMENT(GO:0016358)	0.054935	0.740269	0	0	0	0
ADHERENS_JUNCTION_ORGANIZATION(GO:0034332)	0.054849	0.701151	0	0	0	1
CHROMOSOME_CONDENSATION(GO:0030261)	0.05473	0.799673	0	0	0	0
LOCALIZATION_WITHIN_MEMBRANE(GO:0051668)	0.05473	0.826914	0	0	0	0
ALCOHOL_METABOLIC_PROCESS(GO:0006066)	0.054418	0.283914	0	0	0	0
POSITIVE_REGULATION_OF_GTPASE_ACTIVITY(GO:0043547)	0.054397	0.45131	0	0	0	1
NEGATIVE_REGULATION_OF_TRANSPORT(GO:0051051)	0.05438	0.432905	0	0	0	0
REGULATION_OF_MAP_KINASE_ACTIVITY(GO:0043405)	0.054368	0.406136	0	0	0	1
CELLULAR_ION_HOMEOSTASIS(GO:0006873)	0.054304	0.243587	0	0	0	0
AMINE_TRANSPORT(GO:0015837)	0.054198	0.528711	0	0	0	0
CARBOHYDRATE_CATABOLIC_PROCESS(GO:0016052)	0.054181	0.519706	0	0	0	0
MONOCARBOXYLIC_ACID_METABOLIC_PROCESS(GO:0032787)	0.054142	0.361194	0	0	0	0
REGULATION_OF_ESTABLISHMENT_OF_PROTEIN_LOCALIZATION_IN_PLASMA_MEMBRANE(GO:0090003)	0.053899	0.777188	0	0	0	0
STRESS-ACTIVATED_MAPK_CASCADE(GO:0051403)	0.053878	0.524291	0	0	0	0
NEGATIVE_REGULATION_OF_MAPK_CASCADE(GO:0043409)	0.053651	0.653547	0	0	0	0
CELLULAR_LIPID_METABOLIC_PROCESS(GO:0044255)	0.053583	0.173024	0	0	0	0
REGULATION_OF_ERYTHROCYTE_DIFFERENTIATION(GO:0045646)	0.053477	0.804241	0	0	0	0
REGULATION_OF_PROTEOLYSIS(GO:0030162)	0.053386	0.58429	0	0	0	0
NEGATIVE_REGULATION_OF_CELL-SUBSTRATE_ADHESION(GO:0010812)	0.053294	0.783953	0	0	0	1
RESPONSE_TO_HYDROGEN_PEROXIDE(GO:0042542)	0.053076	0.739835	0	0	0	0
POSITIVE_REGULATION_OF_PROTEOLYSIS(GO:0045862)	0.05305	0.715447	0	0	0	0
ESTABLISHMENT_OR_MAINTENANCE_OF_CELL_POLARITY(GO:0007163)	0.053005	0.695976	0	0	0	0
CELLULAR_IRON_ION_HOMEOSTASIS(GO:0006879)	0.052966	0.621835	0	0	0	0
PROTEIN_HOMOOLIGOMERIZATION(GO:0051260)	0.052925	0.59693	0	0	0	0
ACTIVATION_OF_PHOSPHOLIPASE_C_ACTIVITY_BY_G-PROTEIN_COUPLED_RECEPTOR_PROTEIN_SIGNALING_PATHWAY_COUPLED_TO_IP3_SECOND_MESSENGER(GO:0007200)	0.052747	0.755476	0	0	0	0
REGULATION_OF_EMBRYONIC_DEVELOPMENT(GO:0045995)	0.052718	0.800731	0	0	0	1
CELLULAR_RESPONSE_TO_TOPOLOGICALLY_INCORRECT_PROTEIN(GO:0035967)	0.052705	0.613849	0	0	0	0
REGULATION_OF_ACTIN_POLYMERIZATION_OR_DEPOLYMERIZATION(GO:0008064)	0.052694	0.751991	0	0	0	0
REGULATION_OF_HORMONE_LEVELS(GO:0010817)	0.05256	0.648829	0	0	0	0
NEGATIVE_REGULATION_OF_NEURON_PROJECTION_DEVELOPMENT(GO:0010977)	0.052474	0.821573	0	0	0	0
REGULATION_OF_MICROTUBULE_POLYMERIZATION_OR_DEPOLYMERIZATION(GO:0031110)	0.052474	0.792658	0	0	0	0
INHIBITION_OF_ADENYLATE_CYCLASE_ACTIVITY_BY_G-PROTEIN_SIGNALING_PATHWAY(GO:0007193)	0.052474	0.748603	0	0	0	0
CYCLIC-NUCLEOTIDE-MEDIATED_SIGNALING(GO:0019935)	0.052386	0.623519	0	0	0	0
HETEROCYCLE_METABOLIC_PROCESS(GO:0046483)	0.052358	0.276673	0	0	0	0
INDUCTION_OF_APOPTOSIS_BY_INTRACELLULAR_SIGNALS(GO:0008629)	0.05223	0.618706	0	0	0	0
INTRACELLULAR_PROTEIN_KINASE_CASCADE(GO:0007243)	0.052208	0.397877	0	0	0	0
CELLULAR_RESPONSE_TO_OXIDATIVE_STRESS(GO:0034599)	0.052163	0.742895	0	0	0	0
NEUROTRANSMITTER_TRANSPORT(GO:0006836)	0.052113	0.759054	0	0	0	0
MAPK_CASCADE(GO:0000165)	0.052093	0.537132	0	0	0	1
ION_HOMEOSTASIS(GO:0050801)	0.051993	0.364264	0	0	0	0
POSITIVE_REGULATION_OF_STRESS-ACTIVATED_MAPK_CASCADE(GO:0032874)	0.051943	0.796589	0	0	0	0
REGULATION_OF_ADAPTIVE_IMMUNE_RESPONSE(GO:0002819)	0.051654	0.745809	0	0	0	0
ACTIVATION_OF_CYSTEINE-TYPE_ENDOPEPTIDASE_ACTIVITY_INVOLVED_IN_APOPTOTIC_PROCESS(GO:0006919)	0.051654	0.778441	0	0	0	1
POSITIVE_REGULATION_OF_NEUROGENESIS(GO:0050769)	0.051514	0.756012	0	0	0	1
NEGATIVE_REGULATION_OF_CELL-CELL_ADHESION(GO:0022408)	0.051471	0.859083	0	0	0	0
REGULATION_OF_T_CELL_ACTIVATION(GO:0050863)	0.051446	0.596164	0	0	0	0
REACTIVE_OXYGEN_SPECIES_METABOLIC_PROCESS(GO:0072593)	0.051425	0.758058	0	0	0	0
ICOSANOID_BIOSYNTHETIC_PROCESS(GO:0046456)	0.051346	0.761974	1	0	0	1
NOTCH_SIGNALING_PATHWAY(GO:0007219)	0.051185	0.828196	0	0	0	1
RESPONSE_TO_ABIOTIC_STIMULUS(GO:0009628)	0.050947	0.513886	0	0	0	0
REGULATION_OF_CYSTEINE-TYPE_ENDOPEPTIDASE_ACTIVITY_INVOLVED_IN_APOPTOTIC_PROCESS(GO:0043281)	0.050933	0.636066	0	0	0	1
POSITIVE_REGULATION_OF_INTERLEUKIN-8_PRODUCTION(GO:0032757)	0.050881	0.867354	0	0	1	1
SULFUR_AMINO_ACID_METABOLIC_PROCESS(GO:0000096)	0.050881	0.789815	0	0	0	0
POSITIVE_REGULATION_OF_PROTEIN_SERINE-THREONINE_KINASE_ACTIVITY(GO:0071902)	0.050839	0.587357	0	0	0	0
IRON_ION_HOMEOSTASIS(GO:0055072)	0.050732	0.711611	0	0	0	0
G-PROTEIN_SIGNALING__COUPLED_TO_CYCLIC_NUCLEOTIDE_SECOND_MESSENGER(GO:0007187)	0.05063	0.683491	0	0	0	0
CELLULAR_RESPONSE_TO_TUMOR_NECROSIS_FACTOR(GO:0071356)	0.050585	0.777155	0	0	0	0
ICOSANOID_METABOLIC_PROCESS(GO:0006690)	0.050512	0.810484	0	0	0	0
RESPONSE_TO_OXIDATIVE_STRESS(GO:0006979)	0.050486	0.66602	0	0	0	0
POSITIVE_REGULATION_OF_PROTEASOMAL_UBIQUITIN-DEPENDENT_PROTEIN_CATABOLIC_PROCESS(GO:0032436)	0.050391	0.770783	0	0	0	0
POSITIVE_REGULATION_OF_INNATE_IMMUNE_RESPONSE(GO:0045089)	0.050368	0.65056	0	0	0	1
POSITIVE_REGULATION_OF_STRESS-ACTIVATED_PROTEIN_KINASE_SIGNALING_CASCADE(GO:0070304)	0.050153	0.82493	0	0	0	0
INDUCTION_OF_APOPTOSIS(GO:0006917)	0.049967	0.559748	0	0	0	1
REGULATION_OF_CYSTEINE-TYPE_ENDOPEPTIDASE_ACTIVITY(GO:2000116)	0.049936	0.70495	0	0	0	1
REGULATION_OF_RAS_GTPASE_ACTIVITY(GO:0032318)	0.049933	0.712032	0	0	0	0
INNER_EAR_DEVELOPMENT(GO:0048839)	0.049896	0.871891	0	0	0	0
REGULATION_OF_HORMONE_SECRETION(GO:0046883)	0.049791	0.685722	0	0	0	0
PHOSPHATIDYLINOSITOL-MEDIATED_SIGNALING(GO:0048015)	0.049673	0.795829	0	0	0	0
NEGATIVE_REGULATION_OF_PROTEIN_TRANSPORT(GO:0051224)	0.049654	0.812661	0	0	0	0
REGULATION_OF_INNATE_IMMUNE_RESPONSE(GO:0045088)	0.049603	0.671463	0	0	0	1
REGULATION_OF_TOLL-LIKE_RECEPTOR_SIGNALING_PATHWAY(GO:0034121)	0.049466	0.883341	0	0	0	1
POSITIVE_REGULATION_OF_DNA_BINDING(GO:0043388)	0.049466	0.851613	0	0	0	0
PROTEIN_COMPLEX_ASSEMBLY(GO:0006461)	0.049354	0.567713	0	0	0	0
RESPONSE_TO_ENDOPLASMIC_RETICULUM_STRESS(GO:0034976)	0.049321	0.768226	0	0	0	0
REGULATION_OF_CELL_SHAPE(GO:0008360)	0.049251	0.816275	0	0	0	0
FATTY_ACID_OXIDATION(GO:0019395)	0.049192	0.855403	0	0	0	0
NEUTRAL_AMINO_ACID_TRANSPORT(GO:0015804)	0.048758	0.844797	0	0	0	0
INNER_EAR_MORPHOGENESIS(GO:0042472)	0.048758	0.919724	1	0	0	0
REGULATION_OF_CAMP_BIOSYNTHETIC_PROCESS(GO:0030817)	0.04869	0.779301	0	0	0	0
LIPOPROTEIN_METABOLIC_PROCESS(GO:0042157)	0.04869	0.832769	0	0	0	1
REGULATION_OF_MITOSIS(GO:0007088)	0.048642	0.824573	0	0	0	0
INTRACELLULAR_RECEPTOR_MEDIATED_SIGNALING_PATHWAY(GO:0030522)	0.048606	0.749748	0	0	0	0
REGULATION_OF_DNA_REPLICATION(GO:0006275)	0.048526	0.842457	0	0	0	0
PROTEIN_STABILIZATION(GO:0050821)	0.048503	0.864215	0	0	0	1
ACTIVATION_OF_MAPKK_ACTIVITY(GO:0000186)	0.048463	0.857646	0	0	0	1
XENOBIOTIC_METABOLIC_PROCESS(GO:0006805)	0.04842	0.773765	0	0	0	0
SYNAPTIC_TRANSMISSION(GO:0007268)	0.048347	0.643862	0	0	0	0
ACTIVATION_OF_PRO-APOPTOTIC_GENE_PRODUCTS(GO:0008633)	0.048263	0.918728	0	0	0	1
POSITIVE_REGULATION_OF_PEPTIDYL-SERINE_PHOSPHORYLATION(GO:0033138)	0.048129	0.918062	0	0	0	0
PROTEIN_TETRAMERIZATION(GO:0051262)	0.048067	0.812535	0	0	0	0
REGULATION_OF_CAMP_METABOLIC_PROCESS(GO:0030814)	0.048058	0.842106	0	0	0	0
CELLULAR_RESPONSE_TO_XENOBIOTIC_STIMULUS(GO:0071466)	0.047994	0.737388	0	0	0	0
RESPONSE_TO_XENOBIOTIC_STIMULUS(GO:0009410)	0.047994	0.761005	0	0	0	0
GENERATION_OF_PRECURSOR_METABOLITES_AND_ENERGY(GO:0006091)	0.047992	0.666546	0	0	1	0
NEGATIVE_REGULATION_OF_CELLULAR_PROTEIN_METABOLIC_PROCESS(GO:0032269)	0.047962	0.729948	0	0	0	0
NEGATIVE_REGULATION_OF_PROTEIN_CATABOLIC_PROCESS(GO:0042177)	0.047962	0.890066	0	0	0	0
LIPID_OXIDATION(GO:0034440)	0.047862	0.882307	0	0	0	0
RESPONSE_TO_PEPTIDE_HORMONE_STIMULUS(GO:0043434)	0.047835	0.766796	0	0	0	0
PROTEIN_TRIMERIZATION(GO:0070206)	0.047461	0.951635	0	0	0	0
B_CELL_ACTIVATION(GO:0042113)	0.047412	0.846759	0	0	0	0
FATTY_ACID_BIOSYNTHETIC_PROCESS(GO:0006633)	0.047343	0.925111	0	0	0	1
REGULATION_OF_RHO_PROTEIN_SIGNAL_TRANSDUCTION(GO:0035023)	0.047059	0.849376	0	0	0	0
DETECTION_OF_BIOTIC_STIMULUS(GO:0009595)	0.047059	0.963673	0	0	0	1
TUBE_FORMATION(GO:0035148)	0.047059	0.938058	0	0	0	0
OXIDATION-REDUCTION_PROCESS(GO:0055114)	0.046864	0.778343	0	0	0	0
GASTRULATION(GO:0007369)	0.046792	0.942393	0	0	0	0
REGULATION_OF_DEFENSE_RESPONSE_TO_VIRUS(GO:0050688)	0.046765	0.927672	0	0	0	0
NEGATIVE_REGULATION_OF_G-PROTEIN_COUPLED_RECEPTOR_PROTEIN_SIGNALING_PATHWAY(GO:0045744)	0.046731	0.962328	0	0	0	0
REGULATION_OF_I-KAPPAB_KINASE-NF-KAPPAB_CASCADE(GO:0043122)	0.046709	0.886206	0	0	0	1
REGULATION_OF_PROTEIN_CATABOLIC_PROCESS(GO:0042176)	0.046658	0.926382	0	0	0	0
MONOVALENT_INORGANIC_CATION_TRANSPORT(GO:0015672)	0.046635	0.921858	1	0	1	0
GLUCOSE_HOMEOSTASIS(GO:0042593)	0.046589	0.929085	0	0	0	0
ENERGY_DERIVATION_BY_OXIDATION_OF_ORGANIC_COMPOUNDS(GO:0015980)	0.046398	0.849442	0	0	0	0
REGULATION_OF_AXONOGENESIS(GO:0050770)	0.046388	0.926349	0	0	0	1
TRANSMISSION_OF_NERVE_IMPULSE(GO:0019226)	0.046372	0.7969	0	0	0	0
REGULATION_OF_PHAGOCYTOSIS(GO:0050764)	0.0463	0.963408	0	0	0	0
IRON_ION_TRANSPORT(GO:0006826)	0.0463	0.892744	0	0	0	0
AMINE_METABOLIC_PROCESS(GO:0009308)	0.046264	0.82382	0	0	0	0
REGULATION_OF_PROTEIN_COMPLEX_ASSEMBLY(GO:0043254)	0.046174	0.935436	0	0	0	1
REGULATION_OF_INTERLEUKIN-1_BETA_PRODUCTION(GO:0032651)	0.046028	0.983597	0	0	0	0
UNSATURATED_FATTY_ACID_BIOSYNTHETIC_PROCESS(GO:0006636)	0.046028	0.948682	0	0	0	1
POSITIVE_REGULATION_OF_CELL_GROWTH(GO:0030307)	0.045927	0.964139	0	0	0	0
VESICLE_LOCALIZATION(GO:0051648)	0.045927	0.929676	0	1	0	0
DEFENSE_RESPONSE_TO_BACTERIUM(GO:0042742)	0.045911	0.958422	0	0	1	1
CELLULAR_AMINO_ACID_BIOSYNTHETIC_PROCESS(GO:0008652)	0.045834	0.948942	0	0	0	0
AROMATIC_COMPOUND_CATABOLIC_PROCESS(GO:0019439)	0.045804	0.991332	0	0	0	0
POSITIVE_REGULATION_OF_CYTOKINE_SECRETION(GO:0050715)	0.045764	0.956278	0	0	0	1
REGULATION_OF_ANDROGEN_RECEPTOR_SIGNALING_PATHWAY(GO:0060765)	0.045706	0.923311	0	0	0	0
NEGATIVE_REGULATION_OF_INTRACELLULAR_PROTEIN_TRANSPORT(GO:0090317)	0.045706	0.977186	0	0	0	0
REGULATION_OF_RNA_SPLICING(GO:0043484)	0.045616	0.961372	0	0	0	0
HORMONE_METABOLIC_PROCESS(GO:0042445)	0.045598	0.94179	0	0	0	0
ENDOCYTOSIS(GO:0006897)	0.045573	0.961222	0	0	0	0
REGULATION_OF_DEPHOSPHORYLATION(GO:0035303)	0.045548	0.961477	0	0	0	0
CARBOHYDRATE_BIOSYNTHETIC_PROCESS(GO:0016051)	0.045488	0.9725	0	0	0	0
CELL_DEATH(GO:0008219)	0.045395	0.892983	0	0	0	1
PROTEIN_PROCESSING(GO:0016485)	0.04537	0.952246	0	0	0	0
PROTEIN_AUTOPHOSPHORYLATION(GO:0046777)	0.045357	0.957101	0	0	0	0
REGULATION_OF_INSULIN_SECRETION(GO:0050796)	0.045275	0.978642	0	0	0	0
NEGATIVE_REGULATION_OF_STRESS-ACTIVATED_MAPK_CASCADE(GO:0032873)	0.045255	0.983381	0	0	0	0
REGULATION_OF_S_PHASE(GO:0033261)	0.045255	0.959344	0	0	0	0
NEGATIVE_REGULATION_OF_SECRETION(GO:0051048)	0.045091	0.974491	0	0	0	0
MORPHOGENESIS_OF_EMBRYONIC_EPITHELIUM(GO:0016331)	0.045091	0.983807	0	0	0	0
INNATE_IMMUNE_RESPONSE(GO:0045087)	0.045063	0.986411	0	0	0	1
BEHAVIOR(GO:0007610)	0.045033	0.946972	0	0	0	0
PROSTANOID_METABOLIC_PROCESS(GO:0006692)	0.044838	0.997815	0	0	0	1
NEGATIVE_REGULATION_OF_LYASE_ACTIVITY(GO:0051350)	0.04477	0.987368	0	0	0	0
POSITIVE_REGULATION_OF_RECEPTOR_ACTIVITY(GO:2000273)	0.044653	0.983277	0	1	0	0
REGULATION_OF_PROTEIN_AUTOPHOSPHORYLATION(GO:0031952)	0.044653	0.991372	0	0	0	0
NOTCH_RECEPTOR_PROCESSING(GO:0007220)	0.044653	0.986623	0	0	0	0
GLUTATHIONE_METABOLIC_PROCESS(GO:0006749)	0.044512	0.964622	0	0	0	0
NERVE_GROWTH_FACTOR_RECEPTOR_SIGNALING_PATHWAY(GO:0048011)	0.044462	0.991609	0	0	0	0
POSITIVE_REGULATION_OF_MAP_KINASE_ACTIVITY(GO:0043406)	0.044352	0.950931	0	0	0	0
RECEPTOR-MEDIATED_ENDOCYTOSIS(GO:0006898)	0.044235	0.93004	0	0	0	1
DETECTION_OF_STIMULUS(GO:0051606)	0.044218	0.998548	0	0	0	0
REGULATION_OF_HISTONE_MODIFICATION(GO:0031056)	0.043997	0.960556	0	0	0	0
PROTEIN_OLIGOMERIZATION(GO:0051259)	0.043839	0.951228	0	0	0	0
GLYCOLIPID_METABOLIC_PROCESS(GO:0006664)	0.043834	0.955753	0	0	0	0
NEGATIVE_REGULATION_OF_INTRACELLULAR_PROTEIN_KINASE_CASCADE(GO:0010741)	0.04369	0.963973	0	0	0	0
CARBOXYLIC_ACID_METABOLIC_PROCESS(GO:0019752)	0.043524	0.847249	0	0	0	0
REGULATION_OF_PHOSPHATASE_ACTIVITY(GO:0010921)	0.04345	0.963527	0	0	0	0
REGULATION_OF_RHO_GTPASE_ACTIVITY(GO:0032319)	0.04345	0.971681	0	0	0	0
REGULATION_OF_STRESS-ACTIVATED_MAPK_CASCADE(GO:0032872)	0.04345	0.946384	0	0	0	0
NEGATIVE_REGULATION_OF_CYTOKINE_BIOSYNTHETIC_PROCESS(GO:0042036)	0.04345	0.98268	0	0	0	1
NEGATIVE_REGULATION_OF_ADENYLATE_CYCLASE_ACTIVITY(GO:0007194)	0.04345	0.954988	0	0	0	0
CYTOSKELETON-DEPENDENT_INTRACELLULAR_TRANSPORT(GO:0030705)	0.04345	0.963446	0	0	0	0
CYTOKINE_PRODUCTION(GO:0001816)	0.042987	0.943627	0	0	0	0
REGULATION_OF_PROTEIN_STABILITY(GO:0031647)	0.042962	0.894249	0	0	0	1
PROTEOGLYCAN_METABOLIC_PROCESS(GO:0006029)	0.042828	0.967761	0	0	0	0
DNA_DAMAGE_RESPONSE__SIGNAL_TRANSDUCTION_RESULTING_IN_INDUCTION_OF_APOPTOSIS(GO:0008630)	0.042828	0.979524	0	0	0	0
APOPTOTIC_NUCLEAR_CHANGE(GO:0030262)	0.042728	0.947189	0	0	0	0
CELLULAR_COMPONENT_DISASSEMBLY_INVOLVED_IN_APOPTOSIS(GO:0006921)	0.042642	0.919164	0	0	0	0
POSITIVE_REGULATION_OF_T_CELL_ACTIVATION(GO:0050870)	0.042629	0.864788	0	0	0	0
CELLULAR_RESPONSE_TO_STARVATION(GO:0009267)	0.04259	0.910535	1	0	0	0
CELLULAR_KETONE_METABOLIC_PROCESS(GO:0042180)	0.042535	0.684927	0	0	0	0
APOPTOTIC_PROCESS(GO:0006915)	0.042504	0.730918	0	0	0	1
PROGRAMMED_CELL_DEATH(GO:0012501)	0.04247	0.71399	0	0	0	1
REGULATION_OF_RESPONSE_TO_DNA_DAMAGE_STIMULUS(GO:2001020)	0.042356	0.917135	0	0	0	0
POSITIVE_REGULATION_OF_CYSTEINE-TYPE_ENDOPEPTIDASE_ACTIVITY_INVOLVED_IN_APOPTOTIC_PROCESS(GO:0043280)	0.042308	0.87091	0	0	0	1
REGULATION_OF_NOTCH_SIGNALING_PATHWAY(GO:0008593)	0.042247	0.94025	0	0	0	0
NEGATIVE_REGULATION_OF_CAMP_BIOSYNTHETIC_PROCESS(GO:0030818)	0.042191	0.880422	0	0	0	0
ORGANIC_ACID_METABOLIC_PROCESS(GO:0006082)	0.042184	0.654666	0	0	0	0
POSITIVE_REGULATION_OF_RAS_GTPASE_ACTIVITY(GO:0032320)	0.042129	0.882731	0	0	0	0
GLYCOSPHINGOLIPID_METABOLIC_PROCESS(GO:0006687)	0.042129	0.914133	0	0	0	0
G1_PHASE_OF_MITOTIC_CELL_CYCLE(GO:0000080)	0.041809	0.869082	0	0	0	0
POSITIVE_REGULATION_OF_TRANSLATION(GO:0045727)	0.041703	0.924445	0	0	0	0
RELEASE_OF_SEQUESTERED_CALCIUM_ION_INTO_CYTOSOL(GO:0051209)	0.041645	0.883312	0	0	0	0
INSULIN_RECEPTOR_SIGNALING_PATHWAY(GO:0008286)	0.041573	0.829682	0	0	0	0
G1_PHASE(GO:0051318)	0.04153	0.874212	0	0	0	0
CELLULAR_RESPONSE_TO_FIBROBLAST_GROWTH_FACTOR_STIMULUS(GO:0044344)	0.041476	0.823975	0	0	0	0
NEUROTRANSMITTER_SECRETION(GO:0007269)	0.041351	0.876616	0	0	0	0
CELLULAR_RESPONSE_TO_INSULIN_STIMULUS(GO:0032869)	0.041304	0.810685	0	0	0	0
ADULT_BEHAVIOR(GO:0030534)	0.041284	0.915662	0	0	0	1
NEGATIVE_REGULATION_OF_MITOTIC_CELL_CYCLE(GO:0045930)	0.041194	0.876549	0	0	0	0
VITAMIN_METABOLIC_PROCESS(GO:0006766)	0.041168	0.851486	0	0	0	0
PEPTIDYL-SERINE_PHOSPHORYLATION(GO:0018105)	0.041066	0.836642	0	0	0	0
RESPONSE_TO_STARVATION(GO:0042594)	0.040989	0.86007	0	0	0	0
DORSAL-VENTRAL_PATTERN_FORMATION(GO:0009953)	0.040872	0.892051	0	0	0	0
RESPONSE_TO_INSULIN_STIMULUS(GO:0032868)	0.040664	0.698635	0	0	0	0
TRANSCRIPTION_FROM_RNA_POLYMERASE_II_PROMOTER(GO:0006366)	0.040539	0.598047	0	0	0	0
CELLULAR_RESPONSE_TO_HYDROGEN_PEROXIDE(GO:0070301)	0.040442	0.885292	0	0	0	0
SIGNAL_TRANSDUCTION_BY_P53_CLASS_MEDIATOR_RESULTING_IN_INDUCTION_OF_APOPTOSIS(GO:0072332)	0.040442	0.855924	0	0	0	0
REGULATION_OF_CELL_SIZE(GO:0008361)	0.040442	0.840734	0	0	0	0
DETECTION_OF_CHEMICAL_STIMULUS(GO:0009593)	0.040442	0.880496	0	0	1	0
CELLULAR_PROTEIN_LOCALIZATION(GO:0034613)	0.040318	0.532727	0	0	0	0
NEGATIVE_REGULATION_OF_NUCLEOTIDE_METABOLIC_PROCESS(GO:0045980)	0.040311	0.833077	0	0	0	0
SENSORY_PERCEPTION(GO:0007600)	0.040072	0.643258	0	1	1	0
MITOCHONDRIAL_TRANSPORT(GO:0006839)	0.039948	0.782321	0	0	0	0
REGULATION_OF_ACTIN_FILAMENT_POLYMERIZATION(GO:0030833)	0.03984	0.882909	0	0	0	0
POSITIVE_REGULATION_OF_INTERFERON-BETA_PRODUCTION(GO:0032728)	0.03984	0.857785	0	0	0	0
POSITIVE_REGULATION_OF_PEPTIDASE_ACTIVITY(GO:0010952)	0.039758	0.761328	0	0	0	1
POSITIVE_REGULATION_OF_ENDOPEPTIDASE_ACTIVITY(GO:0010950)	0.039753	0.75983	0	0	0	1
CELLULAR_MEMBRANE_ORGANIZATION(GO:0016044)	0.039714	0.483191	0	0	0	0
PROTEIN_DEPHOSPHORYLATION(GO:0006470)	0.03969	0.759114	0	0	0	1
PROTEIN_IMPORT(GO:0017038)	0.039597	0.73055	0	0	0	0
ACTIVATION_OF_MAPK_ACTIVITY(GO:0000187)	0.039597	0.718463	0	0	0	1
FIBROBLAST_GROWTH_FACTOR_RECEPTOR_SIGNALING_PATHWAY(GO:0008543)	0.039593	0.674164	0	0	0	0
REGULATION_OF_TYPE_I_INTERFERON-MEDIATED_SIGNALING_PATHWAY(GO:0060338)	0.039374	0.851034	0	0	0	0
G-PROTEIN_COUPLED_RECEPTOR_SIGNALING_PATHWAY(GO:0007186)	0.039335	0.466239	0	0	0	0
PEPTIDYL-TYROSINE_DEPHOSPHORYLATION(GO:0035335)	0.039285	0.781682	0	0	0	1
PROTEIN_MATURATION(GO:0051604)	0.039023	0.7449	0	0	0	0
REGULATION_OF_CHOLESTEROL_TRANSPORT(GO:0032374)	0.038938	0.838633	0	0	0	0
REGULATION_OF_JNK_CASCADE(GO:0046328)	0.038883	0.722358	0	0	0	0
POSITIVE_REGULATION_OF_T_CELL_DIFFERENTIATION(GO:0045582)	0.038771	0.832995	0	0	0	0
BILE_ACID_METABOLIC_PROCESS(GO:0008206)	0.038637	0.82601	0	0	0	0
PLACENTA_DEVELOPMENT(GO:0001890)	0.038528	0.861611	0	0	0	0
PROTEOLYSIS(GO:0006508)	0.038414	0.430052	0	0	0	0
CELLULAR_PROTEIN_COMPLEX_ASSEMBLY(GO:0043623)	0.038271	0.638677	0	0	0	0
DRUG_METABOLIC_PROCESS(GO:0017144)	0.03821	0.787464	0	0	0	0
POSITIVE_REGULATION_OF_CELL_CYCLE_PROCESS(GO:0090068)	0.038158	0.594287	0	0	0	0
ENDOSOME_TRANSPORT(GO:0016197)	0.038102	0.628497	0	0	0	1
NUCLEOTIDE-BINDING_DOMAIN__LEUCINE_RICH_REPEAT_CONTAINING_RECEPTOR_SIGNALING_PATHWAY(GO:0035872)	0.037993	0.767412	0	0	0	0
REGULATION_OF_MITOTIC_CELL_CYCLE(GO:0007346)	0.03797	0.441822	0	0	0	0
PROTEIN_SECRETION(GO:0009306)	0.037957	0.830603	1	0	0	0
NEGATIVE_REGULATION_OF_PROTEIN_SECRETION(GO:0050709)	0.037897	0.789001	0	0	0	0
POSITIVE_REGULATION_OF_HORMONE_SECRETION(GO:0046887)	0.037434	0.748041	0	0	0	0
REGULATION_OF_PROTEIN_TYROSINE_KINASE_ACTIVITY(GO:0061097)	0.037434	0.786796	0	0	0	0
PYRIMIDINE_NUCLEOSIDE_METABOLIC_PROCESS(GO:0006213)	0.037434	0.743238	0	0	0	0
MEMBRANE_PROTEIN_INTRACELLULAR_DOMAIN_PROTEOLYSIS(GO:0031293)	0.037434	0.831737	0	0	0	0
POSITIVE_REGULATION_OF_I-KAPPAB_KINASE-NF-KAPPAB_CASCADE(GO:0043123)	0.037434	0.588806	0	0	0	1
MEMBRANE_LIPID_METABOLIC_PROCESS(GO:0006643)	0.037033	0.60797	0	0	0	0
MEMBRANE_PROTEIN_PROTEOLYSIS(GO:0033619)	0.037004	0.776483	0	0	0	0
POSITIVE_REGULATION_OF_LYMPHOCYTE_DIFFERENTIATION(GO:0045621)	0.037004	0.762547	0	0	0	0
TRANSCRIPTION__DNA-DEPENDENT(GO:0006351)	0.036847	0.254057	0	0	0	0
POSITIVE_REGULATION_OF_EXOCYTOSIS(GO:0045921)	0.036801	0.804831	0	0	0	0
VIRUS-HOST_INTERACTION(GO:0019048)	0.036682	0.769152	0	0	0	0
TRIGLYCERIDE_BIOSYNTHETIC_PROCESS(GO:0019432)	0.036682	0.710426	0	0	0	0
REGULATION_OF_CIRCADIAN_RHYTHM(GO:0042752)	0.036682	0.803522	0	0	0	0
REGULATION_OF_PHOSPHOPROTEIN_PHOSPHATASE_ACTIVITY(GO:0043666)	0.036682	0.818618	0	0	0	0
NUCLEOSOME_DISASSEMBLY(GO:0006337)	0.036682	0.83963	0	0	0	0
CERAMIDE_METABOLIC_PROCESS(GO:0006672)	0.036604	0.751301	0	0	0	0
SPHINGOLIPID_METABOLIC_PROCESS(GO:0006665)	0.036407	0.603791	0	0	0	0
REGULATION_OF_LYMPHOCYTE_DIFFERENTIATION(GO:0045619)	0.036388	0.682025	0	0	0	0
VESICLE_TARGETING__TO__FROM_OR_WITHIN_GOLGI(GO:0048199)	0.036388	0.779953	0	1	0	1
NEURAL_TUBE_DEVELOPMENT(GO:0021915)	0.03634	0.748466	0	0	0	0
ENDOCRINE_PANCREAS_DEVELOPMENT(GO:0031018)	0.036231	0.773645	0	0	0	0
TRANSFERRIN_TRANSPORT(GO:0033572)	0.036231	0.732152	0	0	0	0
IMMUNE_RESPONSE-REGULATING_SIGNALING_PATHWAY(GO:0002764)	0.036174	0.41014	0	0	0	0
NEGATIVE_REGULATION_OF_NEUROGENESIS(GO:0050768)	0.036133	0.726295	0	0	0	0
REGULATION_OF_AUTOPHAGY(GO:0010506)	0.036097	0.76852	0	0	0	0
NEGATIVE_REGULATION_OF_I-KAPPAB_KINASE-NF-KAPPAB_CASCADE(GO:0043124)	0.036018	0.819078	0	0	0	0
SPHINGOLIPID_BIOSYNTHETIC_PROCESS(GO:0030148)	0.03593	0.678493	0	0	0	0
PEPTIDE_TRANSPORT(GO:0015833)	0.035715	0.759043	0	0	0	0
REGULATION_OF_DEFENSE_RESPONSE_TO_VIRUS_BY_VIRUS(GO:0050690)	0.035715	0.714781	0	0	0	0
GLYCEROPHOSPHOLIPID_METABOLIC_PROCESS(GO:0006650)	0.035715	0.555148	0	0	0	0
LOCOMOTORY_BEHAVIOR(GO:0007626)	0.035715	0.758833	0	1	0	0
ANTIGEN_PROCESSING_AND_PRESENTATION_OF_EXOGENOUS_PEPTIDE_ANTIGEN_VIA_MHC_CLASS_I(GO:0042590)	0.035645	0.615627	0	0	0	0
CELLULAR_AMINO_ACID_METABOLIC_PROCESS(GO:0006520)	0.0356	0.307019	0	0	0	0
NEUROMUSCULAR_PROCESS(GO:0050905)	0.035246	0.76689	0	0	0	0
C21-STEROID_HORMONE_METABOLIC_PROCESS(GO:0008207)	0.035246	0.778348	0	0	0	0
STEROID_METABOLIC_PROCESS(GO:0008202)	0.035075	0.427512	0	0	0	1
ENTRY_INTO_HOST_CELL(GO:0030260)	0.035027	0.794326	0	0	0	0
REGULATION_OF_RECEPTOR_ACTIVITY(GO:0010469)	0.034978	0.634893	0	1	0	0
REGULATION_OF_MICROTUBULE_CYTOSKELETON_ORGANIZATION(GO:0070507)	0.034901	0.616129	0	0	0	0
ORGANELLE_FUSION(GO:0048284)	0.034901	0.745267	0	0	0	0
BILE_ACID_BIOSYNTHETIC_PROCESS(GO:0006699)	0.034901	0.755464	0	0	0	0
RESPONSE_TO_HEAT(GO:0009408)	0.034901	0.752929	0	0	0	0
NEGATIVE_REGULATION_OF_TYPE_I_INTERFERON_PRODUCTION(GO:0032480)	0.034717	0.689146	0	0	0	0
LONG-CHAIN_FATTY-ACYL-COA_METABOLIC_PROCESS(GO:0035336)	0.034426	0.78	0	0	0	0
POSITIVE_REGULATION_OF_AXONOGENESIS(GO:0050772)	0.034426	0.731412	0	0	0	0
INDUCTION_OF_APOPTOSIS_BY_EXTRACELLULAR_SIGNALS(GO:0008624)	0.034343	0.448313	0	0	0	0
RESPONSE_TO_IONIZING_RADIATION(GO:0010212)	0.034267	0.559774	0	0	0	0
CELL_DIVISION(GO:0051301)	0.034194	0.481187	0	0	0	0
DEPHOSPHORYLATION(GO:0016311)	0.034182	0.484876	0	0	0	1
LIPID_BIOSYNTHETIC_PROCESS(GO:0008610)	0.03408	0.211867	0	0	0	0
PHOSPHOLIPID_METABOLIC_PROCESS(GO:0006644)	0.034009	0.389332	0	0	0	0
REGULATION_OF_OSTEOCLAST_DIFFERENTIATION(GO:0045670)	0.033996	0.756775	0	0	0	0
CELLULAR_PIGMENTATION(GO:0033059)	0.033895	0.777563	0	0	0	0
NEGATIVE_REGULATION_OF_OSTEOBLAST_DIFFERENTIATION(GO:0045668)	0.033895	0.791733	0	0	0	0
PROTEIN_K48-LINKED_UBIQUITINATION(GO:0070936)	0.033895	0.674234	0	0	0	0
ANDROGEN_METABOLIC_PROCESS(GO:0008209)	0.033895	0.748284	1	0	0	0
SODIUM_ION_TRANSPORT(GO:0006814)	0.033824	0.659516	1	1	1	0
REGULATION_OF_GLUCOSE_TRANSPORT(GO:0010827)	0.033553	0.527496	0	0	0	0
NUCLEOBASE-CONTAINING_SMALL_MOLECULE_INTERCONVERSION(GO:0015949)	0.033423	0.759793	0	0	0	0
REGULATION_OF_T_CELL_DIFFERENTIATION(GO:0045580)	0.033325	0.607186	0	0	0	0
REPRODUCTION(GO:0000003)	0.033085	0.0746026	0	0	0	0
ANTIGEN_PROCESSING_AND_PRESENTATION_OF_PEPTIDE_ANTIGEN(GO:0048002)	0.033082	0.459965	0	0	0	0
POSITIVE_REGULATION_OF_HISTONE_MODIFICATION(GO:0031058)	0.033001	0.703353	0	0	0	0
ENDOSOME_TO_LYSOSOME_TRANSPORT(GO:0008333)	0.033001	0.761999	0	0	0	0
ANTIGEN_PROCESSING_AND_PRESENTATION_OF_PEPTIDE_ANTIGEN_VIA_MHC_CLASS_I(GO:0002474)	0.032938	0.446577	0	0	0	0
ACYL-COA_METABOLIC_PROCESS(GO:0006637)	0.03287	0.634141	0	0	0	0
REGULATION_OF_INTERLEUKIN-1_BETA_SECRETION(GO:0050706)	0.032621	0.736117	0	0	0	0
ATP_BIOSYNTHETIC_PROCESS(GO:0006754)	0.032621	0.718821	0	0	0	0
RESPONSE_TO_RADIATION(GO:0009314)	0.032484	0.301162	0	0	0	0
ANTIGEN_PROCESSING_AND_PRESENTATION(GO:0019882)	0.032472	0.41914	0	0	0	0
PROTEIN_POLYMERIZATION(GO:0051258)	0.03217	0.729564	0	0	0	0
SIGNAL_TRANSDUCTION_IN_RESPONSE_TO_DNA_DAMAGE(GO:0042770)	0.031694	0.336647	0	0	0	0
GLUCOSE_TRANSPORT(GO:0015758)	0.031649	0.517831	0	0	0	0
HEXOSE_TRANSPORT(GO:0008645)	0.031649	0.481816	0	0	0	0
JNK_CASCADE(GO:0007254)	0.03152	0.495226	0	0	0	0
LONG-CHAIN_FATTY-ACYL-COA_BIOSYNTHETIC_PROCESS(GO:0035338)	0.031418	0.726179	0	0	0	0
FAT_CELL_DIFFERENTIATION(GO:0045444)	0.031418	0.625253	0	0	0	0
CARBOXYLIC_ACID_CATABOLIC_PROCESS(GO:0046395)	0.031188	0.307924	0	0	0	0
NEGATIVE_REGULATION_OF_DNA_REPLICATION(GO:0008156)	0.030955	0.649686	0	0	0	0
REGULATION_OF_MICROTUBULE-BASED_PROCESS(GO:0032886)	0.030871	0.430767	0	0	0	0
REGULATION_OF_PROTEASOMAL_UBIQUITIN-DEPENDENT_PROTEIN_CATABOLIC_PROCESS(GO:0032434)	0.030816	0.559547	0	0	0	0
MEMBRANE_PROTEIN_ECTODOMAIN_PROTEOLYSIS(GO:0006509)	0.030816	0.673066	0	0	0	0
EPITHELIAL_TUBE_FORMATION(GO:0072175)	0.030381	0.54846	0	0	0	0
CARBOHYDRATE_METABOLIC_PROCESS(GO:0005975)	0.030163	0.0369837	0	0	0	0
PEPTIDE_HORMONE_SECRETION(GO:0030072)	0.029914	0.657536	0	0	0	0
POSITIVE_REGULATION_OF_IMMUNE_RESPONSE(GO:0050778)	0.029866	0.0390814	0	0	0	0
POST-TRANSLATIONAL_PROTEIN_MODIFICATION(GO:0043687)	0.029789	0.189161	0	0	0	0
PROTON_TRANSPORT(GO:0015992)	0.029777	0.606959	0	0	0	0
REGULATION_OF_MITOCHONDRION_ORGANIZATION(GO:0010821)	0.029733	0.57091	0	0	0	0
NUCLEUS_ORGANIZATION(GO:0006997)	0.029733	0.590725	0	0	0	0
COFACTOR_METABOLIC_PROCESS(GO:0051186)	0.029705	0.194431	0	0	0	0
POSITIVE_REGULATION_OF_JUN_KINASE_ACTIVITY(GO:0043507)	0.029527	0.518215	0	0	0	0
GLYCOPROTEIN_METABOLIC_PROCESS(GO:0009100)	0.029304	0.102123	0	0	0	0
PROTEIN_TRANSPORT(GO:0015031)	0.02923	0.0267512	0	0	0	0
DNA_FRAGMENTATION_INVOLVED_IN_APOPTOTIC_NUCLEAR_CHANGE(GO:0006309)	0.029201	0.614751	0	0	0	0
POSITIVE_REGULATION_OF_RHO_GTPASE_ACTIVITY(GO:0032321)	0.029136	0.41927	0	0	0	0
ESTABLISHMENT_OF_PROTEIN_LOCALIZATION(GO:0045184)	0.029011	0.0270928	0	0	0	0
HISTONE_LYSINE_METHYLATION(GO:0034968)	0.028895	0.550444	0	0	0	0
VESICLE_TARGETING(GO:0006903)	0.028895	0.523841	0	1	0	0
POSITIVE_REGULATION_OF_ADAPTIVE_IMMUNE_RESPONSE(GO:0002821)	0.028839	0.638133	0	0	0	0
TUMOR_NECROSIS_FACTOR-MEDIATED_SIGNALING_PATHWAY(GO:0033209)	0.028839	0.626607	0	0	0	0
MICROTUBULE-BASED_MOVEMENT(GO:0007018)	0.028683	0.435225	0	0	0	0
NUCLEOSIDE_TRIPHOSPHATE_BIOSYNTHETIC_PROCESS(GO:0009142)	0.028683	0.618856	0	0	0	0
INITIATION_OF_VIRAL_INFECTION(GO:0019059)	0.028541	0.583844	0	0	0	0
MITOCHONDRIAL_MEMBRANE_ORGANIZATION(GO:0007006)	0.028541	0.594269	0	0	0	0
I-KAPPAB_KINASE-NF-KAPPAB_CASCADE(GO:0007249)	0.028496	0.519349	0	0	0	0
EXCRETION(GO:0007588)	0.028496	0.493311	0	0	0	0
REGULATION_OF_EPIDERMAL_GROWTH_FACTOR_RECEPTOR_SIGNALING_PATHWAY(GO:0042058)	0.028178	0.417171	0	0	0	0
NEGATIVE_REGULATION_OF_NF-KAPPAB_TRANSCRIPTION_FACTOR_ACTIVITY(GO:0032088)	0.02798	0.473392	0	0	0	1
CELLULAR_RESPIRATION(GO:0045333)	0.02794	0.17521	0	0	0	0
ANTIGEN_RECEPTOR-MEDIATED_SIGNALING_PATHWAY(GO:0050851)	0.027903	0.246246	0	0	0	0
POSTTRANSCRIPTIONAL_REGULATION_OF_GENE_EXPRESSION(GO:0010608)	0.027831	0.102228	0	0	0	0
AMEBOIDAL_CELL_MIGRATION(GO:0001667)	0.027808	0.626904	0	0	0	0
NEUROPEPTIDE_SIGNALING_PATHWAY(GO:0007218)	0.027808	0.633539	0	0	1	0
REGULATION_OF_PROTEASOMAL_PROTEIN_CATABOLIC_PROCESS(GO:0061136)	0.027658	0.39524	0	0	0	0
PROTEIN_LOCALIZATION_TO_ORGANELLE(GO:0033365)	0.027649	0.0524341	0	0	0	0
INTRACELLULAR_PROTEIN_TRANSPORT(GO:0006886)	0.027636	0.0330638	0	0	0	0
RESPONSE_TO_UV(GO:0009411)	0.027557	0.337775	0	0	0	0
POSITIVE_REGULATION_OF_PROTEIN_COMPLEX_ASSEMBLY(GO:0031334)	0.027525	0.317448	0	0	0	0
PROTEIN_N-LINKED_GLYCOSYLATION_VIA_ASPARAGINE(GO:0018279)	0.0275	0.286191	0	0	0	0
REGULATION_OF_CELL_DIVISION(GO:0051302)	0.027464	0.456955	0	0	0	0
DNA_DAMAGE_RESPONSE__SIGNAL_TRANSDUCTION_BY_P53_CLASS_MEDIATOR(GO:0030330)	0.027363	0.232239	0	0	0	0
DNA_CATABOLIC_PROCESS__ENDONUCLEOLYTIC(GO:0000737)	0.027207	0.591116	0	0	0	0
REGULATION_OF_INTERFERON-BETA_PRODUCTION(GO:0032648)	0.027121	0.585193	0	0	0	0
PEPTIDYL-THREONINE_PHOSPHORYLATION(GO:0018107)	0.027042	0.570467	0	0	0	0
NITRIC_OXIDE_METABOLIC_PROCESS(GO:0046209)	0.027042	0.536994	0	0	0	0
TISSUE_HOMEOSTASIS(GO:0001894)	0.026906	0.554846	0	0	0	1
FEEDING_BEHAVIOR(GO:0007631)	0.02679	0.534142	1	0	0	0
PROTEIN_N-LINKED_GLYCOSYLATION(GO:0006487)	0.026592	0.227547	0	0	0	0
REGULATION_OF_CHROMOSOME_ORGANIZATION(GO:0033044)	0.02653	0.302797	0	0	0	0
PURINE_BASE_METABOLIC_PROCESS(GO:0006144)	0.026404	0.452068	0	0	0	0
CELL-CELL_JUNCTION_ASSEMBLY(GO:0007043)	0.026204	0.372579	0	0	0	0
IMMUNE_RESPONSE-ACTIVATING_CELL_SURFACE_RECEPTOR_SIGNALING_PATHWAY(GO:0002429)	0.026083	0.176038	0	0	0	0
NUCLEOSIDE_METABOLIC_PROCESS(GO:0009116)	0.026035	0.318349	0	0	0	0
MITOCHONDRION_ORGANIZATION(GO:0007005)	0.026014	0.169144	0	0	0	0
NUCLEOCYTOPLASMIC_TRANSPORT(GO:0006913)	0.025914	0.112358	0	0	0	0
NUCLEOTIDE-BINDING_OLIGOMERIZATION_DOMAIN_CONTAINING_SIGNALING_PATHWAY(GO:0070423)	0.025402	0.481671	0	0	0	0
REGULATION_OF_SMOOTHENED_SIGNALING_PATHWAY(GO:0008589)	0.025402	0.555219	0	0	0	0
NEGATIVE_REGULATION_OF_PHOSPHATASE_ACTIVITY(GO:0010923)	0.025402	0.27737	0	0	0	0
POSITIVE_REGULATION_OF_JNK_CASCADE(GO:0046330)	0.025402	0.455538	0	0	0	0
NEGATIVE_REGULATION_OF_AXONOGENESIS(GO:0050771)	0.025402	0.56128	0	0	0	0
POLYAMINE_METABOLIC_PROCESS(GO:0006595)	0.025402	0.591248	0	0	0	0
ACTIVATION_OF_JUN_KINASE_ACTIVITY(GO:0007257)	0.025402	0.547074	0	0	0	0
LEARNING(GO:0007612)	0.025402	0.530192	0	0	0	0
ANTIGEN_PROCESSING_AND_PRESENTATION_OF_EXOGENOUS_PEPTIDE_ANTIGEN_VIA_MHC_CLASS_I__TAP-DEPENDENT(GO:0002479)	0.025402	0.258252	0	0	0	0
ONE-CARBON_METABOLIC_PROCESS(GO:0006730)	0.025118	0.125619	0	0	0	0
SIGNAL_TRANSDUCTION_BY_P53_CLASS_MEDIATOR(GO:0072331)	0.025041	0.184048	0	0	0	0
PHOSPHATIDYLINOSITOL_METABOLIC_PROCESS(GO:0046488)	0.024893	0.246155	0	0	0	0
PHOSPHOLIPID_BIOSYNTHETIC_PROCESS(GO:0008654)	0.024488	0.221247	0	0	0	0
IMMUNE_RESPONSE-REGULATING_CELL_SURFACE_RECEPTOR_SIGNALING_PATHWAY(GO:0002768)	0.024426	0.128423	0	0	0	0
REGULATION_OF_GENE_EXPRESSION__EPIGENETIC(GO:0040029)	0.02425	0.160707	0	0	0	0
REGULATION_OF_MRNA_STABILITY(GO:0043488)	0.024065	0.461754	0	0	0	0
REGULATION_OF_NITRIC-OXIDE_SYNTHASE_ACTIVITY(GO:0050999)	0.024013	0.483278	0	0	0	0
PROTEIN_TARGETING(GO:0006605)	0.023634	0.0215803	0	0	0	0
NEURAL_TUBE_CLOSURE(GO:0001843)	0.023597	0.551038	0	0	0	0
LEUKOTRIENE_BIOSYNTHETIC_PROCESS(GO:0019370)	0.023597	0.533817	0	0	0	0
CELLULAR_MEMBRANE_FUSION(GO:0006944)	0.023597	0.386876	0	0	0	0
POST-GOLGI_VESICLE-MEDIATED_TRANSPORT(GO:0006892)	0.023566	0.241107	0	0	0	0
APOPTOTIC_MITOCHONDRIAL_CHANGES(GO:0008637)	0.023502	0.531846	0	0	0	0
NEGATIVE_REGULATION_OF_ENDOCYTOSIS(GO:0045806)	0.023396	0.517506	0	0	0	0
ACTIN_FILAMENT_BUNDLE_ASSEMBLY(GO:0051017)	0.023396	0.567983	0	0	0	0
CELLULAR_DEFENSE_RESPONSE(GO:0006968)	0.023359	0.297505	0	1	1	0
RESPONSE_TO_ETHANOL(GO:0045471)	0.023278	0.556111	0	0	0	0
NEGATIVE_REGULATION_OF_TRANSLATION(GO:0017148)	0.023146	0.402919	0	0	0	0
GLIAL_CELL_DEVELOPMENT(GO:0021782)	0.023146	0.549459	0	0	0	0
GERM_CELL_DEVELOPMENT(GO:0007281)	0.023146	0.387978	0	0	0	0
GLYCOPROTEIN_BIOSYNTHETIC_PROCESS(GO:0009101)	0.02311	0.0416318	0	0	0	0
LYMPHOCYTE_MIGRATION(GO:0072676)	0.022995	0.527675	0	0	0	1
ESTABLISHMENT_OF_CELL_POLARITY(GO:0030010)	0.022823	0.435479	0	0	0	0
REGULATION_OF_CELL_CYCLE_PROCESS(GO:0010564)	0.022816	0.00329082	0	0	0	0
REGULATION_OF_EXOCYTOSIS(GO:0017157)	0.022552	0.360762	0	0	0	0
CELL_PROJECTION_ASSEMBLY(GO:0030031)	0.022357	0.150608	0	0	0	0
REGULATION_OF_MEMBRANE_POTENTIAL(GO:0042391)	0.02232	0.161867	0	0	0	0
HUMORAL_IMMUNE_RESPONSE(GO:0006959)	0.022313	0.0315938	1	1	1	1
CYTOKINESIS(GO:0000910)	0.02229	0.236013	0	0	0	0
REGULATION_OF_DNA_RECOMBINATION(GO:0000018)	0.022263	0.475404	0	0	0	0
RESPONSE_TO_LIGHT_STIMULUS(GO:0009416)	0.022217	0.110901	0	0	0	0
INTRACELLULAR_STEROID_HORMONE_RECEPTOR_SIGNALING_PATHWAY(GO:0030518)	0.021909	0.392897	0	0	0	0
MEMBRANE_DEPOLARIZATION(GO:0051899)	0.021668	0.406566	0	0	0	0
MICROTUBULE_BUNDLE_FORMATION(GO:0001578)	0.021602	0.497521	0	0	0	0
NEGATIVE_REGULATION_OF_ION_TRANSPORT(GO:0043271)	0.021602	0.510877	0	0	0	0
UBIQUITIN-DEPENDENT_PROTEIN_CATABOLIC_PROCESS(GO:0006511)	0.021237	0.0156866	0	0	0	0
GOLGI_VESICLE_TRANSPORT(GO:0048193)	0.021083	0.0632248	0	0	0	0
RETROGRADE_TRANSPORT__ENDOSOME_TO_GOLGI(GO:0042147)	0.021026	0.323953	0	0	0	0
SPERMATID_DIFFERENTIATION(GO:0048515)	0.02089	0.407774	0	0	0	0
MODIFICATION-DEPENDENT_PROTEIN_CATABOLIC_PROCESS(GO:0019941)	0.020783	0.0137821	0	0	0	0
METHYLATION(GO:0032259)	0.020744	0.113559	0	0	0	0
POSITIVE_REGULATION_OF_PROTEIN_POLYMERIZATION(GO:0032273)	0.020744	0.354979	0	0	0	0
NEURAL_TUBE_FORMATION(GO:0001841)	0.02048	0.415781	0	0	0	0
LYSOSOME_ORGANIZATION(GO:0007040)	0.02048	0.438982	0	0	0	0
SPERMATID_DEVELOPMENT(GO:0007286)	0.02048	0.445429	0	0	0	0
MACROMOLECULE_GLYCOSYLATION(GO:0043413)	0.02043	0.031484	0	0	0	0
PROTEIN_GLYCOSYLATION(GO:0006486)	0.0204	0.0339409	0	0	0	0
GENE_SILENCING(GO:0016458)	0.020365	0.268898	0	0	0	0
REGULATION_OF_TRANSLATION(GO:0006417)	0.020297	0.10411	0	0	0	0
NEGATIVE_REGULATION_OF_CHROMOSOME_ORGANIZATION(GO:2001251)	0.020245	0.390358	0	0	0	0
SMOOTHENED_SIGNALING_PATHWAY(GO:0007224)	0.020245	0.419869	0	0	0	0
AUTOPHAGY(GO:0006914)	0.020054	0.365887	0	0	0	0
CELLULAR_PROTEIN_CATABOLIC_PROCESS(GO:0044257)	0.020019	0.00867922	0	0	0	0
ERYTHROCYTE_DIFFERENTIATION(GO:0030218)	0.019987	0.436228	0	0	0	0
PROTEOLYSIS_INVOLVED_IN_CELLULAR_PROTEIN_CATABOLIC_PROCESS(GO:0051603)	0.019963	0.0105819	0	0	0	0
COENZYME_BIOSYNTHETIC_PROCESS(GO:0009108)	0.019787	0.234546	0	0	0	0
REGULATION_OF_G2-M_TRANSITION_OF_MITOTIC_CELL_CYCLE(GO:0010389)	0.019702	0.450344	0	0	0	0
G2-M_TRANSITION_OF_MITOTIC_CELL_CYCLE(GO:0000086)	0.019386	0.0613043	0	0	0	0
HISTONE_METHYLATION(GO:0016571)	0.019386	0.240906	0	0	0	0
PROTEIN_CATABOLIC_PROCESS(GO:0030163)	0.01936	0.00737293	0	0	0	0
WATER-SOLUBLE_VITAMIN_METABOLIC_PROCESS(GO:0006767)	0.019154	0.209766	0	0	0	0
CHROMATIN_REMODELING(GO:0006338)	0.018839	0.141785	0	0	0	0
POSITIVE_REGULATION_OF_RESPONSE_TO_DNA_DAMAGE_STIMULUS(GO:2001022)	0.018752	0.282178	0	0	0	0
MITOTIC_SISTER_CHROMATID_SEGREGATION(GO:0000070)	0.018752	0.251218	0	0	0	0
ACTIVATION_OF_RHO_GTPASE_ACTIVITY(GO:0032862)	0.018634	0.469996	0	0	0	0
NEGATIVE_REGULATION_OF_TRANSCRIPTION_FACTOR_IMPORT_INTO_NUCLEUS(GO:0042992)	0.018634	0.477624	0	0	0	0
PROTEIN_UBIQUITINATION(GO:0016567)	0.01849	0.00257382	0	0	0	0
STEROL_BIOSYNTHETIC_PROCESS(GO:0016126)	0.01846	0.362511	0	0	0	0
POSITIVE_REGULATION_OF_LIPID_BIOSYNTHETIC_PROCESS(GO:0046889)	0.01846	0.353979	0	0	0	0
O-GLYCAN_PROCESSING(GO:0016266)	0.018311	0.177529	0	0	0	0
REGULATION_OF_VIRAL_TRANSCRIPTION(GO:0046782)	0.018182	0.1301	0	0	0	0
NEGATIVE_REGULATION_OF_PROTEIN_KINASE_B_SIGNALING_CASCADE(GO:0051898)	0.018182	0.454987	0	0	0	0
SISTER_CHROMATID_SEGREGATION(GO:0000819)	0.017997	0.249054	0	0	0	0
REGULATION_OF_G1-S_TRANSITION_OF_MITOTIC_CELL_CYCLE(GO:2000045)	0.017947	0.068123	0	0	0	0
CILIUM_MORPHOGENESIS(GO:0060271)	0.017882	0.116993	0	0	0	0
LEUKOTRIENE_METABOLIC_PROCESS(GO:0006691)	0.017882	0.378163	0	0	0	0
MICROTUBULE-BASED_PROCESS(GO:0007017)	0.017792	0.00945127	0	0	0	0
OLIGOSACCHARIDE_METABOLIC_PROCESS(GO:0009311)	0.017766	0.160678	0	0	0	0
PROTEIN_MODIFICATION_BY_SMALL_PROTEIN_CONJUGATION(GO:0032446)	0.017701	0.000683188	0	0	0	0
CHOLESTEROL_METABOLIC_PROCESS(GO:0008203)	0.017616	0.179621	0	0	0	1
POSITIVE_REGULATION_OF_CELL_CYCLE_ARREST(GO:0071158)	0.017535	0.0974342	0	0	0	0
POSITIVE_REGULATION_OF_ACTIN_FILAMENT_POLYMERIZATION(GO:0030838)	0.017198	0.365572	0	0	0	0
PHOSPHATIDYLINOSITOL_BIOSYNTHETIC_PROCESS(GO:0006661)	0.017072	0.183642	0	0	0	0
ER_TO_GOLGI_VESICLE-MEDIATED_TRANSPORT(GO:0006888)	0.016979	0.306104	0	0	0	0
REGULATION_OF_PH(GO:0006885)	0.016909	0.440852	0	0	0	0
PEPTIDYL-LYSINE_MODIFICATION(GO:0018205)	0.016739	0.0661892	0	0	0	0
T_CELL_RECEPTOR_SIGNALING_PATHWAY(GO:0050852)	0.016704	0.0823221	0	0	0	0
PROTEOGLYCAN_BIOSYNTHETIC_PROCESS(GO:0030166)	0.016378	0.363287	0	0	0	0
POSITIVE_REGULATION_OF_CELL_DIVISION(GO:0051781)	0.016378	0.378562	0	0	0	0
ERYTHROCYTE_HOMEOSTASIS(GO:0034101)	0.015985	0.347789	0	0	0	0
REGULATION_OF_LEUKOCYTE_MEDIATED_CYTOTOXICITY(GO:0001910)	0.015903	0.360579	0	0	0	0
PROTEIN_O-LINKED_GLYCOSYLATION(GO:0006493)	0.01525	0.0949616	0	0	0	0
MAINTENANCE_OF_PROTEIN_LOCATION_IN_CELL(GO:0032507)	0.015186	0.149609	0	0	0	0
PROTEIN_UBIQUITINATION_INVOLVED_IN_UBIQUITIN-DEPENDENT_PROTEIN_CATABOLIC_PROCESS(GO:0042787)	0.015089	0.364224	0	0	0	0
G1-S_TRANSITION_CHECKPOINT(GO:0071779)	0.015024	0.0783713	0	0	0	0
COMPLEMENT_ACTIVATION(GO:0006956)	0.014989	0.00779387	1	0	0	0
STEROID_BIOSYNTHETIC_PROCESS(GO:0006694)	0.014953	0.0775555	0	0	0	0
PROTEIN_LOCALIZATION_TO_CHROMOSOME(GO:0034502)	0.014573	0.346669	0	0	0	0
GPI_ANCHOR_BIOSYNTHETIC_PROCESS(GO:0006506)	0.014573	0.236312	0	0	0	0
REGULATION_OF_PROTEIN_UBIQUITINATION(GO:0031396)	0.014471	0.0123239	0	0	0	0
POSITIVE_REGULATION_OF_PROTEIN_UBIQUITINATION(GO:0031398)	0.014444	0.0242873	0	0	0	0
CELL_MATURATION(GO:0048469)	0.014295	0.284912	0	0	0	0
MITOTIC_CELL_CYCLE_G1-S_TRANSITION_CHECKPOINT(GO:0031575)	0.014295	0.0615109	0	0	0	0
REGULATION_OF_DNA_REPAIR(GO:0006282)	0.014003	0.175027	0	0	0	0
MITOTIC_SPINDLE_ORGANIZATION(GO:0007052)	0.013851	0.294886	0	0	0	0
PROTEIN_METHYLATION(GO:0006479)	0.013824	0.120444	0	0	0	0
PROTEIN_DEUBIQUITINATION(GO:0016579)	0.01337	0.104243	0	0	0	0
POSITIVE_REGULATION_OF_LIPID_TRANSPORT(GO:0032370)	0.01337	0.389574	0	0	0	0
REGULATION_OF_MRNA_PROCESSING(GO:0050684)	0.01337	0.222694	0	0	0	0
POSITIVE_REGULATION_OF_VIRAL_TRANSCRIPTION(GO:0050434)	0.013143	0.110749	0	0	0	0
GPI_ANCHOR_METABOLIC_PROCESS(GO:0006505)	0.012994	0.225496	0	0	0	0
SPERMATOGENESIS(GO:0007283)	0.012847	0.0193148	0	0	0	0
RETROGRADE_VESICLE-MEDIATED_TRANSPORT__GOLGI_TO_ER(GO:0006890)	0.012768	0.311845	0	0	0	0
PROTEASOMAL_UBIQUITIN-DEPENDENT_PROTEIN_CATABOLIC_PROCESS(GO:0043161)	0.012608	0.00431662	0	0	0	0
RESPONSE_TO_DNA_DAMAGE_STIMULUS(GO:0006974)	0.012605	2.78324e-06	0	0	0	0
T_CELL_COSTIMULATION(GO:0031295)	0.012546	0.0498733	0	0	0	0
MICROTUBULE_CYTOSKELETON_ORGANIZATION(GO:0000226)	0.01251	0.00726903	0	0	0	0
ACTIN_CYTOSKELETON_REORGANIZATION(GO:0031532)	0.01251	0.245385	0	0	0	0
PROTEASOMAL_PROTEIN_CATABOLIC_PROCESS(GO:0010498)	0.012462	0.00437778	0	0	0	0
PROTEIN_LIPIDATION(GO:0006497)	0.012367	0.207041	0	0	0	0
PREASSEMBLY_OF_GPI_ANCHOR_IN_ER_MEMBRANE(GO:0016254)	0.011866	0.355051	0	0	0	0
G2-M_TRANSITION_CHECKPOINT(GO:0031576)	0.011866	0.21953	0	0	0	0
VITAMIN_TRANSPORT(GO:0051180)	0.011866	0.363389	0	0	0	0
CHROMATIN_MODIFICATION(GO:0016568)	0.011814	0.000176065	0	0	0	0
DNA_PACKAGING(GO:0006323)	0.011792	0.0722492	0	0	0	0
HISTONE_DEACETYLATION(GO:0016575)	0.011651	0.312526	0	0	0	0
TRANSCRIPTION_ELONGATION_FROM_RNA_POLYMERASE_III_PROMOTER(GO:0006385)	0.011364	0.320552	0	0	0	0
TERMINATION_OF_RNA_POLYMERASE_III_TRANSCRIPTION(GO:0006386)	0.011364	0.312632	0	0	0	0
G1-S_TRANSITION_OF_MITOTIC_CELL_CYCLE(GO:0000082)	0.011364	0.00427652	0	0	0	0
PROTEIN_POLYUBIQUITINATION(GO:0000209)	0.011256	0.00625871	0	0	0	0
POSITIVE_REGULATION_OF_INSULIN_SECRETION(GO:0032024)	0.010963	0.365273	0	0	0	0
HYDROGEN_PEROXIDE_METABOLIC_PROCESS(GO:0042743)	0.010963	0.381992	0	0	0	0
COFACTOR_TRANSPORT(GO:0051181)	0.010963	0.36365	0	0	0	0
PYRIMIDINE_BASE_METABOLIC_PROCESS(GO:0006206)	0.010963	0.244366	0	0	0	0
MITOTIC_CELL_CYCLE_CHECKPOINT(GO:0007093)	0.010904	0.0105834	0	0	0	0
DNA_METABOLIC_PROCESS(GO:0006259)	0.010859	1.59125e-07	0	0	0	0
SPINDLE_ORGANIZATION(GO:0007051)	0.010824	0.0973978	0	0	0	0
DNA_METHYLATION(GO:0006306)	0.010696	0.236099	0	0	0	0
PROTEIN_FOLDING(GO:0006457)	0.010669	0.0230843	0	0	0	0
GAMETE_GENERATION(GO:0007276)	0.010669	0.00406242	0	0	0	0
SEXUAL_REPRODUCTION(GO:0019953)	0.010562	0.00136886	0	0	0	0
MITOTIC_CELL_CYCLE_G1-S_TRANSITION_DNA_DAMAGE_CHECKPOINT(GO:0031571)	0.01015	0.0454895	0	0	0	0
CHROMATIN_ORGANIZATION(GO:0006325)	0.01013	4.58453e-05	0	0	0	0
VACUOLE_ORGANIZATION(GO:0007033)	0.009932	0.176614	0	0	0	0
REGULATION_OF_ACTION_POTENTIAL(GO:0001508)	0.009793	0.140696	0	0	0	0
INTERPHASE(GO:0051325)	0.009724	2.44493e-05	0	0	0	0
PROTEIN_DEACETYLATION(GO:0006476)	0.009708	0.256937	0	0	0	0
PROTEIN_MODIFICATION_BY_SMALL_PROTEIN_REMOVAL(GO:0070646)	0.009708	0.0434288	0	0	0	0
DNA_DAMAGE_RESPONSE__SIGNAL_TRANSDUCTION_BY_P53_CLASS_MEDIATOR_RESULTING_IN_CELL_CYCLE_ARREST(GO:0006977)	0.009541	0.0416523	0	0	0	0
INTERPHASE_OF_MITOTIC_CELL_CYCLE(GO:0051329)	0.00951	2.09913e-05	0	0	0	0
REGULATION_OF_TRANSLATIONAL_INITIATION(GO:0006446)	0.009477	0.152382	0	0	0	0
SERINE_FAMILY_AMINO_ACID_METABOLIC_PROCESS(GO:0009069)	0.009359	0.313407	0	0	0	0
SIGNAL_TRANSDUCTION_INVOLVED_IN_G1-S_TRANSITION_CHECKPOINT(GO:0072404)	0.009239	0.0439612	0	0	0	0
HISTONE_MODIFICATION(GO:0016570)	0.00885	0.000412233	0	0	0	0
PROTEIN_TARGETING_TO_MITOCHONDRION(GO:0006626)	0.008742	0.196548	0	0	0	0
ELECTRON_TRANSPORT_CHAIN(GO:0022900)	0.00863	0.0130989	0	0	0	0
RESPIRATORY_ELECTRON_TRANSPORT_CHAIN(GO:0022904)	0.00863	0.0111184	0	0	0	0
CHROMOSOME_ORGANIZATION(GO:0051276)	0.008563	7.15319e-07	0	0	0	0
PROTEIN_EXPORT_FROM_NUCLEUS(GO:0006611)	0.008557	0.345628	0	0	0	0
NEGATIVE_REGULATION_OF_MITOSIS(GO:0045839)	0.008482	0.152111	0	0	0	0
REGULATION_OF_CELL_CYCLE_ARREST(GO:0071156)	0.008433	0.000109526	0	0	0	0
TERMINATION_OF_RNA_POLYMERASE_I_TRANSCRIPTION(GO:0006363)	0.008213	0.231763	0	0	0	0
B_CELL_DIFFERENTIATION(GO:0030183)	0.008138	0.21323	0	0	0	0
POSITIVE_REGULATION_OF_RAC_GTPASE_ACTIVITY(GO:0032855)	0.008138	0.235692	0	0	0	0
TRANSCRIPTION_INITIATION_FROM_RNA_POLYMERASE_I_PROMOTER(GO:0006361)	0.008138	0.22892	0	0	0	0
PROTEIN_LOCALIZATION_IN_MITOCHONDRION(GO:0070585)	0.007976	0.165956	0	0	0	0
CHROMOSOME_SEGREGATION(GO:0007059)	0.007561	0.0163857	0	0	0	0
DNA_REPLICATION(GO:0006260)	0.007505	0.0033583	0	0	0	0
ADAPTIVE_IMMUNE_RESPONSE(GO:0002250)	0.007458	0.00110983	0	0	0	0
TRANSCRIPTION_FROM_RNA_POLYMERASE_I_PROMOTER(GO:0006360)	0.007354	0.220533	0	0	0	0
TELOMERE_MAINTENANCE_VIA_TELOMERE_LENGTHENING(GO:0010833)	0.007354	0.146379	0	0	0	0
NUCLEIC_ACID_PHOSPHODIESTER_BOND_HYDROLYSIS(GO:0090305)	0.007354	0.0910696	0	0	0	0
HISTONE_H3_ACETYLATION(GO:0043966)	0.006891	0.100144	0	0	0	0
REGULATION_OF_ACTION_POTENTIAL_IN_NEURON(GO:0019228)	0.006685	0.170193	0	0	0	0
CHROMATIN_ASSEMBLY_OR_DISASSEMBLY(GO:0006333)	0.006685	0.0558144	0	0	0	0
C-TERMINAL_PROTEIN_LIPIDATION(GO:0006501)	0.006632	0.191686	0	0	0	0
DNA_DAMAGE_CHECKPOINT(GO:0000077)	0.006582	0.00428805	0	0	0	0
DNA_CONFORMATION_CHANGE(GO:0071103)	0.006533	0.0132279	0	0	0	0
VIRAL_REPRODUCTION(GO:0016032)	0.006484	1.10148e-06	0	0	0	0
MYELINATION(GO:0042552)	0.006404	0.22687	0	0	0	0
HISTONE_H4_ACETYLATION(GO:0043967)	0.006404	0.111515	0	0	0	0
FERTILIZATION(GO:0009566)	0.006351	0.107544	0	0	0	0
MITOTIC_CELL_CYCLE(GO:0000278)	0.00626	1.53663e-08	0	0	0	0
SPINDLE_ASSEMBLY(GO:0051225)	0.006226	0.127449	0	0	0	0
APICAL_JUNCTION_ASSEMBLY(GO:0043297)	0.00615	0.139306	0	0	0	0
GENE_SILENCING_BY_RNA(GO:0031047)	0.006064	0.170632	0	0	0	0
CELL_CYCLE_CHECKPOINT(GO:0000075)	0.006004	0.000111105	0	0	0	0
NUCLEAR_EXPORT(GO:0051168)	0.005348	0.0138494	0	0	0	0
TELOMERE_MAINTENANCE_VIA_RECOMBINATION(GO:0000722)	0.005348	0.165584	0	0	0	0
G2-M_TRANSITION_DNA_DAMAGE_CHECKPOINT(GO:0031572)	0.005188	0.178912	0	0	0	0
ENDOSOME_ORGANIZATION(GO:0007032)	0.005098	0.277032	0	0	0	0
DNA-DEPENDENT_DNA_REPLICATION(GO:0006261)	0.005025	0.0288902	0	0	0	0
PROTEIN_K63-LINKED_UBIQUITINATION(GO:0070534)	0.005	0.20715	0	0	0	0
GLUTAMATE_RECEPTOR_SIGNALING_PATHWAY(GO:0007215)	0.005	0.183868	0	0	0	0
AXON_ENSHEATHMENT(GO:0008366)	0.005	0.178165	0	0	0	0
CELLULAR_PROTEIN_COMPLEX_DISASSEMBLY(GO:0043624)	0.004666	0.00756436	0	0	0	0
TRANSCRIPTION_INITIATION__DNA-DEPENDENT(GO:0006352)	0.004527	0.0132397	0	0	0	0
NUCLEOTIDE-EXCISION_REPAIR__DNA_GAP_FILLING(GO:0006297)	0.004504	0.221059	0	0	0	0
PEROXISOME_ORGANIZATION(GO:0007031)	0.004504	0.220902	0	0	0	0
SINGLE_FERTILIZATION(GO:0007338)	0.004169	0.0980075	0	0	0	0
POSITIVE_REGULATION_OF_DNA_REPAIR(GO:0045739)	0.004072	0.179711	0	0	0	0
CIRCADIAN_RHYTHM(GO:0007623)	0.004072	0.193229	0	0	0	0
CALCIUM-INDEPENDENT_CELL-CELL_ADHESION(GO:0016338)	0.003744	0.211944	0	0	0	0
DNA_REPAIR(GO:0006281)	0.003744	8.87178e-06	0	0	0	0
CILIUM_ASSEMBLY(GO:0042384)	0.003744	0.0417943	0	0	0	0
RNA_MODIFICATION(GO:0009451)	0.003744	0.164586	0	0	0	0
OLIGOSACCHARIDE_BIOSYNTHETIC_PROCESS(GO:0009312)	0.003554	0.0825559	0	0	0	0
S_PHASE_OF_MITOTIC_CELL_CYCLE(GO:0000084)	0.003361	0.00212733	0	0	0	0
NEGATIVE_REGULATION_OF_EPIDERMAL_GROWTH_FACTOR_RECEPTOR_SIGNALING_PATHWAY(GO:0042059)	0.003343	0.0997072	0	0	0	0
DNA_RECOMBINATION(GO:0006310)	0.003323	0.00255288	0	0	0	0
MITOTIC_RECOMBINATION(GO:0006312)	0.003278	0.103323	0	0	0	0
MRNA_STABILIZATION(GO:0048255)	0.003056	0.184932	0	0	0	0
TRANSCRIPTION_INITIATION_FROM_RNA_POLYMERASE_II_PROMOTER(GO:0006367)	0.003056	0.0223579	0	0	0	0
'DE_NOVO'_POSTTRANSLATIONAL_PROTEIN_FOLDING(GO:0051084)	0.002964	0.0770999	0	0	0	0
REGULATION_OF_CYTOKINESIS(GO:0032465)	0.002431	0.173183	0	0	0	0
RRNA_PROCESSING(GO:0006364)	0.002431	0.0491823	0	0	0	0
TELOMERE_MAINTENANCE(GO:0000723)	0.002045	0.0379107	0	0	0	0
TRANSCRIPTION_FROM_RNA_POLYMERASE_III_PROMOTER(GO:0006383)	0.001939	0.0663676	0	0	0	0
PROTEIN_TARGETING_TO_MEMBRANE(GO:0006612)	0.001884	0.000421361	0	0	0	0
VIRAL_INFECTIOUS_CYCLE(GO:0019058)	0.001689	0.000744841	0	0	0	0
HISTONE_DEUBIQUITINATION(GO:0016578)	0.001338	0.279176	0	0	0	0
POSITIVE_REGULATION_OF_INTRINSIC_APOPTOTIC_SIGNALING_PATHWAY(GO:2001244)	0.001338	0.24646	0	0	0	0
MITOCHONDRIAL_ATP_SYNTHESIS_COUPLED_PROTON_TRANSPORT(GO:0042776)	0.001338	0.268532	0	0	0	0
NEGATIVE_REGULATION_OF_FIBROBLAST_PROLIFERATION(GO:0048147)	0.001338	0.25636	0	0	0	0
ESTABLISHMENT_OF_CHROMOSOME_LOCALIZATION(GO:0051303)	0.001338	0.208458	0	0	0	0
'DE_NOVO'_PROTEIN_FOLDING(GO:0006458)	0.001338	0.0633378	0	0	0	0
PROTEIN_AUTOUBIQUITINATION(GO:0051865)	0.001338	0.122417	0	0	0	0
MICROTUBULE_ANCHORING(GO:0034453)	0.000704	0.219732	0	0	0	0
NEGATIVE_REGULATION_OF_PROTEIN_UBIQUITINATION(GO:0031397)	0.000613	0.00506295	0	0	0	0
ATP_SYNTHESIS_COUPLED_PROTON_TRANSPORT(GO:0015986)	0.000586	0.216146	0	0	0	0
DOLICHOL-LINKED_OLIGOSACCHARIDE_BIOSYNTHETIC_PROCESS(GO:0006488)	0.000586	0.0852716	0	0	0	0
RNA_SPLICING(GO:0008380)	0.000256	1.97661e-05	0	0	0	0
NUCLEOTIDE-EXCISION_REPAIR__DNA_DAMAGE_REMOVAL(GO:0000718)	0.000134	0.1606	0	0	0	0
FEMALE_GAMETE_GENERATION(GO:0007292)	1e-06	0.105248	0	0	0	0
MITOSIS(GO:0007067)	-0.000185	9.34877e-05	0	0	0	0
RIBONUCLEOPROTEIN_COMPLEX_ASSEMBLY(GO:0022618)	-0.000317	0.00577658	0	0	0	0
GENE_SILENCING_BY_MIRNA(GO:0035195)	-0.000381	0.154991	0	0	0	0
PROTEIN_MONOUBIQUITINATION(GO:0006513)	-0.000381	0.094662	0	0	0	0
M_PHASE_OF_MITOTIC_CELL_CYCLE(GO:0000087)	-0.000474	4.76174e-05	0	0	0	0
RIBOSOME_BIOGENESIS(GO:0042254)	-0.000562	0.0149873	0	0	0	0
REGULATION_OF_NUCLEAR_MRNA_SPLICING__VIA_SPLICEOSOME(GO:0048024)	-0.000588	0.107528	0	0	0	0
MACROAUTOPHAGY(GO:0016236)	-0.000668	0.193986	0	0	0	0
DOUBLE-STRAND_BREAK_REPAIR(GO:0006302)	-0.000721	0.006896	0	0	0	0
HORMONE_BIOSYNTHETIC_PROCESS(GO:0042446)	-0.000737	0.0780609	0	0	0	0
TRANSCRIPTION_TERMINATION__DNA-DEPENDENT(GO:0006353)	-0.000768	0.0050731	0	0	0	0
REGULATION_OF_ALPHA-AMINO-3-HYDROXY-5-METHYL-4-ISOXAZOLE_PROPIONATE_SELECTIVE_GLUTAMATE_RECEPTOR_ACTIVITY(GO:2000311)	-0.001069	0.235438	0	0	0	0
PORPHYRIN-CONTAINING_COMPOUND_BIOSYNTHETIC_PROCESS(GO:0006779)	-0.001069	0.211164	0	0	0	0
BASE-EXCISION_REPAIR(GO:0006284)	-0.00114	0.0642641	0	0	0	0
RNA_PROCESSING(GO:0006396)	-0.001146	3.71849e-09	0	0	0	0
REGULATION_OF_TRANSCRIPTION_INVOLVED_IN_G1-S_PHASE_OF_MITOTIC_CELL_CYCLE(GO:0000083)	-0.001195	0.171473	0	0	0	0
HISTONE_ACETYLATION(GO:0016573)	-0.001319	0.0054686	0	0	0	0
INTERNAL_PEPTIDYL-LYSINE_ACETYLATION(GO:0018393)	-0.001439	0.00575272	0	0	0	0
INTERNAL_PROTEIN_AMINO_ACID_ACETYLATION(GO:0006475)	-0.001562	0.00416709	0	0	0	0
PEPTIDYL-LYSINE_ACETYLATION(GO:0018394)	-0.00167	0.00393436	0	0	0	0
PHOTORECEPTOR_CELL_MAINTENANCE(GO:0045494)	-0.00167	0.137445	0	0	0	0
PYRIMIDINE_NUCLEOSIDE_BIOSYNTHETIC_PROCESS(GO:0046134)	-0.00167	0.220979	0	0	0	0
PYRIMIDINE_NUCLEOTIDE_METABOLIC_PROCESS(GO:0006220)	-0.00167	0.213641	0	0	0	0
PROTEIN_DEMETHYLATION(GO:0006482)	-0.00167	0.195694	0	0	0	0
C21-STEROID_HORMONE_BIOSYNTHETIC_PROCESS(GO:0006700)	-0.00167	0.17847	0	0	0	0
SPLICEOSOME_ASSEMBLY(GO:0000245)	-0.002031	0.106344	0	0	0	0
CHOLESTEROL_BIOSYNTHETIC_PROCESS(GO:0006695)	-0.002031	0.0978405	0	0	0	0
REGULATION_OF_CHROMOSOME_SEGREGATION(GO:0051983)	-0.0021	0.135294	0	0	0	0
REGULATION_OF_MITOTIC_METAPHASE-ANAPHASE_TRANSITION(GO:0030071)	-0.002201	0.0599995	0	0	0	0
PURINE_NUCLEOSIDE_METABOLIC_PROCESS(GO:0042278)	-0.002201	0.164768	0	0	0	0
NUCLEOTIDE-EXCISION_REPAIR(GO:0006289)	-0.002365	0.0112394	0	0	0	0
PROTEIN_ACETYLATION(GO:0006473)	-0.002455	0.00146732	0	0	0	0
MEIOSIS(GO:0007126)	-0.002753	0.0238299	0	0	0	0
IMMUNOGLOBULIN_MEDIATED_IMMUNE_RESPONSE(GO:0016064)	-0.00289	0.000117054	0	0	0	0
B_CELL_MEDIATED_IMMUNITY(GO:0019724)	-0.002942	7.60103e-05	0	0	0	0
NCRNA_METABOLIC_PROCESS(GO:0034660)	-0.002944	3.28565e-05	0	0	0	0
MRNA_METABOLIC_PROCESS(GO:0016071)	-0.002977	1.12719e-12	0	0	0	0
METAPHASE_PLATE_CONGRESSION(GO:0051310)	-0.003475	0.206184	0	0	0	0
HEME_METABOLIC_PROCESS(GO:0042168)	-0.003475	0.115686	0	0	0	0
PORPHYRIN-CONTAINING_COMPOUND_METABOLIC_PROCESS(GO:0006778)	-0.003819	0.116682	0	0	0	0
ANDROGEN_RECEPTOR_SIGNALING_PATHWAY(GO:0030521)	-0.003926	0.181211	0	0	0	0
DOUBLE-STRAND_BREAK_REPAIR_VIA_HOMOLOGOUS_RECOMBINATION(GO:0000724)	-0.004045	0.0306903	0	0	0	0
REGULATION_OF_CELLULAR_AMINO_ACID_METABOLIC_PROCESS(GO:0006521)	-0.004132	0.00761258	0	0	0	0
RECOMBINATIONAL_REPAIR(GO:0000725)	-0.004216	0.0386926	0	0	0	0
HISTONE_MONOUBIQUITINATION(GO:0010390)	-0.004325	0.159639	0	0	0	0
NEGATIVE_REGULATION_OF_GENE_EXPRESSION__EPIGENETIC(GO:0045814)	-0.004325	0.165233	0	0	0	0
POSITIVE_REGULATION_OF_LIGASE_ACTIVITY(GO:0051351)	-0.004606	0.00220859	0	0	0	0
REGULATION_OF_EPIDERMAL_GROWTH_FACTOR-ACTIVATED_RECEPTOR_ACTIVITY(GO:0007176)	-0.004678	0.172156	0	0	0	0
DNA_DUPLEX_UNWINDING(GO:0032508)	-0.004678	0.0951375	0	0	0	0
EXONUCLEOLYTIC_NUCLEAR-TRANSCRIBED_MRNA_CATABOLIC_PROCESS_INVOLVED_IN_DEADENYLATION-DEPENDENT_DECAY(GO:0043928)	-0.004678	0.0902026	0	0	0	0
SENSORY_PERCEPTION_OF_CHEMICAL_STIMULUS(GO:0007606)	-0.004841	0.0331005	0	0	0	0
TRANSCRIPTION_ELONGATION__DNA-DEPENDENT(GO:0006354)	-0.004901	0.00281348	0	0	0	0
HISTONE_UBIQUITINATION(GO:0016574)	-0.004919	0.0873771	0	0	0	0
DNA_GEOMETRIC_CHANGE(GO:0032392)	-0.004919	0.1028	0	0	0	0
TIGHT_JUNCTION_ASSEMBLY(GO:0070830)	-0.004919	0.0870765	0	0	0	0
REGULATION_OF_UBIQUITIN-PROTEIN_LIGASE_ACTIVITY(GO:0051438)	-0.004934	0.000719937	0	0	0	0
SISTER_CHROMATID_COHESION(GO:0007062)	-0.004995	0.137564	0	0	0	0
PROTEIN_K11-LINKED_UBIQUITINATION(GO:0070979)	-0.005141	0.0712991	0	0	0	0
AMINO_SUGAR_METABOLIC_PROCESS(GO:0006040)	-0.00528	0.118079	0	0	0	0
NUCLEOSOME_ASSEMBLY(GO:0006334)	-0.005347	0.0828829	0	0	0	0
CHROMATIN_ASSEMBLY(GO:0031497)	-0.005538	0.0486223	0	0	0	0
MRNA_PROCESSING(GO:0006397)	-0.005686	4.89861e-07	0	0	0	0
POSITIVE_REGULATION_OF_UBIQUITIN-PROTEIN_LIGASE_ACTIVITY(GO:0051443)	-0.005793	0.00142737	0	0	0	0
HISTONE_H4-K5_ACETYLATION(GO:0043981)	-0.005882	0.180161	0	0	0	0
HISTONE_H4-K8_ACETYLATION(GO:0043982)	-0.005882	0.188424	0	0	0	0
NEGATIVE_REGULATION_OF_UBIQUITIN-PROTEIN_LIGASE_ACTIVITY(GO:0051444)	-0.006119	0.00397586	0	0	0	0
NUCLEAR-TRANSCRIBED_MRNA_CATABOLIC_PROCESS__DEADENYLATION-DEPENDENT_DECAY(GO:0000288)	-0.006182	0.0125742	0	0	0	0
MRNA_TRANSPORT(GO:0051028)	-0.006262	0.00685054	0	0	0	0
MRNA_EXPORT_FROM_NUCLEUS(GO:0006406)	-0.006262	0.00929231	0	0	0	0
CENTROSOME_CYCLE(GO:0007098)	-0.006363	0.082356	0	0	0	0
CENTROSOME_DUPLICATION(GO:0051298)	-0.006448	0.14632	0	0	0	0
CENTROSOME_ORGANIZATION(GO:0051297)	-0.006684	0.0191812	0	0	0	0
RNA_CATABOLIC_PROCESS(GO:0006401)	-0.006827	1.91712e-06	0	0	0	0
HISTONE_MRNA_METABOLIC_PROCESS(GO:0008334)	-0.006827	0.0665466	0	0	0	0
RNA_TRANSPORT(GO:0050658)	-0.006866	0.0043091	0	0	0	0
HISTONE_H4-K16_ACETYLATION(GO:0043984)	-0.006895	0.127948	0	0	0	0
HUMORAL_IMMUNE_RESPONSE_MEDIATED_BY_CIRCULATING_IMMUNOGLOBULIN(GO:0002455)	-0.007006	2.17042e-05	0	0	0	0
TRNA_PROCESSING(GO:0008033)	-0.007085	0.0993225	0	0	0	0
MICROTUBULE_ORGANIZING_CENTER_ORGANIZATION(GO:0031023)	-0.007085	0.0110664	0	0	0	0
PROTEIN-DNA_COMPLEX_ASSEMBLY(GO:0065004)	-0.007173	0.021534	0	0	0	0
POSITIVE_REGULATION_OF_UBIQUITIN-PROTEIN_LIGASE_ACTIVITY_INVOLVED_IN_MITOTIC_CELL_CYCLE(GO:0051437)	-0.007185	0.00106429	0	0	0	0
COMPLEMENT_ACTIVATION__CLASSICAL_PATHWAY(GO:0006958)	-0.007244	4.05714e-05	0	0	0	0
MITOTIC_PROMETAPHASE(GO:0000236)	-0.007257	0.000824469	0	0	0	0
MRNA_CATABOLIC_PROCESS(GO:0006402)	-0.007394	1.59417e-06	0	0	0	0
TELOMERE_MAINTENANCE_VIA_SEMI-CONSERVATIVE_REPLICATION(GO:0032201)	-0.007413	0.0928821	0	0	0	0
TRANSCRIPTION-COUPLED_NUCLEOTIDE-EXCISION_REPAIR(GO:0006283)	-0.007413	0.0153795	0	0	0	0
PROTEIN_LOCALIZATION_IN_ENDOPLASMIC_RETICULUM(GO:0070972)	-0.007443	0.000110051	0	0	0	0
REGULATION_OF_UBIQUITIN-PROTEIN_LIGASE_ACTIVITY_INVOLVED_IN_MITOTIC_CELL_CYCLE(GO:0051439)	-0.007455	0.00202349	0	0	0	0
NUCLEAR-TRANSCRIBED_MRNA_POLY(A)_TAIL_SHORTENING(GO:0000289)	-0.007556	0.0999549	0	0	0	0
SRP-DEPENDENT_COTRANSLATIONAL_PROTEIN_TARGETING_TO_MEMBRANE(GO:0006614)	-0.007944	0.00025753	0	0	0	0
PROTEIN_TARGETING_TO_ER(GO:0045047)	-0.00797	0.000258016	0	0	0	0
COTRANSLATIONAL_PROTEIN_TARGETING_TO_MEMBRANE(GO:0006613)	-0.00797	0.000195316	0	0	0	0
ANAPHASE-PROMOTING_COMPLEX-DEPENDENT_PROTEASOMAL_UBIQUITIN-DEPENDENT_PROTEIN_CATABOLIC_PROCESS(GO:0031145)	-0.007987	0.00125461	0	0	0	0
NEGATIVE_REGULATION_OF_UBIQUITIN-PROTEIN_LIGASE_ACTIVITY_INVOLVED_IN_MITOTIC_CELL_CYCLE(GO:0051436)	-0.008001	0.00296953	0	0	0	0
TRANSLATION(GO:0006412)	-0.008205	1.31498e-08	0	0	0	0
HISTONE_DEMETHYLATION(GO:0016577)	-0.008288	0.166708	0	0	0	0
DNA_STRAND_ELONGATION_INVOLVED_IN_DNA_REPLICATION(GO:0006271)	-0.008366	0.0418508	0	0	0	0
DNA_STRAND_ELONGATION(GO:0022616)	-0.008507	0.0343242	0	0	0	0
NUCLEAR-TRANSCRIBED_MRNA_CATABOLIC_PROCESS(GO:0000956)	-0.008533	2.54836e-06	0	0	0	0
TRANSLATIONAL_INITIATION(GO:0006413)	-0.008606	3.58189e-05	0	0	0	0
BRANCHED_CHAIN_FAMILY_AMINO_ACID_CATABOLIC_PROCESS(GO:0009083)	-0.008689	0.100144	0	0	0	0
NUCLEAR_MRNA_SPLICING__VIA_SPLICEOSOME(GO:0000398)	-0.008769	3.79037e-06	0	0	0	0
SENSORY_PERCEPTION_OF_TASTE(GO:0050909)	-0.008795	0.0902111	0	0	0	0
DETECTION_OF_CHEMICAL_STIMULUS_INVOLVED_IN_SENSORY_PERCEPTION_OF_TASTE(GO:0050912)	-0.008795	0.110407	0	0	0	0
TRANSCRIPTION_ELONGATION_FROM_RNA_POLYMERASE_I_PROMOTER(GO:0006362)	-0.008795	0.11075	0	0	0	0
RNA_SPLICING__VIA_TRANSESTERIFICATION_REACTIONS(GO:0000375)	-0.008843	6.3652e-06	0	0	0	0
M-G1_TRANSITION_OF_MITOTIC_CELL_CYCLE(GO:0000216)	-0.008867	0.00130023	0	0	0	0
VIRAL_TRANSCRIPTION(GO:0019083)	-0.008955	0.000740207	0	0	0	0
TRANSLATIONAL_TERMINATION(GO:0006415)	-0.008996	0.000986699	0	0	0	0
TRANSLATIONAL_ELONGATION(GO:0006414)	-0.009175	0.00029156	0	0	0	0
MITOTIC_CELL_CYCLE_SPINDLE_ASSEMBLY_CHECKPOINT(GO:0007094)	-0.009306	0.0604164	0	0	0	0
SPINDLE_ASSEMBLY_CHECKPOINT(GO:0071173)	-0.009358	0.0571695	0	0	0	0
SPLICEOSOMAL_SNRNP_ASSEMBLY(GO:0000387)	-0.009405	0.0472646	0	0	0	0
NUCLEAR-TRANSCRIBED_MRNA_CATABOLIC_PROCESS__NONSENSE-MEDIATED_DECAY(GO:0000184)	-0.009428	8.06422e-05	0	0	0	0
MITOTIC_CELL_CYCLE_SPINDLE_CHECKPOINT(GO:0071174)	-0.00945	0.0470745	0	0	0	0
MRNA_CAPPING(GO:0006370)	-0.009491	0.0410257	0	0	0	0
TRANSCRIPTION_ELONGATION_FROM_RNA_POLYMERASE_II_PROMOTER(GO:0006368)	-0.00953	0.00251962	0	0	0	0
SPINDLE_CHECKPOINT(GO:0031577)	-0.009566	0.0278015	0	0	0	0
MRNA_3'-END_PROCESSING(GO:0031124)	-0.009601	0.00197543	0	0	0	0
RNA_3'-END_PROCESSING(GO:0031123)	-0.009719	0.000895748	0	0	0	0
TRNA_AMINOACYLATION_FOR_PROTEIN_TRANSLATION(GO:0006418)	-0.009835	0.0217328	0	0	0	0
TRNA_AMINOACYLATION(GO:0043039)	-0.009892	0.0119838	0	0	0	0
RNA_POLYADENYLATION(GO:0043631)	-0.010694	0.142536	0	0	0	0
REGULATION_OF_GENE_SILENCING(GO:0060968)	-0.010694	0.137847	0	0	0	0
CENH3-CONTAINING_NUCLEOSOME_ASSEMBLY_AT_CENTROMERE(GO:0034080)	-0.010694	0.0798844	0	0	0	0
ATP-DEPENDENT_CHROMATIN_REMODELING(GO:0043044)	-0.010694	0.0465945	0	0	0	0
HISTONE_EXCHANGE(GO:0043486)	-0.010694	0.0523098	0	0	0	0
TERMINATION_OF_RNA_POLYMERASE_II_TRANSCRIPTION(GO:0006369)	-0.010694	0.012445	0	0	0	0
RECIPROCAL_MEIOTIC_RECOMBINATION(GO:0007131)	-0.010694	0.114594	0	0	0	0
