# Supplementary material for: Consensus Comparative Analysis of Human Embryonic Stem Cell-Derived Cardiomyocytes
Source: PLoS One. 2015 May 4;10(5):e0125442. doi: 10.1371/journal.pone.0125442 (PMC4418815; doi:10.1371/journal.pone.0125442)
Supplement: S3 Table — (XLS) [file pone.0125442.s003.xls]

## Sheet: S3
GOID	Gene Set Name	GSEA Rank based on S1	GSEA NOM p-val	GSEA FDR q-val	GSEA FWER p-val	CSSCMP Score	CSSCMP PValue	CSSCMP Rank	S1	S2	S3	S4	Total Number	NAME	GOID	GS DETAILS	SIZE	ES	NES
GO:0006936	MUSCLE-CONTRACTION	1	0	0	0	0.245563	4.83e-57	39	1	1	1	1	4	MUSCLE_CONTRACTION	GO:0006936	Details ...	141	0.763903	2.21364
GO:0003012	MUSCLE-SYSTEM-PROCESS	2	0	0	0	0.228532	9.85e-50	46	1	1	1	1	4	MUSCLE_SYSTEM_PROCESS	GO:0003012	Details ...	153	0.753407	2.15867
GO:0048738	CARDIAC-MUSCLE-TISSUE-DEVELOPMENT	3	0	0.000296	0.001	0.415963	4.86e-61	12	1	1	1	1	4	CARDIAC_MUSCLE_TISSUE_DEVELOPMENT	GO:0048738	Details ...	48	0.822432	2.10951
GO:0007517	MUSCLE-ORGAN-DEVELOPMENT	4	0	0.000222	0.001	0.25773	3.5e-48	33	1	1	1	1	4	MUSCLE_ORGAN_DEVELOPMENT	GO:0007517	Details ...	108	0.737311	2.09346
GO:0060537	MUSCLE-TISSUE-DEVELOPMENT	5	0	0.000356	0.002	0.294946	1.36e-52	21	1	1	1	1	4	MUSCLE_TISSUE_DEVELOPMENT	GO:0060537	Details ...	90	0.745472	2.06351
GO:0060415	MUSCLE-TISSUE-MORPHOGENESIS	6	0	0.000451	0.003	0.468182	5.1e-47	5	1	1	1	1	4	MUSCLE_TISSUE_MORPHOGENESIS	GO:0060415	Details ...	29	0.856384	2.05261
GO:0048644	MUSCLE-ORGAN-MORPHOGENESIS	7	0	0.00129091	0.01	0.468182	4.12e-54	4	1	1	1	1	4	MUSCLE_ORGAN_MORPHOGENESIS	GO:0048644	Details ...	29	0.856384	2.02545
GO:0033275	ACTIN-MYOSIN-FILAMENT-SLIDING	8	0	0.00157264	0.013	0.430482	2.31e-50	9	1	1	1	1	4	ACTIN-MYOSIN_FILAMENT_SLIDING	GO:0033275	Details ...	36	0.816667	2.0148
GO:0055008	CARDIAC-MUSCLE-TISSUE-MORPHOGENESIS	9	0	0.00179741	0.017	0.488207	4.81e-54	3	1	1	1	1	4	CARDIAC_MUSCLE_TISSUE_MORPHOGENESIS	GO:0055008	Details ...	27	0.867961	2.01043
GO:0061061	MUSCLE-STRUCTURE-DEVELOPMENT	10	0	0.00198258	0.021	0.220708	8.53e-52	47	1	1	1	1	4	MUSCLE_STRUCTURE_DEVELOPMENT	GO:0061061	Details ...	165	0.680214	2.00532
GO:0030049	MUSCLE-FILAMENT-SLIDING	11	0	0.0022934	0.027	0.430482	3.83e-51	8	1	1	1	1	4	MUSCLE_FILAMENT_SLIDING	GO:0030049	Details ...	36	0.816667	1.99517
GO:0055002	STRIATED-MUSCLE-CELL-DEVELOPMENT	12	0	0.00240629	0.031	0.327973	3.91e-29	17	1	1	1	1	4	STRIATED_MUSCLE_CELL_DEVELOPMENT	GO:0055002	Details ...	34	0.816653	1.9897
GO:0006941	STRIATED-MUSCLE-CONTRACTION	13	0	0.00291725	0.04	0.449198	1.63e-44	7	1	1	1	1	4	STRIATED_MUSCLE_CONTRACTION	GO:0006941	Details ...	27	0.84087	1.98214
GO:0031032	ACTOMYOSIN-STRUCTURE-ORGANIZATION	14	0	0.00354721	0.051	0.420956	1.74e-33	11	1	1	1	1	4	ACTOMYOSIN_STRUCTURE_ORGANIZATION	GO:0031032	Details ...	24	0.859165	1.97416
GO:0030048	ACTIN-FILAMENT-BASED-MOVEMENT	15	0	0.00397707	0.062	0.338497	5.5e-39	16	1	1	1	1	4	ACTIN_FILAMENT-BASED_MOVEMENT	GO:0030048	Details ...	46	0.780784	1.96958
GO:0055001	MUSCLE-CELL-DEVELOPMENT	16	0	0.00724729	0.118	0.28667	3.03e-25	23	1	1	1	1	4	MUSCLE_CELL_DEVELOPMENT	GO:0055001	Details ...	41	0.78248	1.94369
GO:0030239	MYOFIBRIL-ASSEMBLY	17	0	0.00964449	0.161	0.489238	1.14e-38	2	1	1	1	1	4	MYOFIBRIL_ASSEMBLY	GO:0030239	Details ...	20	0.886288	1.92904
GO:0055010	VENTRICULAR-CARDIAC-MUSCLE-TISSUE-MORPHOGENESIS	18	0	0.00971485	0.171	0.543383	8.65e-49	1	1	1	1	1	4	VENTRICULAR_CARDIAC_MUSCLE_TISSUE_MORPHOGENESIS	GO:0055010	Details ...	20	0.882203	1.92783
GO:0002576	PLATELET-DEGRANULATION	19	0	0.0126768	0.233	0.185384	1.1e-19	72	1	1	1	1	4	PLATELET_DEGRANULATION	GO:0002576	Details ...	81	0.692835	1.91478
GO:0008016	REGULATION-OF-HEART-CONTRACTION	20	0	0.0138103	0.263	0.304546	6.78e-31	20	1	1	1	1	4	REGULATION_OF_HEART_CONTRACTION	GO:0008016	Details ...	45	0.757903	1.908
GO:0043462	REGULATION-OF-ATPASE-ACTIVITY	21	0	0.0160884	0.315	0.391521	1.16e-25	14	1	1	1	1	4	REGULATION_OF_ATPASE_ACTIVITY	GO:0043462	Details ...	21	0.85123	1.89854
GO:0003208	CARDIAC-VENTRICLE-MORPHOGENESIS	22	0	0.0177404	0.352	0.421429	5.94e-48	10	1	1	1	1	4	CARDIAC_VENTRICLE_MORPHOGENESIS	GO:0003208	Details ...	34	0.778321	1.89082
GO:0042692	MUSCLE-CELL-DIFFERENTIATION	23	0	0.0207017	0.413	0.195463	7.82e-24	63	1	1	1	1	4	MUSCLE_CELL_DIFFERENTIATION	GO:0042692	Details ...	96	0.674665	1.87995
GO:0003158	ENDOTHELIUM-DEVELOPMENT	24	0.00151286	0.0263954	0.504	0.181819	3.36e-05	73	1	0	0	1	2	ENDOTHELIUM_DEVELOPMENT	GO:0003158	Details ...	18	0.858766	1.86357
GO:0003007	HEART-MORPHOGENESIS	25	0	0.0354616	0.627	0.261514	7.47e-37	28	1	1	1	1	4	HEART_MORPHOGENESIS	GO:0003007	Details ...	82	0.660007	1.84168
GO:0055007	CARDIAC-MUSCLE-CELL-DIFFERENTIATION	26	0.00151057	0.0352435	0.643	0.411474	6.82e-30	13	1	1	1	1	4	CARDIAC_MUSCLE_CELL_DIFFERENTIATION	GO:0055007	Details ...	22	0.822111	1.83981
GO:0060047	HEART-CONTRACTION	27	0.00161031	0.047537	0.765	0.456301	1.35e-29	6	1	1	1	1	4	HEART_CONTRACTION	GO:0060047	Details ...	16	0.848953	1.8186
GO:0008015	BLOOD-CIRCULATION	28	0	0.0514258	0.8	0.18006	5.05e-25	76	1	1	1	1	4	BLOOD_CIRCULATION	GO:0008015	Details ...	129	0.641771	1.81028
GO:0006956	COMPLEMENT-ACTIVATION	29	0.00286533	0.0566458	0.845	0.014989	0.00779	1297	1	0	0	0	1	COMPLEMENT_ACTIVATION	GO:0006956	Details ...	28	0.763954	1.80026
GO:0030510	REGULATION-OF-BMP-SIGNALING-PATHWAY	30	0.00139276	0.0702394	0.908	0.114095	0.00473	262	1	0	0	1	2	REGULATION_OF_BMP_SIGNALING_PATHWAY	GO:0030510	Details ...	34	0.744765	1.78228
GO:0043062	EXTRACELLULAR-STRUCTURE-ORGANIZATION	31	0.00136426	0.0695217	0.914	0.260027	3.02e-21	31	1	1	1	1	4	EXTRACELLULAR_STRUCTURE_ORGANIZATION	GO:0043062	Details ...	40	0.713797	1.78078
GO:0008217	REGULATION-OF-BLOOD-PRESSURE	32	0	0.0685917	0.917	0.146463	1.3e-08	131	1	1	1	1	4	REGULATION_OF_BLOOD_PRESSURE	GO:0008217	Details ...	64	0.66441	1.77935
GO:0090101	NEGATIVE-REGULATION-OF-TRANSMEMBRANE-RECEPTOR-PROTEIN-SERINE-THREONINE-KINASE-SIGNALING-PATHWAY	33	0.00137174	0.0671137	0.922	0.113637	0.00115	264	1	0	0	0	1	NEGATIVE_REGULATION_OF_TRANSMEMBRANE_RECEPTOR_PROTEIN_SERINE-THREONINE_KINASE_SIGNALING_PATHWAY	GO:0090101	Details ...	43	0.707851	1.7788
GO:0030029	ACTIN-FILAMENT-BASED-PROCESS	34	0	0.0730982	0.946	0.142318	4.45e-22	142	1	1	1	1	4	ACTIN_FILAMENT-BASED_PROCESS	GO:0030029	Details ...	202	0.598232	1.76932
GO:0006959	HUMORAL-IMMUNE-RESPONSE	35	0.00518807	0.0713462	0.947	0.022313	0.0316	1229	1	1	1	1	4	HUMORAL_IMMUNE_RESPONSE	GO:0006959	Details ...	59	0.667619	1.76878
GO:0035051	CARDIAC-CELL-DIFFERENTIATION	36	0.00138313	0.073138	0.96	0.347174	3.5e-33	15	1	1	1	1	4	CARDIAC_CELL_DIFFERENTIATION	GO:0035051	Details ...	34	0.736697	1.76417
GO:0030198	EXTRACELLULAR-MATRIX-ORGANIZATION	37	0.00136986	0.0753446	0.968	0.260027	9.77e-22	30	1	1	1	1	4	EXTRACELLULAR_MATRIX_ORGANIZATION	GO:0030198	Details ...	40	0.713797	1.7593
GO:0030595	LEUKOCYTE-CHEMOTAXIS	38	0.00134048	0.0773502	0.975	0.080568	0.0676	490	1	0	0	1	2	LEUKOCYTE_CHEMOTAXIS	GO:0030595	Details ...	52	0.679413	1.75488
GO:0007597	BLOOD-COAGULATION--INTRINSIC-PATHWAY	39	0.00473934	0.0841924	0.985	0.093584	0.144	397	1	0	1	0	2	BLOOD_COAGULATION__INTRINSIC_PATHWAY	GO:0007597	Details ...	17	0.819114	1.74594
GO:0048747	MUSCLE-FIBER-DEVELOPMENT	40	0.00443787	0.0915909	0.989	0.266043	2.92e-11	27	1	1	1	1	4	MUSCLE_FIBER_DEVELOPMENT	GO:0048747	Details ...	18	0.809129	1.73658
GO:0051153	REGULATION-OF-STRIATED-MUSCLE-CELL-DIFFERENTIATION	41	0.00277008	0.0896441	0.989	0.21591	2.33e-12	49	1	1	1	1	4	REGULATION_OF_STRIATED_MUSCLE_CELL_DIFFERENTIATION	GO:0051153	Details ...	36	0.713011	1.73626
GO:0070588	CALCIUM-ION-TRANSMEMBRANE-TRANSPORT	42	0.00447761	0.0918375	0.99	0.089698	0.0738	425	1	1	1	0	3	CALCIUM_ION_TRANSMEMBRANE_TRANSPORT	GO:0070588	Details ...	30	0.726545	1.7323
GO:0009887	ORGAN-MORPHOGENESIS	43	0	0.0933629	0.992	0.166493	3.73e-40	94	1	1	1	1	4	ORGAN_MORPHOGENESIS	GO:0009887	Details ...	255	0.570938	1.72854
GO:0030514	NEGATIVE-REGULATION-OF-BMP-SIGNALING-PATHWAY	44	0.00742942	0.0985473	0.994	0.082124	0.24	475	1	0	0	1	2	NEGATIVE_REGULATION_OF_BMP_SIGNALING_PATHWAY	GO:0030514	Details ...	20	0.782814	1.72198
GO:0006816	CALCIUM-ION-TRANSPORT	45	0.00849515	0.0986714	0.994	0.068803	0.136	617	1	1	1	0	3	CALCIUM_ION_TRANSPORT	GO:0006816	Details ...	81	0.634714	1.71957
GO:0007519	SKELETAL-MUSCLE-TISSUE-DEVELOPMENT	46	0.00545703	0.101618	0.995	0.161007	4.61e-07	105	1	1	1	1	4	SKELETAL_MUSCLE_TISSUE_DEVELOPMENT	GO:0007519	Details ...	37	0.682464	1.71517
GO:0060401	CYTOSOLIC-CALCIUM-ION-TRANSPORT	47	0.0057971	0.11343	1	0.101462	0.0349	342	1	1	1	0	3	CYTOSOLIC_CALCIUM_ION_TRANSPORT	GO:0060401	Details ...	27	0.729694	1.70274
GO:0015718	MONOCARBOXYLIC-ACID-TRANSPORT	48	0.0056101	0.115707	1	0.100602	0.0063	345	1	0	0	0	1	MONOCARBOXYLIC_ACID_TRANSPORT	GO:0015718	Details ...	48	0.658163	1.69853
GO:0001937	NEGATIVE-REGULATION-OF-ENDOTHELIAL-CELL-PROLIFERATION	49	0.00455927	0.11355	1	0.228681	1.93e-08	45	1	1	1	1	4	NEGATIVE_REGULATION_OF_ENDOTHELIAL_CELL_PROLIFERATION	GO:0001937	Details ...	19	0.773787	1.69839
GO:0006814	SODIUM-ION-TRANSPORT	50	0.011396	0.120396	1	0.033824	0.66	1112	1	1	1	0	3	SODIUM_ION_TRANSPORT	GO:0006814	Details ...	30	0.704439	1.6913
GO:0071559	RESPONSE-TO-TRANSFORMING-GROWTH-FACTOR-BETA-STIMULUS	51	0.00761035	0.120554	1	0.159473	0.000509	109	1	1	1	1	4	RESPONSE_TO_TRANSFORMING_GROWTH_FACTOR_BETA_STIMULUS	GO:0071559	Details ...	21	0.742771	1.6892
GO:0009888	TISSUE-DEVELOPMENT	52	0	0.123195	1	0.146189	1.06e-46	132	1	1	1	1	4	TISSUE_DEVELOPMENT	GO:0009888	Details ...	405	0.551258	1.68533
GO:0050777	NEGATIVE-REGULATION-OF-IMMUNE-RESPONSE	53	0.0118519	0.123892	1	0.122584	0.00818	211	1	1	1	1	4	NEGATIVE_REGULATION_OF_IMMUNE_RESPONSE	GO:0050777	Details ...	26	0.733758	1.68246
GO:0006887	EXOCYTOSIS	54	0	0.121681	1	0.123695	4.09e-10	206	1	1	1	0	3	EXOCYTOSIS	GO:0006887	Details ...	127	0.591551	1.68243
GO:0045666	POSITIVE-REGULATION-OF-NEURON-DIFFERENTIATION	55	0.00997151	0.12215	1	0.123846	0.01	204	1	0	0	0	1	POSITIVE_REGULATION_OF_NEURON_DIFFERENTIATION	GO:0045666	Details ...	22	0.750328	1.68017
GO:0071560	CELLULAR-RESPONSE-TO-TRANSFORMING-GROWTH-FACTOR-BETA-STIMULUS	56	0.0113452	0.119985	1	0.177386	6.37e-05	79	1	1	1	1	4	CELLULAR_RESPONSE_TO_TRANSFORMING_GROWTH_FACTOR_BETA_STIMULUS	GO:0071560	Details ...	19	0.765082	1.68012
GO:0007631	FEEDING-BEHAVIOR	57	0.00890208	0.139232	1	0.02679	0.534	1183	1	0	0	0	1	FEEDING_BEHAVIOR	GO:0007631	Details ...	26	0.726742	1.66358
GO:0045778	POSITIVE-REGULATION-OF-OSSIFICATION	58	0.0102339	0.138686	1	0.236426	7.1e-12	41	1	1	1	1	4	POSITIVE_REGULATION_OF_OSSIFICATION	GO:0045778	Details ...	26	0.725569	1.66237
GO:0007015	ACTIN-FILAMENT-ORGANIZATION	59	0.00884956	0.140262	1	0.092596	0.00458	407	1	1	1	1	4	ACTIN_FILAMENT_ORGANIZATION	GO:0007015	Details ...	62	0.627675	1.65948
GO:0032835	GLOMERULUS-DEVELOPMENT	60	0.0112994	0.142145	1	0.26123	2.16e-15	29	1	1	0	1	3	GLOMERULUS_DEVELOPMENT	GO:0032835	Details ...	30	0.697979	1.65653
GO:0007507	HEART-DEVELOPMENT	61	0.00110619	0.140245	1	0.20728	4.53e-40	57	1	1	1	1	4	HEART_DEVELOPMENT	GO:0007507	Details ...	149	0.574529	1.65625
GO:0048844	ARTERY-MORPHOGENESIS	62	0.00778816	0.143982	1	0.148554	0.00301	127	1	1	0	1	3	ARTERY_MORPHOGENESIS	GO:0048844	Details ...	17	0.769763	1.65242
GO:0030501	POSITIVE-REGULATION-OF-BONE-MINERALIZATION	63	0.0160584	0.143577	1	0.210805	7.57e-08	53	1	1	0	1	3	POSITIVE_REGULATION_OF_BONE_MINERALIZATION	GO:0030501	Details ...	22	0.726594	1.65113
GO:0015672	MONOVALENT-INORGANIC-CATION-TRANSPORT	64	0.00242131	0.158151	1	0.046635	0.922	932	1	0	1	0	2	MONOVALENT_INORGANIC_CATION_TRANSPORT	GO:0015672	Details ...	100	0.583647	1.64008
GO:0018958	PHENOL-CONTAINING-COMPOUND-METABOLIC-PROCESS	65	0.0125786	0.176755	1	0.159473	0.000389	108	1	1	0	0	2	PHENOL-CONTAINING_COMPOUND_METABOLIC_PROCESS	GO:0018958	Details ...	21	0.740232	1.62712
GO:0045071	NEGATIVE-REGULATION-OF-VIRAL-GENOME-REPLICATION	66	0.0155763	0.178301	1	0.116592	0.051	241	1	0	0	1	2	NEGATIVE_REGULATION_OF_VIRAL_GENOME_REPLICATION	GO:0045071	Details ...	19	0.740144	1.62458
GO:0090263	POSITIVE-REGULATION-OF-CANONICAL-WNT-RECEPTOR-SIGNALING-PATHWAY	67	0.0130246	0.17652	1	0.108874	0.0211	290	1	1	0	0	2	POSITIVE_REGULATION_OF_CANONICAL_WNT_RECEPTOR_SIGNALING_PATHWAY	GO:0090263	Details ...	31	0.683786	1.624
GO:0030177	POSITIVE-REGULATION-OF-WNT-RECEPTOR-SIGNALING-PATHWAY	68	0.0162822	0.17587	1	0.112033	0.00153	271	1	1	0	0	2	POSITIVE_REGULATION_OF_WNT_RECEPTOR_SIGNALING_PATHWAY	GO:0030177	Details ...	44	0.635053	1.62282
GO:0050727	REGULATION-OF-INFLAMMATORY-RESPONSE	69	0.0127877	0.191692	1	0.112988	0.000126	268	1	1	1	1	4	REGULATION_OF_INFLAMMATORY_RESPONSE	GO:0050727	Details ...	67	0.606611	1.61192
GO:0048525	NEGATIVE-REGULATION-OF-VIRAL-REPRODUCTION	70	0.0107198	0.191807	1	0.116592	0.0264	242	1	0	0	1	2	NEGATIVE_REGULATION_OF_VIRAL_REPRODUCTION	GO:0048525	Details ...	19	0.740144	1.61025
GO:0071407	CELLULAR-RESPONSE-TO-ORGANIC-CYCLIC-COMPOUND	71	0.0268987	0.190189	1	0.190091	6.78e-05	67	1	1	1	1	4	CELLULAR_RESPONSE_TO_ORGANIC_CYCLIC_COMPOUND	GO:0071407	Details ...	16	0.759842	1.60966
GO:0030324	LUNG-DEVELOPMENT	72	0.0250368	0.188025	1	0.178811	2.94e-06	77	1	0	0	1	2	LUNG_DEVELOPMENT	GO:0030324	Details ...	26	0.679843	1.60929
GO:0046903	SECRETION	73	0.0010627	0.187544	1	0.094229	6.23e-07	392	1	1	1	0	3	SECRETION	GO:0046903	Details ...	233	0.539739	1.6081
GO:0014070	RESPONSE-TO-ORGANIC-CYCLIC-COMPOUND	74	0.0161054	0.189557	1	0.14417	0.00017	137	1	0	0	1	2	RESPONSE_TO_ORGANIC_CYCLIC_COMPOUND	GO:0014070	Details ...	31	0.670497	1.60554
GO:0009612	RESPONSE-TO-MECHANICAL-STIMULUS	75	0.0146277	0.187234	1	0.114658	0.000244	258	1	1	1	0	3	RESPONSE_TO_MECHANICAL_STIMULUS	GO:0009612	Details ...	55	0.613713	1.6054
GO:0046320	REGULATION-OF-FATTY-ACID-OXIDATION	76	0.0232897	0.187156	1	0.136097	0.000609	160	1	1	1	0	3	REGULATION_OF_FATTY_ACID_OXIDATION	GO:0046320	Details ...	30	0.67769	1.60398
GO:0042472	INNER-EAR-MORPHOGENESIS	77	0.0276423	0.186462	1	0.048758	0.92	899	1	0	0	0	1	INNER_EAR_MORPHOGENESIS	GO:0042472	Details ...	17	0.743156	1.60295
GO:0008544	EPIDERMIS-DEVELOPMENT	78	0.00120482	0.186875	1	0.114766	2e-06	256	1	1	1	0	3	EPIDERMIS_DEVELOPMENT	GO:0008544	Details ...	103	0.573052	1.6012
GO:0021953	CENTRAL-NERVOUS-SYSTEM-NEURON-DIFFERENTIATION	79	0.0281065	0.185012	1	0.123377	0.00541	208	1	1	1	0	3	CENTRAL_NERVOUS_SYSTEM_NEURON_DIFFERENTIATION	GO:0021953	Details ...	26	0.690372	1.60086
GO:0032940	SECRETION-BY-CELL	80	0	0.193381	1	0.097423	1.46e-07	365	1	1	1	0	3	SECRETION_BY_CELL	GO:0032940	Details ...	208	0.53754	1.59423
GO:0009582	DETECTION-OF-ABIOTIC-STIMULUS	81	0.0288316	0.196605	1	0.065365	0.453	674	1	0	0	0	1	DETECTION_OF_ABIOTIC_STIMULUS	GO:0009582	Details ...	26	0.683507	1.59085
GO:0051591	RESPONSE-TO-CAMP	82	0.0268139	0.19796	1	0.10722	0.0935	300	1	0	0	0	1	RESPONSE_TO_CAMP	GO:0051591	Details ...	15	0.748621	1.58862
GO:0048593	CAMERA-TYPE-EYE-MORPHOGENESIS	83	0.0145985	0.201922	1	0.104813	0.0133	314	1	0	0	0	1	CAMERA-TYPE_EYE_MORPHOGENESIS	GO:0048593	Details ...	35	0.649567	1.58543
GO:0030323	RESPIRATORY-TUBE-DEVELOPMENT	84	0.0274964	0.203014	1	0.173521	3.15e-06	86	1	0	0	1	2	RESPIRATORY_TUBE_DEVELOPMENT	GO:0030323	Details ...	27	0.677749	1.58353
GO:0009267	CELLULAR-RESPONSE-TO-STARVATION	85	0.0279627	0.202796	1	0.04259	0.911	994	1	0	0	0	1	CELLULAR_RESPONSE_TO_STARVATION	GO:0009267	Details ...	41	0.623017	1.58233
GO:0072001	RENAL-SYSTEM-DEVELOPMENT	86	0.00841346	0.208673	1	0.13711	5.25e-10	158	1	1	0	1	3	RENAL_SYSTEM_DEVELOPMENT	GO:0072001	Details ...	92	0.564607	1.57784
GO:0009306	PROTEIN-SECRETION	87	0.0271493	0.215981	1	0.037957	0.831	1054	1	0	0	0	1	PROTEIN_SECRETION	GO:0009306	Details ...	22	0.706954	1.57233
GO:0010574	REGULATION-OF-VASCULAR-ENDOTHELIAL-GROWTH-FACTOR-PRODUCTION	88	0.0297806	0.213794	1	0.269051	1.95e-10	26	1	1	1	1	4	REGULATION_OF_VASCULAR_ENDOTHELIAL_GROWTH_FACTOR_PRODUCTION	GO:0010574	Details ...	16	0.739246	1.57216
GO:0048742	REGULATION-OF-SKELETAL-MUSCLE-FIBER-DEVELOPMENT	89	0.0208644	0.21399	1	0.233316	1.12e-10	43	1	1	0	1	3	REGULATION_OF_SKELETAL_MUSCLE_FIBER_DEVELOPMENT	GO:0048742	Details ...	25	0.6798	1.57081
GO:0051147	REGULATION-OF-MUSCLE-CELL-DIFFERENTIATION	90	0.0188206	0.224156	1	0.124136	6.42e-06	202	1	1	0	1	3	REGULATION_OF_MUSCLE_CELL_DIFFERENTIATION	GO:0051147	Details ...	68	0.581795	1.56406
GO:0050714	POSITIVE-REGULATION-OF-PROTEIN-SECRETION	91	0.0201884	0.227699	1	0.096926	0.00933	367	1	1	1	1	4	POSITIVE_REGULATION_OF_PROTEIN_SECRETION	GO:0050714	Details ...	51	0.606629	1.5608
GO:0003073	REGULATION-OF-SYSTEMIC-ARTERIAL-BLOOD-PRESSURE	92	0.0373027	0.22543	1	0.175427	5e-07	82	1	1	1	0	3	REGULATION_OF_SYSTEMIC_ARTERIAL_BLOOD_PRESSURE	GO:0003073	Details ...	32	0.64961	1.56066
GO:0042698	OVULATION-CYCLE	93	0.01875	0.224066	1	0.233486	1.01e-07	42	1	0	0	1	2	OVULATION_CYCLE	GO:0042698	Details ...	17	0.735603	1.5601
GO:0022405	HAIR-CYCLE-PROCESS	94	0.0409449	0.221749	1	0.120154	0.0242	222	1	0	0	0	1	HAIR_CYCLE_PROCESS	GO:0022405	Details ...	16	0.733568	1.56005
GO:0001822	KIDNEY-DEVELOPMENT	95	0.00595947	0.220955	1	0.141311	5.63e-10	144	1	1	0	1	3	KIDNEY_DEVELOPMENT	GO:0001822	Details ...	87	0.571645	1.55928
GO:0050729	POSITIVE-REGULATION-OF-INFLAMMATORY-RESPONSE	96	0.0338235	0.220406	1	0.165622	1.88e-05	95	1	0	1	1	3	POSITIVE_REGULATION_OF_INFLAMMATORY_RESPONSE	GO:0050729	Details ...	26	0.675799	1.55828
GO:0007423	SENSORY-ORGAN-DEVELOPMENT	97	0.0091638	0.219693	1	0.092615	0.000255	406	1	0	0	0	1	SENSORY_ORGAN_DEVELOPMENT	GO:0007423	Details ...	113	0.544921	1.55736
GO:0046456	ICOSANOID-BIOSYNTHETIC-PROCESS	98	0.0366569	0.219466	1	0.051346	0.762	869	1	0	0	1	2	ICOSANOID_BIOSYNTHETIC_PROCESS	GO:0046456	Details ...	29	0.65188	1.55624
GO:0003143	EMBRYONIC-HEART-TUBE-MORPHOGENESIS	99	0.0287879	0.220181	1	0.212161	3.24e-08	52	1	1	1	1	4	EMBRYONIC_HEART_TUBE_MORPHOGENESIS	GO:0003143	Details ...	20	0.712919	1.55454
GO:0030593	NEUTROPHIL-CHEMOTAXIS	100	0.029549	0.221062	1	0.095694	0.145	377	1	0	0	0	1	NEUTROPHIL_CHEMOTAXIS	GO:0030593	Details ...	19	0.714628	1.5529
GO:0043010	CAMERA-TYPE-EYE-DEVELOPMENT	101	0.0130719	0.2189	1	0.103897	0.00198	321	1	0	0	1	2	CAMERA-TYPE_EYE_DEVELOPMENT	GO:0043010		63	0.588424	1.55288
GO:0003281	VENTRICULAR-SEPTUM-DEVELOPMENT	102	0.0255591	0.224546	1	0.290107	1.07e-11	22	1	0	0	1	2	VENTRICULAR_SEPTUM_DEVELOPMENT	GO:0003281		15	0.724785	1.54853
GO:0001655	UROGENITAL-SYSTEM-DEVELOPMENT	103	0.0106007	0.224211	1	0.14091	1.27e-11	145	1	1	0	1	3	UROGENITAL_SYSTEM_DEVELOPMENT	GO:0001655		97	0.559774	1.5475
GO:0060326	CELL-CHEMOTAXIS	104	0.0148331	0.234924	1	0.114692	2.58e-05	257	1	0	0	1	2	CELL_CHEMOTAXIS	GO:0060326		75	0.571809	1.54085
GO:0006812	CATION-TRANSPORT	105	0	0.238226	1	0.05638	0.187	803	1	0	1	0	2	CATION_TRANSPORT	GO:0006812		263	0.510922	1.53804
GO:0042471	EAR-MORPHOGENESIS	106	0.0373832	0.242013	1	0.05849	0.622	772	1	0	0	0	1	EAR_MORPHOGENESIS	GO:0042471		24	0.675508	1.535
GO:0030855	EPITHELIAL-CELL-DIFFERENTIATION	107	0.0161893	0.249492	1	0.149538	8.91e-11	123	1	0	0	1	2	EPITHELIAL_CELL_DIFFERENTIATION	GO:0030855		82	0.564088	1.53029
GO:0030512	NEGATIVE-REGULATION-OF-TRANSFORMING-GROWTH-FACTOR-BETA-RECEPTOR-SIGNALING-PATHWAY	108	0.0389049	0.248544	1	0.146582	0.000233	130	1	1	0	0	2	NEGATIVE_REGULATION_OF_TRANSFORMING_GROWTH_FACTOR_BETA_RECEPTOR_SIGNALING_PATHWAY	GO:0030512		27	0.661952	1.52962
GO:0006939	SMOOTH-MUSCLE-CONTRACTION	109	0.0421687	0.25438	1	0.163509	0.000256	99	0	0	0	0	0	SMOOTH_MUSCLE_CONTRACTION	GO:0006939		23	0.678207	1.5255
GO:0008202	STEROID-METABOLIC-PROCESS	110	0.00776053	0.254109	1	0.035075	0.428	1091	0	0	0	1	1	STEROID_METABOLIC_PROCESS	GO:0008202		150	0.522885	1.52452
GO:0010632	REGULATION-OF-EPITHELIAL-CELL-MIGRATION	111	0.0479233	0.253955	1	0.142714	0.00504	141	0	1	0	1	2	REGULATION_OF_EPITHELIAL_CELL_MIGRATION	GO:0010632		15	0.729683	1.52345
GO:0035050	EMBRYONIC-HEART-TUBE-DEVELOPMENT	112	0.0337942	0.253069	1	0.194776	1.33e-07	64	0	1	0	1	2	EMBRYONIC_HEART_TUBE_DEVELOPMENT	GO:0035050		22	0.675641	1.5227
GO:0030036	ACTIN-CYTOSKELETON-ORGANIZATION	113	0.00896861	0.250982	1	0.109626	2.57e-09	286	0	1	1	1	3	ACTIN_CYTOSKELETON_ORGANIZATION	GO:0030036		165	0.520006	1.52265
GO:0008209	ANDROGEN-METABOLIC-PROCESS	114	0.0416667	0.249351	1	0.033895	0.748	1111	1	0	0	0	1	ANDROGEN_METABOLIC_PROCESS	GO:0008209		17	0.711816	1.52235
GO:0050680	NEGATIVE-REGULATION-OF-EPITHELIAL-CELL-PROLIFERATION	115	0.0374833	0.255953	1	0.174395	9.11e-10	84	0	0	0	1	1	NEGATIVE_REGULATION_OF_EPITHELIAL_CELL_PROLIFERATION	GO:0050680		47	0.589614	1.51815
GO:0042594	RESPONSE-TO-STARVATION	116	0.0322581	0.254419	1	0.040989	0.86	1017	0	0	0	0	0	RESPONSE_TO_STARVATION	GO:0042594		43	0.606134	1.5178
GO:0001942	HAIR-FOLLICLE-DEVELOPMENT	117	0.0397351	0.253164	1	0.128878	0.0265	182	0	0	0	0	0	HAIR_FOLLICLE_DEVELOPMENT	GO:0001942		15	0.738445	1.51736
GO:0032787	MONOCARBOXYLIC-ACID-METABOLIC-PROCESS	118	0.00994475	0.25291	1	0.054142	0.361	833	0	0	0	0	0	MONOCARBOXYLIC_ACID_METABOLIC_PROCESS	GO:0032787		198	0.50871	1.5164
GO:0032722	POSITIVE-REGULATION-OF-CHEMOKINE-PRODUCTION	119	0.0610465	0.260219	1	0.090375	0.15	417	0	0	0	1	1	POSITIVE_REGULATION_OF_CHEMOKINE_PRODUCTION	GO:0032722		20	0.690301	1.5118
GO:0051346	NEGATIVE-REGULATION-OF-HYDROLASE-ACTIVITY	120	0.00663717	0.25906	1	0.083948	0.000388	461	0	0	0	1	1	NEGATIVE_REGULATION_OF_HYDROLASE_ACTIVITY	GO:0051346		154	0.523749	1.51134
GO:0045069	REGULATION-OF-VIRAL-GENOME-REPLICATION	121	0.0527086	0.258442	1	0.087876	0.126	440	0	0	0	1	1	REGULATION_OF_VIRAL_GENOME_REPLICATION	GO:0045069		26	0.66492	1.5106
GO:0002683	NEGATIVE-REGULATION-OF-IMMUNE-SYSTEM-PROCESS	122	0.0123762	0.266167	1	0.115642	5.26e-06	254	0	1	1	1	3	NEGATIVE_REGULATION_OF_IMMUNE_SYSTEM_PROCESS	GO:0002683		82	0.555298	1.50608
GO:0007601	VISUAL-PERCEPTION	123	0.022093	0.272192	1	0.058393	0.37	773	0	1	1	0	2	VISUAL_PERCEPTION	GO:0007601		91	0.539703	1.50217
GO:0006942	REGULATION-OF-STRIATED-MUSCLE-CONTRACTION	124	0.0452489	0.276187	1	0.258222	2.36e-10	32	0	1	1	1	3	REGULATION_OF_STRIATED_MUSCLE_CONTRACTION	GO:0006942		20	0.682982	1.49917
GO:0050953	SENSORY-PERCEPTION-OF-LIGHT-STIMULUS	125	0.0253623	0.276867	1	0.057658	0.43	783	0	1	1	0	2	SENSORY_PERCEPTION_OF_LIGHT_STIMULUS	GO:0050953		91	0.539703	1.49778
GO:0007605	SENSORY-PERCEPTION-OF-SOUND	126	0.04	0.274849	1	0.07528	0.118	543	0	1	1	0	2	SENSORY_PERCEPTION_OF_SOUND	GO:0007605		51	0.584873	1.49769
GO:0061180	MAMMARY-GLAND-EPITHELIUM-DEVELOPMENT	127	0.0451613	0.275295	1	0.129178	0.0253	180	0	0	0	0	0	MAMMARY_GLAND_EPITHELIUM_DEVELOPMENT	GO:0061180		16	0.713801	1.49654
GO:0060840	ARTERY-DEVELOPMENT	128	0.0518293	0.273214	1	0.139706	0.00689	150	0	1	0	1	2	ARTERY_DEVELOPMENT	GO:0060840		18	0.686667	1.49652
GO:0006811	ION-TRANSPORT	129	0	0.275009	1	0.058779	0.0298	769	0	0	1	0	1	ION_TRANSPORT	GO:0006811		471	0.488421	1.49452
GO:0048639	POSITIVE-REGULATION-OF-DEVELOPMENTAL-GROWTH	130	0.0410742	0.273206	1	0.091224	0.169	413	0	0	0	0	0	POSITIVE_REGULATION_OF_DEVELOPMENTAL_GROWTH	GO:0048639		17	0.696603	1.49436
GO:0048592	EYE-MORPHOGENESIS	131	0.0461957	0.282342	1	0.116427	0.000629	245	0	0	0	0	0	EYE_MORPHOGENESIS	GO:0048592		46	0.584813	1.48896
GO:0050810	REGULATION-OF-STEROID-BIOSYNTHETIC-PROCESS	132	0.0534918	0.28121	1	0.121057	0.0323	219	0	0	0	0	0	REGULATION_OF_STEROID_BIOSYNTHETIC_PROCESS	GO:0050810		20	0.678181	1.48848
GO:0051341	REGULATION-OF-OXIDOREDUCTASE-ACTIVITY	133	0.0424967	0.284145	1	0.082499	0.0568	473	0	0	0	1	1	REGULATION_OF_OXIDOREDUCTASE_ACTIVITY	GO:0051341		55	0.570721	1.48605
GO:0017015	REGULATION-OF-TRANSFORMING-GROWTH-FACTOR-BETA-RECEPTOR-SIGNALING-PATHWAY	134	0.0379085	0.285678	1	0.102751	0.00603	330	0	1	0	1	2	REGULATION_OF_TRANSFORMING_GROWTH_FACTOR_BETA_RECEPTOR_SIGNALING_PATHWAY	GO:0017015		48	0.582375	1.48443
GO:0001654	EYE-DEVELOPMENT	135	0.0244798	0.287846	1	0.111608	1.64e-05	275	0	0	0	0	0	EYE_DEVELOPMENT	GO:0001654		84	0.54214	1.48242
GO:0060041	RETINA-DEVELOPMENT-IN-CAMERA-TYPE-EYE	136	0.0328103	0.287812	1	0.11951	0.00776	229	0	0	0	0	0	RETINA_DEVELOPMENT_IN_CAMERA-TYPE_EYE	GO:0060041		28	0.621446	1.48137
GO:0043009	CHORDATE-EMBRYONIC-DEVELOPMENT	137	0.0229885	0.285783	1	0.125304	3.99e-08	197	0	1	0	1	2	CHORDATE_EMBRYONIC_DEVELOPMENT	GO:0043009		96	0.535985	1.48133
GO:0007610	BEHAVIOR	138	0.0282021	0.291813	1	0.045033	0.947	965	0	0	0	0	0	BEHAVIOR	GO:0007610		112	0.52978	1.47756
GO:0060998	REGULATION-OF-DENDRITIC-SPINE-DEVELOPMENT	139	0.0730949	0.298015	1	0.138503	0.0232	154	0	0	0	0	0	REGULATION_OF_DENDRITIC_SPINE_DEVELOPMENT	GO:0060998		15	0.684637	1.47387
GO:0001936	REGULATION-OF-ENDOTHELIAL-CELL-PROLIFERATION	140	0.0471338	0.297093	1	0.173129	1.18e-10	88	0	1	1	1	3	REGULATION_OF_ENDOTHELIAL_CELL_PROLIFERATION	GO:0001936		54	0.561747	1.47329
GO:0001501	SKELETAL-SYSTEM-DEVELOPMENT	141	0.014574	0.301124	1	0.148712	2.11e-19	126	0	1	0	0	1	SKELETAL_SYSTEM_DEVELOPMENT	GO:0001501		158	0.502204	1.47062
GO:0031669	CELLULAR-RESPONSE-TO-NUTRIENT-LEVELS	142	0.0258303	0.302183	1	0.070522	0.0873	588	0	0	0	0	0	CELLULAR_RESPONSE_TO_NUTRIENT_LEVELS	GO:0031669		87	0.534812	1.4692
GO:0048146	POSITIVE-REGULATION-OF-FIBROBLAST-PROLIFERATION	143	0.0543319	0.301525	1	0.320188	4.09e-19	18	0	0	0	1	1	POSITIVE_REGULATION_OF_FIBROBLAST_PROLIFERATION	GO:0048146		24	0.648863	1.46862
GO:0008277	REGULATION-OF-G-PROTEIN-COUPLED-RECEPTOR-PROTEIN-SIGNALING-PATHWAY	144	0.0541612	0.322855	1	0.109172	0.000694	288	0	0	0	0	0	REGULATION_OF_G-PROTEIN_COUPLED_RECEPTOR_PROTEIN_SIGNALING_PATHWAY	GO:0008277		52	0.572105	1.45829
GO:0006636	UNSATURATED-FATTY-ACID-BIOSYNTHETIC-PROCESS	145	0.0618705	0.325146	1	0.046028	0.949	942	0	0	0	1	1	UNSATURATED_FATTY_ACID_BIOSYNTHETIC_PROCESS	GO:0006636		32	0.62105	1.45641
GO:0051216	CARTILAGE-DEVELOPMENT	146	0.0519836	0.32837	1	0.173308	5.39e-09	87	0	0	0	1	1	CARTILAGE_DEVELOPMENT	GO:0051216		40	0.588523	1.45412
GO:0060541	RESPIRATORY-SYSTEM-DEVELOPMENT	147	0.0493653	0.330395	1	0.158108	1.68e-06	111	0	0	0	1	1	RESPIRATORY_SYSTEM_DEVELOPMENT	GO:0060541		32	0.616143	1.45244
GO:0001947	HEART-LOOPING	148	0.0697329	0.328284	1	0.187835	3.93e-06	71	0	1	0	1	2	HEART_LOOPING	GO:0001947		19	0.661812	1.4524
GO:0060828	REGULATION-OF-CANONICAL-WNT-RECEPTOR-SIGNALING-PATHWAY	149	0.0316687	0.326226	1	0.106208	0.000125	305	0	0	0	0	0	REGULATION_OF_CANONICAL_WNT_RECEPTOR_SIGNALING_PATHWAY	GO:0060828		87	0.523513	1.45234
GO:0021537	TELENCEPHALON-DEVELOPMENT	150	0.0511811	0.324782	1	0.148731	3.38e-07	125	0	1	1	1	3	TELENCEPHALON_DEVELOPMENT	GO:0021537		48	0.574236	1.45201
GO:0002062	CHONDROCYTE-DIFFERENTIATION	151	0.0808383	0.324907	1	0.1801	1.28e-05	75	0	1	0	1	2	CHONDROCYTE_DIFFERENTIATION	GO:0002062		20	0.657695	1.45102
GO:0048568	EMBRYONIC-ORGAN-DEVELOPMENT	152	0.0424469	0.32474	1	0.104718	0.000437	317	0	0	0	1	1	EMBRYONIC_ORGAN_DEVELOPMENT	GO:0048568		76	0.529645	1.4502
GO:0010718	POSITIVE-REGULATION-OF-EPITHELIAL-TO-MESENCHYMAL-TRANSITION	153	0.0952381	0.322754	1	0.257178	9.58e-11	34	0	1	1	1	3	POSITIVE_REGULATION_OF_EPITHELIAL_TO_MESENCHYMAL_TRANSITION	GO:0010718		19	0.660003	1.45013
GO:0007160	CELL-MATRIX-ADHESION	154	0.0620783	0.321064	1	0.142285	2.9e-05	143	0	1	1	1	3	CELL-MATRIX_ADHESION	GO:0007160		41	0.583181	1.44994
GO:0015909	LONG-CHAIN-FATTY-ACID-TRANSPORT	155	0.0872894	0.319394	1	0.107907	0.0595	297	0	0	0	0	0	LONG-CHAIN_FATTY_ACID_TRANSPORT	GO:0015909		21	0.64447	1.44972
GO:0060348	BONE-DEVELOPMENT	156	0.0742424	0.318728	1	0.170818	4.62e-07	90	0	0	0	0	0	BONE_DEVELOPMENT	GO:0060348		33	0.587638	1.44916
GO:0006690	ICOSANOID-METABOLIC-PROCESS	157	0.0625	0.317285	1	0.050512	0.81	879	0	0	0	0	0	ICOSANOID_METABOLIC_PROCESS	GO:0006690		43	0.578256	1.4489
GO:0006575	CELLULAR-MODIFIED-AMINO-ACID-METABOLIC-PROCESS	158	0.0368098	0.317629	1	0.064707	0.202	681	0	0	0	0	0	CELLULAR_MODIFIED_AMINO_ACID_METABOLIC_PROCESS	GO:0006575		88	0.527466	1.44789
GO:0048839	INNER-EAR-DEVELOPMENT	159	0.0558739	0.316144	1	0.049896	0.872	887	0	0	0	0	0	INNER_EAR_DEVELOPMENT	GO:0048839		27	0.616318	1.44766
GO:0003279	CARDIAC-SEPTUM-DEVELOPMENT	160	0.0818713	0.314766	1	0.271798	1.26e-13	25	0	1	0	1	2	CARDIAC_SEPTUM_DEVELOPMENT	GO:0003279		22	0.639797	1.44741
GO:0030111	REGULATION-OF-WNT-RECEPTOR-SIGNALING-PATHWAY	161	0.0288018	0.313103	1	0.089172	0.000754	427	0	0	0	0	0	REGULATION_OF_WNT_RECEPTOR_SIGNALING_PATHWAY	GO:0030111		117	0.510556	1.44726
GO:0060688	REGULATION-OF-MORPHOGENESIS-OF-A-BRANCHING-STRUCTURE	162	0.0704441	0.311354	1	0.164087	0.00051	98	0	0	0	0	0	REGULATION_OF_MORPHOGENESIS_OF_A_BRANCHING_STRUCTURE	GO:0060688		19	0.673171	1.44716
GO:0051606	DETECTION-OF-STIMULUS	163	0.0344403	0.309799	1	0.044218	0.999	975	0	0	0	0	0	DETECTION_OF_STIMULUS	GO:0051606		90	0.518675	1.44696
GO:0048706	EMBRYONIC-SKELETAL-SYSTEM-DEVELOPMENT	164	0.065449	0.312931	1	0.205883	2e-09	58	0	1	1	0	2	EMBRYONIC_SKELETAL_SYSTEM_DEVELOPMENT	GO:0048706		27	0.622646	1.44481
GO:0060429	EPITHELIUM-DEVELOPMENT	165	0.01693	0.316845	1	0.126647	1.35e-12	193	0	0	0	1	1	EPITHELIUM_DEVELOPMENT	GO:0060429		159	0.497669	1.44207
GO:0031016	PANCREAS-DEVELOPMENT	166	0.0691177	0.316152	1	0.06893	0.336	616	0	0	0	0	0	PANCREAS_DEVELOPMENT	GO:0031016		33	0.605236	1.44155
GO:0045597	POSITIVE-REGULATION-OF-CELL-DIFFERENTIATION	167	0.00641026	0.319403	1	0.099235	2.95e-09	353	0	1	0	1	2	POSITIVE_REGULATION_OF_CELL_DIFFERENTIATION	GO:0045597		239	0.485532	1.43908
GO:0006820	ANION-TRANSPORT	168	0.0302678	0.321271	1	0.06642	0.12	656	0	0	0	0	0	ANION_TRANSPORT	GO:0006820		110	0.507409	1.43742
GO:0043583	EAR-DEVELOPMENT	169	0.0656205	0.320529	1	0.0652	0.39	675	0	0	0	0	0	EAR_DEVELOPMENT	GO:0043583		38	0.583899	1.43685
GO:2000027	REGULATION-OF-ORGAN-MORPHOGENESIS	170	0.0649867	0.325651	1	0.119566	0.000607	227	0	0	0	1	1	REGULATION_OF_ORGAN_MORPHOGENESIS	GO:2000027		46	0.56384	1.43376
GO:0008206	BILE-ACID-METABOLIC-PROCESS	171	0.0834598	0.327549	1	0.038637	0.826	1045	0	0	0	0	0	BILE_ACID_METABOLIC_PROCESS	GO:0008206		30	0.616633	1.43216
GO:0006096	GLYCOLYSIS	172	0.0903522	0.330063	1	0.105441	0.0493	311	0	1	1	0	2	GLYCOLYSIS	GO:0006096		23	0.643071	1.43022
GO:0043473	PIGMENTATION	173	0.07739	0.330876	1	0.10361	0.0284	323	0	0	0	0	0	PIGMENTATION	GO:0043473		28	0.605981	1.42893
GO:0048732	GLAND-DEVELOPMENT	174	0.0633075	0.332026	1	0.140677	1.98e-07	148	0	0	0	1	1	GLAND_DEVELOPMENT	GO:0048732		62	0.54017	1.42761
GO:0021954	CENTRAL-NERVOUS-SYSTEM-NEURON-DEVELOPMENT	175	0.0868878	0.333671	1	0.14091	0.0104	147	0	0	0	0	0	CENTRAL_NERVOUS_SYSTEM_NEURON_DEVELOPMENT	GO:0021954		15	0.672548	1.42607
GO:0034220	ION-TRANSMEMBRANE-TRANSPORT	176	0.015625	0.338554	1	0.06642	0.053	655	0	1	1	0	2	ION_TRANSMEMBRANE_TRANSPORT	GO:0034220		172	0.491005	1.42297
GO:0050673	EPITHELIAL-CELL-PROLIFERATION	177	0.086072	0.340313	1	0.137128	0.00488	157	0	0	0	0	0	EPITHELIAL_CELL_PROLIFERATION	GO:0050673		21	0.627026	1.42124
GO:0030168	PLATELET-ACTIVATION	178	0.0152838	0.340125	1	0.111591	3.12e-11	276	0	1	1	1	3	PLATELET_ACTIVATION	GO:0030168		192	0.484953	1.42044
GO:0031589	CELL-SUBSTRATE-ADHESION	179	0.0554855	0.339034	1	0.160046	1.4e-09	106	0	1	1	1	3	CELL-SUBSTRATE_ADHESION	GO:0031589		61	0.540293	1.4201
GO:0030182	NEURON-DIFFERENTIATION	180	0.00305499	0.337357	1	0.086757	2.22e-10	447	0	1	0	1	2	NEURON_DIFFERENTIATION	GO:0030182		435	0.465977	1.42001
GO:0045664	REGULATION-OF-NEURON-DIFFERENTIATION	181	0.0314961	0.336043	1	0.081582	0.0024	479	0	0	0	0	0	REGULATION_OF_NEURON_DIFFERENTIATION	GO:0045664		131	0.500711	1.41978
GO:0070997	NEURON-DEATH	182	0.102719	0.335023	1	0.071525	0.458	578	0	0	0	1	1	NEURON_DEATH	GO:0070997		17	0.655694	1.4194
GO:0048520	POSITIVE-REGULATION-OF-BEHAVIOR	183	0.0575636	0.334323	1	0.143225	7.71e-07	138	0	1	1	1	3	POSITIVE_REGULATION_OF_BEHAVIOR	GO:0048520		53	0.550491	1.41885
GO:0007417	CENTRAL-NERVOUS-SYSTEM-DEVELOPMENT	184	0.00751073	0.336108	1	0.0677	0.0122	634	0	0	0	0	0	CENTRAL_NERVOUS_SYSTEM_DEVELOPMENT	GO:0007417		220	0.480122	1.41726
GO:0006693	PROSTAGLANDIN-METABOLIC-PROCESS	185	0.11236	0.340363	1	0.065509	0.567	672	0	0	0	1	1	PROSTAGLANDIN_METABOLIC_PROCESS	GO:0006693		17	0.658199	1.41459
GO:0006776	VITAMIN-A-METABOLIC-PROCESS	186	0.0838509	0.339398	1	0.106189	0.0531	308	0	0	0	1	1	VITAMIN_A_METABOLIC_PROCESS	GO:0006776		20	0.6402	1.41418
GO:0050880	REGULATION-OF-BLOOD-VESSEL-SIZE	187	0.0937997	0.345654	1	0.177006	0.000362	80	0	0	0	1	1	REGULATION_OF_BLOOD_VESSEL_SIZE	GO:0050880		15	0.669206	1.41076
GO:0007190	ACTIVATION-OF-ADENYLATE-CYCLASE-ACTIVITY	188	0.0603217	0.34639	1	0.095016	0.0256	388	0	0	1	0	1	ACTIVATION_OF_ADENYLATE_CYCLASE_ACTIVITY	GO:0007190		40	0.565775	1.40968
GO:0048562	EMBRYONIC-ORGAN-MORPHOGENESIS	189	0.0620872	0.345147	1	0.109626	0.00196	285	0	0	0	0	0	EMBRYONIC_ORGAN_MORPHOGENESIS	GO:0048562		48	0.564267	1.40945
GO:0030900	FOREBRAIN-DEVELOPMENT	190	0.0473876	0.34405	1	0.108845	7.87e-05	291	0	0	0	0	0	FOREBRAIN_DEVELOPMENT	GO:0030900		76	0.530064	1.40913
GO:0001938	POSITIVE-REGULATION-OF-ENDOTHELIAL-CELL-PROLIFERATION	191	0.0895105	0.346053	1	0.142972	3.48e-05	140	0	0	0	1	1	POSITIVE_REGULATION_OF_ENDOTHELIAL_CELL_PROLIFERATION	GO:0001938		35	0.574246	1.40744
GO:0015711	ORGANIC-ANION-TRANSPORT	192	0.0718085	0.34631	1	0.09145	0.0338	412	0	0	0	0	0	ORGANIC_ANION_TRANSPORT	GO:0015711		47	0.549127	1.4065
GO:0010951	NEGATIVE-REGULATION-OF-ENDOPEPTIDASE-ACTIVITY	193	0.0541872	0.34892	1	0.110089	0.000207	282	0	0	0	1	1	NEGATIVE_REGULATION_OF_ENDOPEPTIDASE_ACTIVITY	GO:0010951		77	0.52005	1.40455
GO:0031668	CELLULAR-RESPONSE-TO-EXTRACELLULAR-STIMULUS	194	0.0548926	0.349522	1	0.077799	0.0305	516	0	0	0	0	0	CELLULAR_RESPONSE_TO_EXTRACELLULAR_STIMULUS	GO:0031668		92	0.502397	1.40347
GO:0051180	VITAMIN-TRANSPORT	195	0.0948553	0.349027	1	0.011866	0.363	1324	0	0	0	0	0	VITAMIN_TRANSPORT	GO:0051180		15	0.663923	1.40291
GO:0050767	REGULATION-OF-NEUROGENESIS	196	0.0291807	0.350824	1	0.076685	0.0043	531	0	0	0	0	0	REGULATION_OF_NEUROGENESIS	GO:0050767		162	0.48411	1.40145
GO:0043588	SKIN-DEVELOPMENT	197	0.110759	0.357428	1	0.285295	1.02e-10	24	0	1	1	0	2	SKIN_DEVELOPMENT	GO:0043588		15	0.665626	1.39801
GO:0007187	G-PROTEIN-SIGNALING--COUPLED-TO-CYCLIC-NUCLEOTIDE-SECOND-MESSENGER	198	0.0546116	0.356386	1	0.05063	0.683	877	0	0	0	0	0	G-PROTEIN_SIGNALING__COUPLED_TO_CYCLIC_NUCLEOTIDE_SECOND_MESSENGER	GO:0007187		93	0.507367	1.39768
GO:0042157	LIPOPROTEIN-METABOLIC-PROCESS	199	0.0653061	0.355445	1	0.04869	0.833	901	0	0	0	1	1	LIPOPROTEIN_METABOLIC_PROCESS	GO:0042157		61	0.537427	1.39728
