# Supplementary material for: Consensus Comparative Analysis of Human Embryonic Stem Cell-Derived Cardiomyocytes
Source: PLoS One. 2015 May 4;10(5):e0125442. doi: 10.1371/journal.pone.0125442 (PMC4418815; doi:10.1371/journal.pone.0125442)
Supplement: S4 Table — Unrelated gene sets are highlighted in red. (XLS) [file pone.0125442.s004.xls]

## Sheet: S4
CSSCMP	GSEA with S1	GSEA with S2	GSEA with S3	GSEA with S4
ventricular-cardiac-muscle-tissue-morphogenesis(GO-0055010)	muscle-contraction(go:0006936)	blood-circulation(go:0008015)	muscle-structure-development(go:0061061)	regulation-of-cell-migration(go:0030334)
myofibril-assembly(GO-0030239)	muscle-system-process(go:0003012)	muscle-organ-development(go:0007517)	muscle-system-process(go:0003012)	regulation-of-locomotion(go:0040012)
cardiac-muscle-tissue-morphogenesis(GO-0055008)	cardiac-muscle-tissue-development(go:0048738)	muscle-structure-development(go:0061061)	blood-circulation(go:0008015)	muscle-structure-development(go:0061061)
muscle-organ-morphogenesis(GO-0048644)	muscle-organ-development(go:0007517)	muscle-tissue-development(go:0060537)	muscle-contraction(go:0006936)	regulation-of-angiogenesis(go:0045765)
muscle-tissue-morphogenesis(GO-0060415)	muscle-tissue-development(go:0060537)	muscle-contraction(go:0006936)	muscle-organ-development(go:0007517)	regulation-of-cell-motility(go:2000145)
heart-contraction(GO-0060047)	muscle-tissue-morphogenesis(go:0060415)	heart-morphogenesis(go:0003007)	muscle-tissue-development(go:0060537)	muscle-organ-development(go:0007517)
striated-muscle-contraction(GO-0006941)	muscle-organ-morphogenesis(go:0048644)	muscle-system-process(go:0003012)	cardiac-muscle-tissue-development(go:0048738)	muscle-tissue-development(go:0060537)
muscle-filament-sliding(GO-0030049)	actin-myosin-filament-sliding(go:0033275)	organ-morphogenesis(go:0009887)	heart-morphogenesis(go:0003007)	regulation-of-cellular-component-movement(go:0051270)
actin-myosin-filament-sliding(GO-0033275)	cardiac-muscle-tissue-morphogenesis(go:0055008)	cardiac-muscle-tissue-development(go:0048738)	regulation-of-blood-pressure(go:0008217)	positive-regulation-of-cell-migration(go:0030335)
cardiac-ventricle-morphogenesis(GO-0003208)	muscle-structure-development(go:0061061)	epidermis-development(go:0008544)	organ-morphogenesis(go:0009887)	positive-regulation-of-locomotion(go:0040017)
actomyosin-structure-organization(GO-0031032)	muscle-filament-sliding(go:0030049)	regulation-of-blood-pressure(go:0008217)	actin-filament-based-movement(go:0030048)	regulation-of-behavior(go:0050795)
cardiac-muscle-tissue-development(GO-0048738)	striated-muscle-cell-development(go:0055002)	muscle-cell-differentiation(go:0042692)	actin-filament-based-process(go:0030029)	cardiac-muscle-tissue-development(go:0048738)
cardiac-muscle-cell-differentiation(GO-0055007)	striated-muscle-contraction(go:0006941)	muscle-filament-sliding(go:0030049)	regulation-of-muscle-contraction(go:0006937)	muscle-cell-differentiation(go:0042692)
regulation-of-ATPase-activity(GO-0043462)	actomyosin-structure-organization(go:0031032)	regulation-of-heart-contraction(go:0008016)	regulation-of-heart-contraction(go:0008016)	muscle-cell-development(go:0055001)
cardiac-cell-differentiation(GO-0035051)	actin-filament-based-movement(go:0030048)	muscle-tissue-morphogenesis(go:0060415)	muscle-filament-sliding(go:0030049)	positive-regulation-of-cell-motility(go:2000147)
actin-filament-based-movement(GO-0030048)	muscle-cell-development(go:0055001)	actin-filament-based-movement(go:0030048)	muscle-cell-differentiation(go:0042692)	positive-regulation-of-cellular-component-movement(go:0051272)
striated-muscle-cell-development(GO-0055002)	myofibril-assembly(go:0030239)	muscle-organ-morphogenesis(go:0048644)	tissue-development(go:0009888)	cardiac-ventricle-morphogenesis(go:0003208)
positive-regulation-of-fibroblast-proliferation(GO-0048146)	ventricular-cardiac-muscle-tissue-morphogenesis(go:0055010)	heart-development(go:0007507)	muscle-organ-morphogenesis(go:0048644)	regulation-of-endothelial-cell-migration(go:0010594)
cardiac-septum-morphogenesis(GO-0060411)	platelet-degranulation(go:0002576)	extracellular-structure-organization(go:0043062)	muscle-tissue-morphogenesis(go:0060415)	blood-vessel-development(go:0001568)
regulation-of-heart-contraction(GO-0008016)	regulation-of-heart-contraction(go:0008016)	myofibril-assembly(go:0030239)	cardiac-muscle-tissue-morphogenesis(go:0055008)	regulation-of-heart-contraction(go:0008016)
muscle-tissue-development(GO-0060537)	regulation-of-atpase-activity(go:0043462)	tissue-development(go:0009888)	actin-myosin-filament-sliding(go:0033275)	positive-regulation-of-angiogenesis(go:0045766)
ventricular-septum-development(GO-0003281)	cardiac-ventricle-morphogenesis(go:0003208)	actin-myosin-filament-sliding(go:0033275)	cell-adhesion(go:0007155)	renal-system-development(go:0072001)
muscle-cell-development(GO-0055001)	muscle-cell-differentiation(go:0042692)	actin-filament-based-process(go:0030029)	striated-muscle-cell-development(go:0055002)	regulation-of-chemotaxis(go:0050920)
skin-development(GO-0043588)	endothelium-development(go:0003158)	extracellular-matrix-organization(go:0030198)	cardiac-ventricle-morphogenesis(go:0003208)	vasculature-development(go:0001944)
cardiac-septum-development(GO-0003279)	heart-morphogenesis(go:0003007)	regulation-of-muscle-contraction(go:0006937)	muscle-cell-development(go:0055001)	extracellular-matrix-organization(go:0030198)
regulation-of-vascular-endothelial-growth-factor-production(GO-0010574)	cardiac-muscle-cell-differentiation(go:0055007)	cardiac-ventricle-morphogenesis(go:0003208)	heart-development(go:0007507)	regulation-of-striated-muscle-cell-differentiation(go:0051153)
muscle-fiber-development(GO-0048747)	heart-contraction(go:0060047)	muscle-cell-development(go:0055001)	epidermis-development(go:0008544)	regulation-of-endothelial-cell-proliferation(go:0001936)
heart-morphogenesis(GO-0003007)	blood-circulation(go:0008015)	striated-muscle-cell-development(go:0055002)	cell-substrate-adhesion(go:0031589)	glomerulus-development(go:0032835)
glomerulus-development(GO-0032835)	complement-activation(go:0006956)	cardiac-muscle-tissue-morphogenesis(go:0055008)	regulation-of-atpase-activity(go:0043462)	positive-regulation-of-behavior(go:0048520)
extracellular-matrix-organization(GO-0030198)	regulation-of-bmp-signaling-pathway(go:0030510)	striated-muscle-contraction(go:0006941)	extracellular-matrix-organization(go:0030198)	kidney-development(go:0001822)
extracellular-structure-organization(GO-0043062)	extracellular-structure-organization(go:0043062)	cardiac-muscle-cell-differentiation(go:0055007)	actin-cytoskeleton-organization(go:0030036)	regulation-of-i-kappab-kinase-nf-kappab-cascade(go:0043122)
regulation-of-striated-muscle-contraction(GO-0006942)	regulation-of-blood-pressure(go:0008217)	cardiac-cell-differentiation(go:0035051)	response-to-metal-ion(go:0010038)	extracellular-structure-organization(go:0043062)
muscle-organ-development(GO-0007517)	negative-regulation-of-transmembrane-receptor-protein-serine-threonine-kinase-signaling-pathway(go:0090101)	negative-regulation-of-immune-response(go:0050777)	extracellular-structure-organization(go:0043062)	response-to-molecule-of-bacterial-origin(go:0002237)
positive-regulation-of-epithelial-to-mesenchymal-transition(GO-0010718)	actin-filament-based-process(go:0030029)	vasculature-development(go:0001944)	cardiac-muscle-cell-differentiation(go:0055007)	positive-regulation-of-cytokine-production(go:0001819)
regulation-of-muscle-contraction(GO-0006937)	humoral-immune-response(go:0006959)	cell-adhesion(go:0007155)	striated-muscle-contraction(go:0006941)	response-to-type-i-interferon(go:0034340)
digestive-tract-morphogenesis(GO-0048546)	cardiac-cell-differentiation(go:0035051)	actomyosin-structure-organization(go:0031032)	response-to-calcium-ion(go:0051592)	heart-morphogenesis(go:0003007)
positive-regulation-of-osteoblast-differentiation(GO-0045669)	extracellular-matrix-organization(go:0030198)	cell-matrix-adhesion(go:0007160)	platelet-activation(go:0030168)	response-to-biotic-stimulus(go:0009607)
positive-regulation-of-reactive-oxygen-species-metabolic-process(GO-2000379)	leukocyte-chemotaxis(go:0030595)	ventricular-cardiac-muscle-tissue-morphogenesis(go:0055010)	ventricular-cardiac-muscle-tissue-morphogenesis(go:0055010)	heart-development(go:0007507)
muscle-contraction(GO-0006936)	blood-coagulation--intrinsic-pathway(go:0007597)	regulation-of-atpase-activity(go:0043462)	cell-matrix-adhesion(go:0007160)	positive-regulation-of-i-kappab-kinase-nf-kappab-cascade(go:0043123)
substrate-adhesion-dependent-cell-spreading(GO-0034446)	muscle-fiber-development(go:0048747)	heart-contraction(go:0060047)	exocytosis(go:0006887)	tube-development(go:0035295)
