# Supplementary material for: Consensus Comparative Analysis of Human Embryonic Stem Cell-Derived Cardiomyocytes
Source: PLoS One. 2015 May 4;10(5):e0125442. doi: 10.1371/journal.pone.0125442 (PMC4418815; doi:10.1371/journal.pone.0125442)
Supplement: S5 Table — (XLS) [file pone.0125442.s005.xls]

## Sheet: S5
Gene Set Name	Score	PValue	Cao08ESCM	szGseaJane12CM3w	szGseaJane12CM7w	Ellen12EV
VENTRICULAR_CARDIAC_MUSCLE_TISSUE_MORPHOGENESIS(GO:0055010)	0.537743	7.49967e-28	1	1	1	1
CARDIAC_MUSCLE_TISSUE_MORPHOGENESIS(GO:0055008)	0.48029	1.85229e-27	1	1	1	1
MYOFIBRIL_ASSEMBLY(GO:0030239)	0.47623	6.75246e-19	1	1	1	1
ACTOMYOSIN_STRUCTURE_ORGANIZATION(GO:0031032)	0.47623	1.51108e-17	1	1	1	1
MUSCLE_ORGAN_MORPHOGENESIS(GO:0048644)	0.459429	2.3708e-28	1	1	1	1
MUSCLE_TISSUE_MORPHOGENESIS(GO:0060415)	0.459429	9.70492e-25	1	1	1	1
HEART_CONTRACTION(GO:0060047)	0.449585	1.65858e-15	1	1	1	1
STRIATED_MUSCLE_CONTRACTION(GO:0006941)	0.442395	4.89485e-24	1	1	1	1
MUSCLE_FILAMENT_SLIDING(GO:0030049)	0.429944	2.57129e-27	1	1	1	1
ACTIN-MYOSIN_FILAMENT_SLIDING(GO:0033275)	0.429944	2.63546e-28	1	1	1	1
CARDIAC_VENTRICLE_MORPHOGENESIS(GO:0003208)	0.424462	2.70274e-23	1	1	1	1
CARDIAC_MUSCLE_CELL_DIFFERENTIATION(GO:0055007)	0.417154	6.84157e-17	1	1	1	1
CARDIAC_MUSCLE_TISSUE_DEVELOPMENT(GO:0048738)	0.412149	7.37501e-31	1	1	1	1
ACTIN_FILAMENT-BASED_MOVEMENT(GO:0030048)	0.398017	4.71443e-24	1	1	1	1
CARDIAC_CELL_DIFFERENTIATION(GO:0035051)	0.35252	1.30448e-16	1	1	1	1
GLOMERULUS_DEVELOPMENT(GO:0032835)	0.350363	8.59805e-10	1	1	1	1
REGULATION_OF_HEART_CONTRACTION(GO:0008016)	0.340415	1.35471e-19	1	1	1	1
POSITIVE_REGULATION_OF_FIBROBLAST_PROLIFERATION(GO:0048146)	0.328322	2.83173e-10	1	0	0	1
EXTRACELLULAR_MATRIX_ORGANIZATION(GO:0030198)	0.314836	1.50457e-12	1	1	1	1
EXTRACELLULAR_STRUCTURE_ORGANIZATION(GO:0043062)	0.314836	7.09885e-14	1	1	1	1
RESPONSE_TO_CALCIUM_ION(GO:0051592)	0.298392	3.84705e-11	0	1	1	1
CARDIAC_SEPTUM_MORPHOGENESIS(GO:0060411)	0.295956	4.70914e-06	0	1	0	0
MUSCLE_CELL_DEVELOPMENT(GO:0055001)	0.290475	1.62683e-11	1	1	1	1
MUSCLE_TISSUE_DEVELOPMENT(GO:0060537)	0.28917	8.08467e-24	1	1	1	1
POSITIVE_REGULATION_OF_OSTEOBLAST_DIFFERENTIATION(GO:0045669)	0.278294	1.91623e-06	0	1	1	1
MUSCLE_FIBER_DEVELOPMENT(GO:0048747)	0.278294	2.18404e-05	1	1	1	0
POSITIVE_REGULATION_OF_REACTIVE_OXYGEN_SPECIES_METABOLIC_PROCESS(GO:2000379)	0.271188	4.40552e-06	0	0	0	1
POSITIVE_REGULATION_OF_OSSIFICATION(GO:0045778)	0.267497	1.57297e-06	1	1	1	1
REGULATION_OF_SKELETAL_MUSCLE_FIBER_DEVELOPMENT(GO:0048742)	0.267235	2.24883e-06	1	1	1	1
REGULATION_OF_STRIATED_MUSCLE_CONTRACTION(GO:0006942)	0.263389	1.1551e-05	1	1	1	1
HEART_MORPHOGENESIS(GO:0003007)	0.260764	1.8204e-17	1	1	1	1
REGULATION_OF_MUSCLE_CONTRACTION(GO:0006937)	0.260726	1.21389e-10	0	1	1	1
REGULATION_OF_STRIATED_MUSCLE_CELL_DIFFERENTIATION(GO:0051153)	0.260023	1.18803e-07	1	1	1	1
CARDIAC_SEPTUM_DEVELOPMENT(GO:0003279)	0.259192	2.00853e-06	1	1	0	1
OVULATION_CYCLE(GO:0042698)	0.254542	0.000261656	1	1	0	1
MUSCLE_ORGAN_DEVELOPMENT(GO:0007517)	0.253239	6.71057e-24	1	1	1	1
EMBRYONIC_SKELETAL_SYSTEM_DEVELOPMENT(GO:0048706)	0.250887	5.45508e-05	0	1	1	1
MUSCLE_CONTRACTION(GO:0006936)	0.245804	1.18872e-27	1	1	1	1
ACTIN_FILAMENT-BASED_PROCESS(GO:0030029)	0.236588	1.6267e-16	1	1	1	1
REGULATION_OF_FIBROBLAST_PROLIFERATION(GO:0048145)	0.233876	2.56735e-06	0	0	0	1
MUSCLE_STRUCTURE_DEVELOPMENT(GO:0061061)	0.231061	3.45296e-25	1	1	1	1
POSITIVE_REGULATION_OF_BONE_MINERALIZATION(GO:0030501)	0.230693	0.000190726	1	1	1	1
CELL-SUBSTRATE_ADHESION(GO:0031589)	0.22844	7.69593e-07	1	1	1	1
EPITHELIAL_CELL_DIFFERENTIATION(GO:0030855)	0.226668	5.74055e-08	1	1	1	1
REGULATION_OF_STRIATED_MUSCLE_TISSUE_DEVELOPMENT(GO:0016202)	0.224865	1.7516e-06	0	1	1	1
EMBRYONIC_HEART_TUBE_MORPHOGENESIS(GO:0003143)	0.223481	0.000109547	1	1	1	1
SKELETAL_SYSTEM_MORPHOGENESIS(GO:0048705)	0.222536	9.5586e-06	0	0	0	0
PLATELET_DEGRANULATION(GO:0002576)	0.219484	1.70219e-10	1	1	1	1
EPIDERMIS_DEVELOPMENT(GO:0008544)	0.218811	2.53051e-07	1	1	1	1
RESPONSE_TO_GLUCOCORTICOID_STIMULUS(GO:0051384)	0.217999	0.0017948	0	1	1	0
MUSCLE_CELL_DIFFERENTIATION(GO:0042692)	0.21723	4.88005e-12	1	1	1	1
REGULATION_OF_REACTIVE_OXYGEN_SPECIES_METABOLIC_PROCESS(GO:2000377)	0.215751	9.22552e-05	0	0	0	0
HEART_DEVELOPMENT(GO:0007507)	0.21305	8.17457e-18	1	1	1	1
DIGESTIVE_TRACT_DEVELOPMENT(GO:0048565)	0.212823	0.000306215	0	0	0	1
REGULATION_OF_SMOOTH_MUSCLE_CELL_MIGRATION(GO:0014910)	0.212061	0.00274499	0	1	1	1
EMBRYONIC_HEART_TUBE_DEVELOPMENT(GO:0035050)	0.211023	0.000376445	1	1	1	1
CELL-MATRIX_ADHESION(GO:0007160)	0.208255	0.000113063	1	1	1	1
ORGAN_MORPHOGENESIS(GO:0009887)	0.20782	2.23448e-20	1	1	1	1
TISSUE_DEVELOPMENT(GO:0009888)	0.202841	2.63723e-28	1	1	1	1
REGULATION_OF_EPITHELIAL_TO_MESENCHYMAL_TRANSITION(GO:0010717)	0.202718	0.000784848	0	0	0	1
EMBRYONIC_LIMB_MORPHOGENESIS(GO:0030326)	0.201556	0.0019131	0	0	0	1
POSITIVE_REGULATION_OF_ENDOTHELIAL_CELL_MIGRATION(GO:0010595)	0.200789	8.1256e-05	0	0	0	1
REGULATION_OF_SYSTEMIC_ARTERIAL_BLOOD_PRESSURE(GO:0003073)	0.198885	0.0010876	1	1	1	1
HEART_LOOPING(GO:0001947)	0.196074	0.00269075	1	1	0	1
LUNG_DEVELOPMENT(GO:0030324)	0.194044	0.00444702	1	0	0	0
ENDOTHELIUM_DEVELOPMENT(GO:0003158)	0.19379	0.0108932	1	0	0	1
MESENCHYME_DEVELOPMENT(GO:0060485)	0.192594	1.92208e-05	0	1	0	1
CARTILAGE_DEVELOPMENT(GO:0051216)	0.190452	0.00093381	0	0	0	1
VASCULAR_ENDOTHELIAL_GROWTH_FACTOR_RECEPTOR_SIGNALING_PATHWAY(GO:0048010)	0.188766	0.00972305	0	1	1	1
REGULATION_OF_PATHWAY-RESTRICTED_SMAD_PROTEIN_PHOSPHORYLATION(GO:0060393)	0.188766	0.00848404	0	0	0	1
CHORDATE_EMBRYONIC_DEVELOPMENT(GO:0043009)	0.185924	8.15014e-06	0	1	1	1
REGULATION_OF_BONE_MINERALIZATION(GO:0030500)	0.185634	0.00153491	1	1	1	1
CELLULAR_RESPONSE_TO_INORGANIC_SUBSTANCE(GO:0071241)	0.185416	0.00274455	0	1	1	0
RESPIRATORY_TUBE_DEVELOPMENT(GO:0030323)	0.184535	0.00776507	1	0	0	0
ACTIN_CYTOSKELETON_ORGANIZATION(GO:0030036)	0.184286	8.24655e-07	1	1	1	1
BLOOD_CIRCULATION(GO:0008015)	0.183776	1.39594e-09	1	1	1	1
TELENCEPHALON_DEVELOPMENT(GO:0021537)	0.183023	0.000838113	1	1	1	1
EXOCYTOSIS(GO:0006887)	0.182786	1.68453e-07	1	1	1	0
KIDNEY_EPITHELIUM_DEVELOPMENT(GO:0072073)	0.182371	0.0257521	0	0	0	0
KIDNEY_DEVELOPMENT(GO:0001822)	0.181863	7.8814e-06	1	1	1	1
NEGATIVE_REGULATION_OF_IMMUNE_RESPONSE(GO:0050777)	0.181027	0.0107137	1	1	1	1
TRANSFORMING_GROWTH_FACTOR_BETA_RECEPTOR_SIGNALING_PATHWAY(GO:0007179)	0.179464	0.00086349	0	1	0	1
REGULATION_OF_ENDOTHELIAL_CELL_MIGRATION(GO:0010594)	0.178634	0.000127397	0	0	0	1
OUTFLOW_TRACT_MORPHOGENESIS(GO:0003151)	0.177803	0.00745132	0	0	0	0
EYE_MORPHOGENESIS(GO:0048592)	0.177803	0.00683259	1	1	1	0
DETERMINATION_OF_HEART_LEFT-RIGHT_ASYMMETRY(GO:0061371)	0.176933	0.00851547	0	1	0	1
REGULATION_OF_OSTEOBLAST_DIFFERENTIATION(GO:0045667)	0.175193	0.00110759	0	1	0	1
ODONTOGENESIS(GO:0042476)	0.174149	0.012622	0	1	1	0
EMBRYONIC_MORPHOGENESIS(GO:0048598)	0.173476	1.12727e-06	0	0	0	1
RESPIRATORY_SYSTEM_DEVELOPMENT(GO:0060541)	0.173453	0.0124692	1	0	0	0
NEGATIVE_REGULATION_OF_EPITHELIAL_CELL_PROLIFERATION(GO:0050680)	0.171278	0.0071006	0	0	0	1
REGULATION_OF_CYCLIN-DEPENDENT_PROTEIN_KINASE_ACTIVITY(GO:0000079)	0.170359	0.00783814	1	1	1	1
RENAL_SYSTEM_DEVELOPMENT(GO:0072001)	0.170243	2.49993e-05	1	1	1	1
REGULATION_OF_DEPHOSPHORYLATION(GO:0035303)	0.169498	0.0111471	0	1	0	1
CENTRAL_NERVOUS_SYSTEM_NEURON_DIFFERENTIATION(GO:0021953)	0.169277	0.0455633	0	1	1	0
REGULATION_OF_OSSIFICATION(GO:0030278)	0.169006	0.000151983	1	1	0	1
EYE_DEVELOPMENT(GO:0001654)	0.168668	0.000737161	1	1	0	1
ANATOMICAL_STRUCTURE_FORMATION_INVOLVED_IN_MORPHOGENESIS(GO:0048646)	0.168465	1.11234e-10	1	1	1	1
REGULATION_OF_CALCIUM_ION_TRANSPORT(GO:0051924)	0.167965	0.000107145	1	1	1	1
MESENCHYMAL_CELL_DIFFERENTIATION(GO:0048762)	0.167885	0.0020747	0	1	0	1
