# Supplementary material for: Consensus Comparative Analysis of Human Embryonic Stem Cell-Derived Cardiomyocytes
Source: PLoS One. 2015 May 4;10(5):e0125442. doi: 10.1371/journal.pone.0125442 (PMC4418815; doi:10.1371/journal.pone.0125442)
Supplement: S6 Table — (XLS) [file pone.0125442.s006.xls]

## Sheet: S6
Gene Set Name	Score	PValue	Cao08ESCM	szGseaJane12CM3w	szGseaJane12CM7w	Ellen12EV
VENTRICULAR_CARDIAC_MUSCLE_TISSUE_MORPHOGENESIS(GO:0055010)	0.537743	7.49967e-28	1	1	1	1
CARDIAC_MUSCLE_TISSUE_MORPHOGENESIS(GO:0055008)	0.48029	1.85229e-27	1	1	1	1
MYOFIBRIL_ASSEMBLY(GO:0030239)	0.47623	6.75246e-19	1	1	1	1
ACTOMYOSIN_STRUCTURE_ORGANIZATION(GO:0031032)	0.47623	1.51108e-17	1	1	1	1
MUSCLE_ORGAN_MORPHOGENESIS(GO:0048644)	0.459429	2.3708e-28	1	1	1	1
MUSCLE_TISSUE_MORPHOGENESIS(GO:0060415)	0.459429	9.70492e-25	1	1	1	1
HEART_CONTRACTION(GO:0060047)	0.449585	1.65858e-15	1	1	1	1
STRIATED_MUSCLE_CONTRACTION(GO:0006941)	0.442395	4.89485e-24	1	1	1	1
MUSCLE_FILAMENT_SLIDING(GO:0030049)	0.429944	2.57129e-27	1	1	1	1
ACTIN-MYOSIN_FILAMENT_SLIDING(GO:0033275)	0.429944	2.63546e-28	1	1	1	1
CARDIAC_VENTRICLE_MORPHOGENESIS(GO:0003208)	0.424462	2.70274e-23	1	1	1	1
CARDIAC_MUSCLE_CELL_DIFFERENTIATION(GO:0055007)	0.417154	6.84157e-17	1	1	1	1
CARDIAC_MUSCLE_TISSUE_DEVELOPMENT(GO:0048738)	0.412149	7.37501e-31	1	1	1	1
ACTIN_FILAMENT-BASED_MOVEMENT(GO:0030048)	0.398017	4.71443e-24	1	1	1	1
CARDIAC_CELL_DIFFERENTIATION(GO:0035051)	0.35252	1.30448e-16	1	1	1	1
GLOMERULUS_DEVELOPMENT(GO:0032835)	0.350363	8.59805e-10	1	1	1	1
REGULATION_OF_HEART_CONTRACTION(GO:0008016)	0.340415	1.35471e-19	1	1	1	1
POSITIVE_REGULATION_OF_FIBROBLAST_PROLIFERATION(GO:0048146)	0.328322	2.83173e-10	1	0	0	1
EXTRACELLULAR_MATRIX_ORGANIZATION(GO:0030198)	0.314836	1.50457e-12	1	1	1	1
EXTRACELLULAR_STRUCTURE_ORGANIZATION(GO:0043062)	0.314836	7.09885e-14	1	1	1	1
RESPONSE_TO_CALCIUM_ION(GO:0051592)	0.298392	3.84705e-11	0	1	1	1
CARDIAC_SEPTUM_MORPHOGENESIS(GO:0060411)	0.295956	4.70914e-06	0	1	0	0
MUSCLE_CELL_DEVELOPMENT(GO:0055001)	0.290475	1.62683e-11	1	1	1	1
MUSCLE_TISSUE_DEVELOPMENT(GO:0060537)	0.28917	8.08467e-24	1	1	1	1
POSITIVE_REGULATION_OF_OSTEOBLAST_DIFFERENTIATION(GO:0045669)	0.278294	1.91623e-06	0	1	1	1
MUSCLE_FIBER_DEVELOPMENT(GO:0048747)	0.278294	2.18404e-05	1	1	1	0
POSITIVE_REGULATION_OF_REACTIVE_OXYGEN_SPECIES_METABOLIC_PROCESS(GO:2000379)	0.271188	4.40552e-06	0	0	0	1
POSITIVE_REGULATION_OF_OSSIFICATION(GO:0045778)	0.267497	1.57297e-06	1	1	1	1
REGULATION_OF_SKELETAL_MUSCLE_FIBER_DEVELOPMENT(GO:0048742)	0.267235	2.24883e-06	1	1	1	1
REGULATION_OF_STRIATED_MUSCLE_CONTRACTION(GO:0006942)	0.263389	1.1551e-05	1	1	1	1
HEART_MORPHOGENESIS(GO:0003007)	0.260764	1.8204e-17	1	1	1	1
REGULATION_OF_MUSCLE_CONTRACTION(GO:0006937)	0.260726	1.21389e-10	0	1	1	1
REGULATION_OF_STRIATED_MUSCLE_CELL_DIFFERENTIATION(GO:0051153)	0.260023	1.18803e-07	1	1	1	1
CARDIAC_SEPTUM_DEVELOPMENT(GO:0003279)	0.259192	2.00853e-06	1	1	0	1
OVULATION_CYCLE(GO:0042698)	0.254542	0.000261656	1	1	0	1
MUSCLE_ORGAN_DEVELOPMENT(GO:0007517)	0.253239	6.71057e-24	1	1	1	1
EMBRYONIC_SKELETAL_SYSTEM_DEVELOPMENT(GO:0048706)	0.250887	5.45508e-05	0	1	1	1
MUSCLE_CONTRACTION(GO:0006936)	0.245804	1.18872e-27	1	1	1	1
ACTIN_FILAMENT-BASED_PROCESS(GO:0030029)	0.236588	1.6267e-16	1	1	1	1
REGULATION_OF_FIBROBLAST_PROLIFERATION(GO:0048145)	0.233876	2.56735e-06	0	0	0	1
MUSCLE_STRUCTURE_DEVELOPMENT(GO:0061061)	0.231061	3.45296e-25	1	1	1	1
POSITIVE_REGULATION_OF_BONE_MINERALIZATION(GO:0030501)	0.230693	0.000190726	1	1	1	1
CELL-SUBSTRATE_ADHESION(GO:0031589)	0.22844	7.69593e-07	1	1	1	1
EPITHELIAL_CELL_DIFFERENTIATION(GO:0030855)	0.226668	5.74055e-08	1	1	1	1
REGULATION_OF_STRIATED_MUSCLE_TISSUE_DEVELOPMENT(GO:0016202)	0.224865	1.7516e-06	0	1	1	1
EMBRYONIC_HEART_TUBE_MORPHOGENESIS(GO:0003143)	0.223481	0.000109547	1	1	1	1
SKELETAL_SYSTEM_MORPHOGENESIS(GO:0048705)	0.222536	9.5586e-06	0	0	0	0
PLATELET_DEGRANULATION(GO:0002576)	0.219484	1.70219e-10	1	1	1	1
EPIDERMIS_DEVELOPMENT(GO:0008544)	0.218811	2.53051e-07	1	1	1	1
RESPONSE_TO_GLUCOCORTICOID_STIMULUS(GO:0051384)	0.217999	0.0017948	0	1	1	0
MUSCLE_CELL_DIFFERENTIATION(GO:0042692)	0.21723	4.88005e-12	1	1	1	1
REGULATION_OF_REACTIVE_OXYGEN_SPECIES_METABOLIC_PROCESS(GO:2000377)	0.215751	9.22552e-05	0	0	0	0
HEART_DEVELOPMENT(GO:0007507)	0.21305	8.17457e-18	1	1	1	1
DIGESTIVE_TRACT_DEVELOPMENT(GO:0048565)	0.212823	0.000306215	0	0	0	1
REGULATION_OF_SMOOTH_MUSCLE_CELL_MIGRATION(GO:0014910)	0.212061	0.00274499	0	1	1	1
EMBRYONIC_HEART_TUBE_DEVELOPMENT(GO:0035050)	0.211023	0.000376445	1	1	1	1
CELL-MATRIX_ADHESION(GO:0007160)	0.208255	0.000113063	1	1	1	1
ORGAN_MORPHOGENESIS(GO:0009887)	0.20782	2.23448e-20	1	1	1	1
TISSUE_DEVELOPMENT(GO:0009888)	0.202841	2.63723e-28	1	1	1	1
REGULATION_OF_EPITHELIAL_TO_MESENCHYMAL_TRANSITION(GO:0010717)	0.202718	0.000784848	0	0	0	1
EMBRYONIC_LIMB_MORPHOGENESIS(GO:0030326)	0.201556	0.0019131	0	0	0	1
POSITIVE_REGULATION_OF_ENDOTHELIAL_CELL_MIGRATION(GO:0010595)	0.200789	8.1256e-05	0	0	0	1
REGULATION_OF_SYSTEMIC_ARTERIAL_BLOOD_PRESSURE(GO:0003073)	0.198885	0.0010876	1	1	1	1
HEART_LOOPING(GO:0001947)	0.196074	0.00269075	1	1	0	1
LUNG_DEVELOPMENT(GO:0030324)	0.194044	0.00444702	1	0	0	0
ENDOTHELIUM_DEVELOPMENT(GO:0003158)	0.19379	0.0108932	1	0	0	1
MESENCHYME_DEVELOPMENT(GO:0060485)	0.192594	1.92208e-05	0	1	0	1
CARTILAGE_DEVELOPMENT(GO:0051216)	0.190452	0.00093381	0	0	0	1
VASCULAR_ENDOTHELIAL_GROWTH_FACTOR_RECEPTOR_SIGNALING_PATHWAY(GO:0048010)	0.188766	0.00972305	0	1	1	1
REGULATION_OF_PATHWAY-RESTRICTED_SMAD_PROTEIN_PHOSPHORYLATION(GO:0060393)	0.188766	0.00848404	0	0	0	1
CHORDATE_EMBRYONIC_DEVELOPMENT(GO:0043009)	0.185924	8.15014e-06	0	1	1	1
REGULATION_OF_BONE_MINERALIZATION(GO:0030500)	0.185634	0.00153491	1	1	1	1
CELLULAR_RESPONSE_TO_INORGANIC_SUBSTANCE(GO:0071241)	0.185416	0.00274455	0	1	1	0
RESPIRATORY_TUBE_DEVELOPMENT(GO:0030323)	0.184535	0.00776507	1	0	0	0
ACTIN_CYTOSKELETON_ORGANIZATION(GO:0030036)	0.184286	8.24655e-07	1	1	1	1
BLOOD_CIRCULATION(GO:0008015)	0.183776	1.39594e-09	1	1	1	1
TELENCEPHALON_DEVELOPMENT(GO:0021537)	0.183023	0.000838113	1	1	1	1
EXOCYTOSIS(GO:0006887)	0.182786	1.68453e-07	1	1	1	0
KIDNEY_EPITHELIUM_DEVELOPMENT(GO:0072073)	0.182371	0.0257521	0	0	0	0
KIDNEY_DEVELOPMENT(GO:0001822)	0.181863	7.8814e-06	1	1	1	1
NEGATIVE_REGULATION_OF_IMMUNE_RESPONSE(GO:0050777)	0.181027	0.0107137	1	1	1	1
TRANSFORMING_GROWTH_FACTOR_BETA_RECEPTOR_SIGNALING_PATHWAY(GO:0007179)	0.179464	0.00086349	0	1	0	1
REGULATION_OF_ENDOTHELIAL_CELL_MIGRATION(GO:0010594)	0.178634	0.000127397	0	0	0	1
OUTFLOW_TRACT_MORPHOGENESIS(GO:0003151)	0.177803	0.00745132	0	0	0	0
EYE_MORPHOGENESIS(GO:0048592)	0.177803	0.00683259	1	1	1	0
DETERMINATION_OF_HEART_LEFT-RIGHT_ASYMMETRY(GO:0061371)	0.176933	0.00851547	0	1	0	1
REGULATION_OF_OSTEOBLAST_DIFFERENTIATION(GO:0045667)	0.175193	0.00110759	0	1	0	1
ODONTOGENESIS(GO:0042476)	0.174149	0.012622	0	1	1	0
EMBRYONIC_MORPHOGENESIS(GO:0048598)	0.173476	1.12727e-06	0	0	0	1
RESPIRATORY_SYSTEM_DEVELOPMENT(GO:0060541)	0.173453	0.0124692	1	0	0	0
NEGATIVE_REGULATION_OF_EPITHELIAL_CELL_PROLIFERATION(GO:0050680)	0.171278	0.0071006	0	0	0	1
REGULATION_OF_CYCLIN-DEPENDENT_PROTEIN_KINASE_ACTIVITY(GO:0000079)	0.170359	0.00783814	1	1	1	1
RENAL_SYSTEM_DEVELOPMENT(GO:0072001)	0.170243	2.49993e-05	1	1	1	1
REGULATION_OF_DEPHOSPHORYLATION(GO:0035303)	0.169498	0.0111471	0	1	0	1
CENTRAL_NERVOUS_SYSTEM_NEURON_DIFFERENTIATION(GO:0021953)	0.169277	0.0455633	0	1	1	0
REGULATION_OF_OSSIFICATION(GO:0030278)	0.169006	0.000151983	1	1	0	1
EYE_DEVELOPMENT(GO:0001654)	0.168668	0.000737161	1	1	0	1
ANATOMICAL_STRUCTURE_FORMATION_INVOLVED_IN_MORPHOGENESIS(GO:0048646)	0.168465	1.11234e-10	1	1	1	1
REGULATION_OF_CALCIUM_ION_TRANSPORT(GO:0051924)	0.167965	0.000107145	1	1	1	1
MESENCHYMAL_CELL_DIFFERENTIATION(GO:0048762)	0.167885	0.0020747	0	1	0	1
UROGENITAL_SYSTEM_DEVELOPMENT(GO:0001655)	0.167584	3.58542e-05	1	1	1	1
POSITIVE_REGULATION_OF_INFLAMMATORY_RESPONSE(GO:0050729)	0.167476	0.0153172	1	0	1	1
EPITHELIAL_TO_MESENCHYMAL_TRANSITION(GO:0001837)	0.167225	0.0239366	0	1	0	1
MESODERM_DEVELOPMENT(GO:0007498)	0.166841	0.0452058	0	1	0	0
POSITIVE_REGULATION_OF_PHOSPHATIDYLINOSITOL_3-KINASE_CASCADE(GO:0014068)	0.165887	0.0107932	0	0	0	0
POTASSIUM_ION_TRANSPORT(GO:0006813)	0.165622	0.0132283	0	1	1	1
PALATE_DEVELOPMENT(GO:0060021)	0.164752	0.0183831	0	0	0	1
TUBE_DEVELOPMENT(GO:0035295)	0.164538	8.39655e-06	0	0	0	1
POSITIVE_REGULATION_OF_CALCIUM_ION_TRANSPORT(GO:0051928)	0.164298	0.0105687	0	1	1	1
PROTEIN_LOCALIZATION_TO_NUCLEUS(GO:0034504)	0.163961	0.00447019	1	1	1	0
VASCULATURE_DEVELOPMENT(GO:0001944)	0.163931	1.79199e-07	0	1	1	1
IN_UTERO_EMBRYONIC_DEVELOPMENT(GO:0001701)	0.163186	0.0282663	0	0	0	0
BLOOD_VESSEL_DEVELOPMENT(GO:0001568)	0.16308	3.40809e-07	0	1	1	1
POSITIVE_REGULATION_OF_CELL_ADHESION(GO:0045785)	0.161968	0.000713892	0	1	1	1
COMPLEMENT_ACTIVATION(GO:0006956)	0.161816	0.0477738	1	0	0	1
VASCULOGENESIS(GO:0001570)	0.161562	0.0401668	0	1	1	1
GLAND_DEVELOPMENT(GO:0048732)	0.161315	0.00153974	1	0	0	1
POSITIVE_REGULATION_OF_TYROSINE_PHOSPHORYLATION_OF_STAT3_PROTEIN(GO:0042517)	0.159532	0.0551037	0	0	0	0
EPIDERMAL_CELL_DIFFERENTIATION(GO:0009913)	0.159532	0.0639495	0	1	0	0
SKELETAL_SYSTEM_DEVELOPMENT(GO:0001501)	0.158488	1.60601e-06	0	1	1	1
MALE_GONAD_DEVELOPMENT(GO:0008584)	0.157792	0.0253864	1	0	0	1
SKELETAL_MUSCLE_TISSUE_DEVELOPMENT(GO:0007519)	0.157383	0.00403435	1	1	1	1
TRANSMEMBRANE_RECEPTOR_PROTEIN_SERINE-THREONINE_KINASE_SIGNALING_PATHWAY(GO:0007178)	0.15595	0.000792213	0	0	0	1
EMBRYO_DEVELOPMENT(GO:0009790)	0.154855	2.93473e-07	0	0	0	1
REGULATION_OF_G-PROTEIN_COUPLED_RECEPTOR_PROTEIN_SIGNALING_PATHWAY(GO:0008277)	0.15466	0.013632	1	1	1	1
RESPONSE_TO_STEROID_HORMONE_STIMULUS(GO:0048545)	0.15391	0.00069912	0	1	1	0
REGULATION_OF_ENDOTHELIAL_CELL_PROLIFERATION(GO:0001936)	0.152888	0.00573182	0	1	1	1
REGULATION_OF_BLOOD_PRESSURE(GO:0008217)	0.152888	0.000391869	1	1	1	1
POSITIVE_REGULATION_OF_LOCOMOTION(GO:0040017)	0.151839	1.24298e-06	0	1	1	1
MORPHOGENESIS_OF_AN_EPITHELIUM(GO:0002009)	0.151198	0.000672505	0	0	0	1
GONAD_DEVELOPMENT(GO:0008406)	0.15118	0.0123916	0	0	0	1
REGULATION_OF_MUSCLE_CELL_DIFFERENTIATION(GO:0051147)	0.150217	0.00160848	1	1	1	1
REGULATION_OF_FATTY_ACID_OXIDATION(GO:0046320)	0.149999	0.0316273	1	1	1	0
NEGATIVE_REGULATION_OF_CELL_GROWTH(GO:0030308)	0.149788	0.00274789	0	0	0	1
NEGATIVE_REGULATION_OF_RESPONSE_TO_CYTOKINE_STIMULUS(GO:0060761)	0.149788	0.0893507	0	0	0	0
REGULATION_OF_BMP_SIGNALING_PATHWAY(GO:0030510)	0.149382	0.0711921	1	0	0	1
ANTERIOR-POSTERIOR_PATTERN_SPECIFICATION(GO:0009952)	0.149382	0.055107	0	0	0	0
POSITIVE_REGULATION_OF_ANGIOGENESIS(GO:0045766)	0.149225	0.00808682	0	1	1	1
URETERIC_BUD_DEVELOPMENT(GO:0001657)	0.148569	0.0688969	0	0	0	0
ORGANIC_CATION_TRANSPORT(GO:0015695)	0.148113	0.0777457	0	0	0	0
RESPONSE_TO_ORGANIC_CYCLIC_COMPOUND(GO:0014070)	0.147839	0.0476582	1	0	0	1
RESPONSE_TO_HYPOXIA(GO:0001666)	0.147586	0.00338736	0	0	0	1
INTEGRIN-MEDIATED_SIGNALING_PATHWAY(GO:0007229)	0.147351	0.0908511	0	1	1	0
CELLULAR_RESPONSE_TO_LIPOPOLYSACCHARIDE(GO:0071222)	0.146931	0.0221137	0	0	0	1
POSITIVE_REGULATION_OF_CELL_MIGRATION(GO:0030335)	0.146793	2.00319e-05	0	1	1	1
PEPTIDYL-TYROSINE_PHOSPHORYLATION(GO:0018108)	0.146377	0.0355039	0	0	0	0
LIMB_MORPHOGENESIS(GO:0035108)	0.145998	0.0382505	0	0	0	0
PROTEIN_IMPORT_INTO_NUCLEUS(GO:0006606)	0.145611	0.0530615	1	1	1	0
POSITIVE_REGULATION_OF_ION_TRANSPORT(GO:0043270)	0.145477	0.035906	0	1	0	1
POSITIVE_REGULATION_OF_CELL_MOTILITY(GO:2000147)	0.145176	2.16606e-05	0	1	1	1
NEGATIVE_REGULATION_OF_PHOSPHORYLATION(GO:0042326)	0.144146	0.00856521	0	0	0	1
CALCIUM-MEDIATED_SIGNALING(GO:0019722)	0.143644	0.0559544	0	0	1	0
CAMERA-TYPE_EYE_MORPHOGENESIS(GO:0048593)	0.143545	0.0972229	1	0	0	0
SECRETION_BY_CELL(GO:0032940)	0.143326	1.57104e-05	1	1	1	1
OSTEOBLAST_DIFFERENTIATION(GO:0001649)	0.143291	0.107927	0	0	0	1
EMBRYONIC_ORGAN_MORPHOGENESIS(GO:0048562)	0.143291	0.0415984	0	0	0	1
POSITIVE_REGULATION_OF_ENDOTHELIAL_CELL_PROLIFERATION(GO:0001938)	0.143151	0.0336517	0	1	1	1
AXON_GUIDANCE(GO:0007411)	0.143001	8.75729e-06	0	1	1	1
CELLULAR_RESPONSE_TO_HYPOXIA(GO:0071456)	0.142223	0.0840684	0	0	0	0
REGULATION_OF_CHEMOTAXIS(GO:0050920)	0.142055	0.00738984	0	1	1	1
CELL_AGING(GO:0007569)	0.142055	0.0628017	0	0	0	0
INTERFERON-GAMMA-MEDIATED_SIGNALING_PATHWAY(GO:0060333)	0.141755	0.0119314	0	1	1	1
REPRODUCTIVE_STRUCTURE_DEVELOPMENT(GO:0048608)	0.141261	0.0188768	0	0	0	1
CELLULAR_COMPONENT_MOVEMENT(GO:0006928)	0.141261	2.08215e-11	1	1	1	1
FOREBRAIN_DEVELOPMENT(GO:0030900)	0.141261	0.00972454	1	1	1	1
ANATOMICAL_STRUCTURE_MORPHOGENESIS(GO:0009653)	0.141053	5.6514e-17	1	1	1	1
REGULATION_OF_TYROSINE_PHOSPHORYLATION_OF_STAT3_PROTEIN(GO:0042516)	0.140299	0.0796577	0	0	0	0
CALCIUM_ION_TRANSMEMBRANE_TRANSPORT(GO:0070588)	0.140186	0.112635	1	1	1	0
NEGATIVE_REGULATION_OF_IMMUNE_SYSTEM_PROCESS(GO:0002683)	0.139956	0.00450056	1	1	1	1
REGULATION_OF_CELL_MIGRATION(GO:0030334)	0.139206	1.22704e-06	0	1	1	1
CELL_MORPHOGENESIS_INVOLVED_IN_DIFFERENTIATION(GO:0000904)	0.138712	5.08339e-07	1	1	1	1
SMOOTH_MUSCLE_CONTRACTION(GO:0006939)	0.138376	0.107428	0	0	0	0
CELL_DEVELOPMENT(GO:0048468)	0.138335	1.00226e-10	1	1	1	1
POSITIVE_REGULATION_OF_CELLULAR_COMPONENT_MOVEMENT(GO:0051272)	0.138294	2.92554e-05	0	1	1	1
NEGATIVE_REGULATION_OF_BLOOD_COAGULATION(GO:0030195)	0.138216	0.0719199	0	0	1	0
REGULATION_OF_MITOSIS(GO:0007088)	0.138216	0.0482692	0	0	0	0
POSITIVE_REGULATION_OF_MUSCLE_CELL_DIFFERENTIATION(GO:0051149)	0.138111	0.040243	0	1	1	1
CELL_ADHESION(GO:0007155)	0.13795	3.30048e-06	1	1	1	1
SEX_DIFFERENTIATION(GO:0007548)	0.136495	0.013923	0	0	0	1
CELLULAR_RESPONSE_TO_INTERFERON-GAMMA(GO:0071346)	0.136278	0.0115052	0	0	0	1
BLOOD_VESSEL_MORPHOGENESIS(GO:0048514)	0.135591	0.000910804	0	1	1	1
LIMB_DEVELOPMENT(GO:0060173)	0.135551	0.0410379	0	0	0	1
NEGATIVE_REGULATION_OF_ENDOTHELIAL_CELL_MIGRATION(GO:0010596)	0.135171	0.182291	0	0	1	1
POSITIVE_REGULATION_OF_GLUCOSE_METABOLIC_PROCESS(GO:0010907)	0.135171	0.162033	0	0	0	0
MAMMARY_GLAND_DEVELOPMENT(GO:0030879)	0.135171	0.129776	0	0	0	0
REGULATION_OF_STRESS_FIBER_ASSEMBLY(GO:0051492)	0.135171	0.151721	0	0	0	0
BONE_DEVELOPMENT(GO:0060348)	0.135171	0.117437	0	0	0	0
NEGATIVE_REGULATION_OF_ENDOPEPTIDASE_ACTIVITY(GO:0010951)	0.134887	0.0173498	0	0	0	1
REGULATION_OF_BEHAVIOR(GO:0050795)	0.134736	0.0115134	0	1	1	1
NEURON_PROJECTION_MORPHOGENESIS(GO:0048812)	0.134674	1.18133e-05	1	1	1	1
NEGATIVE_REGULATION_OF_CELLULAR_COMPONENT_MOVEMENT(GO:0051271)	0.134454	0.0164402	0	0	1	1
PLATELET_ACTIVATION(GO:0030168)	0.134376	2.81822e-05	1	1	1	1
SENSORY_ORGAN_DEVELOPMENT(GO:0007423)	0.133889	0.0109105	1	1	0	1
NEGATIVE_REGULATION_OF_PEPTIDASE_ACTIVITY(GO:0010466)	0.133787	0.0249999	0	0	0	1
RHO_PROTEIN_SIGNAL_TRANSDUCTION(GO:0007266)	0.133738	0.119126	0	1	0	0
EMBRYONIC_ORGAN_DEVELOPMENT(GO:0048568)	0.133547	0.0221486	1	0	0	1
ANGIOGENESIS(GO:0001525)	0.133344	0.00833725	0	0	0	1
NEGATIVE_REGULATION_OF_CELL_MIGRATION(GO:0030336)	0.133097	0.0167354	0	0	1	1
NEURON_DEVELOPMENT(GO:0048666)	0.133056	1.37742e-05	1	1	1	1
REGULATION_OF_CELL_MOTILITY(GO:2000145)	0.132763	3.73367e-06	0	1	1	1
REGULATION_OF_SMOOTH_MUSCLE_CELL_PROLIFERATION(GO:0048660)	0.132735	0.0450693	0	0	0	1
WATER_TRANSPORT(GO:0006833)	0.132735	0.183473	0	0	0	0
AXONOGENESIS(GO:0007409)	0.132648	3.0405e-05	0	1	1	1
NEGATIVE_REGULATION_OF_COAGULATION(GO:0050819)	0.13176	0.098751	0	0	1	0
OSSIFICATION(GO:0001503)	0.131295	0.0197816	1	0	0	0
CELLULAR_RESPONSE_TO_NUTRIENT(GO:0031670)	0.131241	0.0514848	1	0	0	0
CELLULAR_RESPONSE_TO_EXTRACELLULAR_STIMULUS(GO:0031668)	0.131193	0.0171653	1	0	0	1
NEGATIVE_REGULATION_OF_CANONICAL_WNT_RECEPTOR_SIGNALING_PATHWAY(GO:0090090)	0.13111	0.0423121	1	0	0	1
POSITIVE_REGULATION_OF_CHEMOTAXIS(GO:0050921)	0.130891	0.0535007	0	1	1	1
NEGATIVE_REGULATION_OF_CELL_MOTILITY(GO:2000146)	0.130603	0.0200212	0	0	1	1
ACTIN_FILAMENT_ORGANIZATION(GO:0007015)	0.12995	0.122153	1	1	1	0
NEGATIVE_REGULATION_OF_GROWTH(GO:0045926)	0.129634	0.0116202	0	0	0	1
CELLULAR_RESPONSE_TO_RETINOIC_ACID(GO:0071300)	0.129345	0.127874	0	0	0	0
POSITIVE_REGULATION_OF_PEPTIDYL-TYROSINE_PHOSPHORYLATION(GO:0050731)	0.128981	0.0121918	0	0	0	1
POSITIVE_REGULATION_OF_CELL_CYCLE(GO:0045787)	0.128674	0.0356342	0	0	0	0
NEURON_PROJECTION_DEVELOPMENT(GO:0031175)	0.128448	5.75067e-05	1	1	1	1
NEGATIVE_REGULATION_OF_PROTEIN_PHOSPHORYLATION(GO:0001933)	0.128404	0.0945135	0	0	0	0
CAMERA-TYPE_EYE_DEVELOPMENT(GO:0043010)	0.127862	0.0775945	1	0	0	1
REGULATION_OF_DNA_BINDING(GO:0051101)	0.127558	0.14618	0	0	0	1
CELLULAR_RESPONSE_TO_MOLECULE_OF_BACTERIAL_ORIGIN(GO:0071219)	0.127419	0.0687803	0	0	0	1
PLASMA_LIPOPROTEIN_PARTICLE_CLEARANCE(GO:0034381)	0.127289	0.203227	0	0	0	1
REGULATION_OF_CELL_ADHESION_MEDIATED_BY_INTEGRIN(GO:0033628)	0.12705	0.185899	0	0	0	0
REGULATION_OF_INFLAMMATORY_RESPONSE(GO:0050727)	0.12705	0.0207722	1	1	1	1
REGULATION_OF_ACTIN_CYTOSKELETON_ORGANIZATION(GO:0032956)	0.126877	0.0387651	0	0	0	1
DEVELOPMENTAL_PROCESS_INVOLVED_IN_REPRODUCTION(GO:0003006)	0.125717	0.0119417	1	0	0	1
CELL_MORPHOGENESIS(GO:0000902)	0.1256	5.39905e-06	1	1	1	1
HUMORAL_IMMUNE_RESPONSE(GO:0006959)	0.125348	0.0888823	1	1	1	1
RESPONSE_TO_INTERFERON-GAMMA(GO:0034341)	0.12514	0.02797	0	0	1	1
NEURON_DIFFERENTIATION(GO:0030182)	0.124444	1.90671e-05	1	1	1	1
REGULATION_OF_CANONICAL_WNT_RECEPTOR_SIGNALING_PATHWAY(GO:0060828)	0.124369	0.0234795	1	0	0	0
POSITIVE_REGULATION_OF_DNA_REPLICATION(GO:0045740)	0.12299	0.231022	1	0	0	0
REGULATION_OF_WOUND_HEALING(GO:0061041)	0.12299	0.0378723	0	1	1	1
CELLULAR_RESPONSE_TO_STEROID_HORMONE_STIMULUS(GO:0071383)	0.12299	0.237883	0	0	0	0
POSITIVE_REGULATION_OF_CANONICAL_WNT_RECEPTOR_SIGNALING_PATHWAY(GO:0090263)	0.12299	0.180159	1	0	0	0
REGULATION_OF_TRANSFORMING_GROWTH_FACTOR_BETA_RECEPTOR_SIGNALING_PATHWAY(GO:0017015)	0.12299	0.141177	1	1	0	0
REGULATION_OF_CELL_MORPHOGENESIS(GO:0022604)	0.12299	0.0239159	0	0	0	1
POSITIVE_REGULATION_OF_SMOOTH_MUSCLE_CELL_PROLIFERATION(GO:0048661)	0.12299	0.167318	0	0	0	1
RESPONSE_TO_RETINOIC_ACID(GO:0032526)	0.12299	0.0731735	1	0	0	0
SENSORY_PERCEPTION_OF_SOUND(GO:0007605)	0.121528	0.148998	1	1	1	1
REGULATION_OF_PHOSPHATIDYLINOSITOL_3-KINASE_ACTIVITY(GO:0043551)	0.120841	0.241583	0	0	0	0
DETERMINATION_OF_LEFT-RIGHT_SYMMETRY(GO:0007368)	0.120632	0.13503	0	1	0	0
REGULATION_OF_CYTOSKELETON_ORGANIZATION(GO:0051493)	0.120513	0.029869	0	0	0	1
POSITIVE_REGULATION_OF_CELL_DIFFERENTIATION(GO:0045597)	0.119964	0.000304164	0	1	1	1
CELL_FATE_COMMITMENT(GO:0045165)	0.119858	0.078281	0	0	0	1
CELL_CYCLE_ARREST(GO:0007050)	0.119407	0.0570356	0	0	0	1
CELL_MIGRATION(GO:0016477)	0.118908	0.000122222	0	1	1	1
CELL-CELL_ADHESION(GO:0016337)	0.118655	0.0382975	0	1	1	1
CELLULAR_RESPONSE_TO_NUTRIENT_LEVELS(GO:0031669)	0.118224	0.0660135	1	0	0	0
CELL_PROJECTION_ORGANIZATION(GO:0030030)	0.118105	0.000347656	1	1	1	1
CELL_ACTIVATION(GO:0001775)	0.117668	3.19663e-05	1	1	1	1
POSITIVE_REGULATION_OF_T_CELL_PROLIFERATION(GO:0042102)	0.117368	0.185828	0	1	1	0
NEGATIVE_REGULATION_OF_CELL_CYCLE(GO:0045786)	0.116983	0.0211107	0	0	0	1
BMP_SIGNALING_PATHWAY(GO:0030509)	0.1169	0.219987	0	0	0	0
CYTOSKELETON_ORGANIZATION(GO:0007010)	0.116406	0.0052434	1	1	1	1
CHEMOTAXIS(GO:0006935)	0.116375	3.64101e-05	0	1	1	1
POSITIVE_REGULATION_OF_PHOSPHATIDYLINOSITOL_3-KINASE_ACTIVITY(GO:0043552)	0.116138	0.319284	0	0	0	0
BLOOD_COAGULATION(GO:0007596)	0.115952	9.04942e-06	1	1	1	1
POSITIVE_REGULATION_OF_BLOOD_VESSEL_ENDOTHELIAL_CELL_MIGRATION(GO:0043536)	0.115682	0.278186	0	0	1	0
REGULATION_OF_TRANSMEMBRANE_TRANSPORTER_ACTIVITY(GO:0022898)	0.115682	0.187831	0	0	0	0
REGULATION_OF_LIPID_KINASE_ACTIVITY(GO:0043550)	0.115682	0.292806	0	0	0	0
VESICLE-MEDIATED_TRANSPORT(GO:0016192)	0.115506	0.000994258	1	1	1	1
HEMOSTASIS(GO:0007599)	0.115439	1.54429e-05	1	1	1	1
LEUKOCYTE_CELL-CELL_ADHESION(GO:0007159)	0.115297	0.282429	0	1	1	0
REGULATION_OF_CELL_GROWTH(GO:0001558)	0.11527	0.04291	0	0	0	1
POSITIVE_REGULATION_OF_PROTEIN_KINASE_B_SIGNALING_CASCADE(GO:0051897)	0.11516	0.207757	0	1	1	0
AGING(GO:0007568)	0.11516	0.152856	0	0	0	0
CELL_CHEMOTAXIS(GO:0060326)	0.114716	0.0805731	0	0	0	1
WOUND_HEALING(GO:0042060)	0.114641	8.4565e-06	1	1	1	1
GENERATION_OF_NEURONS(GO:0048699)	0.114418	5.7862e-05	1	1	1	1
NEGATIVE_REGULATION_OF_LIPID_TRANSPORT(GO:0032369)	0.114392	0.319108	0	1	1	1
LEUKOCYTE_MIGRATION(GO:0050900)	0.114021	0.0104279	0	1	1	1
SPROUTING_ANGIOGENESIS(GO:0002040)	0.113855	0.285042	0	0	0	0
CELL_MOTILITY(GO:0048870)	0.113482	0.000723977	0	1	1	1
RESPONSE_TO_MECHANICAL_STIMULUS(GO:0009612)	0.113419	0.113483	1	1	1	0
POSITIVE_REGULATION_OF_CELL_PROLIFERATION(GO:0008284)	0.112822	0.00016386	0	0	0	1
BRAIN_DEVELOPMENT(GO:0007420)	0.112636	0.0536062	1	0	0	1
PHAGOCYTOSIS(GO:0006909)	0.112242	0.31398	0	1	1	0
GLIOGENESIS(GO:0042063)	0.112027	0.307045	0	1	0	0
PATTERN_SPECIFICATION_PROCESS(GO:0007389)	0.112027	0.0349742	0	0	0	1
POSITIVE_REGULATION_OF_PROTEIN_SECRETION(GO:0050714)	0.111824	0.179576	1	0	0	1
POSITIVE_REGULATION_OF_LYMPHOCYTE_PROLIFERATION(GO:0050671)	0.111746	0.133211	0	1	1	0
SENSORY_PERCEPTION_OF_LIGHT_STIMULUS(GO:0050953)	0.111746	0.130926	1	1	1	0
VISUAL_PERCEPTION(GO:0007601)	0.111746	0.126221	1	1	1	0
POSITIVE_REGULATION_OF_EPITHELIAL_CELL_PROLIFERATION(GO:0050679)	0.111571	0.110404	0	0	0	1
METANEPHROS_DEVELOPMENT(GO:0001656)	0.111297	0.253547	0	1	0	1
POSITIVE_REGULATION_OF_MONONUCLEAR_CELL_PROLIFERATION(GO:0032946)	0.111114	0.147184	0	1	1	0
REGULATION_OF_PEPTIDYL-TYROSINE_PHOSPHORYLATION(GO:0050730)	0.110983	0.0429702	0	0	0	1
PLASMA_LIPOPROTEIN_PARTICLE_REMODELING(GO:0034369)	0.110809	0.39105	0	0	0	0
POSITIVE_REGULATION_OF_PROTEIN_PHOSPHORYLATION(GO:0001934)	0.110707	0.0119547	0	0	0	1
CELL_JUNCTION_ASSEMBLY(GO:0034329)	0.110533	0.142194	0	0	0	1
CELL_DIFFERENTIATION(GO:0030154)	0.110489	3.25892e-08	0	1	1	1
RESPONSE_TO_DRUG(GO:0042493)	0.110366	0.0984559	1	0	0	1
POSITIVE_REGULATION_OF_LEUKOCYTE_CHEMOTAXIS(GO:0002690)	0.110023	0.225409	0	1	1	1
POSITIVE_REGULATION_OF_OXIDOREDUCTASE_ACTIVITY(GO:0051353)	0.109835	0.239392	0	0	0	1
RESPONSE_TO_LIPOPOLYSACCHARIDE(GO:0032496)	0.109485	0.136775	0	0	0	1
NEUROGENESIS(GO:0022008)	0.109233	0.0002889	1	1	1	1
CELLULAR_RESPONSE_TO_INTERLEUKIN-1(GO:0071347)	0.108779	0.318563	0	1	0	1
TRANSCRIPTION_FROM_RNA_POLYMERASE_II_PROMOTER(GO:0006366)	0.108373	0.0669667	0	0	0	1
ACTIVATION_OF_ADENYLATE_CYCLASE_ACTIVITY(GO:0007190)	0.108373	0.346339	1	0	1	0
REGULATION_OF_CELL_ADHESION(GO:0030155)	0.108145	0.030505	0	1	1	1
BRANCHING_MORPHOGENESIS_OF_A_TUBE(GO:0048754)	0.108041	0.292467	0	0	0	0
POSITIVE_REGULATION_OF_MITOSIS(GO:0045840)	0.107604	0.35132	0	0	0	0
LEUKOCYTE_ACTIVATION_INVOLVED_IN_IMMUNE_RESPONSE(GO:0002366)	0.107003	0.370264	0	0	0	0
POSITIVE_REGULATION_OF_B_CELL_ACTIVATION(GO:0050871)	0.106749	0.379923	0	0	0	0
NEGATIVE_REGULATION_OF_NEURON_APOPTOSIS(GO:0043524)	0.10638	0.29855	0	0	0	1
POSITIVE_REGULATION_OF_BINDING(GO:0051099)	0.106124	0.339909	0	0	0	1
REGULATION_OF_ANGIOGENESIS(GO:0045765)	0.106043	0.0814352	0	0	1	1
POSITIVE_REGULATION_OF_GROWTH(GO:0045927)	0.105734	0.270276	1	0	0	0
POSITIVE_REGULATION_OF_PHOSPHORYLATION(GO:0042327)	0.105726	0.0180496	0	0	0	1
TRICARBOXYLIC_ACID_CYCLE(GO:0006099)	0.105681	0.413775	0	1	1	0
RESPONSE_TO_EXTERNAL_STIMULUS(GO:0009605)	0.104719	4.62591e-05	1	1	1	1
REGULATION_OF_BLOOD_COAGULATION(GO:0030193)	0.104251	0.232928	0	1	1	0
MORPHOGENESIS_OF_A_BRANCHING_EPITHELIUM(GO:0061138)	0.103757	0.363535	0	0	0	0
CELLULAR_BIOGENIC_AMINE_METABOLIC_PROCESS(GO:0006576)	0.103644	0.184719	0	0	0	0
POSITIVE_REGULATION_OF_LEUKOCYTE_MIGRATION(GO:0002687)	0.103644	0.245066	0	1	1	1
DEVELOPMENTAL_GROWTH_INVOLVED_IN_MORPHOGENESIS(GO:0060560)	0.103644	0.453471	0	0	0	0
NEUTROPHIL_CHEMOTAXIS(GO:0030593)	0.103501	0.469278	1	0	0	0
ACYLGLYCEROL_CATABOLIC_PROCESS(GO:0046464)	0.103501	0.399121	0	0	0	0
NEGATIVE_REGULATION_OF_WNT_RECEPTOR_SIGNALING_PATHWAY(GO:0030178)	0.10313	0.200408	1	0	0	1
POSITIVE_REGULATION_OF_MAPK_CASCADE(GO:0043410)	0.102109	0.141889	0	1	0	1
REGULATION_OF_CYTOKINE-MEDIATED_SIGNALING_PATHWAY(GO:0001959)	0.101834	0.269545	0	0	0	1
GLUCONEOGENESIS(GO:0006094)	0.101674	0.352237	0	0	1	0
REGULATION_OF_CELL_PROLIFERATION(GO:0042127)	0.101046	0.000193897	0	0	0	1
REGULATION_OF_CELL_DIFFERENTIATION(GO:0045595)	0.100827	0.0025607	0	1	1	1
POLYSACCHARIDE_METABOLIC_PROCESS(GO:0005976)	0.100503	0.305418	0	0	0	0
REGULATION_OF_PLATELET_ACTIVATION(GO:0010543)	0.100151	0.508602	0	0	0	0
DICARBOXYLIC_ACID_METABOLIC_PROCESS(GO:0043648)	0.099911	0.485194	0	0	0	0
NEGATIVE_REGULATION_OF_PROTEIN_SERINE-THREONINE_KINASE_ACTIVITY(GO:0071901)	0.099736	0.295426	0	0	0	1
RESPONSE_TO_NUTRIENT(GO:0007584)	0.099499	0.193953	1	0	0	0
RESPONSE_TO_VIRUS(GO:0009615)	0.099499	0.204817	1	1	1	1
REGULATION_OF_NEURON_DIFFERENTIATION(GO:0045664)	0.09939	0.222971	0	0	0	0
G1_PHASE_OF_MITOTIC_CELL_CYCLE(GO:0000080)	0.099345	0.473919	0	0	0	1
REGULATION_OF_ION_HOMEOSTASIS(GO:2000021)	0.099238	0.300641	0	0	1	0
G1_PHASE(GO:0051318)	0.098629	0.514393	0	0	0	1
ION_TRANSMEMBRANE_TRANSPORT(GO:0034220)	0.098629	0.137974	1	1	1	0
POSITIVE_REGULATION_OF_ADENYLATE_CYCLASE_ACTIVITY(GO:0045762)	0.098075	0.406707	1	1	1	0
NEGATIVE_REGULATION_OF_CELL_PROLIFERATION(GO:0008285)	0.097432	0.0290957	0	0	0	1
NERVOUS_SYSTEM_DEVELOPMENT(GO:0007399)	0.09735	0.00177918	0	0	0	1
POSITIVE_REGULATION_OF_CYTOSKELETON_ORGANIZATION(GO:0051495)	0.097275	0.418329	0	0	0	0
LONG-CHAIN_FATTY_ACID_TRANSPORT(GO:0015909)	0.096889	0.507229	1	0	1	0
NEGATIVE_REGULATION_OF_PROTEIN_KINASE_ACTIVITY(GO:0006469)	0.096775	0.296334	0	0	0	1
CELL-CELL_JUNCTION_ORGANIZATION(GO:0045216)	0.096414	0.379426	0	0	0	1
CELLULAR_RESPONSE_TO_MECHANICAL_STIMULUS(GO:0071260)	0.096414	0.398898	0	1	0	0
MORPHOGENESIS_OF_A_BRANCHING_STRUCTURE(GO:0001763)	0.096286	0.465911	0	0	0	0
REGULATION_OF_STEROID_BIOSYNTHETIC_PROCESS(GO:0050810)	0.096193	0.59051	1	0	0	0
RESPONSE_TO_EXTRACELLULAR_STIMULUS(GO:0009991)	0.096134	0.145335	1	0	0	0
ACETYL-COA_METABOLIC_PROCESS(GO:0006084)	0.095981	0.453858	0	1	1	0
REGULATION_OF_ORGAN_MORPHOGENESIS(GO:2000027)	0.095583	0.393365	0	0	0	1
GLUCOSE_CATABOLIC_PROCESS(GO:0006007)	0.095583	0.533397	1	0	0	0
CYTOSOLIC_CALCIUM_ION_TRANSPORT(GO:0060401)	0.095583	0.494944	1	1	1	0
PLASMA_MEMBRANE_ORGANIZATION(GO:0007009)	0.095046	0.583907	0	0	0	0
REGULATION_OF_PHOSPHORYLATION(GO:0042325)	0.094797	0.00537333	0	0	0	1
T_CELL_DIFFERENTIATION(GO:0030217)	0.094568	0.525297	0	0	0	0
NEGATIVE_REGULATION_OF_PROTEIN_COMPLEX_ASSEMBLY(GO:0031333)	0.094568	0.550152	0	0	0	1
POSITIVE_REGULATION_OF_CELL_CYCLE_PROCESS(GO:0090068)	0.094487	0.320294	0	0	0	1
NEGATIVE_REGULATION_OF_CELLULAR_PROTEIN_METABOLIC_PROCESS(GO:0032269)	0.094117	0.211987	0	0	0	1
RAS_PROTEIN_SIGNAL_TRANSDUCTION(GO:0007265)	0.094032	0.329928	0	0	0	0
NEGATIVE_REGULATION_OF_CATALYTIC_ACTIVITY(GO:0043086)	0.094032	0.0648873	0	0	0	1
RESPONSE_TO_WOUNDING(GO:0009611)	0.093756	0.00151002	1	1	1	1
NEGATIVE_REGULATION_OF_SIGNAL_TRANSDUCTION(GO:0009968)	0.093356	0.0481639	0	0	0	1
VITAMIN_A_METABOLIC_PROCESS(GO:0006776)	0.0933	0.533014	1	0	0	0
POSITIVE_REGULATION_OF_WNT_RECEPTOR_SIGNALING_PATHWAY(GO:0030177)	0.093215	0.517228	1	0	0	0
REGULATION_OF_BLOOD_VESSEL_ENDOTHELIAL_CELL_MIGRATION(GO:0043535)	0.093092	0.498067	0	0	0	1
REGULATION_OF_PROTEIN_PHOSPHORYLATION(GO:0001932)	0.092957	0.00754419	0	0	0	1
ATP_CATABOLIC_PROCESS(GO:0006200)	0.092712	0.442553	0	1	1	1
POSITIVE_REGULATION_OF_ERK1_AND_ERK2_CASCADE(GO:0070374)	0.091929	0.407442	0	1	0	1
RESPONSE_TO_MOLECULE_OF_BACTERIAL_ORIGIN(GO:0002237)	0.091763	0.336989	0	0	0	1
JAK-STAT_CASCADE_INVOLVED_IN_GROWTH_HORMONE_SIGNALING_PATHWAY(GO:0060397)	0.091668	0.577262	0	1	1	0
REGULATION_OF_LIPID_METABOLIC_PROCESS(GO:0019216)	0.091616	0.21467	0	0	0	1
POSITIVE_REGULATION_OF_CELLULAR_PROTEIN_METABOLIC_PROCESS(GO:0032270)	0.091612	0.0674612	0	0	0	1
ATP_METABOLIC_PROCESS(GO:0046034)	0.091547	0.37114	0	1	1	1
REGULATION_OF_BINDING(GO:0051098)	0.091431	0.303441	0	0	0	1
RESPONSE_TO_HORMONE_STIMULUS(GO:0009725)	0.091133	0.0659909	0	1	1	0
REGULATION_OF_FATTY_ACID_METABOLIC_PROCESS(GO:0019217)	0.091133	0.422107	0	0	0	0
REGULATION_OF_CELL_SHAPE(GO:0008360)	0.091016	0.587322	0	1	1	1
SMALL_GTPASE_MEDIATED_SIGNAL_TRANSDUCTION(GO:0007264)	0.090453	0.272341	0	0	1	1
REGULATION_OF_DNA_REPLICATION(GO:0006275)	0.090363	0.527245	0	0	0	0
REGULATION_OF_PROTEIN_SECRETION(GO:0050708)	0.090102	0.406224	0	1	0	1
ENDOTHELIAL_CELL_MIGRATION(GO:0043542)	0.08977	0.604322	0	0	0	0
ENZYME_LINKED_RECEPTOR_PROTEIN_SIGNALING_PATHWAY(GO:0007167)	0.089758	0.0357687	0	0	0	1
NEGATIVE_REGULATION_OF_MAP_KINASE_ACTIVITY(GO:0043407)	0.089626	0.569534	0	0	0	1
NEGATIVE_REGULATION_OF_CELL_ADHESION(GO:0007162)	0.089493	0.468932	0	0	0	1
REGULATION_OF_PROTEIN_BINDING(GO:0043393)	0.089333	0.471602	0	0	0	1
REGULATION_OF_PROTEIN_KINASE_ACTIVITY(GO:0045859)	0.089235	0.067275	0	0	0	1
NEGATIVE_REGULATION_OF_CELL_DIFFERENTIATION(GO:0045596)	0.089189	0.231672	0	0	0	1
CELLULAR_AMIDE_METABOLIC_PROCESS(GO:0043603)	0.088884	0.6105	0	0	0	0
CALCIUM_ION_TRANSPORT(GO:0006816)	0.088831	0.41891	1	1	1	0
NEGATIVE_REGULATION_OF_BINDING(GO:0051100)	0.088806	0.487006	0	0	0	1
REGULATION_OF_CELL_CYCLE(GO:0051726)	0.088799	0.110606	0	0	0	1
POSITIVE_REGULATION_OF_TYROSINE_PHOSPHORYLATION_OF_STAT_PROTEIN(GO:0042531)	0.088732	0.565772	0	1	0	0
BLOOD_COAGULATION__INTRINSIC_PATHWAY(GO:0007597)	0.088597	0.616408	1	0	1	0
REGULATION_OF_MITOTIC_CELL_CYCLE(GO:0007346)	0.088507	0.29855	0	0	0	0
STEM_CELL_DIFFERENTIATION(GO:0048863)	0.088275	0.606202	1	0	0	0
CELLULAR_RESPONSE_TO_HORMONE_STIMULUS(GO:0032870)	0.08812	0.164765	0	0	1	0
POSITIVE_REGULATION_OF_ORGANELLE_ORGANIZATION(GO:0010638)	0.088084	0.365231	0	0	0	0
REGULATION_OF_SMALL_GTPASE_MEDIATED_SIGNAL_TRANSDUCTION(GO:0051056)	0.088084	0.336131	1	1	1	1
FATTY_ACID_TRANSPORT(GO:0015908)	0.08791	0.583806	0	0	0	0
POSITIVE_REGULATION_OF_PROTEIN_METABOLIC_PROCESS(GO:0051247)	0.087632	0.113882	0	0	0	1
REGULATION_OF_PLASMA_LIPOPROTEIN_PARTICLE_LEVELS(GO:0097006)	0.087627	0.57036	0	0	0	0
ANTI-APOPTOSIS(GO:0006916)	0.087164	0.242008	0	0	0	1
NEGATIVE_REGULATION_OF_APOPTOTIC_PROCESS(GO:0043066)	0.086768	0.109943	0	0	0	1
NEGATIVE_REGULATION_OF_CELL_DEATH(GO:0060548)	0.086604	0.0925019	0	0	0	1
MYELOID_CELL_DIFFERENTIATION(GO:0030099)	0.086448	0.528969	0	0	0	1
LIPOPOLYSACCHARIDE-MEDIATED_SIGNALING_PATHWAY(GO:0031663)	0.086448	0.679752	0	0	1	1
NEGATIVE_REGULATION_OF_PROTEIN_BINDING(GO:0032091)	0.086448	0.658318	0	0	0	1
NEGATIVE_REGULATION_OF_PROGRAMMED_CELL_DEATH(GO:0043069)	0.086448	0.0887759	0	0	0	1
REGULATION_OF_JAK-STAT_CASCADE(GO:0046425)	0.086448	0.48569	0	0	0	0
GROWTH_HORMONE_RECEPTOR_SIGNALING_PATHWAY(GO:0060396)	0.086448	0.621946	0	1	1	0
GLUCOSE_TRANSPORT(GO:0015758)	0.086448	0.689297	0	1	1	0
RESPONSE_TO_ESTROGEN_STIMULUS(GO:0043627)	0.086448	0.628437	0	0	0	0
HEXOSE_TRANSPORT(GO:0008645)	0.086448	0.667081	0	1	1	0
CELLULAR_RESPONSE_TO_STARVATION(GO:0009267)	0.086448	0.68666	1	0	0	0
NEGATIVE_REGULATION_OF_KINASE_ACTIVITY(GO:0033673)	0.085731	0.464367	0	0	0	1
NEGATIVE_REGULATION_OF_TRANSCRIPTION__DNA-DEPENDENT(GO:0045892)	0.085731	0.132799	0	0	0	1
TRANSCRIPTION__DNA-DEPENDENT(GO:0006351)	0.085654	0.364155	0	0	0	1
CELLULAR_PROTEIN_LOCALIZATION(GO:0034613)	0.085557	0.271816	0	0	0	1
CELLULAR_RESPONSE_TO_CYTOKINE_STIMULUS(GO:0071345)	0.085411	0.22866	0	0	0	1
NUCLEOCYTOPLASMIC_TRANSPORT(GO:0006913)	0.085341	0.590018	0	0	0	0
REGULATION_OF_ERK1_AND_ERK2_CASCADE(GO:0070372)	0.084925	0.577443	0	0	0	0
NEGATIVE_REGULATION_OF_CYSTEINE-TYPE_ENDOPEPTIDASE_ACTIVITY_INVOLVED_IN_APOPTOTIC_PROCESS(GO:0043154)	0.084859	0.706449	0	0	0	1
PANCREAS_DEVELOPMENT(GO:0031016)	0.084787	0.628489	1	0	0	0
PURINE_NUCLEOTIDE_BIOSYNTHETIC_PROCESS(GO:0006164)	0.084574	0.561685	0	0	1	0
ANTIGEN_PROCESSING_AND_PRESENTATION_OF_EXOGENOUS_PEPTIDE_ANTIGEN_VIA_MHC_CLASS_I(GO:0042590)	0.084525	0.666116	0	0	0	0
NEGATIVE_REGULATION_OF_T_CELL_ACTIVATION(GO:0050868)	0.084525	0.65111	0	1	1	0
ANTIGEN_PROCESSING_AND_PRESENTATION_OF_EXOGENOUS_PEPTIDE_ANTIGEN_VIA_MHC_CLASS_I__TAP-DEPENDENT(GO:0002479)	0.084418	0.656458	0	0	0	0
EMBRYONIC_PATTERN_SPECIFICATION(GO:0009880)	0.084164	0.71052	0	0	0	0
REGULATION_OF_GLUCOSE_METABOLIC_PROCESS(GO:0010906)	0.08409	0.657737	0	0	0	0
RESPONSE_TO_CYTOKINE_STIMULUS(GO:0034097)	0.083884	0.247537	0	1	1	1
CENTRAL_NERVOUS_SYSTEM_DEVELOPMENT(GO:0007417)	0.083554	0.358943	0	0	0	0
CATION_TRANSPORT(GO:0006812)	0.083535	0.311981	1	1	1	0
POSITIVE_REGULATION_OF_LYASE_ACTIVITY(GO:0051349)	0.083525	0.682439	1	0	1	0
ELEVATION_OF_CYTOSOLIC_CALCIUM_ION_CONCENTRATION(GO:0007204)	0.083453	0.514206	1	0	0	0
CYTOSOLIC_CALCIUM_ION_HOMEOSTASIS(GO:0051480)	0.083176	0.482721	1	0	0	0
POSITIVE_REGULATION_OF_PROTEIN_TRANSPORT(GO:0051222)	0.083022	0.50911	0	0	0	1
POSITIVE_REGULATION_OF_KINASE_ACTIVITY(GO:0033674)	0.083004	0.215885	0	0	0	1
PROTEIN_LOCALIZATION(GO:0008104)	0.082772	0.266651	0	0	0	1
POSITIVE_REGULATION_OF_TRANSFERASE_ACTIVITY(GO:0051347)	0.0827	0.215298	0	0	0	1
POSITIVE_REGULATION_OF_MACROMOLECULE_BIOSYNTHETIC_PROCESS(GO:0010557)	0.082668	0.102296	0	0	0	1
CYTOKINE-MEDIATED_SIGNALING_PATHWAY(GO:0019221)	0.082462	0.368696	0	1	1	1
POSITIVE_REGULATION_OF_TRANSCRIPTION_FROM_RNA_POLYMERASE_II_PROMOTER(GO:0045944)	0.082203	0.266653	0	0	0	1
HEMOPOIESIS(GO:0030097)	0.081927	0.399576	0	0	0	0
NEGATIVE_REGULATION_OF_CELLULAR_METABOLIC_PROCESS(GO:0031324)	0.081908	0.145431	0	0	0	1
POSITIVE_REGULATION_OF_STRESS-ACTIVATED_MAPK_CASCADE(GO:0032874)	0.081576	0.801633	1	1	1	0
REGULATION_OF_CELL_DEATH(GO:0010941)	0.081316	0.0987145	0	0	0	1
REGULATION_OF_APOPTOTIC_PROCESS(GO:0042981)	0.080994	0.109524	0	0	0	1
CELL_PROLIFERATION(GO:0008283)	0.080994	0.39484	0	0	0	0
CELLULAR_CALCIUM_ION_HOMEOSTASIS(GO:0006874)	0.080924	0.48528	1	0	1	0
NEGATIVE_REGULATION_OF_GENE_EXPRESSION(GO:0010629)	0.080749	0.313519	0	0	0	1
ACUTE_INFLAMMATORY_RESPONSE(GO:0002526)	0.080678	0.728093	0	1	0	0
PROTEIN_LOCALIZATION_IN_MEMBRANE(GO:0072657)	0.080678	0.758194	0	0	0	0
REGULATION_OF_INTERLEUKIN-6_PRODUCTION(GO:0032675)	0.079999	0.706447	0	0	0	1
NEGATIVE_REGULATION_OF_MYELOID_CELL_DIFFERENTIATION(GO:0045638)	0.079999	0.794533	0	0	0	1
REGULATION_OF_INTERFERON-GAMMA_PRODUCTION(GO:0032649)	0.079923	0.698511	0	0	0	1
CALCIUM_ION_HOMEOSTASIS(GO:0055074)	0.079879	0.533471	0	0	1	0
PROTEIN_TETRAMERIZATION(GO:0051262)	0.079804	0.718969	0	0	0	0
POSITIVE_REGULATION_OF_SECRETION(GO:0051047)	0.079627	0.57272	0	0	1	1
RESPONSE_TO_REACTIVE_OXYGEN_SPECIES(GO:0000302)	0.079596	0.701159	0	0	0	0
PROTEIN_LOCALIZATION_TO_ORGANELLE(GO:0033365)	0.079343	0.552978	0	0	0	0
CELLULAR_RESPONSE_TO_REACTIVE_OXYGEN_SPECIES(GO:0034614)	0.07914	0.777521	0	0	0	0
POSITIVE_REGULATION_OF_JAK-STAT_CASCADE(GO:0046427)	0.07914	0.667308	0	1	0	0
PROTEIN_HOMOOLIGOMERIZATION(GO:0051260)	0.07914	0.723257	0	0	0	0
AMINO_ACID_TRANSPORT(GO:0006865)	0.07914	0.750032	0	0	0	0
ANTIGEN_PROCESSING_AND_PRESENTATION_OF_PEPTIDE_ANTIGEN_VIA_MHC_CLASS_I(GO:0002474)	0.07914	0.77556	0	0	0	0
CELLULAR_RESPONSE_TO_ORGANIC_SUBSTANCE(GO:0071310)	0.078938	0.19924	0	0	0	1
POSITIVE_REGULATION_OF_SIGNAL_TRANSDUCTION(GO:0009967)	0.078921	0.271461	0	0	0	1
GLUCOSE_METABOLIC_PROCESS(GO:0006006)	0.078835	0.636902	0	0	1	1
DETECTION_OF_STIMULUS(GO:0051606)	0.078618	0.647529	1	0	0	0
POSITIVE_REGULATION_OF_TRANSCRIPTION__DNA-DEPENDENT(GO:0045893)	0.078498	0.267767	0	0	0	1
NEGATIVE_REGULATION_OF_TRANSCRIPTION_FROM_RNA_POLYMERASE_II_PROMOTER(GO:0000122)	0.078491	0.50294	0	0	0	1
MONOCARBOXYLIC_ACID_TRANSPORT(GO:0015718)	0.078327	0.723498	1	0	0	0
INDUCTION_OF_APOPTOSIS_BY_INTRACELLULAR_SIGNALS(GO:0008629)	0.078327	0.757245	0	0	0	0
CELL-CELL_SIGNALING(GO:0007267)	0.078313	0.274951	0	0	0	1
POSITIVE_REGULATION_OF_PROTEIN_KINASE_ACTIVITY(GO:0045860)	0.078	0.389317	0	0	0	1
CELL_DIVISION(GO:0051301)	0.07785	0.798189	0	0	0	0
NEGATIVE_REGULATION_OF_CYSTEINE-TYPE_ENDOPEPTIDASE_ACTIVITY(GO:2000117)	0.077678	0.781884	0	0	0	1
LEUKOCYTE_ACTIVATION(GO:0045321)	0.077184	0.64489	0	0	0	0
ION_TRANSPORT(GO:0006811)	0.077006	0.417345	1	1	1	0
POSITIVE_REGULATION_OF_CELLULAR_BIOSYNTHETIC_PROCESS(GO:0031328)	0.076981	0.247944	0	0	0	1
EAR_DEVELOPMENT(GO:0043583)	0.076832	0.83742	1	0	0	0
RESPONSE_TO_TOXIN(GO:0009636)	0.076832	0.854763	0	0	0	0
POSITIVE_REGULATION_OF_CATALYTIC_ACTIVITY(GO:0043085)	0.076759	0.261964	0	1	1	1
MORPHOGENESIS_OF_EMBRYONIC_EPITHELIUM(GO:0016331)	0.076703	0.8692	0	0	0	0
GLYCOSAMINOGLYCAN_METABOLIC_PROCESS(GO:0030203)	0.076703	0.849307	0	0	0	0
REGULATION_OF_CYTOKINE_PRODUCTION(GO:0001817)	0.076461	0.504456	0	0	0	1
TRANSMEMBRANE_TRANSPORT(GO:0055085)	0.076361	0.453369	1	1	1	0
POSITIVE_REGULATION_OF_CHEMOKINE_PRODUCTION(GO:0032722)	0.076297	0.843752	0	0	0	1
ESTABLISHMENT_OR_MAINTENANCE_OF_CELL_POLARITY(GO:0007163)	0.076297	0.835028	0	0	0	0
REGULATION_OF_CELL_CYCLE_PROCESS(GO:0010564)	0.076067	0.636549	0	0	0	0
POSITIVE_REGULATION_OF_CYTOKINE_PRODUCTION(GO:0001819)	0.076007	0.649507	0	0	0	1
REGULATION_OF_OXIDOREDUCTASE_ACTIVITY(GO:0051341)	0.075891	0.75259	0	0	0	0
POSITIVE_REGULATION_OF_CELL_GROWTH(GO:0030307)	0.07579	0.855469	0	0	0	0
REGULATION_OF_GLUCOSE_IMPORT(GO:0046324)	0.0757	0.883954	0	0	0	0
POSITIVE_REGULATION_OF_HYDROLASE_ACTIVITY(GO:0051345)	0.075268	0.478127	0	1	1	1
POSITIVE_REGULATION_OF_STRESS-ACTIVATED_PROTEIN_KINASE_SIGNALING_CASCADE(GO:0070304)	0.075029	0.87374	0	1	1	0
CARBOHYDRATE_BIOSYNTHETIC_PROCESS(GO:0016051)	0.074984	0.737112	0	0	0	0
VERY_LONG-CHAIN_FATTY_ACID_METABOLIC_PROCESS(GO:0000038)	0.074908	0.834416	0	0	0	0
REGULATION_OF_CELL-MATRIX_ADHESION(GO:0001952)	0.074754	0.797964	0	1	1	1
REGULATION_OF_PROTEOLYSIS(GO:0030162)	0.074551	0.819144	0	0	0	1
POSITIVE_REGULATION_OF_APOPTOTIC_PROCESS(GO:0043065)	0.074532	0.589513	0	0	0	1
POSITIVE_REGULATION_OF_PROGRAMMED_CELL_DEATH(GO:0043068)	0.074532	0.568917	0	0	0	1
NUCLEOSIDE_TRIPHOSPHATE_CATABOLIC_PROCESS(GO:0009143)	0.074449	0.738147	1	1	1	1
NEGATIVE_REGULATION_OF_BIOSYNTHETIC_PROCESS(GO:0009890)	0.074355	0.496547	0	0	0	1
REGULATION_OF_ACTIN_POLYMERIZATION_OR_DEPOLYMERIZATION(GO:0008064)	0.074267	0.86153	0	0	0	0
ACTIVATION_OF_PROTEIN_KINASE_ACTIVITY(GO:0032147)	0.074267	0.700053	0	0	0	1
DEVELOPMENTAL_GROWTH(GO:0048589)	0.074267	0.851805	0	0	0	0
PEPTIDE_METABOLIC_PROCESS(GO:0006518)	0.073847	0.895385	0	0	0	0
SENSORY_PERCEPTION(GO:0007600)	0.073738	0.757957	1	1	1	0
ENERGY_RESERVE_METABOLIC_PROCESS(GO:0006112)	0.073658	0.788388	0	0	0	0
RESPONSE_TO_ABIOTIC_STIMULUS(GO:0009628)	0.073658	0.67526	0	0	0	0
NEGATIVE_REGULATION_OF_SEQUENCE-SPECIFIC_DNA_BINDING_TRANSCRIPTION_FACTOR_ACTIVITY(GO:0043433)	0.073293	0.806701	0	0	0	1
REGULATION_OF_MAPK_CASCADE(GO:0043408)	0.073217	0.701307	0	0	0	1
ANTIGEN_PROCESSING_AND_PRESENTATION(GO:0019882)	0.07316	0.941449	0	0	0	0
B_CELL_ACTIVATION(GO:0042113)	0.07316	0.865481	0	0	0	0
REGULATION_OF_GTPASE_ACTIVITY(GO:0043087)	0.07316	0.86438	0	0	0	1
ADAPTIVE_IMMUNE_RESPONSE(GO:0002250)	0.072914	0.85186	0	0	0	0
INOSITOL_PHOSPHATE-MEDIATED_SIGNALING(GO:0048016)	0.072745	0.868506	0	0	0	0
RESPONSE_TO_BIOTIC_STIMULUS(GO:0009607)	0.072678	0.696504	0	0	0	1
RESPONSE_TO_INTERLEUKIN-1(GO:0070555)	0.072587	0.88909	0	1	0	1
SYNAPTIC_TRANSMISSION(GO:0007268)	0.072587	0.718677	0	0	0	0
POSITIVE_REGULATION_OF_CELL_DEATH(GO:0010942)	0.072527	0.640415	0	0	0	1
PROTEIN_COMPLEX_ASSEMBLY(GO:0006461)	0.072393	0.700632	0	0	0	0
PROTEOLYSIS(GO:0006508)	0.072237	0.778146	0	0	0	0
INNATE_IMMUNE_RESPONSE(GO:0045087)	0.072216	0.685297	0	0	0	1
REGULATION_OF_ENDOPEPTIDASE_ACTIVITY(GO:0052548)	0.072118	0.724826	0	0	0	1
PURINE_NUCLEOTIDE_CATABOLIC_PROCESS(GO:0006195)	0.072109	0.805732	1	1	1	1
POSITIVE_REGULATION_OF_RECEPTOR-MEDIATED_ENDOCYTOSIS(GO:0048260)	0.071831	0.945164	0	0	0	0
POSITIVE_REGULATION_OF_GENE_EXPRESSION(GO:0010628)	0.071691	0.641964	0	0	0	1
POSITIVE_REGULATION_OF_CAMP_BIOSYNTHETIC_PROCESS(GO:0030819)	0.071603	0.866952	1	0	1	0
AMINE_BIOSYNTHETIC_PROCESS(GO:0009309)	0.07144	0.866684	0	0	0	0
T_CELL_ACTIVATION(GO:0042110)	0.071222	0.885956	0	0	0	0
DIGESTION(GO:0007586)	0.071222	0.919456	0	0	0	0
POSITIVE_REGULATION_OF_PROTEIN_CATABOLIC_PROCESS(GO:0045732)	0.071222	0.942737	0	0	0	1
POSITIVE_REGULATION_OF_NF-KAPPAB_TRANSCRIPTION_FACTOR_ACTIVITY(GO:0051092)	0.071167	0.901794	0	0	0	1
NEGATIVE_REGULATION_OF_LIPID_METABOLIC_PROCESS(GO:0045833)	0.071124	0.843019	0	0	0	1
REGULATION_OF_PEPTIDASE_ACTIVITY(GO:0052547)	0.070935	0.759732	0	0	0	1
POSITIVE_REGULATION_OF_INTRACELLULAR_PROTEIN_KINASE_CASCADE(GO:0010740)	0.07082	0.754048	0	0	0	1
REGULATION_OF_TRANSCRIPTION_FROM_RNA_POLYMERASE_II_PROMOTER(GO:0006357)	0.070701	0.761008	0	0	0	1
REGULATION_OF_SEQUENCE-SPECIFIC_DNA_BINDING_TRANSCRIPTION_FACTOR_ACTIVITY(GO:0051090)	0.070674	0.843706	0	0	0	1
TRANSMEMBRANE_RECEPTOR_PROTEIN_TYROSINE_KINASE_SIGNALING_PATHWAY(GO:0007169)	0.070312	0.749953	0	0	0	0
NEGATIVE_REGULATION_OF_ANGIOGENESIS(GO:0016525)	0.070207	0.975048	0	1	1	1
LONG-CHAIN_FATTY_ACID_METABOLIC_PROCESS(GO:0001676)	0.070004	0.936474	0	0	0	0
POSITIVE_REGULATION_OF_PHOSPHOLIPASE_C_ACTIVITY(GO:0010863)	0.0697	0.868573	0	0	0	0
NUCLEOTIDE_METABOLIC_PROCESS(GO:0009117)	0.069666	0.864377	0	1	1	1
POSITIVE_REGULATION_OF_PROTEIN_IMPORT_INTO_NUCLEUS(GO:0042307)	0.069482	0.909582	0	0	0	0
GLIAL_CELL_DIFFERENTIATION(GO:0010001)	0.069395	0.969844	0	0	0	0
CHOLESTEROL_TRANSPORT(GO:0030301)	0.069395	0.960971	0	0	0	1
REPRODUCTION(GO:0000003)	0.069363	0.871893	0	0	0	1
REGULATION_OF_NF-KAPPAB_IMPORT_INTO_NUCLEUS(GO:0042345)	0.069252	0.9794	0	0	0	1
REGULATION_OF_IMMUNE_SYSTEM_PROCESS(GO:0002682)	0.069221	0.745741	0	1	1	1
POSITIVE_REGULATION_OF_SEQUENCE-SPECIFIC_DNA_BINDING_TRANSCRIPTION_FACTOR_ACTIVITY(GO:0051091)	0.069047	0.87524	0	0	0	1
RESPONSE_TO_BACTERIUM(GO:0009617)	0.068889	0.856838	0	0	0	1
SULFUR_COMPOUND_METABOLIC_PROCESS(GO:0006790)	0.06845	0.908142	0	0	0	0
NEUROLOGICAL_SYSTEM_PROCESS(GO:0050877)	0.06841	0.894938	1	0	1	0
REGULATION_OF_NEURON_PROJECTION_DEVELOPMENT(GO:0010975)	0.068177	0.989096	0	0	0	0
AEROBIC_RESPIRATION(GO:0009060)	0.068177	0.972487	0	0	1	0
REGULATION_OF_CELL-CELL_ADHESION(GO:0022407)	0.068177	0.962854	0	0	0	0
REGULATION_OF_FATTY_ACID_BIOSYNTHETIC_PROCESS(GO:0042304)	0.068177	0.960068	0	0	0	0
REGULATION_OF_PHOSPHOLIPASE_ACTIVITY(GO:0010517)	0.067731	0.922064	0	0	0	0
POSITIVE_REGULATION_OF_GTPASE_ACTIVITY(GO:0043547)	0.067708	0.955547	0	0	0	0
TRANSMISSION_OF_NERVE_IMPULSE(GO:0019226)	0.067588	0.919099	0	0	0	0
REGULATION_OF_RESPONSE_TO_STRESS(GO:0080134)	0.067575	0.932974	0	0	0	1
POSITIVE_REGULATION_OF_PHOSPHOLIPASE_ACTIVITY(GO:0010518)	0.067465	0.995055	0	0	0	0
REGULATION_OF_INTERLEUKIN-12_PRODUCTION(GO:0032655)	0.067307	0.963722	0	0	0	0
GLUTATHIONE_METABOLIC_PROCESS(GO:0006749)	0.067102	0.979596	0	0	0	0
REGULATION_OF_INTERFERON-GAMMA-MEDIATED_SIGNALING_PATHWAY(GO:0060334)	0.066959	0.939905	0	0	0	0
CELLULAR_RESPONSE_TO_GROWTH_FACTOR_STIMULUS(GO:0071363)	0.066629	0.985651	0	0	0	1
UNSATURATED_FATTY_ACID_BIOSYNTHETIC_PROCESS(GO:0006636)	0.066516	0.957489	1	0	0	1
STEROL_TRANSPORT(GO:0015918)	0.066409	0.966199	0	0	0	0
IMMUNE_RESPONSE(GO:0006955)	0.066082	0.946032	0	0	0	1
RESPONSE_TO_GROWTH_FACTOR_STIMULUS(GO:0070848)	0.065949	0.956831	0	0	0	1
REGULATION_OF_TYPE_I_INTERFERON-MEDIATED_SIGNALING_PATHWAY(GO:0060338)	0.065893	0.991278	0	0	0	0
NEGATIVE_REGULATION_OF_LEUKOCYTE_PROLIFERATION(GO:0070664)	0.065893	0.981211	0	0	0	0
POSITIVE_REGULATION_OF_ENDOCYTOSIS(GO:0045807)	0.065794	0.994747	0	0	0	0
POSITIVE_REGULATION_OF_CYTOKINE_BIOSYNTHETIC_PROCESS(GO:0042108)	0.065567	0.994826	0	1	1	1
FATTY_ACID_BIOSYNTHETIC_PROCESS(GO:0006633)	0.065409	0.968679	0	0	0	1
CELLULAR_MEMBRANE_ORGANIZATION(GO:0016044)	0.065292	0.956804	0	0	0	1
LEUKOCYTE_CHEMOTAXIS(GO:0030595)	0.065057	0.9606	1	0	0	1
ADHERENS_JUNCTION_ORGANIZATION(GO:0034332)	0.064953	0.971453	0	0	0	1
ICOSANOID_METABOLIC_PROCESS(GO:0006690)	0.064751	0.947361	1	0	0	0
POSITIVE_REGULATION_OF_IMMUNE_SYSTEM_PROCESS(GO:0002684)	0.064523	0.831917	0	1	0	1
POSITIVE_REGULATION_OF_PROTEIN_TYROSINE_KINASE_ACTIVITY(GO:0061098)	0.064523	0.949003	0	0	0	0
RESPONSE_TO_RADIATION(GO:0009314)	0.064117	0.897976	0	1	0	0
ENDOCYTOSIS(GO:0006897)	0.063878	0.882027	0	0	1	1
PROTEIN_PHOSPHORYLATION(GO:0006468)	0.063682	0.802166	0	0	0	1
REGULATION_OF_CELLULAR_LOCALIZATION(GO:0060341)	0.063653	0.774436	0	0	0	1
PROTEIN_TARGETING(GO:0006605)	0.063609	0.902101	0	0	0	0
PROSTAGLANDIN_METABOLIC_PROCESS(GO:0006693)	0.063609	0.903599	1	0	0	1
CELLULAR_HOMEOSTASIS(GO:0019725)	0.063484	0.814387	0	0	0	0
REGULATION_OF_NEUROTRANSMITTER_LEVELS(GO:0001505)	0.06344	0.940215	0	0	0	0
PROTEIN_OLIGOMERIZATION(GO:0051259)	0.063137	0.912722	0	0	0	0
PROTEIN_IMPORT(GO:0017038)	0.063123	0.893462	0	0	0	0
RESPONSE_TO_LIPID(GO:0033993)	0.063061	0.912694	0	0	0	1
INDUCTION_OF_APOPTOSIS(GO:0006917)	0.062872	0.793219	0	0	0	1
PHOSPHATIDYLCHOLINE_METABOLIC_PROCESS(GO:0046470)	0.062803	0.925521	0	0	0	0
PHOSPHORYLATION(GO:0016310)	0.062349	0.690468	0	0	0	1
NUCLEOBASE-CONTAINING_SMALL_MOLECULE_METABOLIC_PROCESS(GO:0055086)	0.061852	0.733586	0	1	1	0
CHOLESTEROL_HOMEOSTASIS(GO:0042632)	0.061728	0.893147	0	0	0	0
STEROL_HOMEOSTASIS(GO:0055092)	0.061728	0.869404	0	0	0	0
REGULATION_OF_PROTEIN_CATABOLIC_PROCESS(GO:0042176)	0.061533	0.856343	0	0	0	1
CALCIUM_ION_TRANSPORT_INTO_CYTOSOL(GO:0060402)	0.061445	0.908779	0	0	0	0
LIPID_HOMEOSTASIS(GO:0055088)	0.061325	0.866237	0	0	0	0
REGULATION_OF_IMMUNE_RESPONSE(GO:0050776)	0.060757	0.636556	0	1	1	0
HORMONE-MEDIATED_SIGNALING_PATHWAY(GO:0009755)	0.060654	0.883376	0	0	0	0
RESPONSE_TO_HYDROGEN_PEROXIDE(GO:0042542)	0.060346	0.864229	0	0	0	0
PROTEIN_AUTOPHOSPHORYLATION(GO:0046777)	0.060233	0.841303	0	0	0	0
INTRACELLULAR_SIGNAL_TRANSDUCTION(GO:0035556)	0.060192	0.48735	0	0	0	0
SIGNAL_TRANSDUCTION_IN_RESPONSE_TO_DNA_DAMAGE(GO:0042770)	0.060183	0.859379	0	0	0	0
CELL_PROJECTION_ASSEMBLY(GO:0030031)	0.060138	0.859873	1	1	1	0
LIPID_TRANSPORT(GO:0006869)	0.060116	0.759217	0	0	0	0
HOMEOSTATIC_PROCESS(GO:0042592)	0.060076	0.562325	0	0	0	0
INSULIN_RECEPTOR_SIGNALING_PATHWAY(GO:0008286)	0.059522	0.781937	0	0	0	0
DEFENSE_RESPONSE(GO:0006952)	0.059457	0.438751	0	1	1	1
REGULATION_OF_RAS_PROTEIN_SIGNAL_TRANSDUCTION(GO:0046578)	0.059407	0.763939	0	0	0	0
POSITIVE_REGULATION_OF_INTERFERON-GAMMA_PRODUCTION(GO:0032729)	0.059041	0.869181	0	0	0	1
REGULATION_OF_CYTOKINE_BIOSYNTHETIC_PROCESS(GO:0042035)	0.058819	0.838464	0	1	1	1
TRIGLYCERIDE_HOMEOSTASIS(GO:0070328)	0.058504	0.837966	0	0	0	0
REGULATION_OF_LIPID_BIOSYNTHETIC_PROCESS(GO:0046890)	0.058404	0.766989	0	0	0	0
ALCOHOL_METABOLIC_PROCESS(GO:0006066)	0.05824	0.541526	0	0	0	0
ACTIVATION_OF_PHOSPHOLIPASE_C_ACTIVITY(GO:0007202)	0.058211	0.685389	0	0	0	0
PROTEIN_PROCESSING(GO:0016485)	0.058026	0.815188	0	1	0	0
JAK-STAT_CASCADE(GO:0007259)	0.058026	0.784206	0	1	1	0
CELLULAR_LIPID_CATABOLIC_PROCESS(GO:0044242)	0.057967	0.679375	0	0	0	0
WNT_RECEPTOR_SIGNALING_PATHWAY(GO:0016055)	0.057927	0.788567	0	0	0	0
RESPONSE_TO_TUMOR_NECROSIS_FACTOR(GO:0034612)	0.057736	0.745116	0	0	0	1
MYD88-INDEPENDENT_TOLL-LIKE_RECEPTOR_SIGNALING_PATHWAY(GO:0002756)	0.057636	0.75511	0	0	0	1
NEUROTRANSMITTER_TRANSPORT(GO:0006836)	0.057599	0.846981	0	0	0	0
G-PROTEIN_SIGNALING__COUPLED_TO_CAMP_NUCLEOTIDE_SECOND_MESSENGER(GO:0007188)	0.057402	0.766474	0	0	0	0
NEGATIVE_REGULATION_OF_CELL-SUBSTRATE_ADHESION(GO:0010812)	0.057214	0.864808	0	0	0	0
REGULATION_OF_ADAPTIVE_IMMUNE_RESPONSE(GO:0002819)	0.057214	0.790532	0	0	0	0
DNA_CONFORMATION_CHANGE(GO:0071103)	0.057214	0.837485	0	0	0	0
CELLULAR_ION_HOMEOSTASIS(GO:0006873)	0.05703	0.513256	0	0	0	0
GTP_CATABOLIC_PROCESS(GO:0006184)	0.056979	0.790297	1	0	0	0
ACTIVATION_OF_PHOSPHOLIPASE_C_ACTIVITY_BY_G-PROTEIN_COUPLED_RECEPTOR_PROTEIN_SIGNALING_PATHWAY_COUPLED_TO_IP3_SECOND_MESSENGER(GO:0007200)	0.056933	0.809843	0	0	0	0
RECEPTOR_INTERNALIZATION(GO:0031623)	0.05655	0.790257	0	0	0	0
POSITIVE_REGULATION_OF_INTRACELLULAR_TRANSPORT(GO:0032388)	0.056354	0.751126	0	0	0	0
RESPONSE_TO_TYPE_I_INTERFERON(GO:0034340)	0.056261	0.803051	0	1	1	1
PHOSPHATIDYLINOSITOL-MEDIATED_SIGNALING(GO:0048015)	0.056145	0.716584	0	0	0	0
ORGANELLE_ORGANIZATION(GO:0006996)	0.056104	0.348289	0	0	1	0
REGULATION_OF_PROTEIN_LOCALIZATION(GO:0032880)	0.056099	0.503969	0	0	0	1
POSITIVE_REGULATION_OF_TUMOR_NECROSIS_FACTOR_PRODUCTION(GO:0032760)	0.055996	0.794323	0	0	0	1
STRESS-ACTIVATED_MAPK_CASCADE(GO:0051403)	0.055996	0.686954	0	0	0	0
RESPONSE_TO_GLUCOSE_STIMULUS(GO:0009749)	0.055996	0.811395	0	1	1	0
PHOSPHATE-CONTAINING_COMPOUND_METABOLIC_PROCESS(GO:0006796)	0.055977	0.307428	0	0	0	1
INTRACELLULAR_PROTEIN_TRANSPORT(GO:0006886)	0.055844	0.561843	0	0	0	0
GLUCOSE_HOMEOSTASIS(GO:0042593)	0.0558	0.749026	0	0	0	0
POSITIVE_REGULATION_OF_CYTOKINE_SECRETION(GO:0050715)	0.055753	0.719551	0	0	0	1
TOLL-LIKE_RECEPTOR_4_SIGNALING_PATHWAY(GO:0034142)	0.055676	0.650365	0	0	0	1
TOLL-LIKE_RECEPTOR_1_SIGNALING_PATHWAY(GO:0034130)	0.055638	0.690168	0	0	0	1
TOLL-LIKE_RECEPTOR_2_SIGNALING_PATHWAY(GO:0034134)	0.055638	0.674837	0	0	0	1
RESPONSE_TO_PEPTIDE_HORMONE_STIMULUS(GO:0043434)	0.055576	0.535009	0	0	0	0
REGULATION_OF_VESICLE-MEDIATED_TRANSPORT(GO:0060627)	0.055528	0.624453	0	0	1	0
REGULATION_OF_INNATE_IMMUNE_RESPONSE(GO:0045088)	0.05537	0.56356	1	0	0	1
CELLULAR_RESPONSE_TO_STRESS(GO:0033554)	0.055025	0.303118	0	0	0	0
RESPONSE_TO_UNFOLDED_PROTEIN(GO:0006986)	0.054981	0.776197	0	0	0	1
TOLL_SIGNALING_PATHWAY(GO:0008063)	0.054946	0.614013	0	0	0	1
POSITIVE_REGULATION_OF_PROTEIN_SERINE-THREONINE_KINASE_ACTIVITY(GO:0071902)	0.054873	0.501196	0	0	0	0
POSITIVE_REGULATION_OF_NITRIC_OXIDE_BIOSYNTHETIC_PROCESS(GO:0045429)	0.054778	0.779547	0	0	0	1
REGULATION_OF_PROTEIN_COMPLEX_ASSEMBLY(GO:0043254)	0.054557	0.680013	0	0	0	1
REGULATION_OF_GLUCOSE_TRANSPORT(GO:0010827)	0.054474	0.740773	0	0	0	0
PATTERN_RECOGNITION_RECEPTOR_SIGNALING_PATHWAY(GO:0002221)	0.054269	0.590357	0	0	0	1
CELL_CYCLE(GO:0007049)	0.054269	0.400684	0	0	0	0
REGULATION_OF_ENDOCYTOSIS(GO:0030100)	0.054256	0.659798	0	0	0	0
ION_HOMEOSTASIS(GO:0050801)	0.054205	0.398571	0	0	0	0
CAMP-MEDIATED_SIGNALING(GO:0019933)	0.054058	0.633704	0	0	0	0
CELLULAR_RESPONSE_TO_INSULIN_STIMULUS(GO:0032869)	0.053966	0.556718	0	0	0	0
CELLULAR_AMINO_ACID_BIOSYNTHETIC_PROCESS(GO:0008652)	0.053966	0.70023	0	0	0	0
TRIGLYCERIDE_METABOLIC_PROCESS(GO:0006641)	0.053966	0.657451	0	0	0	0
REGULATION_OF_T_CELL_ACTIVATION(GO:0050863)	0.053926	0.457587	0	0	0	0
REGULATION_OF_MAP_KINASE_ACTIVITY(GO:0043405)	0.053628	0.472097	0	0	0	0
FATTY_ACID_METABOLIC_PROCESS(GO:0006631)	0.053628	0.469285	0	0	0	1
G2-M_TRANSITION_OF_MITOTIC_CELL_CYCLE(GO:0000086)	0.053386	0.747023	0	0	0	0
ACTIVATION_OF_INNATE_IMMUNE_RESPONSE(GO:0002218)	0.05313	0.569478	0	0	0	1
CELLULAR_PROTEIN_COMPLEX_ASSEMBLY(GO:0043623)	0.053111	0.589186	1	0	0	0
REGULATION_OF_RAS_GTPASE_ACTIVITY(GO:0032318)	0.052869	0.630646	0	0	0	0
POSITIVE_REGULATION_OF_PROTEOLYSIS(GO:0045862)	0.052829	0.715023	0	0	0	0
RESPONSE_TO_INSULIN_STIMULUS(GO:0032868)	0.052791	0.528718	0	0	0	0
RESPONSE_TO_OXIDATIVE_STRESS(GO:0006979)	0.052717	0.508744	0	0	0	0
INTRACELLULAR_RECEPTOR_MEDIATED_SIGNALING_PATHWAY(GO:0030522)	0.052633	0.555111	0	0	0	0
NEGATIVE_REGULATION_OF_MAPK_CASCADE(GO:0043409)	0.052613	0.707548	0	0	0	0
REGULATION_OF_RHO_GTPASE_ACTIVITY(GO:0032319)	0.052516	0.69002	0	0	0	0
PROTEIN_TRANSPORT(GO:0015031)	0.052493	0.427307	0	0	0	0
PHOSPHOLIPID_TRANSPORT(GO:0015914)	0.052342	0.757695	0	0	0	0
PROTEIN_MODIFICATION_PROCESS(GO:0006464)	0.052284	0.0672738	0	0	0	1
HETEROCYCLE_METABOLIC_PROCESS(GO:0046483)	0.052263	0.231495	0	0	1	0
POSITIVE_REGULATION_OF_INTERLEUKIN-12_PRODUCTION(GO:0032735)	0.05219	0.74553	0	0	0	0
MITOSIS(GO:0007067)	0.05219	0.750827	0	0	0	0
REGULATION_OF_TUMOR_NECROSIS_FACTOR_PRODUCTION(GO:0032680)	0.051936	0.674507	0	0	0	0
REGULATION_OF_PROTEIN_TYROSINE_KINASE_ACTIVITY(GO:0061097)	0.051936	0.72601	0	0	0	1
NOTCH_SIGNALING_PATHWAY(GO:0007219)	0.051936	0.799932	0	1	0	1
ANION_TRANSPORT(GO:0006820)	0.051733	0.625958	1	0	0	0
REGULATION_OF_RECEPTOR_ACTIVITY(GO:0010469)	0.051495	0.704414	0	1	1	0
FEMALE_PREGNANCY(GO:0007565)	0.051428	0.668556	0	0	0	0
G-PROTEIN_SIGNALING__COUPLED_TO_CYCLIC_NUCLEOTIDE_SECOND_MESSENGER(GO:0007187)	0.051013	0.495633	1	0	0	0
FATTY_ACID_BETA-OXIDATION(GO:0006635)	0.050981	0.626568	0	0	0	0
ISOPRENOID_METABOLIC_PROCESS(GO:0006720)	0.050893	0.61358	1	0	0	0
POSITIVE_REGULATION_OF_T_CELL_ACTIVATION(GO:0050870)	0.050776	0.429956	0	0	0	0
POSITIVE_REGULATION_OF_IMMUNE_RESPONSE(GO:0050778)	0.050618	0.27347	0	0	0	0
CELL_DEATH(GO:0008219)	0.050595	0.21732	0	0	0	1
MYD88-DEPENDENT_TOLL-LIKE_RECEPTOR_SIGNALING_PATHWAY(GO:0002755)	0.05057	0.529882	0	0	0	1
LIPID_CATABOLIC_PROCESS(GO:0016042)	0.050346	0.441422	0	0	0	1
ESTABLISHMENT_OF_PROTEIN_LOCALIZATION(GO:0045184)	0.050216	0.330557	0	0	0	0
RETINOID_METABOLIC_PROCESS(GO:0001523)	0.049906	0.729396	0	0	0	0
TYPE_I_INTERFERON-MEDIATED_SIGNALING_PATHWAY(GO:0060337)	0.049906	0.682123	0	1	1	1
LEARNING_OR_MEMORY(GO:0007611)	0.049906	0.671495	0	1	1	0
SULFUR_AMINO_ACID_METABOLIC_PROCESS(GO:0000096)	0.049906	0.634228	0	0	0	0
S_PHASE_OF_MITOTIC_CELL_CYCLE(GO:0000084)	0.049906	0.704506	0	0	0	0
TOLL-LIKE_RECEPTOR_SIGNALING_PATHWAY(GO:0002224)	0.049326	0.469224	0	0	0	1
REGULATION_OF_PROTEIN_IMPORT_INTO_NUCLEUS(GO:0042306)	0.049216	0.507851	0	0	0	0
MONOCARBOXYLIC_ACID_METABOLIC_PROCESS(GO:0032787)	0.049051	0.212691	1	0	0	0
RECEPTOR-MEDIATED_ENDOCYTOSIS(GO:0006898)	0.048282	0.50011	0	0	0	1
INTRACELLULAR_PROTEIN_KINASE_CASCADE(GO:0007243)	0.048145	0.195537	0	0	0	0
AROMATIC_COMPOUND_CATABOLIC_PROCESS(GO:0019439)	0.047876	0.675648	0	0	0	0
M_PHASE_OF_MITOTIC_CELL_CYCLE(GO:0000087)	0.047756	0.676913	0	0	0	0
POSITIVE_REGULATION_OF_TRANSCRIPTION_FACTOR_IMPORT_INTO_NUCLEUS(GO:0042993)	0.047622	0.691347	0	0	0	0
PROTEIN_MATURATION(GO:0051604)	0.047548	0.594086	0	0	0	0
POSITIVE_REGULATION_OF_INNATE_IMMUNE_RESPONSE(GO:0045089)	0.047533	0.366805	0	0	0	1
NEGATIVE_REGULATION_OF_G-PROTEIN_COUPLED_RECEPTOR_PROTEIN_SIGNALING_PATHWAY(GO:0045744)	0.04747	0.686379	0	0	0	1
FATTY_ACID_CATABOLIC_PROCESS(GO:0009062)	0.047232	0.524053	0	0	0	0
RESPONSE_TO_UV(GO:0009411)	0.046983	0.638147	0	0	0	0
XENOBIOTIC_METABOLIC_PROCESS(GO:0006805)	0.046953	0.269423	0	0	0	0
MITOTIC_CELL_CYCLE_G1-S_TRANSITION_CHECKPOINT(GO:0031575)	0.046728	0.606892	0	0	0	0
ACTIVATION_OF_PRO-APOPTOTIC_GENE_PRODUCTS(GO:0008633)	0.046584	0.62607	0	0	0	1
CELLULAR_RESPONSE_TO_TUMOR_NECROSIS_FACTOR(GO:0071356)	0.046252	0.56733	0	0	0	1
APOPTOTIC_PROCESS(GO:0006915)	0.045906	0.120899	0	0	0	1
CHOLESTEROL_EFFLUX(GO:0033344)	0.045846	0.66676	0	0	0	0
PROGRAMMED_CELL_DEATH(GO:0012501)	0.045745	0.114135	0	0	0	1
CELLULAR_RESPONSE_TO_OXIDATIVE_STRESS(GO:0034599)	0.045221	0.502734	0	0	0	0
INTRACELLULAR_TRANSPORT(GO:0046907)	0.045205	0.134163	0	0	0	0
AMINE_METABOLIC_PROCESS(GO:0009308)	0.045151	0.0623624	0	0	0	0
REGULATION_OF_PROTEIN_COMPLEX_DISASSEMBLY(GO:0043244)	0.045034	0.662913	0	0	0	0
RELEASE_OF_SEQUESTERED_CALCIUM_ION_INTO_CYTOSOL(GO:0051209)	0.045034	0.682339	0	0	0	0
INFLAMMATORY_RESPONSE(GO:0006954)	0.0449	0.177417	0	1	1	1
TOLL-LIKE_RECEPTOR_3_SIGNALING_PATHWAY(GO:0034138)	0.044686	0.404007	0	0	0	1
TRIF-DEPENDENT_TOLL-LIKE_RECEPTOR_SIGNALING_PATHWAY(GO:0035666)	0.044686	0.403895	0	0	0	1
NUCLEOBASE-CONTAINING_COMPOUND_METABOLIC_PROCESS(GO:0006139)	0.044614	0.0102302	0	0	0	0
MAPK_CASCADE(GO:0000165)	0.044158	0.26378	0	0	0	0
ENDOCRINE_PANCREAS_DEVELOPMENT(GO:0031018)	0.044136	0.582174	0	0	0	0
DNA_DAMAGE_RESPONSE__SIGNAL_TRANSDUCTION_BY_P53_CLASS_MEDIATOR(GO:0030330)	0.044059	0.562377	0	0	0	0
ACTIVATION_OF_SIGNALING_PROTEIN_ACTIVITY_INVOLVED_IN_UNFOLDED_PROTEIN_RESPONSE(GO:0006987)	0.044059	0.554241	0	0	0	1
CELLULAR_LIPID_METABOLIC_PROCESS(GO:0044255)	0.043975	0.0152957	0	0	0	1
POSITIVE_REGULATION_OF_CELL_CYCLE_ARREST(GO:0071158)	0.043816	0.545035	0	0	0	0
REGULATION_OF_CYSTEINE-TYPE_ENDOPEPTIDASE_ACTIVITY_INVOLVED_IN_APOPTOTIC_PROCESS(GO:0043281)	0.043816	0.262474	0	0	0	1
LIPOPROTEIN_METABOLIC_PROCESS(GO:0042157)	0.043581	0.347373	1	0	0	1
POSITIVE_REGULATION_OF_RAS_GTPASE_ACTIVITY(GO:0032320)	0.043054	0.483676	0	0	0	0
SYNAPSE_ORGANIZATION(GO:0050808)	0.043054	0.606428	1	0	0	1
CANONICAL_WNT_RECEPTOR_SIGNALING_PATHWAY(GO:0060070)	0.043054	0.453359	0	0	0	0
CELLULAR_RESPONSE_TO_HYDROGEN_PEROXIDE(GO:0070301)	0.043054	0.628848	0	0	0	0
ACTIVATION_OF_MAPK_ACTIVITY(GO:0000187)	0.042975	0.307479	0	0	0	1
COGNITION(GO:0050890)	0.042879	0.535219	0	0	0	0
NUCLEOTIDE-BINDING_DOMAIN__LEUCINE_RICH_REPEAT_CONTAINING_RECEPTOR_SIGNALING_PATHWAY(GO:0035872)	0.042833	0.489277	0	0	0	1
REGULATION_OF_CYSTEINE-TYPE_ENDOPEPTIDASE_ACTIVITY(GO:2000116)	0.042776	0.259871	0	0	0	1
VITAMIN_METABOLIC_PROCESS(GO:0006766)	0.042756	0.406019	0	0	0	0
REGULATION_OF_G1-S_TRANSITION_OF_MITOTIC_CELL_CYCLE(GO:2000045)	0.042345	0.491376	0	0	0	0
POSITIVE_REGULATION_OF_MAP_KINASE_ACTIVITY(GO:0043406)	0.042168	0.238081	0	0	0	0
RNA_PROCESSING(GO:0006396)	0.042155	0.484875	0	0	0	0
POSITIVE_REGULATION_OF_PEPTIDYL-SERINE_PHOSPHORYLATION(GO:0033138)	0.041962	0.506819	0	0	0	0
PROSTANOID_METABOLIC_PROCESS(GO:0006692)	0.041601	0.50022	0	0	0	1
CARBOHYDRATE_METABOLIC_PROCESS(GO:0005975)	0.041396	0.104767	0	0	0	0
REGULATION_OF_EPIDERMAL_GROWTH_FACTOR_RECEPTOR_SIGNALING_PATHWAY(GO:0042058)	0.041205	0.579781	0	0	0	0
CELLULAR_RESPONSE_TO_FIBROBLAST_GROWTH_FACTOR_STIMULUS(GO:0044344)	0.041117	0.214407	0	0	0	0
EPIDERMAL_GROWTH_FACTOR_RECEPTOR_SIGNALING_PATHWAY(GO:0007173)	0.040889	0.220819	0	0	0	0
DEFENSE_RESPONSE_TO_BACTERIUM(GO:0042742)	0.040432	0.478776	0	0	1	0
CATABOLIC_PROCESS(GO:0009056)	0.040314	0.00439452	0	0	0	0
REGULATION_OF_RHO_PROTEIN_SIGNAL_TRANSDUCTION(GO:0035023)	0.040233	0.419584	0	0	0	0
PEPTIDE_TRANSPORT(GO:0015833)	0.040161	0.590438	0	0	0	0
POSITIVE_REGULATION_OF_INTERLEUKIN-8_PRODUCTION(GO:0032757)	0.040161	0.598485	0	0	0	0
REGULATION_OF_TOLL-LIKE_RECEPTOR_SIGNALING_PATHWAY(GO:0034121)	0.040161	0.601885	0	0	0	0
LOCOMOTORY_BEHAVIOR(GO:0007626)	0.040161	0.572367	0	0	0	0
NEGATIVE_REGULATION_OF_INTRACELLULAR_PROTEIN_KINASE_CASCADE(GO:0010741)	0.039708	0.352554	0	0	0	0
REGULATION_OF_CAMP_METABOLIC_PROCESS(GO:0030814)	0.039564	0.292722	0	0	0	0
NEGATIVE_REGULATION_OF_INTRACELLULAR_TRANSPORT(GO:0032387)	0.039465	0.534579	0	0	0	0
CERAMIDE_METABOLIC_PROCESS(GO:0006672)	0.039465	0.504571	0	0	0	0
RNA_METABOLIC_PROCESS(GO:0016070)	0.039248	0.0470169	0	0	0	0
REGULATION_OF_PROTEIN_STABILITY(GO:0031647)	0.039158	0.40499	0	0	0	0
G1-S_TRANSITION_OF_MITOTIC_CELL_CYCLE(GO:0000082)	0.039042	0.358076	0	0	0	0
POSITIVE_REGULATION_OF_T_CELL_DIFFERENTIATION(GO:0045582)	0.038943	0.526448	0	0	0	0
POSITIVE_REGULATION_OF_RHO_GTPASE_ACTIVITY(GO:0032321)	0.038784	0.47367	0	0	0	0
GENERATION_OF_PRECURSOR_METABOLITES_AND_ENERGY(GO:0006091)	0.038769	0.0352625	0	0	1	0
POSITIVE_REGULATION_OF_NEUROGENESIS(GO:0050769)	0.038662	0.455256	0	0	0	1
FIBROBLAST_GROWTH_FACTOR_RECEPTOR_SIGNALING_PATHWAY(GO:0008543)	0.038421	0.209249	0	0	0	0
METHYLATION(GO:0032259)	0.038366	0.498974	0	0	0	0
FATTY_ACID_OXIDATION(GO:0019395)	0.038319	0.348209	0	0	0	0
ENDOPLASMIC_RETICULUM_UNFOLDED_PROTEIN_RESPONSE(GO:0030968)	0.03816	0.44758	0	0	0	1
DRUG_METABOLIC_PROCESS(GO:0017144)	0.037725	0.444821	0	0	0	0
REGULATION_OF_EMBRYONIC_DEVELOPMENT(GO:0045995)	0.037725	0.472921	0	0	0	1
CELLULAR_IRON_ION_HOMEOSTASIS(GO:0006879)	0.037725	0.459948	0	0	0	0
DNA_DAMAGE_RESPONSE__SIGNAL_TRANSDUCTION_BY_P53_CLASS_MEDIATOR_RESULTING_IN_CELL_CYCLE_ARREST(GO:0006977)	0.037725	0.528051	0	0	0	0
GENE_EXPRESSION(GO:0010467)	0.037634	0.0130989	0	0	0	0
CARBOXYLIC_ACID_METABOLIC_PROCESS(GO:0019752)	0.037437	0.00176495	0	0	0	0
JNK_CASCADE(GO:0007254)	0.037345	0.372898	0	0	0	0
G-PROTEIN_COUPLED_RECEPTOR_SIGNALING_PATHWAY(GO:0007186)	0.037339	0.0247212	0	0	0	0
ACTIVATION_OF_CYSTEINE-TYPE_ENDOPEPTIDASE_ACTIVITY_INVOLVED_IN_APOPTOTIC_PROCESS(GO:0006919)	0.037228	0.296501	0	0	0	1
ORGANIC_ACID_METABOLIC_PROCESS(GO:0006082)	0.036903	0.000993606	0	0	0	0
LIPID_OXIDATION(GO:0034440)	0.036855	0.322002	0	0	0	0
CELLULAR_KETONE_METABOLIC_PROCESS(GO:0042180)	0.036498	0.00112178	0	0	0	0
MITOTIC_CELL_CYCLE_G1-S_TRANSITION_DNA_DAMAGE_CHECKPOINT(GO:0031571)	0.036443	0.479209	0	0	0	0
BILE_ACID_METABOLIC_PROCESS(GO:0008206)	0.036372	0.386621	1	0	0	0
NERVE_GROWTH_FACTOR_RECEPTOR_SIGNALING_PATHWAY(GO:0048011)	0.036122	0.0776053	0	0	0	0
CELLULAR_RESPONSE_TO_TOPOLOGICALLY_INCORRECT_PROTEIN(GO:0035967)	0.036045	0.392954	0	0	0	1
ENERGY_DERIVATION_BY_OXIDATION_OF_ORGANIC_COMPOUNDS(GO:0015980)	0.035774	0.0275809	0	0	1	0
REGULATION_OF_STRESS-ACTIVATED_MAPK_CASCADE(GO:0032872)	0.035427	0.245398	0	0	0	0
POSITIVE_REGULATION_OF_PROTEIN_COMPLEX_ASSEMBLY(GO:0031334)	0.035289	0.371281	0	0	0	1
IRON_ION_HOMEOSTASIS(GO:0055072)	0.035289	0.412996	0	0	0	0
NEGATIVE_REGULATION_OF_NF-KAPPAB_TRANSCRIPTION_FACTOR_ACTIVITY(GO:0032088)	0.035289	0.468641	0	0	0	1
NEGATIVE_REGULATION_OF_SECRETION(GO:0051048)	0.035092	0.290883	0	0	0	0
OXIDATION-REDUCTION_PROCESS(GO:0055114)	0.034917	0.00270724	0	0	0	0
REGULATION_OF_INSULIN_SECRETION(GO:0050796)	0.034898	0.234218	0	0	0	0
REACTIVE_OXYGEN_SPECIES_METABOLIC_PROCESS(GO:0072593)	0.034785	0.406219	0	0	0	0
SIGNAL_TRANSDUCTION_INVOLVED_IN_G1-S_TRANSITION_CHECKPOINT(GO:0072404)	0.03452	0.455292	0	0	0	0
GLYCOLIPID_METABOLIC_PROCESS(GO:0006664)	0.034375	0.285455	0	0	1	0
POSITIVE_REGULATION_OF_JUN_KINASE_ACTIVITY(GO:0043507)	0.034245	0.430501	0	0	0	0
PEPTIDYL-LYSINE_MODIFICATION(GO:0018205)	0.034018	0.421295	0	0	0	1
CYTOKINE_PRODUCTION(GO:0001816)	0.033665	0.369375	0	0	0	0
MITOTIC_CELL_CYCLE(GO:0000278)	0.033509	0.120764	0	0	0	0
NEUROTRANSMITTER_SECRETION(GO:0007269)	0.032853	0.504168	0	0	0	0
CELLULAR_AMINO_ACID_METABOLIC_PROCESS(GO:0006520)	0.032689	0.00655966	0	0	0	0
RESPONSE_TO_ENDOPLASMIC_RETICULUM_STRESS(GO:0034976)	0.032224	0.317163	0	0	0	1
MITOCHONDRIAL_TRANSPORT(GO:0006839)	0.032224	0.15727	0	0	0	0
RESPONSE_TO_LIGHT_STIMULUS(GO:0009416)	0.032103	0.238687	0	0	0	0
IMMUNE_RESPONSE-REGULATING_SIGNALING_PATHWAY(GO:0002764)	0.031945	0.048627	0	0	0	0
NEGATIVE_REGULATION_OF_PROTEIN_SECRETION(GO:0050709)	0.031635	0.419758	0	0	0	0
NEGATIVE_REGULATION_OF_NEUROGENESIS(GO:0050768)	0.031635	0.45665	0	0	0	0
PYRUVATE_METABOLIC_PROCESS(GO:0006090)	0.031635	0.443935	0	0	0	0
GLYCOSPHINGOLIPID_METABOLIC_PROCESS(GO:0006687)	0.031113	0.296381	0	0	1	0
ONE-CARBON_METABOLIC_PROCESS(GO:0006730)	0.030958	0.333929	0	0	0	0
PROTEIN_STABILIZATION(GO:0050821)	0.03084	0.395382	0	0	0	0
ACTIVATION_OF_MAPKK_ACTIVITY(GO:0000186)	0.030765	0.395164	0	0	0	0
LONG-CHAIN_FATTY-ACYL-COA_METABOLIC_PROCESS(GO:0035336)	0.03056	0.445425	0	0	0	0
CHLORIDE_TRANSPORT(GO:0006821)	0.03056	0.456424	0	0	0	0
REGULATION_OF_T_CELL_DIFFERENTIATION(GO:0045580)	0.030493	0.290474	0	0	0	0
POSITIVE_REGULATION_OF_CYSTEINE-TYPE_ENDOPEPTIDASE_ACTIVITY_INVOLVED_IN_APOPTOTIC_PROCESS(GO:0043280)	0.029677	0.139423	0	0	0	1
POSITIVE_REGULATION_OF_PEPTIDASE_ACTIVITY(GO:0010952)	0.029467	0.123841	0	0	0	1
REGULATION_OF_CHOLESTEROL_TRANSPORT(GO:0032374)	0.029252	0.337633	0	0	0	0
CELLULAR_MACROMOLECULE_BIOSYNTHETIC_PROCESS(GO:0034645)	0.02859	0.000598918	0	0	0	0
DNA_DAMAGE_CHECKPOINT(GO:0000077)	0.028313	0.346413	0	0	0	0
TRIGLYCERIDE_BIOSYNTHETIC_PROCESS(GO:0019432)	0.027981	0.303319	0	0	0	0
LONG-CHAIN_FATTY-ACYL-COA_BIOSYNTHETIC_PROCESS(GO:0035338)	0.027981	0.461493	0	0	0	0
MEMBRANE_LIPID_METABOLIC_PROCESS(GO:0006643)	0.027981	0.100752	0	0	0	0
C21-STEROID_HORMONE_METABOLIC_PROCESS(GO:0008207)	0.027981	0.38024	0	0	0	0
POSITIVE_REGULATION_OF_HORMONE_SECRETION(GO:0046887)	0.027663	0.31356	0	0	0	1
REGULATION_OF_PROTEIN_UBIQUITINATION(GO:0031396)	0.027575	0.228358	0	0	0	0
NUCLEOTIDE-BINDING_OLIGOMERIZATION_DOMAIN_CONTAINING_SIGNALING_PATHWAY(GO:0070423)	0.027575	0.362933	0	0	0	0
NEGATIVE_REGULATION_OF_LYASE_ACTIVITY(GO:0051350)	0.027285	0.342244	0	0	0	0
STEROID_METABOLIC_PROCESS(GO:0008202)	0.02684	0.0163764	1	0	0	1
REGULATION_OF_I-KAPPAB_KINASE-NF-KAPPAB_CASCADE(GO:0043122)	0.026697	0.0759893	0	0	0	1
BEHAVIOR(GO:0007610)	0.026203	0.0682804	1	0	1	0
I-KAPPAB_KINASE-NF-KAPPAB_CASCADE(GO:0007249)	0.026074	0.302482	0	0	0	1
ACYL-COA_METABOLIC_PROCESS(GO:0006637)	0.026013	0.276732	0	0	0	0
PEPTIDYL-SERINE_PHOSPHORYLATION(GO:0018105)	0.025965	0.2713	0	0	0	0
SPHINGOLIPID_METABOLIC_PROCESS(GO:0006665)	0.025751	0.0924197	0	0	0	0
TISSUE_HOMEOSTASIS(GO:0001894)	0.025544	0.406346	0	0	0	1
EXCRETION(GO:0007588)	0.025544	0.385791	0	0	0	0
CELL_RECOGNITION(GO:0008037)	0.025544	0.405017	0	1	1	0
ANDROGEN_METABOLIC_PROCESS(GO:0008209)	0.025544	0.415661	1	0	0	0
GLYCEROPHOSPHOLIPID_METABOLIC_PROCESS(GO:0006650)	0.025406	0.0433737	0	0	0	0
COFACTOR_METABOLIC_PROCESS(GO:0051186)	0.025071	0.0226399	0	0	0	0
PROTEIN_POLYUBIQUITINATION(GO:0000209)	0.024903	0.336045	0	0	0	0
ANTIGEN_RECEPTOR-MEDIATED_SIGNALING_PATHWAY(GO:0050851)	0.024903	0.10542	0	0	0	0
LIPID_BIOSYNTHETIC_PROCESS(GO:0008610)	0.024813	0.000849387	0	0	0	0
POST-TRANSLATIONAL_PROTEIN_MODIFICATION(GO:0043687)	0.024659	0.100472	0	0	0	0
NEGATIVE_REGULATION_OF_ADENYLATE_CYCLASE_ACTIVITY(GO:0007194)	0.024326	0.318217	0	0	0	0
REGULATION_OF_CELL_CYCLE_ARREST(GO:0071156)	0.024022	0.112459	0	0	0	0
PHOSPHOLIPID_METABOLIC_PROCESS(GO:0006644)	0.023389	0.0139909	0	0	0	0
REGULATION_OF_GENE_EXPRESSION__EPIGENETIC(GO:0040029)	0.02333	0.305941	0	0	0	0
CELLULAR_COMPONENT_DISASSEMBLY_INVOLVED_IN_APOPTOSIS(GO:0006921)	0.02324	0.151236	0	0	0	0
PLACENTA_DEVELOPMENT(GO:0001890)	0.023108	0.389458	0	0	0	0
CARBOXYLIC_ACID_CATABOLIC_PROCESS(GO:0046395)	0.023046	0.0131641	0	0	0	0
BILE_ACID_BIOSYNTHETIC_PROCESS(GO:0006699)	0.02298	0.328795	0	0	0	0
ATP_BIOSYNTHETIC_PROCESS(GO:0006754)	0.02298	0.333954	0	0	0	0
CELL_CYCLE_CHECKPOINT(GO:0000075)	0.02298	0.180899	0	0	0	0
GLYCOPROTEIN_METABOLIC_PROCESS(GO:0009100)	0.02298	0.0899301	0	0	0	0
NEGATIVE_REGULATION_OF_CAMP_BIOSYNTHETIC_PROCESS(GO:0030818)	0.022897	0.287711	0	0	0	0
INDUCTION_OF_APOPTOSIS_BY_EXTRACELLULAR_SIGNALS(GO:0008624)	0.022865	0.118049	0	0	0	0
REGULATION_OF_JNK_CASCADE(GO:0046328)	0.022499	0.128498	0	0	0	0
CHROMOSOME_ORGANIZATION(GO:0051276)	0.022499	0.0505986	0	0	0	0
MITOCHONDRIAL_MEMBRANE_ORGANIZATION(GO:0007006)	0.022499	0.281774	0	0	0	0
MITOCHONDRION_ORGANIZATION(GO:0007005)	0.022392	0.0366062	0	0	0	0
POSITIVE_REGULATION_OF_PROTEIN_UBIQUITINATION(GO:0031398)	0.022134	0.235504	0	0	0	0
CELLULAR_DEFENSE_RESPONSE(GO:0006968)	0.022134	0.247106	0	1	1	0
NEGATIVE_REGULATION_OF_PROTEIN_IMPORT_INTO_NUCLEUS(GO:0042308)	0.021962	0.359912	0	0	0	0
PROTEIN_TARGETING_TO_MEMBRANE(GO:0006612)	0.021484	0.320822	0	0	0	0
POSTTRANSCRIPTIONAL_REGULATION_OF_GENE_EXPRESSION(GO:0010608)	0.021084	0.0400464	0	0	0	0
IMMUNE_RESPONSE-REGULATING_CELL_SURFACE_RECEPTOR_SIGNALING_PATHWAY(GO:0002768)	0.021026	0.0663278	0	0	0	0
PROTON_TRANSPORT(GO:0015992)	0.020977	0.262577	0	0	0	0
CHROMATIN_MODIFICATION(GO:0016568)	0.020391	0.0696399	0	0	0	0
REGULATION_OF_MEMBRANE_POTENTIAL(GO:0042391)	0.020324	0.120676	0	0	0	0
VIRAL_REPRODUCTION(GO:0016032)	0.019073	0.041139	0	0	0	0
SPHINGOLIPID_BIOSYNTHETIC_PROCESS(GO:0030148)	0.0189	0.166743	0	0	0	0
ADULT_BEHAVIOR(GO:0030534)	0.018845	0.271699	0	0	0	1
APOPTOTIC_MITOCHONDRIAL_CHANGES(GO:0008637)	0.018236	0.32303	0	0	0	1
RESPONSE_TO_DNA_DAMAGE_STIMULUS(GO:0006974)	0.018211	0.0126661	0	0	0	0
CHROMATIN_ORGANIZATION(GO:0006325)	0.017279	0.0456712	0	0	0	0
CELLULAR_RESPIRATION(GO:0045333)	0.01708	0.00432428	0	0	0	0
SPERMATOGENESIS(GO:0007283)	0.016686	0.220684	0	0	0	1
VIRAL_INFECTIOUS_CYCLE(GO:0019058)	0.015974	0.155282	0	0	0	0
ERYTHROCYTE_HOMEOSTASIS(GO:0034101)	0.0158	0.289015	0	0	0	0
PROTEIN_FOLDING(GO:0006457)	0.0158	0.146052	0	0	0	0
OLIGOSACCHARIDE_METABOLIC_PROCESS(GO:0009311)	0.015513	0.262919	0	0	0	0
FAT_CELL_DIFFERENTIATION(GO:0045444)	0.015191	0.232591	0	0	0	0
NEGATIVE_REGULATION_OF_INTRACELLULAR_PROTEIN_TRANSPORT(GO:0090317)	0.015191	0.238706	0	0	0	0
HISTONE_ACETYLATION(GO:0016573)	0.013364	0.284238	0	0	0	0
INTERNAL_PEPTIDYL-LYSINE_ACETYLATION(GO:0018393)	0.013364	0.270004	0	0	0	0
POSITIVE_REGULATION_OF_ADAPTIVE_IMMUNE_RESPONSE(GO:0002821)	0.013364	0.251184	0	0	0	0
POSITIVE_REGULATION_OF_I-KAPPAB_KINASE-NF-KAPPAB_CASCADE(GO:0043123)	0.012146	0.0281526	0	0	0	1
SEXUAL_REPRODUCTION(GO:0019953)	0.011581	0.0645824	0	0	0	0
PEPTIDYL-LYSINE_ACETYLATION(GO:0018394)	0.01108	0.226856	0	0	0	0
MICROTUBULE_CYTOSKELETON_ORGANIZATION(GO:0000226)	0.010928	0.112934	0	0	0	0
PHOSPHATIDYLINOSITOL_METABOLIC_PROCESS(GO:0046488)	0.010799	0.02566	0	0	0	0
DNA_METABOLIC_PROCESS(GO:0006259)	0.010657	0.00233336	0	0	0	0
GLYCOPROTEIN_BIOSYNTHETIC_PROCESS(GO:0009101)	0.010553	0.071466	0	0	0	0
WATER-SOLUBLE_VITAMIN_METABOLIC_PROCESS(GO:0006767)	0.009884	0.179767	0	0	0	0
PHOSPHOLIPID_BIOSYNTHETIC_PROCESS(GO:0008654)	0.009546	0.017953	0	0	0	0
PROTEIN_UBIQUITINATION(GO:0016567)	0.009413	0.0776337	0	0	0	0
REGULATION_OF_DEFENSE_RESPONSE_TO_VIRUS(GO:0050688)	0.009304	0.214994	0	0	0	0
PROTEIN_DEPHOSPHORYLATION(GO:0006470)	0.008143	0.102183	0	0	0	0
STEROL_BIOSYNTHETIC_PROCESS(GO:0016126)	0.007517	0.108813	0	0	0	0
COENZYME_BIOSYNTHETIC_PROCESS(GO:0009108)	0.007273	0.0959742	0	0	0	0
REGULATION_OF_TRANSLATION(GO:0006417)	0.007063	0.0849426	0	0	0	0
POSITIVE_REGULATION_OF_LIPID_BIOSYNTHETIC_PROCESS(GO:0046889)	0.005671	0.173697	0	0	0	0
INTERNAL_PROTEIN_AMINO_ACID_ACETYLATION(GO:0006475)	0.005671	0.157487	0	0	0	0
DEPHOSPHORYLATION(GO:0016311)	0.004228	0.0705242	0	0	0	0
STEROID_BIOSYNTHETIC_PROCESS(GO:0006694)	0.004228	0.0042766	0	0	0	0
DNA_RECOMBINATION(GO:0006310)	0.004228	0.12967	0	0	0	0
CHOLESTEROL_METABOLIC_PROCESS(GO:0008203)	0.004049	0.0203777	0	0	0	0
T_CELL_COSTIMULATION(GO:0031295)	0.002923	0.038063	0	0	0	0
MICROTUBULE-BASED_PROCESS(GO:0007017)	0.002053	0.0303206	0	0	0	0
NUCLEOSIDE_METABOLIC_PROCESS(GO:0009116)	0.001737	0.116847	0	0	0	0
T_CELL_RECEPTOR_SIGNALING_PATHWAY(GO:0050852)	0.001701	0.0137719	0	0	0	0
REGULATION_OF_OSTEOCLAST_DIFFERENTIATION(GO:0045670)	0.001183	0.175243	0	0	0	0
PREASSEMBLY_OF_GPI_ANCHOR_IN_ER_MEMBRANE(GO:0016254)	-0.000339	0.153479	0	0	0	0
DNA_REPAIR(GO:0006281)	-0.00074	0.0093264	0	0	0	0
PROTEIN_TARGETING_TO_MITOCHONDRION(GO:0006626)	-0.001862	0.0780704	0	0	0	0
GPI_ANCHOR_BIOSYNTHETIC_PROCESS(GO:0006506)	-0.002096	0.0738058	0	0	0	0
FEEDING_BEHAVIOR(GO:0007631)	-0.002524	0.0770445	1	0	0	0
SERINE_FAMILY_AMINO_ACID_METABOLIC_PROCESS(GO:0009069)	-0.002623	0.158189	0	0	0	0
PHOSPHATIDYLINOSITOL_BIOSYNTHETIC_PROCESS(GO:0006661)	-0.003633	0.0188449	0	0	0	0
PROTEASOMAL_UBIQUITIN-DEPENDENT_PROTEIN_CATABOLIC_PROCESS(GO:0043161)	-0.003832	0.140702	0	0	0	0
REGULATION_OF_UBIQUITIN-PROTEIN_LIGASE_ACTIVITY(GO:0051438)	-0.003946	0.123634	0	0	0	0
MRNA_METABOLIC_PROCESS(GO:0016071)	-0.004907	0.00932928	0	0	0	0
C-TERMINAL_PROTEIN_LIPIDATION(GO:0006501)	-0.004907	0.0567753	0	0	0	0
REGULATION_OF_NITRIC-OXIDE_SYNTHASE_ACTIVITY(GO:0050999)	-0.004907	0.0954979	0	0	0	0
ELECTRON_TRANSPORT_CHAIN(GO:0022900)	-0.005296	0.000261224	0	0	0	0
RESPIRATORY_ELECTRON_TRANSPORT_CHAIN(GO:0022904)	-0.005296	0.000235387	0	0	0	0
PROTEIN_N-LINKED_GLYCOSYLATION(GO:0006487)	-0.005869	0.102764	0	0	0	0
NITRIC_OXIDE_METABOLIC_PROCESS(GO:0046209)	-0.005982	0.109863	0	0	0	0
UBIQUITIN-DEPENDENT_PROTEIN_CATABOLIC_PROCESS(GO:0006511)	-0.006568	0.0723906	0	0	0	0
CIRCADIAN_RHYTHM(GO:0007623)	-0.006734	0.0797895	0	0	0	0
REGULATION_OF_ACTION_POTENTIAL(GO:0001508)	-0.006937	0.101851	0	0	0	0
MACROMOLECULE_GLYCOSYLATION(GO:0043413)	-0.007057	0.0274569	0	0	0	0
PROTEIN_GLYCOSYLATION(GO:0006486)	-0.007676	0.0317155	0	0	0	0
NCRNA_METABOLIC_PROCESS(GO:0034660)	-0.009124	0.00487516	0	0	0	0
PROTEOLYSIS_INVOLVED_IN_CELLULAR_PROTEIN_CATABOLIC_PROCESS(GO:0051603)	-0.00978	0.0311237	0	0	0	0
PROTEIN_N-LINKED_GLYCOSYLATION_VIA_ASPARAGINE(GO:0018279)	-0.010281	0.0985652	0	0	0	0
MITOCHONDRIAL_ATP_SYNTHESIS_COUPLED_PROTON_TRANSPORT(GO:0042776)	-0.010998	0.115107	0	0	0	0
CILIUM_MORPHOGENESIS(GO:0060271)	-0.012431	0.0880284	0	0	0	0
PORPHYRIN-CONTAINING_COMPOUND_METABOLIC_PROCESS(GO:0006778)	-0.013434	0.107584	0	0	0	0
MRNA_CATABOLIC_PROCESS(GO:0006402)	-0.014043	0.0817243	0	0	0	0
CHOLESTEROL_BIOSYNTHETIC_PROCESS(GO:0006695)	-0.014043	0.0383777	0	0	0	0
MICROTUBULE-BASED_MOVEMENT(GO:0007018)	-0.014043	0.0837907	0	0	0	0
DNA_REPLICATION(GO:0006260)	-0.014043	0.0636039	0	0	0	0
RNA_CATABOLIC_PROCESS(GO:0006401)	-0.014478	0.048473	0	0	0	0
BRANCHED_CHAIN_FAMILY_AMINO_ACID_CATABOLIC_PROCESS(GO:0009083)	-0.021029	0.0643654	0	0	0	0
TRANSLATIONAL_INITIATION(GO:0006413)	-0.021148	0.0703972	0	0	0	0
TRANSLATION(GO:0006412)	-0.021677	4.75997e-05	0	0	0	0
TRNA_AMINOACYLATION_FOR_PROTEIN_TRANSLATION(GO:0006418)	-0.022217	0.00334428	0	0	0	0
TRNA_AMINOACYLATION(GO:0043039)	-0.022241	0.00395113	0	0	0	0
