# Supplementary material for: Consensus Comparative Analysis of Human Embryonic Stem Cell-Derived Cardiomyocytes
Source: PLoS One. 2015 May 4;10(5):e0125442. doi: 10.1371/journal.pone.0125442 (PMC4418815; doi:10.1371/journal.pone.0125442)
Supplement: S1 Data — (ZIP) [file pone.0125442.s007.zip]

Archive with 39 entries (33 files):
- DataCode/
- DataCode/DataCode/
- DataCode/DataCode/CcaCompInt.m
- DataCode/DataCode/CSSCMP.m
- DataCode/DataCode/hsCompGSEA.m
- DataCode/DataCode/main.m
- DataCode/DataCode/mtcCelFindCel.m
- DataCode/DataCode/mtcCellRead.m
- DataCode/DataCode/mtcDirFile.m
- DataCode/DataCode/mtcDlmReadStr.m
- DataCode/DataCode/mtcIsInt.m
- DataCode/DataCode/mtcReadGseaGeneSet.m
- DataCode/DataCode/mtcSpecFileRead.m
- DataCode/DataCode/mtcSpecFileWrite.m
- DataCode/DataCode/mtcVetRemoveVet.m
- DataCode/DataCode/result/
- DataCode/DataCode/result/hs15to500.bp.CSSCMP.txt
- DataCode/DataCode/result/ucl15to500.bp.CSSCMP.txt
- DataCode/DataCode/result/hsGSEA/
- DataCode/DataCode/result/hsGSEA/Cao08.xls
- DataCode/DataCode/result/hsGSEA/Ellen12EVCMvsES.xls
- DataCode/DataCode/result/hsGSEA/Jane12CM3w.xls
- DataCode/DataCode/result/hsGSEA/Jane12CM7w.xls
- DataCode/DataCode/result/uclGSEA/
- DataCode/DataCode/result/uclGSEA/Cao08.xls
- DataCode/DataCode/result/uclGSEA/Ellen12EVCMvsES.xls
- DataCode/DataCode/result/uclGSEA/Jane12CM3w.xls
- DataCode/DataCode/result/uclGSEA/Jane12CM7w.xls
- DataCode/DataCode/data/
- DataCode/DataCode/data/hs15to500.bp.gmt
- DataCode/DataCode/data/PG12_CMC3wvsUD.txt
- DataCode/DataCode/data/PG12_CMC7wvsUD.txt
- DataCode/DataCode/data/PO08_CM14dvsUH.txt
- DataCode/DataCode/data/PO13_EV2030dvsES.txt
- DataCode/DataCode/data/SC06_12dCMvsUH.txt
- DataCode/DataCode/data/SC08Jane_22dvsUH.txt
- DataCode/DataCode/data/SC09Xu_22dvsESEB.txt
- DataCode/DataCode/data/ucl15to500.bp.gmt
- DataCode/readme for codes.txt
