# Supplementary material for: Consensus Comparative Analysis of Human Embryonic Stem Cell-Derived Cardiomyocytes
Source: PLoS One. 2015 May 4;10(5):e0125442. doi: 10.1371/journal.pone.0125442 (PMC4418815; doi:10.1371/journal.pone.0125442)
Supplement: S1 Data — (ZIP) [file pone.0125442.s007.zip › DataCode/DataCode/CcaCompInt.m]

clear all; clc;
%%%%%%%%%%%%%%%%%%%%%%%%%%%%%%%%%%%%%%%%%%%%%%%%%%%%%%%%%  (1) read gene lists
szDir = [pwd '\data'];

[ celPathFile, stFileList,  ret ] = mtcDirFile( szDir, '.txt' );
N = length(celPathFile);
for i = 1 : N
    rawData = mtcDlmReadStr(celPathFile{i});   
    celcelStr{i} = rawData(2:end, 1);
end %% for i

celAll = celcelStr{1};
for i = 2 : N
    celAll = cat(1, celAll, celcelStr{i});
end %% for i
celUnique = unique(celAll);
uG = length(celUnique); % total unique genes
matExist = zeros(uG, N);
for i = 1 : N
    matExist(:, i) = ismember(celUnique, celcelStr{i});
end %% for i

%%%%%%%%%%%%%%%%%%%%%%%%%%%%%%%%%%%%%%%%%%%%%%%%%%%%%%%% (2) assign gene set file names.
%%%%%%%%%%%%%%%%%%%%%%%%%% (2.1) gene set data files
szDir = [pwd '\data'];
celGmt = ...
{
 'ucl15to500.bp.gmt',...
 % 'hs15to500.bp.gmt', ...
};
celGmtFile = {};
for k = 1 : length(celGmt)
    celGmtFile{k} = fullfile(szDir,  celGmt{k});
end %% for k

%%%%%%%%%%%%%%%%%%%%%%%%%%%%%%% (3) compute CSSCMP for each gene set collection
matExistOrg = matExist;
for k = 1 : length(celGmtFile)

    szFileGMT = celGmtFile{k}; % gene set file
    
    [ st, vetLengthGS, ret ] = mtcReadGseaGeneSet(szFileGMT); % read gene set file

    celGeneSetUnqiueGene = unique(cat(1, st.GeneSet));

    % (2) use genes from gene sets.
    celRef = celGeneSetUnqiueGene;


    Nr = length(celRef);
    [N, D] = size(matExistOrg);    
    matExist = zeros(Nr, D);
    [ vetHit, vetIdx, vetMapIdx, celIntersect,  celRemain1, celRemain2,  ret ] = mtcCelFindCel( celUnique, celRef );  
    % (2) use genes from gene sets.
    matExist(vetMapIdx, :) = matExistOrg(vetIdx, :);
    [N, D] = size(matExist);


    vetP = sum(matExist, 1)./length(matExist);
    vetP
    size(matExist)

    uGS = length(st);
    vetScoreInt = zeros(1, uGS);
    vetScoreCCA = zeros(1, uGS);
    vetScoreNInt = zeros(1, uGS);
    vetLengthFind = zeros(1, uGS);
    celcelGeneSetName = {};

    vetPValue = zeros(1, uGS);
    for i = 1 : uGS
        celcelGeneSetName{i} = st(i).Name;
        celGS = st(i).GeneSet;
        vetIdx = find(ismember(celRef, celGS));
        vetLengthFind(i) = length(vetIdx);
        if ( isempty(vetIdx)==1 )
            vetScoreCCA(i) = -Inf; % for those gene sets include no any genes belong to the studies.

        else
            matExistOne = matExist(vetIdx, :); 
            [vetScoreCCA(i) vetScoreInt(i) vetScoreNInt(i)] = scCCA( matExistOne, vetP );
        end %% if

    end %% for i
    % return;

    [vetSortScoreCCA, vetIdxCCA] = sort(vetScoreCCA, 'descend');
    [vetSortScoreInt, vetIdxInt] = sort(vetScoreInt, 'descend');

    %%%%%%%%% show for length info.
    bShowComp = 1;
    if ( bShowComp == 1 ) 
        if ( strcmp(celGmt{i}, 'hs15to500.bp.gmt') == 1  )
             % hist(vetLengthFind, 0:20: ceil(max(vetLengthFind)/100)*100);
            figure;bar(vetLengthFind(vetIdxCCA)); ylabel( 'HSBP Gene set sizes'); xlabel( 'Sorted Indices with CSSCMP scores');
            figure;bar(vetLengthFind(vetIdxInt)); ylabel( 'HSBP Gene set sizes'); xlabel( 'Sorted Indices with CS scores');
            % cel = { 'HSbpGeneSetSizeCCA', 'HSbpGeneSetSizeINT'}; mtcSaveAllFigure(cel);           
            cel = { 'Figure5d', 'Figure5c'}; mtcSaveAllFigure(cel); % for PO R1           
        end %% if

        if ( strcmp(celGmt{i}, 'ucl15to500.bp.gmt') == 1  )
             % hist(vetLengthFind, 0:20: ceil(max(vetLengthFind)/100)*100);
            figure;bar(vetLengthFind(vetIdxCCA)); ylabel( 'UCLBP Gene set sizes'); xlabel( 'Sorted Indices with CSSCMP scores');
            figure;bar(vetLengthFind(vetIdxInt)); ylabel( 'UCLBP Gene set sizes'); xlabel( 'Sorted Indices with CS scores');
            cel = { 'Figure5b', 'Figure5a'}; mtcSaveAllFigure(cel);  
        end %% if

    end %% if
    return;

end %% for k


% %%%%%%%%%%%%%%%%%%%%%%%%%%%%%%%%%%%%%%%%%%%%%%%%%%%%%%%%%%%%%%%%%%%%%%%%%
% bRandomTestK = 1; % random test of Gene set sizes.
% if ( bRandomTestK == 1 ) 
%     vetP = rand(1, 20)/4;
%     D = length(vetP); % related to the number of studies D.
%     % vetK = [200:200:1000];
%     vetK = [20:20:200];
%     uK = length(vetK);
%     T = 100;
%     
%     % vetP = 0.5 * ones(1, D);
%     matScore = zeros(uK, T);
%     for i = 1 : uK                  
%         K = vetK(i);                  % K genes.
%         for j = 1 : T                 %  T repeat times.
%             % matExistOne = single(rand(K, D) >= 0.5);
%             matExistOne = single(rand(K, D) < repmat(vetP, K, 1));
%             [matScore(i, j) matScoreINT(i, j)] = scCCA( matExistOne, vetP );
%         end %% for j
%     end %% for i
%     % celResult{1} = matScoreINT./max(max(matScoreINT));
% 
%     celResult{1} = matScoreINT;
%     celGroupName = { 'INT gene set Sizes'};
%     for i = 1 : length(vetK)
%         celLegend{i} = sprintf( '%d', vetK(i));
%     end %% for i
%     szTitle = [];
%     szLabelX = [];
%     szLabelY = 'INT Scores';
%     tool_PlotErrorBar(celResult, celGroupName, celLegend, szTitle, szLabelX, szLabelY);
% 
% 
%     celResult{1} = matScore;
%     celGroupName = { 'CCA gene set Sizes'};
%     for i = 1 : length(vetK)
%         celLegend{i} = sprintf( '%d', vetK(i));
%     end %% for i
%     szTitle = [];
%     szLabelX = [];
%     szLabelY = 'CCA Scores';
%     tool_PlotErrorBar(celResult, celGroupName, celLegend, szTitle, szLabelX, szLabelY);
% end %% if
