# Supplementary material for: Consensus Comparative Analysis of Human Embryonic Stem Cell-Derived Cardiomyocytes
Source: PLoS One. 2015 May 4;10(5):e0125442. doi: 10.1371/journal.pone.0125442 (PMC4418815; doi:10.1371/journal.pone.0125442)
Supplement: S1 Data — (ZIP) [file pone.0125442.s007.zip › DataCode/DataCode/CSSCMP.m]

%% CSSCMP
function [ fScore, fIntValue, ret ] = CSSCMP( matExistOne, vetP );
%% [create] function to consesuse gsea, by zim 2012/10/12 
%% [modify] this is the new created version. 
%% [usage ] CSSCMP( B ); % see [input exampsle]
%% [ REF. ] Author, " Paper Name ", Publication 
%% [input ] matExistOne : N gene * D study matrix.  matExistOne(i, j) = 1 denotes that gene i is up-regulated in study j.
%% [input ] vetP : 1*D, vetP(i) is the probability of one gene to be up-regulated in study i.
%% [output] fScore :  the consensus gsea score.
%% [output] fIntValue:  the counting score.
%% [output] ret: return 1 when success, 0 when fail.
%%
%%%%%%%%%%%%%%%%%%%%%%%%%%%%%%%%%%%%%%%%%%%%%%%%%%%%%%%%%%%%%%%%%%%%%%%%%%%%%%%%%%%%%%%%%%%%%%%%

%% [initialize output parameters]
ret = 0;
fScore = []; fIntValue = [];
%%%%%%%%%%%%%%%%%%%%%%%%%%%%%%%%%%%%%%%%%%%%%%%%%%%%%%%%%%%%%%%%%%%%%%%%%%%%%%%%%%%%%%%%%%%%%%%%
%% [initialize runtime parameters]
% param1 = 1; %% 
% param2 = 1; %% 
%%%%%%%%%%%%%%%%%%%%%%%%%%%%%%%%%%%%%%%%%%%%%%%%%%%%%%%%%%%%%%%%%%%%%%%%%%%%%%%%%%%%%%%%%%%%%%%%
%% [handle input parameters]
% if ( isempty(B) )  %% check the input first
%    error( 'input error in function scCGSEA' );
%    return;
% end %% if
%%%%%%%%%%%%%%%%%%%%%%%%%%%%%%%%%%%%%%%%%%%%%%%%%%%%%%%%%%%%%%%%%%%%%%%%%%%%%%%%%%%%%%%%%%%%%%%%
%% [core codes]
[uN, uD] = size(matExistOne);
fValue = sum(sum(triu(matExistOne' * matExistOne)));
fExp = uN * sum(sum(triu(vetP'*vetP)));
fMax = uN * (1+uD) * uD/2;

fScore = (fValue-fExp)/(fMax-fExp);

ret = 1;
