# Supplementary material for: Consensus Comparative Analysis of Human Embryonic Stem Cell-Derived Cardiomyocytes
Source: PLoS One. 2015 May 4;10(5):e0125442. doi: 10.1371/journal.pone.0125442 (PMC4418815; doi:10.1371/journal.pone.0125442)
Supplement: S1 Data — (ZIP) [file pone.0125442.s007.zip › DataCode/DataCode/hsCompGSEA.m]

clear all;clc;
% 
% szCCA  = 'D:\matlab_works\work\StemCell\CMvsES-Sort-HSBP-GO-CCA-PValue-121220.txt';
% szCCA = 'D:\matlab_works\work\StemCell\CMvsES-Sort-HSBP-GO-CCA-7Studies-121227.txt';

szDir = [pwd '\result'];

szHSBP = 'hs15to500.bp.CSSCMP.txt';
szCCA = fullfile(szDir, szHSBP);


szGseaDir = [pwd '\result\hsGSEA'];

szGseaCao08 = fullfile(szGseaDir, 'Cao08.xls'); 
szGseaJane12CM3w = fullfile(szGseaDir, 'Jane12CM3w.xls'); 
szGseaJane12CM7w = fullfile(szGseaDir, 'Jane12CM7w.xls'); 
szGseaEllen12 = fullfile(szGseaDir, 'Ellen12EVCMvsES.xls'); 


szComp = fullfile(szDir, 'HSBP-CSSCMP-GSEA.txt'); % file to save.


celFileGSEA = {szGseaCao08, szGseaJane12CM3w, szGseaJane12CM7w, szGseaEllen12}; 


%%%%%%%%%%% read CCA result file
rawData =mtcSpecFileRead(szCCA);   
celGene = cellfun(@upper, rawData.celRowName, 'UniformOutput', false);
ColumnNames = rawData.celColName;

stWrite = rawData;
D = length(ColumnNames);


ColumnNames{D+1} = 'Cao08ESCM';
ColumnNames{D+2} = 'szGseaJane12CM3w';
ColumnNames{D+3} = 'szGseaJane12CM7w';
ColumnNames{D+4} = 'Ellen12EV';


L = length(celFileGSEA);
uDataD = size(rawData.matData, 2);
matData = zeros(size(rawData.matData, 1), uDataD + L );
matData(:, 1:uDataD) = rawData.matData;
for i = 1 : L
    [ c, dummy, vetSortFDCc, ret ]  = scGseaReadResult( celFileGSEA{i} );
    [ vetHit, vetIdx, vetMapIdx, celIntersect,  celRemain1, celRemain2,  ret ] = CelFindCel( celGene, c );
    matData(:, uDataD+i) = vetHit; 
end %% for i


stWrite.celSkipHeadLine = {};
stWrite.celColName = ColumnNames;
stWrite.celRowName = celGene;
stWrite.matData = matData;
stWrite.celTextCol = {};
delimiter = '\t';
uBufsize = 4096;

celDataSpec{1} = '%f';  % CCA score
celDataSpec{2} = '%e';  % pvalue
for i = uDataD+1 : length(ColumnNames)
    celDataSpec{i} = '%d';
end %% for i
    

mtcSpecFileWrite( stWrite, szComp, delimiter, uBufsize, celDataSpec); % data txt file
    
