# Supplementary material for: Consensus Comparative Analysis of Human Embryonic Stem Cell-Derived Cardiomyocytes
Source: PLoS One. 2015 May 4;10(5):e0125442. doi: 10.1371/journal.pone.0125442 (PMC4418815; doi:10.1371/journal.pone.0125442)
Supplement: S1 Data — (ZIP) [file pone.0125442.s007.zip › DataCode/DataCode/main.m]

%%%%%%%%%%%%%%%%%  main function to perform CSSCMP for hESC-CM gene lists with gene set collection files.

clear all;
clc;
%%%%%%%%%%%%%%%%%%%%%%%%%%%%%%%%%%%%%%%%%%%%%%%%%%%%%%%%%  (1) read gene lists
szDir = [pwd '\data'];

[ celPathFile, stFileList,  ret ] = mtcDirFile( szDir, '.txt' );
N = length(celPathFile);
for i = 1 : N
    rawData = mtcDlmReadStr(celPathFile{i});   
    celcelStr{i} = rawData(2:end, 1);
end %% for i

celAll = celcelStr{1};
for i = 2 : N
    celAll = cat(1, celAll, celcelStr{i});
end %% for i
celUnique = unique(celAll);
uG = length(celUnique); % total unique genes
matExist = zeros(uG, N);
for i = 1 : N
    matExist(:, i) = ismember(celUnique, celcelStr{i});
end %% for i

%%%%%%%%%%%%%%%%%%%%%%%%%%%%%%%%%%%%%%%%%%%%%%%%%%%%%%%% (2) assign gene set file names.
%%%%%%%%%%%%%%%%%%%%%%%%%% (2.1) gene set data files
szDir = [pwd '\data'];
celGmt = ...
{
 'ucl15to500.bp.gmt',...
 'hs15to500.bp.gmt', ...
};
celGmtFile = {};
for k = 1 : length(celGmt)
    celGmtFile{k} = fullfile(szDir,  celGmt{k});
end %% for k

%%%%%%%%%%%%%%%%%%%%%%%%%%%%%%% (2.2) output files    
celOutFile = {};
szOutDir = [pwd '\result'];
for k = 1 : length(celGmt)
    celOutFile{k} = fullfile(szOutDir, strrep( celGmt{k}, '.gmt', '.CSSCMP.txt'));
end %% for k


%%%%%%%%%%%%%%%%%%%%%%%%%%%%%%% (3) compute CSSCMP for each gene set collection
matExistOrg = matExist;
for k = 1 : length(celGmtFile)

    szFileGMT = celGmtFile{k}; % gene set file
    szOutFile = celOutFile{k}; % output file
    
    [ st, vetLengthGS, ret ] = mtcReadGseaGeneSet(szFileGMT); % read gene set file

    celGeneSetUnqiueGene = unique(cat(1, st.GeneSet));

    % (2) use genes from gene sets.
    celRef = celGeneSetUnqiueGene;


    Nr = length(celRef);
    [N, D] = size(matExistOrg);    
    matExist = zeros(Nr, D);
    [ vetHit, vetIdx, vetMapIdx, celIntersect,  celRemain1, celRemain2,  ret ] = mtcCelFindCel( celUnique, celRef );  
    % (2) use genes from gene sets.
    matExist(vetMapIdx, :) = matExistOrg(vetIdx, :);
    [N, D] = size(matExist);


    vetP = sum(matExist, 1)./length(matExist);
    vetP
    size(matExist)

    uGS = length(st);
    vetScoreCCA = zeros(1, uGS);
    vetLengthFind = zeros(1, uGS);
    celcelGeneSetName = {};

    vetPValue = zeros(1, uGS);
    for i = 1 : uGS
        celcelGeneSetName{i} = st(i).Name;
        celGS = st(i).GeneSet;
        vetIdx = find(ismember(celRef, celGS));
        vetLengthFind(i) = length(vetIdx);
        if ( isempty(vetIdx)==1 )
            vetScoreCCA(i) = -Inf; % for those gene sets include no any genes belong to the studies.

        else
            matExistOne = matExist(vetIdx, :); 
            [vetScoreCCA(i)] = CSSCMP( matExistOne, vetP ); 
        end %% if

        bPerm = 1; T = 1000;
        if ( bPerm == 1 )
            vetPermValue = zeros(T, 1);
            uRN = vetLengthFind(i);
            for t = 1 : T        
                vetRand = randperm(N);
                vetRand = vetRand(1:uRN);
                matExistOneRand = matExist(vetRand, :);
                [vetPermValue(t, 1)] = CSSCMP( matExistOneRand, vetP ); 
            end %% for t
            [dummy, vetPValue(i)] = ttest2(vetScoreCCA(i), vetPermValue);
        end %% if
    end %% for i
    % return;

    [vetSortScoreCCA, vetIdxCCA] = sort(vetScoreCCA, 'descend');

    % write to file.
    st = [];
    st.celSkipHeadLine = {};
    st.celColName = { 'Gene Set Name', 'Score', 'PValue'};
    st.celRowName = celcelGeneSetName(vetIdxCCA);
    st.matData = [vetScoreCCA(vetIdxCCA)' vetPValue(vetIdxCCA)'];  
    st.celTextCol = {};
        

    delimiter = '\t';
    uBufsize = 1024;
    celDataSpec = { '%f', '%e'};
    mtcSpecFileWrite( st, szOutFile, delimiter, uBufsize, celDataSpec );    
end %% for k
