# Supplementary material for: Consensus Comparative Analysis of Human Embryonic Stem Cell-Derived Cardiomyocytes
Source: PLoS One. 2015 May 4;10(5):e0125442. doi: 10.1371/journal.pone.0125442 (PMC4418815; doi:10.1371/journal.pone.0125442)
Supplement: S1 Data — (ZIP) [file pone.0125442.s007.zip › DataCode/DataCode/mtcCelFindCel.m]

%% mtcCelFindCel
function [ vetHit, vetIdx, vetMapIdx, celIntersect,  celRemain1, celRemain2,  ret ] = mtcCelFindCel( celQ, celAll );
%% [create] function to find strings in a string cell, by zim 2010/12/6 
%% [modify] this is the new created version. 
%% [usage ] mtcCelFindCel( B ); % see [input example]
%% [ REF. ] Author, " Paper Name ", Publication 
%% [input ] celQ : query string cell
%% [input ] celAll : the database string cell
%% [output] vetHit : vetHit(i) = 1 denotes celQ{i} is in celAll 
%% [output] vetIdx : hit idx list. i.e.,   all vetHit(vetIdx) equal 1.
%% [output] vetMapIdx : vetMapIdx(i) is the idx in celAll, which is the same as celQ(vetIdx(i)), i.e.,  celQ(vetIdx(i)) == celAll(vetMapIdx(i))
%% [output] celIntersect:  Intersect  strings.
%% [output] ret: return 1 when success, 0 when fail.
%%
%%%%%%%%%%%%%%%%%%%%%%%%%%%%%%%%%%%%%%%%%%%%%%%%%%%%%%%%%%%%%%%%%%%%%%%%%%%%%%%%%%%%%%%%%%%%%%%%
%% [input example]
bExample = 0; % whether to run the input example for debug
if (bExample == 1)
    clear all;
    disp( 'run function mtcCelFindCel with examples!' );


    % example 1
    c = GetFileCol( 'D:\WorkingPaper\maskARI\references\Data\cellcycle\cellcycle384\GeneList.txt', 1);
    celQ = cat(1, c{:});
    z = cellread('D:\GeneDataBase\SGD\GRIP\posMIPS.php', '_');
    celAll = cat(1, z{:});

    % example 2
    c = GetFileCol( 'D:\WorkingPaper\maskARI\references\Data\cellcycle\cellcycle384\mapping.txt', 1);
    celQ = cat(1, c{:});
    z = cellread( 'D:\GeneDataBase\SGD\DIP\Core\sgdPosDPI_core.txt');
    celAll=cat(1, z{:});

    
end %% if
%%%%%%%%%%%%%%%%%%%%%%%%%%%%%%%%%%%%%%%%%%%%%%%%%%%%%%%%%%%%%%%%%%%%%%%%%%%%%%%%%%%%%%%%%%%%%%%%
%% [initialize output parameters]
ret = 0;
A = []; A = []; A = []; A = [];
%%%%%%%%%%%%%%%%%%%%%%%%%%%%%%%%%%%%%%%%%%%%%%%%%%%%%%%%%%%%%%%%%%%%%%%%%%%%%%%%%%%%%%%%%%%%%%%%
%% [initialize runtime parameters]
% param1 = 1; %% 
% param2 = 1; %% 
%%%%%%%%%%%%%%%%%%%%%%%%%%%%%%%%%%%%%%%%%%%%%%%%%%%%%%%%%%%%%%%%%%%%%%%%%%%%%%%%%%%%%%%%%%%%%%%%
%% [handle input parameters]
% if ( isempty(B) )  %% check the input first
%    error( 'input error in function mtcCelFindCel' );
%    return;
% end %% if
%%%%%%%%%%%%%%%%%%%%%%%%%%%%%%%%%%%%%%%%%%%%%%%%%%%%%%%%%%%%%%%%%%%%%%%%%%%%%%%%%%%%%%%%%%%%%%%%
%% [core codes]


[vetHit, vetMapIdx] = ismember(celQ, celAll); % vetHit(i) = 1 denotes celQ{i} is mapped to CelAll{vetMapIdx(i)}

vetIdx = 1: length(vetHit);
vetIdx = vetIdx(find(vetMapIdx));
vetMapIdx = vetMapIdx(find(vetMapIdx));


celIntersect = celQ(vetIdx);  % celQ(vetIdx) == celAll(vetMapIdx)

celRemain1 = {};
celRemain2 = {};
vetIdxRemain1 = mtcVetRemoveVet(1:length(celQ), vetIdx);
vetIdxRemain2 = mtcVetRemoveVet(1:length(celAll), vetMapIdx);

if ( isempty(vetIdxRemain1) ~= 1 )
    celRemain1 = celQ(vetIdxRemain1);
end %% if
if ( isempty(vetIdxRemain2) ~= 1 )
    celRemain2 = celAll(vetIdxRemain2);
end %% if


ret = 1;
