# Supplementary material for: Consensus Comparative Analysis of Human Embryonic Stem Cell-Derived Cardiomyocytes
Source: PLoS One. 2015 May 4;10(5):e0125442. doi: 10.1371/journal.pone.0125442 (PMC4418815; doi:10.1371/journal.pone.0125442)
Supplement: S1 Data — (ZIP) [file pone.0125442.s007.zip › DataCode/DataCode/mtcCellRead.m]

%% mtcCellRead
function [cel, vetLength, cel2, ret] = mtcCellRead( szFile, delimiter, bClearEmpty, uType, uBufsize);
%% [create] function to read a file to a cell. each cell{i} is the conetents of line i., by zim 2010/10/22 
%% [modify] this is the new created version. 
%% [usage ] cellwrite( B ); % see [input example]
%% [ REF. ] Author, " Paper Name ", Publication 
%% [input ] szFline: file to be written.
%% [input ] bClearEnmpty: 1 =  clear empty line. (default)
%% [input ] uType :  for further used.
%% [input ] delimiter :
%% [input ] uBufsize : default buffer size = 4096. specify it for long-row files.
%% [output] cel : the original cell. we can only use cel{i} to index the i-th line.  a = cel{i}. a{j} is the j-th element of line i. 
%% [output] vetLength: 
%% [output] cel2 : cell for easy indexing. e.g., we can use cel2(:, 1) to index the first column. % only for those with cell rows of the same length      

%% [output] ret: return 1 when success, 0 when fail.
%%
% %%%%%%%% useful methods:
% mips=mtcCellRead('D:\GeneDataBase\SGD\GRIP\posMIPS.php', '_');
% z=cat(1, mips{:}); % all strings in mips

%%%%%%%%%%%%%%%%%%%%%%%%%%%%%%%%%%%%%%%%%%%%%%%%%%%%%%%%%%%%%%%%%%%%%%%%%%%%%%%%%%%%%%%%%%%%%%%%
%% [input example]
bExample = 0; % whether to run the input example for debug
if (bExample == 1)
    % clear all;
    disp( 'run function mtcCellRead with examples!' );
    szFile = 'mytest2.txt';
    szFile = 'mytest.txt';
end %% if

if ( exist( 'uBufsize' ) ~= 1 | isempty(uBufsize) )
    uBufsize = 4096*5;
end %% if


%%%%%%%%%%%%%%%%%%%%%%%%%%%%%%%%%%%%%%%%%%%%%%%%%%%%%%%%%%%%%%%%%%%%%%%%%%%%%%%%%%%%%%%%%%%%%%%%
%% [initialize output parameters]
ret = 0;
A = []; A = []; A = []; A = [];
%%%%%%%%%%%%%%%%%%%%%%%%%%%%%%%%%%%%%%%%%%%%%%%%%%%%%%%%%%%%%%%%%%%%%%%%%%%%%%%%%%%%%%%%%%%%%%%%
%% [initialize runtime parameters]
% param1 = 1; %% 
% param2 = 1; %% 
if ( exist( 'bClearEmpty' ) ~= 1 | isempty(bClearEmpty) )
    bClearEmpty = 1;
end %% if
%%%%%%%%%%%%%%%%%%%%%%%%%%%%%%%%%%%%%%%%%%%%%%%%%%%%%%%%%%%%%%%%%%%%%%%%%%%%%%%%%%%%%%%%%%%%%%%%
%% [handle input parameters]
% if ( isempty(B) )  %% check the input first
%    error( 'input error in function cellwrite' );
%    return;
% end %% if
%%%%%%%%%%%%%%%%%%%%%%%%%%%%%%%%%%%%%%%%%%%%%%%%%%%%%%%%%%%%%%%%%%%%%%%%%%%%%%%%%%%%%%%%%%%%%%%%
%% [core codes]
if ( exist( 'delimiter' ) ~= 1 | isempty(delimiter) )
    delimiter = '\t';
end %% if

celTmp = textread(szFile, '%s', 'delimiter', '\n', 'bufsize', uBufsize);

N = length(celTmp);

vetLength = zeros(1, N);
for i = 1 : N
    cel{i} = strread(celTmp{i}, '%s', 'delimiter', delimiter);

    vetLength(i) = length(cel{i});

    % if ( vetLength(i) == 1 )
    %     cel{i} = cell2mat(cel{i});
    % end %% if
    
end %% for i


if ( bClearEmpty )
    vetEmptyIdx = find(vetLength==0);

    cel(vetEmptyIdx) = [];
    vetLength(vetEmptyIdx) = [];
end %% if


%%%%%%%%%%%%%%%%%%%%%%%%%%%%%%%%%%%%% for easy indexing. e.g., we can use cel2(:, 1) to index the first column.
cel2 = {};

N = length(cel);
vetD = zeros(1, N);
for i = 1 : N
    vetD(i) = length(cel{i});
end %% for i
D = unique(vetD);

if ( length(D) == 1 ) % only for those with cell rows of the same length 
    % reshape the cell
    cel2 = cell(N, D);
    for i = 1 : N
        for j = 1 : D
            cel2{i, j} = cel{i}{j};
        end %% for j
    end %% for i  s    
end %% if
