# Supplementary material for: Consensus Comparative Analysis of Human Embryonic Stem Cell-Derived Cardiomyocytes
Source: PLoS One. 2015 May 4;10(5):e0125442. doi: 10.1371/journal.pone.0125442 (PMC4418815; doi:10.1371/journal.pone.0125442)
Supplement: S1 Data — (ZIP) [file pone.0125442.s007.zip › DataCode/DataCode/mtcDirFile.m]

%% mtcDirFile
function [ celPathFile, stFileList,  ret ] = mtcDirFile( Folder, ext );
%% [create] function to get all the specified files from a directory, by zim 2009/11/10 
%% [modify] this is the new created version. 
%% [usage ] mtcDirFile( B ); % see [input example]
%% [ REF. ] Author, " Paper Name ", Publication 
%% [output] celPathFile :  celPathFile{i} is the pathfile for the i-th file.
%% [output] stFileList: 
            % 4x1 struct array with fields:
            %     name
            %     date
            %     bytes
            %     isdir
            %     datenum
%% [output] ret: return 1 when success, 0 when fail.
%%
%%%%%%%%%%%%%%%%%%%%%%%%%%%%%%%%%%%%%%%%%%%%%%%%%%%%%%%%%%%%%%%%%%%%%%%%%%%%%%%%%%%%%%%%%%%%%%%%
%% [input example]
bExample = 0; % whether to run the input example for debug
if (bExample == 1)
    Folder = 'D:\Datasets\Images\Scene\gist';
    ext = '.m'
end %% if
%%%%%%%%%%%%%%%%%%%%%%%%%%%%%%%%%%%%%%%%%%%%%%%%%%%%%%%%%%%%%%%%%%%%%%%%%%%%%%%%%%%%%%%%%%%%%%%%
%% [initialize output parameters]
ret = 0;

%%%%%%%%%%%%%%%%%%%%%%%%%%%%%%%%%%%%%%%%%%%%%%%%%%%%%%%%%%%%%%%%%%%%%%%%%%%%%%%%%%%%%%%%%%%%%%%%
%% [initialize runtime parameters]
% param1 = 1; %% 
% param2 = 1; %% 
%%%%%%%%%%%%%%%%%%%%%%%%%%%%%%%%%%%%%%%%%%%%%%%%%%%%%%%%%%%%%%%%%%%%%%%%%%%%%%%%%%%%%%%%%%%%%%%%
%% [handle input parameters]
% if ( isempty(B) )  %% check the input first
%    error( 'input error in function mtcDirFile' );
%    return;
% end %% if
%%%%%%%%%%%%%%%%%%%%%%%%%%%%%%%%%%%%%%%%%%%%%%%%%%%%%%%%%%%%%%%%%%%%%%%%%%%%%%%%%%%%%%%%%%%%%%%%
%% [core codes]

stFileList = dir([Folder sprintf( '\\*%s', ext)]);
len = length(stFileList);
celPathFile = {};
for i = 1 : len
    celPathFile{i} = fullfile(Folder, stFileList(i).name);
end %% for i

ret = 1;
