# Supplementary material for: Consensus Comparative Analysis of Human Embryonic Stem Cell-Derived Cardiomyocytes
Source: PLoS One. 2015 May 4;10(5):e0125442. doi: 10.1371/journal.pone.0125442 (PMC4418815; doi:10.1371/journal.pone.0125442)
Supplement: S1 Data — (ZIP) [file pone.0125442.s007.zip › DataCode/DataCode/mtcDlmReadStr.m]

%% mtcDlmReadStr
function [ c, ret ] = mtcDlmReadStr( szFile, delimiter, vetInputRange );
%% [create] function to read string matrix to a cell as dlmread, by zim 2010/8/4 
%% [modify] this is the new created version. 
%% [usage ] dmlReadStr( B ); % see [input example]
%% [ REF. ] Author, " Paper Name ", Publication 
%% [input ] szFile : 
%% [input ] delimiter : = [] (default as ' \b\t')
%% [input ] vetInputRange : [x1 y1 x2 y2]. default(x1) = default(y1) = 0, default(x2) = row_num - 1, default(y2) = col_num -1; % 0-based index
%% [output] c : a string cell matrix  
%% [output] ret: return 1 when success, 0 when fail.
%%
%%%%%%%%%%%%%%%%%%%%%%%%%%%%%%%%%%%%%%%%%%%%%%%%%%%%%%%%%%%%%%%%%%%%%%%%%%%%%%%%%%%%%%%%%%%%%%%%
%% [input example]
bExample = 0; % whether to run the input example for debug
if (bExample == 1)
    clear all;
    szFile = 'D:\Datasets\GeneExpression\test.txt';
    szFile = 'D:\Datasets\GeneExpression\CancerGeneExpressionData\nutt-2003-v1-database.txt';
    disp( 'run function dmlReadStr with examples!' );
end %% if
%%%%%%%%%%%%%%%%%%%%%%%%%%%%%%%%%%%%%%%%%%%%%%%%%%%%%%%%%%%%%%%%%%%%%%%%%%%%%%%%%%%%%%%%%%%%%%%%
%% [initialize output parameters]
ret = 0;
A = []; A = []; A = []; A = [];
%%%%%%%%%%%%%%%%%%%%%%%%%%%%%%%%%%%%%%%%%%%%%%%%%%%%%%%%%%%%%%%%%%%%%%%%%%%%%%%%%%%%%%%%%%%%%%%%
%% [initialize runtime parameters]
% param1 = 1; %% 
% param2 = 1; %% 
%%%%%%%%%%%%%%%%%%%%%%%%%%%%%%%%%%%%%%%%%%%%%%%%%%%%%%%%%%%%%%%%%%%%%%%%%%%%%%%%%%%%%%%%%%%%%%%%
%% [handle input parameters]
% if ( isempty(B) )  %% check the input first
%    error( 'input error in function dmlReadStr' );
%    return;
% end %% if
if ( exist( 'delimiter' ) ~= 1 | isempty(delimiter) )
    delimiter = ',\b\t';
end %% if
%%%%%%%%%%%%%%%%%%%%%%%%%%%%%%%%%%%%%%%%%%%%%%%%%%%%%%%%%%%%%%%%%%%%%%%%%%%%%%%%%%%%%%%%%%%%%%%%
%% [core codes]

cel = textread(szFile, '%s', 'delimiter', delimiter);


if ( exist( 'vetInputRange' ) == 1 & isempty(vetInputRange) ~= 1 & vetInputRange(1) ~= 0 )
    fid = fopen(szFile, 'r');
    i = 0;
    uSkipWordNum = 0;
    while ( i < vetInputRange(1) )
        szline = fgetl(fid); 
        i=i+1;
        celTmp = strread(szline, '%s', 'delimiter', delimiter);
        uSkipWordNum = uSkipWordNum + length(celTmp);
    end %% while

    cel = cel(uSkipWordNum+1:end); 

    z =cel;

    % get the first target line.
    szline = fgetl(fid); 
    celTmp = strread(szline, '%s', 'delimiter', delimiter);
    fclose(fid);

else
    fid = fopen(szFile, 'r');   
    szline = fgetl(fid);  
    celTmp = strread(szline, '%s', 'delimiter', delimiter);

    fclose(fid);    
end %% if

   
uTotal = length(cel);
uCol = length(celTmp);
uRow = uTotal/uCol;

if ( mtcIsInt( uCol ) == 0 | mtcIsInt( uRow ) == 0 | uRow <=0  | uCol <= 0)
    error( 'error in dmlReadStr, with uRow = %f,  uCol = %f', uRow, uCol);
end %% if

c = {};


uBeginX = 0;
uBeginY = 0;
uEndX = uRow - 1;
uEndY = uCol - 1;


if ( exist( 'vetInputRange' ) == 1 & isempty(vetInputRange) ~= 1 )
    vetRange = [0, 0, uRow - 1,  uCol - 1];
    for i = 1 : length(vetInputRange)
        if ( isempty(vetInputRange(i)) == 0 )
            vetRange(i) = vetInputRange(i);
        end %% if
    end %% for i
    % uBeginX = vetRange(1);        % uBeginX is handled in the skiping processing.
    uBeginY = vetRange(2);
    uEndX = vetRange(3);
    uEndY = vetRange(4);    
end %% if


cel = reshape(cel, uCol, uRow); % Note that matlab is col-first assignment.

cel = cel';
% for i = uBeginX : uEndX
%     for j = uBeginY : uEndY
%         c{i-uBeginX+1, j-uBeginY+1} = cel{i+1, j+1};
%     end %% for j
% end %% for i

c = cel(uBeginX+1: uEndX+1, uBeginY+1:uEndY+1);


ret = 1;


%%%%%%%%
% str2double
