# Supplementary material for: Consensus Comparative Analysis of Human Embryonic Stem Cell-Derived Cardiomyocytes
Source: PLoS One. 2015 May 4;10(5):e0125442. doi: 10.1371/journal.pone.0125442 (PMC4418815; doi:10.1371/journal.pone.0125442)
Supplement: S1 Data — (ZIP) [file pone.0125442.s007.zip › DataCode/DataCode/mtcIsInt.m]

%% mtcIsInt
function [ b, ret ] = mtcIsInt( v );
%% [create] function to judge whether a number is a integer (note that negative integer is also a integer), by zim 2010/10/21 
%% [modify] this is the new created version. 
%% [usage ] mtcIsInt( v ); % see [input example]
%% [ REF. ] Author, " Paper Name ", Publication 
%% [output] ret: return 1 when success, 0 when fail.
%%
%%%%%%%%%%%%%%%%%%%%%%%%%%%%%%%%%%%%%%%%%%%%%%%%%%%%%%%%%%%%%%%%%%%%%%%%%%%%%%%%%%%%%%%%%%%%%%%%
%% [input example]
b = ~rem(v,1);
