# Supplementary material for: Consensus Comparative Analysis of Human Embryonic Stem Cell-Derived Cardiomyocytes
Source: PLoS One. 2015 May 4;10(5):e0125442. doi: 10.1371/journal.pone.0125442 (PMC4418815; doi:10.1371/journal.pone.0125442)
Supplement: S1 Data — (ZIP) [file pone.0125442.s007.zip › DataCode/DataCode/mtcReadGseaGeneSet.m]

%% mtcReadGseaGeneSet
function [ st, vetLength, ret ] = mtcReadGseaGeneSet(szFileGMT);
%% [create] function to read .gmt file, by zim 2011/12/2 
%% [modify] this is the new created version. 
%% [usage ] mtcReadGseaGeneSet( B ); % see [input example]
%% [ REF. ] Author, " Paper Name ", Publication 
%% [input ] szFileGMT : path/file names
%% [output ] st : outupt structure.
%% [output ] vetLength : vetLength(i) is the size of gene set i.
%% [output] ret: return 1 when success, 0 when fail.
%%
%%%%%%%%%%%%%%%%%%%%%%%%%%%%%%%%%%%%%%%%%%%%%%%%%%%%%%%%%%%%%%%%%%%%%%%%%%%%%%%%%%%%%%%%%%%%%%%%
%% [input example]
bExample = 0; % whether to run the input example for debug
if (bExample == 1)
    clear all;
    disp( 'run function mtcReadGseaGeneSet with examples!' );
    szFileGMT = 'D:\BioTool\GSEA\MSigDB\my\my.c2.all.v3.0.symbols.gmt';
end %% if
%%%%%%%%%%%%%%%%%%%%%%%%%%%%%%%%%%%%%%%%%%%%%%%%%%%%%%%%%%%%%%%%%%%%%%%%%%%%%%%%%%%%%%%%%%%%%%%%
%% [initialize output parameters]
ret = 0;
%%%%%%%%%%%%%%%%%%%%%%%%%%%%%%%%%%%%%%%%%%%%%%%%%%%%%%%%%%%%%%%%%%%%%%%%%%%%%%%%%%%%%%%%%%%%%%%%
%% [initialize runtime parameters]
% param1 = 1; %% 
% param2 = 1; %% 
%%%%%%%%%%%%%%%%%%%%%%%%%%%%%%%%%%%%%%%%%%%%%%%%%%%%%%%%%%%%%%%%%%%%%%%%%%%%%%%%%%%%%%%%%%%%%%%%
%% [handle input parameters]
% if ( isempty(B) )  %% check the input first
%    error( 'input error in function mtcReadGseaGeneSet' );
%    return;
% end %% if
%%%%%%%%%%%%%%%%%%%%%%%%%%%%%%%%%%%%%%%%%%%%%%%%%%%%%%%%%%%%%%%%%%%%%%%%%%%%%%%%%%%%%%%%%%%%%%%%
%% [core codes]
delimiter = '\t';
bClearEmpty = 0;
uType = [];
uBufsize = 4096*20;
[c] = mtcCellRead(szFileGMT, delimiter, bClearEmpty, uType, uBufsize);
N = length(c);

vetLength = zeros(1, N);
for i = 1 : N
    st(i).Name = c{i}{1};
    st(i).Link = c{i}{2};
    st(i).GeneSet = c{i}(3:end);
    st(i).Length = length(st(i).GeneSet);
    vetLength(i) = st(i).Length;
end %% for i
