# Supplementary material for: Consensus Comparative Analysis of Human Embryonic Stem Cell-Derived Cardiomyocytes
Source: PLoS One. 2015 May 4;10(5):e0125442. doi: 10.1371/journal.pone.0125442 (PMC4418815; doi:10.1371/journal.pone.0125442)
Supplement: S1 Data — (ZIP) [file pone.0125442.s007.zip › DataCode/DataCode/mtcSpecFileRead.m]

%% mtcSpecFileRead
function [ st, ret ] = mtcSpecFileRead( szFile, delimiter, uSkipHeadLine, bColumnName, uRowName, uBufsize );
%% [create] function to read text files with [ skip-head info; column_name; TargetID + data + text], by zim 2011/6/8 
%% [modify] modified in 120605, to accept multiple columns of row names. 
%% [usage ] mtcSpecFileRead( B ); % see [input example]
%% [ REF. ] Author, " Paper Name ", Publication 
%% [input ] bColumnName :  = 1 if column name exists.
%% [input ] uRowName: columns of Row name info. % bRowName :  = 1 if row name exists. %  
%% [input ] uBufsize : default buffer size = 4096. specify it for long-row files.
%% [output] st : structure of output 
%% [output] ret: return 1 when success, 0 when fail.
%%
%%%%%%%%%%%%%%%%%%%%%%%%%%%%%%%%%%%%%%%%%%%%%%%%%%%%%%%%%%%%%%%%%%%%%%%%%%%%%%%%%%%%%%%%%%%%%%%%
%% [input example]
bExample = 0; % whether to run the input example for debug
if (bExample == 1)
    clear all;
    %%%%%%%%%%%%%%%%%%%%%%%%%%%%%%%%%%%%%%%%%%%%%%%%%%%%%%%%%%%%%%%%%%%% for read .wilcox file
    disp( 'run function mtcSpecFileRead with examples!' );
    szFile = 'D:\matlab_works\work\StemCell\result\R2\rALL_Th3_Query-cons_RANDOM1-cons.wilcox';
    uSkipHeadLine = 6;    
    bColumnName = 1;
    uRowName = 1;


    %%%%%%%%%%%%%%%%%%  st example 2:
    szFile = 'D:\matlab_works\work\FeatureSelection\frcmResult\testdata\z.txt';
    delimiter = '\t';
    uSkipHeadLine = 7;    
    bColumnName = 1;
    uRowName = 1;
    uBufsize = 4096;   
    % st = 
    % 
    %     celSkipHeadLine: {{1x1 cell}  {1x1 cell}  {1x1 cell}  {0x1 cell}  {1x1 cell}  {1x1 cell}  {1x1 cell}}
    %          celColName: {9x1 cell}
    %          celRowName: {170x1 cell}
    %             matData: [170x8 double]
    %          celTextCol: {1x170 cell}


    %%%%%%%%%%%%%%%%%%  st example 3:
    szFile = 'D:\BioTool\GSEA\example_dataset\LungCancer\Lung_Michigan_collapsed_symbols.gct';
    delimiter = '\t';
    uSkipHeadLine = 2;    
    bColumnName = 1;
    uRowName = 2;
    uBufsize = 4096*5;   
    % st = 
    % 
    %     celSkipHeadLine: {{1x1 cell}  {2x1 cell}}
    %          celColName: {88x1 cell}
    %          celRowName: {5217x1 cell}
    %             matData: [5217x86 double]
    %          celTextCol: {1x5217 cell}

    %%%%%%%%%%%%%%%%%%  st example 4  
    szFile = 'D:\BioTool\GSEA\example_dataset\LungCancer\Lung_Boston_collapsed_symbols.gct';
    delimiter = '\t';
    uSkipHeadLine = 2;    
    bColumnName = 1;
    uRowName = 2;
    uBufsize = 4096*5;

    % st = 
    % 
    %     celSkipHeadLine: {{1x1 cell}  {2x1 cell}}
    %          celColName: {64x1 cell}
    %          celRowName: {5217x1 cell}
    %             matData: [5217x62 double]
    %          celTextCol: {1x5217 cell}
    
end %% if
%%%%%%%%%%%%%%%%%%%%%%%%%%%%%%%%%%%%%%%%%%%%%%%%%%%%%%%%%%%%%%%%%%%%%%%%%%%%%%%%%%%%%%%%%%%%%%%%
%% [initialize output parameters]
ret = 0;
A = []; A = []; A = []; A = [];
%%%%%%%%%%%%%%%%%%%%%%%%%%%%%%%%%%%%%%%%%%%%%%%%%%%%%%%%%%%%%%%%%%%%%%%%%%%%%%%%%%%%%%%%%%%%%%%%
%% [initialize runtime parameters]
if ( exist( 'uSkipHeadLine' ) ~= 1 | isempty(uSkipHeadLine) )
    uSkipHeadLine = 0;
end %% if
if ( exist( 'bClearEmpty' ) ~= 1 | isempty(bClearEmpty) )
    bClearEmpty = 0;
end %% if
if ( exist( 'delimiter' ) ~= 1 | isempty(delimiter) )
    delimiter = '\t';
end %% if

if ( exist( 'bColumnName' ) ~= 1 | isempty(bColumnName) )
    bColumnName = 1;
end %% if

if ( exist( 'uRowName' ) ~= 1 | isempty(uRowName) )
    uRowName = 1;
end %% if
if ( exist( 'uBufsize' ) ~= 1 | isempty(uBufsize) )
    uBufsize = 4096;
end %% if


uType = [];
[cel, vetLength, ret] = mtcCellRead( szFile, delimiter, bClearEmpty, uType, uBufsize);
N = length(cel);

st.celSkipHeadLine = {};
st.celSkipHeadLine = cel(1:uSkipHeadLine);
uDataBeginLine = uSkipHeadLine + 1; 

st.celColName = {};
if ( bColumnName == 1)
    st.celColName = cel{uDataBeginLine};
    uDataBeginLine = uDataBeginLine + 1;
end %% if

st.celRowName = {};
st.matData = {};


z = cel{uDataBeginLine};
vet = str2double(z);
uCol = length(z);

uDataBeginCol = 0;
uDataEndCol = 0;
uTextBeginCol = 0;
uTextEndCol = uCol;


if ( uRowName >= 1 )                %  the first column is String (TargetID)
    uDataBeginCol = uRowName + 1;
    v = find(isnan(vet), uRowName+1, 'first');
    if ( length(v) ~= uRowName+1 )
        uTextBeginCol = [];
    else
        uTextBeginCol = v(uRowName+1);
    end %% if
else
    uDataBeginCol = 1;
    uTextBeginCol = find(isnan(vet), 1, 'first');    
end %% if

if ( isempty(uTextBeginCol) == 1 )      % TargetID + num_data  (no text columns)
    uTextBeginCol = uCol  + 1;
    uDataEndCol = uCol;
else                                    % TargetID + num_data + text_column
    uDataEndCol = uTextBeginCol - 1;   
end %% if


st.celRowName = cell(N-uDataBeginLine+1, 1);
st.matData = zeros(N-uDataBeginLine+1, uDataEndCol - uDataBeginCol+1);    
st.celTextCol = {};
for i = uDataBeginLine : N
    z = cel{i};
    idx = i - uDataBeginLine + 1;

    if ( isempty(z) == 0  )
        if ( uRowName >= 1 )
            st.celRowName{idx} = z{1};
        end %% if
        st.matData(idx, :) = cellfun(@str2double, z(uDataBeginCol:uDataEndCol))';
        st.celTextCol{idx} = z(uTextBeginCol:uTextEndCol);
    else
        st.celRowName{idx} = {};
    end %% if
    % st.matData(idx, :) = cellfun(@str2double, z(uDataBeginCol:uDataEndCol))';
    % st.celTextCol{idx} = z(uTextBeginCol:uTextEndCol);
end %% for i


%%%%%%%%%%%%%%%%%%%%%%%%%%%%%%%%%%%%%%%%%%%%%%%%%%%%%%%%%%%%%%%%%%%%%%%%%%%%%%%%%%%%%%%%%%%%%%%%
%% [handle input parameters]
% if ( isempty(B) )  %% check the input first
%    error( 'input error in function mtcSpecFileRead' );
%    return;
% end %% if
%%%%%%%%%%%%%%%%%%%%%%%%%%%%%%%%%%%%%%%%%%%%%%%%%%%%%%%%%%%%%%%%%%%%%%%%%%%%%%%%%%%%%%%%%%%%%%%%
%% [core codes]

ret = 1;
