# Supplementary material for: Consensus Comparative Analysis of Human Embryonic Stem Cell-Derived Cardiomyocytes
Source: PLoS One. 2015 May 4;10(5):e0125442. doi: 10.1371/journal.pone.0125442 (PMC4418815; doi:10.1371/journal.pone.0125442)
Supplement: S1 Data — (ZIP) [file pone.0125442.s007.zip › DataCode/DataCode/mtcSpecFileWrite.m]

%% mtcSpecFileWrite
function [ ret ] = mtcSpecFileWrite( st, szOutFile, delimiter, uBufsize, celDataSpec );
%% [create] function to write text files with a structure [ skip-head info; column_name; TargetID + data + text], by zim 2011/6/27 
%% [modify] this is the new created version. 
%% [usage ] mtcSpecFileWrite( B ); % see [input example]
%% [ REF. ] Author, " Paper Name ", Publication 
%% [input ] st : structure. we can read s for a file using the function mtcSpecFileRead.
%% [input ] uBufsize : default buffer size = 4096. specify it for long-row files.
%% [output] ret: return 1 when success, 0 when fail.
%%


%%%%%%%%%%%%%%%%%%%%%%%%%%%%%%%%%%%%%%%%%%%%%%%%%%%%%%%%%%%%%%%%%%%%%%%%%%%%%%%%%%%%%%%%%%%%%%%%
%% [input example]
bExample = 0; % whether to run the input example for debug
if (bExample == 1)
    clear all;
    disp( 'run function mtcSpecFileWrite with examples!' );


    %%%%%%%%%%%%%%%%%%  st example 1:
    szFile = 'D:\matlab_works\work\FeatureSelection\frcmResult\z.txt';
    szOutFile = 'D:\matlab_works\work\FeatureSelection\frcmResult\z2.txt';
    delimiter = '\t';
    uSkipHeadLine = 7;    
    bColumnName = 1;
    bRowName = 1;
    uBufsize = 4096;
    [ st, ret ] = mtcSpecFileRead( szFile, delimiter, uSkipHeadLine, bColumnName, bRowName,  uBufsize);
    % st = 
    % 
    %     celSkipHeadLine: {{1x1 cell}  {1x1 cell}  {1x1 cell}  {0x1 cell}  {1x1 cell}  {1x1 cell}  {1x1 cell}}
    %          celColName: {9x1 cell}
    %          celRowName: {170x1 cell}
    %             matData: [170x8 double]
    %          celTextCol: {1x170 cell}


    %%%%%%%%%%%%%%%%%%  st example 2: small microarray file
    szFile = 'D:\matlab_works\work\FeatureSelection\frcmResult\S.txt';
    szOutFile = 'D:\matlab_works\work\FeatureSelection\frcmResult\S2.txt';
    delimiter = '\t';
    uSkipHeadLine = 1;    
    bColumnName = 1;
    bRowName = 1;
    uBufsize = 4096 * 2;
    [ st, ret ] = mtcSpecFileRead( szFile, delimiter, uSkipHeadLine, bColumnName, bRowName,  uBufsize);
% 
    %%%%%%%%%%%%%%%%%%  st example 3: large micorarray file.
    szFile = 'D:\matlab_works\work\FeatureSelection\frcmResult\L.txt';
    szOutFile = 'D:\matlab_works\work\FeatureSelection\frcmResult\L2.txt';
    delimiter = '\t';
    uSkipHeadLine = 1;    
    bColumnName = 1;
    bRowName = 1;
    uBufsize = 4096 * 2;
    [ st, ret ] = mtcSpecFileRead( szFile, delimiter, uSkipHeadLine, bColumnName, bRowName,  uBufsize);

    
end %% if
%%%%%%%%%%%%%%%%%%%%%%%%%%%%%%%%%%%%%%%%%%%%%%%%%%%%%%%%%%%%%%%%%%%%%%%%%%%%%%%%%%%%%%%%%%%%%%%%
%% [initialize output parameters]
ret = 0;
%%%%%%%%%%%%%%%%%%%%%%%%%%%%%%%%%%%%%%%%%%%%%%%%%%%%%%%%%%%%%%%%%%%%%%%%%%%%%%%%%%%%%%%%%%%%%%%%
%% [initialize runtime parameters]
% param1 = 1; %% 
% param2 = 1; %% 
%%%%%%%%%%%%%%%%%%%%%%%%%%%%%%%%%%%%%%%%%%%%%%%%%%%%%%%%%%%%%%%%%%%%%%%%%%%%%%%%%%%%%%%%%%%%%%%%
%% [handle input parameters]
if ( exist( 'delimiter' ) ~= 1 | isempty(delimiter) )
    delimiter = '\t';
end %% if
if ( exist( 'uBufsize' ) ~= 1 | isempty(uBufsize) )
    uBufsize = 4096;
end %% if
%%%%%%%%%%%%%%%%%%%%%%%%%%%%%%%%%%%%%%%%%%%%%%%%%%%%%%%%%%%%%%%%%%%%%%%%%%%%%%%%%%%%%%%%%%%%%%%%
%% [core codes]
fid = fopen( szOutFile, 'wt+');           % write | create ...
N = length(st.celSkipHeadLine);


if ( N >= 1 )
    for i = 1 : N
        uN = length(st.celSkipHeadLine{i});

        szLine = '';
        if ( uN == 1 )
            szLine = st.celSkipHeadLine{i}{:};
        else
            if ( uN > 1 )
                szLine = st.celSkipHeadLine{i}{1};
                for j = 2 : uN
                    szLine  = sprintf( '%s\t%s', szLine, st.celSkipHeadLine{i}{j});
                end %% for j
            end %% if
        end %% if
        fprintf(fid, '%s\n', szLine);
        
    end %% for i   
end %% if

if ( isempty(st.celColName) ~= 1 )
    N = length(st.celColName);
    szLine = st.celColName{1};
    for i = 2 : N
        szLine = sprintf( '%s\t%s', szLine, st.celColName{i});
    end %% for i
    fprintf(fid, '%s\n', szLine);
end %% if

N = max([length(st.celRowName) size(st.matData, 1) length(st.celTextCol)]);

if ( isempty(st.celRowName) ~= 1)
    bRowName = 1;
else
    bRowName = 0;
end %% if


if ( isempty(st.matData) ~= 1)
    bData = 1;
    J = size(st.matData, 2);
    if ( J > 0 & (exist('celDataSpec')==0 | isempty(celDataSpec) == 1))
        for j = 1 : J
            celDataSpec{j} = '%f';
        end %% for j
    end %% if
else
    bData = 0;
    J = 0;
end %% if


if ( isempty(st.celTextCol)==0 & all(cell2mat(cellfun(@isempty, st.celTextCol, 'UniformOutput', false))) ~= 1)  % not all the text column is zeros.
    bTextCol = 1;
    K = length(st.celTextCol{1});
else
    bTextCol = 0;
    K = 0;
end %% if


for i = 1 : N
    szLine = '';
    if ( bRowName == 1 )
        szLine = st.celRowName{i};
    end %% if

    if ( bData == 1 )
        if ( isempty(szLine) == 1)
            % szLine = sprintf( '%f', st.matData(i, 1));
            szLine = sprintf( celDataSpec{1}, st.matData(i, 1));
            
        else
            % szLine = sprintf( '%s\t%f', szLine, st.matData(i, 1));
            szLine = sprintf( strcat( '%s\t', celDataSpec{1}), szLine, st.matData(i, 1));
        end %% if

        for j = 2 : J
            % szLine = sprintf( '%s\t%f', szLine, st.matData(i, j));
            szLine = sprintf( strcat( '%s\t', celDataSpec{j}), szLine, st.matData(i, j));
        end %% for j       
    end %% if


    if ( bTextCol == 1 )
        if ( isempty(szLine) == 1)
            szLine = sprintf( '%f', st.celTextCol{i}{1});
        else
            szLine = sprintf( '%s\t%s', szLine, st.celTextCol{i}{1});
        end %% if

        for k = 2 : length(st.celTextCol{i})
            szLine = sprintf( '%s\t%s', szLine, st.celTextCol{i}{k});
        end %% for j       
    end %% if
    fprintf(fid, '%s\n', szLine);   
end %% for i
   

fclose(fid);


ret = 1;
