# Supplementary material for: Consensus Comparative Analysis of Human Embryonic Stem Cell-Derived Cardiomyocytes
Source: PLoS One. 2015 May 4;10(5):e0125442. doi: 10.1371/journal.pone.0125442 (PMC4418815; doi:10.1371/journal.pone.0125442)
Supplement: S1 Data — (ZIP) [file pone.0125442.s007.zip › DataCode/DataCode/mtcVetRemoveVet.m]

function [ vetResultA, ret, vetRemove] = mtcVetRemoveVet( A, B, bPerfectAlign );
%% [create] function to do remove elements in vector B from vector A, by zim 2007/2/13 
%% [modify] new effective implmentation using ismember. by zim 2008/11/23
%% [input] A: original vector.
%% [input] B: the vector to be removed.
%% [input] bPerfectAlign: A is 1:N, B belongs to A.
%% [ouput] vetResultA
%%
ret = 0;
vetResultA = [];
if ( isempty(A) )  %% check the input first
    disp( 'empty input A in function mtcVetRemoveVet');
    return
end %% if

if ( ~exist( 'bPerfectAlign' ) | isempty(bPerfectAlign) )
    bPerfectAlign = 0;
end %% if

%%%%%%%%%%%%%%%%%%%%%%%%%%%%%%%%%%%%%%%%%%%%%%%%%%%%%%%%%%%%%%%%%%%%%%%%%%%%%%%%%%%%%%%
% % old implmentation
% N = length(A);
% count = 0;
% vetRemove = [];
% for i = 1 : N
%     v = A(i);
%     bHit = find(B == v);
%     if ( isempty(bHit) )
%         count = count + 1;
%         vetResultA(count) = v;
%     else
%     vetRemove = [vetRemove v];    
%     end %% if
% end %% for
% ret = 1;
%%%%%%%%%%%%%%%%%%%%%%%%%%%%%%%%%%%%%%%%%%%%%%%%%%%%%%%%%%%%%%%%%%%%%%%%%%%%%%%%%%%%%%%%%%%
if ( bPerfectAlign == 1 )
    vetRemove = A(B);
    vetResultA = A;
    vetResultA(B) = [];
    ret = 1;
else
    % new effective implmentation
    vetMember = find(ismember(A, B));
    vetRemove = A(vetMember);
    vetResultA = A;
    vetResultA(vetMember) = [];
    ret = 1;
end %% if


    % A = [1:100000];
    % B = randperm(5000);
    % tic;
    % vetRemove = A(B);
    % vetResultA = A;
    % vetResultA(B) = [];
    % ret = 1;
    % toc;
    % tic;
    % % new effective implmentation
    % vetMember = find(ismember(A, B));
    % vetRemove = A(vetMember);
    % vetResultA = A;
    % vetResultA(vetMember) = [];
    % ret = 1;
    % toc;
