# Supplementary material for: Consensus Comparative Analysis of Human Embryonic Stem Cell-Derived Cardiomyocytes
Source: PLoS One. 2015 May 4;10(5):e0125442. doi: 10.1371/journal.pone.0125442 (PMC4418815; doi:10.1371/journal.pone.0125442)
Supplement: S1 Data — (ZIP) [file pone.0125442.s007.zip › DataCode/DataCode/result/hs15to500.bp.CSSCMP.txt]

Gene Set Name	Score	PValue
ventricular_cardiac_muscle_tissue_morphogenesis(GO-0055010)	0.543383	8.654112e-049
myofibril_assembly(GO-0030239)	0.489238	1.139139e-038
cardiac_muscle_tissue_morphogenesis(GO-0055008)	0.488207	4.811632e-054
muscle_organ_morphogenesis(GO-0048644)	0.468182	4.120198e-054
muscle_tissue_morphogenesis(GO-0060415)	0.468182	5.103127e-047
heart_contraction(GO-0060047)	0.456301	1.349505e-029
striated_muscle_contraction(GO-0006941)	0.449198	1.631192e-044
muscle_filament_sliding(GO-0030049)	0.430482	3.833008e-051
actin-myosin_filament_sliding(GO-0033275)	0.430482	2.312231e-050
cardiac_ventricle_morphogenesis(GO-0003208)	0.421429	5.935366e-048
actomyosin_structure_organization(GO-0031032)	0.420956	1.738283e-033
cardiac_muscle_tissue_development(GO-0048738)	0.415963	4.858458e-061
cardiac_muscle_cell_differentiation(GO-0055007)	0.411474	6.816334e-030
regulation_of_ATPase_activity(GO-0043462)	0.391521	1.162587e-025
cardiac_cell_differentiation(GO-0035051)	0.347174	3.503997e-033
actin_filament-based_movement(GO-0030048)	0.338497	5.498943e-039
striated_muscle_cell_development(GO-0055002)	0.327973	3.907500e-029
positive_regulation_of_fibroblast_proliferation(GO-0048146)	0.320188	4.091881e-019
cardiac_septum_morphogenesis(GO-0060411)	0.304546	8.663191e-012
regulation_of_heart_contraction(GO-0008016)	0.304546	6.778726e-031
muscle_tissue_development(GO-0060537)	0.294946	1.360460e-052
ventricular_septum_development(GO-0003281)	0.290107	1.067999e-011
muscle_cell_development(GO-0055001)	0.286670	3.027959e-025
skin_development(GO-0043588)	0.285295	1.019679e-010
cardiac_septum_development(GO-0003279)	0.271798	1.263739e-013
regulation_of_vascular_endothelial_growth_factor_production(GO-0010574)	0.269051	1.947040e-010
muscle_fiber_development(GO-0048747)	0.266043	2.916158e-011
heart_morphogenesis(GO-0003007)	0.261514	7.469252e-037
glomerulus_development(GO-0032835)	0.261230	2.160980e-015
extracellular_matrix_organization(GO-0030198)	0.260027	9.766490e-022
extracellular_structure_organization(GO-0043062)	0.260027	3.024115e-021
regulation_of_striated_muscle_contraction(GO-0006942)	0.258222	2.359747e-010
muscle_organ_development(GO-0007517)	0.257730	3.504073e-048
positive_regulation_of_epithelial_to_mesenchymal_transition(GO-0010718)	0.257178	9.582999e-011
regulation_of_muscle_contraction(GO-0006937)	0.256946	4.922409e-020
digestive_tract_morphogenesis(GO-0048546)	0.254719	5.096422e-009
positive_regulation_of_osteoblast_differentiation(GO-0045669)	0.252507	1.003528e-011
positive_regulation_of_reactive_oxygen_species_metabolic_process(GO-2000379)	0.251003	1.155231e-010
muscle_contraction(GO-0006936)	0.245563	4.829741e-057
substrate_adhesion-dependent_cell_spreading(GO-0034446)	0.237467	2.300246e-007
positive_regulation_of_ossification(GO-0045778)	0.236426	7.100973e-012
ovulation_cycle(GO-0042698)	0.233486	1.007507e-007
regulation_of_skeletal_muscle_fiber_development(GO-0048742)	0.233316	1.122248e-010
cellular_response_to_calcium_ion(GO-0071277)	0.229239	2.532649e-008
negative_regulation_of_endothelial_cell_proliferation(GO-0001937)	0.228681	1.927062e-008
muscle_system_process(GO-0003012)	0.228532	9.853101e-050
muscle_structure_development(GO-0061061)	0.220708	8.526297e-052
regulation_of_epithelial_to_mesenchymal_transition(GO-0010717)	0.220547	4.802313e-011
regulation_of_striated_muscle_cell_differentiation(GO-0051153)	0.215910	2.331481e-012
regulation_of_smooth_muscle_cell_migration(GO-0014910)	0.214376	1.176284e-006
response_to_glucocorticoid_stimulus(GO-0051384)	0.212651	5.748434e-006
embryonic_heart_tube_morphogenesis(GO-0003143)	0.212161	3.244262e-008
positive_regulation_of_bone_mineralization(GO-0030501)	0.210805	7.568482e-008
embryonic_digestive_tract_development(GO-0048566)	0.209894	1.367009e-006
vascular_endothelial_growth_factor_receptor_signaling_pathway(GO-0048010)	0.209683	1.720102e-006
response_to_calcium_ion(GO-0051592)	0.209566	1.669899e-014
heart_development(GO-0007507)	0.207280	4.532433e-040
embryonic_skeletal_system_development(GO-0048706)	0.205883	1.998827e-009
digestive_tract_development(GO-0048565)	0.204852	1.385654e-011
positive_regulation_of_endothelial_cell_migration(GO-0010595)	0.202956	4.498642e-011
skeletal_system_morphogenesis(GO-0048705)	0.199867	5.693795e-011
regulation_of_fibroblast_proliferation(GO-0048145)	0.197553	3.362464e-011
muscle_cell_differentiation(GO-0042692)	0.195463	7.819305e-024
embryonic_heart_tube_development(GO-0035050)	0.194776	1.329081e-007
regulation_of_endothelial_cell_migration(GO-0010594)	0.190132	3.849756e-013
regulation_of_survival_gene_product_expression(GO-0045884)	0.190091	8.390159e-005
cellular_response_to_organic_cyclic_compound(GO-0071407)	0.190091	6.782777e-005
response_to_corticosteroid_stimulus(GO-0031960)	0.189840	2.929257e-005
bone_morphogenesis(GO-0060349)	0.188785	3.616159e-006
regulation_of_striated_muscle_tissue_development(GO-0016202)	0.188694	1.143461e-010
heart_looping(GO-0001947)	0.187835	3.925397e-006
platelet_degranulation(GO-0002576)	0.185384	1.104294e-019
endothelium_development(GO-0003158)	0.181819	3.364228e-005
mesenchyme_development(GO-0060485)	0.181185	1.488393e-012
chondrocyte_differentiation(GO-0002062)	0.180100	1.281270e-005
blood_circulation(GO-0008015)	0.180060	5.047404e-025
lung_development(GO-0030324)	0.178811	2.937075e-006
regulation_of_release_of_sequestered_calcium_ion_into_cytosol(GO-0051279)	0.178811	1.282865e-004
cellular_response_to_transforming_growth_factor_beta_stimulus(GO-0071560)	0.177386	6.370063e-005
regulation_of_blood_vessel_size(GO-0050880)	0.177006	3.620459e-004
negative_regulation_of_endothelial_cell_migration(GO-0010596)	0.175803	1.525209e-004
regulation_of_systemic_arterial_blood_pressure(GO-0003073)	0.175427	4.997016e-007
epithelial_to_mesenchymal_transition(GO-0001837)	0.175134	4.000870e-006
negative_regulation_of_epithelial_cell_proliferation(GO-0050680)	0.174395	9.111544e-010
regulation_of_bone_mineralization(GO-0030500)	0.173797	5.926568e-008
respiratory_tube_development(GO-0030323)	0.173521	3.147218e-006
cartilage_development(GO-0051216)	0.173308	5.386342e-009
regulation_of_endothelial_cell_proliferation(GO-0001936)	0.173129	1.176065e-010
determination_of_heart_left-right_asymmetry(GO-0061371)	0.172795	2.470683e-005
bone_development(GO-0060348)	0.170818	4.616445e-007
regulation_of_reactive_oxygen_species_metabolic_process(GO-2000377)	0.170762	4.322843e-007
outflow_tract_morphogenesis(GO-0003151)	0.169787	1.939860e-005
osteoblast_differentiation(GO-0001649)	0.167380	4.682304e-006
organ_morphogenesis(GO-0009887)	0.166493	3.728745e-040
positive_regulation_of_inflammatory_response(GO-0050729)	0.165622	1.877767e-005
cyclic_nucleotide_metabolic_process(GO-0009187)	0.165385	2.982397e-008
embryonic_limb_morphogenesis(GO-0030326)	0.164233	4.519265e-005
regulation_of_morphogenesis_of_a_branching_structure(GO-0060688)	0.164087	5.099453e-004
smooth_muscle_contraction(GO-0006939)	0.163509	2.556156e-004
response_to_osmotic_stress(GO-0006970)	0.163019	1.871898e-003
mesenchymal_cell_differentiation(GO-0048762)	0.162875	5.408384e-008
palate_development(GO-0060021)	0.162318	7.181220e-006
cellular_response_to_vascular_endothelial_growth_factor_stimulus(GO-0035924)	0.161765	4.523798e-004
positive_regulation_of_pathway-restricted_SMAD_protein_phosphorylation(GO-0010862)	0.161293	1.865969e-003
skeletal_muscle_tissue_development(GO-0007519)	0.161007	4.607012e-007
cell-substrate_adhesion(GO-0031589)	0.160046	1.395914e-009
embryonic_skeletal_system_morphogenesis(GO-0048704)	0.159760	7.275760e-004
phenol-containing_compound_metabolic_process(GO-0018958)	0.159473	3.886754e-004
response_to_transforming_growth_factor_beta_stimulus(GO-0071559)	0.159473	5.089212e-004
regulation_of_osteoblast_differentiation(GO-0045667)	0.159035	1.999033e-007
respiratory_system_development(GO-0060541)	0.158108	1.678488e-006
neural_crest_cell_differentiation(GO-0014033)	0.157047	1.505445e-003
negative_regulation_of_cytokine-mediated_signaling_pathway(GO-0001960)	0.151739	5.469241e-003
female_gonad_development(GO-0008585)	0.151739	2.733737e-003
negative_regulation_of_muscle_cell_differentiation(GO-0051148)	0.150879	1.107907e-003
regulation_of_pathway-restricted_SMAD_protein_phosphorylation(GO-0060393)	0.150879	7.243345e-004
regulation_of_cartilage_development(GO-0061035)	0.150677	2.451593e-003
cellular_response_to_lipopolysaccharide(GO-0071222)	0.150677	4.276643e-005
response_to_metal_ion(GO-0010038)	0.150319	2.603721e-011
blood_vessel_development(GO-0001568)	0.150164	1.675779e-017
regulation_of_ossification(GO-0030278)	0.150008	1.495444e-009
positive_regulation_of_tyrosine_phosphorylation_of_Stat3_protein(GO-0042517)	0.149934	1.734565e-003
epithelial_cell_differentiation(GO-0030855)	0.149538	8.909794e-011
negative_regulation_of_DNA_binding(GO-0043392)	0.148889	1.362092e-003
telencephalon_development(GO-0021537)	0.148731	3.379503e-007
skeletal_system_development(GO-0001501)	0.148712	2.113821e-019
artery_morphogenesis(GO-0048844)	0.148554	3.007075e-003
regulation_of_calcium_ion_transport_into_cytosol(GO-0010522)	0.148129	4.521232e-004
positive_regulation_of_blood_vessel_endothelial_cell_migration(GO-0043536)	0.147728	2.560369e-003
negative_regulation_of_transforming_growth_factor_beta_receptor_signaling_pathway(GO-0030512)	0.146582	2.334286e-004
regulation_of_blood_pressure(GO-0008217)	0.146463	1.297892e-008
tissue_development(GO-0009888)	0.146189	1.062042e-046
positive_regulation_of_interleukin-6_production(GO-0032755)	0.145723	3.679135e-003
vasculature_development(GO-0001944)	0.145647	6.344520e-020
regulation_of_smooth_muscle_cell_proliferation(GO-0048660)	0.144629	1.010224e-004
renal_tubule_development(GO-0061326)	0.144307	5.160337e-003
response_to_organic_cyclic_compound(GO-0014070)	0.144170	1.702825e-004
positive_regulation_of_behavior(GO-0048520)	0.143225	7.713521e-007
vasculogenesis(GO-0001570)	0.143107	8.255302e-004
positive_regulation_of_endothelial_cell_proliferation(GO-0001938)	0.142972	3.479897e-005
regulation_of_epithelial_cell_migration(GO-0010632)	0.142714	5.043898e-003
actin_filament-based_process(GO-0030029)	0.142318	4.448090e-022
cell-matrix_adhesion(GO-0007160)	0.142285	2.899492e-005
kidney_development(GO-0001822)	0.141311	5.627479e-010
urogenital_system_development(GO-0001655)	0.140910	1.270149e-011
positive_regulation_of_protein_binding(GO-0032092)	0.140910	2.081830e-003
central_nervous_system_neuron_development(GO-0021954)	0.140910	1.040856e-002
gland_development(GO-0048732)	0.140677	1.978173e-007
positive_regulation_of_calcium_ion_transport_into_cytosol(GO-0010524)	0.140458	1.027192e-002
artery_development(GO-0060840)	0.139706	6.890732e-003
positive_regulation_of_smooth_muscle_cell_proliferation(GO-0048661)	0.139390	7.084951e-003
regulation_of_blood_vessel_endothelial_cell_migration(GO-0043535)	0.138847	1.368046e-003
positive_regulation_of_locomotion(GO-0040017)	0.138550	1.138047e-015
regulation_of_dendritic_spine_development(GO-0060998)	0.138503	2.320484e-002
regulation_of_vascular_permeability(GO-0043114)	0.137937	6.086986e-003
odontogenesis(GO-0042476)	0.137701	7.874307e-004
epithelial_cell_proliferation(GO-0050673)	0.137128	4.883538e-003
renal_system_development(GO-0072001)	0.137110	5.247198e-010
regulation_of_behavior(GO-0050795)	0.136889	9.492239e-009
regulation_of_fatty_acid_oxidation(GO-0046320)	0.136097	6.092828e-004
positive_regulation_of_phosphatidylinositol_3-kinase_cascade(GO-0014068)	0.136019	3.397014e-004
cellular_response_to_molecule_of_bacterial_origin(GO-0071219)	0.134640	2.103374e-004
negative_regulation_of_blood_coagulation(GO-0030195)	0.133690	1.462243e-003
positive_regulation_of_cell_migration(GO-0030335)	0.133690	2.121673e-013
integrin-mediated_signaling_pathway(GO-0007229)	0.133690	6.014015e-003
positive_regulation_of_peptidyl-tyrosine_phosphorylation(GO-0050731)	0.133182	3.896703e-007
positive_regulation_of_cell_motility(GO-2000147)	0.132978	8.592349e-014
homotypic_cell-cell_adhesion(GO-0034109)	0.131791	1.018039e-002
plasma_lipoprotein_particle_clearance(GO-0034381)	0.131685	1.102631e-002
positive_regulation_of_calcium_ion_transport(GO-0051928)	0.131503	6.002791e-004
regulation_of_chemotaxis(GO-0050920)	0.131399	1.260469e-006
cell_fate_determination(GO-0001709)	0.131284	1.699326e-002
cellular_response_to_hypoxia(GO-0071456)	0.131284	1.527829e-003
blood_vessel_morphogenesis(GO-0048514)	0.131172	3.545503e-011
sprouting_angiogenesis(GO-0002040)	0.130803	1.775958e-003
positive_regulation_of_cell_adhesion(GO-0045785)	0.130732	2.083800e-006
keratinocyte_differentiation(GO-0030216)	0.130682	3.421854e-003
amino_acid_transmembrane_transport(GO-0003333)	0.129444	1.353817e-002
positive_regulation_of_angiogenesis(GO-0045766)	0.129178	1.254003e-005
mammary_gland_epithelium_development(GO-0061180)	0.129178	2.525363e-002
regulation_of_tyrosine_phosphorylation_of_Stat3_protein(GO-0042516)	0.128982	3.749029e-003
hair_follicle_development(GO-0001942)	0.128878	2.646196e-002
transforming_growth_factor_beta_receptor_signaling_pathway(GO-0007179)	0.128637	5.443448e-005
transmembrane_receptor_protein_serine-threonine_kinase_signaling_pathway(GO-0007178)	0.128408	9.750930e-008
limb_morphogenesis(GO-0035108)	0.128382	9.278818e-004
regulation_of_dendrite_morphogenesis(GO-0048814)	0.128276	1.138003e-002
positive_regulation_of_cellular_component_movement(GO-0051272)	0.127751	9.418794e-013
endothelial_cell_migration(GO-0043542)	0.127674	3.786279e-004
mammary_gland_development(GO-0030879)	0.127467	2.806853e-003
tube_development(GO-0035295)	0.127017	4.545801e-010
angiogenesis(GO-0001525)	0.126922	6.255218e-008
spinal_cord_development(GO-0021510)	0.126922	1.641418e-002
epithelium_development(GO-0060429)	0.126647	1.347413e-012
regulation_of_receptor_biosynthetic_process(GO-0010869)	0.126471	4.275164e-002
response_to_steroid_hormone_stimulus(GO-0048545)	0.125616	1.440485e-006
regulation_of_phosphatidylinositol_3-kinase_cascade(GO-0014066)	0.125440	1.406233e-003
chordate_embryonic_development(GO-0043009)	0.125304	3.993290e-008
negative_regulation_of_lipid_transport(GO-0032369)	0.125197	2.312524e-002
negative_regulation_of_cell_migration(GO-0030336)	0.124910	4.158291e-006
negative_regulation_of_response_to_cytokine_stimulus(GO-0060761)	0.124666	1.156169e-002
regulation_of_cytokine_production_involved_in_immune_response(GO-0002718)	0.124332	4.619610e-003
regulation_of_muscle_cell_differentiation(GO-0051147)	0.124136	6.422901e-006
protein_kinase_B_signaling_cascade(GO-0043491)	0.124065	4.942902e-002
positive_regulation_of_neuron_differentiation(GO-0045666)	0.123846	1.001959e-002
negative_regulation_of_coagulation(GO-0050819)	0.123733	2.823835e-003
exocytosis(GO-0006887)	0.123695	4.092356e-010
positive_regulation_of_cell-cell_adhesion(GO-0022409)	0.123664	1.295613e-002
central_nervous_system_neuron_differentiation(GO-0021953)	0.123377	5.405115e-003
response_to_estradiol_stimulus(GO-0032355)	0.123074	3.048558e-002
actin_polymerization_or_depolymerization(GO-0008154)	0.123074	2.156020e-002
negative_regulation_of_immune_response(GO-0050777)	0.122584	8.180448e-003
response_to_antibiotic(GO-0046677)	0.122410	4.715546e-002
negative_regulation_of_cellular_component_movement(GO-0051271)	0.122104	1.955122e-006
negative_regulation_of_cell_motility(GO-2000146)	0.121817	3.485044e-006
regulation_of_cell_migration(GO-0030334)	0.121805	3.906324e-017
regulation_of_angiogenesis(GO-0045765)	0.121539	3.265418e-008
embryonic_morphogenesis(GO-0048598)	0.121469	8.834575e-009
cellular_response_to_drug(GO-0035690)	0.121057	1.994797e-002
regulation_of_steroid_biosynthetic_process(GO-0050810)	0.121057	3.229071e-002
tricarboxylic_acid_cycle(GO-0006099)	0.121057	2.261860e-002
negative_regulation_of_protein_binding(GO-0032091)	0.120696	9.846876e-003
hair_cycle_process(GO-0022405)	0.120154	2.421062e-002
regulation_of_wound_healing(GO-0061041)	0.119908	8.838473e-005
regulation_of_synapse_structure_and_activity(GO-0050803)	0.119807	1.290469e-002
determination_of_left-right_symmetry(GO-0007368)	0.119653	2.387324e-003
ossification(GO-0001503)	0.119619	5.712599e-005
regulation_of_organ_morphogenesis(GO-2000027)	0.119566	6.065466e-004
regulation_of_locomotion(GO-0040012)	0.119566	3.116621e-019
retina_development_in_camera-type_eye(GO-0060041)	0.119510	7.763094e-003
regulation_of_developmental_growth(GO-0048638)	0.119442	7.688309e-004
cellular_response_to_inorganic_substance(GO-0071241)	0.119420	6.165708e-004
positive_regulation_of_chemotaxis(GO-0050921)	0.119402	4.334634e-004
kidney_epithelium_development(GO-0072073)	0.118553	3.742249e-003
epithelial_tube_morphogenesis(GO-0060562)	0.118081	1.943958e-005
response_to_hypoxia(GO-0001666)	0.117956	1.336542e-005
quaternary_ammonium_group_transport(GO-0015697)	0.117898	5.069920e-002
regulation_of_calcium_ion_transport(GO-0051924)	0.117873	2.100021e-006
development_of_primary_sexual_characteristics(GO-0045137)	0.117389	8.539758e-005
dicarboxylic_acid_metabolic_process(GO-0043648)	0.117146	1.605059e-002
plasma_lipoprotein_particle_remodeling(GO-0034369)	0.116592	3.508760e-002
negative_regulation_of_viral_genome_replication(GO-0045071)	0.116592	5.100157e-002
negative_regulation_of_viral_reproduction(GO-0048525)	0.116592	2.638224e-002
regulation_of_cell_motility(GO-2000145)	0.116534	7.294420e-015
regulation_of_DNA_damage_response__signal_transduction_by_p53_class_mediator(GO-0043516)	0.116502	2.294967e-002
eye_morphogenesis(GO-0048592)	0.116427	6.286818e-004
anatomical_structure_formation_involved_in_morphogenesis(GO-0048646)	0.116316	1.527480e-016
in_utero_embryonic_development(GO-0001701)	0.116158	2.771676e-003
positive_regulation_of_ion_transport(GO-0043270)	0.116083	1.308316e-003
developmental_growth_involved_in_morphogenesis(GO-0060560)	0.115642	2.258771e-002
negative_regulation_of_angiogenesis(GO-0016525)	0.115642	1.763466e-003
mesonephros_development(GO-0001823)	0.115642	4.818307e-002
cellular_response_to_interleukin-1(GO-0071347)	0.115642	1.626352e-002
neuron_recognition(GO-0008038)	0.115642	5.447646e-002
negative_regulation_of_immune_system_process(GO-0002683)	0.115642	5.256533e-006
negative_regulation_of_binding(GO-0051100)	0.114858	7.511555e-004
epidermis_development(GO-0008544)	0.114766	2.003834e-006
cell_chemotaxis(GO-0060326)	0.114692	2.583930e-005
response_to_mechanical_stimulus(GO-0009612)	0.114658	2.438566e-004
regulation_of_cell_adhesion_mediated_by_integrin(GO-0033628)	0.114353	1.524042e-002
negative_regulation_of_canonical_Wnt_receptor_signaling_pathway(GO-0090090)	0.114353	3.621934e-004
negative_regulation_of_cell_growth(GO-0030308)	0.114120	4.136315e-006
regulation_of_BMP_signaling_pathway(GO-0030510)	0.114095	4.732305e-003
limb_development(GO-0060173)	0.113923	2.813775e-003
negative_regulation_of_transmembrane_receptor_protein_serine-threonine_kinase_signaling_pathway(GO-0090101)	0.113637	1.154612e-003
regulation_of_peptidyl-tyrosine_phosphorylation(GO-0050730)	0.113494	1.401121e-005
cell_aging(GO-0007569)	0.113203	4.235290e-003
regulation_of_cellular_component_movement(GO-0051270)	0.113157	9.408672e-015
regulation_of_inflammatory_response(GO-0050727)	0.112988	1.260022e-004
negative_regulation_of_phosphorylation(GO-0042326)	0.112969	9.924159e-004
calcium-mediated_signaling(GO-0019722)	0.112258	8.182145e-003
positive_regulation_of_Wnt_receptor_signaling_pathway(GO-0030177)	0.112033	1.525309e-003
regulation_of_phosphatidylinositol_3-kinase_activity(GO-0043551)	0.112033	3.891658e-002
blood_vessel_endothelial_cell_migration(GO-0043534)	0.112033	6.442940e-002
positive_regulation_of_small_GTPase_mediated_signal_transduction(GO-0051057)	0.112033	7.365237e-002
eye_development(GO-0001654)	0.111608	1.638090e-005
platelet_activation(GO-0030168)	0.111591	3.116535e-011
embryo_development(GO-0009790)	0.111275	4.424115e-011
regulation_of_catenin_import_into_nucleus(GO-0035412)	0.111130	6.606869e-002
negative_regulation_of_protein_complex_assembly(GO-0031333)	0.110963	1.751124e-002
positive_regulation_of_oxidoreductase_activity(GO-0051353)	0.110963	1.378587e-002
cell-substrate_junction_assembly(GO-0007044)	0.110720	3.273882e-002
negative_regulation_of_endopeptidase_activity(GO-0010951)	0.110089	2.069274e-004
organic_cation_transport(GO-0015695)	0.109626	3.646181e-002
ureteric_bud_development(GO-0001657)	0.109626	2.328182e-002
embryonic_organ_morphogenesis(GO-0048562)	0.109626	1.964503e-003
actin_cytoskeleton_organization(GO-0030036)	0.109626	2.571517e-009
male_sex_differentiation(GO-0046661)	0.109346	4.727248e-003
regulation_of_G-protein_coupled_receptor_protein_signaling_pathway(GO-0008277)	0.109172	6.939505e-004
regulation_of_sodium_ion_transport(GO-0002028)	0.108874	6.472146e-002
positive_regulation_of_canonical_Wnt_receptor_signaling_pathway(GO-0090263)	0.108874	2.109040e-002
forebrain_development(GO-0030900)	0.108845	7.870182e-005
regulation_of_protein_binding(GO-0043393)	0.108751	1.403106e-003
interferon-gamma-mediated_signaling_pathway(GO-0060333)	0.108580	2.158973e-004
gliogenesis(GO-0042063)	0.108423	1.339242e-002
anterior-posterior_pattern_specification(GO-0009952)	0.108423	1.176117e-002
morphogenesis_of_an_epithelium(GO-0002009)	0.108304	3.278585e-005
long-chain_fatty_acid_transport(GO-0015909)	0.107907	5.950367e-002
cellular_response_to_interferon-gamma(GO-0071346)	0.107907	2.090297e-004
negative_regulation_of_peptidase_activity(GO-0010466)	0.107398	2.299596e-004
response_to_cAMP(GO-0051591)	0.107220	9.351417e-002
positive_regulation_of_phosphatidylinositol_3-kinase_activity(GO-0043552)	0.107093	5.016443e-002
positive_regulation_of_cell_development(GO-0010720)	0.106739	2.832010e-004
positive_regulation_of_lipid_catabolic_process(GO-0050996)	0.106618	7.356255e-002
acetyl-CoA_metabolic_process(GO-0006084)	0.106257	3.007257e-002
regulation_of_canonical_Wnt_receptor_signaling_pathway(GO-0060828)	0.106208	1.250446e-004
positive_regulation_of_glucose_metabolic_process(GO-0010907)	0.106189	6.628466e-002
peptidyl-tyrosine_phosphorylation(GO-0018108)	0.106189	6.506870e-003
vitamin_A_metabolic_process(GO-0006776)	0.106189	5.307535e-002
positive_regulation_of_muscle_cell_differentiation(GO-0051149)	0.106143	7.900695e-003
BMP_signaling_pathway(GO-0030509)	0.105924	9.169946e-003
glycolysis(GO-0006096)	0.105441	4.931600e-002
cellular_response_to_steroid_hormone_stimulus(GO-0071383)	0.105329	2.443946e-002
nerve_development(GO-0021675)	0.104813	1.207603e-001
camera-type_eye_morphogenesis(GO-0048593)	0.104813	1.334319e-002
regulation_of_DNA_binding(GO-0051101)	0.104813	1.006656e-002
peripheral_nervous_system_development(GO-0007422)	0.104813	3.479633e-002
embryonic_organ_development(GO-0048568)	0.104718	4.368980e-004
gonad_development(GO-0008406)	0.104685	1.853030e-003
negative_regulation_of_proteolysis(GO-0045861)	0.104470	6.608785e-002
regulation_of_platelet_activation(GO-0010543)	0.103964	1.140020e-001
camera-type_eye_development(GO-0043010)	0.103897	1.976678e-003
sex_differentiation(GO-0007548)	0.103688	6.301356e-004
pigmentation(GO-0043473)	0.103610	2.840790e-002
axon_guidance(GO-0007411)	0.103395	1.908558e-011
positive_regulation_of_cell-substrate_adhesion(GO-0010811)	0.103294	7.746486e-002
positive_regulation_of_leukocyte_chemotaxis(GO-0002690)	0.103294	1.145029e-002
reproductive_structure_development(GO-0048608)	0.103234	1.964742e-003
leukocyte_migration(GO-0050900)	0.103043	8.113862e-007
cell_adhesion(GO-0007155)	0.102976	5.658656e-012
regulation_of_transforming_growth_factor_beta_receptor_signaling_pathway(GO-0017015)	0.102751	6.030075e-003
positive_chemotaxis(GO-0050918)	0.102751	6.106753e-002
positive_regulation_of_protein_kinase_B_signaling_cascade(GO-0051897)	0.102608	1.292105e-002
regulation_of_blood_coagulation(GO-0030193)	0.102516	8.889695e-003
cell_morphogenesis_involved_in_differentiation(GO-0000904)	0.102472	4.188557e-014
response_to_interferon-gamma(GO-0034341)	0.102461	1.883179e-004
regulation_of_chemokine_production(GO-0032642)	0.102252	2.725541e-002
positive_regulation_of_cell-matrix_adhesion(GO-0001954)	0.102106	1.141538e-001
positive_regulation_of_epithelial_cell_proliferation(GO-0050679)	0.102037	1.636937e-003
cAMP_metabolic_process(GO-0046058)	0.101926	4.258406e-002
body_fluid_secretion(GO-0007589)	0.101841	1.168162e-001
positive_regulation_of_protein_phosphorylation(GO-0001934)	0.101816	2.202008e-007
cytosolic_calcium_ion_transport(GO-0060401)	0.101462	3.490676e-002
leukocyte_proliferation(GO-0070661)	0.101394	7.243143e-002
response_to_lipopolysaccharide(GO-0032496)	0.101145	2.484697e-003
monocarboxylic_acid_transport(GO-0015718)	0.100602	6.297550e-003
regulation_of_lipid_kinase_activity(GO-0043550)	0.100482	5.293064e-002
regulation_of_dendrite_development(GO-0050773)	0.100268	5.380802e-002
chemotaxis(GO-0006935)	0.100231	8.741815e-015
positive_regulation_of_DNA_replication(GO-0045740)	0.100084	4.440242e-002
Rho_protein_signal_transduction(GO-0007266)	0.100084	3.851630e-002
activation_of_protein_kinase_A_activity(GO-0034199)	0.099850	1.366395e-001
cellular_response_to_mechanical_stimulus(GO-0071260)	0.099273	1.724762e-002
positive_regulation_of_cell_differentiation(GO-0045597)	0.099235	2.945571e-009
cellular_response_to_nutrient(GO-0031670)	0.099198	1.157647e-002
cell_migration(GO-0016477)	0.099085	4.131518e-011
fatty_acid_transport(GO-0015908)	0.099038	6.906427e-002
positive_regulation_of_neuron_projection_development(GO-0010976)	0.097594	3.994526e-002
positive_regulation_of_leukocyte_migration(GO-0002687)	0.097594	2.292038e-002
cellular_response_to_retinoic_acid(GO-0071300)	0.097594	4.490778e-002
negative_regulation_of_protein_phosphorylation(GO-0001933)	0.097594	2.270208e-002
protein_localization_at_cell_surface(GO-0034394)	0.097594	1.599310e-001
positive_regulation_of_fatty_acid_metabolic_process(GO-0045923)	0.097594	1.549800e-001
lymphocyte_proliferation(GO-0046651)	0.097594	1.413640e-001
aging(GO-0007568)	0.097594	1.370935e-002
secretion_by_cell(GO-0032940)	0.097423	1.461515e-007
cell_fate_commitment(GO-0045165)	0.096938	9.139963e-003
positive_regulation_of_protein_secretion(GO-0050714)	0.096926	9.331812e-003
positive_regulation_of_phosphorylation(GO-0042327)	0.096818	9.066074e-007
regulation_of_binding(GO-0051098)	0.096179	2.362056e-004
wound_healing(GO-0042060)	0.096177	8.287854e-016
leukocyte_cell-cell_adhesion(GO-0007159)	0.096150	7.956938e-002
regulation_of_T_cell_proliferation(GO-0042129)	0.096121	1.151379e-002
blood_coagulation(GO-0007596)	0.096050	1.422481e-014
glycogen_metabolic_process(GO-0005977)	0.096025	9.489914e-002
axonogenesis(GO-0007409)	0.095980	7.947279e-010
male_gonad_development(GO-0008584)	0.095743	3.269973e-002
neutrophil_chemotaxis(GO-0030593)	0.095694	1.448613e-001
neuron_projection_morphogenesis(GO-0048812)	0.095613	7.000579e-011
positive_regulation_of_T_cell_proliferation(GO-0042102)	0.095589	3.760271e-002
acylglycerol_catabolic_process(GO-0046464)	0.095589	1.529684e-001
heterophilic_cell-cell_adhesion(GO-0007157)	0.095589	1.371482e-001
purine_nucleotide_biosynthetic_process(GO-0006164)	0.095502	5.594363e-003
positive_regulation_of_interleukin-1_production(GO-0032732)	0.095338	1.394656e-001
hemostasis(GO-0007599)	0.095338	3.635242e-014
epidermal_cell_differentiation(GO-0009913)	0.095338	6.276077e-002
negative_regulation_of_transporter_activity(GO-0032410)	0.095188	2.253689e-001
cellular_response_to_organic_nitrogen(GO-0071417)	0.095188	1.840425e-001
activation_of_adenylate_cyclase_activity(GO-0007190)	0.095016	2.560384e-002
positive_regulation_of_tyrosine_phosphorylation_of_STAT_protein(GO-0042531)	0.094500	4.122437e-002
positive_regulation_of_receptor-mediated_endocytosis(GO-0048260)	0.094313	1.098862e-001
regulation_of_plasma_lipoprotein_particle_levels(GO-0097006)	0.094313	4.097212e-002
secretion(GO-0046903)	0.094229	6.233134e-007
negative_regulation_of_growth(GO-0045926)	0.094156	5.783405e-004
regulation_of_cell_adhesion(GO-0030155)	0.093936	7.525331e-005
regulation_of_body_fluid_levels(GO-0050878)	0.093600	5.416752e-013
metanephros_development(GO-0001656)	0.093584	4.227184e-002
blood_coagulation__intrinsic_pathway(GO-0007597)	0.093584	1.440014e-001
positive_regulation_of_cell_proliferation(GO-0008284)	0.093538	9.278984e-010
positive_regulation_of_mononuclear_cell_proliferation(GO-0032946)	0.093508	1.746134e-002
positive_regulation_of_lymphocyte_proliferation(GO-0050671)	0.093429	1.080711e-002
positive_regulation_of_adenylate_cyclase_activity(GO-0045762)	0.093397	2.586197e-002
positive_regulation_of_cell_cycle(GO-0045787)	0.093320	3.891628e-003
positive_regulation_of_binding(GO-0051099)	0.093297	2.549963e-002
regulation_of_fatty_acid_metabolic_process(GO-0019217)	0.092986	2.782583e-002
negative_regulation_of_cell_proliferation(GO-0008285)	0.092735	3.372410e-009
sensory_organ_development(GO-0007423)	0.092615	2.546678e-004
actin_filament_organization(GO-0007015)	0.092596	4.579554e-003
cell_motility(GO-0048870)	0.092480	2.241995e-010
activation_of_adenylate_cyclase_activity_by_G-protein_signaling_pathway(GO-0007189)	0.092180	1.699059e-001
regulation_of_cyclin-dependent_protein_kinase_activity(GO-0000079)	0.091895	1.288166e-002
regulation_of_epidermis_development(GO-0045682)	0.091578	1.919688e-001
organic_anion_transport(GO-0015711)	0.091450	3.380138e-002
positive_regulation_of_developmental_growth(GO-0048639)	0.091224	1.691568e-001
embryonic_axis_specification(GO-0000578)	0.091224	1.915896e-001
pattern_specification_process(GO-0007389)	0.091003	4.810178e-004
neural_retina_development(GO-0003407)	0.090826	2.249173e-001
positive_regulation_of_chemokine_production(GO-0032722)	0.090375	1.495065e-001
regulation_of_actin_filament-based_process(GO-0032970)	0.090375	1.029937e-003
negative_regulation_of_Wnt_receptor_signaling_pathway(GO-0030178)	0.090277	7.141844e-003
cell_activation(GO-0001775)	0.090198	1.187107e-008
response_to_retinoic_acid(GO-0032526)	0.090074	2.847805e-002
ureteric_bud_morphogenesis(GO-0060675)	0.089995	1.665327e-001
response_to_drug(GO-0042493)	0.089888	2.837231e-003
regulation_of_lipid_metabolic_process(GO-0019216)	0.089698	4.149493e-004
calcium_ion_transmembrane_transport(GO-0070588)	0.089698	7.376351e-002
neuron_projection_development(GO-0031175)	0.089641	3.878632e-009
regulation_of_Wnt_receptor_signaling_pathway(GO-0030111)	0.089172	7.538730e-004
neuron_development(GO-0048666)	0.089128	2.918017e-009
cAMP_biosynthetic_process(GO-0006171)	0.089101	2.385174e-001
negative_regulation_of_lipid_metabolic_process(GO-0045833)	0.088814	6.170590e-002
regulation_of_synapse_organization(GO-0050807)	0.088570	1.211063e-001
regulation_of_stress_fiber_assembly(GO-0051492)	0.088570	1.064489e-001
JAK-STAT_cascade_involved_in_growth_hormone_signaling_pathway(GO-0060397)	0.088570	1.456512e-001
developmental_process_involved_in_reproduction(GO-0003006)	0.088279	4.617692e-004
glial_cell_differentiation(GO-0010001)	0.088178	1.423720e-001
positive_regulation_of_mitotic_cell_cycle(GO-0045931)	0.088178	1.191048e-001
water_transport(GO-0006833)	0.088039	6.658151e-002
protein_localization_in_membrane(GO-0072657)	0.088039	7.351045e-002
regulation_of_multicellular_organism_growth(GO-0040014)	0.087969	2.463586e-001
regulation_of_viral_genome_replication(GO-0045069)	0.087876	1.258189e-001
positive_regulation_of_stress_fiber_assembly(GO-0051496)	0.087567	2.136053e-001
regulation_of_synaptic_transmission(GO-0050804)	0.087487	3.107067e-002
cell_morphogenesis(GO-0000902)	0.087147	2.773212e-010
response_to_molecule_of_bacterial_origin(GO-0002237)	0.087066	1.697053e-002
lipopolysaccharide-mediated_signaling_pathway(GO-0031663)	0.086978	2.260049e-001
positive_regulation_of_transporter_activity(GO-0032411)	0.086978	2.404196e-001
neuron_differentiation(GO-0030182)	0.086757	2.221160e-010
positive_regulation_of_lyase_activity(GO-0051349)	0.086608	4.491849e-002
cellular_biogenic_amine_metabolic_process(GO-0006576)	0.086250	1.445785e-002
response_to_virus(GO-0009615)	0.086250	3.423363e-003
regulation_of_cell_differentiation(GO-0045595)	0.085883	9.123364e-011
growth_hormone_receptor_signaling_pathway(GO-0060396)	0.085562	1.098446e-001
fluid_transport(GO-0042044)	0.085218	7.883219e-002
mesoderm_development(GO-0007498)	0.085186	9.437270e-002
positive_regulation_of_B_cell_activation(GO-0050871)	0.084600	1.537443e-001
cholesterol_transport(GO-0030301)	0.084468	1.284977e-001
negative_regulation_of_T_cell_activation(GO-0050868)	0.084225	1.611598e-001
myeloid_cell_differentiation(GO-0030099)	0.084058	3.266465e-002
ephrin_receptor_signaling_pathway(GO-0048013)	0.084058	1.695734e-001
memory(GO-0007613)	0.084058	2.538907e-001
negative_regulation_of_hydrolase_activity(GO-0051346)	0.083948	3.875929e-004
response_to_interleukin-1(GO-0070555)	0.083711	1.009584e-001
cellular_amide_metabolic_process(GO-0043603)	0.083557	2.535074e-001
hindbrain_development(GO-0030902)	0.083156	2.571585e-001
negative_regulation_of_microtubule_polymerization_or_depolymerization(GO-0031111)	0.083156	2.713861e-001
regulation_of_interleukin-6_production(GO-0032675)	0.083156	1.064124e-001
negative_regulation_of_tumor_necrosis_factor_production(GO-0032720)	0.083156	3.545023e-001
elevation_of_cytosolic_calcium_ion_concentration(GO-0007204)	0.083068	2.145656e-002
regulation_of_cation_channel_activity(GO-2001257)	0.082828	2.106962e-001
negative_regulation_of_MAP_kinase_activity(GO-0043407)	0.082627	9.624453e-002
regulation_of_JAK-STAT_cascade(GO-0046425)	0.082611	4.630339e-002
regulation_of_ion_transmembrane_transport(GO-0034765)	0.082499	5.264959e-002
regulation_of_oxidoreductase_activity(GO-0051341)	0.082499	5.681729e-002
negative_regulation_of_protein_complex_disassembly(GO-0043242)	0.082396	2.376174e-001
negative_regulation_of_BMP_signaling_pathway(GO-0030514)	0.082124	2.396316e-001
response_to_growth_hormone_stimulus(GO-0060416)	0.082124	1.682235e-001
negative_regulation_of_protein_serine-threonine_kinase_activity(GO-0071901)	0.082035	4.287624e-002
sterol_transport(GO-0015918)	0.081669	1.226912e-001
regulation_of_neuron_differentiation(GO-0045664)	0.081582	2.402977e-003
regulation_of_glucose_import(GO-0046324)	0.081551	1.814288e-001
cytosolic_calcium_ion_homeostasis(GO-0051480)	0.081551	1.859317e-002
organelle_transport_along_microtubule(GO-0072384)	0.081551	3.261566e-001
response_to_estrogen_stimulus(GO-0043627)	0.081446	1.283823e-001
negative_regulation_of_cell_differentiation(GO-0045596)	0.081388	4.261158e-004
acute_inflammatory_response(GO-0002526)	0.081351	2.353314e-001
regulation_of_cell_morphogenesis(GO-0022604)	0.081286	7.516565e-004
positive_regulation_of_protein_transport(GO-0051222)	0.080822	1.388253e-002
aerobic_respiration(GO-0009060)	0.080749	1.754248e-001
regulation_of_protein_secretion(GO-0050708)	0.080688	3.026167e-002
leukocyte_chemotaxis(GO-0030595)	0.080568	6.761632e-002
branching_morphogenesis_of_a_tube(GO-0048754)	0.080549	1.614099e-001
developmental_growth(GO-0048589)	0.080448	1.203571e-001
homophilic_cell_adhesion(GO-0007156)	0.080406	2.864295e-001
anti-apoptosis(GO-0006916)	0.080341	2.544490e-003
regulation_of_lipid_storage(GO-0010883)	0.080268	2.166387e-001
regulation_of_transmembrane_transporter_activity(GO-0022898)	0.080268	7.054746e-002
response_to_nutrient(GO-0007584)	0.080249	2.587051e-002
T_cell_differentiation(GO-0030217)	0.080215	2.012788e-001
positive_regulation_of_mitosis(GO-0045840)	0.080215	1.730817e-001
regulation_of_protein_kinase_B_signaling_cascade(GO-0051896)	0.079900	9.661332e-002
regulation_of_ion_homeostasis(GO-2000021)	0.079833	6.799688e-002
plasma_membrane_organization(GO-0007009)	0.079546	2.180922e-001
learning_or_memory(GO-0007611)	0.079546	1.115693e-001
positive_regulation_of_cytokine_production(GO-0001819)	0.079546	7.967003e-003
positive_regulation_of_B_cell_proliferation(GO-0030890)	0.079546	2.872474e-001
regulation_of_neuron_apoptosis(GO-0043523)	0.079546	6.306274e-002
negative_regulation_of_myeloid_cell_differentiation(GO-0045638)	0.079546	2.085045e-001
regulation_of_cell-cell_adhesion(GO-0022407)	0.079162	9.506486e-002
positive_regulation_of_JAK-STAT_cascade(GO-0046427)	0.079106	1.433918e-001
regulation_of_synaptic_plasticity(GO-0048167)	0.078878	2.313118e-001
regulation_of_cell-matrix_adhesion(GO-0001952)	0.078596	1.543141e-001
regulation_of_cell_growth(GO-0001558)	0.078426	5.197454e-003
regulation_of_glycolysis(GO-0006110)	0.078343	3.025527e-001
positive_regulation_of_protein_import_into_nucleus(GO-0042307)	0.078225	1.205181e-001
gluconeogenesis(GO-0006094)	0.077999	1.802972e-001
cellular_response_to_extracellular_stimulus(GO-0031668)	0.077799	3.048128e-002
negative_regulation_of_cell_death(GO-0060548)	0.077790	1.081895e-005
negative_regulation_of_apoptotic_process(GO-0043066)	0.077731	9.682018e-006
protein_localization_to_nucleus(GO-0034504)	0.077646	5.025460e-002
negative_regulation_of_programmed_cell_death(GO-0043069)	0.077641	1.913198e-005
cellular_calcium_ion_homeostasis(GO-0006874)	0.077639	1.327706e-002
calcium_ion_transport_into_cytosol(GO-0060402)	0.077541	2.503768e-001
protein_localization_in_plasma_membrane(GO-0072659)	0.077541	3.514024e-001
brain_development(GO-0007420)	0.077454	7.234401e-003
protein_homotetramerization(GO-0051289)	0.077380	2.903884e-001
morphogenesis_of_a_branching_epithelium(GO-0061138)	0.077290	2.286608e-001
anterior-posterior_axis_specification(GO-0009948)	0.077290	3.917952e-001
cellular_response_to_ionizing_radiation(GO-0071479)	0.076968	3.071477e-001
regulation_of_actin_cytoskeleton_organization(GO-0032956)	0.076866	2.618615e-002
calcium_ion_homeostasis(GO-0055074)	0.076726	1.409274e-002
regulation_of_neurogenesis(GO-0050767)	0.076685	4.303907e-003
positive_regulation_of_secretion(GO-0051047)	0.076679	2.256194e-002
cell_projection_organization(GO-0030030)	0.076590	1.023898e-006
phosphatidylcholine_metabolic_process(GO-0046470)	0.076361	4.001923e-001
positive_regulation_of_actin_filament_bundle_assembly(GO-0032233)	0.076265	3.471941e-001
response_to_unfolded_protein(GO-0006986)	0.076247	3.808950e-002
negative_regulation_of_cytokine_production(GO-0001818)	0.075936	3.791422e-002
positive_regulation_of_cytokine_biosynthetic_process(GO-0042108)	0.075936	1.967570e-001
regulation_of_filopodium_assembly(GO-0051489)	0.075936	3.795974e-001
negative_regulation_of_signal_transduction(GO-0009968)	0.075878	7.417154e-005
embryonic_pattern_specification(GO-0009880)	0.075623	3.242045e-001
cell-cell_adhesion(GO-0016337)	0.075505	1.485208e-002
sensory_perception_of_sound(GO-0007605)	0.075280	1.175483e-001
morphogenesis_of_a_branching_structure(GO-0001763)	0.075249	1.840501e-001
superoxide_metabolic_process(GO-0006801)	0.075249	3.860213e-001
regulation_of_defense_response_to_virus_by_host(GO-0050691)	0.075034	4.191787e-001
Ras_protein_signal_transduction(GO-0007265)	0.074588	4.887681e-002
response_to_hormone_stimulus(GO-0009725)	0.074405	7.613023e-005
positive_regulation_of_kinase_activity(GO-0033674)	0.074357	1.592753e-004
regulation_of_interferon-gamma_production(GO-0032649)	0.074238	2.749389e-001
cerebral_cortex_development(GO-0021987)	0.074132	3.665486e-001
negative_regulation_of_neuron_apoptosis(GO-0043524)	0.074132	1.755669e-001
regulation_of_fat_cell_differentiation(GO-0045598)	0.073945	2.867798e-001
glucose_catabolic_process(GO-0006007)	0.073906	2.335532e-001
positive_regulation_of_nucleocytoplasmic_transport(GO-0046824)	0.073786	1.637430e-001
negative_regulation_of_cell_adhesion(GO-0007162)	0.073757	1.253340e-001
positive_regulation_of_anti-apoptosis(GO-0045768)	0.073530	3.672824e-001
hemopoiesis(GO-0030097)	0.073530	1.813905e-002
positive_regulation_of_transferase_activity(GO-0051347)	0.073493	2.958921e-004
cell_cycle_arrest(GO-0007050)	0.073406	6.905012e-002
regulation_of_kinase_activity(GO-0043549)	0.073239	1.933170e-005
positive_regulation_of_protein_kinase_activity(GO-0045860)	0.073138	6.229320e-004
regulation_of_protein_kinase_activity(GO-0045859)	0.072945	3.060770e-005
regulation_of_cell-substrate_adhesion(GO-0010810)	0.072822	1.712692e-001
negative_regulation_of_transcription_from_RNA_polymerase_II_promoter(GO-0000122)	0.072728	8.233127e-004
negative_regulation_of_cysteine-type_endopeptidase_activity_involved_in_apoptotic_process(GO-0043154)	0.072671	1.850152e-001
positive_regulation_of_phospholipase_C_activity(GO-0010863)	0.072605	5.544687e-002
cellular_senescence(GO-0090398)	0.072484	3.609918e-001
regulation_of_insulin_receptor_signaling_pathway(GO-0046626)	0.072327	4.183917e-001
B_cell_receptor_signaling_pathway(GO-0050853)	0.072327	4.301478e-001
response_to_lipid(GO-0033993)	0.072193	3.018727e-001
phagocytosis(GO-0006909)	0.072115	2.649616e-001
positive_regulation_of_sequence-specific_DNA_binding_transcription_factor_activity(GO-0051091)	0.071994	2.741295e-002
positive_regulation_of_endocytosis(GO-0045807)	0.071947	2.382720e-001
female_pregnancy(GO-0007565)	0.071926	2.328786e-001
regulation_of_phospholipase_activity(GO-0010517)	0.071661	5.062452e-002
regulation_of_protein_transport(GO-0051223)	0.071596	1.823716e-002
neuron_death(GO-0070997)	0.071525	4.577264e-001
positive_regulation_of_transcription_from_RNA_polymerase_II_promoter(GO-0045944)	0.071405	5.098524e-004
cell_junction_assembly(GO-0034329)	0.071370	3.296509e-002
regulation_of_TOR_signaling_cascade(GO-0032006)	0.071342	4.124641e-001
regulation_of_endopeptidase_activity(GO-0052548)	0.071224	1.262455e-002
regulation_of_histone_acetylation(GO-0035065)	0.070997	4.911107e-001
regulation_of_glycogen_biosynthetic_process(GO-0005979)	0.070997	4.123079e-001
regulation_of_cell_projection_assembly(GO-0060491)	0.070813	3.372653e-001
positive_regulation_of_phospholipase_activity(GO-0010518)	0.070801	9.605793e-002
regulation_of_cytokine_production(GO-0001817)	0.070705	3.156330e-003
cellular_response_to_nutrient_levels(GO-0031669)	0.070522	8.733110e-002
regulation_of_interleukin-12_production(GO-0032655)	0.070522	3.486302e-001
cholesterol_efflux(GO-0033344)	0.070522	4.295167e-001
regulation_of_Cdc42_GTPase_activity(GO-0043088)	0.070522	4.821146e-001
MyD88-independent_toll-like_receptor_signaling_pathway(GO-0002756)	0.070249	1.633637e-001
regulation_of_peptidase_activity(GO-0052547)	0.070211	1.758742e-002
positive_regulation_of_signal_transduction(GO-0009967)	0.070164	8.685780e-005
neuron_migration(GO-0001764)	0.070092	4.397517e-001
triglyceride_catabolic_process(GO-0019433)	0.069991	4.648304e-001
negative_regulation_of_hormone_secretion(GO-0046888)	0.069991	4.917930e-001
triglyceride_homeostasis(GO-0070328)	0.069991	4.653142e-001
positive_regulation_of_cAMP_biosynthetic_process(GO-0030819)	0.069920	2.024235e-001
defense_response_to_virus(GO-0051607)	0.069920	3.547679e-001
regulation_of_neuron_projection_development(GO-0010975)	0.069685	7.965589e-002
lipid_transport(GO-0006869)	0.069680	1.329019e-001
cognition(GO-0050890)	0.069671	1.728304e-001
cellular_metal_ion_homeostasis(GO-0006875)	0.069630	1.880775e-002
digestion(GO-0007586)	0.069519	2.087330e-001
response_to_toxin(GO-0009636)	0.069519	3.645176e-001
regulation_of_fatty_acid_biosynthetic_process(GO-0042304)	0.069519	4.148526e-001
positive_regulation_of_intracellular_protein_transport(GO-0090316)	0.069439	2.226503e-001
cellular_response_to_hormone_stimulus(GO-0032870)	0.069398	4.443735e-003
very_long-chain_fatty_acid_metabolic_process(GO-0000038)	0.069345	4.410585e-001
regulation_of_protein_import_into_nucleus(GO-0042306)	0.069303	1.384308e-001
cellular_response_to_growth_factor_stimulus(GO-0071363)	0.069276	2.018547e-002
positive_regulation_of_glucose_import(GO-0046326)	0.069097	5.058964e-001
positive_regulation_of_growth(GO-0045927)	0.069040	1.791324e-001
response_to_growth_factor_stimulus(GO-0070848)	0.068946	2.072568e-002
pancreas_development(GO-0031016)	0.068930	3.361074e-001
calcium_ion_transport(GO-0006816)	0.068803	1.358844e-001
purine_nucleotide_metabolic_process(GO-0006163)	0.068769	5.201976e-003
regulation_of_cellular_response_to_insulin_stimulus(GO-1900076)	0.068373	4.493052e-001
cellular_cation_homeostasis(GO-0030003)	0.068322	1.821399e-002
Wnt_receptor_signaling_pathway(GO-0016055)	0.068309	2.168778e-001
glycogen_catabolic_process(GO-0005980)	0.068266	5.090972e-001
positive_regulation_of_NF-kappaB_transcription_factor_activity(GO-0051092)	0.068214	1.479768e-001
pyruvate_metabolic_process(GO-0006090)	0.068061	5.191501e-001
protein_import_into_nucleus(GO-0006606)	0.067995	2.581392e-001
glycosaminoglycan_biosynthetic_process(GO-0006024)	0.067944	3.679190e-001
negative_regulation_of_cysteine-type_endopeptidase_activity(GO-2000117)	0.067915	2.770372e-001
branching_involved_in_ureteric_bud_morphogenesis(GO-0001658)	0.067868	5.286301e-001
regulation_of_lymphocyte_migration(GO-2000401)	0.067868	5.570378e-001
ATP_metabolic_process(GO-0046034)	0.067839	1.602705e-001
regulation_of_lipid_biosynthetic_process(GO-0046890)	0.067831	2.189338e-001
ATP_catabolic_process(GO-0006200)	0.067800	2.140720e-001
regulation_of_calcium_ion_transport_via_voltage-gated_calcium_channel_activity(GO-0051925)	0.067721	3.658701e-001
central_nervous_system_development(GO-0007417)	0.067700	1.221145e-002
response_to_biotic_stimulus(GO-0009607)	0.067621	2.213251e-002
positive_regulation_of_tumor_necrosis_factor_production(GO-0032760)	0.067514	5.764792e-001
negative_regulation_of_mononuclear_cell_proliferation(GO-0032945)	0.067514	5.116541e-001
negative_regulation_of_lymphocyte_proliferation(GO-0050672)	0.067514	5.036555e-001
negative_regulation_of_protein_kinase_activity(GO-0006469)	0.067514	1.296912e-001
lysosomal_transport(GO-0007041)	0.067514	3.597281e-001
positive_regulation_of_MAPK_cascade(GO-0043410)	0.067342	1.141619e-001
positive_regulation_of_hydrolase_activity(GO-0051345)	0.067320	7.848176e-004
regulation_of_cytokine-mediated_signaling_pathway(GO-0001959)	0.067228	2.078247e-001
regulation_of_cell_projection_organization(GO-0031344)	0.067228	9.835719e-002
cellular_response_to_glucagon_stimulus(GO-0071377)	0.066967	3.779287e-001
response_to_cytokine_stimulus(GO-0034097)	0.066940	5.604546e-003
transmembrane_receptor_protein_tyrosine_kinase_signaling_pathway(GO-0007169)	0.066916	8.112533e-004
positive_regulation_of_glucose_transport(GO-0010828)	0.066912	4.919236e-001
pyrimidine_nucleoside_catabolic_process(GO-0046135)	0.066912	5.076047e-001
kidney_morphogenesis(GO-0060993)	0.066912	4.934204e-001
energy_reserve_metabolic_process(GO-0006112)	0.066612	1.047413e-001
regulation_of_ERK1_and_ERK2_cascade(GO-0070372)	0.066588	1.953050e-001
leukocyte_activation_involved_in_immune_response(GO-0002366)	0.066511	3.551055e-001
response_to_extracellular_stimulus(GO-0009991)	0.066504	9.315922e-002
ion_transmembrane_transport(GO-0034220)	0.066420	5.301755e-002
anion_transport(GO-0006820)	0.066420	1.199256e-001
steroid_hormone_mediated_signaling_pathway(GO-0043401)	0.066311	6.025534e-001
positive_regulation_of_nitric_oxide_biosynthetic_process(GO-0045429)	0.066311	5.305180e-001
negative_regulation_of_cytokine_secretion(GO-0050710)	0.066311	5.900543e-001
positive_regulation_of_intracellular_transport(GO-0032388)	0.066092	2.478705e-001
long-chain_fatty_acid_metabolic_process(GO-0001676)	0.066010	4.631419e-001
response_to_bacterium(GO-0009617)	0.066010	1.137262e-001
regulation_of_small_GTPase_mediated_signal_transduction(GO-0051056)	0.065990	3.021024e-002
regulation_of_sequence-specific_DNA_binding_transcription_factor_activity(GO-0051090)	0.065971	2.423627e-002
activation_of_protein_kinase_activity(GO-0032147)	0.065854	4.855267e-002
retinoid_metabolic_process(GO-0001523)	0.065830	4.853803e-001
hormone-mediated_signaling_pathway(GO-0009755)	0.065830	4.845009e-001
positive_regulation_of_interferon-gamma_production(GO-0032729)	0.065745	5.878343e-001
regulation_of_tumor_necrosis_factor_production(GO-0032680)	0.065695	3.064173e-001
regulation_of_glucose_metabolic_process(GO-0010906)	0.065509	3.237819e-001
activation_of_signaling_protein_activity_involved_in_unfolded_protein_response(GO-0006987)	0.065509	2.727377e-001
prostaglandin_metabolic_process(GO-0006693)	0.065509	5.671324e-001
cellular_response_to_reactive_oxygen_species(GO-0034614)	0.065400	3.915652e-001
detection_of_abiotic_stimulus(GO-0009582)	0.065365	4.527880e-001
ear_development(GO-0043583)	0.065200	3.898001e-001
nuclear_import(GO-0051170)	0.064969	2.810922e-001
cellular_response_to_cytokine_stimulus(GO-0071345)	0.064942	1.739888e-002
JAK-STAT_cascade(GO-0007259)	0.064856	3.882594e-001
regulation_of_cytokine_biosynthetic_process(GO-0042035)	0.064840	2.798456e-001
hexose_biosynthetic_process(GO-0019319)	0.064779	3.339013e-001
cellular_modified_amino_acid_metabolic_process(GO-0006575)	0.064707	2.017564e-001
cellular_response_to_UV(GO-0034644)	0.064637	4.914055e-001
polysaccharide_metabolic_process(GO-0005976)	0.064637	2.670309e-001
positive_regulation_of_ERK1_and_ERK2_cascade(GO-0070374)	0.064610	3.275703e-001
stem_cell_maintenance(GO-0019827)	0.064506	5.356810e-001
regulation_of_endocytosis(GO-0030100)	0.064425	2.516829e-001
synapse_assembly(GO-0007416)	0.064172	4.521723e-001
inositol_phosphate-mediated_signaling(GO-0048016)	0.064139	4.004425e-001
toll-like_receptor_1_signaling_pathway(GO-0034130)	0.064114	2.587927e-001
toll-like_receptor_2_signaling_pathway(GO-0034134)	0.064114	2.573667e-001
phospholipid_transport(GO-0015914)	0.063904	6.143595e-001
regulation_of_protein_complex_disassembly(GO-0043244)	0.063904	4.557867e-001
negative_regulation_of_JNK_cascade(GO-0046329)	0.063904	6.259288e-001
positive_regulation_of_protein_catabolic_process(GO-0045732)	0.063802	3.821644e-001
positive_regulation_of_interleukin-12_production(GO-0032735)	0.063754	6.278538e-001
positive_regulation_of_nuclease_activity(GO-0032075)	0.063719	3.445764e-001
cell_recognition(GO-0008037)	0.063621	4.339156e-001
positive_regulation_of_protein_modification_process(GO-0031401)	0.063367	2.307561e-002
response_to_tumor_necrosis_factor(GO-0034612)	0.063365	3.316125e-001
cholesterol_homeostasis(GO-0042632)	0.063349	4.331679e-001
sterol_homeostasis(GO-0055092)	0.063349	4.811707e-001
formation_of_primary_germ_layer(GO-0001704)	0.063303	5.665177e-001
regulation_of_cellular_localization(GO-0060341)	0.063283	1.404914e-002
positive_regulation_of_protein_metabolic_process(GO-0051247)	0.063254	7.588719e-003
negative_regulation_of_kinase_activity(GO-0033673)	0.063217	1.806621e-001
regulation_of_NF-kappaB_import_into_nucleus(GO-0042345)	0.063217	5.663478e-001
regulation_of_response_to_interferon-gamma(GO-0060330)	0.063217	5.343828e-001
activation_of_phospholipase_C_activity(GO-0007202)	0.063197	2.392157e-001
regulation_of_nucleocytoplasmic_transport(GO-0046822)	0.063158	2.136791e-001
small_GTPase_mediated_signal_transduction(GO-0007264)	0.062981	6.107340e-002
response_to_reactive_oxygen_species(GO-0000302)	0.062942	4.202135e-001
toll-like_receptor_4_signaling_pathway(GO-0034142)	0.062904	2.781816e-001
Toll_signaling_pathway(GO-0008063)	0.062904	2.745814e-001
peptide_metabolic_process(GO-0006518)	0.062886	2.798442e-001
lipid_homeostasis(GO-0055088)	0.062811	3.839535e-001
inflammatory_response(GO-0006954)	0.062760	1.221992e-001
regulation_of_intracellular_protein_transport(GO-0033157)	0.062701	2.597519e-001
ER-associated_protein_catabolic_process(GO-0030433)	0.062701	5.581529e-001
response_to_type_I_interferon(GO-0034340)	0.062592	3.318004e-001
fatty_acid_beta-oxidation(GO-0006635)	0.062560	5.031334e-001
regulation_of_protein_localization(GO-0032880)	0.062341	5.975313e-002
positive_regulation_of_cellular_protein_metabolic_process(GO-0032270)	0.061987	2.386266e-002
cellular_lipid_catabolic_process(GO-0044242)	0.061961	2.661645e-001
nucleoside_triphosphate_catabolic_process(GO-0009143)	0.061876	1.160469e-001
negative_regulation_of_protein_import_into_nucleus(GO-0042308)	0.061498	5.624037e-001
cell-cell_junction_organization(GO-0045216)	0.061498	2.696226e-001
glucose_metabolic_process(GO-0006006)	0.061498	2.922876e-001
negative_regulation_of_inflammatory_response(GO-0050728)	0.061498	6.061607e-001
synapse_organization(GO-0050808)	0.061498	4.790089e-001
type_I_interferon-mediated_signaling_pathway(GO-0060337)	0.061498	4.043394e-001
positive_regulation_of_protein_tyrosine_kinase_activity(GO-0061098)	0.061498	6.248931e-001
amino_acid_transport(GO-0006865)	0.061498	3.272538e-001
cellular_response_to_type_I_interferon(GO-0071357)	0.061498	3.489623e-001
cellular_response_to_light_stimulus(GO-0071482)	0.061498	5.339699e-001
cytokine-mediated_signaling_pathway(GO-0019221)	0.061347	6.719578e-002
amine_biosynthetic_process(GO-0009309)	0.061047	3.343899e-001
vesicle-mediated_transport(GO-0016192)	0.061042	9.327041e-003
positive_regulation_of_cytoskeleton_organization(GO-0051495)	0.060951	3.960409e-001
TRIF-dependent_toll-like_receptor_signaling_pathway(GO-0035666)	0.060916	3.774829e-001
purine_nucleotide_catabolic_process(GO-0006195)	0.060643	1.091723e-001
MyD88-dependent_toll-like_receptor_signaling_pathway(GO-0002755)	0.060509	3.409946e-001
stem_cell_differentiation(GO-0048863)	0.060467	5.231264e-001
regulation_of_cytoskeleton_organization(GO-0051493)	0.060411	1.524134e-001
GTP_catabolic_process(GO-0006184)	0.060343	2.427497e-001
nucleotide_metabolic_process(GO-0009117)	0.060080	5.677598e-002
Golgi_organization(GO-0007030)	0.060054	6.155487e-001
regulation_of_response_to_stress(GO-0080134)	0.059997	1.454559e-002
positive_regulation_of_programmed_cell_death(GO-0043068)	0.059956	3.586479e-002
inorganic_anion_transport(GO-0015698)	0.059951	3.842332e-001
cytoskeleton_organization(GO-0007010)	0.059945	3.304249e-002
canonical_Wnt_receptor_signaling_pathway(GO-0060070)	0.059779	4.580557e-001
toll-like_receptor_3_signaling_pathway(GO-0034138)	0.059779	4.490410e-001
negative_regulation_of_leukocyte_proliferation(GO-0070664)	0.059693	6.755462e-001
positive_regulation_of_intracellular_protein_kinase_cascade(GO-0010740)	0.059654	7.962640e-002
positive_regulation_of_apoptotic_process(GO-0043065)	0.059493	3.682278e-002
carboxylic_acid_transport(GO-0046942)	0.059427	2.804709e-001
positive_regulation_of_organelle_organization(GO-0010638)	0.059390	2.348647e-001
positive_regulation_of_cell_death(GO-0010942)	0.059364	3.399612e-002
negative_regulation_of_transferase_activity(GO-0051348)	0.059262	3.096759e-001
regulation_of_intracellular_protein_kinase_cascade(GO-0010627)	0.059259	3.739023e-002
protein_import_into_nucleus__translocation(GO-0000060)	0.059242	7.255636e-001
isoprenoid_metabolic_process(GO-0006720)	0.059242	4.900567e-001
alcohol_catabolic_process(GO-0046164)	0.059144	5.306852e-001
cellular_polysaccharide_biosynthetic_process(GO-0033692)	0.059092	6.661892e-001
G-protein_signaling__coupled_to_cAMP_nucleotide_second_messenger(GO-0007188)	0.058965	4.334897e-001
response_to_glucose_stimulus(GO-0009749)	0.058920	6.238226e-001
stem_cell_development(GO-0048864)	0.058824	6.454968e-001
regulation_of_secretion(GO-0051046)	0.058824	1.224069e-001
ion_transport(GO-0006811)	0.058779	2.982541e-002
cellular_homeostasis(GO-0019725)	0.058765	7.774040e-002
activation_of_innate_immune_response(GO-0002218)	0.058581	3.179173e-001
ear_morphogenesis(GO-0042471)	0.058490	6.217922e-001
visual_perception(GO-0007601)	0.058393	3.697583e-001
positive_regulation_of_transcription_factor_import_into_nucleus(GO-0042993)	0.058359	6.217982e-001
negative_regulation_of_intracellular_transport(GO-0032387)	0.058313	5.709851e-001
chloride_transport(GO-0006821)	0.058216	4.967308e-001
positive_regulation_of_myeloid_cell_differentiation(GO-0045639)	0.058216	6.111278e-001
potassium_ion_transport(GO-0006813)	0.058060	5.447949e-001
fatty_acid_catabolic_process(GO-0009062)	0.058060	5.624174e-001
pattern_recognition_receptor_signaling_pathway(GO-0002221)	0.058042	3.829336e-001
glycosaminoglycan_metabolic_process(GO-0030203)	0.057796	5.879461e-001
response_to_dsRNA(GO-0043331)	0.057698	7.160283e-001
sensory_perception_of_light_stimulus(GO-0050953)	0.057658	4.297263e-001
toll-like_receptor_signaling_pathway(GO-0002224)	0.057631	4.369205e-001
T_cell_activation(GO-0042110)	0.057611	4.721575e-001
response_to_temperature_stimulus(GO-0009266)	0.057487	6.736754e-001
cell_growth(GO-0016049)	0.057487	5.586078e-001
peptide_hormone_processing(GO-0016486)	0.057487	7.021286e-001
potassium_ion_transmembrane_transport(GO-0071805)	0.057487	5.458894e-001
regulation_of_B_cell_proliferation(GO-0030888)	0.057333	6.553623e-001
regulation_of_vesicle-mediated_transport(GO-0060627)	0.057322	3.764582e-001
nucleobase-containing_small_molecule_metabolic_process(GO-0055086)	0.057268	8.329880e-002
DNA_damage_response__signal_transduction_by_p53_class_mediator_resulting_in_induction_of_apoptosis(GO-0042771)	0.057251	7.346511e-001
regulation_of_neurotransmitter_levels(GO-0001505)	0.057142	5.541581e-001
leukocyte_activation(GO-0045321)	0.057089	3.027632e-001
endoplasmic_reticulum_unfolded_protein_response(GO-0030968)	0.057048	4.672762e-001
cellular_aldehyde_metabolic_process(GO-0006081)	0.056986	6.854221e-001
triglyceride_metabolic_process(GO-0006641)	0.056904	5.479729e-001
limbic_system_development(GO-0021761)	0.056685	7.592129e-001
peptide_biosynthetic_process(GO-0043043)	0.056685	7.251416e-001
regulation_of_GTPase_activity(GO-0043087)	0.056587	3.523535e-001
receptor_internalization(GO-0031623)	0.056519	6.876522e-001
cation_transport(GO-0006812)	0.056380	1.872432e-001
regulation_of_anti-apoptosis(GO-0045767)	0.056341	6.864305e-001
regulation_of_MAPK_cascade(GO-0043408)	0.056316	2.543782e-001
innate_immune_response-activating_signal_transduction(GO-0002758)	0.056288	4.374279e-001
negative_regulation_of_cell_cycle(GO-0045786)	0.056286	2.837020e-001
vesicle_organization(GO-0016050)	0.056234	5.808478e-001
epidermal_growth_factor_receptor_signaling_pathway(GO-0007173)	0.056216	3.598124e-001
regulation_of_interferon-gamma-mediated_signaling_pathway(GO-0060334)	0.056084	7.860955e-001
response_to_carbohydrate_stimulus(GO-0009743)	0.056029	6.061109e-001
cAMP-mediated_signaling(GO-0019933)	0.055858	5.734853e-001
sulfur_compound_metabolic_process(GO-0006790)	0.055830	3.788017e-001
negative_regulation_of_sequence-specific_DNA_binding_transcription_factor_activity(GO-0043433)	0.055755	4.545221e-001
regulation_of_GTP_catabolic_process(GO-0033124)	0.055684	3.458885e-001
negative_regulation_of_catalytic_activity(GO-0043086)	0.055630	1.277931e-001
lipid_catabolic_process(GO-0016042)	0.055419	4.788036e-001
cell_proliferation(GO-0008283)	0.055354	1.755005e-001
regulation_of_Ras_protein_signal_transduction(GO-0046578)	0.055342	4.044413e-001
regulation_of_focal_adhesion_assembly(GO-0051893)	0.055128	8.021491e-001
fatty_acid_metabolic_process(GO-0006631)	0.054984	4.360139e-001
dendrite_development(GO-0016358)	0.054935	7.402691e-001
adherens_junction_organization(GO-0034332)	0.054849	7.011512e-001
chromosome_condensation(GO-0030261)	0.054730	7.996728e-001
localization_within_membrane(GO-0051668)	0.054730	8.269142e-001
alcohol_metabolic_process(GO-0006066)	0.054418	2.839140e-001
positive_regulation_of_GTPase_activity(GO-0043547)	0.054397	4.513100e-001
negative_regulation_of_transport(GO-0051051)	0.054380	4.329048e-001
regulation_of_MAP_kinase_activity(GO-0043405)	0.054368	4.061362e-001
cellular_ion_homeostasis(GO-0006873)	0.054304	2.435867e-001
amine_transport(GO-0015837)	0.054198	5.287109e-001
carbohydrate_catabolic_process(GO-0016052)	0.054181	5.197057e-001
monocarboxylic_acid_metabolic_process(GO-0032787)	0.054142	3.611941e-001
regulation_of_establishment_of_protein_localization_in_plasma_membrane(GO-0090003)	0.053899	7.771882e-001
stress-activated_MAPK_cascade(GO-0051403)	0.053878	5.242912e-001
negative_regulation_of_MAPK_cascade(GO-0043409)	0.053651	6.535473e-001
cellular_lipid_metabolic_process(GO-0044255)	0.053583	1.730245e-001
regulation_of_erythrocyte_differentiation(GO-0045646)	0.053477	8.042406e-001
regulation_of_proteolysis(GO-0030162)	0.053386	5.842897e-001
negative_regulation_of_cell-substrate_adhesion(GO-0010812)	0.053294	7.839534e-001
response_to_hydrogen_peroxide(GO-0042542)	0.053076	7.398346e-001
positive_regulation_of_proteolysis(GO-0045862)	0.053050	7.154470e-001
establishment_or_maintenance_of_cell_polarity(GO-0007163)	0.053005	6.959759e-001
cellular_iron_ion_homeostasis(GO-0006879)	0.052966	6.218347e-001
protein_homooligomerization(GO-0051260)	0.052925	5.969295e-001
activation_of_phospholipase_C_activity_by_G-protein_coupled_receptor_protein_signaling_pathway_coupled_to_IP3_second_messenger(GO-0007200)	0.052747	7.554757e-001
regulation_of_embryonic_development(GO-0045995)	0.052718	8.007305e-001
cellular_response_to_topologically_incorrect_protein(GO-0035967)	0.052705	6.138487e-001
regulation_of_actin_polymerization_or_depolymerization(GO-0008064)	0.052694	7.519913e-001
regulation_of_hormone_levels(GO-0010817)	0.052560	6.488288e-001
negative_regulation_of_neuron_projection_development(GO-0010977)	0.052474	8.215729e-001
regulation_of_microtubule_polymerization_or_depolymerization(GO-0031110)	0.052474	7.926575e-001
inhibition_of_adenylate_cyclase_activity_by_G-protein_signaling_pathway(GO-0007193)	0.052474	7.486035e-001
cyclic-nucleotide-mediated_signaling(GO-0019935)	0.052386	6.235188e-001
heterocycle_metabolic_process(GO-0046483)	0.052358	2.766733e-001
induction_of_apoptosis_by_intracellular_signals(GO-0008629)	0.052230	6.187057e-001
intracellular_protein_kinase_cascade(GO-0007243)	0.052208	3.978768e-001
cellular_response_to_oxidative_stress(GO-0034599)	0.052163	7.428945e-001
neurotransmitter_transport(GO-0006836)	0.052113	7.590540e-001
MAPK_cascade(GO-0000165)	0.052093	5.371323e-001
ion_homeostasis(GO-0050801)	0.051993	3.642635e-001
positive_regulation_of_stress-activated_MAPK_cascade(GO-0032874)	0.051943	7.965885e-001
regulation_of_adaptive_immune_response(GO-0002819)	0.051654	7.458089e-001
activation_of_cysteine-type_endopeptidase_activity_involved_in_apoptotic_process(GO-0006919)	0.051654	7.784414e-001
positive_regulation_of_neurogenesis(GO-0050769)	0.051514	7.560122e-001
negative_regulation_of_cell-cell_adhesion(GO-0022408)	0.051471	8.590827e-001
regulation_of_T_cell_activation(GO-0050863)	0.051446	5.961636e-001
reactive_oxygen_species_metabolic_process(GO-0072593)	0.051425	7.580582e-001
icosanoid_biosynthetic_process(GO-0046456)	0.051346	7.619739e-001
Notch_signaling_pathway(GO-0007219)	0.051185	8.281963e-001
response_to_abiotic_stimulus(GO-0009628)	0.050947	5.138864e-001
regulation_of_cysteine-type_endopeptidase_activity_involved_in_apoptotic_process(GO-0043281)	0.050933	6.360664e-001
positive_regulation_of_interleukin-8_production(GO-0032757)	0.050881	8.673542e-001
sulfur_amino_acid_metabolic_process(GO-0000096)	0.050881	7.898148e-001
positive_regulation_of_protein_serine-threonine_kinase_activity(GO-0071902)	0.050839	5.873572e-001
iron_ion_homeostasis(GO-0055072)	0.050732	7.116115e-001
G-protein_signaling__coupled_to_cyclic_nucleotide_second_messenger(GO-0007187)	0.050630	6.834914e-001
cellular_response_to_tumor_necrosis_factor(GO-0071356)	0.050585	7.771552e-001
icosanoid_metabolic_process(GO-0006690)	0.050512	8.104836e-001
response_to_oxidative_stress(GO-0006979)	0.050486	6.660204e-001
positive_regulation_of_proteasomal_ubiquitin-dependent_protein_catabolic_process(GO-0032436)	0.050391	7.707831e-001
positive_regulation_of_innate_immune_response(GO-0045089)	0.050368	6.505596e-001
positive_regulation_of_stress-activated_protein_kinase_signaling_cascade(GO-0070304)	0.050153	8.249297e-001
induction_of_apoptosis(GO-0006917)	0.049967	5.597485e-001
regulation_of_cysteine-type_endopeptidase_activity(GO-2000116)	0.049936	7.049503e-001
regulation_of_Ras_GTPase_activity(GO-0032318)	0.049933	7.120318e-001
inner_ear_development(GO-0048839)	0.049896	8.718906e-001
regulation_of_hormone_secretion(GO-0046883)	0.049791	6.857219e-001
phosphatidylinositol-mediated_signaling(GO-0048015)	0.049673	7.958293e-001
negative_regulation_of_protein_transport(GO-0051224)	0.049654	8.126614e-001
regulation_of_innate_immune_response(GO-0045088)	0.049603	6.714635e-001
regulation_of_toll-like_receptor_signaling_pathway(GO-0034121)	0.049466	8.833409e-001
positive_regulation_of_DNA_binding(GO-0043388)	0.049466	8.516132e-001
protein_complex_assembly(GO-0006461)	0.049354	5.677135e-001
response_to_endoplasmic_reticulum_stress(GO-0034976)	0.049321	7.682262e-001
regulation_of_cell_shape(GO-0008360)	0.049251	8.162750e-001
fatty_acid_oxidation(GO-0019395)	0.049192	8.554028e-001
neutral_amino_acid_transport(GO-0015804)	0.048758	8.447972e-001
inner_ear_morphogenesis(GO-0042472)	0.048758	9.197244e-001
regulation_of_cAMP_biosynthetic_process(GO-0030817)	0.048690	7.793007e-001
lipoprotein_metabolic_process(GO-0042157)	0.048690	8.327689e-001
regulation_of_mitosis(GO-0007088)	0.048642	8.245725e-001
intracellular_receptor_mediated_signaling_pathway(GO-0030522)	0.048606	7.497476e-001
regulation_of_DNA_replication(GO-0006275)	0.048526	8.424570e-001
protein_stabilization(GO-0050821)	0.048503	8.642146e-001
activation_of_MAPKK_activity(GO-0000186)	0.048463	8.576462e-001
xenobiotic_metabolic_process(GO-0006805)	0.048420	7.737652e-001
synaptic_transmission(GO-0007268)	0.048347	6.438618e-001
activation_of_pro-apoptotic_gene_products(GO-0008633)	0.048263	9.187284e-001
positive_regulation_of_peptidyl-serine_phosphorylation(GO-0033138)	0.048129	9.180624e-001
protein_tetramerization(GO-0051262)	0.048067	8.125355e-001
regulation_of_cAMP_metabolic_process(GO-0030814)	0.048058	8.421060e-001
cellular_response_to_xenobiotic_stimulus(GO-0071466)	0.047994	7.373878e-001
response_to_xenobiotic_stimulus(GO-0009410)	0.047994	7.610049e-001
generation_of_precursor_metabolites_and_energy(GO-0006091)	0.047992	6.665464e-001
negative_regulation_of_cellular_protein_metabolic_process(GO-0032269)	0.047962	7.299483e-001
negative_regulation_of_protein_catabolic_process(GO-0042177)	0.047962	8.900665e-001
lipid_oxidation(GO-0034440)	0.047862	8.823068e-001
response_to_peptide_hormone_stimulus(GO-0043434)	0.047835	7.667958e-001
protein_trimerization(GO-0070206)	0.047461	9.516353e-001
B_cell_activation(GO-0042113)	0.047412	8.467586e-001
fatty_acid_biosynthetic_process(GO-0006633)	0.047343	9.251115e-001
regulation_of_Rho_protein_signal_transduction(GO-0035023)	0.047059	8.493762e-001
detection_of_biotic_stimulus(GO-0009595)	0.047059	9.636735e-001
tube_formation(GO-0035148)	0.047059	9.380577e-001
oxidation-reduction_process(GO-0055114)	0.046864	7.783433e-001
gastrulation(GO-0007369)	0.046792	9.423935e-001
regulation_of_defense_response_to_virus(GO-0050688)	0.046765	9.276718e-001
negative_regulation_of_G-protein_coupled_receptor_protein_signaling_pathway(GO-0045744)	0.046731	9.623281e-001
regulation_of_I-kappaB_kinase-NF-kappaB_cascade(GO-0043122)	0.046709	8.862059e-001
regulation_of_protein_catabolic_process(GO-0042176)	0.046658	9.263818e-001
monovalent_inorganic_cation_transport(GO-0015672)	0.046635	9.218582e-001
glucose_homeostasis(GO-0042593)	0.046589	9.290854e-001
energy_derivation_by_oxidation_of_organic_compounds(GO-0015980)	0.046398	8.494421e-001
regulation_of_axonogenesis(GO-0050770)	0.046388	9.263490e-001
transmission_of_nerve_impulse(GO-0019226)	0.046372	7.968997e-001
regulation_of_phagocytosis(GO-0050764)	0.046300	9.634084e-001
iron_ion_transport(GO-0006826)	0.046300	8.927444e-001
amine_metabolic_process(GO-0009308)	0.046264	8.238198e-001
regulation_of_protein_complex_assembly(GO-0043254)	0.046174	9.354363e-001
regulation_of_interleukin-1_beta_production(GO-0032651)	0.046028	9.835967e-001
unsaturated_fatty_acid_biosynthetic_process(GO-0006636)	0.046028	9.486823e-001
positive_regulation_of_cell_growth(GO-0030307)	0.045927	9.641387e-001
vesicle_localization(GO-0051648)	0.045927	9.296758e-001
defense_response_to_bacterium(GO-0042742)	0.045911	9.584215e-001
cellular_amino_acid_biosynthetic_process(GO-0008652)	0.045834	9.489416e-001
aromatic_compound_catabolic_process(GO-0019439)	0.045804	9.913321e-001
positive_regulation_of_cytokine_secretion(GO-0050715)	0.045764	9.562780e-001
regulation_of_androgen_receptor_signaling_pathway(GO-0060765)	0.045706	9.233110e-001
negative_regulation_of_intracellular_protein_transport(GO-0090317)	0.045706	9.771857e-001
regulation_of_RNA_splicing(GO-0043484)	0.045616	9.613722e-001
hormone_metabolic_process(GO-0042445)	0.045598	9.417902e-001
endocytosis(GO-0006897)	0.045573	9.612225e-001
regulation_of_dephosphorylation(GO-0035303)	0.045548	9.614768e-001
carbohydrate_biosynthetic_process(GO-0016051)	0.045488	9.725001e-001
cell_death(GO-0008219)	0.045395	8.929826e-001
protein_processing(GO-0016485)	0.045370	9.522463e-001
protein_autophosphorylation(GO-0046777)	0.045357	9.571009e-001
regulation_of_insulin_secretion(GO-0050796)	0.045275	9.786425e-001
negative_regulation_of_stress-activated_MAPK_cascade(GO-0032873)	0.045255	9.833809e-001
regulation_of_S_phase(GO-0033261)	0.045255	9.593435e-001
negative_regulation_of_secretion(GO-0051048)	0.045091	9.744915e-001
morphogenesis_of_embryonic_epithelium(GO-0016331)	0.045091	9.838066e-001
innate_immune_response(GO-0045087)	0.045063	9.864108e-001
behavior(GO-0007610)	0.045033	9.469716e-001
prostanoid_metabolic_process(GO-0006692)	0.044838	9.978147e-001
negative_regulation_of_lyase_activity(GO-0051350)	0.044770	9.873676e-001
positive_regulation_of_receptor_activity(GO-2000273)	0.044653	9.832772e-001
regulation_of_protein_autophosphorylation(GO-0031952)	0.044653	9.913722e-001
Notch_receptor_processing(GO-0007220)	0.044653	9.866230e-001
glutathione_metabolic_process(GO-0006749)	0.044512	9.646220e-001
nerve_growth_factor_receptor_signaling_pathway(GO-0048011)	0.044462	9.916086e-001
positive_regulation_of_MAP_kinase_activity(GO-0043406)	0.044352	9.509314e-001
receptor-mediated_endocytosis(GO-0006898)	0.044235	9.300395e-001
detection_of_stimulus(GO-0051606)	0.044218	9.985484e-001
regulation_of_histone_modification(GO-0031056)	0.043997	9.605560e-001
protein_oligomerization(GO-0051259)	0.043839	9.512282e-001
glycolipid_metabolic_process(GO-0006664)	0.043834	9.557529e-001
negative_regulation_of_intracellular_protein_kinase_cascade(GO-0010741)	0.043690	9.639725e-001
carboxylic_acid_metabolic_process(GO-0019752)	0.043524	8.472488e-001
regulation_of_phosphatase_activity(GO-0010921)	0.043450	9.635273e-001
regulation_of_Rho_GTPase_activity(GO-0032319)	0.043450	9.716807e-001
regulation_of_stress-activated_MAPK_cascade(GO-0032872)	0.043450	9.463835e-001
negative_regulation_of_cytokine_biosynthetic_process(GO-0042036)	0.043450	9.826802e-001
negative_regulation_of_adenylate_cyclase_activity(GO-0007194)	0.043450	9.549877e-001
cytoskeleton-dependent_intracellular_transport(GO-0030705)	0.043450	9.634465e-001
cytokine_production(GO-0001816)	0.042987	9.436275e-001
regulation_of_protein_stability(GO-0031647)	0.042962	8.942493e-001
proteoglycan_metabolic_process(GO-0006029)	0.042828	9.677613e-001
DNA_damage_response__signal_transduction_resulting_in_induction_of_apoptosis(GO-0008630)	0.042828	9.795240e-001
apoptotic_nuclear_change(GO-0030262)	0.042728	9.471890e-001
cellular_component_disassembly_involved_in_apoptosis(GO-0006921)	0.042642	9.191640e-001
positive_regulation_of_T_cell_activation(GO-0050870)	0.042629	8.647876e-001
cellular_response_to_starvation(GO-0009267)	0.042590	9.105350e-001
cellular_ketone_metabolic_process(GO-0042180)	0.042535	6.849267e-001
apoptotic_process(GO-0006915)	0.042504	7.309177e-001
programmed_cell_death(GO-0012501)	0.042470	7.139905e-001
regulation_of_response_to_DNA_damage_stimulus(GO-2001020)	0.042356	9.171351e-001
positive_regulation_of_cysteine-type_endopeptidase_activity_involved_in_apoptotic_process(GO-0043280)	0.042308	8.709097e-001
regulation_of_Notch_signaling_pathway(GO-0008593)	0.042247	9.402504e-001
negative_regulation_of_cAMP_biosynthetic_process(GO-0030818)	0.042191	8.804218e-001
organic_acid_metabolic_process(GO-0006082)	0.042184	6.546664e-001
positive_regulation_of_Ras_GTPase_activity(GO-0032320)	0.042129	8.827310e-001
glycosphingolipid_metabolic_process(GO-0006687)	0.042129	9.141326e-001
G1_phase_of_mitotic_cell_cycle(GO-0000080)	0.041809	8.690825e-001
positive_regulation_of_translation(GO-0045727)	0.041703	9.244450e-001
release_of_sequestered_calcium_ion_into_cytosol(GO-0051209)	0.041645	8.833120e-001
insulin_receptor_signaling_pathway(GO-0008286)	0.041573	8.296820e-001
G1_phase(GO-0051318)	0.041530	8.742115e-001
cellular_response_to_fibroblast_growth_factor_stimulus(GO-0044344)	0.041476	8.239747e-001
neurotransmitter_secretion(GO-0007269)	0.041351	8.766157e-001
cellular_response_to_insulin_stimulus(GO-0032869)	0.041304	8.106853e-001
adult_behavior(GO-0030534)	0.041284	9.156617e-001
negative_regulation_of_mitotic_cell_cycle(GO-0045930)	0.041194	8.765488e-001
vitamin_metabolic_process(GO-0006766)	0.041168	8.514862e-001
peptidyl-serine_phosphorylation(GO-0018105)	0.041066	8.366419e-001
response_to_starvation(GO-0042594)	0.040989	8.600699e-001
dorsal-ventral_pattern_formation(GO-0009953)	0.040872	8.920506e-001
response_to_insulin_stimulus(GO-0032868)	0.040664	6.986346e-001
transcription_from_RNA_polymerase_II_promoter(GO-0006366)	0.040539	5.980465e-001
cellular_response_to_hydrogen_peroxide(GO-0070301)	0.040442	8.852920e-001
signal_transduction_by_p53_class_mediator_resulting_in_induction_of_apoptosis(GO-0072332)	0.040442	8.559240e-001
regulation_of_cell_size(GO-0008361)	0.040442	8.407335e-001
detection_of_chemical_stimulus(GO-0009593)	0.040442	8.804964e-001
cellular_protein_localization(GO-0034613)	0.040318	5.327266e-001
negative_regulation_of_nucleotide_metabolic_process(GO-0045980)	0.040311	8.330771e-001
sensory_perception(GO-0007600)	0.040072	6.432578e-001
mitochondrial_transport(GO-0006839)	0.039948	7.823211e-001
regulation_of_actin_filament_polymerization(GO-0030833)	0.039840	8.829092e-001
positive_regulation_of_interferon-beta_production(GO-0032728)	0.039840	8.577854e-001
positive_regulation_of_peptidase_activity(GO-0010952)	0.039758	7.613281e-001
positive_regulation_of_endopeptidase_activity(GO-0010950)	0.039753	7.598305e-001
cellular_membrane_organization(GO-0016044)	0.039714	4.831912e-001
protein_dephosphorylation(GO-0006470)	0.039690	7.591140e-001
protein_import(GO-0017038)	0.039597	7.305504e-001
activation_of_MAPK_activity(GO-0000187)	0.039597	7.184631e-001
fibroblast_growth_factor_receptor_signaling_pathway(GO-0008543)	0.039593	6.741644e-001
regulation_of_type_I_interferon-mediated_signaling_pathway(GO-0060338)	0.039374	8.510344e-001
G-protein_coupled_receptor_signaling_pathway(GO-0007186)	0.039335	4.662391e-001
peptidyl-tyrosine_dephosphorylation(GO-0035335)	0.039285	7.816824e-001
protein_maturation(GO-0051604)	0.039023	7.448999e-001
regulation_of_cholesterol_transport(GO-0032374)	0.038938	8.386325e-001
regulation_of_JNK_cascade(GO-0046328)	0.038883	7.223578e-001
positive_regulation_of_T_cell_differentiation(GO-0045582)	0.038771	8.329952e-001
bile_acid_metabolic_process(GO-0008206)	0.038637	8.260103e-001
placenta_development(GO-0001890)	0.038528	8.616109e-001
proteolysis(GO-0006508)	0.038414	4.300524e-001
cellular_protein_complex_assembly(GO-0043623)	0.038271	6.386773e-001
drug_metabolic_process(GO-0017144)	0.038210	7.874644e-001
positive_regulation_of_cell_cycle_process(GO-0090068)	0.038158	5.942869e-001
endosome_transport(GO-0016197)	0.038102	6.284974e-001
nucleotide-binding_domain__leucine_rich_repeat_containing_receptor_signaling_pathway(GO-0035872)	0.037993	7.674124e-001
regulation_of_mitotic_cell_cycle(GO-0007346)	0.037970	4.418221e-001
protein_secretion(GO-0009306)	0.037957	8.306034e-001
negative_regulation_of_protein_secretion(GO-0050709)	0.037897	7.890013e-001
positive_regulation_of_hormone_secretion(GO-0046887)	0.037434	7.480412e-001
regulation_of_protein_tyrosine_kinase_activity(GO-0061097)	0.037434	7.867961e-001
pyrimidine_nucleoside_metabolic_process(GO-0006213)	0.037434	7.432382e-001
membrane_protein_intracellular_domain_proteolysis(GO-0031293)	0.037434	8.317369e-001
positive_regulation_of_I-kappaB_kinase-NF-kappaB_cascade(GO-0043123)	0.037434	5.888064e-001
membrane_lipid_metabolic_process(GO-0006643)	0.037033	6.079700e-001
membrane_protein_proteolysis(GO-0033619)	0.037004	7.764833e-001
positive_regulation_of_lymphocyte_differentiation(GO-0045621)	0.037004	7.625470e-001
transcription__DNA-dependent(GO-0006351)	0.036847	2.540572e-001
positive_regulation_of_exocytosis(GO-0045921)	0.036801	8.048311e-001
virus-host_interaction(GO-0019048)	0.036682	7.691521e-001
triglyceride_biosynthetic_process(GO-0019432)	0.036682	7.104264e-001
regulation_of_circadian_rhythm(GO-0042752)	0.036682	8.035217e-001
regulation_of_phosphoprotein_phosphatase_activity(GO-0043666)	0.036682	8.186183e-001
nucleosome_disassembly(GO-0006337)	0.036682	8.396299e-001
ceramide_metabolic_process(GO-0006672)	0.036604	7.513014e-001
sphingolipid_metabolic_process(GO-0006665)	0.036407	6.037905e-001
regulation_of_lymphocyte_differentiation(GO-0045619)	0.036388	6.820254e-001
vesicle_targeting__to__from_or_within_Golgi(GO-0048199)	0.036388	7.799528e-001
neural_tube_development(GO-0021915)	0.036340	7.484660e-001
endocrine_pancreas_development(GO-0031018)	0.036231	7.736455e-001
transferrin_transport(GO-0033572)	0.036231	7.321521e-001
immune_response-regulating_signaling_pathway(GO-0002764)	0.036174	4.101404e-001
negative_regulation_of_neurogenesis(GO-0050768)	0.036133	7.262949e-001
regulation_of_autophagy(GO-0010506)	0.036097	7.685204e-001
negative_regulation_of_I-kappaB_kinase-NF-kappaB_cascade(GO-0043124)	0.036018	8.190777e-001
sphingolipid_biosynthetic_process(GO-0030148)	0.035930	6.784928e-001
peptide_transport(GO-0015833)	0.035715	7.590427e-001
regulation_of_defense_response_to_virus_by_virus(GO-0050690)	0.035715	7.147810e-001
glycerophospholipid_metabolic_process(GO-0006650)	0.035715	5.551482e-001
locomotory_behavior(GO-0007626)	0.035715	7.588326e-001
antigen_processing_and_presentation_of_exogenous_peptide_antigen_via_MHC_class_I(GO-0042590)	0.035645	6.156272e-001
cellular_amino_acid_metabolic_process(GO-0006520)	0.035600	3.070194e-001
neuromuscular_process(GO-0050905)	0.035246	7.668895e-001
C21-steroid_hormone_metabolic_process(GO-0008207)	0.035246	7.783480e-001
steroid_metabolic_process(GO-0008202)	0.035075	4.275121e-001
entry_into_host_cell(GO-0030260)	0.035027	7.943260e-001
regulation_of_receptor_activity(GO-0010469)	0.034978	6.348934e-001
regulation_of_microtubule_cytoskeleton_organization(GO-0070507)	0.034901	6.161286e-001
organelle_fusion(GO-0048284)	0.034901	7.452673e-001
bile_acid_biosynthetic_process(GO-0006699)	0.034901	7.554636e-001
response_to_heat(GO-0009408)	0.034901	7.529293e-001
negative_regulation_of_type_I_interferon_production(GO-0032480)	0.034717	6.891458e-001
long-chain_fatty-acyl-CoA_metabolic_process(GO-0035336)	0.034426	7.799997e-001
positive_regulation_of_axonogenesis(GO-0050772)	0.034426	7.314118e-001
induction_of_apoptosis_by_extracellular_signals(GO-0008624)	0.034343	4.483131e-001
response_to_ionizing_radiation(GO-0010212)	0.034267	5.597744e-001
cell_division(GO-0051301)	0.034194	4.811868e-001
dephosphorylation(GO-0016311)	0.034182	4.848755e-001
lipid_biosynthetic_process(GO-0008610)	0.034080	2.118667e-001
phospholipid_metabolic_process(GO-0006644)	0.034009	3.893318e-001
regulation_of_osteoclast_differentiation(GO-0045670)	0.033996	7.567754e-001
cellular_pigmentation(GO-0033059)	0.033895	7.775628e-001
negative_regulation_of_osteoblast_differentiation(GO-0045668)	0.033895	7.917329e-001
protein_K48-linked_ubiquitination(GO-0070936)	0.033895	6.742344e-001
androgen_metabolic_process(GO-0008209)	0.033895	7.482840e-001
sodium_ion_transport(GO-0006814)	0.033824	6.595161e-001
regulation_of_glucose_transport(GO-0010827)	0.033553	5.274963e-001
nucleobase-containing_small_molecule_interconversion(GO-0015949)	0.033423	7.597933e-001
regulation_of_T_cell_differentiation(GO-0045580)	0.033325	6.071862e-001
reproduction(GO-0000003)	0.033085	7.460260e-002
antigen_processing_and_presentation_of_peptide_antigen(GO-0048002)	0.033082	4.599653e-001
positive_regulation_of_histone_modification(GO-0031058)	0.033001	7.033532e-001
endosome_to_lysosome_transport(GO-0008333)	0.033001	7.619994e-001
antigen_processing_and_presentation_of_peptide_antigen_via_MHC_class_I(GO-0002474)	0.032938	4.465769e-001
acyl-CoA_metabolic_process(GO-0006637)	0.032870	6.341407e-001
regulation_of_interleukin-1_beta_secretion(GO-0050706)	0.032621	7.361171e-001
ATP_biosynthetic_process(GO-0006754)	0.032621	7.188214e-001
response_to_radiation(GO-0009314)	0.032484	3.011623e-001
antigen_processing_and_presentation(GO-0019882)	0.032472	4.191397e-001
protein_polymerization(GO-0051258)	0.032170	7.295636e-001
signal_transduction_in_response_to_DNA_damage(GO-0042770)	0.031694	3.366475e-001
glucose_transport(GO-0015758)	0.031649	5.178314e-001
hexose_transport(GO-0008645)	0.031649	4.818159e-001
JNK_cascade(GO-0007254)	0.031520	4.952259e-001
long-chain_fatty-acyl-CoA_biosynthetic_process(GO-0035338)	0.031418	7.261792e-001
fat_cell_differentiation(GO-0045444)	0.031418	6.252527e-001
carboxylic_acid_catabolic_process(GO-0046395)	0.031188	3.079239e-001
negative_regulation_of_DNA_replication(GO-0008156)	0.030955	6.496861e-001
regulation_of_microtubule-based_process(GO-0032886)	0.030871	4.307666e-001
regulation_of_proteasomal_ubiquitin-dependent_protein_catabolic_process(GO-0032434)	0.030816	5.595469e-001
membrane_protein_ectodomain_proteolysis(GO-0006509)	0.030816	6.730657e-001
epithelial_tube_formation(GO-0072175)	0.030381	5.484603e-001
carbohydrate_metabolic_process(GO-0005975)	0.030163	3.698366e-002
peptide_hormone_secretion(GO-0030072)	0.029914	6.575358e-001
positive_regulation_of_immune_response(GO-0050778)	0.029866	3.908138e-002
post-translational_protein_modification(GO-0043687)	0.029789	1.891613e-001
proton_transport(GO-0015992)	0.029777	6.069587e-001
regulation_of_mitochondrion_organization(GO-0010821)	0.029733	5.709101e-001
nucleus_organization(GO-0006997)	0.029733	5.907254e-001
cofactor_metabolic_process(GO-0051186)	0.029705	1.944307e-001
positive_regulation_of_JUN_kinase_activity(GO-0043507)	0.029527	5.182153e-001
glycoprotein_metabolic_process(GO-0009100)	0.029304	1.021227e-001
protein_transport(GO-0015031)	0.029230	2.675124e-002
DNA_fragmentation_involved_in_apoptotic_nuclear_change(GO-0006309)	0.029201	6.147511e-001
positive_regulation_of_Rho_GTPase_activity(GO-0032321)	0.029136	4.192702e-001
establishment_of_protein_localization(GO-0045184)	0.029011	2.709279e-002
histone_lysine_methylation(GO-0034968)	0.028895	5.504443e-001
vesicle_targeting(GO-0006903)	0.028895	5.238415e-001
positive_regulation_of_adaptive_immune_response(GO-0002821)	0.028839	6.381334e-001
tumor_necrosis_factor-mediated_signaling_pathway(GO-0033209)	0.028839	6.266072e-001
microtubule-based_movement(GO-0007018)	0.028683	4.352247e-001
nucleoside_triphosphate_biosynthetic_process(GO-0009142)	0.028683	6.188555e-001
initiation_of_viral_infection(GO-0019059)	0.028541	5.838443e-001
mitochondrial_membrane_organization(GO-0007006)	0.028541	5.942694e-001
I-kappaB_kinase-NF-kappaB_cascade(GO-0007249)	0.028496	5.193487e-001
excretion(GO-0007588)	0.028496	4.933107e-001
regulation_of_epidermal_growth_factor_receptor_signaling_pathway(GO-0042058)	0.028178	4.171711e-001
negative_regulation_of_NF-kappaB_transcription_factor_activity(GO-0032088)	0.027980	4.733921e-001
cellular_respiration(GO-0045333)	0.027940	1.752102e-001
antigen_receptor-mediated_signaling_pathway(GO-0050851)	0.027903	2.462455e-001
posttranscriptional_regulation_of_gene_expression(GO-0010608)	0.027831	1.022276e-001
ameboidal_cell_migration(GO-0001667)	0.027808	6.269041e-001
neuropeptide_signaling_pathway(GO-0007218)	0.027808	6.335385e-001
regulation_of_proteasomal_protein_catabolic_process(GO-0061136)	0.027658	3.952401e-001
protein_localization_to_organelle(GO-0033365)	0.027649	5.243407e-002
intracellular_protein_transport(GO-0006886)	0.027636	3.306381e-002
response_to_UV(GO-0009411)	0.027557	3.377752e-001
positive_regulation_of_protein_complex_assembly(GO-0031334)	0.027525	3.174480e-001
protein_N-linked_glycosylation_via_asparagine(GO-0018279)	0.027500	2.861911e-001
regulation_of_cell_division(GO-0051302)	0.027464	4.569553e-001
DNA_damage_response__signal_transduction_by_p53_class_mediator(GO-0030330)	0.027363	2.322387e-001
DNA_catabolic_process__endonucleolytic(GO-0000737)	0.027207	5.911158e-001
regulation_of_interferon-beta_production(GO-0032648)	0.027121	5.851934e-001
peptidyl-threonine_phosphorylation(GO-0018107)	0.027042	5.704669e-001
nitric_oxide_metabolic_process(GO-0046209)	0.027042	5.369939e-001
tissue_homeostasis(GO-0001894)	0.026906	5.548460e-001
feeding_behavior(GO-0007631)	0.026790	5.341415e-001
protein_N-linked_glycosylation(GO-0006487)	0.026592	2.275471e-001
regulation_of_chromosome_organization(GO-0033044)	0.026530	3.027973e-001
purine_base_metabolic_process(GO-0006144)	0.026404	4.520676e-001
cell-cell_junction_assembly(GO-0007043)	0.026204	3.725791e-001
immune_response-activating_cell_surface_receptor_signaling_pathway(GO-0002429)	0.026083	1.760379e-001
nucleoside_metabolic_process(GO-0009116)	0.026035	3.183494e-001
mitochondrion_organization(GO-0007005)	0.026014	1.691440e-001
nucleocytoplasmic_transport(GO-0006913)	0.025914	1.123576e-001
nucleotide-binding_oligomerization_domain_containing_signaling_pathway(GO-0070423)	0.025402	4.816713e-001
regulation_of_smoothened_signaling_pathway(GO-0008589)	0.025402	5.552192e-001
negative_regulation_of_phosphatase_activity(GO-0010923)	0.025402	2.773700e-001
positive_regulation_of_JNK_cascade(GO-0046330)	0.025402	4.555384e-001
negative_regulation_of_axonogenesis(GO-0050771)	0.025402	5.612795e-001
polyamine_metabolic_process(GO-0006595)	0.025402	5.912481e-001
activation_of_JUN_kinase_activity(GO-0007257)	0.025402	5.470740e-001
learning(GO-0007612)	0.025402	5.301923e-001
antigen_processing_and_presentation_of_exogenous_peptide_antigen_via_MHC_class_I__TAP-dependent(GO-0002479)	0.025402	2.582517e-001
one-carbon_metabolic_process(GO-0006730)	0.025118	1.256192e-001
signal_transduction_by_p53_class_mediator(GO-0072331)	0.025041	1.840478e-001
phosphatidylinositol_metabolic_process(GO-0046488)	0.024893	2.461547e-001
phospholipid_biosynthetic_process(GO-0008654)	0.024488	2.212467e-001
immune_response-regulating_cell_surface_receptor_signaling_pathway(GO-0002768)	0.024426	1.284232e-001
regulation_of_gene_expression__epigenetic(GO-0040029)	0.024250	1.607070e-001
regulation_of_mRNA_stability(GO-0043488)	0.024065	4.617539e-001
regulation_of_nitric-oxide_synthase_activity(GO-0050999)	0.024013	4.832775e-001
protein_targeting(GO-0006605)	0.023634	2.158031e-002
neural_tube_closure(GO-0001843)	0.023597	5.510378e-001
leukotriene_biosynthetic_process(GO-0019370)	0.023597	5.338168e-001
cellular_membrane_fusion(GO-0006944)	0.023597	3.868764e-001
post-Golgi_vesicle-mediated_transport(GO-0006892)	0.023566	2.411072e-001
apoptotic_mitochondrial_changes(GO-0008637)	0.023502	5.318463e-001
negative_regulation_of_endocytosis(GO-0045806)	0.023396	5.175058e-001
actin_filament_bundle_assembly(GO-0051017)	0.023396	5.679834e-001
cellular_defense_response(GO-0006968)	0.023359	2.975051e-001
response_to_ethanol(GO-0045471)	0.023278	5.561109e-001
negative_regulation_of_translation(GO-0017148)	0.023146	4.029186e-001
glial_cell_development(GO-0021782)	0.023146	5.494592e-001
germ_cell_development(GO-0007281)	0.023146	3.879776e-001
glycoprotein_biosynthetic_process(GO-0009101)	0.023110	4.163184e-002
lymphocyte_migration(GO-0072676)	0.022995	5.276754e-001
establishment_of_cell_polarity(GO-0030010)	0.022823	4.354791e-001
regulation_of_cell_cycle_process(GO-0010564)	0.022816	3.290818e-003
regulation_of_exocytosis(GO-0017157)	0.022552	3.607625e-001
cell_projection_assembly(GO-0030031)	0.022357	1.506077e-001
regulation_of_membrane_potential(GO-0042391)	0.022320	1.618673e-001
humoral_immune_response(GO-0006959)	0.022313	3.159379e-002
cytokinesis(GO-0000910)	0.022290	2.360128e-001
regulation_of_DNA_recombination(GO-0000018)	0.022263	4.754037e-001
response_to_light_stimulus(GO-0009416)	0.022217	1.109011e-001
intracellular_steroid_hormone_receptor_signaling_pathway(GO-0030518)	0.021909	3.928974e-001
membrane_depolarization(GO-0051899)	0.021668	4.065659e-001
microtubule_bundle_formation(GO-0001578)	0.021602	4.975206e-001
negative_regulation_of_ion_transport(GO-0043271)	0.021602	5.108767e-001
ubiquitin-dependent_protein_catabolic_process(GO-0006511)	0.021237	1.568661e-002
Golgi_vesicle_transport(GO-0048193)	0.021083	6.322480e-002
retrograde_transport__endosome_to_Golgi(GO-0042147)	0.021026	3.239529e-001
spermatid_differentiation(GO-0048515)	0.020890	4.077741e-001
modification-dependent_protein_catabolic_process(GO-0019941)	0.020783	1.378212e-002
methylation(GO-0032259)	0.020744	1.135592e-001
positive_regulation_of_protein_polymerization(GO-0032273)	0.020744	3.549787e-001
neural_tube_formation(GO-0001841)	0.020480	4.157812e-001
lysosome_organization(GO-0007040)	0.020480	4.389818e-001
spermatid_development(GO-0007286)	0.020480	4.454295e-001
macromolecule_glycosylation(GO-0043413)	0.020430	3.148401e-002
protein_glycosylation(GO-0006486)	0.020400	3.394091e-002
gene_silencing(GO-0016458)	0.020365	2.688984e-001
regulation_of_translation(GO-0006417)	0.020297	1.041097e-001
negative_regulation_of_chromosome_organization(GO-2001251)	0.020245	3.903582e-001
smoothened_signaling_pathway(GO-0007224)	0.020245	4.198690e-001
autophagy(GO-0006914)	0.020054	3.658870e-001
cellular_protein_catabolic_process(GO-0044257)	0.020019	8.679223e-003
erythrocyte_differentiation(GO-0030218)	0.019987	4.362283e-001
proteolysis_involved_in_cellular_protein_catabolic_process(GO-0051603)	0.019963	1.058187e-002
coenzyme_biosynthetic_process(GO-0009108)	0.019787	2.345456e-001
regulation_of_G2-M_transition_of_mitotic_cell_cycle(GO-0010389)	0.019702	4.503440e-001
G2-M_transition_of_mitotic_cell_cycle(GO-0000086)	0.019386	6.130431e-002
histone_methylation(GO-0016571)	0.019386	2.409064e-001
protein_catabolic_process(GO-0030163)	0.019360	7.372931e-003
water-soluble_vitamin_metabolic_process(GO-0006767)	0.019154	2.097664e-001
chromatin_remodeling(GO-0006338)	0.018839	1.417849e-001
positive_regulation_of_response_to_DNA_damage_stimulus(GO-2001022)	0.018752	2.821776e-001
mitotic_sister_chromatid_segregation(GO-0000070)	0.018752	2.512179e-001
activation_of_Rho_GTPase_activity(GO-0032862)	0.018634	4.699965e-001
negative_regulation_of_transcription_factor_import_into_nucleus(GO-0042992)	0.018634	4.776236e-001
protein_ubiquitination(GO-0016567)	0.018490	2.573816e-003
sterol_biosynthetic_process(GO-0016126)	0.018460	3.625112e-001
positive_regulation_of_lipid_biosynthetic_process(GO-0046889)	0.018460	3.539786e-001
O-glycan_processing(GO-0016266)	0.018311	1.775285e-001
regulation_of_viral_transcription(GO-0046782)	0.018182	1.300997e-001
negative_regulation_of_protein_kinase_B_signaling_cascade(GO-0051898)	0.018182	4.549872e-001
sister_chromatid_segregation(GO-0000819)	0.017997	2.490535e-001
regulation_of_G1-S_transition_of_mitotic_cell_cycle(GO-2000045)	0.017947	6.812303e-002
cilium_morphogenesis(GO-0060271)	0.017882	1.169931e-001
leukotriene_metabolic_process(GO-0006691)	0.017882	3.781632e-001
microtubule-based_process(GO-0007017)	0.017792	9.451266e-003
oligosaccharide_metabolic_process(GO-0009311)	0.017766	1.606779e-001
protein_modification_by_small_protein_conjugation(GO-0032446)	0.017701	6.831879e-004
cholesterol_metabolic_process(GO-0008203)	0.017616	1.796206e-001
positive_regulation_of_cell_cycle_arrest(GO-0071158)	0.017535	9.743422e-002
positive_regulation_of_actin_filament_polymerization(GO-0030838)	0.017198	3.655722e-001
phosphatidylinositol_biosynthetic_process(GO-0006661)	0.017072	1.836422e-001
ER_to_Golgi_vesicle-mediated_transport(GO-0006888)	0.016979	3.061044e-001
regulation_of_pH(GO-0006885)	0.016909	4.408525e-001
peptidyl-lysine_modification(GO-0018205)	0.016739	6.618922e-002
T_cell_receptor_signaling_pathway(GO-0050852)	0.016704	8.232208e-002
proteoglycan_biosynthetic_process(GO-0030166)	0.016378	3.632870e-001
positive_regulation_of_cell_division(GO-0051781)	0.016378	3.785622e-001
erythrocyte_homeostasis(GO-0034101)	0.015985	3.477894e-001
regulation_of_leukocyte_mediated_cytotoxicity(GO-0001910)	0.015903	3.605795e-001
protein_O-linked_glycosylation(GO-0006493)	0.015250	9.496158e-002
maintenance_of_protein_location_in_cell(GO-0032507)	0.015186	1.496087e-001
protein_ubiquitination_involved_in_ubiquitin-dependent_protein_catabolic_process(GO-0042787)	0.015089	3.642236e-001
G1-S_transition_checkpoint(GO-0071779)	0.015024	7.837126e-002
complement_activation(GO-0006956)	0.014989	7.793866e-003
steroid_biosynthetic_process(GO-0006694)	0.014953	7.755550e-002
protein_localization_to_chromosome(GO-0034502)	0.014573	3.466694e-001
GPI_anchor_biosynthetic_process(GO-0006506)	0.014573	2.363115e-001
regulation_of_protein_ubiquitination(GO-0031396)	0.014471	1.232394e-002
positive_regulation_of_protein_ubiquitination(GO-0031398)	0.014444	2.428731e-002
cell_maturation(GO-0048469)	0.014295	2.849120e-001
mitotic_cell_cycle_G1-S_transition_checkpoint(GO-0031575)	0.014295	6.151093e-002
regulation_of_DNA_repair(GO-0006282)	0.014003	1.750274e-001
mitotic_spindle_organization(GO-0007052)	0.013851	2.948855e-001
protein_methylation(GO-0006479)	0.013824	1.204438e-001
protein_deubiquitination(GO-0016579)	0.013370	1.042428e-001
positive_regulation_of_lipid_transport(GO-0032370)	0.013370	3.895741e-001
regulation_of_mRNA_processing(GO-0050684)	0.013370	2.226942e-001
positive_regulation_of_viral_transcription(GO-0050434)	0.013143	1.107486e-001
GPI_anchor_metabolic_process(GO-0006505)	0.012994	2.254964e-001
spermatogenesis(GO-0007283)	0.012847	1.931483e-002
retrograde_vesicle-mediated_transport__Golgi_to_ER(GO-0006890)	0.012768	3.118454e-001
proteasomal_ubiquitin-dependent_protein_catabolic_process(GO-0043161)	0.012608	4.316624e-003
response_to_DNA_damage_stimulus(GO-0006974)	0.012605	2.783243e-006
T_cell_costimulation(GO-0031295)	0.012546	4.987329e-002
microtubule_cytoskeleton_organization(GO-0000226)	0.012510	7.269031e-003
actin_cytoskeleton_reorganization(GO-0031532)	0.012510	2.453848e-001
proteasomal_protein_catabolic_process(GO-0010498)	0.012462	4.377781e-003
protein_lipidation(GO-0006497)	0.012367	2.070407e-001
preassembly_of_GPI_anchor_in_ER_membrane(GO-0016254)	0.011866	3.550508e-001
G2-M_transition_checkpoint(GO-0031576)	0.011866	2.195300e-001
vitamin_transport(GO-0051180)	0.011866	3.633886e-001
chromatin_modification(GO-0016568)	0.011814	1.760648e-004
DNA_packaging(GO-0006323)	0.011792	7.224922e-002
histone_deacetylation(GO-0016575)	0.011651	3.125257e-001
transcription_elongation_from_RNA_polymerase_III_promoter(GO-0006385)	0.011364	3.205521e-001
termination_of_RNA_polymerase_III_transcription(GO-0006386)	0.011364	3.126324e-001
G1-S_transition_of_mitotic_cell_cycle(GO-0000082)	0.011364	4.276520e-003
protein_polyubiquitination(GO-0000209)	0.011256	6.258706e-003
positive_regulation_of_insulin_secretion(GO-0032024)	0.010963	3.652729e-001
hydrogen_peroxide_metabolic_process(GO-0042743)	0.010963	3.819917e-001
cofactor_transport(GO-0051181)	0.010963	3.636499e-001
pyrimidine_base_metabolic_process(GO-0006206)	0.010963	2.443665e-001
mitotic_cell_cycle_checkpoint(GO-0007093)	0.010904	1.058345e-002
DNA_metabolic_process(GO-0006259)	0.010859	1.591247e-007
spindle_organization(GO-0007051)	0.010824	9.739776e-002
DNA_methylation(GO-0006306)	0.010696	2.360995e-001
protein_folding(GO-0006457)	0.010669	2.308432e-002
gamete_generation(GO-0007276)	0.010669	4.062421e-003
sexual_reproduction(GO-0019953)	0.010562	1.368863e-003
mitotic_cell_cycle_G1-S_transition_DNA_damage_checkpoint(GO-0031571)	0.010150	4.548953e-002
chromatin_organization(GO-0006325)	0.010130	4.584531e-005
vacuole_organization(GO-0007033)	0.009932	1.766138e-001
regulation_of_action_potential(GO-0001508)	0.009793	1.406961e-001
interphase(GO-0051325)	0.009724	2.444935e-005
protein_deacetylation(GO-0006476)	0.009708	2.569366e-001
protein_modification_by_small_protein_removal(GO-0070646)	0.009708	4.342879e-002
DNA_damage_response__signal_transduction_by_p53_class_mediator_resulting_in_cell_cycle_arrest(GO-0006977)	0.009541	4.165229e-002
interphase_of_mitotic_cell_cycle(GO-0051329)	0.009510	2.099129e-005
regulation_of_translational_initiation(GO-0006446)	0.009477	1.523822e-001
serine_family_amino_acid_metabolic_process(GO-0009069)	0.009359	3.134073e-001
signal_transduction_involved_in_G1-S_transition_checkpoint(GO-0072404)	0.009239	4.396121e-002
histone_modification(GO-0016570)	0.008850	4.122328e-004
protein_targeting_to_mitochondrion(GO-0006626)	0.008742	1.965485e-001
electron_transport_chain(GO-0022900)	0.008630	1.309888e-002
respiratory_electron_transport_chain(GO-0022904)	0.008630	1.111836e-002
chromosome_organization(GO-0051276)	0.008563	7.153185e-007
protein_export_from_nucleus(GO-0006611)	0.008557	3.456278e-001
negative_regulation_of_mitosis(GO-0045839)	0.008482	1.521111e-001
regulation_of_cell_cycle_arrest(GO-0071156)	0.008433	1.095260e-004
termination_of_RNA_polymerase_I_transcription(GO-0006363)	0.008213	2.317626e-001
B_cell_differentiation(GO-0030183)	0.008138	2.132299e-001
positive_regulation_of_Rac_GTPase_activity(GO-0032855)	0.008138	2.356920e-001
transcription_initiation_from_RNA_polymerase_I_promoter(GO-0006361)	0.008138	2.289197e-001
protein_localization_in_mitochondrion(GO-0070585)	0.007976	1.659561e-001
chromosome_segregation(GO-0007059)	0.007561	1.638572e-002
DNA_replication(GO-0006260)	0.007505	3.358304e-003
adaptive_immune_response(GO-0002250)	0.007458	1.109829e-003
transcription_from_RNA_polymerase_I_promoter(GO-0006360)	0.007354	2.205331e-001
telomere_maintenance_via_telomere_lengthening(GO-0010833)	0.007354	1.463789e-001
nucleic_acid_phosphodiester_bond_hydrolysis(GO-0090305)	0.007354	9.106957e-002
histone_H3_acetylation(GO-0043966)	0.006891	1.001445e-001
regulation_of_action_potential_in_neuron(GO-0019228)	0.006685	1.701930e-001
chromatin_assembly_or_disassembly(GO-0006333)	0.006685	5.581442e-002
C-terminal_protein_lipidation(GO-0006501)	0.006632	1.916864e-001
DNA_damage_checkpoint(GO-0000077)	0.006582	4.288051e-003
DNA_conformation_change(GO-0071103)	0.006533	1.322793e-002
viral_reproduction(GO-0016032)	0.006484	1.101480e-006
myelination(GO-0042552)	0.006404	2.268704e-001
histone_H4_acetylation(GO-0043967)	0.006404	1.115152e-001
fertilization(GO-0009566)	0.006351	1.075438e-001
mitotic_cell_cycle(GO-0000278)	0.006260	1.536629e-008
spindle_assembly(GO-0051225)	0.006226	1.274494e-001
apical_junction_assembly(GO-0043297)	0.006150	1.393064e-001
gene_silencing_by_RNA(GO-0031047)	0.006064	1.706320e-001
cell_cycle_checkpoint(GO-0000075)	0.006004	1.111055e-004
nuclear_export(GO-0051168)	0.005348	1.384939e-002
telomere_maintenance_via_recombination(GO-0000722)	0.005348	1.655843e-001
G2-M_transition_DNA_damage_checkpoint(GO-0031572)	0.005188	1.789120e-001
endosome_organization(GO-0007032)	0.005098	2.770316e-001
DNA-dependent_DNA_replication(GO-0006261)	0.005025	2.889023e-002
protein_K63-linked_ubiquitination(GO-0070534)	0.005000	2.071500e-001
glutamate_receptor_signaling_pathway(GO-0007215)	0.005000	1.838684e-001
axon_ensheathment(GO-0008366)	0.005000	1.781652e-001
cellular_protein_complex_disassembly(GO-0043624)	0.004666	7.564356e-003
transcription_initiation__DNA-dependent(GO-0006352)	0.004527	1.323973e-002
nucleotide-excision_repair__DNA_gap_filling(GO-0006297)	0.004504	2.210594e-001
peroxisome_organization(GO-0007031)	0.004504	2.209020e-001
single_fertilization(GO-0007338)	0.004169	9.800753e-002
positive_regulation_of_DNA_repair(GO-0045739)	0.004072	1.797113e-001
circadian_rhythm(GO-0007623)	0.004072	1.932292e-001
calcium-independent_cell-cell_adhesion(GO-0016338)	0.003744	2.119442e-001
DNA_repair(GO-0006281)	0.003744	8.871778e-006
cilium_assembly(GO-0042384)	0.003744	4.179434e-002
RNA_modification(GO-0009451)	0.003744	1.645864e-001
oligosaccharide_biosynthetic_process(GO-0009312)	0.003554	8.255592e-002
S_phase_of_mitotic_cell_cycle(GO-0000084)	0.003361	2.127326e-003
negative_regulation_of_epidermal_growth_factor_receptor_signaling_pathway(GO-0042059)	0.003343	9.970721e-002
DNA_recombination(GO-0006310)	0.003323	2.552883e-003
mitotic_recombination(GO-0006312)	0.003278	1.033231e-001
mRNA_stabilization(GO-0048255)	0.003056	1.849317e-001
transcription_initiation_from_RNA_polymerase_II_promoter(GO-0006367)	0.003056	2.235788e-002
'de_novo'_posttranslational_protein_folding(GO-0051084)	0.002964	7.709989e-002
regulation_of_cytokinesis(GO-0032465)	0.002431	1.731826e-001
rRNA_processing(GO-0006364)	0.002431	4.918234e-002
telomere_maintenance(GO-0000723)	0.002045	3.791073e-002
transcription_from_RNA_polymerase_III_promoter(GO-0006383)	0.001939	6.636758e-002
protein_targeting_to_membrane(GO-0006612)	0.001884	4.213614e-004
viral_infectious_cycle(GO-0019058)	0.001689	7.448415e-004
histone_deubiquitination(GO-0016578)	0.001338	2.791756e-001
positive_regulation_of_intrinsic_apoptotic_signaling_pathway(GO-2001244)	0.001338	2.464603e-001
mitochondrial_ATP_synthesis_coupled_proton_transport(GO-0042776)	0.001338	2.685322e-001
negative_regulation_of_fibroblast_proliferation(GO-0048147)	0.001338	2.563601e-001
establishment_of_chromosome_localization(GO-0051303)	0.001338	2.084578e-001
'de_novo'_protein_folding(GO-0006458)	0.001338	6.333779e-002
protein_autoubiquitination(GO-0051865)	0.001338	1.224166e-001
microtubule_anchoring(GO-0034453)	0.000704	2.197325e-001
negative_regulation_of_protein_ubiquitination(GO-0031397)	0.000613	5.062952e-003
ATP_synthesis_coupled_proton_transport(GO-0015986)	0.000586	2.161458e-001
dolichol-linked_oligosaccharide_biosynthetic_process(GO-0006488)	0.000586	8.527156e-002
RNA_splicing(GO-0008380)	0.000256	1.976606e-005
nucleotide-excision_repair__DNA_damage_removal(GO-0000718)	0.000134	1.605999e-001
female_gamete_generation(GO-0007292)	0.000001	1.052477e-001
mitosis(GO-0007067)	-0.000185	9.348766e-005
ribonucleoprotein_complex_assembly(GO-0022618)	-0.000317	5.776578e-003
gene_silencing_by_miRNA(GO-0035195)	-0.000381	1.549907e-001
protein_monoubiquitination(GO-0006513)	-0.000381	9.466199e-002
M_phase_of_mitotic_cell_cycle(GO-0000087)	-0.000474	4.761739e-005
ribosome_biogenesis(GO-0042254)	-0.000562	1.498732e-002
regulation_of_nuclear_mRNA_splicing__via_spliceosome(GO-0048024)	-0.000588	1.075277e-001
macroautophagy(GO-0016236)	-0.000668	1.939855e-001
double-strand_break_repair(GO-0006302)	-0.000721	6.896004e-003
hormone_biosynthetic_process(GO-0042446)	-0.000737	7.806090e-002
transcription_termination__DNA-dependent(GO-0006353)	-0.000768	5.073100e-003
regulation_of_alpha-amino-3-hydroxy-5-methyl-4-isoxazole_propionate_selective_glutamate_receptor_activity(GO-2000311)	-0.001069	2.354378e-001
porphyrin-containing_compound_biosynthetic_process(GO-0006779)	-0.001069	2.111640e-001
base-excision_repair(GO-0006284)	-0.001140	6.426405e-002
RNA_processing(GO-0006396)	-0.001146	3.718491e-009
regulation_of_transcription_involved_in_G1-S_phase_of_mitotic_cell_cycle(GO-0000083)	-0.001195	1.714726e-001
histone_acetylation(GO-0016573)	-0.001319	5.468604e-003
internal_peptidyl-lysine_acetylation(GO-0018393)	-0.001439	5.752719e-003
internal_protein_amino_acid_acetylation(GO-0006475)	-0.001562	4.167090e-003
peptidyl-lysine_acetylation(GO-0018394)	-0.001670	3.934362e-003
photoreceptor_cell_maintenance(GO-0045494)	-0.001670	1.374446e-001
pyrimidine_nucleoside_biosynthetic_process(GO-0046134)	-0.001670	2.209787e-001
pyrimidine_nucleotide_metabolic_process(GO-0006220)	-0.001670	2.136405e-001
protein_demethylation(GO-0006482)	-0.001670	1.956940e-001
C21-steroid_hormone_biosynthetic_process(GO-0006700)	-0.001670	1.784695e-001
spliceosome_assembly(GO-0000245)	-0.002031	1.063440e-001
cholesterol_biosynthetic_process(GO-0006695)	-0.002031	9.784055e-002
regulation_of_chromosome_segregation(GO-0051983)	-0.002100	1.352941e-001
regulation_of_mitotic_metaphase-anaphase_transition(GO-0030071)	-0.002201	5.999951e-002
purine_nucleoside_metabolic_process(GO-0042278)	-0.002201	1.647684e-001
nucleotide-excision_repair(GO-0006289)	-0.002365	1.123938e-002
protein_acetylation(GO-0006473)	-0.002455	1.467318e-003
meiosis(GO-0007126)	-0.002753	2.382987e-002
immunoglobulin_mediated_immune_response(GO-0016064)	-0.002890	1.170541e-004
B_cell_mediated_immunity(GO-0019724)	-0.002942	7.601027e-005
ncRNA_metabolic_process(GO-0034660)	-0.002944	3.285652e-005
mRNA_metabolic_process(GO-0016071)	-0.002977	1.127193e-012
metaphase_plate_congression(GO-0051310)	-0.003475	2.061839e-001
heme_metabolic_process(GO-0042168)	-0.003475	1.156859e-001
porphyrin-containing_compound_metabolic_process(GO-0006778)	-0.003819	1.166817e-001
androgen_receptor_signaling_pathway(GO-0030521)	-0.003926	1.812107e-001
double-strand_break_repair_via_homologous_recombination(GO-0000724)	-0.004045	3.069033e-002
regulation_of_cellular_amino_acid_metabolic_process(GO-0006521)	-0.004132	7.612579e-003
recombinational_repair(GO-0000725)	-0.004216	3.869259e-002
histone_monoubiquitination(GO-0010390)	-0.004325	1.596390e-001
negative_regulation_of_gene_expression__epigenetic(GO-0045814)	-0.004325	1.652331e-001
positive_regulation_of_ligase_activity(GO-0051351)	-0.004606	2.208586e-003
regulation_of_epidermal_growth_factor-activated_receptor_activity(GO-0007176)	-0.004678	1.721564e-001
DNA_duplex_unwinding(GO-0032508)	-0.004678	9.513753e-002
exonucleolytic_nuclear-transcribed_mRNA_catabolic_process_involved_in_deadenylation-dependent_decay(GO-0043928)	-0.004678	9.020263e-002
sensory_perception_of_chemical_stimulus(GO-0007606)	-0.004841	3.310053e-002
transcription_elongation__DNA-dependent(GO-0006354)	-0.004901	2.813482e-003
histone_ubiquitination(GO-0016574)	-0.004919	8.737710e-002
DNA_geometric_change(GO-0032392)	-0.004919	1.027995e-001
tight_junction_assembly(GO-0070830)	-0.004919	8.707649e-002
regulation_of_ubiquitin-protein_ligase_activity(GO-0051438)	-0.004934	7.199366e-004
sister_chromatid_cohesion(GO-0007062)	-0.004995	1.375642e-001
protein_K11-linked_ubiquitination(GO-0070979)	-0.005141	7.129905e-002
amino_sugar_metabolic_process(GO-0006040)	-0.005280	1.180793e-001
nucleosome_assembly(GO-0006334)	-0.005347	8.288290e-002
chromatin_assembly(GO-0031497)	-0.005538	4.862230e-002
mRNA_processing(GO-0006397)	-0.005686	4.898606e-007
positive_regulation_of_ubiquitin-protein_ligase_activity(GO-0051443)	-0.005793	1.427365e-003
histone_H4-K5_acetylation(GO-0043981)	-0.005882	1.801606e-001
histone_H4-K8_acetylation(GO-0043982)	-0.005882	1.884245e-001
negative_regulation_of_ubiquitin-protein_ligase_activity(GO-0051444)	-0.006119	3.975855e-003
nuclear-transcribed_mRNA_catabolic_process__deadenylation-dependent_decay(GO-0000288)	-0.006182	1.257422e-002
mRNA_transport(GO-0051028)	-0.006262	6.850536e-003
mRNA_export_from_nucleus(GO-0006406)	-0.006262	9.292305e-003
centrosome_cycle(GO-0007098)	-0.006363	8.235598e-002
centrosome_duplication(GO-0051298)	-0.006448	1.463205e-001
centrosome_organization(GO-0051297)	-0.006684	1.918123e-002
RNA_catabolic_process(GO-0006401)	-0.006827	1.917117e-006
histone_mRNA_metabolic_process(GO-0008334)	-0.006827	6.654664e-002
RNA_transport(GO-0050658)	-0.006866	4.309098e-003
histone_H4-K16_acetylation(GO-0043984)	-0.006895	1.279485e-001
humoral_immune_response_mediated_by_circulating_immunoglobulin(GO-0002455)	-0.007006	2.170424e-005
tRNA_processing(GO-0008033)	-0.007085	9.932252e-002
microtubule_organizing_center_organization(GO-0031023)	-0.007085	1.106638e-002
protein-DNA_complex_assembly(GO-0065004)	-0.007173	2.153405e-002
positive_regulation_of_ubiquitin-protein_ligase_activity_involved_in_mitotic_cell_cycle(GO-0051437)	-0.007185	1.064292e-003
complement_activation__classical_pathway(GO-0006958)	-0.007244	4.057136e-005
mitotic_prometaphase(GO-0000236)	-0.007257	8.244688e-004
mRNA_catabolic_process(GO-0006402)	-0.007394	1.594171e-006
telomere_maintenance_via_semi-conservative_replication(GO-0032201)	-0.007413	9.288215e-002
transcription-coupled_nucleotide-excision_repair(GO-0006283)	-0.007413	1.537952e-002
protein_localization_in_endoplasmic_reticulum(GO-0070972)	-0.007443	1.100513e-004
regulation_of_ubiquitin-protein_ligase_activity_involved_in_mitotic_cell_cycle(GO-0051439)	-0.007455	2.023494e-003
nuclear-transcribed_mRNA_poly(A)_tail_shortening(GO-0000289)	-0.007556	9.995487e-002
SRP-dependent_cotranslational_protein_targeting_to_membrane(GO-0006614)	-0.007944	2.575298e-004
protein_targeting_to_ER(GO-0045047)	-0.007970	2.580155e-004
cotranslational_protein_targeting_to_membrane(GO-0006613)	-0.007970	1.953165e-004
anaphase-promoting_complex-dependent_proteasomal_ubiquitin-dependent_protein_catabolic_process(GO-0031145)	-0.007987	1.254614e-003
negative_regulation_of_ubiquitin-protein_ligase_activity_involved_in_mitotic_cell_cycle(GO-0051436)	-0.008001	2.969525e-003
translation(GO-0006412)	-0.008205	1.314980e-008
histone_demethylation(GO-0016577)	-0.008288	1.667082e-001
DNA_strand_elongation_involved_in_DNA_replication(GO-0006271)	-0.008366	4.185080e-002
DNA_strand_elongation(GO-0022616)	-0.008507	3.432421e-002
nuclear-transcribed_mRNA_catabolic_process(GO-0000956)	-0.008533	2.548364e-006
translational_initiation(GO-0006413)	-0.008606	3.581894e-005
branched_chain_family_amino_acid_catabolic_process(GO-0009083)	-0.008689	1.001440e-001
nuclear_mRNA_splicing__via_spliceosome(GO-0000398)	-0.008769	3.790372e-006
sensory_perception_of_taste(GO-0050909)	-0.008795	9.021113e-002
detection_of_chemical_stimulus_involved_in_sensory_perception_of_taste(GO-0050912)	-0.008795	1.104067e-001
transcription_elongation_from_RNA_polymerase_I_promoter(GO-0006362)	-0.008795	1.107497e-001
RNA_splicing__via_transesterification_reactions(GO-0000375)	-0.008843	6.365200e-006
M-G1_transition_of_mitotic_cell_cycle(GO-0000216)	-0.008867	1.300226e-003
viral_transcription(GO-0019083)	-0.008955	7.402073e-004
translational_termination(GO-0006415)	-0.008996	9.866992e-004
translational_elongation(GO-0006414)	-0.009175	2.915600e-004
mitotic_cell_cycle_spindle_assembly_checkpoint(GO-0007094)	-0.009306	6.041642e-002
spindle_assembly_checkpoint(GO-0071173)	-0.009358	5.716953e-002
spliceosomal_snRNP_assembly(GO-0000387)	-0.009405	4.726464e-002
nuclear-transcribed_mRNA_catabolic_process__nonsense-mediated_decay(GO-0000184)	-0.009428	8.064215e-005
mitotic_cell_cycle_spindle_checkpoint(GO-0071174)	-0.009450	4.707455e-002
mRNA_capping(GO-0006370)	-0.009491	4.102571e-002
transcription_elongation_from_RNA_polymerase_II_promoter(GO-0006368)	-0.009530	2.519624e-003
spindle_checkpoint(GO-0031577)	-0.009566	2.780150e-002
mRNA_3'-end_processing(GO-0031124)	-0.009601	1.975431e-003
RNA_3'-end_processing(GO-0031123)	-0.009719	8.957477e-004
tRNA_aminoacylation_for_protein_translation(GO-0006418)	-0.009835	2.173284e-002
tRNA_aminoacylation(GO-0043039)	-0.009892	1.198378e-002
RNA_polyadenylation(GO-0043631)	-0.010694	1.425355e-001
regulation_of_gene_silencing(GO-0060968)	-0.010694	1.378467e-001
CenH3-containing_nucleosome_assembly_at_centromere(GO-0034080)	-0.010694	7.988437e-002
ATP-dependent_chromatin_remodeling(GO-0043044)	-0.010694	4.659446e-002
histone_exchange(GO-0043486)	-0.010694	5.230976e-002
termination_of_RNA_polymerase_II_transcription(GO-0006369)	-0.010694	1.244496e-002
reciprocal_meiotic_recombination(GO-0007131)	-0.010694	1.145943e-001
