# Supplementary material for: Consensus Comparative Analysis of Human Embryonic Stem Cell-Derived Cardiomyocytes
Source: PLoS One. 2015 May 4;10(5):e0125442. doi: 10.1371/journal.pone.0125442 (PMC4418815; doi:10.1371/journal.pone.0125442)
Supplement: S1 Data — (ZIP) [file pone.0125442.s007.zip › DataCode/DataCode/result/ucl15to500.bp.CSSCMP.txt]

Gene Set Name	Score	PValue
ventricular_cardiac_muscle_tissue_morphogenesis(GO-0055010)	0.537743	7.499674e-028
cardiac_muscle_tissue_morphogenesis(GO-0055008)	0.480290	1.852285e-027
myofibril_assembly(GO-0030239)	0.476230	6.752455e-019
actomyosin_structure_organization(GO-0031032)	0.476230	1.511083e-017
muscle_organ_morphogenesis(GO-0048644)	0.459429	2.370804e-028
muscle_tissue_morphogenesis(GO-0060415)	0.459429	9.704924e-025
heart_contraction(GO-0060047)	0.449585	1.658577e-015
striated_muscle_contraction(GO-0006941)	0.442395	4.894849e-024
muscle_filament_sliding(GO-0030049)	0.429944	2.571289e-027
actin-myosin_filament_sliding(GO-0033275)	0.429944	2.635461e-028
cardiac_ventricle_morphogenesis(GO-0003208)	0.424462	2.702742e-023
cardiac_muscle_cell_differentiation(GO-0055007)	0.417154	6.841574e-017
cardiac_muscle_tissue_development(GO-0048738)	0.412149	7.375006e-031
actin_filament-based_movement(GO-0030048)	0.398017	4.714434e-024
cardiac_cell_differentiation(GO-0035051)	0.352520	1.304475e-016
glomerulus_development(GO-0032835)	0.350363	8.598049e-010
regulation_of_heart_contraction(GO-0008016)	0.340415	1.354713e-019
positive_regulation_of_fibroblast_proliferation(GO-0048146)	0.328322	2.831735e-010
extracellular_matrix_organization(GO-0030198)	0.314836	1.504571e-012
extracellular_structure_organization(GO-0043062)	0.314836	7.098851e-014
response_to_calcium_ion(GO-0051592)	0.298392	3.847049e-011
cardiac_septum_morphogenesis(GO-0060411)	0.295956	4.709136e-006
muscle_cell_development(GO-0055001)	0.290475	1.626830e-011
muscle_tissue_development(GO-0060537)	0.289170	8.084675e-024
positive_regulation_of_osteoblast_differentiation(GO-0045669)	0.278294	1.916234e-006
muscle_fiber_development(GO-0048747)	0.278294	2.184040e-005
positive_regulation_of_reactive_oxygen_species_metabolic_process(GO-2000379)	0.271188	4.405523e-006
positive_regulation_of_ossification(GO-0045778)	0.267497	1.572969e-006
regulation_of_skeletal_muscle_fiber_development(GO-0048742)	0.267235	2.248835e-006
regulation_of_striated_muscle_contraction(GO-0006942)	0.263389	1.155102e-005
heart_morphogenesis(GO-0003007)	0.260764	1.820405e-017
regulation_of_muscle_contraction(GO-0006937)	0.260726	1.213894e-010
regulation_of_striated_muscle_cell_differentiation(GO-0051153)	0.260023	1.188027e-007
cardiac_septum_development(GO-0003279)	0.259192	2.008526e-006
ovulation_cycle(GO-0042698)	0.254542	2.616563e-004
muscle_organ_development(GO-0007517)	0.253239	6.710565e-024
embryonic_skeletal_system_development(GO-0048706)	0.250887	5.455080e-005
muscle_contraction(GO-0006936)	0.245804	1.188723e-027
actin_filament-based_process(GO-0030029)	0.236588	1.626697e-016
regulation_of_fibroblast_proliferation(GO-0048145)	0.233876	2.567350e-006
muscle_structure_development(GO-0061061)	0.231061	3.452961e-025
positive_regulation_of_bone_mineralization(GO-0030501)	0.230693	1.907259e-004
cell-substrate_adhesion(GO-0031589)	0.228440	7.695934e-007
epithelial_cell_differentiation(GO-0030855)	0.226668	5.740547e-008
regulation_of_striated_muscle_tissue_development(GO-0016202)	0.224865	1.751597e-006
embryonic_heart_tube_morphogenesis(GO-0003143)	0.223481	1.095474e-004
skeletal_system_morphogenesis(GO-0048705)	0.222536	9.558604e-006
platelet_degranulation(GO-0002576)	0.219484	1.702190e-010
epidermis_development(GO-0008544)	0.218811	2.530514e-007
response_to_glucocorticoid_stimulus(GO-0051384)	0.217999	1.794804e-003
muscle_cell_differentiation(GO-0042692)	0.217230	4.880050e-012
regulation_of_reactive_oxygen_species_metabolic_process(GO-2000377)	0.215751	9.225520e-005
heart_development(GO-0007507)	0.213050	8.174570e-018
digestive_tract_development(GO-0048565)	0.212823	3.062153e-004
regulation_of_smooth_muscle_cell_migration(GO-0014910)	0.212061	2.744990e-003
embryonic_heart_tube_development(GO-0035050)	0.211023	3.764448e-004
cell-matrix_adhesion(GO-0007160)	0.208255	1.130632e-004
organ_morphogenesis(GO-0009887)	0.207820	2.234483e-020
tissue_development(GO-0009888)	0.202841	2.637230e-028
regulation_of_epithelial_to_mesenchymal_transition(GO-0010717)	0.202718	7.848483e-004
embryonic_limb_morphogenesis(GO-0030326)	0.201556	1.913095e-003
positive_regulation_of_endothelial_cell_migration(GO-0010595)	0.200789	8.125601e-005
regulation_of_systemic_arterial_blood_pressure(GO-0003073)	0.198885	1.087602e-003
heart_looping(GO-0001947)	0.196074	2.690749e-003
lung_development(GO-0030324)	0.194044	4.447023e-003
endothelium_development(GO-0003158)	0.193790	1.089323e-002
mesenchyme_development(GO-0060485)	0.192594	1.922083e-005
cartilage_development(GO-0051216)	0.190452	9.338097e-004
vascular_endothelial_growth_factor_receptor_signaling_pathway(GO-0048010)	0.188766	9.723046e-003
regulation_of_pathway-restricted_SMAD_protein_phosphorylation(GO-0060393)	0.188766	8.484044e-003
chordate_embryonic_development(GO-0043009)	0.185924	8.150138e-006
regulation_of_bone_mineralization(GO-0030500)	0.185634	1.534907e-003
cellular_response_to_inorganic_substance(GO-0071241)	0.185416	2.744554e-003
respiratory_tube_development(GO-0030323)	0.184535	7.765068e-003
actin_cytoskeleton_organization(GO-0030036)	0.184286	8.246547e-007
blood_circulation(GO-0008015)	0.183776	1.395942e-009
telencephalon_development(GO-0021537)	0.183023	8.381130e-004
exocytosis(GO-0006887)	0.182786	1.684529e-007
kidney_epithelium_development(GO-0072073)	0.182371	2.575211e-002
kidney_development(GO-0001822)	0.181863	7.881398e-006
negative_regulation_of_immune_response(GO-0050777)	0.181027	1.071375e-002
transforming_growth_factor_beta_receptor_signaling_pathway(GO-0007179)	0.179464	8.634899e-004
regulation_of_endothelial_cell_migration(GO-0010594)	0.178634	1.273965e-004
outflow_tract_morphogenesis(GO-0003151)	0.177803	7.451321e-003
eye_morphogenesis(GO-0048592)	0.177803	6.832590e-003
determination_of_heart_left-right_asymmetry(GO-0061371)	0.176933	8.515475e-003
regulation_of_osteoblast_differentiation(GO-0045667)	0.175193	1.107587e-003
odontogenesis(GO-0042476)	0.174149	1.262197e-002
embryonic_morphogenesis(GO-0048598)	0.173476	1.127271e-006
respiratory_system_development(GO-0060541)	0.173453	1.246920e-002
negative_regulation_of_epithelial_cell_proliferation(GO-0050680)	0.171278	7.100598e-003
regulation_of_cyclin-dependent_protein_kinase_activity(GO-0000079)	0.170359	7.838140e-003
renal_system_development(GO-0072001)	0.170243	2.499931e-005
regulation_of_dephosphorylation(GO-0035303)	0.169498	1.114709e-002
central_nervous_system_neuron_differentiation(GO-0021953)	0.169277	4.556332e-002
regulation_of_ossification(GO-0030278)	0.169006	1.519827e-004
eye_development(GO-0001654)	0.168668	7.371610e-004
anatomical_structure_formation_involved_in_morphogenesis(GO-0048646)	0.168465	1.112343e-010
regulation_of_calcium_ion_transport(GO-0051924)	0.167965	1.071454e-004
mesenchymal_cell_differentiation(GO-0048762)	0.167885	2.074698e-003
urogenital_system_development(GO-0001655)	0.167584	3.585419e-005
positive_regulation_of_inflammatory_response(GO-0050729)	0.167476	1.531721e-002
epithelial_to_mesenchymal_transition(GO-0001837)	0.167225	2.393663e-002
mesoderm_development(GO-0007498)	0.166841	4.520576e-002
positive_regulation_of_phosphatidylinositol_3-kinase_cascade(GO-0014068)	0.165887	1.079317e-002
potassium_ion_transport(GO-0006813)	0.165622	1.322827e-002
palate_development(GO-0060021)	0.164752	1.838306e-002
tube_development(GO-0035295)	0.164538	8.396550e-006
positive_regulation_of_calcium_ion_transport(GO-0051928)	0.164298	1.056866e-002
protein_localization_to_nucleus(GO-0034504)	0.163961	4.470195e-003
vasculature_development(GO-0001944)	0.163931	1.791994e-007
in_utero_embryonic_development(GO-0001701)	0.163186	2.826633e-002
blood_vessel_development(GO-0001568)	0.163080	3.408090e-007
positive_regulation_of_cell_adhesion(GO-0045785)	0.161968	7.138917e-004
complement_activation(GO-0006956)	0.161816	4.777383e-002
vasculogenesis(GO-0001570)	0.161562	4.016681e-002
gland_development(GO-0048732)	0.161315	1.539737e-003
positive_regulation_of_tyrosine_phosphorylation_of_Stat3_protein(GO-0042517)	0.159532	5.510372e-002
epidermal_cell_differentiation(GO-0009913)	0.159532	6.394951e-002
skeletal_system_development(GO-0001501)	0.158488	1.606013e-006
male_gonad_development(GO-0008584)	0.157792	2.538638e-002
skeletal_muscle_tissue_development(GO-0007519)	0.157383	4.034350e-003
transmembrane_receptor_protein_serine-threonine_kinase_signaling_pathway(GO-0007178)	0.155950	7.922132e-004
embryo_development(GO-0009790)	0.154855	2.934726e-007
regulation_of_G-protein_coupled_receptor_protein_signaling_pathway(GO-0008277)	0.154660	1.363199e-002
response_to_steroid_hormone_stimulus(GO-0048545)	0.153910	6.991203e-004
regulation_of_endothelial_cell_proliferation(GO-0001936)	0.152888	5.731818e-003
regulation_of_blood_pressure(GO-0008217)	0.152888	3.918691e-004
positive_regulation_of_locomotion(GO-0040017)	0.151839	1.242982e-006
morphogenesis_of_an_epithelium(GO-0002009)	0.151198	6.725050e-004
gonad_development(GO-0008406)	0.151180	1.239163e-002
regulation_of_muscle_cell_differentiation(GO-0051147)	0.150217	1.608481e-003
regulation_of_fatty_acid_oxidation(GO-0046320)	0.149999	3.162735e-002
negative_regulation_of_cell_growth(GO-0030308)	0.149788	2.747886e-003
negative_regulation_of_response_to_cytokine_stimulus(GO-0060761)	0.149788	8.935069e-002
regulation_of_BMP_signaling_pathway(GO-0030510)	0.149382	7.119206e-002
anterior-posterior_pattern_specification(GO-0009952)	0.149382	5.510697e-002
positive_regulation_of_angiogenesis(GO-0045766)	0.149225	8.086820e-003
ureteric_bud_development(GO-0001657)	0.148569	6.889690e-002
organic_cation_transport(GO-0015695)	0.148113	7.774568e-002
response_to_organic_cyclic_compound(GO-0014070)	0.147839	4.765817e-002
response_to_hypoxia(GO-0001666)	0.147586	3.387361e-003
integrin-mediated_signaling_pathway(GO-0007229)	0.147351	9.085108e-002
cellular_response_to_lipopolysaccharide(GO-0071222)	0.146931	2.211372e-002
positive_regulation_of_cell_migration(GO-0030335)	0.146793	2.003187e-005
peptidyl-tyrosine_phosphorylation(GO-0018108)	0.146377	3.550385e-002
limb_morphogenesis(GO-0035108)	0.145998	3.825051e-002
protein_import_into_nucleus(GO-0006606)	0.145611	5.306154e-002
positive_regulation_of_ion_transport(GO-0043270)	0.145477	3.590603e-002
positive_regulation_of_cell_motility(GO-2000147)	0.145176	2.166063e-005
negative_regulation_of_phosphorylation(GO-0042326)	0.144146	8.565209e-003
calcium-mediated_signaling(GO-0019722)	0.143644	5.595442e-002
camera-type_eye_morphogenesis(GO-0048593)	0.143545	9.722286e-002
secretion_by_cell(GO-0032940)	0.143326	1.571039e-005
osteoblast_differentiation(GO-0001649)	0.143291	1.079269e-001
embryonic_organ_morphogenesis(GO-0048562)	0.143291	4.159838e-002
positive_regulation_of_endothelial_cell_proliferation(GO-0001938)	0.143151	3.365172e-002
axon_guidance(GO-0007411)	0.143001	8.757288e-006
cellular_response_to_hypoxia(GO-0071456)	0.142223	8.406836e-002
regulation_of_chemotaxis(GO-0050920)	0.142055	7.389843e-003
cell_aging(GO-0007569)	0.142055	6.280168e-002
interferon-gamma-mediated_signaling_pathway(GO-0060333)	0.141755	1.193142e-002
reproductive_structure_development(GO-0048608)	0.141261	1.887684e-002
cellular_component_movement(GO-0006928)	0.141261	2.082148e-011
forebrain_development(GO-0030900)	0.141261	9.724544e-003
anatomical_structure_morphogenesis(GO-0009653)	0.141053	5.651404e-017
regulation_of_tyrosine_phosphorylation_of_Stat3_protein(GO-0042516)	0.140299	7.965772e-002
calcium_ion_transmembrane_transport(GO-0070588)	0.140186	1.126355e-001
negative_regulation_of_immune_system_process(GO-0002683)	0.139956	4.500556e-003
regulation_of_cell_migration(GO-0030334)	0.139206	1.227038e-006
cell_morphogenesis_involved_in_differentiation(GO-0000904)	0.138712	5.083395e-007
smooth_muscle_contraction(GO-0006939)	0.138376	1.074283e-001
cell_development(GO-0048468)	0.138335	1.002264e-010
positive_regulation_of_cellular_component_movement(GO-0051272)	0.138294	2.925535e-005
negative_regulation_of_blood_coagulation(GO-0030195)	0.138216	7.191994e-002
regulation_of_mitosis(GO-0007088)	0.138216	4.826917e-002
positive_regulation_of_muscle_cell_differentiation(GO-0051149)	0.138111	4.024300e-002
cell_adhesion(GO-0007155)	0.137950	3.300484e-006
sex_differentiation(GO-0007548)	0.136495	1.392299e-002
cellular_response_to_interferon-gamma(GO-0071346)	0.136278	1.150519e-002
blood_vessel_morphogenesis(GO-0048514)	0.135591	9.108041e-004
limb_development(GO-0060173)	0.135551	4.103790e-002
negative_regulation_of_endothelial_cell_migration(GO-0010596)	0.135171	1.822909e-001
positive_regulation_of_glucose_metabolic_process(GO-0010907)	0.135171	1.620327e-001
mammary_gland_development(GO-0030879)	0.135171	1.297765e-001
regulation_of_stress_fiber_assembly(GO-0051492)	0.135171	1.517209e-001
bone_development(GO-0060348)	0.135171	1.174369e-001
negative_regulation_of_endopeptidase_activity(GO-0010951)	0.134887	1.734976e-002
regulation_of_behavior(GO-0050795)	0.134736	1.151338e-002
neuron_projection_morphogenesis(GO-0048812)	0.134674	1.181335e-005
negative_regulation_of_cellular_component_movement(GO-0051271)	0.134454	1.644018e-002
platelet_activation(GO-0030168)	0.134376	2.818220e-005
sensory_organ_development(GO-0007423)	0.133889	1.091054e-002
negative_regulation_of_peptidase_activity(GO-0010466)	0.133787	2.499994e-002
Rho_protein_signal_transduction(GO-0007266)	0.133738	1.191261e-001
embryonic_organ_development(GO-0048568)	0.133547	2.214858e-002
angiogenesis(GO-0001525)	0.133344	8.337253e-003
negative_regulation_of_cell_migration(GO-0030336)	0.133097	1.673540e-002
neuron_development(GO-0048666)	0.133056	1.377418e-005
regulation_of_cell_motility(GO-2000145)	0.132763	3.733675e-006
regulation_of_smooth_muscle_cell_proliferation(GO-0048660)	0.132735	4.506933e-002
water_transport(GO-0006833)	0.132735	1.834731e-001
axonogenesis(GO-0007409)	0.132648	3.040503e-005
negative_regulation_of_coagulation(GO-0050819)	0.131760	9.875104e-002
ossification(GO-0001503)	0.131295	1.978158e-002
cellular_response_to_nutrient(GO-0031670)	0.131241	5.148477e-002
cellular_response_to_extracellular_stimulus(GO-0031668)	0.131193	1.716533e-002
negative_regulation_of_canonical_Wnt_receptor_signaling_pathway(GO-0090090)	0.131110	4.231207e-002
positive_regulation_of_chemotaxis(GO-0050921)	0.130891	5.350069e-002
negative_regulation_of_cell_motility(GO-2000146)	0.130603	2.002120e-002
actin_filament_organization(GO-0007015)	0.129950	1.221532e-001
negative_regulation_of_growth(GO-0045926)	0.129634	1.162021e-002
cellular_response_to_retinoic_acid(GO-0071300)	0.129345	1.278738e-001
positive_regulation_of_peptidyl-tyrosine_phosphorylation(GO-0050731)	0.128981	1.219183e-002
positive_regulation_of_cell_cycle(GO-0045787)	0.128674	3.563419e-002
neuron_projection_development(GO-0031175)	0.128448	5.750669e-005
negative_regulation_of_protein_phosphorylation(GO-0001933)	0.128404	9.451346e-002
camera-type_eye_development(GO-0043010)	0.127862	7.759455e-002
regulation_of_DNA_binding(GO-0051101)	0.127558	1.461798e-001
cellular_response_to_molecule_of_bacterial_origin(GO-0071219)	0.127419	6.878028e-002
plasma_lipoprotein_particle_clearance(GO-0034381)	0.127289	2.032265e-001
regulation_of_cell_adhesion_mediated_by_integrin(GO-0033628)	0.127050	1.858995e-001
regulation_of_inflammatory_response(GO-0050727)	0.127050	2.077217e-002
regulation_of_actin_cytoskeleton_organization(GO-0032956)	0.126877	3.876510e-002
developmental_process_involved_in_reproduction(GO-0003006)	0.125717	1.194170e-002
cell_morphogenesis(GO-0000902)	0.125600	5.399055e-006
humoral_immune_response(GO-0006959)	0.125348	8.888233e-002
response_to_interferon-gamma(GO-0034341)	0.125140	2.797004e-002
neuron_differentiation(GO-0030182)	0.124444	1.906715e-005
regulation_of_canonical_Wnt_receptor_signaling_pathway(GO-0060828)	0.124369	2.347952e-002
positive_regulation_of_DNA_replication(GO-0045740)	0.122990	2.310223e-001
regulation_of_wound_healing(GO-0061041)	0.122990	3.787226e-002
cellular_response_to_steroid_hormone_stimulus(GO-0071383)	0.122990	2.378833e-001
positive_regulation_of_canonical_Wnt_receptor_signaling_pathway(GO-0090263)	0.122990	1.801590e-001
regulation_of_transforming_growth_factor_beta_receptor_signaling_pathway(GO-0017015)	0.122990	1.411765e-001
regulation_of_cell_morphogenesis(GO-0022604)	0.122990	2.391594e-002
positive_regulation_of_smooth_muscle_cell_proliferation(GO-0048661)	0.122990	1.673184e-001
response_to_retinoic_acid(GO-0032526)	0.122990	7.317350e-002
sensory_perception_of_sound(GO-0007605)	0.121528	1.489982e-001
regulation_of_phosphatidylinositol_3-kinase_activity(GO-0043551)	0.120841	2.415833e-001
determination_of_left-right_symmetry(GO-0007368)	0.120632	1.350300e-001
regulation_of_cytoskeleton_organization(GO-0051493)	0.120513	2.986903e-002
positive_regulation_of_cell_differentiation(GO-0045597)	0.119964	3.041639e-004
cell_fate_commitment(GO-0045165)	0.119858	7.828096e-002
cell_cycle_arrest(GO-0007050)	0.119407	5.703561e-002
cell_migration(GO-0016477)	0.118908	1.222223e-004
cell-cell_adhesion(GO-0016337)	0.118655	3.829755e-002
cellular_response_to_nutrient_levels(GO-0031669)	0.118224	6.601351e-002
cell_projection_organization(GO-0030030)	0.118105	3.476559e-004
cell_activation(GO-0001775)	0.117668	3.196629e-005
positive_regulation_of_T_cell_proliferation(GO-0042102)	0.117368	1.858277e-001
negative_regulation_of_cell_cycle(GO-0045786)	0.116983	2.111073e-002
BMP_signaling_pathway(GO-0030509)	0.116900	2.199871e-001
cytoskeleton_organization(GO-0007010)	0.116406	5.243396e-003
chemotaxis(GO-0006935)	0.116375	3.641012e-005
positive_regulation_of_phosphatidylinositol_3-kinase_activity(GO-0043552)	0.116138	3.192836e-001
blood_coagulation(GO-0007596)	0.115952	9.049420e-006
positive_regulation_of_blood_vessel_endothelial_cell_migration(GO-0043536)	0.115682	2.781857e-001
regulation_of_transmembrane_transporter_activity(GO-0022898)	0.115682	1.878314e-001
regulation_of_lipid_kinase_activity(GO-0043550)	0.115682	2.928059e-001
vesicle-mediated_transport(GO-0016192)	0.115506	9.942580e-004
hemostasis(GO-0007599)	0.115439	1.544288e-005
leukocyte_cell-cell_adhesion(GO-0007159)	0.115297	2.824285e-001
regulation_of_cell_growth(GO-0001558)	0.115270	4.291004e-002
positive_regulation_of_protein_kinase_B_signaling_cascade(GO-0051897)	0.115160	2.077574e-001
aging(GO-0007568)	0.115160	1.528559e-001
cell_chemotaxis(GO-0060326)	0.114716	8.057306e-002
wound_healing(GO-0042060)	0.114641	8.456495e-006
generation_of_neurons(GO-0048699)	0.114418	5.786204e-005
negative_regulation_of_lipid_transport(GO-0032369)	0.114392	3.191076e-001
leukocyte_migration(GO-0050900)	0.114021	1.042787e-002
sprouting_angiogenesis(GO-0002040)	0.113855	2.850423e-001
cell_motility(GO-0048870)	0.113482	7.239773e-004
response_to_mechanical_stimulus(GO-0009612)	0.113419	1.134829e-001
positive_regulation_of_cell_proliferation(GO-0008284)	0.112822	1.638596e-004
brain_development(GO-0007420)	0.112636	5.360624e-002
phagocytosis(GO-0006909)	0.112242	3.139804e-001
gliogenesis(GO-0042063)	0.112027	3.070454e-001
pattern_specification_process(GO-0007389)	0.112027	3.497415e-002
positive_regulation_of_protein_secretion(GO-0050714)	0.111824	1.795756e-001
positive_regulation_of_lymphocyte_proliferation(GO-0050671)	0.111746	1.332114e-001
sensory_perception_of_light_stimulus(GO-0050953)	0.111746	1.309263e-001
visual_perception(GO-0007601)	0.111746	1.262207e-001
positive_regulation_of_epithelial_cell_proliferation(GO-0050679)	0.111571	1.104042e-001
metanephros_development(GO-0001656)	0.111297	2.535468e-001
positive_regulation_of_mononuclear_cell_proliferation(GO-0032946)	0.111114	1.471840e-001
regulation_of_peptidyl-tyrosine_phosphorylation(GO-0050730)	0.110983	4.297021e-002
plasma_lipoprotein_particle_remodeling(GO-0034369)	0.110809	3.910497e-001
positive_regulation_of_protein_phosphorylation(GO-0001934)	0.110707	1.195470e-002
cell_junction_assembly(GO-0034329)	0.110533	1.421942e-001
cell_differentiation(GO-0030154)	0.110489	3.258918e-008
response_to_drug(GO-0042493)	0.110366	9.845594e-002
positive_regulation_of_leukocyte_chemotaxis(GO-0002690)	0.110023	2.254085e-001
positive_regulation_of_oxidoreductase_activity(GO-0051353)	0.109835	2.393921e-001
response_to_lipopolysaccharide(GO-0032496)	0.109485	1.367750e-001
neurogenesis(GO-0022008)	0.109233	2.889004e-004
cellular_response_to_interleukin-1(GO-0071347)	0.108779	3.185630e-001
transcription_from_RNA_polymerase_II_promoter(GO-0006366)	0.108373	6.696674e-002
activation_of_adenylate_cyclase_activity(GO-0007190)	0.108373	3.463394e-001
regulation_of_cell_adhesion(GO-0030155)	0.108145	3.050502e-002
branching_morphogenesis_of_a_tube(GO-0048754)	0.108041	2.924668e-001
positive_regulation_of_mitosis(GO-0045840)	0.107604	3.513197e-001
leukocyte_activation_involved_in_immune_response(GO-0002366)	0.107003	3.702643e-001
positive_regulation_of_B_cell_activation(GO-0050871)	0.106749	3.799228e-001
negative_regulation_of_neuron_apoptosis(GO-0043524)	0.106380	2.985501e-001
positive_regulation_of_binding(GO-0051099)	0.106124	3.399093e-001
regulation_of_angiogenesis(GO-0045765)	0.106043	8.143518e-002
positive_regulation_of_growth(GO-0045927)	0.105734	2.702756e-001
positive_regulation_of_phosphorylation(GO-0042327)	0.105726	1.804956e-002
tricarboxylic_acid_cycle(GO-0006099)	0.105681	4.137749e-001
response_to_external_stimulus(GO-0009605)	0.104719	4.625911e-005
regulation_of_blood_coagulation(GO-0030193)	0.104251	2.329276e-001
morphogenesis_of_a_branching_epithelium(GO-0061138)	0.103757	3.635352e-001
cellular_biogenic_amine_metabolic_process(GO-0006576)	0.103644	1.847189e-001
positive_regulation_of_leukocyte_migration(GO-0002687)	0.103644	2.450656e-001
developmental_growth_involved_in_morphogenesis(GO-0060560)	0.103644	4.534714e-001
neutrophil_chemotaxis(GO-0030593)	0.103501	4.692780e-001
acylglycerol_catabolic_process(GO-0046464)	0.103501	3.991207e-001
negative_regulation_of_Wnt_receptor_signaling_pathway(GO-0030178)	0.103130	2.004079e-001
positive_regulation_of_MAPK_cascade(GO-0043410)	0.102109	1.418890e-001
regulation_of_cytokine-mediated_signaling_pathway(GO-0001959)	0.101834	2.695447e-001
gluconeogenesis(GO-0006094)	0.101674	3.522373e-001
regulation_of_cell_proliferation(GO-0042127)	0.101046	1.938967e-004
regulation_of_cell_differentiation(GO-0045595)	0.100827	2.560698e-003
polysaccharide_metabolic_process(GO-0005976)	0.100503	3.054181e-001
regulation_of_platelet_activation(GO-0010543)	0.100151	5.086021e-001
dicarboxylic_acid_metabolic_process(GO-0043648)	0.099911	4.851945e-001
negative_regulation_of_protein_serine-threonine_kinase_activity(GO-0071901)	0.099736	2.954264e-001
response_to_nutrient(GO-0007584)	0.099499	1.939527e-001
response_to_virus(GO-0009615)	0.099499	2.048166e-001
regulation_of_neuron_differentiation(GO-0045664)	0.099390	2.229706e-001
G1_phase_of_mitotic_cell_cycle(GO-0000080)	0.099345	4.739193e-001
regulation_of_ion_homeostasis(GO-2000021)	0.099238	3.006413e-001
G1_phase(GO-0051318)	0.098629	5.143925e-001
ion_transmembrane_transport(GO-0034220)	0.098629	1.379741e-001
positive_regulation_of_adenylate_cyclase_activity(GO-0045762)	0.098075	4.067073e-001
negative_regulation_of_cell_proliferation(GO-0008285)	0.097432	2.909569e-002
nervous_system_development(GO-0007399)	0.097350	1.779177e-003
positive_regulation_of_cytoskeleton_organization(GO-0051495)	0.097275	4.183287e-001
long-chain_fatty_acid_transport(GO-0015909)	0.096889	5.072287e-001
negative_regulation_of_protein_kinase_activity(GO-0006469)	0.096775	2.963344e-001
cell-cell_junction_organization(GO-0045216)	0.096414	3.794259e-001
cellular_response_to_mechanical_stimulus(GO-0071260)	0.096414	3.988984e-001
morphogenesis_of_a_branching_structure(GO-0001763)	0.096286	4.659106e-001
regulation_of_steroid_biosynthetic_process(GO-0050810)	0.096193	5.905101e-001
response_to_extracellular_stimulus(GO-0009991)	0.096134	1.453354e-001
acetyl-CoA_metabolic_process(GO-0006084)	0.095981	4.538578e-001
regulation_of_organ_morphogenesis(GO-2000027)	0.095583	3.933654e-001
glucose_catabolic_process(GO-0006007)	0.095583	5.333974e-001
cytosolic_calcium_ion_transport(GO-0060401)	0.095583	4.949437e-001
plasma_membrane_organization(GO-0007009)	0.095046	5.839066e-001
regulation_of_phosphorylation(GO-0042325)	0.094797	5.373332e-003
T_cell_differentiation(GO-0030217)	0.094568	5.252971e-001
negative_regulation_of_protein_complex_assembly(GO-0031333)	0.094568	5.501522e-001
positive_regulation_of_cell_cycle_process(GO-0090068)	0.094487	3.202940e-001
negative_regulation_of_cellular_protein_metabolic_process(GO-0032269)	0.094117	2.119870e-001
Ras_protein_signal_transduction(GO-0007265)	0.094032	3.299280e-001
negative_regulation_of_catalytic_activity(GO-0043086)	0.094032	6.488727e-002
response_to_wounding(GO-0009611)	0.093756	1.510023e-003
negative_regulation_of_signal_transduction(GO-0009968)	0.093356	4.816386e-002
vitamin_A_metabolic_process(GO-0006776)	0.093300	5.330138e-001
positive_regulation_of_Wnt_receptor_signaling_pathway(GO-0030177)	0.093215	5.172276e-001
regulation_of_blood_vessel_endothelial_cell_migration(GO-0043535)	0.093092	4.980670e-001
regulation_of_protein_phosphorylation(GO-0001932)	0.092957	7.544192e-003
ATP_catabolic_process(GO-0006200)	0.092712	4.425529e-001
positive_regulation_of_ERK1_and_ERK2_cascade(GO-0070374)	0.091929	4.074417e-001
response_to_molecule_of_bacterial_origin(GO-0002237)	0.091763	3.369890e-001
JAK-STAT_cascade_involved_in_growth_hormone_signaling_pathway(GO-0060397)	0.091668	5.772617e-001
regulation_of_lipid_metabolic_process(GO-0019216)	0.091616	2.146699e-001
positive_regulation_of_cellular_protein_metabolic_process(GO-0032270)	0.091612	6.746124e-002
ATP_metabolic_process(GO-0046034)	0.091547	3.711402e-001
regulation_of_binding(GO-0051098)	0.091431	3.034410e-001
response_to_hormone_stimulus(GO-0009725)	0.091133	6.599091e-002
regulation_of_fatty_acid_metabolic_process(GO-0019217)	0.091133	4.221067e-001
regulation_of_cell_shape(GO-0008360)	0.091016	5.873225e-001
small_GTPase_mediated_signal_transduction(GO-0007264)	0.090453	2.723406e-001
regulation_of_DNA_replication(GO-0006275)	0.090363	5.272447e-001
regulation_of_protein_secretion(GO-0050708)	0.090102	4.062240e-001
endothelial_cell_migration(GO-0043542)	0.089770	6.043216e-001
enzyme_linked_receptor_protein_signaling_pathway(GO-0007167)	0.089758	3.576873e-002
negative_regulation_of_MAP_kinase_activity(GO-0043407)	0.089626	5.695341e-001
negative_regulation_of_cell_adhesion(GO-0007162)	0.089493	4.689323e-001
regulation_of_protein_binding(GO-0043393)	0.089333	4.716019e-001
regulation_of_protein_kinase_activity(GO-0045859)	0.089235	6.727499e-002
negative_regulation_of_cell_differentiation(GO-0045596)	0.089189	2.316718e-001
cellular_amide_metabolic_process(GO-0043603)	0.088884	6.105004e-001
calcium_ion_transport(GO-0006816)	0.088831	4.189100e-001
negative_regulation_of_binding(GO-0051100)	0.088806	4.870057e-001
regulation_of_cell_cycle(GO-0051726)	0.088799	1.106059e-001
positive_regulation_of_tyrosine_phosphorylation_of_STAT_protein(GO-0042531)	0.088732	5.657718e-001
blood_coagulation__intrinsic_pathway(GO-0007597)	0.088597	6.164077e-001
regulation_of_mitotic_cell_cycle(GO-0007346)	0.088507	2.985505e-001
stem_cell_differentiation(GO-0048863)	0.088275	6.062019e-001
cellular_response_to_hormone_stimulus(GO-0032870)	0.088120	1.647646e-001
positive_regulation_of_organelle_organization(GO-0010638)	0.088084	3.652307e-001
regulation_of_small_GTPase_mediated_signal_transduction(GO-0051056)	0.088084	3.361310e-001
fatty_acid_transport(GO-0015908)	0.087910	5.838060e-001
positive_regulation_of_protein_metabolic_process(GO-0051247)	0.087632	1.138824e-001
regulation_of_plasma_lipoprotein_particle_levels(GO-0097006)	0.087627	5.703603e-001
anti-apoptosis(GO-0006916)	0.087164	2.420083e-001
negative_regulation_of_apoptotic_process(GO-0043066)	0.086768	1.099435e-001
negative_regulation_of_cell_death(GO-0060548)	0.086604	9.250193e-002
myeloid_cell_differentiation(GO-0030099)	0.086448	5.289686e-001
lipopolysaccharide-mediated_signaling_pathway(GO-0031663)	0.086448	6.797518e-001
negative_regulation_of_protein_binding(GO-0032091)	0.086448	6.583177e-001
negative_regulation_of_programmed_cell_death(GO-0043069)	0.086448	8.877590e-002
regulation_of_JAK-STAT_cascade(GO-0046425)	0.086448	4.856901e-001
growth_hormone_receptor_signaling_pathway(GO-0060396)	0.086448	6.219462e-001
glucose_transport(GO-0015758)	0.086448	6.892968e-001
response_to_estrogen_stimulus(GO-0043627)	0.086448	6.284367e-001
hexose_transport(GO-0008645)	0.086448	6.670813e-001
cellular_response_to_starvation(GO-0009267)	0.086448	6.866601e-001
negative_regulation_of_kinase_activity(GO-0033673)	0.085731	4.643670e-001
negative_regulation_of_transcription__DNA-dependent(GO-0045892)	0.085731	1.327994e-001
transcription__DNA-dependent(GO-0006351)	0.085654	3.641552e-001
cellular_protein_localization(GO-0034613)	0.085557	2.718161e-001
cellular_response_to_cytokine_stimulus(GO-0071345)	0.085411	2.286598e-001
nucleocytoplasmic_transport(GO-0006913)	0.085341	5.900178e-001
regulation_of_ERK1_and_ERK2_cascade(GO-0070372)	0.084925	5.774431e-001
negative_regulation_of_cysteine-type_endopeptidase_activity_involved_in_apoptotic_process(GO-0043154)	0.084859	7.064491e-001
pancreas_development(GO-0031016)	0.084787	6.284891e-001
purine_nucleotide_biosynthetic_process(GO-0006164)	0.084574	5.616849e-001
antigen_processing_and_presentation_of_exogenous_peptide_antigen_via_MHC_class_I(GO-0042590)	0.084525	6.661157e-001
negative_regulation_of_T_cell_activation(GO-0050868)	0.084525	6.511104e-001
antigen_processing_and_presentation_of_exogenous_peptide_antigen_via_MHC_class_I__TAP-dependent(GO-0002479)	0.084418	6.564577e-001
embryonic_pattern_specification(GO-0009880)	0.084164	7.105203e-001
regulation_of_glucose_metabolic_process(GO-0010906)	0.084090	6.577374e-001
response_to_cytokine_stimulus(GO-0034097)	0.083884	2.475368e-001
central_nervous_system_development(GO-0007417)	0.083554	3.589432e-001
cation_transport(GO-0006812)	0.083535	3.119810e-001
positive_regulation_of_lyase_activity(GO-0051349)	0.083525	6.824388e-001
elevation_of_cytosolic_calcium_ion_concentration(GO-0007204)	0.083453	5.142060e-001
cytosolic_calcium_ion_homeostasis(GO-0051480)	0.083176	4.827213e-001
positive_regulation_of_protein_transport(GO-0051222)	0.083022	5.091099e-001
positive_regulation_of_kinase_activity(GO-0033674)	0.083004	2.158850e-001
protein_localization(GO-0008104)	0.082772	2.666505e-001
positive_regulation_of_transferase_activity(GO-0051347)	0.082700	2.152976e-001
positive_regulation_of_macromolecule_biosynthetic_process(GO-0010557)	0.082668	1.022959e-001
cytokine-mediated_signaling_pathway(GO-0019221)	0.082462	3.686962e-001
positive_regulation_of_transcription_from_RNA_polymerase_II_promoter(GO-0045944)	0.082203	2.666527e-001
hemopoiesis(GO-0030097)	0.081927	3.995759e-001
negative_regulation_of_cellular_metabolic_process(GO-0031324)	0.081908	1.454308e-001
positive_regulation_of_stress-activated_MAPK_cascade(GO-0032874)	0.081576	8.016333e-001
regulation_of_cell_death(GO-0010941)	0.081316	9.871446e-002
regulation_of_apoptotic_process(GO-0042981)	0.080994	1.095242e-001
cell_proliferation(GO-0008283)	0.080994	3.948395e-001
cellular_calcium_ion_homeostasis(GO-0006874)	0.080924	4.852796e-001
negative_regulation_of_gene_expression(GO-0010629)	0.080749	3.135194e-001
acute_inflammatory_response(GO-0002526)	0.080678	7.280925e-001
protein_localization_in_membrane(GO-0072657)	0.080678	7.581945e-001
regulation_of_interleukin-6_production(GO-0032675)	0.079999	7.064469e-001
negative_regulation_of_myeloid_cell_differentiation(GO-0045638)	0.079999	7.945330e-001
regulation_of_interferon-gamma_production(GO-0032649)	0.079923	6.985114e-001
calcium_ion_homeostasis(GO-0055074)	0.079879	5.334715e-001
protein_tetramerization(GO-0051262)	0.079804	7.189692e-001
positive_regulation_of_secretion(GO-0051047)	0.079627	5.727198e-001
response_to_reactive_oxygen_species(GO-0000302)	0.079596	7.011588e-001
protein_localization_to_organelle(GO-0033365)	0.079343	5.529777e-001
cellular_response_to_reactive_oxygen_species(GO-0034614)	0.079140	7.775214e-001
positive_regulation_of_JAK-STAT_cascade(GO-0046427)	0.079140	6.673081e-001
protein_homooligomerization(GO-0051260)	0.079140	7.232567e-001
amino_acid_transport(GO-0006865)	0.079140	7.500322e-001
antigen_processing_and_presentation_of_peptide_antigen_via_MHC_class_I(GO-0002474)	0.079140	7.755601e-001
cellular_response_to_organic_substance(GO-0071310)	0.078938	1.992405e-001
positive_regulation_of_signal_transduction(GO-0009967)	0.078921	2.714613e-001
glucose_metabolic_process(GO-0006006)	0.078835	6.369016e-001
detection_of_stimulus(GO-0051606)	0.078618	6.475293e-001
positive_regulation_of_transcription__DNA-dependent(GO-0045893)	0.078498	2.677671e-001
negative_regulation_of_transcription_from_RNA_polymerase_II_promoter(GO-0000122)	0.078491	5.029403e-001
monocarboxylic_acid_transport(GO-0015718)	0.078327	7.234978e-001
induction_of_apoptosis_by_intracellular_signals(GO-0008629)	0.078327	7.572449e-001
cell-cell_signaling(GO-0007267)	0.078313	2.749514e-001
positive_regulation_of_protein_kinase_activity(GO-0045860)	0.078000	3.893175e-001
cell_division(GO-0051301)	0.077850	7.981893e-001
negative_regulation_of_cysteine-type_endopeptidase_activity(GO-2000117)	0.077678	7.818844e-001
leukocyte_activation(GO-0045321)	0.077184	6.448903e-001
ion_transport(GO-0006811)	0.077006	4.173455e-001
positive_regulation_of_cellular_biosynthetic_process(GO-0031328)	0.076981	2.479441e-001
ear_development(GO-0043583)	0.076832	8.374204e-001
response_to_toxin(GO-0009636)	0.076832	8.547633e-001
positive_regulation_of_catalytic_activity(GO-0043085)	0.076759	2.619642e-001
morphogenesis_of_embryonic_epithelium(GO-0016331)	0.076703	8.692000e-001
glycosaminoglycan_metabolic_process(GO-0030203)	0.076703	8.493068e-001
regulation_of_cytokine_production(GO-0001817)	0.076461	5.044563e-001
transmembrane_transport(GO-0055085)	0.076361	4.533690e-001
positive_regulation_of_chemokine_production(GO-0032722)	0.076297	8.437522e-001
establishment_or_maintenance_of_cell_polarity(GO-0007163)	0.076297	8.350276e-001
regulation_of_cell_cycle_process(GO-0010564)	0.076067	6.365491e-001
positive_regulation_of_cytokine_production(GO-0001819)	0.076007	6.495074e-001
regulation_of_oxidoreductase_activity(GO-0051341)	0.075891	7.525896e-001
positive_regulation_of_cell_growth(GO-0030307)	0.075790	8.554690e-001
regulation_of_glucose_import(GO-0046324)	0.075700	8.839544e-001
positive_regulation_of_hydrolase_activity(GO-0051345)	0.075268	4.781265e-001
positive_regulation_of_stress-activated_protein_kinase_signaling_cascade(GO-0070304)	0.075029	8.737402e-001
carbohydrate_biosynthetic_process(GO-0016051)	0.074984	7.371124e-001
very_long-chain_fatty_acid_metabolic_process(GO-0000038)	0.074908	8.344158e-001
regulation_of_cell-matrix_adhesion(GO-0001952)	0.074754	7.979643e-001
regulation_of_proteolysis(GO-0030162)	0.074551	8.191437e-001
positive_regulation_of_apoptotic_process(GO-0043065)	0.074532	5.895131e-001
positive_regulation_of_programmed_cell_death(GO-0043068)	0.074532	5.689165e-001
nucleoside_triphosphate_catabolic_process(GO-0009143)	0.074449	7.381474e-001
negative_regulation_of_biosynthetic_process(GO-0009890)	0.074355	4.965467e-001
regulation_of_actin_polymerization_or_depolymerization(GO-0008064)	0.074267	8.615297e-001
activation_of_protein_kinase_activity(GO-0032147)	0.074267	7.000528e-001
developmental_growth(GO-0048589)	0.074267	8.518048e-001
peptide_metabolic_process(GO-0006518)	0.073847	8.953851e-001
sensory_perception(GO-0007600)	0.073738	7.579570e-001
energy_reserve_metabolic_process(GO-0006112)	0.073658	7.883882e-001
response_to_abiotic_stimulus(GO-0009628)	0.073658	6.752602e-001
negative_regulation_of_sequence-specific_DNA_binding_transcription_factor_activity(GO-0043433)	0.073293	8.067007e-001
regulation_of_MAPK_cascade(GO-0043408)	0.073217	7.013073e-001
antigen_processing_and_presentation(GO-0019882)	0.073160	9.414492e-001
B_cell_activation(GO-0042113)	0.073160	8.654811e-001
regulation_of_GTPase_activity(GO-0043087)	0.073160	8.643803e-001
adaptive_immune_response(GO-0002250)	0.072914	8.518596e-001
inositol_phosphate-mediated_signaling(GO-0048016)	0.072745	8.685061e-001
response_to_biotic_stimulus(GO-0009607)	0.072678	6.965036e-001
response_to_interleukin-1(GO-0070555)	0.072587	8.890897e-001
synaptic_transmission(GO-0007268)	0.072587	7.186766e-001
positive_regulation_of_cell_death(GO-0010942)	0.072527	6.404152e-001
protein_complex_assembly(GO-0006461)	0.072393	7.006319e-001
proteolysis(GO-0006508)	0.072237	7.781456e-001
innate_immune_response(GO-0045087)	0.072216	6.852969e-001
regulation_of_endopeptidase_activity(GO-0052548)	0.072118	7.248259e-001
purine_nucleotide_catabolic_process(GO-0006195)	0.072109	8.057315e-001
positive_regulation_of_receptor-mediated_endocytosis(GO-0048260)	0.071831	9.451636e-001
positive_regulation_of_gene_expression(GO-0010628)	0.071691	6.419637e-001
positive_regulation_of_cAMP_biosynthetic_process(GO-0030819)	0.071603	8.669518e-001
amine_biosynthetic_process(GO-0009309)	0.071440	8.666840e-001
T_cell_activation(GO-0042110)	0.071222	8.859555e-001
digestion(GO-0007586)	0.071222	9.194557e-001
positive_regulation_of_protein_catabolic_process(GO-0045732)	0.071222	9.427367e-001
positive_regulation_of_NF-kappaB_transcription_factor_activity(GO-0051092)	0.071167	9.017939e-001
negative_regulation_of_lipid_metabolic_process(GO-0045833)	0.071124	8.430190e-001
regulation_of_peptidase_activity(GO-0052547)	0.070935	7.597322e-001
positive_regulation_of_intracellular_protein_kinase_cascade(GO-0010740)	0.070820	7.540479e-001
regulation_of_transcription_from_RNA_polymerase_II_promoter(GO-0006357)	0.070701	7.610084e-001
regulation_of_sequence-specific_DNA_binding_transcription_factor_activity(GO-0051090)	0.070674	8.437062e-001
transmembrane_receptor_protein_tyrosine_kinase_signaling_pathway(GO-0007169)	0.070312	7.499526e-001
negative_regulation_of_angiogenesis(GO-0016525)	0.070207	9.750479e-001
long-chain_fatty_acid_metabolic_process(GO-0001676)	0.070004	9.364743e-001
positive_regulation_of_phospholipase_C_activity(GO-0010863)	0.069700	8.685729e-001
nucleotide_metabolic_process(GO-0009117)	0.069666	8.643767e-001
positive_regulation_of_protein_import_into_nucleus(GO-0042307)	0.069482	9.095815e-001
glial_cell_differentiation(GO-0010001)	0.069395	9.698436e-001
cholesterol_transport(GO-0030301)	0.069395	9.609710e-001
reproduction(GO-0000003)	0.069363	8.718930e-001
regulation_of_NF-kappaB_import_into_nucleus(GO-0042345)	0.069252	9.794000e-001
regulation_of_immune_system_process(GO-0002682)	0.069221	7.457407e-001
positive_regulation_of_sequence-specific_DNA_binding_transcription_factor_activity(GO-0051091)	0.069047	8.752396e-001
response_to_bacterium(GO-0009617)	0.068889	8.568378e-001
sulfur_compound_metabolic_process(GO-0006790)	0.068450	9.081423e-001
neurological_system_process(GO-0050877)	0.068410	8.949385e-001
regulation_of_neuron_projection_development(GO-0010975)	0.068177	9.890960e-001
aerobic_respiration(GO-0009060)	0.068177	9.724875e-001
regulation_of_cell-cell_adhesion(GO-0022407)	0.068177	9.628542e-001
regulation_of_fatty_acid_biosynthetic_process(GO-0042304)	0.068177	9.600678e-001
regulation_of_phospholipase_activity(GO-0010517)	0.067731	9.220639e-001
positive_regulation_of_GTPase_activity(GO-0043547)	0.067708	9.555466e-001
transmission_of_nerve_impulse(GO-0019226)	0.067588	9.190986e-001
regulation_of_response_to_stress(GO-0080134)	0.067575	9.329744e-001
positive_regulation_of_phospholipase_activity(GO-0010518)	0.067465	9.950554e-001
regulation_of_interleukin-12_production(GO-0032655)	0.067307	9.637220e-001
glutathione_metabolic_process(GO-0006749)	0.067102	9.795965e-001
regulation_of_interferon-gamma-mediated_signaling_pathway(GO-0060334)	0.066959	9.399053e-001
cellular_response_to_growth_factor_stimulus(GO-0071363)	0.066629	9.856509e-001
unsaturated_fatty_acid_biosynthetic_process(GO-0006636)	0.066516	9.574895e-001
sterol_transport(GO-0015918)	0.066409	9.661987e-001
immune_response(GO-0006955)	0.066082	9.460323e-001
response_to_growth_factor_stimulus(GO-0070848)	0.065949	9.568308e-001
regulation_of_type_I_interferon-mediated_signaling_pathway(GO-0060338)	0.065893	9.912781e-001
negative_regulation_of_leukocyte_proliferation(GO-0070664)	0.065893	9.812113e-001
positive_regulation_of_endocytosis(GO-0045807)	0.065794	9.947473e-001
positive_regulation_of_cytokine_biosynthetic_process(GO-0042108)	0.065567	9.948263e-001
fatty_acid_biosynthetic_process(GO-0006633)	0.065409	9.686794e-001
cellular_membrane_organization(GO-0016044)	0.065292	9.568042e-001
leukocyte_chemotaxis(GO-0030595)	0.065057	9.606005e-001
adherens_junction_organization(GO-0034332)	0.064953	9.714531e-001
icosanoid_metabolic_process(GO-0006690)	0.064751	9.473611e-001
positive_regulation_of_immune_system_process(GO-0002684)	0.064523	8.319171e-001
positive_regulation_of_protein_tyrosine_kinase_activity(GO-0061098)	0.064523	9.490028e-001
response_to_radiation(GO-0009314)	0.064117	8.979758e-001
endocytosis(GO-0006897)	0.063878	8.820274e-001
protein_phosphorylation(GO-0006468)	0.063682	8.021657e-001
regulation_of_cellular_localization(GO-0060341)	0.063653	7.744365e-001
protein_targeting(GO-0006605)	0.063609	9.021012e-001
prostaglandin_metabolic_process(GO-0006693)	0.063609	9.035987e-001
cellular_homeostasis(GO-0019725)	0.063484	8.143868e-001
regulation_of_neurotransmitter_levels(GO-0001505)	0.063440	9.402151e-001
protein_oligomerization(GO-0051259)	0.063137	9.127225e-001
protein_import(GO-0017038)	0.063123	8.934620e-001
response_to_lipid(GO-0033993)	0.063061	9.126941e-001
induction_of_apoptosis(GO-0006917)	0.062872	7.932185e-001
phosphatidylcholine_metabolic_process(GO-0046470)	0.062803	9.255207e-001
phosphorylation(GO-0016310)	0.062349	6.904677e-001
nucleobase-containing_small_molecule_metabolic_process(GO-0055086)	0.061852	7.335862e-001
cholesterol_homeostasis(GO-0042632)	0.061728	8.931470e-001
sterol_homeostasis(GO-0055092)	0.061728	8.694041e-001
regulation_of_protein_catabolic_process(GO-0042176)	0.061533	8.563426e-001
calcium_ion_transport_into_cytosol(GO-0060402)	0.061445	9.087794e-001
lipid_homeostasis(GO-0055088)	0.061325	8.662374e-001
regulation_of_immune_response(GO-0050776)	0.060757	6.365558e-001
hormone-mediated_signaling_pathway(GO-0009755)	0.060654	8.833758e-001
response_to_hydrogen_peroxide(GO-0042542)	0.060346	8.642295e-001
protein_autophosphorylation(GO-0046777)	0.060233	8.413034e-001
intracellular_signal_transduction(GO-0035556)	0.060192	4.873498e-001
signal_transduction_in_response_to_DNA_damage(GO-0042770)	0.060183	8.593786e-001
cell_projection_assembly(GO-0030031)	0.060138	8.598728e-001
lipid_transport(GO-0006869)	0.060116	7.592172e-001
homeostatic_process(GO-0042592)	0.060076	5.623252e-001
insulin_receptor_signaling_pathway(GO-0008286)	0.059522	7.819366e-001
defense_response(GO-0006952)	0.059457	4.387506e-001
regulation_of_Ras_protein_signal_transduction(GO-0046578)	0.059407	7.639394e-001
positive_regulation_of_interferon-gamma_production(GO-0032729)	0.059041	8.691811e-001
regulation_of_cytokine_biosynthetic_process(GO-0042035)	0.058819	8.384637e-001
triglyceride_homeostasis(GO-0070328)	0.058504	8.379664e-001
regulation_of_lipid_biosynthetic_process(GO-0046890)	0.058404	7.669892e-001
alcohol_metabolic_process(GO-0006066)	0.058240	5.415263e-001
activation_of_phospholipase_C_activity(GO-0007202)	0.058211	6.853886e-001
protein_processing(GO-0016485)	0.058026	8.151877e-001
JAK-STAT_cascade(GO-0007259)	0.058026	7.842059e-001
cellular_lipid_catabolic_process(GO-0044242)	0.057967	6.793749e-001
Wnt_receptor_signaling_pathway(GO-0016055)	0.057927	7.885671e-001
response_to_tumor_necrosis_factor(GO-0034612)	0.057736	7.451165e-001
MyD88-independent_toll-like_receptor_signaling_pathway(GO-0002756)	0.057636	7.551103e-001
neurotransmitter_transport(GO-0006836)	0.057599	8.469812e-001
G-protein_signaling__coupled_to_cAMP_nucleotide_second_messenger(GO-0007188)	0.057402	7.664738e-001
negative_regulation_of_cell-substrate_adhesion(GO-0010812)	0.057214	8.648078e-001
regulation_of_adaptive_immune_response(GO-0002819)	0.057214	7.905320e-001
DNA_conformation_change(GO-0071103)	0.057214	8.374848e-001
cellular_ion_homeostasis(GO-0006873)	0.057030	5.132559e-001
GTP_catabolic_process(GO-0006184)	0.056979	7.902967e-001
activation_of_phospholipase_C_activity_by_G-protein_coupled_receptor_protein_signaling_pathway_coupled_to_IP3_second_messenger(GO-0007200)	0.056933	8.098425e-001
receptor_internalization(GO-0031623)	0.056550	7.902568e-001
positive_regulation_of_intracellular_transport(GO-0032388)	0.056354	7.511257e-001
response_to_type_I_interferon(GO-0034340)	0.056261	8.030509e-001
phosphatidylinositol-mediated_signaling(GO-0048015)	0.056145	7.165836e-001
organelle_organization(GO-0006996)	0.056104	3.482891e-001
regulation_of_protein_localization(GO-0032880)	0.056099	5.039690e-001
positive_regulation_of_tumor_necrosis_factor_production(GO-0032760)	0.055996	7.943229e-001
stress-activated_MAPK_cascade(GO-0051403)	0.055996	6.869538e-001
response_to_glucose_stimulus(GO-0009749)	0.055996	8.113946e-001
phosphate-containing_compound_metabolic_process(GO-0006796)	0.055977	3.074281e-001
intracellular_protein_transport(GO-0006886)	0.055844	5.618432e-001
glucose_homeostasis(GO-0042593)	0.055800	7.490264e-001
positive_regulation_of_cytokine_secretion(GO-0050715)	0.055753	7.195511e-001
toll-like_receptor_4_signaling_pathway(GO-0034142)	0.055676	6.503646e-001
toll-like_receptor_1_signaling_pathway(GO-0034130)	0.055638	6.901676e-001
toll-like_receptor_2_signaling_pathway(GO-0034134)	0.055638	6.748375e-001
response_to_peptide_hormone_stimulus(GO-0043434)	0.055576	5.350093e-001
regulation_of_vesicle-mediated_transport(GO-0060627)	0.055528	6.244535e-001
regulation_of_innate_immune_response(GO-0045088)	0.055370	5.635596e-001
cellular_response_to_stress(GO-0033554)	0.055025	3.031181e-001
response_to_unfolded_protein(GO-0006986)	0.054981	7.761966e-001
Toll_signaling_pathway(GO-0008063)	0.054946	6.140129e-001
positive_regulation_of_protein_serine-threonine_kinase_activity(GO-0071902)	0.054873	5.011961e-001
positive_regulation_of_nitric_oxide_biosynthetic_process(GO-0045429)	0.054778	7.795466e-001
regulation_of_protein_complex_assembly(GO-0043254)	0.054557	6.800127e-001
regulation_of_glucose_transport(GO-0010827)	0.054474	7.407726e-001
pattern_recognition_receptor_signaling_pathway(GO-0002221)	0.054269	5.903568e-001
cell_cycle(GO-0007049)	0.054269	4.006838e-001
regulation_of_endocytosis(GO-0030100)	0.054256	6.597980e-001
ion_homeostasis(GO-0050801)	0.054205	3.985708e-001
cAMP-mediated_signaling(GO-0019933)	0.054058	6.337036e-001
cellular_response_to_insulin_stimulus(GO-0032869)	0.053966	5.567176e-001
cellular_amino_acid_biosynthetic_process(GO-0008652)	0.053966	7.002298e-001
triglyceride_metabolic_process(GO-0006641)	0.053966	6.574510e-001
regulation_of_T_cell_activation(GO-0050863)	0.053926	4.575867e-001
regulation_of_MAP_kinase_activity(GO-0043405)	0.053628	4.720970e-001
fatty_acid_metabolic_process(GO-0006631)	0.053628	4.692853e-001
G2-M_transition_of_mitotic_cell_cycle(GO-0000086)	0.053386	7.470228e-001
activation_of_innate_immune_response(GO-0002218)	0.053130	5.694785e-001
cellular_protein_complex_assembly(GO-0043623)	0.053111	5.891860e-001
regulation_of_Ras_GTPase_activity(GO-0032318)	0.052869	6.306462e-001
positive_regulation_of_proteolysis(GO-0045862)	0.052829	7.150226e-001
response_to_insulin_stimulus(GO-0032868)	0.052791	5.287176e-001
response_to_oxidative_stress(GO-0006979)	0.052717	5.087444e-001
intracellular_receptor_mediated_signaling_pathway(GO-0030522)	0.052633	5.551113e-001
negative_regulation_of_MAPK_cascade(GO-0043409)	0.052613	7.075476e-001
regulation_of_Rho_GTPase_activity(GO-0032319)	0.052516	6.900200e-001
protein_transport(GO-0015031)	0.052493	4.273072e-001
phospholipid_transport(GO-0015914)	0.052342	7.576947e-001
protein_modification_process(GO-0006464)	0.052284	6.727377e-002
heterocycle_metabolic_process(GO-0046483)	0.052263	2.314947e-001
positive_regulation_of_interleukin-12_production(GO-0032735)	0.052190	7.455300e-001
mitosis(GO-0007067)	0.052190	7.508267e-001
regulation_of_tumor_necrosis_factor_production(GO-0032680)	0.051936	6.745072e-001
regulation_of_protein_tyrosine_kinase_activity(GO-0061097)	0.051936	7.260100e-001
Notch_signaling_pathway(GO-0007219)	0.051936	7.999318e-001
anion_transport(GO-0006820)	0.051733	6.259576e-001
regulation_of_receptor_activity(GO-0010469)	0.051495	7.044144e-001
female_pregnancy(GO-0007565)	0.051428	6.685556e-001
G-protein_signaling__coupled_to_cyclic_nucleotide_second_messenger(GO-0007187)	0.051013	4.956333e-001
fatty_acid_beta-oxidation(GO-0006635)	0.050981	6.265680e-001
isoprenoid_metabolic_process(GO-0006720)	0.050893	6.135801e-001
positive_regulation_of_T_cell_activation(GO-0050870)	0.050776	4.299561e-001
positive_regulation_of_immune_response(GO-0050778)	0.050618	2.734700e-001
cell_death(GO-0008219)	0.050595	2.173205e-001
MyD88-dependent_toll-like_receptor_signaling_pathway(GO-0002755)	0.050570	5.298821e-001
lipid_catabolic_process(GO-0016042)	0.050346	4.414218e-001
establishment_of_protein_localization(GO-0045184)	0.050216	3.305567e-001
retinoid_metabolic_process(GO-0001523)	0.049906	7.293964e-001
type_I_interferon-mediated_signaling_pathway(GO-0060337)	0.049906	6.821231e-001
learning_or_memory(GO-0007611)	0.049906	6.714951e-001
sulfur_amino_acid_metabolic_process(GO-0000096)	0.049906	6.342280e-001
S_phase_of_mitotic_cell_cycle(GO-0000084)	0.049906	7.045063e-001
toll-like_receptor_signaling_pathway(GO-0002224)	0.049326	4.692235e-001
regulation_of_protein_import_into_nucleus(GO-0042306)	0.049216	5.078510e-001
monocarboxylic_acid_metabolic_process(GO-0032787)	0.049051	2.126906e-001
receptor-mediated_endocytosis(GO-0006898)	0.048282	5.001103e-001
intracellular_protein_kinase_cascade(GO-0007243)	0.048145	1.955373e-001
aromatic_compound_catabolic_process(GO-0019439)	0.047876	6.756480e-001
M_phase_of_mitotic_cell_cycle(GO-0000087)	0.047756	6.769133e-001
positive_regulation_of_transcription_factor_import_into_nucleus(GO-0042993)	0.047622	6.913468e-001
protein_maturation(GO-0051604)	0.047548	5.940857e-001
positive_regulation_of_innate_immune_response(GO-0045089)	0.047533	3.668047e-001
negative_regulation_of_G-protein_coupled_receptor_protein_signaling_pathway(GO-0045744)	0.047470	6.863789e-001
fatty_acid_catabolic_process(GO-0009062)	0.047232	5.240532e-001
response_to_UV(GO-0009411)	0.046983	6.381468e-001
xenobiotic_metabolic_process(GO-0006805)	0.046953	2.694234e-001
mitotic_cell_cycle_G1-S_transition_checkpoint(GO-0031575)	0.046728	6.068923e-001
activation_of_pro-apoptotic_gene_products(GO-0008633)	0.046584	6.260702e-001
cellular_response_to_tumor_necrosis_factor(GO-0071356)	0.046252	5.673302e-001
apoptotic_process(GO-0006915)	0.045906	1.208987e-001
cholesterol_efflux(GO-0033344)	0.045846	6.667602e-001
programmed_cell_death(GO-0012501)	0.045745	1.141352e-001
cellular_response_to_oxidative_stress(GO-0034599)	0.045221	5.027340e-001
intracellular_transport(GO-0046907)	0.045205	1.341631e-001
amine_metabolic_process(GO-0009308)	0.045151	6.236237e-002
regulation_of_protein_complex_disassembly(GO-0043244)	0.045034	6.629132e-001
release_of_sequestered_calcium_ion_into_cytosol(GO-0051209)	0.045034	6.823395e-001
inflammatory_response(GO-0006954)	0.044900	1.774170e-001
toll-like_receptor_3_signaling_pathway(GO-0034138)	0.044686	4.040073e-001
TRIF-dependent_toll-like_receptor_signaling_pathway(GO-0035666)	0.044686	4.038949e-001
nucleobase-containing_compound_metabolic_process(GO-0006139)	0.044614	1.023016e-002
MAPK_cascade(GO-0000165)	0.044158	2.637795e-001
endocrine_pancreas_development(GO-0031018)	0.044136	5.821740e-001
DNA_damage_response__signal_transduction_by_p53_class_mediator(GO-0030330)	0.044059	5.623774e-001
activation_of_signaling_protein_activity_involved_in_unfolded_protein_response(GO-0006987)	0.044059	5.542414e-001
cellular_lipid_metabolic_process(GO-0044255)	0.043975	1.529568e-002
positive_regulation_of_cell_cycle_arrest(GO-0071158)	0.043816	5.450353e-001
regulation_of_cysteine-type_endopeptidase_activity_involved_in_apoptotic_process(GO-0043281)	0.043816	2.624744e-001
lipoprotein_metabolic_process(GO-0042157)	0.043581	3.473727e-001
positive_regulation_of_Ras_GTPase_activity(GO-0032320)	0.043054	4.836758e-001
synapse_organization(GO-0050808)	0.043054	6.064281e-001
canonical_Wnt_receptor_signaling_pathway(GO-0060070)	0.043054	4.533590e-001
cellular_response_to_hydrogen_peroxide(GO-0070301)	0.043054	6.288479e-001
activation_of_MAPK_activity(GO-0000187)	0.042975	3.074793e-001
cognition(GO-0050890)	0.042879	5.352185e-001
nucleotide-binding_domain__leucine_rich_repeat_containing_receptor_signaling_pathway(GO-0035872)	0.042833	4.892766e-001
regulation_of_cysteine-type_endopeptidase_activity(GO-2000116)	0.042776	2.598707e-001
vitamin_metabolic_process(GO-0006766)	0.042756	4.060185e-001
regulation_of_G1-S_transition_of_mitotic_cell_cycle(GO-2000045)	0.042345	4.913762e-001
positive_regulation_of_MAP_kinase_activity(GO-0043406)	0.042168	2.380811e-001
RNA_processing(GO-0006396)	0.042155	4.848752e-001
positive_regulation_of_peptidyl-serine_phosphorylation(GO-0033138)	0.041962	5.068192e-001
prostanoid_metabolic_process(GO-0006692)	0.041601	5.002205e-001
carbohydrate_metabolic_process(GO-0005975)	0.041396	1.047667e-001
regulation_of_epidermal_growth_factor_receptor_signaling_pathway(GO-0042058)	0.041205	5.797805e-001
cellular_response_to_fibroblast_growth_factor_stimulus(GO-0044344)	0.041117	2.144068e-001
epidermal_growth_factor_receptor_signaling_pathway(GO-0007173)	0.040889	2.208190e-001
defense_response_to_bacterium(GO-0042742)	0.040432	4.787764e-001
catabolic_process(GO-0009056)	0.040314	4.394521e-003
regulation_of_Rho_protein_signal_transduction(GO-0035023)	0.040233	4.195836e-001
peptide_transport(GO-0015833)	0.040161	5.904384e-001
positive_regulation_of_interleukin-8_production(GO-0032757)	0.040161	5.984847e-001
regulation_of_toll-like_receptor_signaling_pathway(GO-0034121)	0.040161	6.018847e-001
locomotory_behavior(GO-0007626)	0.040161	5.723672e-001
negative_regulation_of_intracellular_protein_kinase_cascade(GO-0010741)	0.039708	3.525536e-001
regulation_of_cAMP_metabolic_process(GO-0030814)	0.039564	2.927220e-001
negative_regulation_of_intracellular_transport(GO-0032387)	0.039465	5.345794e-001
ceramide_metabolic_process(GO-0006672)	0.039465	5.045705e-001
RNA_metabolic_process(GO-0016070)	0.039248	4.701686e-002
regulation_of_protein_stability(GO-0031647)	0.039158	4.049903e-001
G1-S_transition_of_mitotic_cell_cycle(GO-0000082)	0.039042	3.580756e-001
positive_regulation_of_T_cell_differentiation(GO-0045582)	0.038943	5.264478e-001
positive_regulation_of_Rho_GTPase_activity(GO-0032321)	0.038784	4.736701e-001
generation_of_precursor_metabolites_and_energy(GO-0006091)	0.038769	3.526250e-002
positive_regulation_of_neurogenesis(GO-0050769)	0.038662	4.552562e-001
fibroblast_growth_factor_receptor_signaling_pathway(GO-0008543)	0.038421	2.092490e-001
methylation(GO-0032259)	0.038366	4.989736e-001
fatty_acid_oxidation(GO-0019395)	0.038319	3.482094e-001
endoplasmic_reticulum_unfolded_protein_response(GO-0030968)	0.038160	4.475799e-001
drug_metabolic_process(GO-0017144)	0.037725	4.448212e-001
regulation_of_embryonic_development(GO-0045995)	0.037725	4.729212e-001
cellular_iron_ion_homeostasis(GO-0006879)	0.037725	4.599485e-001
DNA_damage_response__signal_transduction_by_p53_class_mediator_resulting_in_cell_cycle_arrest(GO-0006977)	0.037725	5.280512e-001
gene_expression(GO-0010467)	0.037634	1.309888e-002
carboxylic_acid_metabolic_process(GO-0019752)	0.037437	1.764952e-003
JNK_cascade(GO-0007254)	0.037345	3.728981e-001
G-protein_coupled_receptor_signaling_pathway(GO-0007186)	0.037339	2.472116e-002
activation_of_cysteine-type_endopeptidase_activity_involved_in_apoptotic_process(GO-0006919)	0.037228	2.965007e-001
organic_acid_metabolic_process(GO-0006082)	0.036903	9.936063e-004
lipid_oxidation(GO-0034440)	0.036855	3.220021e-001
cellular_ketone_metabolic_process(GO-0042180)	0.036498	1.121781e-003
mitotic_cell_cycle_G1-S_transition_DNA_damage_checkpoint(GO-0031571)	0.036443	4.792088e-001
bile_acid_metabolic_process(GO-0008206)	0.036372	3.866212e-001
nerve_growth_factor_receptor_signaling_pathway(GO-0048011)	0.036122	7.760534e-002
cellular_response_to_topologically_incorrect_protein(GO-0035967)	0.036045	3.929539e-001
energy_derivation_by_oxidation_of_organic_compounds(GO-0015980)	0.035774	2.758093e-002
regulation_of_stress-activated_MAPK_cascade(GO-0032872)	0.035427	2.453976e-001
positive_regulation_of_protein_complex_assembly(GO-0031334)	0.035289	3.712813e-001
iron_ion_homeostasis(GO-0055072)	0.035289	4.129960e-001
negative_regulation_of_NF-kappaB_transcription_factor_activity(GO-0032088)	0.035289	4.686415e-001
negative_regulation_of_secretion(GO-0051048)	0.035092	2.908826e-001
oxidation-reduction_process(GO-0055114)	0.034917	2.707240e-003
regulation_of_insulin_secretion(GO-0050796)	0.034898	2.342183e-001
reactive_oxygen_species_metabolic_process(GO-0072593)	0.034785	4.062187e-001
signal_transduction_involved_in_G1-S_transition_checkpoint(GO-0072404)	0.034520	4.552916e-001
glycolipid_metabolic_process(GO-0006664)	0.034375	2.854553e-001
positive_regulation_of_JUN_kinase_activity(GO-0043507)	0.034245	4.305010e-001
peptidyl-lysine_modification(GO-0018205)	0.034018	4.212947e-001
cytokine_production(GO-0001816)	0.033665	3.693749e-001
mitotic_cell_cycle(GO-0000278)	0.033509	1.207638e-001
neurotransmitter_secretion(GO-0007269)	0.032853	5.041681e-001
cellular_amino_acid_metabolic_process(GO-0006520)	0.032689	6.559656e-003
response_to_endoplasmic_reticulum_stress(GO-0034976)	0.032224	3.171635e-001
mitochondrial_transport(GO-0006839)	0.032224	1.572695e-001
response_to_light_stimulus(GO-0009416)	0.032103	2.386869e-001
immune_response-regulating_signaling_pathway(GO-0002764)	0.031945	4.862697e-002
negative_regulation_of_protein_secretion(GO-0050709)	0.031635	4.197576e-001
negative_regulation_of_neurogenesis(GO-0050768)	0.031635	4.566502e-001
pyruvate_metabolic_process(GO-0006090)	0.031635	4.439348e-001
glycosphingolipid_metabolic_process(GO-0006687)	0.031113	2.963814e-001
one-carbon_metabolic_process(GO-0006730)	0.030958	3.339295e-001
protein_stabilization(GO-0050821)	0.030840	3.953823e-001
activation_of_MAPKK_activity(GO-0000186)	0.030765	3.951644e-001
long-chain_fatty-acyl-CoA_metabolic_process(GO-0035336)	0.030560	4.454247e-001
chloride_transport(GO-0006821)	0.030560	4.564244e-001
regulation_of_T_cell_differentiation(GO-0045580)	0.030493	2.904737e-001
positive_regulation_of_cysteine-type_endopeptidase_activity_involved_in_apoptotic_process(GO-0043280)	0.029677	1.394225e-001
positive_regulation_of_peptidase_activity(GO-0010952)	0.029467	1.238411e-001
regulation_of_cholesterol_transport(GO-0032374)	0.029252	3.376327e-001
cellular_macromolecule_biosynthetic_process(GO-0034645)	0.028590	5.989184e-004
DNA_damage_checkpoint(GO-0000077)	0.028313	3.464128e-001
triglyceride_biosynthetic_process(GO-0019432)	0.027981	3.033188e-001
long-chain_fatty-acyl-CoA_biosynthetic_process(GO-0035338)	0.027981	4.614930e-001
membrane_lipid_metabolic_process(GO-0006643)	0.027981	1.007517e-001
C21-steroid_hormone_metabolic_process(GO-0008207)	0.027981	3.802396e-001
positive_regulation_of_hormone_secretion(GO-0046887)	0.027663	3.135597e-001
regulation_of_protein_ubiquitination(GO-0031396)	0.027575	2.283583e-001
nucleotide-binding_oligomerization_domain_containing_signaling_pathway(GO-0070423)	0.027575	3.629329e-001
negative_regulation_of_lyase_activity(GO-0051350)	0.027285	3.422440e-001
steroid_metabolic_process(GO-0008202)	0.026840	1.637641e-002
regulation_of_I-kappaB_kinase-NF-kappaB_cascade(GO-0043122)	0.026697	7.598935e-002
behavior(GO-0007610)	0.026203	6.828038e-002
I-kappaB_kinase-NF-kappaB_cascade(GO-0007249)	0.026074	3.024818e-001
acyl-CoA_metabolic_process(GO-0006637)	0.026013	2.767324e-001
peptidyl-serine_phosphorylation(GO-0018105)	0.025965	2.712997e-001
sphingolipid_metabolic_process(GO-0006665)	0.025751	9.241967e-002
tissue_homeostasis(GO-0001894)	0.025544	4.063455e-001
excretion(GO-0007588)	0.025544	3.857908e-001
cell_recognition(GO-0008037)	0.025544	4.050165e-001
androgen_metabolic_process(GO-0008209)	0.025544	4.156606e-001
glycerophospholipid_metabolic_process(GO-0006650)	0.025406	4.337372e-002
cofactor_metabolic_process(GO-0051186)	0.025071	2.263987e-002
protein_polyubiquitination(GO-0000209)	0.024903	3.360446e-001
antigen_receptor-mediated_signaling_pathway(GO-0050851)	0.024903	1.054202e-001
lipid_biosynthetic_process(GO-0008610)	0.024813	8.493869e-004
post-translational_protein_modification(GO-0043687)	0.024659	1.004719e-001
negative_regulation_of_adenylate_cyclase_activity(GO-0007194)	0.024326	3.182166e-001
regulation_of_cell_cycle_arrest(GO-0071156)	0.024022	1.124594e-001
phospholipid_metabolic_process(GO-0006644)	0.023389	1.399088e-002
regulation_of_gene_expression__epigenetic(GO-0040029)	0.023330	3.059410e-001
cellular_component_disassembly_involved_in_apoptosis(GO-0006921)	0.023240	1.512356e-001
placenta_development(GO-0001890)	0.023108	3.894577e-001
carboxylic_acid_catabolic_process(GO-0046395)	0.023046	1.316408e-002
bile_acid_biosynthetic_process(GO-0006699)	0.022980	3.287950e-001
ATP_biosynthetic_process(GO-0006754)	0.022980	3.339545e-001
cell_cycle_checkpoint(GO-0000075)	0.022980	1.808991e-001
glycoprotein_metabolic_process(GO-0009100)	0.022980	8.993011e-002
negative_regulation_of_cAMP_biosynthetic_process(GO-0030818)	0.022897	2.877111e-001
induction_of_apoptosis_by_extracellular_signals(GO-0008624)	0.022865	1.180492e-001
regulation_of_JNK_cascade(GO-0046328)	0.022499	1.284985e-001
chromosome_organization(GO-0051276)	0.022499	5.059862e-002
mitochondrial_membrane_organization(GO-0007006)	0.022499	2.817740e-001
mitochondrion_organization(GO-0007005)	0.022392	3.660619e-002
positive_regulation_of_protein_ubiquitination(GO-0031398)	0.022134	2.355044e-001
cellular_defense_response(GO-0006968)	0.022134	2.471059e-001
negative_regulation_of_protein_import_into_nucleus(GO-0042308)	0.021962	3.599118e-001
protein_targeting_to_membrane(GO-0006612)	0.021484	3.208216e-001
posttranscriptional_regulation_of_gene_expression(GO-0010608)	0.021084	4.004639e-002
immune_response-regulating_cell_surface_receptor_signaling_pathway(GO-0002768)	0.021026	6.632777e-002
proton_transport(GO-0015992)	0.020977	2.625768e-001
chromatin_modification(GO-0016568)	0.020391	6.963989e-002
regulation_of_membrane_potential(GO-0042391)	0.020324	1.206757e-001
viral_reproduction(GO-0016032)	0.019073	4.113898e-002
sphingolipid_biosynthetic_process(GO-0030148)	0.018900	1.667427e-001
adult_behavior(GO-0030534)	0.018845	2.716995e-001
apoptotic_mitochondrial_changes(GO-0008637)	0.018236	3.230298e-001
response_to_DNA_damage_stimulus(GO-0006974)	0.018211	1.266608e-002
chromatin_organization(GO-0006325)	0.017279	4.567125e-002
cellular_respiration(GO-0045333)	0.017080	4.324285e-003
spermatogenesis(GO-0007283)	0.016686	2.206839e-001
viral_infectious_cycle(GO-0019058)	0.015974	1.552819e-001
erythrocyte_homeostasis(GO-0034101)	0.015800	2.890145e-001
protein_folding(GO-0006457)	0.015800	1.460521e-001
oligosaccharide_metabolic_process(GO-0009311)	0.015513	2.629192e-001
fat_cell_differentiation(GO-0045444)	0.015191	2.325911e-001
negative_regulation_of_intracellular_protein_transport(GO-0090317)	0.015191	2.387059e-001
histone_acetylation(GO-0016573)	0.013364	2.842379e-001
internal_peptidyl-lysine_acetylation(GO-0018393)	0.013364	2.700042e-001
positive_regulation_of_adaptive_immune_response(GO-0002821)	0.013364	2.511837e-001
positive_regulation_of_I-kappaB_kinase-NF-kappaB_cascade(GO-0043123)	0.012146	2.815260e-002
sexual_reproduction(GO-0019953)	0.011581	6.458238e-002
peptidyl-lysine_acetylation(GO-0018394)	0.011080	2.268562e-001
microtubule_cytoskeleton_organization(GO-0000226)	0.010928	1.129340e-001
phosphatidylinositol_metabolic_process(GO-0046488)	0.010799	2.565995e-002
DNA_metabolic_process(GO-0006259)	0.010657	2.333361e-003
glycoprotein_biosynthetic_process(GO-0009101)	0.010553	7.146603e-002
water-soluble_vitamin_metabolic_process(GO-0006767)	0.009884	1.797670e-001
phospholipid_biosynthetic_process(GO-0008654)	0.009546	1.795302e-002
protein_ubiquitination(GO-0016567)	0.009413	7.763367e-002
regulation_of_defense_response_to_virus(GO-0050688)	0.009304	2.149941e-001
protein_dephosphorylation(GO-0006470)	0.008143	1.021826e-001
sterol_biosynthetic_process(GO-0016126)	0.007517	1.088125e-001
coenzyme_biosynthetic_process(GO-0009108)	0.007273	9.597419e-002
regulation_of_translation(GO-0006417)	0.007063	8.494257e-002
positive_regulation_of_lipid_biosynthetic_process(GO-0046889)	0.005671	1.736973e-001
internal_protein_amino_acid_acetylation(GO-0006475)	0.005671	1.574868e-001
dephosphorylation(GO-0016311)	0.004228	7.052419e-002
steroid_biosynthetic_process(GO-0006694)	0.004228	4.276603e-003
DNA_recombination(GO-0006310)	0.004228	1.296696e-001
cholesterol_metabolic_process(GO-0008203)	0.004049	2.037772e-002
T_cell_costimulation(GO-0031295)	0.002923	3.806296e-002
microtubule-based_process(GO-0007017)	0.002053	3.032059e-002
nucleoside_metabolic_process(GO-0009116)	0.001737	1.168468e-001
T_cell_receptor_signaling_pathway(GO-0050852)	0.001701	1.377190e-002
regulation_of_osteoclast_differentiation(GO-0045670)	0.001183	1.752427e-001
preassembly_of_GPI_anchor_in_ER_membrane(GO-0016254)	-0.000339	1.534791e-001
DNA_repair(GO-0006281)	-0.000740	9.326404e-003
protein_targeting_to_mitochondrion(GO-0006626)	-0.001862	7.807038e-002
GPI_anchor_biosynthetic_process(GO-0006506)	-0.002096	7.380583e-002
feeding_behavior(GO-0007631)	-0.002524	7.704454e-002
serine_family_amino_acid_metabolic_process(GO-0009069)	-0.002623	1.581887e-001
phosphatidylinositol_biosynthetic_process(GO-0006661)	-0.003633	1.884488e-002
proteasomal_ubiquitin-dependent_protein_catabolic_process(GO-0043161)	-0.003832	1.407016e-001
regulation_of_ubiquitin-protein_ligase_activity(GO-0051438)	-0.003946	1.236341e-001
mRNA_metabolic_process(GO-0016071)	-0.004907	9.329280e-003
C-terminal_protein_lipidation(GO-0006501)	-0.004907	5.677526e-002
regulation_of_nitric-oxide_synthase_activity(GO-0050999)	-0.004907	9.549788e-002
electron_transport_chain(GO-0022900)	-0.005296	2.612243e-004
respiratory_electron_transport_chain(GO-0022904)	-0.005296	2.353871e-004
protein_N-linked_glycosylation(GO-0006487)	-0.005869	1.027639e-001
nitric_oxide_metabolic_process(GO-0046209)	-0.005982	1.098634e-001
ubiquitin-dependent_protein_catabolic_process(GO-0006511)	-0.006568	7.239062e-002
circadian_rhythm(GO-0007623)	-0.006734	7.978951e-002
regulation_of_action_potential(GO-0001508)	-0.006937	1.018514e-001
macromolecule_glycosylation(GO-0043413)	-0.007057	2.745688e-002
protein_glycosylation(GO-0006486)	-0.007676	3.171552e-002
ncRNA_metabolic_process(GO-0034660)	-0.009124	4.875162e-003
proteolysis_involved_in_cellular_protein_catabolic_process(GO-0051603)	-0.009780	3.112368e-002
protein_N-linked_glycosylation_via_asparagine(GO-0018279)	-0.010281	9.856520e-002
mitochondrial_ATP_synthesis_coupled_proton_transport(GO-0042776)	-0.010998	1.151070e-001
cilium_morphogenesis(GO-0060271)	-0.012431	8.802839e-002
porphyrin-containing_compound_metabolic_process(GO-0006778)	-0.013434	1.075842e-001
mRNA_catabolic_process(GO-0006402)	-0.014043	8.172429e-002
cholesterol_biosynthetic_process(GO-0006695)	-0.014043	3.837768e-002
microtubule-based_movement(GO-0007018)	-0.014043	8.379072e-002
DNA_replication(GO-0006260)	-0.014043	6.360390e-002
RNA_catabolic_process(GO-0006401)	-0.014478	4.847299e-002
branched_chain_family_amino_acid_catabolic_process(GO-0009083)	-0.021029	6.436544e-002
translational_initiation(GO-0006413)	-0.021148	7.039724e-002
translation(GO-0006412)	-0.021677	4.759968e-005
tRNA_aminoacylation_for_protein_translation(GO-0006418)	-0.022217	3.344285e-003
tRNA_aminoacylation(GO-0043039)	-0.022241	3.951134e-003
