# Supplementary material for: Consensus Comparative Analysis of Human Embryonic Stem Cell-Derived Cardiomyocytes
Source: PLoS One. 2015 May 4;10(5):e0125442. doi: 10.1371/journal.pone.0125442 (PMC4418815; doi:10.1371/journal.pone.0125442)
Supplement: S1 Data — (ZIP) [file pone.0125442.s007.zip › DataCode/DataCode/result/hsGSEA/Cao08.xls]

NAME	GS<br> follow link to MSigDB	GS DETAILS	SIZE	ES	NES	NOM p-val	FDR q-val	FWER p-val	RANK AT MAX	LEADING EDGE
MUSCLE_CONTRACTION(GO-0006936)	MUSCLE_CONTRACTION(GO-0006936)	Details ...	141	0.76390326	2.2136445	0.0	0.0	0.0	1362	tags=31%, list=7%, signal=33%
MUSCLE_SYSTEM_PROCESS(GO-0003012)	MUSCLE_SYSTEM_PROCESS(GO-0003012)	Details ...	153	0.7534074	2.158665	0.0	0.0	0.0	1362	tags=29%, list=7%, signal=31%
CARDIAC_MUSCLE_TISSUE_DEVELOPMENT(GO-0048738)	CARDIAC_MUSCLE_TISSUE_DEVELOPMENT(GO-0048738)	Details ...	48	0.82243186	2.1095073	0.0	2.9592123E-4	0.001	1349	tags=38%, list=7%, signal=40%
MUSCLE_ORGAN_DEVELOPMENT(GO-0007517)	MUSCLE_ORGAN_DEVELOPMENT(GO-0007517)	Details ...	108	0.7373108	2.0934632	0.0	2.2194094E-4	0.001	2491	tags=40%, list=13%, signal=45%
MUSCLE_TISSUE_DEVELOPMENT(GO-0060537)	MUSCLE_TISSUE_DEVELOPMENT(GO-0060537)	Details ...	90	0.74547225	2.0635054	0.0	3.5600908E-4	0.002	1740	tags=34%, list=9%, signal=38%
MUSCLE_TISSUE_MORPHOGENESIS(GO-0060415)	MUSCLE_TISSUE_MORPHOGENESIS(GO-0060415)	Details ...	29	0.8563839	2.0526128	0.0	4.511529E-4	0.003	971	tags=38%, list=5%, signal=40%
MUSCLE_ORGAN_MORPHOGENESIS(GO-0048644)	MUSCLE_ORGAN_MORPHOGENESIS(GO-0048644)	Details ...	29	0.8563839	2.0254517	0.0	0.001290909	0.01	971	tags=38%, list=5%, signal=40%
ACTIN-MYOSIN_FILAMENT_SLIDING(GO-0033275)	ACTIN-MYOSIN_FILAMENT_SLIDING(GO-0033275)	Details ...	36	0.8166667	2.0148003	0.0	0.0015726446	0.013	1204	tags=53%, list=6%, signal=56%
CARDIAC_MUSCLE_TISSUE_MORPHOGENESIS(GO-0055008)	CARDIAC_MUSCLE_TISSUE_MORPHOGENESIS(GO-0055008)	Details ...	27	0.8679612	2.0104318	0.0	0.001797406	0.017	971	tags=41%, list=5%, signal=43%
MUSCLE_STRUCTURE_DEVELOPMENT(GO-0061061)	MUSCLE_STRUCTURE_DEVELOPMENT(GO-0061061)	Details ...	165	0.6802135	2.0053236	0.0	0.0019825825	0.021	3354	tags=41%, list=17%, signal=49%
MUSCLE_FILAMENT_SLIDING(GO-0030049)	MUSCLE_FILAMENT_SLIDING(GO-0030049)	Details ...	36	0.8166667	1.9951662	0.0	0.0022933949	0.027	1204	tags=53%, list=6%, signal=56%
STRIATED_MUSCLE_CELL_DEVELOPMENT(GO-0055002)	STRIATED_MUSCLE_CELL_DEVELOPMENT(GO-0055002)	Details ...	34	0.8166531	1.9897009	0.0	0.0024062856	0.031	1615	tags=41%, list=8%, signal=45%
STRIATED_MUSCLE_CONTRACTION(GO-0006941)	STRIATED_MUSCLE_CONTRACTION(GO-0006941)	Details ...	27	0.8408697	1.9821409	0.0	0.002917251	0.04	1318	tags=48%, list=7%, signal=52%
ACTOMYOSIN_STRUCTURE_ORGANIZATION(GO-0031032)	ACTOMYOSIN_STRUCTURE_ORGANIZATION(GO-0031032)	Details ...	24	0.8591651	1.97416	0.0	0.003547206	0.051	1505	tags=54%, list=8%, signal=59%
ACTIN_FILAMENT-BASED_MOVEMENT(GO-0030048)	ACTIN_FILAMENT-BASED_MOVEMENT(GO-0030048)	Details ...	46	0.7807836	1.9695764	0.0	0.0039770654	0.062	1204	tags=41%, list=6%, signal=44%
MUSCLE_CELL_DEVELOPMENT(GO-0055001)	MUSCLE_CELL_DEVELOPMENT(GO-0055001)	Details ...	41	0.7824802	1.9436895	0.0	0.0072472873	0.118	1740	tags=37%, list=9%, signal=40%
MYOFIBRIL_ASSEMBLY(GO-0030239)	MYOFIBRIL_ASSEMBLY(GO-0030239)	Details ...	20	0.8862883	1.9290441	0.0	0.009644495	0.161	1349	tags=60%, list=7%, signal=64%
VENTRICULAR_CARDIAC_MUSCLE_TISSUE_MORPHOGENESIS(GO-0055010)	VENTRICULAR_CARDIAC_MUSCLE_TISSUE_MORPHOGENESIS(GO-0055010)	Details ...	20	0.88220286	1.92783	0.0	0.009714849	0.171	971	tags=45%, list=5%, signal=47%
PLATELET_DEGRANULATION(GO-0002576)	PLATELET_DEGRANULATION(GO-0002576)	Details ...	81	0.69283515	1.9147772	0.0	0.012676759	0.233	1004	tags=12%, list=5%, signal=13%
REGULATION_OF_HEART_CONTRACTION(GO-0008016)	REGULATION_OF_HEART_CONTRACTION(GO-0008016)	Details ...	45	0.7579034	1.9080029	0.0	0.013810296	0.263	1740	tags=38%, list=9%, signal=41%
REGULATION_OF_ATPASE_ACTIVITY(GO-0043462)	REGULATION_OF_ATPASE_ACTIVITY(GO-0043462)	Details ...	21	0.8512301	1.8985413	0.0	0.016088398	0.315	971	tags=38%, list=5%, signal=40%
CARDIAC_VENTRICLE_MORPHOGENESIS(GO-0003208)	CARDIAC_VENTRICLE_MORPHOGENESIS(GO-0003208)	Details ...	34	0.7783215	1.8908165	0.0	0.017740384	0.352	1072	tags=35%, list=5%, signal=37%
MUSCLE_CELL_DIFFERENTIATION(GO-0042692)	MUSCLE_CELL_DIFFERENTIATION(GO-0042692)	Details ...	96	0.67466456	1.8799536	0.0	0.020701714	0.413	1832	tags=26%, list=9%, signal=29%
ENDOTHELIUM_DEVELOPMENT(GO-0003158)	ENDOTHELIUM_DEVELOPMENT(GO-0003158)	Details ...	18	0.8587657	1.8635688	0.0015128592	0.026395375	0.504	227	tags=11%, list=1%, signal=11%
HEART_MORPHOGENESIS(GO-0003007)	HEART_MORPHOGENESIS(GO-0003007)	Details ...	82	0.6600071	1.8416799	0.0	0.03546159	0.627	2491	tags=34%, list=13%, signal=39%
CARDIAC_MUSCLE_CELL_DIFFERENTIATION(GO-0055007)	CARDIAC_MUSCLE_CELL_DIFFERENTIATION(GO-0055007)	Details ...	22	0.8221114	1.8398093	0.001510574	0.0352435	0.643	1740	tags=41%, list=9%, signal=45%
HEART_CONTRACTION(GO-0060047)	HEART_CONTRACTION(GO-0060047)	Details ...	16	0.8489526	1.8186021	0.001610306	0.04753695	0.765	971	tags=44%, list=5%, signal=46%
BLOOD_CIRCULATION(GO-0008015)	BLOOD_CIRCULATION(GO-0008015)	Details ...	129	0.6417707	1.810283	0.0	0.05142577	0.8	2491	tags=27%, list=13%, signal=31%
COMPLEMENT_ACTIVATION(GO-0006956)	COMPLEMENT_ACTIVATION(GO-0006956)	Details ...	28	0.7639539	1.8002636	0.0028653296	0.05664582	0.845	2235	tags=39%, list=11%, signal=44%
REGULATION_OF_BMP_SIGNALING_PATHWAY(GO-0030510)	REGULATION_OF_BMP_SIGNALING_PATHWAY(GO-0030510)	Details ...	34	0.74476504	1.7822788	0.0013927576	0.07023935	0.908	2735	tags=38%, list=14%, signal=44%
EXTRACELLULAR_STRUCTURE_ORGANIZATION(GO-0043062)	EXTRACELLULAR_STRUCTURE_ORGANIZATION(GO-0043062)	Details ...	40	0.7137973	1.7807796	0.0013642565	0.06952168	0.914	2115	tags=33%, list=11%, signal=36%
REGULATION_OF_BLOOD_PRESSURE(GO-0008217)	REGULATION_OF_BLOOD_PRESSURE(GO-0008217)	Details ...	64	0.6644101	1.7793528	0.0	0.06859173	0.917	2491	tags=23%, list=13%, signal=27%
NEGATIVE_REGULATION_OF_TRANSMEMBRANE_RECEPTOR_PROTEIN_SERINE-THREONINE_KINASE_SIGNALING_PATHWAY(GO-0090101)	NEGATIVE_REGULATION_OF_TRANSMEMBRANE_RECEPTOR_PROTEIN_SERINE-THREONINE_KINASE_SIGNALING_PATHWAY(GO-0090101)	Details ...	43	0.707851	1.7787999	0.0013717421	0.0671137	0.922	1690	tags=21%, list=9%, signal=23%
ACTIN_FILAMENT-BASED_PROCESS(GO-0030029)	ACTIN_FILAMENT-BASED_PROCESS(GO-0030029)	Details ...	202	0.598232	1.7693157	0.0	0.07309823	0.946	1349	tags=16%, list=7%, signal=17%
HUMORAL_IMMUNE_RESPONSE(GO-0006959)	HUMORAL_IMMUNE_RESPONSE(GO-0006959)	Details ...	59	0.66761917	1.768778	0.0051880674	0.07134625	0.947	2968	tags=34%, list=15%, signal=40%
CARDIAC_CELL_DIFFERENTIATION(GO-0035051)	CARDIAC_CELL_DIFFERENTIATION(GO-0035051)	Details ...	34	0.73669726	1.7641659	0.0013831259	0.07313796	0.96	1740	tags=35%, list=9%, signal=39%
EXTRACELLULAR_MATRIX_ORGANIZATION(GO-0030198)	EXTRACELLULAR_MATRIX_ORGANIZATION(GO-0030198)	Details ...	40	0.7137973	1.7593001	0.001369863	0.07534457	0.968	2115	tags=33%, list=11%, signal=36%
LEUKOCYTE_CHEMOTAXIS(GO-0030595)	LEUKOCYTE_CHEMOTAXIS(GO-0030595)	Details ...	52	0.67941344	1.7548778	0.0013404826	0.07735024	0.975	2060	tags=23%, list=11%, signal=26%
BLOOD_COAGULATION__INTRINSIC_PATHWAY(GO-0007597)	BLOOD_COAGULATION__INTRINSIC_PATHWAY(GO-0007597)	Details ...	17	0.8191145	1.745939	0.0047393367	0.08419244	0.985	88	tags=12%, list=0%, signal=12%
MUSCLE_FIBER_DEVELOPMENT(GO-0048747)	MUSCLE_FIBER_DEVELOPMENT(GO-0048747)	Details ...	18	0.80912924	1.7365799	0.00443787	0.09159088	0.989	1615	tags=39%, list=8%, signal=42%
REGULATION_OF_STRIATED_MUSCLE_CELL_DIFFERENTIATION(GO-0051153)	REGULATION_OF_STRIATED_MUSCLE_CELL_DIFFERENTIATION(GO-0051153)	Details ...	36	0.7130111	1.7362567	0.002770083	0.089644104	0.989	2965	tags=39%, list=15%, signal=46%
CALCIUM_ION_TRANSMEMBRANE_TRANSPORT(GO-0070588)	CALCIUM_ION_TRANSMEMBRANE_TRANSPORT(GO-0070588)	Details ...	30	0.7265454	1.732296	0.0044776117	0.09183745	0.99	1374	tags=17%, list=7%, signal=18%
ORGAN_MORPHOGENESIS(GO-0009887)	ORGAN_MORPHOGENESIS(GO-0009887)	Details ...	255	0.5709384	1.7285382	0.0	0.0933629	0.992	2648	tags=28%, list=14%, signal=32%
NEGATIVE_REGULATION_OF_BMP_SIGNALING_PATHWAY(GO-0030514)	NEGATIVE_REGULATION_OF_BMP_SIGNALING_PATHWAY(GO-0030514)	Details ...	20	0.7828143	1.7219846	0.0074294205	0.09854734	0.994	1140	tags=25%, list=6%, signal=27%
CALCIUM_ION_TRANSPORT(GO-0006816)	CALCIUM_ION_TRANSPORT(GO-0006816)	Details ...	81	0.6347142	1.7195704	0.0084951455	0.09867144	0.994	1384	tags=17%, list=7%, signal=19%
SKELETAL_MUSCLE_TISSUE_DEVELOPMENT(GO-0007519)	SKELETAL_MUSCLE_TISSUE_DEVELOPMENT(GO-0007519)	Details ...	37	0.6824639	1.7151667	0.005457026	0.101617955	0.995	2985	tags=43%, list=15%, signal=51%
CYTOSOLIC_CALCIUM_ION_TRANSPORT(GO-0060401)	CYTOSOLIC_CALCIUM_ION_TRANSPORT(GO-0060401)	Details ...	27	0.72969353	1.7027441	0.0057971017	0.11342986	1.0	786	tags=15%, list=4%, signal=15%
MONOCARBOXYLIC_ACID_TRANSPORT(GO-0015718)	MONOCARBOXYLIC_ACID_TRANSPORT(GO-0015718)	Details ...	48	0.65816313	1.698534	0.005610098	0.1157069	1.0	2907	tags=38%, list=15%, signal=44%
NEGATIVE_REGULATION_OF_ENDOTHELIAL_CELL_PROLIFERATION(GO-0001937)	NEGATIVE_REGULATION_OF_ENDOTHELIAL_CELL_PROLIFERATION(GO-0001937)	Details ...	19	0.77378726	1.6983937	0.0045592706	0.113550186	1.0	2876	tags=42%, list=15%, signal=49%
SODIUM_ION_TRANSPORT(GO-0006814)	SODIUM_ION_TRANSPORT(GO-0006814)	Details ...	30	0.70443875	1.6913012	0.011396011	0.12039554	1.0	1151	tags=13%, list=6%, signal=14%
RESPONSE_TO_TRANSFORMING_GROWTH_FACTOR_BETA_STIMULUS(GO-0071559)	RESPONSE_TO_TRANSFORMING_GROWTH_FACTOR_BETA_STIMULUS(GO-0071559)	Details ...	21	0.74277115	1.6892049	0.00761035	0.12055361	1.0	2180	tags=33%, list=11%, signal=37%
TISSUE_DEVELOPMENT(GO-0009888)	TISSUE_DEVELOPMENT(GO-0009888)	Details ...	405	0.5512579	1.6853348	0.0	0.12319511	1.0	2985	tags=31%, list=15%, signal=35%
NEGATIVE_REGULATION_OF_IMMUNE_RESPONSE(GO-0050777)	NEGATIVE_REGULATION_OF_IMMUNE_RESPONSE(GO-0050777)	Details ...	26	0.7337582	1.6824597	0.011851852	0.123892345	1.0	96	tags=8%, list=0%, signal=8%
EXOCYTOSIS(GO-0006887)	EXOCYTOSIS(GO-0006887)	Details ...	127	0.59155124	1.6824316	0.0	0.121680714	1.0	2621	tags=20%, list=13%, signal=23%
POSITIVE_REGULATION_OF_NEURON_DIFFERENTIATION(GO-0045666)	POSITIVE_REGULATION_OF_NEURON_DIFFERENTIATION(GO-0045666)	Details ...	22	0.7503277	1.6801664	0.00997151	0.1221503	1.0	1740	tags=32%, list=9%, signal=35%
CELLULAR_RESPONSE_TO_TRANSFORMING_GROWTH_FACTOR_BETA_STIMULUS(GO-0071560)	CELLULAR_RESPONSE_TO_TRANSFORMING_GROWTH_FACTOR_BETA_STIMULUS(GO-0071560)	Details ...	19	0.76508164	1.680123	0.011345219	0.11998539	1.0	2180	tags=37%, list=11%, signal=41%
FEEDING_BEHAVIOR(GO-0007631)	FEEDING_BEHAVIOR(GO-0007631)	Details ...	26	0.72674245	1.6635818	0.008902078	0.13923165	1.0	1510	tags=23%, list=8%, signal=25%
POSITIVE_REGULATION_OF_OSSIFICATION(GO-0045778)	POSITIVE_REGULATION_OF_OSSIFICATION(GO-0045778)	Details ...	26	0.72556895	1.6623652	0.010233918	0.13868642	1.0	1072	tags=27%, list=5%, signal=28%
ACTIN_FILAMENT_ORGANIZATION(GO-0007015)	ACTIN_FILAMENT_ORGANIZATION(GO-0007015)	Details ...	62	0.6276751	1.6594752	0.0088495575	0.14026222	1.0	849	tags=10%, list=4%, signal=10%
GLOMERULUS_DEVELOPMENT(GO-0032835)	GLOMERULUS_DEVELOPMENT(GO-0032835)	Details ...	30	0.69797856	1.656529	0.011299435	0.14214489	1.0	2025	tags=33%, list=10%, signal=37%
HEART_DEVELOPMENT(GO-0007507)	HEART_DEVELOPMENT(GO-0007507)	Details ...	149	0.57452875	1.6562498	0.0011061947	0.14024542	1.0	2503	tags=29%, list=13%, signal=33%
ARTERY_MORPHOGENESIS(GO-0048844)	ARTERY_MORPHOGENESIS(GO-0048844)	Details ...	17	0.7697626	1.6524217	0.007788162	0.14398228	1.0	367	tags=12%, list=2%, signal=12%
POSITIVE_REGULATION_OF_BONE_MINERALIZATION(GO-0030501)	POSITIVE_REGULATION_OF_BONE_MINERALIZATION(GO-0030501)	Details ...	22	0.7265944	1.6511263	0.016058395	0.14357686	1.0	1072	tags=27%, list=5%, signal=29%
MONOVALENT_INORGANIC_CATION_TRANSPORT(GO-0015672)	MONOVALENT_INORGANIC_CATION_TRANSPORT(GO-0015672)	Details ...	100	0.5836471	1.640079	0.0024213076	0.15815084	1.0	1209	tags=11%, list=6%, signal=12%
PHENOL-CONTAINING_COMPOUND_METABOLIC_PROCESS(GO-0018958)	PHENOL-CONTAINING_COMPOUND_METABOLIC_PROCESS(GO-0018958)	Details ...	21	0.74023193	1.6271195	0.012578616	0.1767552	1.0	4152	tags=57%, list=21%, signal=72%
NEGATIVE_REGULATION_OF_VIRAL_GENOME_REPLICATION(GO-0045071)	NEGATIVE_REGULATION_OF_VIRAL_GENOME_REPLICATION(GO-0045071)	Details ...	19	0.74014395	1.624581	0.015576324	0.17830051	1.0	2583	tags=26%, list=13%, signal=30%
POSITIVE_REGULATION_OF_CANONICAL_WNT_RECEPTOR_SIGNALING_PATHWAY(GO-0090263)	POSITIVE_REGULATION_OF_CANONICAL_WNT_RECEPTOR_SIGNALING_PATHWAY(GO-0090263)	Details ...	31	0.68378633	1.6239994	0.013024602	0.1765205	1.0	1045	tags=32%, list=5%, signal=34%
POSITIVE_REGULATION_OF_WNT_RECEPTOR_SIGNALING_PATHWAY(GO-0030177)	POSITIVE_REGULATION_OF_WNT_RECEPTOR_SIGNALING_PATHWAY(GO-0030177)	Details ...	44	0.6350525	1.6228161	0.016282225	0.17586973	1.0	1045	tags=25%, list=5%, signal=26%
REGULATION_OF_INFLAMMATORY_RESPONSE(GO-0050727)	REGULATION_OF_INFLAMMATORY_RESPONSE(GO-0050727)	Details ...	67	0.60661143	1.6119239	0.012787724	0.19169179	1.0	1999	tags=18%, list=10%, signal=20%
NEGATIVE_REGULATION_OF_VIRAL_REPRODUCTION(GO-0048525)	NEGATIVE_REGULATION_OF_VIRAL_REPRODUCTION(GO-0048525)	Details ...	19	0.74014395	1.6102496	0.010719755	0.19180703	1.0	2583	tags=26%, list=13%, signal=30%
CELLULAR_RESPONSE_TO_ORGANIC_CYCLIC_COMPOUND(GO-0071407)	CELLULAR_RESPONSE_TO_ORGANIC_CYCLIC_COMPOUND(GO-0071407)	Details ...	16	0.75984216	1.6096578	0.026898734	0.19018927	1.0	1919	tags=31%, list=10%, signal=35%
LUNG_DEVELOPMENT(GO-0030324)	LUNG_DEVELOPMENT(GO-0030324)	Details ...	26	0.6798433	1.6092943	0.02503682	0.18802536	1.0	727	tags=12%, list=4%, signal=12%
SECRETION(GO-0046903)	SECRETION(GO-0046903)	Details ...	233	0.53973866	1.6081042	0.0010626992	0.18754397	1.0	2310	tags=15%, list=12%, signal=17%
RESPONSE_TO_ORGANIC_CYCLIC_COMPOUND(GO-0014070)	RESPONSE_TO_ORGANIC_CYCLIC_COMPOUND(GO-0014070)	Details ...	31	0.6704966	1.6055446	0.016105417	0.1895567	1.0	1919	tags=23%, list=10%, signal=25%
RESPONSE_TO_MECHANICAL_STIMULUS(GO-0009612)	RESPONSE_TO_MECHANICAL_STIMULUS(GO-0009612)	Details ...	55	0.6137126	1.6054008	0.01462766	0.18723433	1.0	2180	tags=24%, list=11%, signal=27%
REGULATION_OF_FATTY_ACID_OXIDATION(GO-0046320)	REGULATION_OF_FATTY_ACID_OXIDATION(GO-0046320)	Details ...	30	0.6776902	1.603977	0.023289666	0.1871555	1.0	2764	tags=33%, list=14%, signal=39%
INNER_EAR_MORPHOGENESIS(GO-0042472)	INNER_EAR_MORPHOGENESIS(GO-0042472)	Details ...	17	0.7431559	1.6029458	0.027642276	0.18646169	1.0	141	tags=12%, list=1%, signal=12%
EPIDERMIS_DEVELOPMENT(GO-0008544)	EPIDERMIS_DEVELOPMENT(GO-0008544)	Details ...	103	0.5730525	1.6011955	0.0012048193	0.18687472	1.0	3206	tags=38%, list=16%, signal=45%
CENTRAL_NERVOUS_SYSTEM_NEURON_DIFFERENTIATION(GO-0021953)	CENTRAL_NERVOUS_SYSTEM_NEURON_DIFFERENTIATION(GO-0021953)	Details ...	26	0.69037205	1.6008587	0.028106509	0.1850122	1.0	887	tags=23%, list=5%, signal=24%
SECRETION_BY_CELL(GO-0032940)	SECRETION_BY_CELL(GO-0032940)	Details ...	208	0.53754	1.5942338	0.0	0.19338086	1.0	2310	tags=14%, list=12%, signal=16%
DETECTION_OF_ABIOTIC_STIMULUS(GO-0009582)	DETECTION_OF_ABIOTIC_STIMULUS(GO-0009582)	Details ...	26	0.6835069	1.5908465	0.028831564	0.19660541	1.0	1461	tags=23%, list=7%, signal=25%
RESPONSE_TO_CAMP(GO-0051591)	RESPONSE_TO_CAMP(GO-0051591)	Details ...	15	0.748621	1.5886192	0.02681388	0.1979603	1.0	1209	tags=20%, list=6%, signal=21%
CAMERA-TYPE_EYE_MORPHOGENESIS(GO-0048593)	CAMERA-TYPE_EYE_MORPHOGENESIS(GO-0048593)	Details ...	35	0.64956695	1.5854322	0.01459854	0.20192179	1.0	2824	tags=34%, list=14%, signal=40%
RESPIRATORY_TUBE_DEVELOPMENT(GO-0030323)	RESPIRATORY_TUBE_DEVELOPMENT(GO-0030323)	Details ...	27	0.6777494	1.5835259	0.027496383	0.20301369	1.0	727	tags=11%, list=4%, signal=12%
CELLULAR_RESPONSE_TO_STARVATION(GO-0009267)	CELLULAR_RESPONSE_TO_STARVATION(GO-0009267)	Details ...	41	0.6230174	1.5823265	0.027962716	0.20279641	1.0	490	tags=10%, list=3%, signal=10%
RENAL_SYSTEM_DEVELOPMENT(GO-0072001)	RENAL_SYSTEM_DEVELOPMENT(GO-0072001)	Details ...	92	0.56460726	1.5778383	0.008413462	0.2086727	1.0	2025	tags=20%, list=10%, signal=22%
PROTEIN_SECRETION(GO-0009306)	PROTEIN_SECRETION(GO-0009306)	Details ...	22	0.7069543	1.5723281	0.027149322	0.21598057	1.0	532	tags=9%, list=3%, signal=9%
REGULATION_OF_VASCULAR_ENDOTHELIAL_GROWTH_FACTOR_PRODUCTION(GO-0010574)	REGULATION_OF_VASCULAR_ENDOTHELIAL_GROWTH_FACTOR_PRODUCTION(GO-0010574)	Details ...	16	0.73924595	1.572161	0.029780565	0.21379362	1.0	2681	tags=38%, list=14%, signal=43%
REGULATION_OF_SKELETAL_MUSCLE_FIBER_DEVELOPMENT(GO-0048742)	REGULATION_OF_SKELETAL_MUSCLE_FIBER_DEVELOPMENT(GO-0048742)	Details ...	25	0.6797995	1.5708086	0.020864382	0.21399024	1.0	2965	tags=44%, list=15%, signal=52%
REGULATION_OF_MUSCLE_CELL_DIFFERENTIATION(GO-0051147)	REGULATION_OF_MUSCLE_CELL_DIFFERENTIATION(GO-0051147)	Details ...	68	0.5817954	1.5640578	0.018820576	0.22415587	1.0	2371	tags=22%, list=12%, signal=25%
POSITIVE_REGULATION_OF_PROTEIN_SECRETION(GO-0050714)	POSITIVE_REGULATION_OF_PROTEIN_SECRETION(GO-0050714)	Details ...	51	0.606629	1.5607978	0.020188425	0.2276989	1.0	2384	tags=24%, list=12%, signal=27%
REGULATION_OF_SYSTEMIC_ARTERIAL_BLOOD_PRESSURE(GO-0003073)	REGULATION_OF_SYSTEMIC_ARTERIAL_BLOOD_PRESSURE(GO-0003073)	Details ...	32	0.6496103	1.5606623	0.037302725	0.22543027	1.0	3093	tags=31%, list=16%, signal=37%
OVULATION_CYCLE(GO-0042698)	OVULATION_CYCLE(GO-0042698)	Details ...	17	0.7356027	1.560098	0.01875	0.22406565	1.0	2051	tags=29%, list=10%, signal=33%
HAIR_CYCLE_PROCESS(GO-0022405)	HAIR_CYCLE_PROCESS(GO-0022405)	Details ...	16	0.73356766	1.5600533	0.04094488	0.2217492	1.0	1924	tags=38%, list=10%, signal=42%
KIDNEY_DEVELOPMENT(GO-0001822)	KIDNEY_DEVELOPMENT(GO-0001822)	Details ...	87	0.571645	1.5592761	0.0059594754	0.2209549	1.0	2025	tags=21%, list=10%, signal=23%
POSITIVE_REGULATION_OF_INFLAMMATORY_RESPONSE(GO-0050729)	POSITIVE_REGULATION_OF_INFLAMMATORY_RESPONSE(GO-0050729)	Details ...	26	0.6757993	1.558285	0.03382353	0.22040625	1.0	1500	tags=27%, list=8%, signal=29%
SENSORY_ORGAN_DEVELOPMENT(GO-0007423)	SENSORY_ORGAN_DEVELOPMENT(GO-0007423)	Details ...	113	0.54492056	1.5573599	0.009163803	0.21969263	1.0	2824	tags=27%, list=14%, signal=31%
ICOSANOID_BIOSYNTHETIC_PROCESS(GO-0046456)	ICOSANOID_BIOSYNTHETIC_PROCESS(GO-0046456)	Details ...	29	0.6518802	1.5562383	0.03665689	0.21946608	1.0	1199	tags=21%, list=6%, signal=22%
EMBRYONIC_HEART_TUBE_MORPHOGENESIS(GO-0003143)	EMBRYONIC_HEART_TUBE_MORPHOGENESIS(GO-0003143)	Details ...	20	0.7129187	1.5545353	0.02878788	0.22018105	1.0	2356	tags=40%, list=12%, signal=45%
NEUTROPHIL_CHEMOTAXIS(GO-0030593)	NEUTROPHIL_CHEMOTAXIS(GO-0030593)	Details ...	19	0.71462756	1.5528985	0.02954899	0.22106193	1.0	849	tags=21%, list=4%, signal=22%
CAMERA-TYPE_EYE_DEVELOPMENT(GO-0043010)	CAMERA-TYPE_EYE_DEVELOPMENT(GO-0043010)		63	0.5884244	1.5528821	0.013071896	0.2188998	1.0	2824	tags=30%, list=14%, signal=35%
VENTRICULAR_SEPTUM_DEVELOPMENT(GO-0003281)	VENTRICULAR_SEPTUM_DEVELOPMENT(GO-0003281)		15	0.7247847	1.5485338	0.025559105	0.22454599	1.0	2824	tags=47%, list=14%, signal=55%
UROGENITAL_SYSTEM_DEVELOPMENT(GO-0001655)	UROGENITAL_SYSTEM_DEVELOPMENT(GO-0001655)		97	0.5597737	1.5475017	0.010600707	0.2242113	1.0	2025	tags=20%, list=10%, signal=22%
CELL_CHEMOTAXIS(GO-0060326)	CELL_CHEMOTAXIS(GO-0060326)		75	0.5718094	1.5408515	0.014833127	0.23492427	1.0	2773	tags=24%, list=14%, signal=28%
CATION_TRANSPORT(GO-0006812)	CATION_TRANSPORT(GO-0006812)		263	0.5109221	1.5380375	0.0	0.23822553	1.0	3233	tags=25%, list=17%, signal=29%
EAR_MORPHOGENESIS(GO-0042471)	EAR_MORPHOGENESIS(GO-0042471)		24	0.6755077	1.5349965	0.037383176	0.24201253	1.0	493	tags=13%, list=3%, signal=13%
EPITHELIAL_CELL_DIFFERENTIATION(GO-0030855)	EPITHELIAL_CELL_DIFFERENTIATION(GO-0030855)		82	0.56408834	1.5302862	0.01618929	0.24949199	1.0	3500	tags=37%, list=18%, signal=44%
NEGATIVE_REGULATION_OF_TRANSFORMING_GROWTH_FACTOR_BETA_RECEPTOR_SIGNALING_PATHWAY(GO-0030512)	NEGATIVE_REGULATION_OF_TRANSFORMING_GROWTH_FACTOR_BETA_RECEPTOR_SIGNALING_PATHWAY(GO-0030512)		27	0.6619521	1.5296222	0.038904898	0.24854444	1.0	2685	tags=26%, list=14%, signal=30%
SMOOTH_MUSCLE_CONTRACTION(GO-0006939)	SMOOTH_MUSCLE_CONTRACTION(GO-0006939)		23	0.6782073	1.5255005	0.042168673	0.2543797	1.0	1166	tags=22%, list=6%, signal=23%
STEROID_METABOLIC_PROCESS(GO-0008202)	STEROID_METABOLIC_PROCESS(GO-0008202)		150	0.5228851	1.5245205	0.007760532	0.25410917	1.0	2785	tags=22%, list=14%, signal=25%
REGULATION_OF_EPITHELIAL_CELL_MIGRATION(GO-0010632)	REGULATION_OF_EPITHELIAL_CELL_MIGRATION(GO-0010632)		15	0.72968334	1.5234455	0.047923323	0.25395498	1.0	1982	tags=27%, list=10%, signal=30%
EMBRYONIC_HEART_TUBE_DEVELOPMENT(GO-0035050)	EMBRYONIC_HEART_TUBE_DEVELOPMENT(GO-0035050)		22	0.6756413	1.5227014	0.033794165	0.25306937	1.0	2356	tags=36%, list=12%, signal=41%
ACTIN_CYTOSKELETON_ORGANIZATION(GO-0030036)	ACTIN_CYTOSKELETON_ORGANIZATION(GO-0030036)		165	0.5200063	1.5226488	0.00896861	0.25098175	1.0	1505	tags=12%, list=8%, signal=13%
ANDROGEN_METABOLIC_PROCESS(GO-0008209)	ANDROGEN_METABOLIC_PROCESS(GO-0008209)		17	0.7118161	1.5223523	0.041666668	0.24935116	1.0	1953	tags=29%, list=10%, signal=33%
NEGATIVE_REGULATION_OF_EPITHELIAL_CELL_PROLIFERATION(GO-0050680)	NEGATIVE_REGULATION_OF_EPITHELIAL_CELL_PROLIFERATION(GO-0050680)		47	0.5896135	1.5181454	0.037483267	0.25595295	1.0	2993	tags=38%, list=15%, signal=45%
RESPONSE_TO_STARVATION(GO-0042594)	RESPONSE_TO_STARVATION(GO-0042594)		43	0.60613406	1.5177962	0.032258064	0.2544194	1.0	490	tags=9%, list=3%, signal=10%
HAIR_FOLLICLE_DEVELOPMENT(GO-0001942)	HAIR_FOLLICLE_DEVELOPMENT(GO-0001942)		15	0.7384446	1.5173616	0.0397351	0.25316435	1.0	1924	tags=40%, list=10%, signal=44%
MONOCARBOXYLIC_ACID_METABOLIC_PROCESS(GO-0032787)	MONOCARBOXYLIC_ACID_METABOLIC_PROCESS(GO-0032787)		198	0.5087096	1.5164036	0.009944751	0.25290996	1.0	2995	tags=23%, list=15%, signal=27%
POSITIVE_REGULATION_OF_CHEMOKINE_PRODUCTION(GO-0032722)	POSITIVE_REGULATION_OF_CHEMOKINE_PRODUCTION(GO-0032722)		20	0.69030094	1.5118042	0.06104651	0.2602188	1.0	3739	tags=40%, list=19%, signal=49%
NEGATIVE_REGULATION_OF_HYDROLASE_ACTIVITY(GO-0051346)	NEGATIVE_REGULATION_OF_HYDROLASE_ACTIVITY(GO-0051346)		154	0.5237486	1.5113367	0.006637168	0.25905952	1.0	2876	tags=27%, list=15%, signal=31%
REGULATION_OF_VIRAL_GENOME_REPLICATION(GO-0045069)	REGULATION_OF_VIRAL_GENOME_REPLICATION(GO-0045069)		26	0.6649199	1.5105999	0.052708637	0.25844166	1.0	1987	tags=15%, list=10%, signal=17%
NEGATIVE_REGULATION_OF_IMMUNE_SYSTEM_PROCESS(GO-0002683)	NEGATIVE_REGULATION_OF_IMMUNE_SYSTEM_PROCESS(GO-0002683)		82	0.5552977	1.5060819	0.012376238	0.26616654	1.0	2154	tags=16%, list=11%, signal=18%
VISUAL_PERCEPTION(GO-0007601)	VISUAL_PERCEPTION(GO-0007601)		91	0.53970265	1.5021663	0.022093024	0.27219212	1.0	1351	tags=13%, list=7%, signal=14%
REGULATION_OF_STRIATED_MUSCLE_CONTRACTION(GO-0006942)	REGULATION_OF_STRIATED_MUSCLE_CONTRACTION(GO-0006942)		20	0.68298155	1.4991722	0.04524887	0.27618665	1.0	2958	tags=35%, list=15%, signal=41%
SENSORY_PERCEPTION_OF_LIGHT_STIMULUS(GO-0050953)	SENSORY_PERCEPTION_OF_LIGHT_STIMULUS(GO-0050953)		91	0.53970265	1.497776	0.025362318	0.2768665	1.0	1351	tags=13%, list=7%, signal=14%
SENSORY_PERCEPTION_OF_SOUND(GO-0007605)	SENSORY_PERCEPTION_OF_SOUND(GO-0007605)		51	0.58487266	1.497694	0.04	0.2748489	1.0	1351	tags=12%, list=7%, signal=13%
MAMMARY_GLAND_EPITHELIUM_DEVELOPMENT(GO-0061180)	MAMMARY_GLAND_EPITHELIUM_DEVELOPMENT(GO-0061180)		16	0.7138015	1.4965409	0.045161292	0.27529472	1.0	3739	tags=44%, list=19%, signal=54%
ARTERY_DEVELOPMENT(GO-0060840)	ARTERY_DEVELOPMENT(GO-0060840)		18	0.6866668	1.4965183	0.051829267	0.27321434	1.0	367	tags=11%, list=2%, signal=11%
ION_TRANSPORT(GO-0006811)	ION_TRANSPORT(GO-0006811)		471	0.48842078	1.4945217	0.0	0.27500868	1.0	3244	tags=24%, list=17%, signal=28%
POSITIVE_REGULATION_OF_DEVELOPMENTAL_GROWTH(GO-0048639)	POSITIVE_REGULATION_OF_DEVELOPMENTAL_GROWTH(GO-0048639)		17	0.69660324	1.4943628	0.04107425	0.27320585	1.0	2425	tags=29%, list=12%, signal=34%
EYE_MORPHOGENESIS(GO-0048592)	EYE_MORPHOGENESIS(GO-0048592)		46	0.5848126	1.4889644	0.046195652	0.2823422	1.0	2824	tags=33%, list=14%, signal=38%
REGULATION_OF_STEROID_BIOSYNTHETIC_PROCESS(GO-0050810)	REGULATION_OF_STEROID_BIOSYNTHETIC_PROCESS(GO-0050810)		20	0.67818093	1.4884821	0.053491827	0.28121048	1.0	545	tags=10%, list=3%, signal=10%
REGULATION_OF_OXIDOREDUCTASE_ACTIVITY(GO-0051341)	REGULATION_OF_OXIDOREDUCTASE_ACTIVITY(GO-0051341)		55	0.57072103	1.4860505	0.04249668	0.2841452	1.0	866	tags=13%, list=4%, signal=13%
REGULATION_OF_TRANSFORMING_GROWTH_FACTOR_BETA_RECEPTOR_SIGNALING_PATHWAY(GO-0017015)	REGULATION_OF_TRANSFORMING_GROWTH_FACTOR_BETA_RECEPTOR_SIGNALING_PATHWAY(GO-0017015)		48	0.58237517	1.4844297	0.0379085	0.2856776	1.0	2685	tags=19%, list=14%, signal=22%
EYE_DEVELOPMENT(GO-0001654)	EYE_DEVELOPMENT(GO-0001654)		84	0.5421397	1.4824206	0.024479805	0.28784636	1.0	2824	tags=30%, list=14%, signal=35%
RETINA_DEVELOPMENT_IN_CAMERA-TYPE_EYE(GO-0060041)	RETINA_DEVELOPMENT_IN_CAMERA-TYPE_EYE(GO-0060041)		28	0.62144566	1.4813735	0.03281027	0.2878116	1.0	2427	tags=25%, list=12%, signal=29%
CHORDATE_EMBRYONIC_DEVELOPMENT(GO-0043009)	CHORDATE_EMBRYONIC_DEVELOPMENT(GO-0043009)		96	0.53598523	1.4813294	0.022988506	0.28578305	1.0	2089	tags=21%, list=11%, signal=23%
BEHAVIOR(GO-0007610)	BEHAVIOR(GO-0007610)		112	0.52978027	1.4775597	0.028202115	0.29181314	1.0	3090	tags=24%, list=16%, signal=28%
REGULATION_OF_DENDRITIC_SPINE_DEVELOPMENT(GO-0060998)	REGULATION_OF_DENDRITIC_SPINE_DEVELOPMENT(GO-0060998)		15	0.6846374	1.4738672	0.07309487	0.29801485	1.0	1805	tags=40%, list=9%, signal=44%
REGULATION_OF_ENDOTHELIAL_CELL_PROLIFERATION(GO-0001936)	REGULATION_OF_ENDOTHELIAL_CELL_PROLIFERATION(GO-0001936)		54	0.56174713	1.4732945	0.04713376	0.29709315	1.0	535	tags=7%, list=3%, signal=8%
SKELETAL_SYSTEM_DEVELOPMENT(GO-0001501)	SKELETAL_SYSTEM_DEVELOPMENT(GO-0001501)		158	0.50220436	1.4706161	0.014573991	0.3011244	1.0	2072	tags=21%, list=11%, signal=23%
CELLULAR_RESPONSE_TO_NUTRIENT_LEVELS(GO-0031669)	CELLULAR_RESPONSE_TO_NUTRIENT_LEVELS(GO-0031669)		87	0.5348123	1.469195	0.025830258	0.30218336	1.0	1942	tags=16%, list=10%, signal=18%
POSITIVE_REGULATION_OF_FIBROBLAST_PROLIFERATION(GO-0048146)	POSITIVE_REGULATION_OF_FIBROBLAST_PROLIFERATION(GO-0048146)		24	0.648863	1.4686204	0.054331865	0.30152452	1.0	2971	tags=42%, list=15%, signal=49%
REGULATION_OF_G-PROTEIN_COUPLED_RECEPTOR_PROTEIN_SIGNALING_PATHWAY(GO-0008277)	REGULATION_OF_G-PROTEIN_COUPLED_RECEPTOR_PROTEIN_SIGNALING_PATHWAY(GO-0008277)		52	0.57210517	1.4582877	0.05416116	0.32285494	1.0	2653	tags=33%, list=14%, signal=38%
UNSATURATED_FATTY_ACID_BIOSYNTHETIC_PROCESS(GO-0006636)	UNSATURATED_FATTY_ACID_BIOSYNTHETIC_PROCESS(GO-0006636)		32	0.62105024	1.4564149	0.061870504	0.32514587	1.0	1199	tags=19%, list=6%, signal=20%
CARTILAGE_DEVELOPMENT(GO-0051216)	CARTILAGE_DEVELOPMENT(GO-0051216)		40	0.5885226	1.454122	0.051983584	0.3283698	1.0	1924	tags=28%, list=10%, signal=30%
RESPIRATORY_SYSTEM_DEVELOPMENT(GO-0060541)	RESPIRATORY_SYSTEM_DEVELOPMENT(GO-0060541)		32	0.61614263	1.4524449	0.049365304	0.33039463	1.0	727	tags=9%, list=4%, signal=10%
HEART_LOOPING(GO-0001947)	HEART_LOOPING(GO-0001947)		19	0.66181195	1.4524037	0.069732934	0.32828426	1.0	2356	tags=37%, list=12%, signal=42%
REGULATION_OF_CANONICAL_WNT_RECEPTOR_SIGNALING_PATHWAY(GO-0060828)	REGULATION_OF_CANONICAL_WNT_RECEPTOR_SIGNALING_PATHWAY(GO-0060828)		87	0.52351254	1.4523355	0.031668697	0.32622632	1.0	2535	tags=26%, list=13%, signal=30%
TELENCEPHALON_DEVELOPMENT(GO-0021537)	TELENCEPHALON_DEVELOPMENT(GO-0021537)		48	0.57423586	1.4520131	0.051181104	0.32478178	1.0	3639	tags=35%, list=19%, signal=43%
CHONDROCYTE_DIFFERENTIATION(GO-0002062)	CHONDROCYTE_DIFFERENTIATION(GO-0002062)		20	0.6576947	1.4510224	0.08083832	0.32490662	1.0	1924	tags=30%, list=10%, signal=33%
EMBRYONIC_ORGAN_DEVELOPMENT(GO-0048568)	EMBRYONIC_ORGAN_DEVELOPMENT(GO-0048568)		76	0.5296451	1.4501983	0.04244694	0.32473987	1.0	1351	tags=13%, list=7%, signal=14%
POSITIVE_REGULATION_OF_EPITHELIAL_TO_MESENCHYMAL_TRANSITION(GO-0010718)	POSITIVE_REGULATION_OF_EPITHELIAL_TO_MESENCHYMAL_TRANSITION(GO-0010718)		19	0.6600026	1.4501276	0.0952381	0.322754	1.0	2445	tags=32%, list=13%, signal=36%
CELL-MATRIX_ADHESION(GO-0007160)	CELL-MATRIX_ADHESION(GO-0007160)		41	0.5831808	1.449936	0.06207827	0.3210635	1.0	3184	tags=37%, list=16%, signal=44%
LONG-CHAIN_FATTY_ACID_TRANSPORT(GO-0015909)	LONG-CHAIN_FATTY_ACID_TRANSPORT(GO-0015909)		21	0.64446956	1.4497156	0.08728943	0.31939393	1.0	4499	tags=52%, list=23%, signal=68%
BONE_DEVELOPMENT(GO-0060348)	BONE_DEVELOPMENT(GO-0060348)		33	0.58763754	1.4491627	0.07424243	0.31872788	1.0	2681	tags=33%, list=14%, signal=39%
ICOSANOID_METABOLIC_PROCESS(GO-0006690)	ICOSANOID_METABOLIC_PROCESS(GO-0006690)		43	0.5782563	1.4488963	0.0625	0.3172852	1.0	1199	tags=16%, list=6%, signal=17%
CELLULAR_MODIFIED_AMINO_ACID_METABOLIC_PROCESS(GO-0006575)	CELLULAR_MODIFIED_AMINO_ACID_METABOLIC_PROCESS(GO-0006575)		88	0.52746624	1.4478918	0.036809817	0.3176287	1.0	3250	tags=24%, list=17%, signal=28%
INNER_EAR_DEVELOPMENT(GO-0048839)	INNER_EAR_DEVELOPMENT(GO-0048839)		27	0.6163178	1.4476643	0.055873927	0.31614366	1.0	1947	tags=22%, list=10%, signal=25%
CARDIAC_SEPTUM_DEVELOPMENT(GO-0003279)	CARDIAC_SEPTUM_DEVELOPMENT(GO-0003279)		22	0.63979673	1.447415	0.081871346	0.31476605	1.0	3331	tags=45%, list=17%, signal=55%
REGULATION_OF_WNT_RECEPTOR_SIGNALING_PATHWAY(GO-0030111)	REGULATION_OF_WNT_RECEPTOR_SIGNALING_PATHWAY(GO-0030111)		117	0.5105558	1.4472605	0.028801844	0.3131025	1.0	3096	tags=29%, list=16%, signal=34%
REGULATION_OF_MORPHOGENESIS_OF_A_BRANCHING_STRUCTURE(GO-0060688)	REGULATION_OF_MORPHOGENESIS_OF_A_BRANCHING_STRUCTURE(GO-0060688)		19	0.6731705	1.4471579	0.07044411	0.31135395	1.0	1924	tags=26%, list=10%, signal=29%
DETECTION_OF_STIMULUS(GO-0051606)	DETECTION_OF_STIMULUS(GO-0051606)		90	0.5186749	1.4469552	0.034440346	0.309799	1.0	1969	tags=16%, list=10%, signal=17%
EMBRYONIC_SKELETAL_SYSTEM_DEVELOPMENT(GO-0048706)	EMBRYONIC_SKELETAL_SYSTEM_DEVELOPMENT(GO-0048706)		27	0.62264633	1.4448099	0.065449014	0.3129311	1.0	4774	tags=56%, list=24%, signal=73%
EPITHELIUM_DEVELOPMENT(GO-0060429)	EPITHELIUM_DEVELOPMENT(GO-0060429)		159	0.49766874	1.4420702	0.016930023	0.31684536	1.0	3412	tags=33%, list=17%, signal=39%
PANCREAS_DEVELOPMENT(GO-0031016)	PANCREAS_DEVELOPMENT(GO-0031016)		33	0.60523593	1.4415529	0.06911765	0.31615183	1.0	2855	tags=27%, list=15%, signal=32%
POSITIVE_REGULATION_OF_CELL_DIFFERENTIATION(GO-0045597)	POSITIVE_REGULATION_OF_CELL_DIFFERENTIATION(GO-0045597)		239	0.48553154	1.4390757	0.0064102565	0.31940326	1.0	2631	tags=21%, list=13%, signal=24%
ANION_TRANSPORT(GO-0006820)	ANION_TRANSPORT(GO-0006820)		110	0.5074092	1.4374218	0.030267753	0.32127115	1.0	3244	tags=22%, list=17%, signal=26%
EAR_DEVELOPMENT(GO-0043583)	EAR_DEVELOPMENT(GO-0043583)		38	0.5838987	1.4368463	0.06562054	0.32052904	1.0	2009	tags=21%, list=10%, signal=23%
REGULATION_OF_ORGAN_MORPHOGENESIS(GO-2000027)	REGULATION_OF_ORGAN_MORPHOGENESIS(GO-2000027)		46	0.5638404	1.4337562	0.064986736	0.32565132	1.0	1947	tags=15%, list=10%, signal=17%
BILE_ACID_METABOLIC_PROCESS(GO-0008206)	BILE_ACID_METABOLIC_PROCESS(GO-0008206)		30	0.61663276	1.4321563	0.08345979	0.32754883	1.0	2172	tags=23%, list=11%, signal=26%
GLYCOLYSIS(GO-0006096)	GLYCOLYSIS(GO-0006096)		23	0.6430709	1.430219	0.09035222	0.33006328	1.0	595	tags=13%, list=3%, signal=13%
PIGMENTATION(GO-0043473)	PIGMENTATION(GO-0043473)		28	0.60598075	1.4289343	0.077389985	0.33087623	1.0	1895	tags=25%, list=10%, signal=28%
GLAND_DEVELOPMENT(GO-0048732)	GLAND_DEVELOPMENT(GO-0048732)		62	0.5401702	1.4276112	0.063307494	0.3320258	1.0	3351	tags=34%, list=17%, signal=41%
CENTRAL_NERVOUS_SYSTEM_NEURON_DEVELOPMENT(GO-0021954)	CENTRAL_NERVOUS_SYSTEM_NEURON_DEVELOPMENT(GO-0021954)		15	0.6725484	1.426072	0.08688784	0.33367094	1.0	2773	tags=47%, list=14%, signal=54%
ION_TRANSMEMBRANE_TRANSPORT(GO-0034220)	ION_TRANSMEMBRANE_TRANSPORT(GO-0034220)		172	0.4910055	1.4229703	0.015625	0.33855352	1.0	1374	tags=10%, list=7%, signal=11%
EPITHELIAL_CELL_PROLIFERATION(GO-0050673)	EPITHELIAL_CELL_PROLIFERATION(GO-0050673)		21	0.6270257	1.4212388	0.08607199	0.34031346	1.0	2762	tags=33%, list=14%, signal=39%
PLATELET_ACTIVATION(GO-0030168)	PLATELET_ACTIVATION(GO-0030168)		192	0.48495263	1.4204369	0.015283843	0.3401252	1.0	1004	tags=8%, list=5%, signal=8%
CELL-SUBSTRATE_ADHESION(GO-0031589)	CELL-SUBSTRATE_ADHESION(GO-0031589)		61	0.5402933	1.4200978	0.0554855	0.3390343	1.0	3184	tags=39%, list=16%, signal=47%
NEURON_DIFFERENTIATION(GO-0030182)	NEURON_DIFFERENTIATION(GO-0030182)		435	0.46597737	1.4200101	0.0030549897	0.33735672	1.0	3500	tags=27%, list=18%, signal=33%
REGULATION_OF_NEURON_DIFFERENTIATION(GO-0045664)	REGULATION_OF_NEURON_DIFFERENTIATION(GO-0045664)		131	0.50071144	1.4197801	0.031496063	0.33604318	1.0	2051	tags=21%, list=10%, signal=24%
NEURON_DEATH(GO-0070997)	NEURON_DEATH(GO-0070997)		17	0.6556942	1.419396	0.10271903	0.3350232	1.0	1615	tags=24%, list=8%, signal=26%
POSITIVE_REGULATION_OF_BEHAVIOR(GO-0048520)	POSITIVE_REGULATION_OF_BEHAVIOR(GO-0048520)		53	0.55049133	1.4188495	0.057563588	0.3343231	1.0	2974	tags=23%, list=15%, signal=27%
CENTRAL_NERVOUS_SYSTEM_DEVELOPMENT(GO-0007417)	CENTRAL_NERVOUS_SYSTEM_DEVELOPMENT(GO-0007417)		220	0.48012182	1.4172627	0.0075107296	0.3361076	1.0	3331	tags=30%, list=17%, signal=36%
PROSTAGLANDIN_METABOLIC_PROCESS(GO-0006693)	PROSTAGLANDIN_METABOLIC_PROCESS(GO-0006693)		17	0.65819913	1.4145857	0.11235955	0.3403631	1.0	2206	tags=29%, list=11%, signal=33%
VITAMIN_A_METABOLIC_PROCESS(GO-0006776)	VITAMIN_A_METABOLIC_PROCESS(GO-0006776)		20	0.6401996	1.414178	0.083850935	0.33939835	1.0	631	tags=15%, list=3%, signal=15%
REGULATION_OF_BLOOD_VESSEL_SIZE(GO-0050880)	REGULATION_OF_BLOOD_VESSEL_SIZE(GO-0050880)		15	0.66920555	1.4107648	0.09379968	0.34565407	1.0	1166	tags=27%, list=6%, signal=28%
ACTIVATION_OF_ADENYLATE_CYCLASE_ACTIVITY(GO-0007190)	ACTIVATION_OF_ADENYLATE_CYCLASE_ACTIVITY(GO-0007190)		40	0.56577545	1.4096771	0.060321715	0.3463899	1.0	3041	tags=30%, list=16%, signal=35%
EMBRYONIC_ORGAN_MORPHOGENESIS(GO-0048562)	EMBRYONIC_ORGAN_MORPHOGENESIS(GO-0048562)		48	0.5642666	1.409448	0.062087186	0.34514666	1.0	2009	tags=17%, list=10%, signal=19%
FOREBRAIN_DEVELOPMENT(GO-0030900)	FOREBRAIN_DEVELOPMENT(GO-0030900)		76	0.5300642	1.4091333	0.047387607	0.34404975	1.0	3331	tags=33%, list=17%, signal=40%
POSITIVE_REGULATION_OF_ENDOTHELIAL_CELL_PROLIFERATION(GO-0001938)	POSITIVE_REGULATION_OF_ENDOTHELIAL_CELL_PROLIFERATION(GO-0001938)		35	0.5742456	1.407436	0.08951049	0.34605268	1.0	535	tags=9%, list=3%, signal=9%
ORGANIC_ANION_TRANSPORT(GO-0015711)	ORGANIC_ANION_TRANSPORT(GO-0015711)		47	0.54912734	1.4064959	0.07180851	0.34630963	1.0	1884	tags=13%, list=10%, signal=14%
NEGATIVE_REGULATION_OF_ENDOPEPTIDASE_ACTIVITY(GO-0010951)	NEGATIVE_REGULATION_OF_ENDOPEPTIDASE_ACTIVITY(GO-0010951)		77	0.52005047	1.4045494	0.054187194	0.3489202	1.0	2739	tags=26%, list=14%, signal=30%
CELLULAR_RESPONSE_TO_EXTRACELLULAR_STIMULUS(GO-0031668)	CELLULAR_RESPONSE_TO_EXTRACELLULAR_STIMULUS(GO-0031668)		92	0.50239676	1.40347	0.0548926	0.34952188	1.0	1942	tags=15%, list=10%, signal=17%
VITAMIN_TRANSPORT(GO-0051180)	VITAMIN_TRANSPORT(GO-0051180)		15	0.6639232	1.4029061	0.09485531	0.34902722	1.0	1909	tags=20%, list=10%, signal=22%
REGULATION_OF_NEUROGENESIS(GO-0050767)	REGULATION_OF_NEUROGENESIS(GO-0050767)		162	0.4841101	1.4014481	0.029180696	0.35082433	1.0	3387	tags=28%, list=17%, signal=34%
SKIN_DEVELOPMENT(GO-0043588)	SKIN_DEVELOPMENT(GO-0043588)		15	0.66562635	1.3980062	0.1107595	0.3574278	1.0	3134	tags=47%, list=16%, signal=56%
G-PROTEIN_SIGNALING__COUPLED_TO_CYCLIC_NUCLEOTIDE_SECOND_MESSENGER(GO-0007187)	G-PROTEIN_SIGNALING__COUPLED_TO_CYCLIC_NUCLEOTIDE_SECOND_MESSENGER(GO-0007187)		93	0.5073669	1.3976823	0.05461165	0.3563856	1.0	1265	tags=13%, list=6%, signal=14%
LIPOPROTEIN_METABOLIC_PROCESS(GO-0042157)	LIPOPROTEIN_METABOLIC_PROCESS(GO-0042157)		61	0.53742653	1.3972821	0.06530612	0.35544473	1.0	4130	tags=30%, list=21%, signal=37%
DEVELOPMENTAL_PROCESS_INVOLVED_IN_REPRODUCTION(GO-0003006)	DEVELOPMENTAL_PROCESS_INVOLVED_IN_REPRODUCTION(GO-0003006)		120	0.49369407	1.3965725	0.035714287	0.35539576	1.0	2356	tags=23%, list=12%, signal=25%
NEGATIVE_REGULATION_OF_PROTEIN_COMPLEX_ASSEMBLY(GO-0031333)	NEGATIVE_REGULATION_OF_PROTEIN_COMPLEX_ASSEMBLY(GO-0031333)		27	0.6081265	1.395891	0.10488506	0.3552429	1.0	2750	tags=33%, list=14%, signal=39%
REGULATION_OF_BEHAVIOR(GO-0050795)	REGULATION_OF_BEHAVIOR(GO-0050795)		78	0.5142224	1.3910211	0.06905371	0.36507347	1.0	2974	tags=21%, list=15%, signal=24%
REGULATION_OF_SYNAPTIC_TRANSMISSION(GO-0050804)	REGULATION_OF_SYNAPTIC_TRANSMISSION(GO-0050804)		50	0.54727405	1.39024	0.075675674	0.36523327	1.0	2949	tags=26%, list=15%, signal=31%
NEGATIVE_REGULATION_OF_PEPTIDASE_ACTIVITY(GO-0010466)	NEGATIVE_REGULATION_OF_PEPTIDASE_ACTIVITY(GO-0010466)		80	0.5118762	1.389745	0.056694813	0.3646273	1.0	2806	tags=26%, list=14%, signal=31%
CELL_MORPHOGENESIS_INVOLVED_IN_DIFFERENTIATION(GO-0000904)	CELL_MORPHOGENESIS_INVOLVED_IN_DIFFERENTIATION(GO-0000904)		366	0.45805788	1.3893642	0.0051706308	0.36389634	1.0	3436	tags=27%, list=18%, signal=32%
QUATERNARY_AMMONIUM_GROUP_TRANSPORT(GO-0015697)	QUATERNARY_AMMONIUM_GROUP_TRANSPORT(GO-0015697)		16	0.6474291	1.3893211	0.11382114	0.36227095	1.0	2764	tags=38%, list=14%, signal=44%
REGULATION_OF_CIRCADIAN_RHYTHM(GO-0042752)	REGULATION_OF_CIRCADIAN_RHYTHM(GO-0042752)		16	0.6404984	1.3893167	0.11217949	0.3605296	1.0	3569	tags=38%, list=18%, signal=46%
NEURON_DEVELOPMENT(GO-0048666)	NEURON_DEVELOPMENT(GO-0048666)		382	0.45409152	1.3884724	0.0020408162	0.3608995	1.0	3639	tags=28%, list=19%, signal=34%
REGULATION_OF_ION_HOMEOSTASIS(GO-2000021)	REGULATION_OF_ION_HOMEOSTASIS(GO-2000021)		62	0.5251944	1.385952	0.07253886	0.36517736	1.0	1671	tags=19%, list=9%, signal=21%
POSITIVE_REGULATION_OF_OXIDOREDUCTASE_ACTIVITY(GO-0051353)	POSITIVE_REGULATION_OF_OXIDOREDUCTASE_ACTIVITY(GO-0051353)		27	0.5919991	1.3824422	0.09393064	0.37194064	1.0	866	tags=15%, list=4%, signal=15%
RESPONSE_TO_TOXIN(GO-0009636)	RESPONSE_TO_TOXIN(GO-0009636)		26	0.61551535	1.3816221	0.10778443	0.37209174	1.0	727	tags=15%, list=4%, signal=16%
POSITIVE_REGULATION_OF_ADENYLATE_CYCLASE_ACTIVITY(GO-0045762)	POSITIVE_REGULATION_OF_ADENYLATE_CYCLASE_ACTIVITY(GO-0045762)		41	0.5613436	1.3803079	0.08134642	0.3736404	1.0	3041	tags=29%, list=16%, signal=35%
REGULATION_OF_EPITHELIAL_TO_MESENCHYMAL_TRANSITION(GO-0010717)	REGULATION_OF_EPITHELIAL_TO_MESENCHYMAL_TRANSITION(GO-0010717)		32	0.5757817	1.3791099	0.10277778	0.37496197	1.0	2735	tags=34%, list=14%, signal=40%
CYCLIC-NUCLEOTIDE-MEDIATED_SIGNALING(GO-0019935)	CYCLIC-NUCLEOTIDE-MEDIATED_SIGNALING(GO-0019935)		103	0.49258795	1.3788939	0.04368932	0.37364843	1.0	2414	tags=17%, list=12%, signal=20%
REGULATION_OF_CALCIUM_ION_TRANSPORT(GO-0051924)	REGULATION_OF_CALCIUM_ION_TRANSPORT(GO-0051924)		88	0.51515794	1.3747778	0.049636804	0.38188457	1.0	1919	tags=18%, list=10%, signal=20%
REGULATION_OF_CARTILAGE_DEVELOPMENT(GO-0061035)	REGULATION_OF_CARTILAGE_DEVELOPMENT(GO-0061035)		16	0.6414931	1.3735884	0.12654321	0.38278428	1.0	3412	tags=38%, list=17%, signal=45%
BRAIN_DEVELOPMENT(GO-0007420)	BRAIN_DEVELOPMENT(GO-0007420)		136	0.47724038	1.3733156	0.040415704	0.38174644	1.0	3331	tags=29%, list=17%, signal=35%
VESICLE-MEDIATED_TRANSPORT(GO-0016192)	VESICLE-MEDIATED_TRANSPORT(GO-0016192)		460	0.45097625	1.3732669	0.00508647	0.38011175	1.0	4333	tags=30%, list=22%, signal=38%
REGULATION_OF_DENDRITE_MORPHOGENESIS(GO-0048814)	REGULATION_OF_DENDRITE_MORPHOGENESIS(GO-0048814)		20	0.610994	1.3724257	0.11029412	0.3805036	1.0	1805	tags=35%, list=9%, signal=39%
NEURON_PROJECTION_DEVELOPMENT(GO-0031175)	NEURON_PROJECTION_DEVELOPMENT(GO-0031175)		349	0.4453558	1.3712226	0.012448133	0.3817607	1.0	3639	tags=28%, list=19%, signal=34%
FATTY_ACID_TRANSPORT(GO-0015908)	FATTY_ACID_TRANSPORT(GO-0015908)		25	0.59412766	1.3708936	0.10995542	0.3808941	1.0	2764	tags=32%, list=14%, signal=37%
SUPEROXIDE_METABOLIC_PROCESS(GO-0006801)	SUPEROXIDE_METABOLIC_PROCESS(GO-0006801)		21	0.6130048	1.3707298	0.1006192	0.379553	1.0	2509	tags=29%, list=13%, signal=33%
NOTCH_RECEPTOR_PROCESSING(GO-0007220)	NOTCH_RECEPTOR_PROCESSING(GO-0007220)		15	0.6482911	1.3704616	0.13128039	0.37856516	1.0	2179	tags=27%, list=11%, signal=30%
ACTIVATION_OF_SIGNALING_PROTEIN_ACTIVITY_INVOLVED_IN_UNFOLDED_PROTEIN_RESPONSE(GO-0006987)	ACTIVATION_OF_SIGNALING_PROTEIN_ACTIVITY_INVOLVED_IN_UNFOLDED_PROTEIN_RESPONSE(GO-0006987)		61	0.52233624	1.3658879	0.08531995	0.3875151	1.0	5734	tags=57%, list=29%, signal=81%
CARBOXYLIC_ACID_TRANSPORT(GO-0046942)	CARBOXYLIC_ACID_TRANSPORT(GO-0046942)		122	0.4790839	1.365498	0.048122067	0.38674212	1.0	3087	tags=28%, list=16%, signal=33%
BLOOD_VESSEL_DEVELOPMENT(GO-0001568)	BLOOD_VESSEL_DEVELOPMENT(GO-0001568)		148	0.46819183	1.3651533	0.034285713	0.3859002	1.0	1273	tags=14%, list=7%, signal=14%
NEURON_MIGRATION(GO-0001764)	NEURON_MIGRATION(GO-0001764)		20	0.6050297	1.3619738	0.120610684	0.39186597	1.0	3040	tags=40%, list=16%, signal=47%
AMINO_ACID_TRANSMEMBRANE_TRANSPORT(GO-0003333)	AMINO_ACID_TRANSMEMBRANE_TRANSPORT(GO-0003333)		17	0.63544804	1.361939	0.12908497	0.39021516	1.0	2764	tags=47%, list=14%, signal=55%
KERATINOCYTE_DIFFERENTIATION(GO-0030216)	KERATINOCYTE_DIFFERENTIATION(GO-0030216)		24	0.5954733	1.3606718	0.11261261	0.3915358	1.0	3098	tags=50%, list=16%, signal=59%
REGULATION_OF_DEVELOPMENTAL_GROWTH(GO-0048638)	REGULATION_OF_DEVELOPMENTAL_GROWTH(GO-0048638)		38	0.5688525	1.3588147	0.09677419	0.39449427	1.0	1286	tags=16%, list=7%, signal=17%
POSITIVE_REGULATION_OF_LOCOMOTION(GO-0040017)	POSITIVE_REGULATION_OF_LOCOMOTION(GO-0040017)		154	0.46971625	1.3587952	0.040586244	0.3928452	1.0	2805	tags=21%, list=14%, signal=24%
NEURON_PROJECTION_MORPHOGENESIS(GO-0048812)	NEURON_PROJECTION_MORPHOGENESIS(GO-0048812)		325	0.44636694	1.3560333	0.011410789	0.3980798	1.0	3639	tags=28%, list=19%, signal=34%
CELL_ADHESION(GO-0007155)	CELL_ADHESION(GO-0007155)		267	0.45299917	1.353028	0.019128587	0.40409192	1.0	3283	tags=28%, list=17%, signal=33%
REGULATION_OF_CYTOKINE_PRODUCTION_INVOLVED_IN_IMMUNE_RESPONSE(GO-0002718)	REGULATION_OF_CYTOKINE_PRODUCTION_INVOLVED_IN_IMMUNE_RESPONSE(GO-0002718)		27	0.58116454	1.3530238	0.124076806	0.40237653	1.0	309	tags=7%, list=2%, signal=8%
OSSIFICATION(GO-0001503)	OSSIFICATION(GO-0001503)		57	0.52164936	1.352905	0.1029601	0.4009832	1.0	2480	tags=23%, list=13%, signal=26%
VESICLE_TARGETING__TO__FROM_OR_WITHIN_GOLGI(GO-0048199)	VESICLE_TARGETING__TO__FROM_OR_WITHIN_GOLGI(GO-0048199)		23	0.58837825	1.3506483	0.115384616	0.40480533	1.0	6522	tags=78%, list=33%, signal=117%
RESPONSE_TO_EXTRACELLULAR_STIMULUS(GO-0009991)	RESPONSE_TO_EXTRACELLULAR_STIMULUS(GO-0009991)		133	0.46768355	1.3499143	0.06375839	0.40501496	1.0	1942	tags=14%, list=10%, signal=15%
C21-STEROID_HORMONE_METABOLIC_PROCESS(GO-0008207)	C21-STEROID_HORMONE_METABOLIC_PROCESS(GO-0008207)		22	0.59788114	1.3484726	0.12518854	0.40690577	1.0	147	tags=9%, list=1%, signal=9%
POSITIVE_REGULATION_OF_STRESS-ACTIVATED_MAPK_CASCADE(GO-0032874)	POSITIVE_REGULATION_OF_STRESS-ACTIVATED_MAPK_CASCADE(GO-0032874)		34	0.5580857	1.3473758	0.121522695	0.40786856	1.0	3477	tags=18%, list=18%, signal=21%
HEMOSTASIS(GO-0007599)	HEMOSTASIS(GO-0007599)		438	0.43554494	1.346734	0.012182741	0.40776217	1.0	3150	tags=18%, list=16%, signal=20%
REGULATION_OF_LOCOMOTION(GO-0040012)	REGULATION_OF_LOCOMOTION(GO-0040012)		273	0.44510233	1.3460612	0.03628602	0.4077737	1.0	2855	tags=21%, list=15%, signal=25%
ISOPRENOID_METABOLIC_PROCESS(GO-0006720)	ISOPRENOID_METABOLIC_PROCESS(GO-0006720)		47	0.5340858	1.3436373	0.096525095	0.41213065	1.0	1878	tags=21%, list=10%, signal=23%
REGULATION_OF_MUSCLE_CONTRACTION(GO-0006937)	REGULATION_OF_MUSCLE_CONTRACTION(GO-0006937)		41	0.53700525	1.3422351	0.12417437	0.4138664	1.0	1740	tags=27%, list=9%, signal=29%
NEGATIVE_REGULATION_OF_CANONICAL_WNT_RECEPTOR_SIGNALING_PATHWAY(GO-0090090)	NEGATIVE_REGULATION_OF_CANONICAL_WNT_RECEPTOR_SIGNALING_PATHWAY(GO-0090090)		56	0.52046907	1.341333	0.078249335	0.41450685	1.0	2751	tags=29%, list=14%, signal=33%
AXONOGENESIS(GO-0007409)	AXONOGENESIS(GO-0007409)		310	0.43806463	1.3406905	0.020811655	0.4143802	1.0	3639	tags=28%, list=19%, signal=34%
REGULATION_OF_BODY_FLUID_LEVELS(GO-0050878)	REGULATION_OF_BODY_FLUID_LEVELS(GO-0050878)		469	0.43728688	1.3406396	0.009155646	0.41278386	1.0	3150	tags=18%, list=16%, signal=21%
LEUKOCYTE_CELL-CELL_ADHESION(GO-0007159)	LEUKOCYTE_CELL-CELL_ADHESION(GO-0007159)		25	0.5888001	1.3404335	0.12946428	0.4116368	1.0	4748	tags=40%, list=24%, signal=53%
REGULATION_OF_ACTIN_FILAMENT-BASED_PROCESS(GO-0032970)	REGULATION_OF_ACTIN_FILAMENT-BASED_PROCESS(GO-0032970)		103	0.4759324	1.3396525	0.07442977	0.4119326	1.0	2051	tags=16%, list=10%, signal=17%
NEGATIVE_REGULATION_OF_CELL_PROLIFERATION(GO-0008285)	NEGATIVE_REGULATION_OF_CELL_PROLIFERATION(GO-0008285)		311	0.442265	1.3385913	0.020746889	0.41288203	1.0	2876	tags=20%, list=15%, signal=23%
NEGATIVE_REGULATION_OF_LIPID_METABOLIC_PROCESS(GO-0045833)	NEGATIVE_REGULATION_OF_LIPID_METABOLIC_PROCESS(GO-0045833)		34	0.54756427	1.3375385	0.12195122	0.4140684	1.0	1625	tags=15%, list=8%, signal=16%
BONE_MORPHOGENESIS(GO-0060349)	BONE_MORPHOGENESIS(GO-0060349)		17	0.62031037	1.3374239	0.14329737	0.4127365	1.0	2480	tags=35%, list=13%, signal=40%
POSITIVE_REGULATION_OF_CELL-CELL_ADHESION(GO-0022409)	POSITIVE_REGULATION_OF_CELL-CELL_ADHESION(GO-0022409)		17	0.61756474	1.3373578	0.14984228	0.41128466	1.0	2445	tags=35%, list=13%, signal=40%
PROSTANOID_METABOLIC_PROCESS(GO-0006692)	PROSTANOID_METABOLIC_PROCESS(GO-0006692)		25	0.5760804	1.3372599	0.13333334	0.40989825	1.0	1104	tags=16%, list=6%, signal=17%
BLOOD_COAGULATION(GO-0007596)	BLOOD_COAGULATION(GO-0007596)		434	0.43650314	1.3369343	0.0101936795	0.40908653	1.0	3150	tags=18%, list=16%, signal=21%
POSITIVE_REGULATION_OF_CAMP_BIOSYNTHETIC_PROCESS(GO-0030819)	POSITIVE_REGULATION_OF_CAMP_BIOSYNTHETIC_PROCESS(GO-0030819)		58	0.5135833	1.3363973	0.103896104	0.40886638	1.0	1490	tags=17%, list=8%, signal=19%
NEGATIVE_REGULATION_OF_WNT_RECEPTOR_SIGNALING_PATHWAY(GO-0030178)	NEGATIVE_REGULATION_OF_WNT_RECEPTOR_SIGNALING_PATHWAY(GO-0030178)		73	0.49379653	1.335898	0.095838584	0.40854535	1.0	3096	tags=29%, list=16%, signal=34%
REGULATION_OF_FIBROBLAST_PROLIFERATION(GO-0048145)	REGULATION_OF_FIBROBLAST_PROLIFERATION(GO-0048145)		39	0.5406918	1.3356183	0.12017167	0.4076618	1.0	5255	tags=49%, list=27%, signal=67%
REGULATION_OF_OSSIFICATION(GO-0030278)	REGULATION_OF_OSSIFICATION(GO-0030278)		72	0.5008921	1.3338686	0.07832898	0.4104139	1.0	2855	tags=22%, list=15%, signal=26%
POSITIVE_REGULATION_OF_LYASE_ACTIVITY(GO-0051349)	POSITIVE_REGULATION_OF_LYASE_ACTIVITY(GO-0051349)		44	0.5304475	1.3327965	0.110363394	0.41142422	1.0	1490	tags=20%, list=8%, signal=22%
POSITIVE_REGULATION_OF_CHEMOTAXIS(GO-0050921)	POSITIVE_REGULATION_OF_CHEMOTAXIS(GO-0050921)		48	0.5243155	1.332564	0.109643325	0.41043288	1.0	2974	tags=19%, list=15%, signal=22%
RESPONSE_TO_METAL_ION(GO-0010038)	RESPONSE_TO_METAL_ION(GO-0010038)		89	0.48721153	1.3319902	0.08131068	0.4103137	1.0	1969	tags=18%, list=10%, signal=20%
CELLULAR_RESPONSE_TO_NUTRIENT(GO-0031670)	CELLULAR_RESPONSE_TO_NUTRIENT(GO-0031670)		45	0.521466	1.331642	0.12567568	0.40959376	1.0	1942	tags=22%, list=10%, signal=25%
REGULATION_OF_BONE_MINERALIZATION(GO-0030500)	REGULATION_OF_BONE_MINERALIZATION(GO-0030500)		36	0.53611785	1.3315935	0.12885155	0.40815336	1.0	2009	tags=22%, list=10%, signal=25%
POSITIVE_REGULATION_OF_GLUCOSE_IMPORT(GO-0046326)	POSITIVE_REGULATION_OF_GLUCOSE_IMPORT(GO-0046326)		19	0.60788745	1.3312666	0.14444445	0.40740386	1.0	697	tags=16%, list=4%, signal=16%
CELL_GROWTH(GO-0016049)	CELL_GROWTH(GO-0016049)		33	0.5513493	1.3312018	0.14127424	0.4060133	1.0	4331	tags=39%, list=22%, signal=51%
NEGATIVE_REGULATION_OF_MYELOID_CELL_DIFFERENTIATION(GO-0045638)	NEGATIVE_REGULATION_OF_MYELOID_CELL_DIFFERENTIATION(GO-0045638)		29	0.5720535	1.3308647	0.12669684	0.4053171	1.0	2855	tags=31%, list=15%, signal=36%
POSITIVE_REGULATION_OF_CALCIUM_ION_TRANSPORT_INTO_CYTOSOL(GO-0010524)	POSITIVE_REGULATION_OF_CALCIUM_ION_TRANSPORT_INTO_CYTOSOL(GO-0010524)		16	0.6258666	1.330735	0.15885022	0.4041454	1.0	1348	tags=25%, list=7%, signal=27%
LEARNING_OR_MEMORY(GO-0007611)	LEARNING_OR_MEMORY(GO-0007611)		40	0.54484725	1.3299689	0.11333334	0.4044249	1.0	3041	tags=30%, list=16%, signal=35%
CELL_MORPHOGENESIS(GO-0000902)	CELL_MORPHOGENESIS(GO-0000902)		449	0.43342096	1.3298242	0.01525941	0.40331513	1.0	3758	tags=28%, list=19%, signal=34%
REGULATION_OF_SMOOTH_MUSCLE_CELL_PROLIFERATION(GO-0048660)	REGULATION_OF_SMOOTH_MUSCLE_CELL_PROLIFERATION(GO-0048660)		33	0.55846924	1.3296613	0.12087912	0.40223384	1.0	2487	tags=24%, list=13%, signal=28%
WOUND_HEALING(GO-0042060)	WOUND_HEALING(GO-0042060)		474	0.4322311	1.32833	0.014155713	0.40386927	1.0	3150	tags=19%, list=16%, signal=22%
RESPONSE_TO_DRUG(GO-0042493)	RESPONSE_TO_DRUG(GO-0042493)		88	0.4807009	1.3280618	0.089440994	0.40290973	1.0	2427	tags=20%, list=12%, signal=23%
TUBE_DEVELOPMENT(GO-0035295)	TUBE_DEVELOPMENT(GO-0035295)		113	0.4615698	1.3243853	0.095011875	0.41015568	1.0	2498	tags=21%, list=13%, signal=24%
EMBRYO_DEVELOPMENT(GO-0009790)	EMBRYO_DEVELOPMENT(GO-0009790)		211	0.44681463	1.3242137	0.043243244	0.4091104	1.0	2089	tags=18%, list=11%, signal=20%
REGULATION_OF_CELL_MIGRATION(GO-0030334)	REGULATION_OF_CELL_MIGRATION(GO-0030334)		243	0.4392925	1.3238158	0.035827186	0.40852222	1.0	2805	tags=20%, list=14%, signal=23%
ANATOMICAL_STRUCTURE_FORMATION_INVOLVED_IN_MORPHOGENESIS(GO-0048646)	ANATOMICAL_STRUCTURE_FORMATION_INVOLVED_IN_MORPHOGENESIS(GO-0048646)		257	0.44088265	1.3237996	0.04375667	0.4070683	1.0	2051	tags=16%, list=10%, signal=18%
LIPID_CATABOLIC_PROCESS(GO-0016042)	LIPID_CATABOLIC_PROCESS(GO-0016042)		91	0.48317355	1.3236544	0.087677725	0.40594125	1.0	2660	tags=23%, list=14%, signal=27%
G-PROTEIN_COUPLED_RECEPTOR_SIGNALING_PATHWAY(GO-0007186)	G-PROTEIN_COUPLED_RECEPTOR_SIGNALING_PATHWAY(GO-0007186)		374	0.43705872	1.3220315	0.018499486	0.4084628	1.0	1439	tags=10%, list=7%, signal=10%
REGULATION_OF_DENDRITE_DEVELOPMENT(GO-0050773)	REGULATION_OF_DENDRITE_DEVELOPMENT(GO-0050773)		27	0.5679138	1.3205116	0.13848397	0.4106384	1.0	1805	tags=30%, list=9%, signal=33%
LEUKOCYTE_MIGRATION(GO-0050900)	LEUKOCYTE_MIGRATION(GO-0050900)		158	0.45547375	1.320398	0.06802721	0.40944925	1.0	2656	tags=17%, list=14%, signal=20%
REGULATION_OF_PROTEIN_SECRETION(GO-0050708)	REGULATION_OF_PROTEIN_SECRETION(GO-0050708)		75	0.4929712	1.3194354	0.10492228	0.41040525	1.0	2430	tags=19%, list=12%, signal=21%
POTASSIUM_ION_TRANSPORT(GO-0006813)	POTASSIUM_ION_TRANSPORT(GO-0006813)		42	0.5217364	1.3185285	0.11172414	0.41115344	1.0	1209	tags=17%, list=6%, signal=18%
CELL_ACTIVATION(GO-0001775)	CELL_ACTIVATION(GO-0001775)		318	0.43507162	1.317961	0.028008299	0.4111214	1.0	2445	tags=13%, list=13%, signal=14%
REGULATION_OF_CELL_PROJECTION_ASSEMBLY(GO-0060491)	REGULATION_OF_CELL_PROJECTION_ASSEMBLY(GO-0060491)		29	0.5655362	1.3171868	0.13611111	0.41153273	1.0	2759	tags=28%, list=14%, signal=32%
REGULATION_OF_S_PHASE(GO-0033261)	REGULATION_OF_S_PHASE(GO-0033261)		20	0.5896053	1.3168037	0.14916286	0.41088894	1.0	8	tags=5%, list=0%, signal=5%
MAMMARY_GLAND_DEVELOPMENT(GO-0030879)	MAMMARY_GLAND_DEVELOPMENT(GO-0030879)		29	0.56149924	1.3129278	0.16034986	0.41864282	1.0	3174	tags=31%, list=16%, signal=37%
CAMP-MEDIATED_SIGNALING(GO-0019933)	CAMP-MEDIATED_SIGNALING(GO-0019933)		64	0.50110656	1.31267	0.11125158	0.41778713	1.0	3041	tags=27%, list=16%, signal=31%
G-PROTEIN_SIGNALING__COUPLED_TO_CAMP_NUCLEOTIDE_SECOND_MESSENGER(GO-0007188)	G-PROTEIN_SIGNALING__COUPLED_TO_CAMP_NUCLEOTIDE_SECOND_MESSENGER(GO-0007188)		57	0.4996248	1.3125004	0.124040924	0.41674295	1.0	3041	tags=26%, list=16%, signal=31%
POSITIVE_REGULATION_OF_PATHWAY-RESTRICTED_SMAD_PROTEIN_PHOSPHORYLATION(GO-0010862)	POSITIVE_REGULATION_OF_PATHWAY-RESTRICTED_SMAD_PROTEIN_PHOSPHORYLATION(GO-0010862)		16	0.6085678	1.3093485	0.16640253	0.42320138	1.0	827	tags=19%, list=4%, signal=20%
REGULATION_OF_MULTICELLULAR_ORGANISM_GROWTH(GO-0040014)	REGULATION_OF_MULTICELLULAR_ORGANISM_GROWTH(GO-0040014)		15	0.63138527	1.3059268	0.1671875	0.43004763	1.0	1317	tags=20%, list=7%, signal=21%
NEGATIVE_REGULATION_OF_PROTEIN_BINDING(GO-0032091)	NEGATIVE_REGULATION_OF_PROTEIN_BINDING(GO-0032091)		25	0.58389974	1.3057302	0.13496932	0.42901164	1.0	2985	tags=36%, list=15%, signal=42%
VASCULATURE_DEVELOPMENT(GO-0001944)	VASCULATURE_DEVELOPMENT(GO-0001944)		159	0.45288992	1.305424	0.08093126	0.42838532	1.0	1273	tags=13%, list=7%, signal=13%
POSITIVE_REGULATION_OF_EPITHELIAL_CELL_PROLIFERATION(GO-0050679)	POSITIVE_REGULATION_OF_EPITHELIAL_CELL_PROLIFERATION(GO-0050679)		65	0.49694708	1.3044263	0.105058365	0.42939195	1.0	697	tags=9%, list=4%, signal=10%
REGULATION_OF_CELL_MOTILITY(GO-2000145)	REGULATION_OF_CELL_MOTILITY(GO-2000145)		260	0.43175033	1.3037239	0.033898305	0.42969477	1.0	2855	tags=20%, list=15%, signal=24%
LEUKOCYTE_PROLIFERATION(GO-0070661)	LEUKOCYTE_PROLIFERATION(GO-0070661)		19	0.58360845	1.3017485	0.16946565	0.43308654	1.0	1217	tags=26%, list=6%, signal=28%
RESPONSE_TO_XENOBIOTIC_STIMULUS(GO-0009410)	RESPONSE_TO_XENOBIOTIC_STIMULUS(GO-0009410)		133	0.45110738	1.3011497	0.08695652	0.43309268	1.0	3129	tags=22%, list=16%, signal=26%
GLUCOSE_CATABOLIC_PROCESS(GO-0006007)	GLUCOSE_CATABOLIC_PROCESS(GO-0006007)		32	0.53932816	1.3008875	0.15020862	0.43232265	1.0	595	tags=9%, list=3%, signal=10%
SPERMATID_DIFFERENTIATION(GO-0048515)	SPERMATID_DIFFERENTIATION(GO-0048515)		24	0.5707463	1.2993512	0.15568863	0.43459663	1.0	2204	tags=25%, list=11%, signal=28%
CELLULAR_RESPONSE_TO_XENOBIOTIC_STIMULUS(GO-0071466)	CELLULAR_RESPONSE_TO_XENOBIOTIC_STIMULUS(GO-0071466)		133	0.45110738	1.2978902	0.06864989	0.4368006	1.0	3129	tags=22%, list=16%, signal=26%
HINDBRAIN_DEVELOPMENT(GO-0030902)	HINDBRAIN_DEVELOPMENT(GO-0030902)		20	0.58693534	1.2953609	0.16240601	0.44146088	1.0	727	tags=10%, list=4%, signal=10%
NEGATIVE_REGULATION_OF_CYSTEINE-TYPE_ENDOPEPTIDASE_ACTIVITY_INVOLVED_IN_APOPTOTIC_PROCESS(GO-0043154)	NEGATIVE_REGULATION_OF_CYSTEINE-TYPE_ENDOPEPTIDASE_ACTIVITY_INVOLVED_IN_APOPTOTIC_PROCESS(GO-0043154)		42	0.50622845	1.2944405	0.13114753	0.4423254	1.0	2685	tags=29%, list=14%, signal=33%
PALATE_DEVELOPMENT(GO-0060021)	PALATE_DEVELOPMENT(GO-0060021)		29	0.54225224	1.2922233	0.16138329	0.44634938	1.0	1450	tags=24%, list=7%, signal=26%
RESPONSE_TO_CALCIUM_ION(GO-0051592)	RESPONSE_TO_CALCIUM_ION(GO-0051592)		49	0.50996846	1.292205	0.13779527	0.44492987	1.0	1969	tags=20%, list=10%, signal=23%
NEGATIVE_REGULATION_OF_PHOSPHATASE_ACTIVITY(GO-0010923)	NEGATIVE_REGULATION_OF_PHOSPHATASE_ACTIVITY(GO-0010923)		49	0.5090064	1.290784	0.15333334	0.44700035	1.0	2272	tags=20%, list=12%, signal=23%
POSITIVE_REGULATION_OF_GROWTH(GO-0045927)	POSITIVE_REGULATION_OF_GROWTH(GO-0045927)		66	0.48956838	1.2903837	0.13572343	0.44652286	1.0	2445	tags=20%, list=13%, signal=22%
POSITIVE_REGULATION_OF_SECRETION(GO-0051047)	POSITIVE_REGULATION_OF_SECRETION(GO-0051047)		103	0.46191108	1.287887	0.115116276	0.45134577	1.0	2384	tags=19%, list=12%, signal=22%
AXON_GUIDANCE(GO-0007411)	AXON_GUIDANCE(GO-0007411)		277	0.42698774	1.2865298	0.074501574	0.45336163	1.0	3436	tags=26%, list=18%, signal=31%
POSITIVE_REGULATION_OF_OSTEOBLAST_DIFFERENTIATION(GO-0045669)	POSITIVE_REGULATION_OF_OSTEOBLAST_DIFFERENTIATION(GO-0045669)		24	0.56618977	1.286361	0.16743472	0.45232144	1.0	2631	tags=38%, list=13%, signal=43%
POSITIVE_REGULATION_OF_CELL_ADHESION(GO-0045785)	POSITIVE_REGULATION_OF_CELL_ADHESION(GO-0045785)		59	0.48954758	1.2862754	0.13341646	0.45107174	1.0	2445	tags=25%, list=13%, signal=29%
CELL_PROJECTION_ORGANIZATION(GO-0030030)	CELL_PROJECTION_ORGANIZATION(GO-0030030)		448	0.41607133	1.2853569	0.028542304	0.45184153	1.0	4007	tags=29%, list=21%, signal=35%
ER-ASSOCIATED_PROTEIN_CATABOLIC_PROCESS(GO-0030433)	ER-ASSOCIATED_PROTEIN_CATABOLIC_PROCESS(GO-0030433)		29	0.5440602	1.2851216	0.16936672	0.45097336	1.0	6140	tags=66%, list=31%, signal=95%
ENDOPLASMIC_RETICULUM_UNFOLDED_PROTEIN_RESPONSE(GO-0030968)	ENDOPLASMIC_RETICULUM_UNFOLDED_PROTEIN_RESPONSE(GO-0030968)		71	0.48085007	1.2849108	0.122347064	0.4500469	1.0	6547	tags=63%, list=34%, signal=95%
POSITIVE_REGULATION_OF_TYROSINE_PHOSPHORYLATION_OF_STAT3_PROTEIN(GO-0042517)	POSITIVE_REGULATION_OF_TYROSINE_PHOSPHORYLATION_OF_STAT3_PROTEIN(GO-0042517)		20	0.5804267	1.2837535	0.18266253	0.4515685	1.0	3824	tags=40%, list=20%, signal=50%
CHOLESTEROL_EFFLUX(GO-0033344)	CHOLESTEROL_EFFLUX(GO-0033344)		20	0.5720084	1.2813349	0.1860817	0.45617354	1.0	4456	tags=45%, list=23%, signal=58%
HEMOPOIESIS(GO-0030097)	HEMOPOIESIS(GO-0030097)		146	0.4449321	1.2805661	0.079865016	0.45673686	1.0	1999	tags=14%, list=10%, signal=15%
XENOBIOTIC_METABOLIC_PROCESS(GO-0006805)	XENOBIOTIC_METABOLIC_PROCESS(GO-0006805)		132	0.4511156	1.2802734	0.08073818	0.4559874	1.0	3129	tags=22%, list=16%, signal=26%
REGULATION_OF_CELLULAR_COMPONENT_MOVEMENT(GO-0051270)	REGULATION_OF_CELLULAR_COMPONENT_MOVEMENT(GO-0051270)		273	0.42188045	1.2786921	0.06631579	0.4583215	1.0	2855	tags=20%, list=15%, signal=23%
CHEMOTAXIS(GO-0006935)	CHEMOTAXIS(GO-0006935)		390	0.41938594	1.2785835	0.030927835	0.45712957	1.0	3500	tags=24%, list=18%, signal=28%
REGULATION_OF_EPIDERMIS_DEVELOPMENT(GO-0045682)	REGULATION_OF_EPIDERMIS_DEVELOPMENT(GO-0045682)		17	0.5890837	1.2780899	0.17575757	0.45706874	1.0	866	tags=18%, list=4%, signal=18%
SPERMATID_DEVELOPMENT(GO-0007286)	SPERMATID_DEVELOPMENT(GO-0007286)		22	0.5566838	1.2776425	0.18902439	0.45680314	1.0	1895	tags=18%, list=10%, signal=20%
CELLULAR_AMIDE_METABOLIC_PROCESS(GO-0043603)	CELLULAR_AMIDE_METABOLIC_PROCESS(GO-0043603)		18	0.59105647	1.2766818	0.20243531	0.4577627	1.0	228	tags=11%, list=1%, signal=11%
REGULATION_OF_ENDOTHELIAL_CELL_MIGRATION(GO-0010594)	REGULATION_OF_ENDOTHELIAL_CELL_MIGRATION(GO-0010594)		55	0.4935905	1.2757162	0.15026596	0.45877275	1.0	2759	tags=22%, list=14%, signal=25%
REGULATION_OF_CALCIUM_ION_TRANSPORT_INTO_CYTOSOL(GO-0010522)	REGULATION_OF_CALCIUM_ION_TRANSPORT_INTO_CYTOSOL(GO-0010522)		25	0.5528481	1.2744561	0.18287373	0.46042308	1.0	1348	tags=20%, list=7%, signal=21%
NEURAL_TUBE_DEVELOPMENT(GO-0021915)	NEURAL_TUBE_DEVELOPMENT(GO-0021915)		32	0.5396265	1.274258	0.16361073	0.45950222	1.0	1895	tags=19%, list=10%, signal=21%
DENDRITE_DEVELOPMENT(GO-0016358)	DENDRITE_DEVELOPMENT(GO-0016358)		22	0.55900085	1.2737869	0.18003026	0.45934358	1.0	2985	tags=32%, list=15%, signal=38%
AMEBOIDAL_CELL_MIGRATION(GO-0001667)	AMEBOIDAL_CELL_MIGRATION(GO-0001667)		15	0.6101312	1.2727907	0.209375	0.46057087	1.0	4753	tags=60%, list=24%, signal=79%
REGULATION_OF_CHEMOKINE_PRODUCTION(GO-0032642)	REGULATION_OF_CHEMOKINE_PRODUCTION(GO-0032642)		31	0.53351504	1.2690241	0.18115942	0.46861622	1.0	3739	tags=29%, list=19%, signal=36%
REGULATION_OF_CAMP_BIOSYNTHETIC_PROCESS(GO-0030817)	REGULATION_OF_CAMP_BIOSYNTHETIC_PROCESS(GO-0030817)		91	0.46018344	1.2676406	0.11660777	0.47075084	1.0	1490	tags=15%, list=8%, signal=17%
BLOOD_VESSEL_MORPHOGENESIS(GO-0048514)	BLOOD_VESSEL_MORPHOGENESIS(GO-0048514)		128	0.44569612	1.2675384	0.10655738	0.4696026	1.0	3331	tags=22%, list=17%, signal=26%
VESICLE_LOCALIZATION(GO-0051648)	VESICLE_LOCALIZATION(GO-0051648)		51	0.49232066	1.2647727	0.16732027	0.4749672	1.0	5373	tags=53%, list=28%, signal=73%
POSITIVE_REGULATION_OF_STRESS-ACTIVATED_PROTEIN_KINASE_SIGNALING_CASCADE(GO-0070304)	POSITIVE_REGULATION_OF_STRESS-ACTIVATED_PROTEIN_KINASE_SIGNALING_CASCADE(GO-0070304)		35	0.51299745	1.2642746	0.15602838	0.47485468	1.0	3477	tags=17%, list=18%, signal=21%
POTASSIUM_ION_TRANSMEMBRANE_TRANSPORT(GO-0071805)	POTASSIUM_ION_TRANSMEMBRANE_TRANSPORT(GO-0071805)		36	0.5124189	1.2629269	0.18472221	0.47687894	1.0	1209	tags=17%, list=6%, signal=18%
VITAMIN_METABOLIC_PROCESS(GO-0006766)	VITAMIN_METABOLIC_PROCESS(GO-0006766)		85	0.45665833	1.2618169	0.12530713	0.4783701	1.0	2995	tags=18%, list=15%, signal=21%
EMBRYONIC_LIMB_MORPHOGENESIS(GO-0030326)	EMBRYONIC_LIMB_MORPHOGENESIS(GO-0030326)		26	0.5544991	1.261709	0.1923077	0.47718942	1.0	2995	tags=31%, list=15%, signal=36%
RESPONSE_TO_UNFOLDED_PROTEIN(GO-0006986)	RESPONSE_TO_UNFOLDED_PROTEIN(GO-0006986)		91	0.45431963	1.2610556	0.1416765	0.47753665	1.0	5734	tags=54%, list=29%, signal=76%
REGULATION_OF_CYCLIN-DEPENDENT_PROTEIN_KINASE_ACTIVITY(GO-0000079)	REGULATION_OF_CYCLIN-DEPENDENT_PROTEIN_KINASE_ACTIVITY(GO-0000079)		56	0.4790645	1.2597634	0.16020672	0.4796034	1.0	2751	tags=25%, list=14%, signal=29%
POSITIVE_REGULATION_OF_ENDOTHELIAL_CELL_MIGRATION(GO-0010595)	POSITIVE_REGULATION_OF_ENDOTHELIAL_CELL_MIGRATION(GO-0010595)		37	0.51948684	1.2596626	0.17421125	0.47840086	1.0	1104	tags=11%, list=6%, signal=11%
FEMALE_PREGNANCY(GO-0007565)	FEMALE_PREGNANCY(GO-0007565)		45	0.50277233	1.2595211	0.15868673	0.47735605	1.0	1399	tags=18%, list=7%, signal=19%
SYNAPSE_ORGANIZATION(GO-0050808)	SYNAPSE_ORGANIZATION(GO-0050808)		39	0.50107336	1.2588922	0.16351351	0.4775883	1.0	3428	tags=31%, list=18%, signal=37%
FATTY_ACID_METABOLIC_PROCESS(GO-0006631)	FATTY_ACID_METABOLIC_PROCESS(GO-0006631)		127	0.4393344	1.256245	0.110730596	0.4831799	1.0	2206	tags=20%, list=11%, signal=23%
HORMONE_METABOLIC_PROCESS(GO-0042445)	HORMONE_METABOLIC_PROCESS(GO-0042445)		81	0.4575483	1.2561222	0.13851762	0.48208162	1.0	1132	tags=12%, list=6%, signal=13%
POSITIVE_REGULATION_OF_LIPID_CATABOLIC_PROCESS(GO-0050996)	POSITIVE_REGULATION_OF_LIPID_CATABOLIC_PROCESS(GO-0050996)		16	0.58408415	1.254202	0.20361248	0.4855215	1.0	4114	tags=38%, list=21%, signal=47%
NEGATIVE_REGULATION_OF_ANGIOGENESIS(GO-0016525)	NEGATIVE_REGULATION_OF_ANGIOGENESIS(GO-0016525)		38	0.5048272	1.2539748	0.18892045	0.4846933	1.0	2427	tags=18%, list=12%, signal=21%
REGULATION_OF_TOLL-LIKE_RECEPTOR_SIGNALING_PATHWAY(GO-0034121)	REGULATION_OF_TOLL-LIKE_RECEPTOR_SIGNALING_PATHWAY(GO-0034121)		18	0.5704162	1.2531587	0.19969279	0.48532364	1.0	2026	tags=28%, list=10%, signal=31%
COGNITION(GO-0050890)	COGNITION(GO-0050890)		53	0.49030453	1.2523898	0.15852048	0.48594883	1.0	3708	tags=32%, list=19%, signal=39%
REGULATION_OF_SYNAPSE_STRUCTURE_AND_ACTIVITY(GO-0050803)	REGULATION_OF_SYNAPSE_STRUCTURE_AND_ACTIVITY(GO-0050803)		25	0.54654145	1.2518438	0.21353383	0.48600465	1.0	2773	tags=28%, list=14%, signal=33%
REGULATION_OF_HORMONE_LEVELS(GO-0010817)	REGULATION_OF_HORMONE_LEVELS(GO-0010817)		101	0.44711158	1.2518075	0.14319809	0.48467952	1.0	1132	tags=12%, list=6%, signal=13%
POSITIVE_REGULATION_OF_CYTOKINE_SECRETION(GO-0050715)	POSITIVE_REGULATION_OF_CYTOKINE_SECRETION(GO-0050715)		36	0.51841104	1.2517002	0.19889502	0.48358348	1.0	2030	tags=19%, list=10%, signal=22%
MALE_SEX_DIFFERENTIATION(GO-0046661)	MALE_SEX_DIFFERENTIATION(GO-0046661)		41	0.50358516	1.2514124	0.18559557	0.482909	1.0	779	tags=15%, list=4%, signal=15%
REACTIVE_OXYGEN_SPECIES_METABOLIC_PROCESS(GO-0072593)	REACTIVE_OXYGEN_SPECIES_METABOLIC_PROCESS(GO-0072593)		43	0.4983029	1.2505568	0.17817679	0.48376694	1.0	2509	tags=21%, list=13%, signal=24%
REGULATION_OF_CELL_DIFFERENTIATION(GO-0045595)	REGULATION_OF_CELL_DIFFERENTIATION(GO-0045595)		475	0.40675896	1.2463943	0.043434344	0.49282467	1.0	2735	tags=20%, list=14%, signal=23%
IN_UTERO_EMBRYONIC_DEVELOPMENT(GO-0001701)	IN_UTERO_EMBRYONIC_DEVELOPMENT(GO-0001701)		35	0.513072	1.2460899	0.1907357	0.49221173	1.0	309	tags=9%, list=2%, signal=9%
POSITIVE_REGULATION_OF_GLUCOSE_TRANSPORT(GO-0010828)	POSITIVE_REGULATION_OF_GLUCOSE_TRANSPORT(GO-0010828)		20	0.5751642	1.2458444	0.22511485	0.49141216	1.0	697	tags=15%, list=4%, signal=16%
MALE_GONAD_DEVELOPMENT(GO-0008584)	MALE_GONAD_DEVELOPMENT(GO-0008584)		37	0.51092637	1.245059	0.19590643	0.49212936	1.0	2356	tags=24%, list=12%, signal=28%
POSITIVE_REGULATION_OF_NUCLEASE_ACTIVITY(GO-0032075)	POSITIVE_REGULATION_OF_NUCLEASE_ACTIVITY(GO-0032075)		63	0.47355676	1.2449628	0.18010075	0.49093458	1.0	5734	tags=56%, list=29%, signal=78%
TRANSFORMING_GROWTH_FACTOR_BETA_RECEPTOR_SIGNALING_PATHWAY(GO-0007179)	TRANSFORMING_GROWTH_FACTOR_BETA_RECEPTOR_SIGNALING_PATHWAY(GO-0007179)		50	0.4910475	1.2445467	0.17517242	0.49063253	1.0	455	tags=10%, list=2%, signal=10%
CELL_MIGRATION(GO-0016477)	CELL_MIGRATION(GO-0016477)		334	0.40864003	1.2434527	0.055555556	0.4920782	1.0	3255	tags=24%, list=17%, signal=28%
CYTOSOLIC_CALCIUM_ION_HOMEOSTASIS(GO-0051480)	CYTOSOLIC_CALCIUM_ION_HOMEOSTASIS(GO-0051480)		89	0.45247048	1.2411904	0.13592233	0.49669915	1.0	1468	tags=17%, list=8%, signal=18%
SKELETAL_SYSTEM_MORPHOGENESIS(GO-0048705)	SKELETAL_SYSTEM_MORPHOGENESIS(GO-0048705)		40	0.5041466	1.2410989	0.19944979	0.49555516	1.0	3351	tags=30%, list=17%, signal=36%
WNT_RECEPTOR_SIGNALING_PATHWAY(GO-0016055)	WNT_RECEPTOR_SIGNALING_PATHWAY(GO-0016055)		53	0.48075932	1.2399163	0.19480519	0.49722356	1.0	3412	tags=28%, list=17%, signal=34%
POSITIVE_REGULATION_OF_CYTOKINE_PRODUCTION(GO-0001819)	POSITIVE_REGULATION_OF_CYTOKINE_PRODUCTION(GO-0001819)		121	0.42850536	1.2398715	0.13956171	0.49599665	1.0	2681	tags=20%, list=14%, signal=23%
VASCULAR_ENDOTHELIAL_GROWTH_FACTOR_RECEPTOR_SIGNALING_PATHWAY(GO-0048010)	VASCULAR_ENDOTHELIAL_GROWTH_FACTOR_RECEPTOR_SIGNALING_PATHWAY(GO-0048010)		19	0.5664088	1.2391933	0.2124431	0.49640158	1.0	1530	tags=11%, list=8%, signal=11%
REGULATION_OF_FATTY_ACID_METABOLIC_PROCESS(GO-0019217)	REGULATION_OF_FATTY_ACID_METABOLIC_PROCESS(GO-0019217)		45	0.4871651	1.238042	0.18120806	0.4979446	1.0	2764	tags=24%, list=14%, signal=28%
VESICLE_TARGETING(GO-0006903)	VESICLE_TARGETING(GO-0006903)		31	0.52375895	1.2371783	0.21037464	0.49870622	1.0	6522	tags=71%, list=33%, signal=106%
REGULATION_OF_GLUCOSE_IMPORT(GO-0046324)	REGULATION_OF_GLUCOSE_IMPORT(GO-0046324)		27	0.5288471	1.2363825	0.21386431	0.49932882	1.0	1195	tags=19%, list=6%, signal=20%
POSITIVE_REGULATION_OF_LYMPHOCYTE_PROLIFERATION(GO-0050671)	POSITIVE_REGULATION_OF_LYMPHOCYTE_PROLIFERATION(GO-0050671)		52	0.48162836	1.2361263	0.19170985	0.49862367	1.0	1072	tags=17%, list=5%, signal=18%
REGULATION_OF_PATHWAY-RESTRICTED_SMAD_PROTEIN_PHOSPHORYLATION(GO-0060393)	REGULATION_OF_PATHWAY-RESTRICTED_SMAD_PROTEIN_PHOSPHORYLATION(GO-0060393)		20	0.5601709	1.2360566	0.22222222	0.497423	1.0	827	tags=15%, list=4%, signal=16%
RESPONSE_TO_VIRUS(GO-0009615)	RESPONSE_TO_VIRUS(GO-0009615)		104	0.43758824	1.236049	0.15447155	0.49609092	1.0	2994	tags=21%, list=15%, signal=25%
POSITIVE_REGULATION_OF_PROTEIN_TRANSPORT(GO-0051222)	POSITIVE_REGULATION_OF_PROTEIN_TRANSPORT(GO-0051222)		96	0.4515101	1.2358444	0.13983549	0.49533257	1.0	2384	tags=20%, list=12%, signal=22%
POSITIVE_REGULATION_OF_MONONUCLEAR_CELL_PROLIFERATION(GO-0032946)	POSITIVE_REGULATION_OF_MONONUCLEAR_CELL_PROLIFERATION(GO-0032946)		53	0.47980407	1.2346196	0.17493473	0.49703524	1.0	1072	tags=17%, list=5%, signal=18%
NEGATIVE_REGULATION_OF_SIGNAL_TRANSDUCTION(GO-0009968)	NEGATIVE_REGULATION_OF_SIGNAL_TRANSDUCTION(GO-0009968)		357	0.40637425	1.2332244	0.064417176	0.4992663	1.0	2849	tags=18%, list=15%, signal=21%
REGULATION_OF_REACTIVE_OXYGEN_SPECIES_METABOLIC_PROCESS(GO-2000377)	REGULATION_OF_REACTIVE_OXYGEN_SPECIES_METABOLIC_PROCESS(GO-2000377)		36	0.4991284	1.232537	0.19754769	0.49974942	1.0	3073	tags=25%, list=16%, signal=30%
REGULATION_OF_LIPID_BIOSYNTHETIC_PROCESS(GO-0046890)	REGULATION_OF_LIPID_BIOSYNTHETIC_PROCESS(GO-0046890)		55	0.4719972	1.2310601	0.18498659	0.5021372	1.0	545	tags=7%, list=3%, signal=7%
CHOLESTEROL_TRANSPORT(GO-0030301)	CHOLESTEROL_TRANSPORT(GO-0030301)		33	0.5144304	1.2280439	0.2098408	0.50852823	1.0	4456	tags=39%, list=23%, signal=51%
REGULATION_OF_LIPID_METABOLIC_PROCESS(GO-0019216)	REGULATION_OF_LIPID_METABOLIC_PROCESS(GO-0019216)		122	0.43310675	1.2277125	0.1446613	0.5079567	1.0	2587	tags=16%, list=13%, signal=19%
INORGANIC_ANION_TRANSPORT(GO-0015698)	INORGANIC_ANION_TRANSPORT(GO-0015698)		70	0.4536151	1.2273055	0.15929204	0.50770086	1.0	2370	tags=17%, list=12%, signal=19%
REGULATION_OF_CHEMOTAXIS(GO-0050920)	REGULATION_OF_CHEMOTAXIS(GO-0050920)		63	0.46569207	1.226851	0.18908629	0.5075885	1.0	3429	tags=21%, list=18%, signal=25%
CELL_MOTILITY(GO-0048870)	CELL_MOTILITY(GO-0048870)		359	0.40138847	1.2243968	0.079836234	0.51280504	1.0	3255	tags=23%, list=17%, signal=27%
GLYCOSPHINGOLIPID_METABOLIC_PROCESS(GO-0006687)	GLYCOSPHINGOLIPID_METABOLIC_PROCESS(GO-0006687)		39	0.49831718	1.22323	0.19783197	0.5145889	1.0	4031	tags=46%, list=21%, signal=58%
POSITIVE_REGULATION_OF_CELL_MOTILITY(GO-2000147)	POSITIVE_REGULATION_OF_CELL_MOTILITY(GO-2000147)		150	0.42593887	1.2223607	0.14089347	0.515615	1.0	2805	tags=19%, list=14%, signal=22%
POSITIVE_REGULATION_OF_T_CELL_PROLIFERATION(GO-0042102)	POSITIVE_REGULATION_OF_T_CELL_PROLIFERATION(GO-0042102)		36	0.49950397	1.2209198	0.20299728	0.5180303	1.0	1025	tags=17%, list=5%, signal=18%
MESENCHYMAL_CELL_DIFFERENTIATION(GO-0048762)	MESENCHYMAL_CELL_DIFFERENTIATION(GO-0048762)		46	0.48174462	1.2201713	0.21352786	0.51861376	1.0	2533	tags=24%, list=13%, signal=27%
MAPK_CASCADE(GO-0000165)	MAPK_CASCADE(GO-0000165)		139	0.42310035	1.2184368	0.14748603	0.5218245	1.0	2562	tags=15%, list=13%, signal=17%
NOTCH_SIGNALING_PATHWAY(GO-0007219)	NOTCH_SIGNALING_PATHWAY(GO-0007219)		35	0.4979928	1.2165352	0.21940929	0.5255192	1.0	2308	tags=23%, list=12%, signal=26%
ELEVATION_OF_CYTOSOLIC_CALCIUM_ION_CONCENTRATION(GO-0007204)	ELEVATION_OF_CYTOSOLIC_CALCIUM_ION_CONCENTRATION(GO-0007204)		81	0.4522197	1.214802	0.18170427	0.5286473	1.0	1468	tags=17%, list=8%, signal=19%
NEGATIVE_REGULATION_OF_NEURON_PROJECTION_DEVELOPMENT(GO-0010977)	NEGATIVE_REGULATION_OF_NEURON_PROJECTION_DEVELOPMENT(GO-0010977)		16	0.57735175	1.2141043	0.25826773	0.5290936	1.0	1970	tags=31%, list=10%, signal=35%
REGULATION_OF_EMBRYONIC_DEVELOPMENT(GO-0045995)	REGULATION_OF_EMBRYONIC_DEVELOPMENT(GO-0045995)		35	0.48943815	1.2119194	0.22925457	0.5334786	1.0	904	tags=14%, list=5%, signal=15%
NEGATIVE_REGULATION_OF_MUSCLE_CELL_DIFFERENTIATION(GO-0051148)	NEGATIVE_REGULATION_OF_MUSCLE_CELL_DIFFERENTIATION(GO-0051148)		21	0.5391246	1.210799	0.22352941	0.53504604	1.0	1924	tags=24%, list=10%, signal=26%
POSITIVE_REGULATION_OF_CELL_MIGRATION(GO-0030335)	POSITIVE_REGULATION_OF_CELL_MIGRATION(GO-0030335)		147	0.41729662	1.2092247	0.15185602	0.5379774	1.0	2805	tags=18%, list=14%, signal=21%
RESPONSE_TO_NUTRIENT(GO-0007584)	RESPONSE_TO_NUTRIENT(GO-0007584)		74	0.45133704	1.20892	0.18482251	0.5374383	1.0	1942	tags=16%, list=10%, signal=18%
NEGATIVE_REGULATION_OF_BINDING(GO-0051100)	NEGATIVE_REGULATION_OF_BINDING(GO-0051100)		46	0.46745765	1.2074441	0.21164021	0.5401944	1.0	3060	tags=30%, list=16%, signal=36%
SYNAPSE_ASSEMBLY(GO-0007416)	SYNAPSE_ASSEMBLY(GO-0007416)		26	0.5161403	1.2067759	0.24355301	0.5406363	1.0	3428	tags=27%, list=18%, signal=33%
REGULATION_OF_PROTEIN_LOCALIZATION(GO-0032880)	REGULATION_OF_PROTEIN_LOCALIZATION(GO-0032880)		206	0.4071934	1.2067127	0.12809473	0.53938264	1.0	3767	tags=28%, list=19%, signal=34%
POSITIVE_REGULATION_OF_DNA_REPLICATION(GO-0045740)	POSITIVE_REGULATION_OF_DNA_REPLICATION(GO-0045740)		28	0.51654136	1.2052306	0.23214285	0.5419524	1.0	1530	tags=21%, list=8%, signal=23%
SENSORY_PERCEPTION(GO-0007600)	SENSORY_PERCEPTION(GO-0007600)		177	0.4105284	1.2036191	0.15714286	0.54496336	1.0	1351	tags=9%, list=7%, signal=10%
CELLULAR_RESPONSE_TO_TOPOLOGICALLY_INCORRECT_PROTEIN(GO-0035967)	CELLULAR_RESPONSE_TO_TOPOLOGICALLY_INCORRECT_PROTEIN(GO-0035967)		76	0.44012886	1.203042	0.18440594	0.5451129	1.0	6122	tags=57%, list=31%, signal=82%
REGULATION_OF_CAMP_METABOLIC_PROCESS(GO-0030814)	REGULATION_OF_CAMP_METABOLIC_PROCESS(GO-0030814)		92	0.43074214	1.1996648	0.17973462	0.5527878	1.0	1490	tags=15%, list=8%, signal=16%
REGULATION_OF_CELLULAR_LOCALIZATION(GO-0060341)	REGULATION_OF_CELLULAR_LOCALIZATION(GO-0060341)		356	0.39115	1.1987247	0.104016475	0.5539646	1.0	3767	tags=26%, list=19%, signal=31%
CALCIUM-MEDIATED_SIGNALING(GO-0019722)	CALCIUM-MEDIATED_SIGNALING(GO-0019722)		29	0.51216877	1.198367	0.24719101	0.55357826	1.0	1468	tags=14%, list=8%, signal=15%
RHO_PROTEIN_SIGNAL_TRANSDUCTION(GO-0007266)	RHO_PROTEIN_SIGNAL_TRANSDUCTION(GO-0007266)		29	0.51164556	1.1980447	0.24571429	0.5529984	1.0	4508	tags=31%, list=23%, signal=40%
POSITIVE_REGULATION_OF_SMOOTH_MUSCLE_CELL_PROLIFERATION(GO-0048661)	POSITIVE_REGULATION_OF_SMOOTH_MUSCLE_CELL_PROLIFERATION(GO-0048661)		19	0.5490325	1.1972109	0.271875	0.55379564	1.0	2487	tags=26%, list=13%, signal=30%
POSITIVE_REGULATION_OF_INTERLEUKIN-8_PRODUCTION(GO-0032757)	POSITIVE_REGULATION_OF_INTERLEUKIN-8_PRODUCTION(GO-0032757)		17	0.552705	1.1942692	0.2496329	0.56061417	1.0	3770	tags=29%, list=19%, signal=36%
INNATE_IMMUNE_RESPONSE(GO-0045087)	INNATE_IMMUNE_RESPONSE(GO-0045087)		332	0.38904878	1.1941874	0.12269939	0.559423	1.0	3049	tags=19%, list=16%, signal=22%
GOLGI_ORGANIZATION(GO-0007030)	GOLGI_ORGANIZATION(GO-0007030)		25	0.52031934	1.1939541	0.2541857	0.5585986	1.0	5500	tags=60%, list=28%, signal=83%
APOPTOTIC_MITOCHONDRIAL_CHANGES(GO-0008637)	APOPTOTIC_MITOCHONDRIAL_CHANGES(GO-0008637)		19	0.54320514	1.1933792	0.24924012	0.55875653	1.0	1629	tags=21%, list=8%, signal=23%
RETROGRADE_TRANSPORT__ENDOSOME_TO_GOLGI(GO-0042147)	RETROGRADE_TRANSPORT__ENDOSOME_TO_GOLGI(GO-0042147)		29	0.5009845	1.1929274	0.24029851	0.5585728	1.0	5807	tags=52%, list=30%, signal=73%
GTP_CATABOLIC_PROCESS(GO-0006184)	GTP_CATABOLIC_PROCESS(GO-0006184)		123	0.41294318	1.1927936	0.18959537	0.5575845	1.0	2279	tags=20%, list=12%, signal=23%
REGULATION_OF_PROTEIN_TRANSPORT(GO-0051223)	REGULATION_OF_PROTEIN_TRANSPORT(GO-0051223)		163	0.40703428	1.1921362	0.16189428	0.5579654	1.0	3767	tags=26%, list=19%, signal=32%
CEREBRAL_CORTEX_DEVELOPMENT(GO-0021987)	CEREBRAL_CORTEX_DEVELOPMENT(GO-0021987)		20	0.5400272	1.1915021	0.2588055	0.5582941	1.0	4980	tags=55%, list=25%, signal=74%
FATTY_ACID_BETA-OXIDATION(GO-0006635)	FATTY_ACID_BETA-OXIDATION(GO-0006635)		33	0.49961677	1.189549	0.22707424	0.5621684	1.0	3945	tags=42%, list=20%, signal=53%
NEGATIVE_REGULATION_OF_CYSTEINE-TYPE_ENDOPEPTIDASE_ACTIVITY(GO-2000117)	NEGATIVE_REGULATION_OF_CYSTEINE-TYPE_ENDOPEPTIDASE_ACTIVITY(GO-2000117)		45	0.47092932	1.1888669	0.23481782	0.5625979	1.0	2685	tags=27%, list=14%, signal=31%
CALCIUM_ION_HOMEOSTASIS(GO-0055074)	CALCIUM_ION_HOMEOSTASIS(GO-0055074)		123	0.41447008	1.188745	0.18021202	0.56148523	1.0	1919	tags=15%, list=10%, signal=17%
LYMPHOCYTE_PROLIFERATION(GO-0046651)	LYMPHOCYTE_PROLIFERATION(GO-0046651)		16	0.55066675	1.1885536	0.25	0.56062263	1.0	1217	tags=25%, list=6%, signal=27%
RESPONSE_TO_ENDOPLASMIC_RETICULUM_STRESS(GO-0034976)	RESPONSE_TO_ENDOPLASMIC_RETICULUM_STRESS(GO-0034976)		81	0.440963	1.1869392	0.21428572	0.56362695	1.0	6547	tags=58%, list=34%, signal=87%
CELLULAR_CALCIUM_ION_HOMEOSTASIS(GO-0006874)	CELLULAR_CALCIUM_ION_HOMEOSTASIS(GO-0006874)		118	0.4156788	1.1865412	0.2	0.5633062	1.0	1689	tags=14%, list=9%, signal=16%
REGULATION_OF_SMOOTHENED_SIGNALING_PATHWAY(GO-0008589)	REGULATION_OF_SMOOTHENED_SIGNALING_PATHWAY(GO-0008589)		22	0.53109175	1.1858636	0.25598803	0.563864	1.0	1367	tags=14%, list=7%, signal=15%
NEGATIVE_REGULATION_OF_CELLULAR_COMPONENT_MOVEMENT(GO-0051271)	NEGATIVE_REGULATION_OF_CELLULAR_COMPONENT_MOVEMENT(GO-0051271)		81	0.43750986	1.1854663	0.21156211	0.5635009	1.0	2756	tags=22%, list=14%, signal=26%
NEURON_RECOGNITION(GO-0008038)	NEURON_RECOGNITION(GO-0008038)		16	0.5647112	1.1853638	0.281493	0.56239945	1.0	2697	tags=25%, list=14%, signal=29%
DETERMINATION_OF_HEART_LEFT-RIGHT_ASYMMETRY(GO-0061371)	DETERMINATION_OF_HEART_LEFT-RIGHT_ASYMMETRY(GO-0061371)		21	0.5302441	1.1848582	0.2650231	0.5624718	1.0	2356	tags=38%, list=12%, signal=43%
REPRODUCTIVE_STRUCTURE_DEVELOPMENT(GO-0048608)	REPRODUCTIVE_STRUCTURE_DEVELOPMENT(GO-0048608)		61	0.44556037	1.1847996	0.22913907	0.561294	1.0	2356	tags=21%, list=12%, signal=24%
POSITIVE_REGULATION_OF_CELLULAR_COMPONENT_MOVEMENT(GO-0051272)	POSITIVE_REGULATION_OF_CELLULAR_COMPONENT_MOVEMENT(GO-0051272)		156	0.40986547	1.1844995	0.17511013	0.5607384	1.0	2805	tags=19%, list=14%, signal=22%
REGULATION_OF_NEURON_APOPTOSIS(GO-0043523)	REGULATION_OF_NEURON_APOPTOSIS(GO-0043523)		59	0.4490624	1.1843581	0.23803364	0.55976355	1.0	4333	tags=39%, list=22%, signal=50%
ORGANIC_CATION_TRANSPORT(GO-0015695)	ORGANIC_CATION_TRANSPORT(GO-0015695)		24	0.5188272	1.1840601	0.26412213	0.559211	1.0	2764	tags=33%, list=14%, signal=39%
MYELOID_CELL_DIFFERENTIATION(GO-0030099)	MYELOID_CELL_DIFFERENTIATION(GO-0030099)		62	0.4522524	1.1838163	0.21733668	0.55853206	1.0	4094	tags=24%, list=21%, signal=31%
NEGATIVE_REGULATION_OF_CELL_MIGRATION(GO-0030336)	NEGATIVE_REGULATION_OF_CELL_MIGRATION(GO-0030336)		74	0.4358763	1.1821178	0.21501273	0.5618024	1.0	2756	tags=23%, list=14%, signal=27%
GERM_CELL_DEVELOPMENT(GO-0007281)	GERM_CELL_DEVELOPMENT(GO-0007281)		32	0.4930488	1.1809194	0.25396827	0.5635967	1.0	1895	tags=19%, list=10%, signal=21%
REGULATION_OF_SYNAPTIC_PLASTICITY(GO-0048167)	REGULATION_OF_SYNAPTIC_PLASTICITY(GO-0048167)		27	0.51202756	1.1808329	0.2452276	0.5624995	1.0	2910	tags=22%, list=15%, signal=26%
LIMB_MORPHOGENESIS(GO-0035108)	LIMB_MORPHOGENESIS(GO-0035108)		34	0.48623994	1.1782527	0.24594992	0.56824183	1.0	2995	tags=26%, list=15%, signal=31%
EMBRYONIC_MORPHOGENESIS(GO-0048598)	EMBRYONIC_MORPHOGENESIS(GO-0048598)		122	0.41140777	1.1775981	0.20383693	0.5686129	1.0	2009	tags=18%, list=10%, signal=20%
REGULATION_OF_SYNAPSE_ORGANIZATION(GO-0050807)	REGULATION_OF_SYNAPSE_ORGANIZATION(GO-0050807)		23	0.5225995	1.1772625	0.28653294	0.568123	1.0	2773	tags=26%, list=14%, signal=30%
POSITIVE_REGULATION_OF_CYTOSKELETON_ORGANIZATION(GO-0051495)	POSITIVE_REGULATION_OF_CYTOSKELETON_ORGANIZATION(GO-0051495)		64	0.44015473	1.1769387	0.24164525	0.5676507	1.0	1303	tags=13%, list=7%, signal=13%
ADULT_BEHAVIOR(GO-0030534)	ADULT_BEHAVIOR(GO-0030534)		25	0.5152824	1.1769075	0.27014926	0.5664079	1.0	1895	tags=16%, list=10%, signal=18%
NEGATIVE_REGULATION_OF_CELL_MOTILITY(GO-2000146)	NEGATIVE_REGULATION_OF_CELL_MOTILITY(GO-2000146)		76	0.434344	1.1746167	0.21867007	0.57123953	1.0	2756	tags=22%, list=14%, signal=26%
REGULATION_OF_PHOSPHATASE_ACTIVITY(GO-0010921)	REGULATION_OF_PHOSPHATASE_ACTIVITY(GO-0010921)		64	0.43730152	1.1738148	0.23197903	0.5719769	1.0	2375	tags=19%, list=12%, signal=21%
REGULATION_OF_TYROSINE_PHOSPHORYLATION_OF_STAT3_PROTEIN(GO-0042516)	REGULATION_OF_TYROSINE_PHOSPHORYLATION_OF_STAT3_PROTEIN(GO-0042516)		23	0.52710724	1.1737468	0.24483776	0.57085973	1.0	3824	tags=35%, list=20%, signal=43%
BODY_FLUID_SECRETION(GO-0007589)	BODY_FLUID_SECRETION(GO-0007589)		17	0.5478459	1.1728578	0.29829985	0.5720477	1.0	1728	tags=29%, list=9%, signal=32%
NEGATIVE_REGULATION_OF_CELL_DIFFERENTIATION(GO-0045596)	NEGATIVE_REGULATION_OF_CELL_DIFFERENTIATION(GO-0045596)		191	0.3985527	1.171804	0.16943522	0.5736137	1.0	2124	tags=19%, list=11%, signal=21%
PROTEIN_KINASE_B_SIGNALING_CASCADE(GO-0043491)	PROTEIN_KINASE_B_SIGNALING_CASCADE(GO-0043491)		15	0.5516397	1.1713626	0.2673108	0.5734259	1.0	2971	tags=33%, list=15%, signal=39%
POSITIVE_CHEMOTAXIS(GO-0050918)	POSITIVE_CHEMOTAXIS(GO-0050918)		21	0.518358	1.168882	0.2783019	0.57886285	1.0	32	tags=5%, list=0%, signal=5%
REGULATION_OF_CELL_PROJECTION_ORGANIZATION(GO-0031344)	REGULATION_OF_CELL_PROJECTION_ORGANIZATION(GO-0031344)		121	0.41026247	1.1688241	0.22753793	0.5776869	1.0	3162	tags=26%, list=16%, signal=30%
POSITIVE_REGULATION_OF_MUSCLE_CELL_DIFFERENTIATION(GO-0051149)	POSITIVE_REGULATION_OF_MUSCLE_CELL_DIFFERENTIATION(GO-0051149)		38	0.47201923	1.1684164	0.2611111	0.57745683	1.0	3436	tags=29%, list=18%, signal=35%
REGULATION_OF_STRIATED_MUSCLE_TISSUE_DEVELOPMENT(GO-0016202)	REGULATION_OF_STRIATED_MUSCLE_TISSUE_DEVELOPMENT(GO-0016202)		42	0.47101745	1.1684021	0.26490983	0.57618105	1.0	2965	tags=31%, list=15%, signal=36%
NUCLEOSIDE_TRIPHOSPHATE_CATABOLIC_PROCESS(GO-0009143)	NUCLEOSIDE_TRIPHOSPHATE_CATABOLIC_PROCESS(GO-0009143)		186	0.4007634	1.1682452	0.18201517	0.5753133	1.0	2279	tags=18%, list=12%, signal=20%
GLYCOLIPID_METABOLIC_PROCESS(GO-0006664)	GLYCOLIPID_METABOLIC_PROCESS(GO-0006664)		45	0.4602322	1.1661739	0.25169146	0.5796071	1.0	4031	tags=40%, list=21%, signal=50%
ENDOSOME_TRANSPORT(GO-0016197)	ENDOSOME_TRANSPORT(GO-0016197)		102	0.42333326	1.1655138	0.21693735	0.58003527	1.0	4782	tags=38%, list=24%, signal=50%
REGULATION_OF_ERYTHROCYTE_DIFFERENTIATION(GO-0045646)	REGULATION_OF_ERYTHROCYTE_DIFFERENTIATION(GO-0045646)		18	0.53405267	1.1652433	0.28507462	0.57943934	1.0	4092	tags=33%, list=21%, signal=42%
SPERMATOGENESIS(GO-0007283)	SPERMATOGENESIS(GO-0007283)		103	0.4128955	1.1650276	0.22482435	0.5787011	1.0	2302	tags=17%, list=12%, signal=19%
FATTY_ACID_BIOSYNTHETIC_PROCESS(GO-0006633)	FATTY_ACID_BIOSYNTHETIC_PROCESS(GO-0006633)		48	0.45838147	1.1637844	0.25033468	0.58068496	1.0	1199	tags=15%, list=6%, signal=15%
POSITIVE_REGULATION_OF_CALCIUM_ION_TRANSPORT(GO-0051928)	POSITIVE_REGULATION_OF_CALCIUM_ION_TRANSPORT(GO-0051928)		33	0.48946714	1.1637043	0.2735294	0.57959133	1.0	1919	tags=21%, list=10%, signal=23%
TRANSFERRIN_TRANSPORT(GO-0033572)	TRANSFERRIN_TRANSPORT(GO-0033572)		30	0.49811682	1.1627278	0.2765043	0.58083767	1.0	4475	tags=57%, list=23%, signal=73%
ALCOHOL_METABOLIC_PROCESS(GO-0006066)	ALCOHOL_METABOLIC_PROCESS(GO-0006066)		249	0.38727483	1.1622849	0.16382979	0.58072114	1.0	4537	tags=26%, list=23%, signal=34%
VESICLE_ORGANIZATION(GO-0016050)	VESICLE_ORGANIZATION(GO-0016050)		47	0.4525642	1.1607499	0.2523745	0.5835993	1.0	4560	tags=45%, list=23%, signal=58%
REGULATION_OF_T_CELL_PROLIFERATION(GO-0042129)	REGULATION_OF_T_CELL_PROLIFERATION(GO-0042129)		48	0.4611038	1.1596075	0.25603217	0.58533657	1.0	1994	tags=19%, list=10%, signal=21%
POSITIVE_REGULATION_OF_ION_TRANSPORT(GO-0043270)	POSITIVE_REGULATION_OF_ION_TRANSPORT(GO-0043270)		41	0.469749	1.1592605	0.28169015	0.5849808	1.0	1919	tags=20%, list=10%, signal=22%
TRANSMISSION_OF_NERVE_IMPULSE(GO-0019226)	TRANSMISSION_OF_NERVE_IMPULSE(GO-0019226)		416	0.37794295	1.1590787	0.14314929	0.5841629	1.0	3070	tags=20%, list=16%, signal=23%
POSITIVE_REGULATION_OF_PHOSPHATIDYLINOSITOL_3-KINASE_CASCADE(GO-0014068)	POSITIVE_REGULATION_OF_PHOSPHATIDYLINOSITOL_3-KINASE_CASCADE(GO-0014068)		31	0.4807866	1.157585	0.28125	0.5867862	1.0	2297	tags=23%, list=12%, signal=26%
REGULATION_OF_SEQUENCE-SPECIFIC_DNA_BINDING_TRANSCRIPTION_FACTOR_ACTIVITY(GO-0051090)	REGULATION_OF_SEQUENCE-SPECIFIC_DNA_BINDING_TRANSCRIPTION_FACTOR_ACTIVITY(GO-0051090)		233	0.39001897	1.1567811	0.20685959	0.5876547	1.0	2677	tags=18%, list=14%, signal=21%
CALCIUM_ION_TRANSPORT_INTO_CYTOSOL(GO-0060402)	CALCIUM_ION_TRANSPORT_INTO_CYTOSOL(GO-0060402)		26	0.49926147	1.1560051	0.2954876	0.58853936	1.0	1231	tags=15%, list=6%, signal=16%
EPHRIN_RECEPTOR_SIGNALING_PATHWAY(GO-0048013)	EPHRIN_RECEPTOR_SIGNALING_PATHWAY(GO-0048013)		24	0.5136898	1.155774	0.30229008	0.5878241	1.0	2773	tags=29%, list=14%, signal=34%
ACTIVATION_OF_ADENYLATE_CYCLASE_ACTIVITY_BY_G-PROTEIN_SIGNALING_PATHWAY(GO-0007189)	ACTIVATION_OF_ADENYLATE_CYCLASE_ACTIVITY_BY_G-PROTEIN_SIGNALING_PATHWAY(GO-0007189)		20	0.51802874	1.1548088	0.2972561	0.58905625	1.0	3041	tags=35%, list=16%, signal=41%
POSITIVE_REGULATION_OF_I-KAPPAB_KINASE-NF-KAPPAB_CASCADE(GO-0043123)	POSITIVE_REGULATION_OF_I-KAPPAB_KINASE-NF-KAPPAB_CASCADE(GO-0043123)		120	0.40495995	1.1537356	0.24970414	0.5907106	1.0	3617	tags=24%, list=19%, signal=29%
EMBRYONIC_DIGESTIVE_TRACT_DEVELOPMENT(GO-0048566)	EMBRYONIC_DIGESTIVE_TRACT_DEVELOPMENT(GO-0048566)		18	0.5252718	1.1535652	0.30721965	0.5898487	1.0	1249	tags=17%, list=6%, signal=18%
RELEASE_OF_SEQUESTERED_CALCIUM_ION_INTO_CYTOSOL(GO-0051209)	RELEASE_OF_SEQUESTERED_CALCIUM_ION_INTO_CYTOSOL(GO-0051209)		20	0.5190962	1.1533483	0.3106646	0.5891619	1.0	1231	tags=15%, list=6%, signal=16%
GOLGI_VESICLE_TRANSPORT(GO-0048193)	GOLGI_VESICLE_TRANSPORT(GO-0048193)		116	0.40700078	1.1531206	0.2363847	0.5885186	1.0	5500	tags=43%, list=28%, signal=60%
REGULATION_OF_PHOSPHATIDYLINOSITOL_3-KINASE_CASCADE(GO-0014066)	REGULATION_OF_PHOSPHATIDYLINOSITOL_3-KINASE_CASCADE(GO-0014066)		35	0.47528386	1.1525578	0.26203966	0.58872026	1.0	2297	tags=23%, list=12%, signal=26%
HOMOPHILIC_CELL_ADHESION(GO-0007156)	HOMOPHILIC_CELL_ADHESION(GO-0007156)		21	0.51622874	1.1522795	0.29749632	0.58821625	1.0	5304	tags=57%, list=27%, signal=78%
RETROGRADE_VESICLE-MEDIATED_TRANSPORT__GOLGI_TO_ER(GO-0006890)	RETROGRADE_VESICLE-MEDIATED_TRANSPORT__GOLGI_TO_ER(GO-0006890)		20	0.5199507	1.151722	0.31182796	0.58843917	1.0	4244	tags=40%, list=22%, signal=51%
CELL-CELL_ADHESION(GO-0016337)	CELL-CELL_ADHESION(GO-0016337)		129	0.40072188	1.1515357	0.23303168	0.58764976	1.0	4632	tags=33%, list=24%, signal=43%
CELLULAR_POLYSACCHARIDE_BIOSYNTHETIC_PROCESS(GO-0033692)	CELLULAR_POLYSACCHARIDE_BIOSYNTHETIC_PROCESS(GO-0033692)		15	0.5424529	1.150148	0.30805686	0.5900306	1.0	4265	tags=47%, list=22%, signal=60%
PLASMA_LIPOPROTEIN_PARTICLE_CLEARANCE(GO-0034381)	PLASMA_LIPOPROTEIN_PARTICLE_CLEARANCE(GO-0034381)		18	0.5292217	1.1499348	0.30206677	0.5893587	1.0	5109	tags=50%, list=26%, signal=68%
NEGATIVE_REGULATION_OF_SEQUENCE-SPECIFIC_DNA_BINDING_TRANSCRIPTION_FACTOR_ACTIVITY(GO-0043433)	NEGATIVE_REGULATION_OF_SEQUENCE-SPECIFIC_DNA_BINDING_TRANSCRIPTION_FACTOR_ACTIVITY(GO-0043433)		87	0.4178216	1.1497123	0.25210086	0.5887435	1.0	2042	tags=15%, list=10%, signal=17%
RESPONSE_TO_ESTRADIOL_STIMULUS(GO-0032355)	RESPONSE_TO_ESTRADIOL_STIMULUS(GO-0032355)		16	0.5302465	1.1485969	0.31007752	0.59055203	1.0	1833	tags=13%, list=9%, signal=14%
REGULATION_OF_ACTIN_CYTOSKELETON_ORGANIZATION(GO-0032956)	REGULATION_OF_ACTIN_CYTOSKELETON_ORGANIZATION(GO-0032956)		99	0.41385323	1.1483829	0.2672209	0.5898947	1.0	2051	tags=14%, list=10%, signal=16%
CARBOXYLIC_ACID_METABOLIC_PROCESS(GO-0019752)	CARBOXYLIC_ACID_METABOLIC_PROCESS(GO-0019752)		470	0.3752539	1.1474303	0.14833501	0.59117335	1.0	3021	tags=17%, list=15%, signal=20%
LIPID_TRANSPORT(GO-0006869)	LIPID_TRANSPORT(GO-0006869)		75	0.42699412	1.1460096	0.26362485	0.5936472	1.0	4499	tags=33%, list=23%, signal=43%
RESPONSE_TO_HYPOXIA(GO-0001666)	RESPONSE_TO_HYPOXIA(GO-0001666)		78	0.42041335	1.1454083	0.24578314	0.59393525	1.0	3819	tags=27%, list=20%, signal=33%
SYNAPTIC_TRANSMISSION(GO-0007268)	SYNAPTIC_TRANSMISSION(GO-0007268)		395	0.3754001	1.1449091	0.16004078	0.5940102	1.0	3070	tags=20%, list=16%, signal=23%
CELLULAR_KETONE_METABOLIC_PROCESS(GO-0042180)	CELLULAR_KETONE_METABOLIC_PROCESS(GO-0042180)		479	0.36997885	1.1441526	0.14562118	0.59474665	1.0	3021	tags=17%, list=15%, signal=20%
RENAL_TUBULE_DEVELOPMENT(GO-0061326)	RENAL_TUBULE_DEVELOPMENT(GO-0061326)		17	0.5305822	1.14273	0.30122325	0.5974642	1.0	1947	tags=35%, list=10%, signal=39%
PROTEIN_LOCALIZATION_IN_MEMBRANE(GO-0072657)	PROTEIN_LOCALIZATION_IN_MEMBRANE(GO-0072657)		34	0.47544405	1.141619	0.28867403	0.59906214	1.0	3428	tags=38%, list=18%, signal=46%
NEGATIVE_REGULATION_OF_PROGRAMMED_CELL_DEATH(GO-0043069)	NEGATIVE_REGULATION_OF_PROGRAMMED_CELL_DEATH(GO-0043069)		351	0.37276113	1.1412761	0.1884058	0.59871197	1.0	3491	tags=24%, list=18%, signal=28%
CYTOSKELETON_ORGANIZATION(GO-0007010)	CYTOSKELETON_ORGANIZATION(GO-0007010)		362	0.37701112	1.1402392	0.1799591	0.60019535	1.0	3348	tags=19%, list=17%, signal=22%
POSITIVE_REGULATION_OF_FATTY_ACID_METABOLIC_PROCESS(GO-0045923)	POSITIVE_REGULATION_OF_FATTY_ACID_METABOLIC_PROCESS(GO-0045923)		15	0.5465269	1.1392341	0.32115677	0.60146964	1.0	2009	tags=20%, list=10%, signal=22%
STEROL_TRANSPORT(GO-0015918)	STEROL_TRANSPORT(GO-0015918)		34	0.47505802	1.1383212	0.30359712	0.60254437	1.0	4456	tags=38%, list=23%, signal=49%
CELLULAR_LIPID_CATABOLIC_PROCESS(GO-0044242)	CELLULAR_LIPID_CATABOLIC_PROCESS(GO-0044242)		74	0.42905265	1.1375033	0.2605459	0.6034646	1.0	2294	tags=20%, list=12%, signal=23%
POSITIVE_REGULATION_OF_SIGNAL_TRANSDUCTION(GO-0009967)	POSITIVE_REGULATION_OF_SIGNAL_TRANSDUCTION(GO-0009967)		467	0.36999846	1.1352681	0.15666327	0.608174	1.0	3770	tags=24%, list=19%, signal=29%
REGULATION_OF_RNA_SPLICING(GO-0043484)	REGULATION_OF_RNA_SPLICING(GO-0043484)		45	0.44725642	1.1319895	0.29704303	0.6156181	1.0	1559	tags=16%, list=8%, signal=17%
PHOSPHATIDYLINOSITOL-MEDIATED_SIGNALING(GO-0048015)	PHOSPHATIDYLINOSITOL-MEDIATED_SIGNALING(GO-0048015)		58	0.43652752	1.131651	0.28553137	0.61518556	1.0	697	tags=5%, list=4%, signal=5%
CELLULAR_LIPID_METABOLIC_PROCESS(GO-0044255)	CELLULAR_LIPID_METABOLIC_PROCESS(GO-0044255)		463	0.36922678	1.131558	0.18089432	0.6141833	1.0	2883	tags=19%, list=15%, signal=21%
NEGATIVE_REGULATION_OF_APOPTOTIC_PROCESS(GO-0043066)	NEGATIVE_REGULATION_OF_APOPTOTIC_PROCESS(GO-0043066)		349	0.37252486	1.1313573	0.21833162	0.6134364	1.0	3491	tags=23%, list=18%, signal=28%
POSITIVE_REGULATION_OF_INTERLEUKIN-6_PRODUCTION(GO-0032755)	POSITIVE_REGULATION_OF_INTERLEUKIN-6_PRODUCTION(GO-0032755)		15	0.55378103	1.1301984	0.33384147	0.615333	1.0	2487	tags=27%, list=13%, signal=31%
REGULATION_OF_SMALL_GTPASE_MEDIATED_SIGNAL_TRANSDUCTION(GO-0051056)	REGULATION_OF_SMALL_GTPASE_MEDIATED_SIGNAL_TRANSDUCTION(GO-0051056)		219	0.3843126	1.1299624	0.22688173	0.6147109	1.0	3184	tags=19%, list=16%, signal=23%
ORGANIC_ACID_METABOLIC_PROCESS(GO-0006082)	ORGANIC_ACID_METABOLIC_PROCESS(GO-0006082)		485	0.3658793	1.128384	0.16767676	0.6174992	1.0	3021	tags=16%, list=15%, signal=19%
FATTY_ACID_CATABOLIC_PROCESS(GO-0009062)	FATTY_ACID_CATABOLIC_PROCESS(GO-0009062)		40	0.4555083	1.1276591	0.2757256	0.6181887	1.0	5275	tags=52%, list=27%, signal=72%
ADHERENS_JUNCTION_ORGANIZATION(GO-0034332)	ADHERENS_JUNCTION_ORGANIZATION(GO-0034332)		38	0.45245364	1.1275638	0.29945055	0.61723953	1.0	1879	tags=21%, list=10%, signal=23%
GLUCONEOGENESIS(GO-0006094)	GLUCONEOGENESIS(GO-0006094)		35	0.4667385	1.12737	0.28531468	0.6164706	1.0	595	tags=9%, list=3%, signal=9%
EPITHELIAL_TO_MESENCHYMAL_TRANSITION(GO-0001837)	EPITHELIAL_TO_MESENCHYMAL_TRANSITION(GO-0001837)		27	0.49144787	1.1252757	0.30813953	0.62080884	1.0	3412	tags=33%, list=17%, signal=40%
POSITIVE_REGULATION_OF_SEQUENCE-SPECIFIC_DNA_BINDING_TRANSCRIPTION_FACTOR_ACTIVITY(GO-0051091)	POSITIVE_REGULATION_OF_SEQUENCE-SPECIFIC_DNA_BINDING_TRANSCRIPTION_FACTOR_ACTIVITY(GO-0051091)		141	0.38767	1.1232355	0.26274067	0.6249361	1.0	2677	tags=19%, list=14%, signal=22%
CELLULAR_CATION_HOMEOSTASIS(GO-0030003)	CELLULAR_CATION_HOMEOSTASIS(GO-0030003)		195	0.38332534	1.121901	0.2612903	0.6274206	1.0	3216	tags=23%, list=16%, signal=27%
RESPONSE_TO_STEROID_HORMONE_STIMULUS(GO-0048545)	RESPONSE_TO_STEROID_HORMONE_STIMULUS(GO-0048545)		74	0.42136788	1.1205562	0.28715366	0.6296657	1.0	2384	tags=16%, list=12%, signal=18%
RESPONSE_TO_ETHANOL(GO-0045471)	RESPONSE_TO_ETHANOL(GO-0045471)		17	0.51728255	1.119902	0.31182796	0.63019836	1.0	2168	tags=12%, list=11%, signal=13%
CHROMOSOME_CONDENSATION(GO-0030261)	CHROMOSOME_CONDENSATION(GO-0030261)		16	0.5239135	1.1172695	0.32868218	0.63603884	1.0	702	tags=13%, list=4%, signal=13%
CELLULAR_DEFENSE_RESPONSE(GO-0006968)	CELLULAR_DEFENSE_RESPONSE(GO-0006968)		51	0.43492538	1.1169318	0.31351352	0.63568354	1.0	1699	tags=10%, list=9%, signal=11%
REGULATION_OF_CELL_MORPHOGENESIS(GO-0022604)	REGULATION_OF_CELL_MORPHOGENESIS(GO-0022604)		164	0.3830621	1.1167461	0.26815644	0.634973	1.0	3221	tags=23%, list=16%, signal=27%
POSITIVE_REGULATION_OF_REACTIVE_OXYGEN_SPECIES_METABOLIC_PROCESS(GO-2000379)	POSITIVE_REGULATION_OF_REACTIVE_OXYGEN_SPECIES_METABOLIC_PROCESS(GO-2000379)		20	0.49893942	1.1153755	0.32755905	0.63738716	1.0	4780	tags=35%, list=24%, signal=46%
ODONTOGENESIS(GO-0042476)	ODONTOGENESIS(GO-0042476)		26	0.48874152	1.1139117	0.32848838	0.6400949	1.0	1669	tags=27%, list=9%, signal=29%
GONAD_DEVELOPMENT(GO-0008406)	GONAD_DEVELOPMENT(GO-0008406)		53	0.43333554	1.1130321	0.3165563	0.6411883	1.0	2356	tags=21%, list=12%, signal=24%
REGULATION_OF_SURVIVAL_GENE_PRODUCT_EXPRESSION(GO-0045884)	REGULATION_OF_SURVIVAL_GENE_PRODUCT_EXPRESSION(GO-0045884)		16	0.51897275	1.1105949	0.3348983	0.64662397	1.0	3412	tags=38%, list=17%, signal=45%
REGULATION_OF_AUTOPHAGY(GO-0010506)	REGULATION_OF_AUTOPHAGY(GO-0010506)		26	0.48405874	1.1103053	0.3538231	0.6460631	1.0	1615	tags=19%, list=8%, signal=21%
DEFENSE_RESPONSE_TO_VIRUS(GO-0051607)	DEFENSE_RESPONSE_TO_VIRUS(GO-0051607)		30	0.46757495	1.110275	0.3270073	0.64487773	1.0	2918	tags=23%, list=15%, signal=27%
PEPTIDE_METABOLIC_PROCESS(GO-0006518)	PEPTIDE_METABOLIC_PROCESS(GO-0006518)		49	0.44164336	1.1065444	0.32472825	0.6535673	1.0	3250	tags=22%, list=17%, signal=27%
CELL_PROLIFERATION(GO-0008283)	CELL_PROLIFERATION(GO-0008283)		321	0.3649312	1.1059012	0.25746652	0.6540198	1.0	2773	tags=18%, list=14%, signal=20%
MESENCHYME_DEVELOPMENT(GO-0060485)	MESENCHYME_DEVELOPMENT(GO-0060485)		55	0.4311357	1.1058838	0.31600547	0.65277845	1.0	4774	tags=44%, list=24%, signal=58%
POSITIVE_REGULATION_OF_CELL_DEVELOPMENT(GO-0010720)	POSITIVE_REGULATION_OF_CELL_DEVELOPMENT(GO-0010720)		75	0.40998486	1.1045827	0.3065513	0.6550726	1.0	3824	tags=25%, list=20%, signal=31%
EMBRYONIC_SKELETAL_SYSTEM_MORPHOGENESIS(GO-0048704)	EMBRYONIC_SKELETAL_SYSTEM_MORPHOGENESIS(GO-0048704)		18	0.5103752	1.1017112	0.36265433	0.66177195	1.0	4774	tags=50%, list=24%, signal=66%
SEX_DIFFERENTIATION(GO-0007548)	SEX_DIFFERENTIATION(GO-0007548)		73	0.41068214	1.1015286	0.33375475	0.6610385	1.0	2051	tags=18%, list=10%, signal=20%
PROTEIN_STABILIZATION(GO-0050821)	PROTEIN_STABILIZATION(GO-0050821)		48	0.42494008	1.1013362	0.2934927	0.6602451	1.0	2302	tags=19%, list=12%, signal=21%
PURINE_NUCLEOTIDE_CATABOLIC_PROCESS(GO-0006195)	PURINE_NUCLEOTIDE_CATABOLIC_PROCESS(GO-0006195)		206	0.37078792	1.0999943	0.2717508	0.662565	1.0	2279	tags=16%, list=12%, signal=17%
RESPONSE_TO_RETINOIC_ACID(GO-0032526)	RESPONSE_TO_RETINOIC_ACID(GO-0032526)		45	0.43498278	1.0986166	0.3301887	0.6649135	1.0	1942	tags=20%, list=10%, signal=22%
EPIDERMAL_CELL_DIFFERENTIATION(GO-0009913)	EPIDERMAL_CELL_DIFFERENTIATION(GO-0009913)		32	0.45712116	1.0974973	0.35115606	0.66655105	1.0	3098	tags=38%, list=16%, signal=44%
REGULATION_OF_RELEASE_OF_SEQUESTERED_CALCIUM_ION_INTO_CYTOSOL(GO-0051279)	REGULATION_OF_RELEASE_OF_SEQUESTERED_CALCIUM_ION_INTO_CYTOSOL(GO-0051279)		16	0.51883173	1.0973842	0.38401255	0.66557074	1.0	1286	tags=19%, list=7%, signal=20%
NEGATIVE_REGULATION_OF_CELL_DEATH(GO-0060548)	NEGATIVE_REGULATION_OF_CELL_DEATH(GO-0060548)		360	0.36226565	1.0967687	0.26305014	0.6659858	1.0	3491	tags=24%, list=18%, signal=28%
INTERFERON-GAMMA-MEDIATED_SIGNALING_PATHWAY(GO-0060333)	INTERFERON-GAMMA-MEDIATED_SIGNALING_PATHWAY(GO-0060333)		68	0.4073146	1.0965867	0.32722512	0.6652214	1.0	3174	tags=21%, list=16%, signal=24%
REGULATION_OF_OSTEOBLAST_DIFFERENTIATION(GO-0045667)	REGULATION_OF_OSTEOBLAST_DIFFERENTIATION(GO-0045667)		46	0.43430907	1.0961632	0.331565	0.6650543	1.0	4774	tags=37%, list=24%, signal=49%
HETEROPHILIC_CELL-CELL_ADHESION(GO-0007157)	HETEROPHILIC_CELL-CELL_ADHESION(GO-0007157)		17	0.51006705	1.095408	0.3473344	0.6658281	1.0	5008	tags=53%, list=26%, signal=71%
CELL_CYCLE_ARREST(GO-0007050)	CELL_CYCLE_ARREST(GO-0007050)		96	0.38956138	1.0940467	0.31428573	0.6681685	1.0	3255	tags=24%, list=17%, signal=29%
CELLULAR_METAL_ION_HOMEOSTASIS(GO-0006875)	CELLULAR_METAL_ION_HOMEOSTASIS(GO-0006875)		177	0.3796393	1.0931939	0.31376976	0.669179	1.0	4104	tags=29%, list=21%, signal=36%
BILE_ACID_BIOSYNTHETIC_PROCESS(GO-0006699)	BILE_ACID_BIOSYNTHETIC_PROCESS(GO-0006699)		19	0.49923518	1.0925083	0.36956522	0.669776	1.0	2172	tags=32%, list=11%, signal=35%
NEGATIVE_REGULATION_OF_NEURON_APOPTOSIS(GO-0043524)	NEGATIVE_REGULATION_OF_NEURON_APOPTOSIS(GO-0043524)		39	0.4405402	1.0918438	0.35021096	0.6702674	1.0	3449	tags=36%, list=18%, signal=44%
CYTOKINE_PRODUCTION(GO-0001816)	CYTOKINE_PRODUCTION(GO-0001816)		38	0.44319576	1.0915587	0.36863825	0.6697478	1.0	2978	tags=18%, list=15%, signal=22%
POSITIVE_REGULATION_OF_MITOTIC_CELL_CYCLE(GO-0045931)	POSITIVE_REGULATION_OF_MITOTIC_CELL_CYCLE(GO-0045931)		23	0.48136905	1.0910591	0.37896255	0.66977227	1.0	8	tags=4%, list=0%, signal=4%
SMALL_GTPASE_MEDIATED_SIGNAL_TRANSDUCTION(GO-0007264)	SMALL_GTPASE_MEDIATED_SIGNAL_TRANSDUCTION(GO-0007264)		213	0.36521164	1.0909225	0.3033586	0.6688826	1.0	3441	tags=21%, list=18%, signal=25%
NUCLEOTIDE_METABOLIC_PROCESS(GO-0009117)	NUCLEOTIDE_METABOLIC_PROCESS(GO-0009117)		325	0.36067265	1.0908929	0.2867347	0.66770726	1.0	3674	tags=23%, list=19%, signal=28%
NEGATIVE_REGULATION_OF_CELL-SUBSTRATE_ADHESION(GO-0010812)	NEGATIVE_REGULATION_OF_CELL-SUBSTRATE_ADHESION(GO-0010812)		21	0.4798958	1.0896541	0.3457526	0.6696497	1.0	2719	tags=24%, list=14%, signal=28%
DEVELOPMENT_OF_PRIMARY_SEXUAL_CHARACTERISTICS(GO-0045137)	DEVELOPMENT_OF_PRIMARY_SEXUAL_CHARACTERISTICS(GO-0045137)		59	0.41935107	1.087684	0.3359375	0.6736086	1.0	2356	tags=19%, list=12%, signal=21%
AUTOPHAGY(GO-0006914)	AUTOPHAGY(GO-0006914)		26	0.47467202	1.0875069	0.38066465	0.6728291	1.0	4741	tags=35%, list=24%, signal=46%
AMINE_BIOSYNTHETIC_PROCESS(GO-0009309)	AMINE_BIOSYNTHETIC_PROCESS(GO-0009309)		80	0.39611703	1.0872339	0.32560974	0.6722902	1.0	3811	tags=24%, list=20%, signal=29%
ALCOHOL_CATABOLIC_PROCESS(GO-0046164)	ALCOHOL_CATABOLIC_PROCESS(GO-0046164)		46	0.42716056	1.0823973	0.3478261	0.6840122	1.0	3937	tags=22%, list=20%, signal=27%
PHOSPHATIDYLINOSITOL_BIOSYNTHETIC_PROCESS(GO-0006661)	PHOSPHATIDYLINOSITOL_BIOSYNTHETIC_PROCESS(GO-0006661)		51	0.41747406	1.0797999	0.35620052	0.6897224	1.0	203	tags=4%, list=1%, signal=4%
CELLULAR_RESPONSE_TO_MECHANICAL_STIMULUS(GO-0071260)	CELLULAR_RESPONSE_TO_MECHANICAL_STIMULUS(GO-0071260)		43	0.42696616	1.07852	0.36202186	0.69190717	1.0	3819	tags=35%, list=20%, signal=43%
HYDROGEN_PEROXIDE_METABOLIC_PROCESS(GO-0042743)	HYDROGEN_PEROXIDE_METABOLIC_PROCESS(GO-0042743)		15	0.5174645	1.0777348	0.3984127	0.6927338	1.0	5488	tags=40%, list=28%, signal=56%
REGULATION_OF_BINDING(GO-0051098)	REGULATION_OF_BINDING(GO-0051098)		102	0.38178802	1.0753416	0.35655254	0.6977543	1.0	3642	tags=26%, list=19%, signal=32%
PURINE_NUCLEOTIDE_METABOLIC_PROCESS(GO-0006163)	PURINE_NUCLEOTIDE_METABOLIC_PROCESS(GO-0006163)		273	0.35856852	1.0715532	0.32985386	0.7068336	1.0	3674	tags=24%, list=19%, signal=29%
REGULATION_OF_SECRETION(GO-0051046)	REGULATION_OF_SECRETION(GO-0051046)		237	0.3608312	1.0715445	0.3448276	0.70556253	1.0	2688	tags=17%, list=14%, signal=20%
POSITIVE_REGULATION_OF_CELL_CYCLE(GO-0045787)	POSITIVE_REGULATION_OF_CELL_CYCLE(GO-0045787)		75	0.39705133	1.0707202	0.35643566	0.70643896	1.0	1833	tags=11%, list=9%, signal=12%
ANTIGEN_PROCESSING_AND_PRESENTATION(GO-0019882)	ANTIGEN_PROCESSING_AND_PRESENTATION(GO-0019882)		94	0.38678917	1.0688753	0.36286408	0.7102709	1.0	4691	tags=26%, list=24%, signal=33%
CELLULAR_PROTEIN_COMPLEX_ASSEMBLY(GO-0043623)	CELLULAR_PROTEIN_COMPLEX_ASSEMBLY(GO-0043623)		111	0.3792073	1.0684845	0.35307783	0.7100493	1.0	2251	tags=11%, list=12%, signal=12%
PEPTIDE_TRANSPORT(GO-0015833)	PEPTIDE_TRANSPORT(GO-0015833)		20	0.48524693	1.0677469	0.3797654	0.7107569	1.0	4879	tags=35%, list=25%, signal=47%
INTEGRIN-MEDIATED_SIGNALING_PATHWAY(GO-0007229)	INTEGRIN-MEDIATED_SIGNALING_PATHWAY(GO-0007229)		21	0.48485604	1.0675082	0.4058193	0.7100851	1.0	4463	tags=33%, list=23%, signal=43%
SPHINGOLIPID_METABOLIC_PROCESS(GO-0006665)	SPHINGOLIPID_METABOLIC_PROCESS(GO-0006665)		70	0.3983485	1.0672607	0.38345864	0.70945543	1.0	4169	tags=37%, list=21%, signal=47%
STEM_CELL_DIFFERENTIATION(GO-0048863)	STEM_CELL_DIFFERENTIATION(GO-0048863)		34	0.44248483	1.0672045	0.3857143	0.70831907	1.0	1924	tags=26%, list=10%, signal=29%
REGULATION_OF_DEPHOSPHORYLATION(GO-0035303)	REGULATION_OF_DEPHOSPHORYLATION(GO-0035303)		74	0.40071148	1.064776	0.37854502	0.7135671	1.0	2375	tags=16%, list=12%, signal=18%
REGULATION_OF_CYTOKINE_PRODUCTION(GO-0001817)	REGULATION_OF_CYTOKINE_PRODUCTION(GO-0001817)		239	0.35678056	1.0643791	0.3444206	0.7133438	1.0	2740	tags=17%, list=14%, signal=19%
REGULATION_OF_I-KAPPAB_KINASE-NF-KAPPAB_CASCADE(GO-0043122)	REGULATION_OF_I-KAPPAB_KINASE-NF-KAPPAB_CASCADE(GO-0043122)		141	0.3674654	1.0632361	0.36782902	0.71506596	1.0	3617	tags=23%, list=19%, signal=29%
VASCULOGENESIS(GO-0001570)	VASCULOGENESIS(GO-0001570)		23	0.46706572	1.0625305	0.39631337	0.7157774	1.0	2491	tags=13%, list=13%, signal=15%
OXIDATION-REDUCTION_PROCESS(GO-0055114)	OXIDATION-REDUCTION_PROCESS(GO-0055114)		389	0.34554315	1.0623133	0.31697342	0.7151047	1.0	5410	tags=33%, list=28%, signal=45%
POSITIVE_REGULATION_OF_CELL_PROLIFERATION(GO-0008284)	POSITIVE_REGULATION_OF_CELL_PROLIFERATION(GO-0008284)		349	0.34915102	1.0619361	0.3457557	0.7148446	1.0	2006	tags=13%, list=10%, signal=14%
REGULATION_OF_PLASMA_LIPOPROTEIN_PARTICLE_LEVELS(GO-0097006)	REGULATION_OF_PLASMA_LIPOPROTEIN_PARTICLE_LEVELS(GO-0097006)		33	0.4391585	1.0596163	0.38208956	0.71991676	1.0	5109	tags=45%, list=26%, signal=61%
CELL-CELL_JUNCTION_ORGANIZATION(GO-0045216)	CELL-CELL_JUNCTION_ORGANIZATION(GO-0045216)		87	0.3859832	1.0595624	0.37880632	0.71877587	1.0	1970	tags=16%, list=10%, signal=18%
OSTEOBLAST_DIFFERENTIATION(GO-0001649)	OSTEOBLAST_DIFFERENTIATION(GO-0001649)		30	0.4453155	1.058853	0.38826814	0.71945345	1.0	2759	tags=27%, list=14%, signal=31%
POSITIVE_REGULATION_OF_ORGANELLE_ORGANIZATION(GO-0010638)	POSITIVE_REGULATION_OF_ORGANELLE_ORGANIZATION(GO-0010638)		135	0.36914584	1.0582628	0.37037036	0.71978915	1.0	1986	tags=13%, list=10%, signal=15%
REGULATION_OF_CELL_ADHESION(GO-0030155)	REGULATION_OF_CELL_ADHESION(GO-0030155)		145	0.36750588	1.0572349	0.375	0.7214261	1.0	2855	tags=19%, list=15%, signal=22%
REGULATION_OF_PROTEIN_BINDING(GO-0043393)	REGULATION_OF_PROTEIN_BINDING(GO-0043393)		55	0.40651602	1.0561596	0.35883906	0.7230508	1.0	2985	tags=25%, list=15%, signal=30%
REGULATION_OF_TOR_SIGNALING_CASCADE(GO-0032006)	REGULATION_OF_TOR_SIGNALING_CASCADE(GO-0032006)		18	0.4924622	1.0551451	0.41157556	0.7245803	1.0	3332	tags=33%, list=17%, signal=40%
TRANSMEMBRANE_RECEPTOR_PROTEIN_SERINE-THREONINE_KINASE_SIGNALING_PATHWAY(GO-0007178)	TRANSMEMBRANE_RECEPTOR_PROTEIN_SERINE-THREONINE_KINASE_SIGNALING_PATHWAY(GO-0007178)		80	0.38740414	1.0551265	0.39512196	0.72334594	1.0	1229	tags=13%, list=6%, signal=13%
REGULATION_OF_NEURON_PROJECTION_DEVELOPMENT(GO-0010975)	REGULATION_OF_NEURON_PROJECTION_DEVELOPMENT(GO-0010975)		95	0.37687728	1.0534449	0.3831554	0.726562	1.0	3162	tags=25%, list=16%, signal=30%
CANONICAL_WNT_RECEPTOR_SIGNALING_PATHWAY(GO-0060070)	CANONICAL_WNT_RECEPTOR_SIGNALING_PATHWAY(GO-0060070)		42	0.42103818	1.0532882	0.388	0.7256957	1.0	3412	tags=29%, list=17%, signal=35%
PATTERN_SPECIFICATION_PROCESS(GO-0007389)	PATTERN_SPECIFICATION_PROCESS(GO-0007389)		111	0.37166974	1.0530196	0.36933798	0.72514784	1.0	3069	tags=24%, list=16%, signal=29%
REGULATION_OF_INNATE_IMMUNE_RESPONSE(GO-0045088)	REGULATION_OF_INNATE_IMMUNE_RESPONSE(GO-0045088)		171	0.36167252	1.0498259	0.3845316	0.73272395	1.0	4711	tags=26%, list=24%, signal=34%
RECEPTOR_INTERNALIZATION(GO-0031623)	RECEPTOR_INTERNALIZATION(GO-0031623)		28	0.4464249	1.0476182	0.41107872	0.73729897	1.0	1115	tags=11%, list=6%, signal=11%
LIMB_DEVELOPMENT(GO-0060173)	LIMB_DEVELOPMENT(GO-0060173)		41	0.419318	1.0447209	0.40161726	0.7437719	1.0	2009	tags=20%, list=10%, signal=22%
NUCLEOBASE-CONTAINING_SMALL_MOLECULE_METABOLIC_PROCESS(GO-0055086)	NUCLEOBASE-CONTAINING_SMALL_MOLECULE_METABOLIC_PROCESS(GO-0055086)		376	0.34120807	1.0445567	0.36165804	0.7429019	1.0	3674	tags=22%, list=19%, signal=26%
MYELINATION(GO-0042552)	MYELINATION(GO-0042552)		18	0.4713329	1.0418314	0.4194053	0.7489297	1.0	1671	tags=17%, list=9%, signal=18%
HEXOSE_BIOSYNTHETIC_PROCESS(GO-0019319)	HEXOSE_BIOSYNTHETIC_PROCESS(GO-0019319)		44	0.4160694	1.0399336	0.41234222	0.752837	1.0	595	tags=7%, list=3%, signal=7%
RESPONSE_TO_INTERFERON-GAMMA(GO-0034341)	RESPONSE_TO_INTERFERON-GAMMA(GO-0034341)		88	0.38160595	1.0388952	0.39364302	0.75435793	1.0	3174	tags=19%, list=16%, signal=23%
ANTIGEN_PROCESSING_AND_PRESENTATION_OF_PEPTIDE_ANTIGEN(GO-0048002)	ANTIGEN_PROCESSING_AND_PRESENTATION_OF_PEPTIDE_ANTIGEN(GO-0048002)		92	0.38055274	1.0378433	0.42427886	0.7559347	1.0	4691	tags=25%, list=24%, signal=33%
PROTEIN_LOCALIZATION_TO_NUCLEUS(GO-0034504)	PROTEIN_LOCALIZATION_TO_NUCLEUS(GO-0034504)		74	0.3834945	1.0376999	0.40176323	0.75503534	1.0	2462	tags=16%, list=13%, signal=18%
RESPONSE_TO_ABIOTIC_STIMULUS(GO-0009628)	RESPONSE_TO_ABIOTIC_STIMULUS(GO-0009628)		250	0.34910578	1.0373718	0.40063426	0.75465864	1.0	2363	tags=14%, list=12%, signal=16%
ION_HOMEOSTASIS(GO-0050801)	ION_HOMEOSTASIS(GO-0050801)		293	0.3451019	1.0339311	0.4062176	0.7624927	1.0	3216	tags=21%, list=16%, signal=25%
PROTEIN_HOMOTETRAMERIZATION(GO-0051289)	PROTEIN_HOMOTETRAMERIZATION(GO-0051289)		25	0.44823954	1.0337061	0.4329738	0.76178473	1.0	3378	tags=36%, list=17%, signal=43%
PROTEIN_LOCALIZATION_AT_CELL_SURFACE(GO-0034394)	PROTEIN_LOCALIZATION_AT_CELL_SURFACE(GO-0034394)		16	0.48318443	1.0334456	0.43917853	0.7611443	1.0	2756	tags=19%, list=14%, signal=22%
POSITIVE_REGULATION_OF_TYROSINE_PHOSPHORYLATION_OF_STAT_PROTEIN(GO-0042531)	POSITIVE_REGULATION_OF_TYROSINE_PHOSPHORYLATION_OF_STAT_PROTEIN(GO-0042531)		35	0.42224795	1.0319366	0.40027702	0.76395094	1.0	3824	tags=29%, list=20%, signal=35%
INFLAMMATORY_RESPONSE(GO-0006954)	INFLAMMATORY_RESPONSE(GO-0006954)		142	0.3546166	1.0317641	0.41762012	0.763057	1.0	2844	tags=15%, list=15%, signal=18%
TUBE_FORMATION(GO-0035148)	TUBE_FORMATION(GO-0035148)		29	0.44122192	1.0313636	0.42773724	0.7628398	1.0	4406	tags=45%, list=23%, signal=58%
ENERGY_RESERVE_METABOLIC_PROCESS(GO-0006112)	ENERGY_RESERVE_METABOLIC_PROCESS(GO-0006112)		120	0.35836425	1.0292873	0.39559165	0.7670957	1.0	3041	tags=21%, list=16%, signal=25%
REGULATION_OF_JAK-STAT_CASCADE(GO-0046425)	REGULATION_OF_JAK-STAT_CASCADE(GO-0046425)		53	0.403937	1.027723	0.42819843	0.7700013	1.0	2487	tags=17%, list=13%, signal=19%
CELLULAR_RESPONSE_TO_REACTIVE_OXYGEN_SPECIES(GO-0034614)	CELLULAR_RESPONSE_TO_REACTIVE_OXYGEN_SPECIES(GO-0034614)		37	0.41363913	1.0273128	0.42323652	0.7698298	1.0	2185	tags=19%, list=11%, signal=21%
NERVE_DEVELOPMENT(GO-0021675)	NERVE_DEVELOPMENT(GO-0021675)		15	0.48557928	1.0260004	0.42723006	0.77204615	1.0	887	tags=13%, list=5%, signal=14%
ATP_CATABOLIC_PROCESS(GO-0006200)	ATP_CATABOLIC_PROCESS(GO-0006200)		60	0.3919363	1.02304	0.42912874	0.77882993	1.0	2429	tags=13%, list=12%, signal=15%
MORPHOGENESIS_OF_EMBRYONIC_EPITHELIUM(GO-0016331)	MORPHOGENESIS_OF_EMBRYONIC_EPITHELIUM(GO-0016331)		32	0.42885342	1.022724	0.42773724	0.7783659	1.0	4834	tags=44%, list=25%, signal=58%
CELLULAR_HOMEOSTASIS(GO-0019725)	CELLULAR_HOMEOSTASIS(GO-0019725)		310	0.33767253	1.0224433	0.42487046	0.7777591	1.0	3216	tags=21%, list=16%, signal=25%
ANGIOGENESIS(GO-0001525)	ANGIOGENESIS(GO-0001525)		96	0.36272192	1.0214969	0.42721894	0.7788346	1.0	1273	tags=10%, list=7%, signal=11%
CELLULAR_RESPONSE_TO_RETINOIC_ACID(GO-0071300)	CELLULAR_RESPONSE_TO_RETINOIC_ACID(GO-0071300)		34	0.4209845	1.0213225	0.4492958	0.77799404	1.0	1942	tags=21%, list=10%, signal=23%
POSITIVE_REGULATION_OF_IMMUNE_RESPONSE(GO-0050778)	POSITIVE_REGULATION_OF_IMMUNE_RESPONSE(GO-0050778)		243	0.3422862	1.0210127	0.42918456	0.7775335	1.0	2871	tags=15%, list=15%, signal=18%
PEPTIDE_HORMONE_SECRETION(GO-0030072)	PEPTIDE_HORMONE_SECRETION(GO-0030072)		15	0.4808735	1.0208696	0.45652175	0.77660197	1.0	4879	tags=33%, list=25%, signal=44%
REGULATION_OF_LYMPHOCYTE_MIGRATION(GO-2000401)	REGULATION_OF_LYMPHOCYTE_MIGRATION(GO-2000401)		17	0.4678445	1.0185713	0.4522293	0.781393	1.0	5553	tags=41%, list=28%, signal=57%
LIPID_BIOSYNTHETIC_PROCESS(GO-0008610)	LIPID_BIOSYNTHETIC_PROCESS(GO-0008610)		270	0.33754012	1.0182137	0.43097997	0.7809674	1.0	2785	tags=15%, list=14%, signal=17%
CELLULAR_ION_HOMEOSTASIS(GO-0006873)	CELLULAR_ION_HOMEOSTASIS(GO-0006873)		274	0.33992717	1.0174551	0.45588234	0.78168166	1.0	3216	tags=21%, list=16%, signal=25%
POSITIVE_REGULATION_OF_TUMOR_NECROSIS_FACTOR_PRODUCTION(GO-0032760)	POSITIVE_REGULATION_OF_TUMOR_NECROSIS_FACTOR_PRODUCTION(GO-0032760)		18	0.47035742	1.0173938	0.4496	0.78055376	1.0	2026	tags=22%, list=10%, signal=25%
MACROAUTOPHAGY(GO-0016236)	MACROAUTOPHAGY(GO-0016236)		17	0.4683816	1.0159069	0.4502297	0.78326553	1.0	138	tags=6%, list=1%, signal=6%
LEARNING(GO-0007612)	LEARNING(GO-0007612)		21	0.46269035	1.0123675	0.4481203	0.7915367	1.0	5766	tags=43%, list=30%, signal=61%
NEGATIVE_REGULATION_OF_INTRACELLULAR_TRANSPORT(GO-0032387)	NEGATIVE_REGULATION_OF_INTRACELLULAR_TRANSPORT(GO-0032387)		33	0.41886026	1.0105264	0.4403927	0.7950506	1.0	5672	tags=48%, list=29%, signal=68%
RESPONSE_TO_ANTIBIOTIC(GO-0046677)	RESPONSE_TO_ANTIBIOTIC(GO-0046677)		16	0.48028558	1.0102412	0.48973143	0.7944901	1.0	2906	tags=25%, list=15%, signal=29%
REGULATION_OF_NEUROTRANSMITTER_LEVELS(GO-0001505)	REGULATION_OF_NEUROTRANSMITTER_LEVELS(GO-0001505)		58	0.38794205	1.0096297	0.44823065	0.79484445	1.0	3154	tags=21%, list=16%, signal=25%
REGULATION_OF_CYTOSKELETON_ORGANIZATION(GO-0051493)	REGULATION_OF_CYTOSKELETON_ORGANIZATION(GO-0051493)		160	0.34615883	1.0082837	0.4366516	0.7970586	1.0	2402	tags=15%, list=12%, signal=17%
GLUTATHIONE_METABOLIC_PROCESS(GO-0006749)	GLUTATHIONE_METABOLIC_PROCESS(GO-0006749)		32	0.4322001	1.0081971	0.44880787	0.7959789	1.0	3250	tags=22%, list=17%, signal=26%
POSITIVE_REGULATION_OF_LEUKOCYTE_MIGRATION(GO-0002687)	POSITIVE_REGULATION_OF_LEUKOCYTE_MIGRATION(GO-0002687)		42	0.40875575	1.0073203	0.45822102	0.79695034	1.0	2974	tags=19%, list=15%, signal=22%
FEMALE_GONAD_DEVELOPMENT(GO-0008585)	FEMALE_GONAD_DEVELOPMENT(GO-0008585)		15	0.47905737	1.006313	0.45896655	0.798234	1.0	2051	tags=27%, list=10%, signal=30%
POSITIVE_REGULATION_OF_PROTEIN_KINASE_ACTIVITY(GO-0045860)	POSITIVE_REGULATION_OF_PROTEIN_KINASE_ACTIVITY(GO-0045860)		303	0.3323191	1.0061948	0.47175732	0.7972532	1.0	4148	tags=27%, list=21%, signal=34%
NEGATIVE_REGULATION_OF_PROTEIN_IMPORT_INTO_NUCLEUS(GO-0042308)	NEGATIVE_REGULATION_OF_PROTEIN_IMPORT_INTO_NUCLEUS(GO-0042308)		24	0.446666	1.0052345	0.48895434	0.7986016	1.0	5672	tags=58%, list=29%, signal=82%
INTRACELLULAR_PROTEIN_KINASE_CASCADE(GO-0007243)	INTRACELLULAR_PROTEIN_KINASE_CASCADE(GO-0007243)		267	0.33427283	1.0049804	0.46162048	0.7979649	1.0	3099	tags=16%, list=16%, signal=19%
CELLULAR_IRON_ION_HOMEOSTASIS(GO-0006879)	CELLULAR_IRON_ION_HOMEOSTASIS(GO-0006879)		55	0.38561592	1.0036746	0.4608234	0.80017173	1.0	4333	tags=42%, list=22%, signal=54%
FATTY_ACID_OXIDATION(GO-0019395)	FATTY_ACID_OXIDATION(GO-0019395)		43	0.40422368	1.0029298	0.47910863	0.80090463	1.0	2660	tags=28%, list=14%, signal=32%
MEMBRANE_LIPID_METABOLIC_PROCESS(GO-0006643)	MEMBRANE_LIPID_METABOLIC_PROCESS(GO-0006643)		77	0.3702473	1.00064	0.46790123	0.8057622	1.0	4169	tags=34%, list=21%, signal=43%
TYPE_I_INTERFERON-MEDIATED_SIGNALING_PATHWAY(GO-0060337)	TYPE_I_INTERFERON-MEDIATED_SIGNALING_PATHWAY(GO-0060337)		60	0.38180828	1.0002052	0.45641026	0.80559635	1.0	3174	tags=20%, list=16%, signal=24%
IRON_ION_HOMEOSTASIS(GO-0055072)	IRON_ION_HOMEOSTASIS(GO-0055072)		57	0.38812384	0.99967116	0.45478374	0.80567116	1.0	4333	tags=42%, list=22%, signal=54%
POSITIVE_REGULATION_OF_KINASE_ACTIVITY(GO-0033674)	POSITIVE_REGULATION_OF_KINASE_ACTIVITY(GO-0033674)		315	0.3274044	0.99928594	0.4885892	0.80538076	1.0	4148	tags=27%, list=21%, signal=33%
REGULATION_OF_SMOOTH_MUSCLE_CELL_MIGRATION(GO-0014910)	REGULATION_OF_SMOOTH_MUSCLE_CELL_MIGRATION(GO-0014910)		17	0.46300825	0.99919045	0.47678018	0.804328	1.0	2371	tags=24%, list=12%, signal=27%
TRIGLYCERIDE_HOMEOSTASIS(GO-0070328)	TRIGLYCERIDE_HOMEOSTASIS(GO-0070328)		17	0.46434826	0.99661714	0.46645865	0.80962616	1.0	2263	tags=24%, list=12%, signal=27%
LOCOMOTORY_BEHAVIOR(GO-0007626)	LOCOMOTORY_BEHAVIOR(GO-0007626)		20	0.44992268	0.996581	0.47846153	0.80842656	1.0	2206	tags=15%, list=11%, signal=17%
ANTIGEN_PROCESSING_AND_PRESENTATION_OF_PEPTIDE_ANTIGEN_VIA_MHC_CLASS_I(GO-0002474)	ANTIGEN_PROCESSING_AND_PRESENTATION_OF_PEPTIDE_ANTIGEN_VIA_MHC_CLASS_I(GO-0002474)		89	0.36213455	0.99600303	0.46785715	0.8086558	1.0	4691	tags=24%, list=24%, signal=31%
CELLULAR_RESPONSE_TO_TYPE_I_INTERFERON(GO-0071357)	CELLULAR_RESPONSE_TO_TYPE_I_INTERFERON(GO-0071357)		60	0.38180828	0.9936482	0.4734748	0.81327283	1.0	3174	tags=20%, list=16%, signal=24%
POSITIVE_REGULATION_OF_CELL_DEATH(GO-0010942)	POSITIVE_REGULATION_OF_CELL_DEATH(GO-0010942)		399	0.32377592	0.9936353	0.5091278	0.8120095	1.0	3194	tags=19%, list=16%, signal=22%
ATP_METABOLIC_PROCESS(GO-0046034)	ATP_METABOLIC_PROCESS(GO-0046034)		71	0.37079382	0.99304587	0.48872182	0.8122261	1.0	3903	tags=24%, list=20%, signal=30%
POSITIVE_REGULATION_OF_LEUKOCYTE_CHEMOTAXIS(GO-0002690)	POSITIVE_REGULATION_OF_LEUKOCYTE_CHEMOTAXIS(GO-0002690)		38	0.40212342	0.99214953	0.47605634	0.813257	1.0	2974	tags=18%, list=15%, signal=22%
POSITIVE_REGULATION_OF_INTRACELLULAR_TRANSPORT(GO-0032388)	POSITIVE_REGULATION_OF_INTRACELLULAR_TRANSPORT(GO-0032388)		55	0.37677786	0.9915759	0.46338215	0.8134287	1.0	4206	tags=35%, list=22%, signal=44%
REGULATION_OF_ENDOCYTOSIS(GO-0030100)	REGULATION_OF_ENDOCYTOSIS(GO-0030100)		73	0.3650258	0.99065423	0.4772152	0.8146363	1.0	2666	tags=16%, list=14%, signal=19%
POSITIVE_REGULATION_OF_TRANSFERASE_ACTIVITY(GO-0051347)	POSITIVE_REGULATION_OF_TRANSFERASE_ACTIVITY(GO-0051347)		323	0.32515514	0.9906525	0.49171844	0.8133419	1.0	4148	tags=27%, list=21%, signal=33%
CELL_FATE_COMMITMENT(GO-0045165)	CELL_FATE_COMMITMENT(GO-0045165)		54	0.38150093	0.99029094	0.46308726	0.81299156	1.0	2037	tags=19%, list=10%, signal=21%
CELLULAR_RESPONSE_TO_CALCIUM_ION(GO-0071277)	CELLULAR_RESPONSE_TO_CALCIUM_ION(GO-0071277)		17	0.46263665	0.9900599	0.50757575	0.81233126	1.0	1349	tags=24%, list=7%, signal=25%
RESPONSE_TO_TYPE_I_INTERFERON(GO-0034340)	RESPONSE_TO_TYPE_I_INTERFERON(GO-0034340)		62	0.3758093	0.988431	0.48050314	0.81515896	1.0	3174	tags=19%, list=16%, signal=23%
DIGESTIVE_TRACT_DEVELOPMENT(GO-0048565)	DIGESTIVE_TRACT_DEVELOPMENT(GO-0048565)		34	0.4047619	0.98824614	0.47415066	0.8143292	1.0	3205	tags=26%, list=16%, signal=32%
REGULATION_OF_INTRACELLULAR_PROTEIN_TRANSPORT(GO-0033157)	REGULATION_OF_INTRACELLULAR_PROTEIN_TRANSPORT(GO-0033157)		89	0.3620211	0.987412	0.4896215	0.81517154	1.0	3767	tags=27%, list=19%, signal=33%
GENERATION_OF_PRECURSOR_METABOLITES_AND_ENERGY(GO-0006091)	GENERATION_OF_PRECURSOR_METABOLITES_AND_ENERGY(GO-0006091)		288	0.32486612	0.9856972	0.53821653	0.8182798	1.0	5174	tags=29%, list=26%, signal=39%
GLIOGENESIS(GO-0042063)	GLIOGENESIS(GO-0042063)		29	0.4201055	0.9849351	0.48265895	0.81891656	1.0	4368	tags=31%, list=22%, signal=40%
CELL_RECOGNITION(GO-0008037)	CELL_RECOGNITION(GO-0008037)		33	0.4099634	0.98409104	0.49789622	0.819756	1.0	1805	tags=12%, list=9%, signal=13%
PLASMA_MEMBRANE_ORGANIZATION(GO-0007009)	PLASMA_MEMBRANE_ORGANIZATION(GO-0007009)		28	0.41183794	0.9825396	0.46953937	0.82241374	1.0	4993	tags=46%, list=26%, signal=62%
REGULATION_OF_DNA_BINDING(GO-0051101)	REGULATION_OF_DNA_BINDING(GO-0051101)		40	0.39401698	0.9817241	0.47885403	0.8231919	1.0	3500	tags=28%, list=18%, signal=33%
REGULATION_OF_PROTEIN_KINASE_ACTIVITY(GO-0045859)	REGULATION_OF_PROTEIN_KINASE_ACTIVITY(GO-0045859)		424	0.3187366	0.98141265	0.5455476	0.8227398	1.0	3322	tags=20%, list=17%, signal=23%
CYTOSKELETON-DEPENDENT_INTRACELLULAR_TRANSPORT(GO-0030705)	CYTOSKELETON-DEPENDENT_INTRACELLULAR_TRANSPORT(GO-0030705)		32	0.41116744	0.9808464	0.4978102	0.82290465	1.0	4656	tags=38%, list=24%, signal=49%
PHOSPHOLIPID_METABOLIC_PROCESS(GO-0006644)	PHOSPHOLIPID_METABOLIC_PROCESS(GO-0006644)		128	0.3441612	0.9807182	0.5329546	0.8219715	1.0	4114	tags=23%, list=21%, signal=29%
NEGATIVE_REGULATION_OF_INTRACELLULAR_PROTEIN_TRANSPORT(GO-0090317)	NEGATIVE_REGULATION_OF_INTRACELLULAR_PROTEIN_TRANSPORT(GO-0090317)		31	0.41395137	0.979758	0.4857571	0.8231624	1.0	5672	tags=48%, list=29%, signal=68%
RESPONSE_TO_GLUCOCORTICOID_STIMULUS(GO-0051384)	RESPONSE_TO_GLUCOCORTICOID_STIMULUS(GO-0051384)		16	0.4484767	0.9794365	0.47975078	0.82263803	1.0	2384	tags=25%, list=12%, signal=28%
POSITIVE_REGULATION_OF_APOPTOTIC_PROCESS(GO-0043065)	POSITIVE_REGULATION_OF_APOPTOTIC_PROCESS(GO-0043065)		389	0.31835794	0.97893894	0.54387754	0.8226071	1.0	3194	tags=19%, list=16%, signal=22%
NEGATIVE_REGULATION_OF_G-PROTEIN_COUPLED_RECEPTOR_PROTEIN_SIGNALING_PATHWAY(GO-0045744)	NEGATIVE_REGULATION_OF_G-PROTEIN_COUPLED_RECEPTOR_PROTEIN_SIGNALING_PATHWAY(GO-0045744)		21	0.4402049	0.9783649	0.51274365	0.8227494	1.0	1919	tags=19%, list=10%, signal=21%
POST-GOLGI_VESICLE-MEDIATED_TRANSPORT(GO-0006892)	POST-GOLGI_VESICLE-MEDIATED_TRANSPORT(GO-0006892)		58	0.37320265	0.97738266	0.49299362	0.823958	1.0	4782	tags=40%, list=24%, signal=52%
REGULATION_OF_NUCLEOCYTOPLASMIC_TRANSPORT(GO-0046822)	REGULATION_OF_NUCLEOCYTOPLASMIC_TRANSPORT(GO-0046822)		86	0.35452226	0.9773203	0.49289098	0.8228622	1.0	4051	tags=30%, list=21%, signal=38%
REGULATION_OF_KINASE_ACTIVITY(GO-0043549)	REGULATION_OF_KINASE_ACTIVITY(GO-0043549)		446	0.31750017	0.9760744	0.55239064	0.8248881	1.0	4158	tags=25%, list=21%, signal=31%
EPITHELIAL_TUBE_FORMATION(GO-0072175)	EPITHELIAL_TUBE_FORMATION(GO-0072175)		28	0.41717976	0.9756164	0.5131579	0.82481104	1.0	4406	tags=43%, list=23%, signal=55%
RECEPTOR-MEDIATED_ENDOCYTOSIS(GO-0006898)	RECEPTOR-MEDIATED_ENDOCYTOSIS(GO-0006898)		66	0.3633143	0.97461295	0.50063694	0.8260765	1.0	1122	tags=11%, list=6%, signal=11%
ORGANELLE_TRANSPORT_ALONG_MICROTUBULE(GO-0072384)	ORGANELLE_TRANSPORT_ALONG_MICROTUBULE(GO-0072384)		17	0.44735095	0.9745965	0.498503	0.82483953	1.0	4656	tags=47%, list=24%, signal=62%
NEGATIVE_REGULATION_OF_CATALYTIC_ACTIVITY(GO-0043086)	NEGATIVE_REGULATION_OF_CATALYTIC_ACTIVITY(GO-0043086)		391	0.32131732	0.9744743	0.5654397	0.82388115	1.0	3041	tags=18%, list=16%, signal=21%
POSITIVE_REGULATION_OF_PROGRAMMED_CELL_DEATH(GO-0043068)	POSITIVE_REGULATION_OF_PROGRAMMED_CELL_DEATH(GO-0043068)		391	0.32022437	0.97281533	0.56	0.8268492	1.0	3194	tags=19%, list=16%, signal=22%
RESPONSE_TO_CORTICOSTEROID_STIMULUS(GO-0031960)	RESPONSE_TO_CORTICOSTEROID_STIMULUS(GO-0031960)		18	0.43851706	0.9717252	0.4953125	0.8283406	1.0	2384	tags=22%, list=12%, signal=25%
FAT_CELL_DIFFERENTIATION(GO-0045444)	FAT_CELL_DIFFERENTIATION(GO-0045444)		30	0.41138765	0.97152233	0.5	0.827556	1.0	2183	tags=23%, list=11%, signal=26%
CHLORIDE_TRANSPORT(GO-0006821)	CHLORIDE_TRANSPORT(GO-0006821)		44	0.38441542	0.97103137	0.52307695	0.8274521	1.0	3244	tags=23%, list=17%, signal=27%
REGULATION_OF_ANGIOGENESIS(GO-0045765)	REGULATION_OF_ANGIOGENESIS(GO-0045765)		100	0.35007665	0.9697179	0.515006	0.82947445	1.0	3406	tags=23%, list=17%, signal=28%
NEGATIVE_REGULATION_OF_CELL_GROWTH(GO-0030308)	NEGATIVE_REGULATION_OF_CELL_GROWTH(GO-0030308)		83	0.35367087	0.96894205	0.514742	0.8301825	1.0	2734	tags=18%, list=14%, signal=21%
RESPONSE_TO_REACTIVE_OXYGEN_SPECIES(GO-0000302)	RESPONSE_TO_REACTIVE_OXYGEN_SPECIES(GO-0000302)		50	0.3754499	0.9678726	0.4948718	0.8315615	1.0	2974	tags=20%, list=15%, signal=24%
RESPONSE_TO_GROWTH_HORMONE_STIMULUS(GO-0060416)	RESPONSE_TO_GROWTH_HORMONE_STIMULUS(GO-0060416)		27	0.4157468	0.96590877	0.48099416	0.83529526	1.0	2185	tags=15%, list=11%, signal=17%
ER_TO_GOLGI_VESICLE-MEDIATED_TRANSPORT(GO-0006888)	ER_TO_GOLGI_VESICLE-MEDIATED_TRANSPORT(GO-0006888)		30	0.39769962	0.9656124	0.5071839	0.83478177	1.0	6522	tags=57%, list=33%, signal=85%
CIRCADIAN_RHYTHM(GO-0007623)	CIRCADIAN_RHYTHM(GO-0007623)		22	0.4186581	0.9641886	0.50995404	0.8370009	1.0	490	tags=9%, list=3%, signal=9%
ANTI-APOPTOSIS(GO-0006916)	ANTI-APOPTOSIS(GO-0006916)		156	0.33046144	0.9637957	0.5493757	0.8367184	1.0	3461	tags=26%, list=18%, signal=32%
POSITIVE_REGULATION_OF_JNK_CASCADE(GO-0046330)	POSITIVE_REGULATION_OF_JNK_CASCADE(GO-0046330)		30	0.41120833	0.9630328	0.52249634	0.83734673	1.0	4234	tags=17%, list=22%, signal=21%
AMINE_TRANSPORT(GO-0015837)	AMINE_TRANSPORT(GO-0015837)		89	0.34562522	0.9621612	0.51937044	0.83822024	1.0	3154	tags=26%, list=16%, signal=31%
GROWTH_HORMONE_RECEPTOR_SIGNALING_PATHWAY(GO-0060396)	GROWTH_HORMONE_RECEPTOR_SIGNALING_PATHWAY(GO-0060396)		27	0.4157468	0.96192396	0.5110132	0.837573	1.0	2185	tags=15%, list=11%, signal=17%
PHOSPHATIDYLINOSITOL_METABOLIC_PROCESS(GO-0046488)	PHOSPHATIDYLINOSITOL_METABOLIC_PROCESS(GO-0046488)		70	0.3649986	0.9611988	0.5388601	0.83816683	1.0	4884	tags=34%, list=25%, signal=46%
HETEROCYCLE_METABOLIC_PROCESS(GO-0046483)	HETEROCYCLE_METABOLIC_PROCESS(GO-0046483)		454	0.31125703	0.96060807	0.6056623	0.83823943	1.0	3965	tags=22%, list=20%, signal=26%
DIGESTION(GO-0007586)	DIGESTION(GO-0007586)		51	0.38053852	0.9601472	0.53638816	0.83819026	1.0	2163	tags=16%, list=11%, signal=18%
STEM_CELL_DEVELOPMENT(GO-0048864)	STEM_CELL_DEVELOPMENT(GO-0048864)		26	0.41098705	0.95836365	0.51718986	0.8414498	1.0	1924	tags=27%, list=10%, signal=30%
REGULATION_OF_INSULIN_SECRETION(GO-0050796)	REGULATION_OF_INSULIN_SECRETION(GO-0050796)		89	0.34688166	0.95821244	0.53219926	0.8405897	1.0	3908	tags=25%, list=20%, signal=31%
G1_PHASE(GO-0051318)	G1_PHASE(GO-0051318)		47	0.38014668	0.9574155	0.52214766	0.8413379	1.0	3677	tags=28%, list=19%, signal=34%
INOSITOL_PHOSPHATE-MEDIATED_SIGNALING(GO-0048016)	INOSITOL_PHOSPHATE-MEDIATED_SIGNALING(GO-0048016)		40	0.38668025	0.9561852	0.5478375	0.843008	1.0	844	tags=13%, list=4%, signal=13%
REGULATION_OF_ENDOPEPTIDASE_ACTIVITY(GO-0052548)	REGULATION_OF_ENDOPEPTIDASE_ACTIVITY(GO-0052548)		166	0.32721692	0.9559029	0.54323727	0.84248936	1.0	3022	tags=21%, list=15%, signal=25%
CELLULAR_RESPONSE_TO_HYPOXIA(GO-0071456)	CELLULAR_RESPONSE_TO_HYPOXIA(GO-0071456)		30	0.40660244	0.9557559	0.5319465	0.8416033	1.0	2297	tags=23%, list=12%, signal=26%
GLYCEROPHOSPHOLIPID_METABOLIC_PROCESS(GO-0006650)	GLYCEROPHOSPHOLIPID_METABOLIC_PROCESS(GO-0006650)		103	0.33849284	0.9549445	0.5277778	0.8423157	1.0	4884	tags=29%, list=25%, signal=39%
ADAPTIVE_IMMUNE_RESPONSE(GO-0002250)	ADAPTIVE_IMMUNE_RESPONSE(GO-0002250)		45	0.37820974	0.9548356	0.5345502	0.8413632	1.0	2796	tags=20%, list=14%, signal=23%
REGULATION_OF_FATTY_ACID_BIOSYNTHETIC_PROCESS(GO-0042304)	REGULATION_OF_FATTY_ACID_BIOSYNTHETIC_PROCESS(GO-0042304)		18	0.44016868	0.95379055	0.5326087	0.84274626	1.0	1625	tags=22%, list=8%, signal=24%
POSITIVE_REGULATION_OF_GLUCOSE_METABOLIC_PROCESS(GO-0010907)	POSITIVE_REGULATION_OF_GLUCOSE_METABOLIC_PROCESS(GO-0010907)		21	0.42474762	0.9525772	0.53673166	0.8444423	1.0	697	tags=14%, list=4%, signal=15%
G1_PHASE_OF_MITOTIC_CELL_CYCLE(GO-0000080)	G1_PHASE_OF_MITOTIC_CELL_CYCLE(GO-0000080)		44	0.3733636	0.95164704	0.5521978	0.84542465	1.0	2855	tags=20%, list=15%, signal=24%
CELLULAR_MEMBRANE_ORGANIZATION(GO-0016044)	CELLULAR_MEMBRANE_ORGANIZATION(GO-0016044)		332	0.3122049	0.9513126	0.6037152	0.84498703	1.0	4836	tags=32%, list=25%, signal=41%
EPITHELIAL_TUBE_MORPHOGENESIS(GO-0060562)	EPITHELIAL_TUBE_MORPHOGENESIS(GO-0060562)		70	0.35389903	0.95130944	0.5494368	0.8437574	1.0	3406	tags=27%, list=17%, signal=33%
REGULATION_OF_CELL-CELL_ADHESION(GO-0022407)	REGULATION_OF_CELL-CELL_ADHESION(GO-0022407)		46	0.37798733	0.95054424	0.51778656	0.84432685	1.0	3398	tags=22%, list=17%, signal=26%
REGULATION_OF_PROTEIN_IMPORT_INTO_NUCLEUS(GO-0042306)	REGULATION_OF_PROTEIN_IMPORT_INTO_NUCLEUS(GO-0042306)		73	0.35309333	0.949874	0.53316647	0.8446707	1.0	4051	tags=30%, list=21%, signal=38%
RAS_PROTEIN_SIGNAL_TRANSDUCTION(GO-0007265)	RAS_PROTEIN_SIGNAL_TRANSDUCTION(GO-0007265)		91	0.3445846	0.94987345	0.5445783	0.8434376	1.0	3014	tags=20%, list=15%, signal=23%
AMINE_METABOLIC_PROCESS(GO-0009308)	AMINE_METABOLIC_PROCESS(GO-0009308)		366	0.31076518	0.9487561	0.6454918	0.84483397	1.0	3266	tags=16%, list=17%, signal=19%
LIPID_OXIDATION(GO-0034440)	LIPID_OXIDATION(GO-0034440)		44	0.3732826	0.94866914	0.5381415	0.8438242	1.0	2172	tags=25%, list=11%, signal=28%
CYCLIC_NUCLEOTIDE_METABOLIC_PROCESS(GO-0009187)	CYCLIC_NUCLEOTIDE_METABOLIC_PROCESS(GO-0009187)		41	0.38438305	0.9485312	0.5483425	0.84293294	1.0	3666	tags=29%, list=19%, signal=36%
REGULATION_OF_RESPONSE_TO_STRESS(GO-0080134)	REGULATION_OF_RESPONSE_TO_STRESS(GO-0080134)		470	0.3094601	0.9479018	0.63866395	0.8432691	1.0	4258	tags=22%, list=22%, signal=27%
NEURAL_RETINA_DEVELOPMENT(GO-0003407)	NEURAL_RETINA_DEVELOPMENT(GO-0003407)		16	0.4466433	0.947875	0.55250406	0.84212947	1.0	2427	tags=31%, list=12%, signal=36%
REGULATION_OF_GLYCOLYSIS(GO-0006110)	REGULATION_OF_GLYCOLYSIS(GO-0006110)		15	0.4504075	0.9465721	0.53968257	0.8439924	1.0	697	tags=13%, list=4%, signal=14%
NEGATIVE_REGULATION_OF_PHOSPHORYLATION(GO-0042326)	NEGATIVE_REGULATION_OF_PHOSPHORYLATION(GO-0042326)		54	0.37368652	0.9462815	0.5562914	0.84346676	1.0	2784	tags=28%, list=14%, signal=32%
POSITIVE_REGULATION_OF_INTRACELLULAR_PROTEIN_KINASE_CASCADE(GO-0010740)	POSITIVE_REGULATION_OF_INTRACELLULAR_PROTEIN_KINASE_CASCADE(GO-0010740)		269	0.31457362	0.94579744	0.60710555	0.8433322	1.0	3617	tags=19%, list=19%, signal=23%
RESPONSE_TO_HORMONE_STIMULUS(GO-0009725)	RESPONSE_TO_HORMONE_STIMULUS(GO-0009725)		326	0.31253776	0.94552094	0.5979381	0.84276325	1.0	3216	tags=18%, list=16%, signal=21%
RESPONSE_TO_OXIDATIVE_STRESS(GO-0006979)	RESPONSE_TO_OXIDATIVE_STRESS(GO-0006979)		117	0.33469436	0.9452405	0.57225436	0.8421715	1.0	3180	tags=19%, list=16%, signal=22%
SUBSTRATE_ADHESION-DEPENDENT_CELL_SPREADING(GO-0034446)	SUBSTRATE_ADHESION-DEPENDENT_CELL_SPREADING(GO-0034446)		15	0.44522583	0.9436624	0.5460318	0.8446656	1.0	3107	tags=47%, list=16%, signal=55%
PEPTIDYL-TYROSINE_DEPHOSPHORYLATION(GO-0035335)	PEPTIDYL-TYROSINE_DEPHOSPHORYLATION(GO-0035335)		51	0.36828992	0.94335884	0.53395474	0.84414285	1.0	2848	tags=20%, list=15%, signal=23%
ACUTE_INFLAMMATORY_RESPONSE(GO-0002526)	ACUTE_INFLAMMATORY_RESPONSE(GO-0002526)		20	0.4287309	0.9430085	0.54268295	0.8437125	1.0	5014	tags=45%, list=26%, signal=60%
REGULATION_OF_HORMONE_SECRETION(GO-0046883)	REGULATION_OF_HORMONE_SECRETION(GO-0046883)		110	0.33596727	0.9420328	0.5804529	0.84487003	1.0	3959	tags=26%, list=20%, signal=33%
CELLULAR_BIOGENIC_AMINE_METABOLIC_PROCESS(GO-0006576)	CELLULAR_BIOGENIC_AMINE_METABOLIC_PROCESS(GO-0006576)		70	0.34717524	0.94185466	0.54417413	0.8441191	1.0	2363	tags=14%, list=12%, signal=16%
ENDOTHELIAL_CELL_MIGRATION(GO-0043542)	ENDOTHELIAL_CELL_MIGRATION(GO-0043542)		35	0.39443383	0.9415468	0.5626741	0.84366107	1.0	3245	tags=29%, list=17%, signal=34%
MICROTUBULE_BUNDLE_FORMATION(GO-0001578)	MICROTUBULE_BUNDLE_FORMATION(GO-0001578)		19	0.4220779	0.9408891	0.5564388	0.84398913	1.0	2336	tags=16%, list=12%, signal=18%
NEGATIVE_REGULATION_OF_TRANSCRIPTION_FROM_RNA_POLYMERASE_II_PROMOTER(GO-0000122)	NEGATIVE_REGULATION_OF_TRANSCRIPTION_FROM_RNA_POLYMERASE_II_PROMOTER(GO-0000122)		266	0.30843845	0.9406468	0.6041237	0.843394	1.0	3985	tags=26%, list=20%, signal=32%
KIDNEY_EPITHELIUM_DEVELOPMENT(GO-0072073)	KIDNEY_EPITHELIUM_DEVELOPMENT(GO-0072073)		31	0.3927726	0.9403077	0.5485232	0.84298724	1.0	1970	tags=26%, list=10%, signal=29%
REGULATION_OF_PEPTIDASE_ACTIVITY(GO-0052547)	REGULATION_OF_PEPTIDASE_ACTIVITY(GO-0052547)		172	0.31968173	0.93989545	0.5837897	0.8427431	1.0	3022	tags=21%, list=15%, signal=25%
NEGATIVE_REGULATION_OF_DNA_BINDING(GO-0043392)	NEGATIVE_REGULATION_OF_DNA_BINDING(GO-0043392)		19	0.42921603	0.93900305	0.5511182	0.8435952	1.0	3500	tags=37%, list=18%, signal=45%
ENERGY_DERIVATION_BY_OXIDATION_OF_ORGANIC_COMPOUNDS(GO-0015980)	ENERGY_DERIVATION_BY_OXIDATION_OF_ORGANIC_COMPOUNDS(GO-0015980)		238	0.31551713	0.93716997	0.6038961	0.84660333	1.0	5155	tags=30%, list=26%, signal=40%
POSITIVE_REGULATION_OF_JAK-STAT_CASCADE(GO-0046427)	POSITIVE_REGULATION_OF_JAK-STAT_CASCADE(GO-0046427)		41	0.37887213	0.9344168	0.5537415	0.8519332	1.0	3942	tags=27%, list=20%, signal=34%
CELL_DEATH(GO-0008219)	CELL_DEATH(GO-0008219)		455	0.3038464	0.93330985	0.6744422	0.85343826	1.0	3264	tags=17%, list=17%, signal=20%
MEMORY(GO-0007613)	MEMORY(GO-0007613)		16	0.43393892	0.93293774	0.57608694	0.8531181	1.0	2289	tags=25%, list=12%, signal=28%
LEUKOCYTE_ACTIVATION(GO-0045321)	LEUKOCYTE_ACTIVATION(GO-0045321)		127	0.32669902	0.9317933	0.59276545	0.85461336	1.0	3972	tags=21%, list=20%, signal=27%
NEURAL_TUBE_CLOSURE(GO-0001843)	NEURAL_TUBE_CLOSURE(GO-0001843)		19	0.43205622	0.9316575	0.54113925	0.8537195	1.0	4834	tags=47%, list=25%, signal=63%
POSITIVE_REGULATION_OF_B_CELL_PROLIFERATION(GO-0030890)	POSITIVE_REGULATION_OF_B_CELL_PROLIFERATION(GO-0030890)		18	0.42354694	0.93138254	0.5592705	0.8531716	1.0	1072	tags=17%, list=5%, signal=18%
CELL-SUBSTRATE_JUNCTION_ASSEMBLY(GO-0007044)	CELL-SUBSTRATE_JUNCTION_ASSEMBLY(GO-0007044)		22	0.40669635	0.9305227	0.5494012	0.85400033	1.0	3184	tags=36%, list=16%, signal=43%
CELLULAR_RESPONSE_TO_INTERFERON-GAMMA(GO-0071346)	CELLULAR_RESPONSE_TO_INTERFERON-GAMMA(GO-0071346)		76	0.34586152	0.930233	0.5792142	0.8534561	1.0	3174	tags=20%, list=16%, signal=23%
PROTEIN_LOCALIZATION_IN_PLASMA_MEMBRANE(GO-0072659)	PROTEIN_LOCALIZATION_IN_PLASMA_MEMBRANE(GO-0072659)		18	0.43148556	0.9295188	0.5565891	0.8539049	1.0	3384	tags=33%, list=17%, signal=40%
CELL_JUNCTION_ASSEMBLY(GO-0034329)	CELL_JUNCTION_ASSEMBLY(GO-0034329)		115	0.32768553	0.9292327	0.6047904	0.8533922	1.0	3184	tags=23%, list=16%, signal=28%
TRANSMEMBRANE_RECEPTOR_PROTEIN_TYROSINE_KINASE_SIGNALING_PATHWAY(GO-0007169)	TRANSMEMBRANE_RECEPTOR_PROTEIN_TYROSINE_KINASE_SIGNALING_PATHWAY(GO-0007169)		452	0.3041742	0.9291704	0.6876268	0.8523584	1.0	4251	tags=25%, list=22%, signal=31%
NEGATIVE_REGULATION_OF_ION_TRANSPORT(GO-0043271)	NEGATIVE_REGULATION_OF_ION_TRANSPORT(GO-0043271)		19	0.42376608	0.9283948	0.581761	0.85296273	1.0	4832	tags=32%, list=25%, signal=42%
REGULATION_OF_CELL_GROWTH(GO-0001558)	REGULATION_OF_CELL_GROWTH(GO-0001558)		143	0.32021603	0.9280671	0.60177976	0.85248095	1.0	2559	tags=17%, list=13%, signal=19%
CELLULAR_AMINO_ACID_METABOLIC_PROCESS(GO-0006520)	CELLULAR_AMINO_ACID_METABOLIC_PROCESS(GO-0006520)		266	0.30879343	0.92700535	0.64526314	0.85373586	1.0	2447	tags=12%, list=13%, signal=13%
POSITIVE_REGULATION_OF_PROTEIN_PHOSPHORYLATION(GO-0001934)	POSITIVE_REGULATION_OF_PROTEIN_PHOSPHORYLATION(GO-0001934)		170	0.31957942	0.92697483	0.6092715	0.8526336	1.0	3440	tags=21%, list=18%, signal=25%
ENDOCRINE_PANCREAS_DEVELOPMENT(GO-0031018)	ENDOCRINE_PANCREAS_DEVELOPMENT(GO-0031018)		29	0.39029828	0.92655945	0.5552283	0.85246277	1.0	3331	tags=28%, list=17%, signal=33%
CELLULAR_RESPONSE_TO_HORMONE_STIMULUS(GO-0032870)	CELLULAR_RESPONSE_TO_HORMONE_STIMULUS(GO-0032870)		263	0.3070045	0.92522645	0.64338624	0.8543107	1.0	4113	tags=25%, list=21%, signal=31%
POSITIVE_REGULATION_OF_INTRACELLULAR_PROTEIN_TRANSPORT(GO-0090316)	POSITIVE_REGULATION_OF_INTRACELLULAR_PROTEIN_TRANSPORT(GO-0090316)		50	0.36813185	0.9238699	0.5787349	0.85612553	1.0	4206	tags=34%, list=22%, signal=43%
CELLULAR_RESPONSE_TO_INORGANIC_SUBSTANCE(GO-0071241)	CELLULAR_RESPONSE_TO_INORGANIC_SUBSTANCE(GO-0071241)		43	0.37202433	0.92320377	0.5658602	0.8565073	1.0	1349	tags=14%, list=7%, signal=15%
REGULATION_OF_B_CELL_PROLIFERATION(GO-0030888)	REGULATION_OF_B_CELL_PROLIFERATION(GO-0030888)		26	0.39401558	0.9220452	0.5690691	0.85803676	1.0	1652	tags=19%, list=8%, signal=21%
RESPONSE_TO_CYTOKINE_STIMULUS(GO-0034097)	RESPONSE_TO_CYTOKINE_STIMULUS(GO-0034097)		318	0.30322137	0.9220091	0.66734695	0.8569278	1.0	3182	tags=16%, list=16%, signal=19%
REPRODUCTION(GO-0000003)	REPRODUCTION(GO-0000003)		470	0.30099362	0.9214127	0.7012195	0.8571079	1.0	2374	tags=12%, list=12%, signal=13%
NEGATIVE_REGULATION_OF_MICROTUBULE_POLYMERIZATION_OR_DEPOLYMERIZATION(GO-0031111)	NEGATIVE_REGULATION_OF_MICROTUBULE_POLYMERIZATION_OR_DEPOLYMERIZATION(GO-0031111)		15	0.43504453	0.9204228	0.57384616	0.85817975	1.0	2751	tags=27%, list=14%, signal=31%
MEMBRANE_PROTEIN_ECTODOMAIN_PROTEOLYSIS(GO-0006509)	MEMBRANE_PROTEIN_ECTODOMAIN_PROTEOLYSIS(GO-0006509)		19	0.4281538	0.91929936	0.56891024	0.85950226	1.0	3145	tags=32%, list=16%, signal=38%
PHOSPHOLIPID_BIOSYNTHETIC_PROCESS(GO-0008654)	PHOSPHOLIPID_BIOSYNTHETIC_PROCESS(GO-0008654)		78	0.34048924	0.91874456	0.60225844	0.85953194	1.0	203	tags=3%, list=1%, signal=3%
REGULATION_OF_G1-S_TRANSITION_OF_MITOTIC_CELL_CYCLE(GO-2000045)	REGULATION_OF_G1-S_TRANSITION_OF_MITOTIC_CELL_CYCLE(GO-2000045)		88	0.33249554	0.91865194	0.6084408	0.8585654	1.0	3022	tags=15%, list=15%, signal=17%
CARBOHYDRATE_CATABOLIC_PROCESS(GO-0016052)	CARBOHYDRATE_CATABOLIC_PROCESS(GO-0016052)		73	0.346187	0.9181094	0.5813107	0.8585912	1.0	618	tags=5%, list=3%, signal=6%
NEGATIVE_REGULATION_OF_NUCLEOTIDE_METABOLIC_PROCESS(GO-0045980)	NEGATIVE_REGULATION_OF_NUCLEOTIDE_METABOLIC_PROCESS(GO-0045980)		46	0.3647483	0.9178849	0.5833333	0.8579417	1.0	3041	tags=22%, list=16%, signal=26%
RESPONSE_TO_BIOTIC_STIMULUS(GO-0009607)	RESPONSE_TO_BIOTIC_STIMULUS(GO-0009607)		221	0.30871442	0.91639805	0.6638024	0.8601076	1.0	2994	tags=16%, list=15%, signal=19%
VERY_LONG-CHAIN_FATTY_ACID_METABOLIC_PROCESS(GO-0000038)	VERY_LONG-CHAIN_FATTY_ACID_METABOLIC_PROCESS(GO-0000038)		23	0.40847138	0.91453004	0.5737463	0.8630027	1.0	2117	tags=22%, list=11%, signal=24%
CARBOHYDRATE_BIOSYNTHETIC_PROCESS(GO-0016051)	CARBOHYDRATE_BIOSYNTHETIC_PROCESS(GO-0016051)		123	0.32188776	0.9133457	0.63414633	0.86445737	1.0	4304	tags=25%, list=22%, signal=32%
LEUKOTRIENE_BIOSYNTHETIC_PROCESS(GO-0019370)	LEUKOTRIENE_BIOSYNTHETIC_PROCESS(GO-0019370)		18	0.4206618	0.90916073	0.5828125	0.8725791	1.0	1199	tags=11%, list=6%, signal=12%
ANTIGEN_PROCESSING_AND_PRESENTATION_OF_EXOGENOUS_PEPTIDE_ANTIGEN_VIA_MHC_CLASS_I(GO-0042590)	ANTIGEN_PROCESSING_AND_PRESENTATION_OF_EXOGENOUS_PEPTIDE_ANTIGEN_VIA_MHC_CLASS_I(GO-0042590)		72	0.33840948	0.9082523	0.6047088	0.8733418	1.0	4691	tags=19%, list=24%, signal=25%
NEGATIVE_REGULATION_OF_LYASE_ACTIVITY(GO-0051350)	NEGATIVE_REGULATION_OF_LYASE_ACTIVITY(GO-0051350)		41	0.36302957	0.90648127	0.60107815	0.8761296	1.0	3041	tags=22%, list=16%, signal=26%
SEXUAL_REPRODUCTION(GO-0019953)	SEXUAL_REPRODUCTION(GO-0019953)		165	0.30877945	0.90451926	0.6741573	0.8791453	1.0	2302	tags=13%, list=12%, signal=14%
CELL_PROJECTION_ASSEMBLY(GO-0030031)	CELL_PROJECTION_ASSEMBLY(GO-0030031)		75	0.33639938	0.9035224	0.6282383	0.8801177	1.0	2232	tags=15%, list=11%, signal=16%
GLUCOSE_METABOLIC_PROCESS(GO-0006006)	GLUCOSE_METABOLIC_PROCESS(GO-0006006)		83	0.32902166	0.9033774	0.62531644	0.8792598	1.0	3937	tags=18%, list=20%, signal=23%
POSITIVE_REGULATION_OF_ENDOCYTOSIS(GO-0045807)	POSITIVE_REGULATION_OF_ENDOCYTOSIS(GO-0045807)		38	0.366965	0.9028227	0.59693164	0.87924993	1.0	4248	tags=29%, list=22%, signal=37%
PROTEIN_IMPORT_INTO_NUCLEUS(GO-0006606)	PROTEIN_IMPORT_INTO_NUCLEUS(GO-0006606)		50	0.35151786	0.9026986	0.61140585	0.8783442	1.0	622	tags=6%, list=3%, signal=6%
GAMETE_GENERATION(GO-0007276)	GAMETE_GENERATION(GO-0007276)		134	0.31674993	0.90144664	0.6376975	0.87988555	1.0	2302	tags=13%, list=12%, signal=14%
POSITIVE_REGULATION_OF_PROTEIN_IMPORT_INTO_NUCLEUS(GO-0042307)	POSITIVE_REGULATION_OF_PROTEIN_IMPORT_INTO_NUCLEUS(GO-0042307)		41	0.3639871	0.90134275	0.5938748	0.8789356	1.0	2026	tags=17%, list=10%, signal=19%
CELLULAR_AMINO_ACID_BIOSYNTHETIC_PROCESS(GO-0008652)	CELLULAR_AMINO_ACID_BIOSYNTHETIC_PROCESS(GO-0008652)		53	0.35026446	0.9012895	0.6128205	0.8778903	1.0	3655	tags=23%, list=19%, signal=28%
C21-STEROID_HORMONE_BIOSYNTHETIC_PROCESS(GO-0006700)	C21-STEROID_HORMONE_BIOSYNTHETIC_PROCESS(GO-0006700)		16	0.43275586	0.9012593	0.58449614	0.8767898	1.0	147	tags=6%, list=1%, signal=6%
REGULATION_OF_STRESS_FIBER_ASSEMBLY(GO-0051492)	REGULATION_OF_STRESS_FIBER_ASSEMBLY(GO-0051492)		28	0.37978813	0.89974403	0.6108727	0.87903607	1.0	4832	tags=39%, list=25%, signal=52%
RESPIRATORY_ELECTRON_TRANSPORT_CHAIN(GO-0022904)	RESPIRATORY_ELECTRON_TRANSPORT_CHAIN(GO-0022904)		86	0.32355443	0.8994355	0.6322981	0.8785288	1.0	6815	tags=50%, list=35%, signal=76%
RESPONSE_TO_LIGHT_STIMULUS(GO-0009416)	RESPONSE_TO_LIGHT_STIMULUS(GO-0009416)		98	0.32392633	0.89868265	0.64302325	0.8789767	1.0	2302	tags=13%, list=12%, signal=15%
NEGATIVE_REGULATION_OF_GROWTH(GO-0045926)	NEGATIVE_REGULATION_OF_GROWTH(GO-0045926)		105	0.3226796	0.89563787	0.65411764	0.88422	1.0	2813	tags=16%, list=14%, signal=19%
REGULATION_OF_CELL_SIZE(GO-0008361)	REGULATION_OF_CELL_SIZE(GO-0008361)		23	0.39826468	0.8945557	0.6076923	0.88536483	1.0	4587	tags=43%, list=23%, signal=57%
CELL_MATURATION(GO-0048469)	CELL_MATURATION(GO-0048469)		26	0.38127503	0.89435405	0.6025825	0.88465345	1.0	4094	tags=27%, list=21%, signal=34%
STEROID_BIOSYNTHETIC_PROCESS(GO-0006694)	STEROID_BIOSYNTHETIC_PROCESS(GO-0006694)		75	0.33024782	0.8929979	0.627551	0.886376	1.0	2785	tags=19%, list=14%, signal=22%
NEGATIVE_REGULATION_OF_BLOOD_COAGULATION(GO-0030195)	NEGATIVE_REGULATION_OF_BLOOD_COAGULATION(GO-0030195)		27	0.3786952	0.89266396	0.58656716	0.8859243	1.0	6093	tags=48%, list=31%, signal=70%
CYTOKINE-MEDIATED_SIGNALING_PATHWAY(GO-0019221)	CYTOKINE-MEDIATED_SIGNALING_PATHWAY(GO-0019221)		233	0.3013389	0.891648	0.7111111	0.88694626	1.0	2994	tags=15%, list=15%, signal=18%
IRON_ION_TRANSPORT(GO-0006826)	IRON_ION_TRANSPORT(GO-0006826)		38	0.35911	0.88879424	0.61891514	0.89180976	1.0	4475	tags=47%, list=23%, signal=61%
REGULATION_OF_INTERFERON-GAMMA_PRODUCTION(GO-0032649)	REGULATION_OF_INTERFERON-GAMMA_PRODUCTION(GO-0032649)		34	0.36233926	0.8887309	0.6300417	0.8907985	1.0	2026	tags=18%, list=10%, signal=20%
REGULATION_OF_DEFENSE_RESPONSE_TO_VIRUS_BY_HOST(GO-0050691)	REGULATION_OF_DEFENSE_RESPONSE_TO_VIRUS_BY_HOST(GO-0050691)		16	0.42024988	0.8878427	0.59410805	0.891497	1.0	2625	tags=25%, list=13%, signal=29%
NEUROTRANSMITTER_TRANSPORT(GO-0006836)	NEUROTRANSMITTER_TRANSPORT(GO-0006836)		50	0.3507028	0.88744164	0.64658636	0.8911254	1.0	2310	tags=16%, list=12%, signal=18%
POSITIVE_REGULATION_OF_PHOSPHORYLATION(GO-0042327)	POSITIVE_REGULATION_OF_PHOSPHORYLATION(GO-0042327)		184	0.3012591	0.88685703	0.6874305	0.89119214	1.0	3440	tags=20%, list=18%, signal=24%
NEGATIVE_REGULATION_OF_NEUROGENESIS(GO-0050768)	NEGATIVE_REGULATION_OF_NEUROGENESIS(GO-0050768)		37	0.35965005	0.8864767	0.6291209	0.8908446	1.0	4822	tags=43%, list=25%, signal=57%
DICARBOXYLIC_ACID_METABOLIC_PROCESS(GO-0043648)	DICARBOXYLIC_ACID_METABOLIC_PROCESS(GO-0043648)		24	0.38935155	0.88552874	0.612855	0.8917288	1.0	608	tags=8%, list=3%, signal=9%
ELECTRON_TRANSPORT_CHAIN(GO-0022900)	ELECTRON_TRANSPORT_CHAIN(GO-0022900)		86	0.32355443	0.8850605	0.6678877	0.89159834	1.0	6815	tags=50%, list=35%, signal=76%
REGULATION_OF_STRESS-ACTIVATED_MAPK_CASCADE(GO-0032872)	REGULATION_OF_STRESS-ACTIVATED_MAPK_CASCADE(GO-0032872)		94	0.3183124	0.8846153	0.68622756	0.8914181	1.0	4312	tags=23%, list=22%, signal=30%
NEGATIVE_REGULATION_OF_CAMP_BIOSYNTHETIC_PROCESS(GO-0030818)	NEGATIVE_REGULATION_OF_CAMP_BIOSYNTHETIC_PROCESS(GO-0030818)		43	0.3537584	0.8833715	0.6356164	0.89290535	1.0	3041	tags=21%, list=16%, signal=25%
REGULATION_OF_LIPID_STORAGE(GO-0010883)	REGULATION_OF_LIPID_STORAGE(GO-0010883)		24	0.38410595	0.88182	0.6119403	0.8949182	1.0	1207	tags=13%, list=6%, signal=13%
LEUKOTRIENE_METABOLIC_PROCESS(GO-0006691)	LEUKOTRIENE_METABOLIC_PROCESS(GO-0006691)		22	0.38889197	0.8811245	0.6306306	0.8952859	1.0	1199	tags=9%, list=6%, signal=10%
O-GLYCAN_PROCESSING(GO-0016266)	O-GLYCAN_PROCESSING(GO-0016266)		54	0.33456787	0.8793406	0.6287582	0.89784706	1.0	2730	tags=19%, list=14%, signal=21%
REGULATION_OF_SODIUM_ION_TRANSPORT(GO-0002028)	REGULATION_OF_SODIUM_ION_TRANSPORT(GO-0002028)		16	0.40555537	0.8788431	0.6271451	0.89765996	1.0	2857	tags=25%, list=15%, signal=29%
APOPTOTIC_NUCLEAR_CHANGE(GO-0030262)	APOPTOTIC_NUCLEAR_CHANGE(GO-0030262)		25	0.37619653	0.877753	0.6354992	0.89876544	1.0	1592	tags=20%, list=8%, signal=22%
PEPTIDE_BIOSYNTHETIC_PROCESS(GO-0043043)	PEPTIDE_BIOSYNTHETIC_PROCESS(GO-0043043)		15	0.4157596	0.8770537	0.63022506	0.8990849	1.0	3945	tags=33%, list=20%, signal=42%
RESPONSE_TO_ESTROGEN_STIMULUS(GO-0043627)	RESPONSE_TO_ESTROGEN_STIMULUS(GO-0043627)		37	0.36346057	0.87702066	0.6322931	0.89799607	1.0	228	tags=5%, list=1%, signal=5%
AMINO_ACID_TRANSPORT(GO-0006865)	AMINO_ACID_TRANSPORT(GO-0006865)		74	0.3249551	0.8769649	0.6524467	0.8969753	1.0	3087	tags=28%, list=16%, signal=34%
NEUTRAL_AMINO_ACID_TRANSPORT(GO-0015804)	NEUTRAL_AMINO_ACID_TRANSPORT(GO-0015804)		17	0.40547037	0.8754559	0.621118	0.8988929	1.0	3603	tags=35%, list=18%, signal=43%
LIPOPOLYSACCHARIDE-MEDIATED_SIGNALING_PATHWAY(GO-0031663)	LIPOPOLYSACCHARIDE-MEDIATED_SIGNALING_PATHWAY(GO-0031663)		17	0.4032296	0.8754082	0.59967583	0.8978263	1.0	1919	tags=18%, list=10%, signal=20%
REGULATION_OF_ESTABLISHMENT_OF_PROTEIN_LOCALIZATION_IN_PLASMA_MEMBRANE(GO-0090003)	REGULATION_OF_ESTABLISHMENT_OF_PROTEIN_LOCALIZATION_IN_PLASMA_MEMBRANE(GO-0090003)		19	0.39468673	0.8730595	0.6231884	0.9015852	1.0	3642	tags=37%, list=19%, signal=45%
PROTEIN_LIPIDATION(GO-0006497)	PROTEIN_LIPIDATION(GO-0006497)		35	0.36201718	0.87246126	0.65423244	0.90164906	1.0	4884	tags=34%, list=25%, signal=46%
ESTABLISHMENT_OR_MAINTENANCE_OF_CELL_POLARITY(GO-0007163)	ESTABLISHMENT_OR_MAINTENANCE_OF_CELL_POLARITY(GO-0007163)		51	0.34310442	0.87241846	0.65641713	0.9005808	1.0	2773	tags=18%, list=14%, signal=21%
NUCLEAR_IMPORT(GO-0051170)	NUCLEAR_IMPORT(GO-0051170)		52	0.33462736	0.8718788	0.67979	0.9006281	1.0	622	tags=6%, list=3%, signal=6%
POSITIVE_REGULATION_OF_NF-KAPPAB_TRANSCRIPTION_FACTOR_ACTIVITY(GO-0051092)	POSITIVE_REGULATION_OF_NF-KAPPAB_TRANSCRIPTION_FACTOR_ACTIVITY(GO-0051092)		86	0.31830686	0.8718635	0.6711004	0.8995209	1.0	2849	tags=17%, list=15%, signal=20%
MITOTIC_CELL_CYCLE_G1-S_TRANSITION_CHECKPOINT(GO-0031575)	MITOTIC_CELL_CYCLE_G1-S_TRANSITION_CHECKPOINT(GO-0031575)		75	0.32195777	0.871806	0.6770574	0.89846116	1.0	4322	tags=19%, list=22%, signal=24%
POSITIVE_REGULATION_OF_TRANSCRIPTION_FROM_RNA_POLYMERASE_II_PROMOTER(GO-0045944)	POSITIVE_REGULATION_OF_TRANSCRIPTION_FROM_RNA_POLYMERASE_II_PROMOTER(GO-0045944)		365	0.2891178	0.8710596	0.7969231	0.8988018	1.0	2648	tags=17%, list=14%, signal=20%
POSITIVE_REGULATION_OF_RECEPTOR-MEDIATED_ENDOCYTOSIS(GO-0048260)	POSITIVE_REGULATION_OF_RECEPTOR-MEDIATED_ENDOCYTOSIS(GO-0048260)		22	0.38779947	0.8704235	0.64349115	0.8989239	1.0	1947	tags=18%, list=10%, signal=20%
CELLULAR_RESPONSE_TO_OXIDATIVE_STRESS(GO-0034599)	CELLULAR_RESPONSE_TO_OXIDATIVE_STRESS(GO-0034599)		58	0.33484858	0.8692836	0.64553684	0.900083	1.0	2185	tags=14%, list=11%, signal=15%
MORPHOGENESIS_OF_AN_EPITHELIUM(GO-0002009)	MORPHOGENESIS_OF_AN_EPITHELIUM(GO-0002009)		87	0.31248823	0.86771303	0.7027677	0.9022092	1.0	2498	tags=20%, list=13%, signal=22%
PLASMA_LIPOPROTEIN_PARTICLE_REMODELING(GO-0034369)	PLASMA_LIPOPROTEIN_PARTICLE_REMODELING(GO-0034369)		19	0.3899964	0.86724967	0.6496815	0.90196055	1.0	4456	tags=42%, list=23%, signal=54%
ESTABLISHMENT_OF_PROTEIN_LOCALIZATION(GO-0045184)	ESTABLISHMENT_OF_PROTEIN_LOCALIZATION(GO-0045184)		404	0.28201216	0.8665127	0.80264497	0.90222687	1.0	4150	tags=20%, list=21%, signal=25%
GLUTAMATE_RECEPTOR_SIGNALING_PATHWAY(GO-0007215)	GLUTAMATE_RECEPTOR_SIGNALING_PATHWAY(GO-0007215)		22	0.38360062	0.866366	0.64447594	0.90138894	1.0	2484	tags=32%, list=13%, signal=36%
ENDOCYTOSIS(GO-0006897)	ENDOCYTOSIS(GO-0006897)		131	0.2999141	0.86584663	0.7072331	0.9012593	1.0	4535	tags=27%, list=23%, signal=35%
POSITIVE_REGULATION_OF_HYDROLASE_ACTIVITY(GO-0051345)	POSITIVE_REGULATION_OF_HYDROLASE_ACTIVITY(GO-0051345)		398	0.2822085	0.86386657	0.7991803	0.9040069	1.0	3041	tags=18%, list=16%, signal=20%
CELLULAR_RESPIRATION(GO-0045333)	CELLULAR_RESPIRATION(GO-0045333)		115	0.30295715	0.86353874	0.7167832	0.9035212	1.0	6834	tags=48%, list=35%, signal=73%
CHOLESTEROL_METABOLIC_PROCESS(GO-0008203)	CHOLESTEROL_METABOLIC_PROCESS(GO-0008203)		49	0.3313933	0.8620456	0.68346256	0.9053099	1.0	2586	tags=12%, list=13%, signal=14%
POSITIVE_REGULATION_OF_PROTEIN_SERINE-THREONINE_KINASE_ACTIVITY(GO-0071902)	POSITIVE_REGULATION_OF_PROTEIN_SERINE-THREONINE_KINASE_ACTIVITY(GO-0071902)		147	0.29892433	0.86129177	0.7331042	0.9057534	1.0	1668	tags=9%, list=9%, signal=10%
ACTIVATION_OF_MAPKK_ACTIVITY(GO-0000186)	ACTIVATION_OF_MAPKK_ACTIVITY(GO-0000186)		35	0.35723853	0.8610477	0.6964029	0.9051119	1.0	3387	tags=26%, list=17%, signal=31%
POSITIVE_REGULATION_OF_NUCLEOCYTOPLASMIC_TRANSPORT(GO-0046824)	POSITIVE_REGULATION_OF_NUCLEOCYTOPLASMIC_TRANSPORT(GO-0046824)		47	0.3398883	0.8607534	0.65595716	0.90454906	1.0	4020	tags=32%, list=21%, signal=40%
INDUCTION_OF_APOPTOSIS(GO-0006917)	INDUCTION_OF_APOPTOSIS(GO-0006917)		283	0.28631887	0.8598358	0.78864354	0.905288	1.0	4501	tags=26%, list=23%, signal=33%
SULFUR_COMPOUND_METABOLIC_PROCESS(GO-0006790)	SULFUR_COMPOUND_METABOLIC_PROCESS(GO-0006790)		118	0.30120027	0.85415184	0.7296037	0.91503567	1.0	3250	tags=19%, list=17%, signal=22%
REGULATION_OF_BLOOD_VESSEL_ENDOTHELIAL_CELL_MIGRATION(GO-0043535)	REGULATION_OF_BLOOD_VESSEL_ENDOTHELIAL_CELL_MIGRATION(GO-0043535)		28	0.35984835	0.85384804	0.6695652	0.91449517	1.0	2759	tags=21%, list=14%, signal=25%
CELLULAR_RESPONSE_TO_CYTOKINE_STIMULUS(GO-0071345)	CELLULAR_RESPONSE_TO_CYTOKINE_STIMULUS(GO-0071345)		276	0.28320885	0.85290784	0.79788357	0.9151881	1.0	2994	tags=15%, list=15%, signal=18%
PROTEIN_TRANSPORT(GO-0015031)	PROTEIN_TRANSPORT(GO-0015031)		390	0.27753624	0.8527784	0.8295918	0.9142726	1.0	4150	tags=20%, list=21%, signal=25%
DEFENSE_RESPONSE_TO_BACTERIUM(GO-0042742)	DEFENSE_RESPONSE_TO_BACTERIUM(GO-0042742)		44	0.3343856	0.8520328	0.66574967	0.91463155	1.0	2974	tags=20%, list=15%, signal=24%
NEGATIVE_REGULATION_OF_TRANSCRIPTION_FACTOR_IMPORT_INTO_NUCLEUS(GO-0042992)	NEGATIVE_REGULATION_OF_TRANSCRIPTION_FACTOR_IMPORT_INTO_NUCLEUS(GO-0042992)		15	0.40298954	0.8520136	0.661442	0.9135348	1.0	3060	tags=33%, list=16%, signal=39%
CILIUM_MORPHOGENESIS(GO-0060271)	CILIUM_MORPHOGENESIS(GO-0060271)		62	0.32042453	0.85169256	0.6961039	0.91301936	1.0	4618	tags=35%, list=24%, signal=46%
POSITIVE_REGULATION_OF_PEPTIDYL-TYROSINE_PHOSPHORYLATION(GO-0050731)	POSITIVE_REGULATION_OF_PEPTIDYL-TYROSINE_PHOSPHORYLATION(GO-0050731)		71	0.31884974	0.84922236	0.7046895	0.9167067	1.0	4212	tags=24%, list=22%, signal=30%
ENTRY_INTO_HOST_CELL(GO-0030260)	ENTRY_INTO_HOST_CELL(GO-0030260)		15	0.39670783	0.8475666	0.64984226	0.91874224	1.0	748	tags=7%, list=4%, signal=7%
REGULATION_OF_VESICLE-MEDIATED_TRANSPORT(GO-0060627)	REGULATION_OF_VESICLE-MEDIATED_TRANSPORT(GO-0060627)		119	0.3004338	0.8474905	0.7343566	0.91775113	1.0	2710	tags=15%, list=14%, signal=17%
REGULATION_OF_INTRACELLULAR_PROTEIN_KINASE_CASCADE(GO-0010627)	REGULATION_OF_INTRACELLULAR_PROTEIN_KINASE_CASCADE(GO-0010627)		396	0.27517623	0.84622604	0.8379205	0.91905236	1.0	4878	tags=27%, list=25%, signal=35%
CELLULAR_PIGMENTATION(GO-0033059)	CELLULAR_PIGMENTATION(GO-0033059)		16	0.39484543	0.8457175	0.6555387	0.9189408	1.0	4974	tags=50%, list=25%, signal=67%
DEVELOPMENTAL_GROWTH(GO-0048589)	DEVELOPMENTAL_GROWTH(GO-0048589)		40	0.3426498	0.84512705	0.6958333	0.91890824	1.0	3568	tags=23%, list=18%, signal=27%
POSITIVE_REGULATION_OF_CELL_GROWTH(GO-0030307)	POSITIVE_REGULATION_OF_CELL_GROWTH(GO-0030307)		50	0.32995597	0.84488815	0.6810458	0.9181798	1.0	2445	tags=18%, list=13%, signal=21%
INDUCTION_OF_APOPTOSIS_BY_EXTRACELLULAR_SIGNALS(GO-0008624)	INDUCTION_OF_APOPTOSIS_BY_EXTRACELLULAR_SIGNALS(GO-0008624)		108	0.3019796	0.84351397	0.72897196	0.91967976	1.0	4344	tags=22%, list=22%, signal=28%
REGULATION_OF_PHAGOCYTOSIS(GO-0050764)	REGULATION_OF_PHAGOCYTOSIS(GO-0050764)		19	0.38476643	0.84351087	0.670347	0.91855925	1.0	4092	tags=21%, list=21%, signal=27%
ACTIVATION_OF_PROTEIN_KINASE_ACTIVITY(GO-0032147)	ACTIVATION_OF_PROTEIN_KINASE_ACTIVITY(GO-0032147)		172	0.2894368	0.84297764	0.77494454	0.918467	1.0	3429	tags=20%, list=18%, signal=24%
FERTILIZATION(GO-0009566)	FERTILIZATION(GO-0009566)		33	0.35117903	0.8428194	0.68895346	0.9176475	1.0	1063	tags=12%, list=5%, signal=13%
PROTEOLYSIS(GO-0006508)	PROTEOLYSIS(GO-0006508)		309	0.27685323	0.84214234	0.8051813	0.9177654	1.0	4780	tags=26%, list=24%, signal=34%
PYRIMIDINE_NUCLEOSIDE_CATABOLIC_PROCESS(GO-0046135)	PYRIMIDINE_NUCLEOSIDE_CATABOLIC_PROCESS(GO-0046135)		19	0.384729	0.84203273	0.670347	0.91684306	1.0	3718	tags=26%, list=19%, signal=32%
POSITIVE_REGULATION_OF_B_CELL_ACTIVATION(GO-0050871)	POSITIVE_REGULATION_OF_B_CELL_ACTIVATION(GO-0050871)		25	0.36576247	0.8405236	0.66020864	0.918483	1.0	1072	tags=12%, list=5%, signal=13%
NEGATIVE_REGULATION_OF_ENDOTHELIAL_CELL_MIGRATION(GO-0010596)	NEGATIVE_REGULATION_OF_ENDOTHELIAL_CELL_MIGRATION(GO-0010596)		18	0.38261098	0.8367569	0.68567026	0.924282	1.0	2427	tags=28%, list=12%, signal=32%
ACTIVATION_OF_INNATE_IMMUNE_RESPONSE(GO-0002218)	ACTIVATION_OF_INNATE_IMMUNE_RESPONSE(GO-0002218)		98	0.30127418	0.8366867	0.74069625	0.9232838	1.0	5226	tags=34%, list=27%, signal=46%
DEVELOPMENTAL_GROWTH_INVOLVED_IN_MORPHOGENESIS(GO-0060560)	DEVELOPMENTAL_GROWTH_INVOLVED_IN_MORPHOGENESIS(GO-0060560)		22	0.3695199	0.836314	0.67459136	0.92287093	1.0	5679	tags=50%, list=29%, signal=70%
APOPTOTIC_PROCESS(GO-0006915)	APOPTOTIC_PROCESS(GO-0006915)		430	0.2727464	0.834798	0.85685277	0.92459685	1.0	3213	tags=17%, list=16%, signal=19%
LYMPHOCYTE_MIGRATION(GO-0072676)	LYMPHOCYTE_MIGRATION(GO-0072676)		15	0.3901906	0.8322316	0.692429	0.92817324	1.0	1273	tags=13%, list=7%, signal=14%
EPIDERMAL_GROWTH_FACTOR_RECEPTOR_SIGNALING_PATHWAY(GO-0007173)	EPIDERMAL_GROWTH_FACTOR_RECEPTOR_SIGNALING_PATHWAY(GO-0007173)		123	0.28859332	0.8285519	0.7546512	0.9338567	1.0	5162	tags=32%, list=26%, signal=43%
POSITIVE_REGULATION_OF_MYELOID_CELL_DIFFERENTIATION(GO-0045639)	POSITIVE_REGULATION_OF_MYELOID_CELL_DIFFERENTIATION(GO-0045639)		33	0.34371522	0.82757753	0.7063037	0.934383	1.0	2445	tags=12%, list=13%, signal=14%
POSITIVE_REGULATION_OF_DNA_BINDING(GO-0043388)	POSITIVE_REGULATION_OF_DNA_BINDING(GO-0043388)		18	0.3845559	0.82345295	0.6822289	0.94080114	1.0	2009	tags=17%, list=10%, signal=19%
CELLULAR_PROTEIN_LOCALIZATION(GO-0034613)	CELLULAR_PROTEIN_LOCALIZATION(GO-0034613)		423	0.26835877	0.8219801	0.8851626	0.942348	1.0	3609	tags=17%, list=18%, signal=21%
REGULATION_OF_RECEPTOR_BIOSYNTHETIC_PROCESS(GO-0010869)	REGULATION_OF_RECEPTOR_BIOSYNTHETIC_PROCESS(GO-0010869)		15	0.39282775	0.8209096	0.7082019	0.94317335	1.0	5280	tags=40%, list=27%, signal=55%
REGULATION_OF_INTERLEUKIN-6_PRODUCTION(GO-0032675)	REGULATION_OF_INTERLEUKIN-6_PRODUCTION(GO-0032675)		39	0.32990274	0.8203745	0.7241379	0.94303113	1.0	2487	tags=13%, list=13%, signal=15%
PROGRAMMED_CELL_DEATH(GO-0012501)	PROGRAMMED_CELL_DEATH(GO-0012501)		433	0.269107	0.8197839	0.897855	0.9429671	1.0	3213	tags=16%, list=16%, signal=19%
INNATE_IMMUNE_RESPONSE-ACTIVATING_SIGNAL_TRANSDUCTION(GO-0002758)	INNATE_IMMUNE_RESPONSE-ACTIVATING_SIGNAL_TRANSDUCTION(GO-0002758)		96	0.2964742	0.8190868	0.78431374	0.9430779	1.0	5226	tags=33%, list=27%, signal=45%
NEGATIVE_REGULATION_OF_ADENYLATE_CYCLASE_ACTIVITY(GO-0007194)	NEGATIVE_REGULATION_OF_ADENYLATE_CYCLASE_ACTIVITY(GO-0007194)		40	0.3330025	0.8176403	0.73756903	0.94446856	1.0	3041	tags=20%, list=16%, signal=24%
CELLULAR_RESPONSE_TO_INTERLEUKIN-1(GO-0071347)	CELLULAR_RESPONSE_TO_INTERLEUKIN-1(GO-0071347)		26	0.35253716	0.8171067	0.70086706	0.9443226	1.0	2297	tags=23%, list=12%, signal=26%
REGULATION_OF_CELL_ADHESION_MEDIATED_BY_INTEGRIN(GO-0033628)	REGULATION_OF_CELL_ADHESION_MEDIATED_BY_INTEGRIN(GO-0033628)		26	0.35762745	0.8167008	0.7193501	0.943921	1.0	2759	tags=19%, list=14%, signal=22%
PROTEIN_K48-LINKED_UBIQUITINATION(GO-0070936)	PROTEIN_K48-LINKED_UBIQUITINATION(GO-0070936)		34	0.3347969	0.8141494	0.723589	0.94727266	1.0	5642	tags=41%, list=29%, signal=58%
LONG-CHAIN_FATTY_ACID_METABOLIC_PROCESS(GO-0001676)	LONG-CHAIN_FATTY_ACID_METABOLIC_PROCESS(GO-0001676)		24	0.35709125	0.8138581	0.7140696	0.94667965	1.0	2117	tags=21%, list=11%, signal=23%
REGULATION_OF_PH(GO-0006885)	REGULATION_OF_PH(GO-0006885)		16	0.38081503	0.81306416	0.71875	0.9469228	1.0	4072	tags=38%, list=21%, signal=47%
PROTEIN_DEPHOSPHORYLATION(GO-0006470)	PROTEIN_DEPHOSPHORYLATION(GO-0006470)		94	0.29554245	0.812612	0.75966185	0.94657046	1.0	2848	tags=17%, list=15%, signal=20%
NEGATIVE_REGULATION_OF_TRANSPORT(GO-0051051)	NEGATIVE_REGULATION_OF_TRANSPORT(GO-0051051)		139	0.28437528	0.811799	0.80091536	0.9468607	1.0	5262	tags=30%, list=27%, signal=41%
PEPTIDE_HORMONE_PROCESSING(GO-0016486)	PEPTIDE_HORMONE_PROCESSING(GO-0016486)		17	0.37803164	0.8117306	0.71291864	0.94586235	1.0	3597	tags=35%, list=18%, signal=43%
NERVE_GROWTH_FACTOR_RECEPTOR_SIGNALING_PATHWAY(GO-0048011)	NERVE_GROWTH_FACTOR_RECEPTOR_SIGNALING_PATHWAY(GO-0048011)		213	0.27439228	0.81163466	0.8474758	0.9449057	1.0	4475	tags=23%, list=23%, signal=30%
G1-S_TRANSITION_CHECKPOINT(GO-0071779)	G1-S_TRANSITION_CHECKPOINT(GO-0071779)		77	0.2955446	0.8103415	0.7450495	0.94605863	1.0	5068	tags=23%, list=26%, signal=31%
REGULATION_OF_HISTONE_ACETYLATION(GO-0035065)	REGULATION_OF_HISTONE_ACETYLATION(GO-0035065)		19	0.372577	0.81001407	0.71253824	0.9455279	1.0	1677	tags=16%, list=9%, signal=17%
CELLULAR_RESPONSE_TO_DRUG(GO-0035690)	CELLULAR_RESPONSE_TO_DRUG(GO-0035690)		20	0.37483856	0.80961084	0.71060604	0.9451119	1.0	3733	tags=35%, list=19%, signal=43%
NEGATIVE_REGULATION_OF_PROTEIN_TRANSPORT(GO-0051224)	NEGATIVE_REGULATION_OF_PROTEIN_TRANSPORT(GO-0051224)		62	0.30270827	0.80954134	0.75481385	0.9441304	1.0	5672	tags=37%, list=29%, signal=52%
REGULATION_OF_PROTEIN_STABILITY(GO-0031647)	REGULATION_OF_PROTEIN_STABILITY(GO-0031647)		71	0.30379403	0.8091716	0.7632911	0.94360924	1.0	5262	tags=35%, list=27%, signal=48%
REGULATION_OF_PROTEIN_COMPLEX_ASSEMBLY(GO-0043254)	REGULATION_OF_PROTEIN_COMPLEX_ASSEMBLY(GO-0043254)		102	0.28591722	0.80676	0.7821553	0.9465963	1.0	2750	tags=17%, list=14%, signal=19%
PATTERN_RECOGNITION_RECEPTOR_SIGNALING_PATHWAY(GO-0002221)	PATTERN_RECOGNITION_RECEPTOR_SIGNALING_PATHWAY(GO-0002221)		93	0.29124668	0.806508	0.7859691	0.94592744	1.0	5138	tags=32%, list=26%, signal=44%
RESPONSE_TO_TUMOR_NECROSIS_FACTOR(GO-0034612)	RESPONSE_TO_TUMOR_NECROSIS_FACTOR(GO-0034612)		57	0.30732542	0.80556005	0.7682458	0.94639546	1.0	2384	tags=16%, list=12%, signal=18%
CELLULAR_RESPONSE_TO_STEROID_HORMONE_STIMULUS(GO-0071383)	CELLULAR_RESPONSE_TO_STEROID_HORMONE_STIMULUS(GO-0071383)		27	0.34399277	0.80550784	0.7511046	0.9453897	1.0	2650	tags=22%, list=14%, signal=26%
NEUROMUSCULAR_PROCESS(GO-0050905)	NEUROMUSCULAR_PROCESS(GO-0050905)		22	0.3555054	0.80395246	0.72263867	0.9468868	1.0	3021	tags=23%, list=15%, signal=27%
PROTEIN_AUTOUBIQUITINATION(GO-0051865)	PROTEIN_AUTOUBIQUITINATION(GO-0051865)		27	0.34553108	0.80333745	0.72557473	0.94686997	1.0	5864	tags=48%, list=30%, signal=69%
NEGATIVE_REGULATION_OF_MITOTIC_CELL_CYCLE(GO-0045930)	NEGATIVE_REGULATION_OF_MITOTIC_CELL_CYCLE(GO-0045930)		31	0.33688655	0.8003654	0.7347222	0.95081085	1.0	2297	tags=26%, list=12%, signal=29%
POSITIVE_REGULATION_OF_CELL_CYCLE_PROCESS(GO-0090068)	POSITIVE_REGULATION_OF_CELL_CYCLE_PROCESS(GO-0090068)		130	0.28056288	0.80026877	0.8331389	0.9498416	1.0	2849	tags=12%, list=15%, signal=13%
REGULATION_OF_LYMPHOCYTE_DIFFERENTIATION(GO-0045619)	REGULATION_OF_LYMPHOCYTE_DIFFERENTIATION(GO-0045619)		45	0.31542307	0.80015504	0.74766356	0.9489294	1.0	2030	tags=11%, list=10%, signal=12%
CELLULAR_RESPONSE_TO_LIPOPOLYSACCHARIDE(GO-0071222)	CELLULAR_RESPONSE_TO_LIPOPOLYSACCHARIDE(GO-0071222)		34	0.3355885	0.80007225	0.7397454	0.947958	1.0	5703	tags=38%, list=29%, signal=54%
REGULATION_OF_RAS_PROTEIN_SIGNAL_TRANSDUCTION(GO-0046578)	REGULATION_OF_RAS_PROTEIN_SIGNAL_TRANSDUCTION(GO-0046578)		127	0.28032312	0.7997363	0.8448884	0.9474292	1.0	3008	tags=17%, list=15%, signal=19%
REGULATION_OF_GTPASE_ACTIVITY(GO-0043087)	REGULATION_OF_GTPASE_ACTIVITY(GO-0043087)		146	0.27561286	0.7985029	0.83314157	0.9483555	1.0	3184	tags=18%, list=16%, signal=22%
LYSOSOMAL_TRANSPORT(GO-0007041)	LYSOSOMAL_TRANSPORT(GO-0007041)		29	0.3386673	0.7983712	0.71982116	0.94747436	1.0	4913	tags=52%, list=25%, signal=69%
STEROID_HORMONE_MEDIATED_SIGNALING_PATHWAY(GO-0043401)	STEROID_HORMONE_MEDIATED_SIGNALING_PATHWAY(GO-0043401)		15	0.3839675	0.7968241	0.73311365	0.94893634	1.0	827	tags=13%, list=4%, signal=14%
PROTEIN_COMPLEX_ASSEMBLY(GO-0006461)	PROTEIN_COMPLEX_ASSEMBLY(GO-0006461)		318	0.2611653	0.79558134	0.90510947	0.9498235	1.0	2876	tags=14%, list=15%, signal=16%
REGULATION_OF_CALCIUM_ION_TRANSPORT_VIA_VOLTAGE-GATED_CALCIUM_CHANNEL_ACTIVITY(GO-0051925)	REGULATION_OF_CALCIUM_ION_TRANSPORT_VIA_VOLTAGE-GATED_CALCIUM_CHANNEL_ACTIVITY(GO-0051925)		29	0.3382541	0.7947887	0.7407407	0.9500558	1.0	2471	tags=21%, list=13%, signal=24%
NEUROTRANSMITTER_SECRETION(GO-0007269)	NEUROTRANSMITTER_SECRETION(GO-0007269)		43	0.3217509	0.7945068	0.7724796	0.94942915	1.0	2310	tags=16%, list=12%, signal=18%
MEMBRANE_PROTEIN_PROTEOLYSIS(GO-0033619)	MEMBRANE_PROTEIN_PROTEOLYSIS(GO-0033619)		26	0.34107634	0.79425704	0.7212389	0.94874305	1.0	5138	tags=42%, list=26%, signal=57%
POSITIVE_REGULATION_OF_ANGIOGENESIS(GO-0045766)	POSITIVE_REGULATION_OF_ANGIOGENESIS(GO-0045766)		55	0.30921715	0.7925043	0.78205127	0.9506158	1.0	2631	tags=20%, list=13%, signal=23%
GLYCOPROTEIN_METABOLIC_PROCESS(GO-0009100)	GLYCOPROTEIN_METABOLIC_PROCESS(GO-0009100)		217	0.26642776	0.79247534	0.87341774	0.9495677	1.0	4361	tags=28%, list=22%, signal=35%
PROTEIN_O-LINKED_GLYCOSYLATION(GO-0006493)	PROTEIN_O-LINKED_GLYCOSYLATION(GO-0006493)		61	0.3019561	0.79213166	0.7763158	0.9490597	1.0	4077	tags=26%, list=21%, signal=33%
NEGATIVE_REGULATION_OF_OSTEOBLAST_DIFFERENTIATION(GO-0045668)	NEGATIVE_REGULATION_OF_OSTEOBLAST_DIFFERENTIATION(GO-0045668)		16	0.37838015	0.7920577	0.716895	0.9481101	1.0	5138	tags=44%, list=26%, signal=59%
REGULATION_OF_PHOSPHOLIPASE_ACTIVITY(GO-0010517)	REGULATION_OF_PHOSPHOLIPASE_ACTIVITY(GO-0010517)		102	0.28663638	0.7907942	0.8016055	0.9490638	1.0	3387	tags=21%, list=17%, signal=25%
REGULATION_OF_MITOCHONDRION_ORGANIZATION(GO-0010821)	REGULATION_OF_MITOCHONDRION_ORGANIZATION(GO-0010821)		25	0.33960146	0.79041576	0.7721139	0.94858885	1.0	765	tags=12%, list=4%, signal=12%
DETECTION_OF_BIOTIC_STIMULUS(GO-0009595)	DETECTION_OF_BIOTIC_STIMULUS(GO-0009595)		20	0.35046047	0.7898467	0.7185629	0.9483974	1.0	6329	tags=40%, list=32%, signal=59%
POSITIVE_REGULATION_OF_BINDING(GO-0051099)	POSITIVE_REGULATION_OF_BINDING(GO-0051099)		42	0.31391647	0.78859377	0.7815934	0.9494207	1.0	3395	tags=24%, list=17%, signal=29%
GLYCOSAMINOGLYCAN_BIOSYNTHETIC_PROCESS(GO-0006024)	GLYCOSAMINOGLYCAN_BIOSYNTHETIC_PROCESS(GO-0006024)		28	0.33139664	0.7881565	0.728739	0.9490463	1.0	5277	tags=46%, list=27%, signal=64%
REGULATION_OF_CELL-SUBSTRATE_ADHESION(GO-0010810)	REGULATION_OF_CELL-SUBSTRATE_ADHESION(GO-0010810)		49	0.31242365	0.7848776	0.77823126	0.9533142	1.0	2855	tags=18%, list=15%, signal=21%
REGULATION_OF_CELL-MATRIX_ADHESION(GO-0001952)	REGULATION_OF_CELL-MATRIX_ADHESION(GO-0001952)		37	0.3242157	0.7846936	0.78296703	0.9525434	1.0	2855	tags=16%, list=15%, signal=19%
POST-TRANSLATIONAL_PROTEIN_MODIFICATION(GO-0043687)	POST-TRANSLATIONAL_PROTEIN_MODIFICATION(GO-0043687)		177	0.26801366	0.7836617	0.87193763	0.9530898	1.0	4361	tags=25%, list=22%, signal=32%
HORMONE_BIOSYNTHETIC_PROCESS(GO-0042446)	HORMONE_BIOSYNTHETIC_PROCESS(GO-0042446)		29	0.33550614	0.78359747	0.7442857	0.95211875	1.0	2785	tags=17%, list=14%, signal=20%
DRUG_METABOLIC_PROCESS(GO-0017144)	DRUG_METABOLIC_PROCESS(GO-0017144)		29	0.33174697	0.7831802	0.78134114	0.951729	1.0	1878	tags=10%, list=10%, signal=11%
POSITIVE_REGULATION_OF_EXOCYTOSIS(GO-0045921)	POSITIVE_REGULATION_OF_EXOCYTOSIS(GO-0045921)		19	0.35795465	0.7826322	0.7568389	0.95155394	1.0	6669	tags=63%, list=34%, signal=96%
NEGATIVE_REGULATION_OF_CYTOKINE_PRODUCTION(GO-0001818)	NEGATIVE_REGULATION_OF_CYTOKINE_PRODUCTION(GO-0001818)		88	0.2864743	0.77968276	0.8044832	0.95512944	1.0	2849	tags=16%, list=15%, signal=19%
POSITIVE_REGULATION_OF_NEURON_PROJECTION_DEVELOPMENT(GO-0010976)	POSITIVE_REGULATION_OF_NEURON_PROJECTION_DEVELOPMENT(GO-0010976)		26	0.32994518	0.7780101	0.7488856	0.95677584	1.0	2910	tags=19%, list=15%, signal=23%
REGULATION_OF_GTP_CATABOLIC_PROCESS(GO-0033124)	REGULATION_OF_GTP_CATABOLIC_PROCESS(GO-0033124)		148	0.26644355	0.77645105	0.8561798	0.95812464	1.0	3184	tags=18%, list=16%, signal=22%
NUCLEOBASE-CONTAINING_SMALL_MOLECULE_INTERCONVERSION(GO-0015949)	NUCLEOBASE-CONTAINING_SMALL_MOLECULE_INTERCONVERSION(GO-0015949)		18	0.3556448	0.77505964	0.7568	0.95921934	1.0	3964	tags=28%, list=20%, signal=35%
REGULATION_OF_MITOTIC_CELL_CYCLE(GO-0007346)	REGULATION_OF_MITOTIC_CELL_CYCLE(GO-0007346)		238	0.2588164	0.77503073	0.89830506	0.9581719	1.0	2751	tags=13%, list=14%, signal=15%
ACTIVATION_OF_PROTEIN_KINASE_A_ACTIVITY(GO-0034199)	ACTIVATION_OF_PROTEIN_KINASE_A_ACTIVITY(GO-0034199)		16	0.37435547	0.7748789	0.7536	0.9573339	1.0	3318	tags=38%, list=17%, signal=45%
POSITIVE_REGULATION_OF_INNATE_IMMUNE_RESPONSE(GO-0045089)	POSITIVE_REGULATION_OF_INNATE_IMMUNE_RESPONSE(GO-0045089)		119	0.26932904	0.7734215	0.84579974	0.95846945	1.0	4519	tags=26%, list=23%, signal=34%
POSITIVE_REGULATION_OF_ACTIN_FILAMENT_BUNDLE_ASSEMBLY(GO-0032233)	POSITIVE_REGULATION_OF_ACTIN_FILAMENT_BUNDLE_ASSEMBLY(GO-0032233)		22	0.34051347	0.767169	0.76865673	0.966965	1.0	2402	tags=18%, list=12%, signal=21%
TRICARBOXYLIC_ACID_CYCLE(GO-0006099)	TRICARBOXYLIC_ACID_CYCLE(GO-0006099)		20	0.34296224	0.7670273	0.7464115	0.966079	1.0	5155	tags=40%, list=26%, signal=54%
AEROBIC_RESPIRATION(GO-0009060)	AEROBIC_RESPIRATION(GO-0009060)		30	0.33078328	0.7669511	0.77793294	0.9651025	1.0	5155	tags=40%, list=26%, signal=54%
GLIAL_CELL_DEVELOPMENT(GO-0021782)	GLIAL_CELL_DEVELOPMENT(GO-0021782)		15	0.36218578	0.7668595	0.74636513	0.96415716	1.0	2855	tags=20%, list=15%, signal=23%
RETINOID_METABOLIC_PROCESS(GO-0001523)	RETINOID_METABOLIC_PROCESS(GO-0001523)		24	0.33898884	0.7649563	0.7759883	0.9659236	1.0	631	tags=8%, list=3%, signal=9%
REGULATION_OF_AXONOGENESIS(GO-0050770)	REGULATION_OF_AXONOGENESIS(GO-0050770)		43	0.3087047	0.7626131	0.79806364	0.9683603	1.0	5008	tags=37%, list=26%, signal=50%
DETECTION_OF_CHEMICAL_STIMULUS(GO-0009593)	DETECTION_OF_CHEMICAL_STIMULUS(GO-0009593)		46	0.3026975	0.7622559	0.8152174	0.9678096	1.0	1969	tags=11%, list=10%, signal=12%
INTRACELLULAR_RECEPTOR_MEDIATED_SIGNALING_PATHWAY(GO-0030522)	INTRACELLULAR_RECEPTOR_MEDIATED_SIGNALING_PATHWAY(GO-0030522)		110	0.27170575	0.7622365	0.87023807	0.9667497	1.0	3000	tags=16%, list=15%, signal=19%
GLUCOSE_HOMEOSTASIS(GO-0042593)	GLUCOSE_HOMEOSTASIS(GO-0042593)		46	0.30048966	0.7616492	0.7989418	0.9665379	1.0	4879	tags=33%, list=25%, signal=43%
CELLULAR_COMPONENT_DISASSEMBLY_INVOLVED_IN_APOPTOSIS(GO-0006921)	CELLULAR_COMPONENT_DISASSEMBLY_INVOLVED_IN_APOPTOSIS(GO-0006921)		67	0.2858191	0.761106	0.84741485	0.96626455	1.0	1592	tags=13%, list=8%, signal=15%
PROTON_TRANSPORT(GO-0015992)	PROTON_TRANSPORT(GO-0015992)		31	0.31575176	0.75952286	0.79	0.96752656	1.0	4251	tags=29%, list=22%, signal=37%
DNA_FRAGMENTATION_INVOLVED_IN_APOPTOTIC_NUCLEAR_CHANGE(GO-0006309)	DNA_FRAGMENTATION_INVOLVED_IN_APOPTOTIC_NUCLEAR_CHANGE(GO-0006309)		19	0.34715608	0.75759506	0.7611276	0.96923524	1.0	1535	tags=16%, list=8%, signal=17%
JAK-STAT_CASCADE_INVOLVED_IN_GROWTH_HORMONE_SIGNALING_PATHWAY(GO-0060397)	JAK-STAT_CASCADE_INVOLVED_IN_GROWTH_HORMONE_SIGNALING_PATHWAY(GO-0060397)		24	0.32754704	0.75576645	0.771261	0.970792	1.0	228	tags=4%, list=1%, signal=4%
REGULATION_OF_NF-KAPPAB_IMPORT_INTO_NUCLEUS(GO-0042345)	REGULATION_OF_NF-KAPPAB_IMPORT_INTO_NUCLEUS(GO-0042345)		21	0.34423053	0.75453156	0.77355623	0.9714903	1.0	5620	tags=48%, list=29%, signal=67%
REGULATION_OF_JNK_CASCADE(GO-0046328)	REGULATION_OF_JNK_CASCADE(GO-0046328)		81	0.27859133	0.7542213	0.8451381	0.9708923	1.0	4312	tags=23%, list=22%, signal=30%
POSITIVE_REGULATION_OF_CYTOKINE_BIOSYNTHETIC_PROCESS(GO-0042108)	POSITIVE_REGULATION_OF_CYTOKINE_BIOSYNTHETIC_PROCESS(GO-0042108)		35	0.30917066	0.7535773	0.7886525	0.9707572	1.0	2379	tags=14%, list=12%, signal=16%
REGULATION_OF_VASCULAR_PERMEABILITY(GO-0043114)	REGULATION_OF_VASCULAR_PERMEABILITY(GO-0043114)		17	0.35051328	0.75186455	0.7584	0.9721833	1.0	4197	tags=35%, list=21%, signal=45%
HOMOTYPIC_CELL-CELL_ADHESION(GO-0034109)	HOMOTYPIC_CELL-CELL_ADHESION(GO-0034109)		19	0.3350022	0.75128627	0.7683881	0.97191685	1.0	4587	tags=32%, list=23%, signal=41%
POSITIVE_REGULATION_OF_PROTEIN_MODIFICATION_PROCESS(GO-0031401)	POSITIVE_REGULATION_OF_PROTEIN_MODIFICATION_PROCESS(GO-0031401)		305	0.2473052	0.7509645	0.95218295	0.971333	1.0	3449	tags=16%, list=18%, signal=19%
REGULATION_OF_CYSTEINE-TYPE_ENDOPEPTIDASE_ACTIVITY(GO-2000116)	REGULATION_OF_CYSTEINE-TYPE_ENDOPEPTIDASE_ACTIVITY(GO-2000116)		128	0.26282075	0.74910116	0.8834286	0.972768	1.0	3264	tags=23%, list=17%, signal=27%
ACTIVATION_OF_PRO-APOPTOTIC_GENE_PRODUCTS(GO-0008633)	ACTIVATION_OF_PRO-APOPTOTIC_GENE_PRODUCTS(GO-0008633)		30	0.31466952	0.74848527	0.79651165	0.9725399	1.0	4792	tags=33%, list=25%, signal=44%
DNA_CATABOLIC_PROCESS__ENDONUCLEOLYTIC(GO-0000737)	DNA_CATABOLIC_PROCESS__ENDONUCLEOLYTIC(GO-0000737)		20	0.3330815	0.7461398	0.7875569	0.9746166	1.0	1535	tags=15%, list=8%, signal=16%
PERIPHERAL_NERVOUS_SYSTEM_DEVELOPMENT(GO-0007422)	PERIPHERAL_NERVOUS_SYSTEM_DEVELOPMENT(GO-0007422)		25	0.3279021	0.7459405	0.79727685	0.97381663	1.0	3156	tags=28%, list=16%, signal=33%
NEURAL_TUBE_FORMATION(GO-0001841)	NEURAL_TUBE_FORMATION(GO-0001841)		21	0.33776283	0.7440757	0.7957958	0.9753101	1.0	4834	tags=43%, list=25%, signal=57%
RESPONSE_TO_HYDROGEN_PEROXIDE(GO-0042542)	RESPONSE_TO_HYDROGEN_PEROXIDE(GO-0042542)		30	0.31262413	0.74357194	0.8079179	0.9749331	1.0	2969	tags=17%, list=15%, signal=20%
REGULATION_OF_INTERLEUKIN-12_PRODUCTION(GO-0032655)	REGULATION_OF_INTERLEUKIN-12_PRODUCTION(GO-0032655)		24	0.32855213	0.7422123	0.80184335	0.97572196	1.0	2204	tags=17%, list=11%, signal=19%
NEGATIVE_REGULATION_OF_LIPID_TRANSPORT(GO-0032369)	NEGATIVE_REGULATION_OF_LIPID_TRANSPORT(GO-0032369)		17	0.34510553	0.74218804	0.7869362	0.97468245	1.0	1625	tags=12%, list=8%, signal=13%
POLYSACCHARIDE_METABOLIC_PROCESS(GO-0005976)	POLYSACCHARIDE_METABOLIC_PROCESS(GO-0005976)		68	0.2818486	0.74211407	0.85842985	0.9737075	1.0	5277	tags=37%, list=27%, signal=50%
HORMONE-MEDIATED_SIGNALING_PATHWAY(GO-0009755)	HORMONE-MEDIATED_SIGNALING_PATHWAY(GO-0009755)		25	0.3239585	0.739492	0.8017493	0.976147	1.0	2999	tags=24%, list=15%, signal=28%
DETERMINATION_OF_LEFT-RIGHT_SYMMETRY(GO-0007368)	DETERMINATION_OF_LEFT-RIGHT_SYMMETRY(GO-0007368)		33	0.31272244	0.7393667	0.8270042	0.97524256	1.0	2356	tags=24%, list=12%, signal=28%
CELLULAR_RESPONSE_TO_HYDROGEN_PEROXIDE(GO-0070301)	CELLULAR_RESPONSE_TO_HYDROGEN_PEROXIDE(GO-0070301)		24	0.3311292	0.7377179	0.8176383	0.9763631	1.0	2054	tags=13%, list=11%, signal=14%
REGULATION_OF_EPIDERMAL_GROWTH_FACTOR_RECEPTOR_SIGNALING_PATHWAY(GO-0042058)	REGULATION_OF_EPIDERMAL_GROWTH_FACTOR_RECEPTOR_SIGNALING_PATHWAY(GO-0042058)		52	0.28843504	0.7359125	0.84575164	0.97777456	1.0	5255	tags=33%, list=27%, signal=45%
DIGESTIVE_TRACT_MORPHOGENESIS(GO-0048546)	DIGESTIVE_TRACT_MORPHOGENESIS(GO-0048546)		17	0.3438677	0.7352776	0.78109455	0.97755134	1.0	2824	tags=29%, list=14%, signal=34%
CARBOHYDRATE_METABOLIC_PROCESS(GO-0005975)	CARBOHYDRATE_METABOLIC_PROCESS(GO-0005975)		404	0.23803392	0.7340479	0.96629214	0.97812146	1.0	4361	tags=22%, list=22%, signal=27%
REGULATION_OF_OSTEOCLAST_DIFFERENTIATION(GO-0045670)	REGULATION_OF_OSTEOCLAST_DIFFERENTIATION(GO-0045670)		20	0.33008468	0.7334973	0.7873652	0.9777744	1.0	2053	tags=15%, list=11%, signal=17%
WATER_TRANSPORT(GO-0006833)	WATER_TRANSPORT(GO-0006833)		34	0.3021639	0.7333532	0.8258993	0.97688055	1.0	4579	tags=35%, list=23%, signal=46%
CELLULAR_RESPONSE_TO_GLUCAGON_STIMULUS(GO-0071377)	CELLULAR_RESPONSE_TO_GLUCAGON_STIMULUS(GO-0071377)		33	0.30184028	0.73236936	0.84375	0.97712284	1.0	3740	tags=30%, list=19%, signal=37%
PROTEOGLYCAN_METABOLIC_PROCESS(GO-0006029)	PROTEOGLYCAN_METABOLIC_PROCESS(GO-0006029)		28	0.31601927	0.730783	0.80296296	0.9781552	1.0	2723	tags=21%, list=14%, signal=25%
NUCLEOTIDE-BINDING_DOMAIN__LEUCINE_RICH_REPEAT_CONTAINING_RECEPTOR_SIGNALING_PATHWAY(GO-0035872)	NUCLEOTIDE-BINDING_DOMAIN__LEUCINE_RICH_REPEAT_CONTAINING_RECEPTOR_SIGNALING_PATHWAY(GO-0035872)		43	0.29042163	0.72856873	0.82590526	0.97996104	1.0	3746	tags=21%, list=19%, signal=26%
REGULATION_OF_GLUCOSE_TRANSPORT(GO-0010827)	REGULATION_OF_GLUCOSE_TRANSPORT(GO-0010827)		61	0.27895266	0.72847986	0.8670077	0.9790152	1.0	1195	tags=8%, list=6%, signal=9%
PROTEIN_IMPORT(GO-0017038)	PROTEIN_IMPORT(GO-0017038)		88	0.2612751	0.7253564	0.91073585	0.98192924	1.0	2462	tags=9%, list=13%, signal=10%
MICROTUBULE-BASED_MOVEMENT(GO-0007018)	MICROTUBULE-BASED_MOVEMENT(GO-0007018)		52	0.27684113	0.72261274	0.88387096	0.98423415	1.0	1588	tags=10%, list=8%, signal=10%
CELLULAR_RESPONSE_TO_MOLECULE_OF_BACTERIAL_ORIGIN(GO-0071219)	CELLULAR_RESPONSE_TO_MOLECULE_OF_BACTERIAL_ORIGIN(GO-0071219)		38	0.2973844	0.72205204	0.8475524	0.98388046	1.0	5080	tags=29%, list=26%, signal=39%
LIPID_HOMEOSTASIS(GO-0055088)	LIPID_HOMEOSTASIS(GO-0055088)		54	0.27724153	0.7209925	0.875	0.984152	1.0	4456	tags=28%, list=23%, signal=36%
NEGATIVE_REGULATION_OF_HORMONE_SECRETION(GO-0046888)	NEGATIVE_REGULATION_OF_HORMONE_SECRETION(GO-0046888)		17	0.33047295	0.7138377	0.8057785	0.9917123	1.0	5570	tags=35%, list=29%, signal=49%
POSITIVE_REGULATION_OF_GTPASE_ACTIVITY(GO-0043547)	POSITIVE_REGULATION_OF_GTPASE_ACTIVITY(GO-0043547)		121	0.25205827	0.7137327	0.9304751	0.9907994	1.0	3184	tags=17%, list=16%, signal=21%
MITOCHONDRIAL_TRANSPORT(GO-0006839)	MITOCHONDRIAL_TRANSPORT(GO-0006839)		62	0.2699714	0.7119066	0.8905473	0.9918762	1.0	2764	tags=15%, list=14%, signal=17%
KIDNEY_MORPHOGENESIS(GO-0060993)	KIDNEY_MORPHOGENESIS(GO-0060993)		20	0.3221929	0.7113963	0.8383686	0.991361	1.0	1947	tags=20%, list=10%, signal=22%
DEPHOSPHORYLATION(GO-0016311)	DEPHOSPHORYLATION(GO-0016311)		109	0.2530845	0.70959467	0.9341177	0.9923909	1.0	2427	tags=14%, list=12%, signal=16%
ACETYL-COA_METABOLIC_PROCESS(GO-0006084)	ACETYL-COA_METABOLIC_PROCESS(GO-0006084)		25	0.3044338	0.70898795	0.8509142	0.9920275	1.0	5155	tags=36%, list=26%, signal=49%
REGULATION_OF_CYSTEINE-TYPE_ENDOPEPTIDASE_ACTIVITY_INVOLVED_IN_APOPTOTIC_PROCESS(GO-0043281)	REGULATION_OF_CYSTEINE-TYPE_ENDOPEPTIDASE_ACTIVITY_INVOLVED_IN_APOPTOTIC_PROCESS(GO-0043281)		123	0.24871923	0.70806813	0.9378531	0.99204123	1.0	3022	tags=21%, list=15%, signal=25%
NEGATIVE_REGULATION_OF_EPIDERMAL_GROWTH_FACTOR_RECEPTOR_SIGNALING_PATHWAY(GO-0042059)	NEGATIVE_REGULATION_OF_EPIDERMAL_GROWTH_FACTOR_RECEPTOR_SIGNALING_PATHWAY(GO-0042059)		36	0.28725103	0.708018	0.859673	0.99103993	1.0	5255	tags=36%, list=27%, signal=49%
REGULATION_OF_PEPTIDYL-TYROSINE_PHOSPHORYLATION(GO-0050730)	REGULATION_OF_PEPTIDYL-TYROSINE_PHOSPHORYLATION(GO-0050730)		84	0.25896734	0.7032585	0.9055024	0.99543417	1.0	3824	tags=20%, list=20%, signal=25%
PURINE_NUCLEOTIDE_BIOSYNTHETIC_PROCESS(GO-0006164)	PURINE_NUCLEOTIDE_BIOSYNTHETIC_PROCESS(GO-0006164)		67	0.26035833	0.698715	0.9227848	0.9993964	1.0	3415	tags=22%, list=17%, signal=27%
PROTEIN_K63-LINKED_UBIQUITINATION(GO-0070534)	PROTEIN_K63-LINKED_UBIQUITINATION(GO-0070534)		23	0.31074327	0.695468	0.852459	1.0	1.0	5864	tags=52%, list=30%, signal=74%
CELLULAR_MEMBRANE_FUSION(GO-0006944)	CELLULAR_MEMBRANE_FUSION(GO-0006944)		40	0.27711004	0.6947808	0.8827493	1.0	1.0	4750	tags=28%, list=24%, signal=36%
POSITIVE_REGULATION_OF_T_CELL_DIFFERENTIATION(GO-0045582)	POSITIVE_REGULATION_OF_T_CELL_DIFFERENTIATION(GO-0045582)		26	0.3017929	0.6945657	0.84388804	1.0	1.0	4158	tags=27%, list=21%, signal=34%
GLYCOPROTEIN_BIOSYNTHETIC_PROCESS(GO-0009101)	GLYCOPROTEIN_BIOSYNTHETIC_PROCESS(GO-0009101)		185	0.2344985	0.69201875	0.96909493	1.0	1.0	4361	tags=26%, list=22%, signal=33%
REGULATION_OF_CYTOKINE_BIOSYNTHETIC_PROCESS(GO-0042035)	REGULATION_OF_CYTOKINE_BIOSYNTHETIC_PROCESS(GO-0042035)		54	0.26318607	0.690535	0.90066224	1.0	1.0	2379	tags=13%, list=12%, signal=15%
RESPONSE_TO_UV(GO-0009411)	RESPONSE_TO_UV(GO-0009411)		65	0.2591193	0.68978196	0.9144317	1.0	1.0	2302	tags=14%, list=12%, signal=16%
REGULATION_OF_T_CELL_ACTIVATION(GO-0050863)	REGULATION_OF_T_CELL_ACTIVATION(GO-0050863)		149	0.2395045	0.689495	0.95824176	1.0	1.0	2030	tags=10%, list=10%, signal=11%
POSITIVE_REGULATION_OF_PROTEIN_METABOLIC_PROCESS(GO-0051247)	POSITIVE_REGULATION_OF_PROTEIN_METABOLIC_PROCESS(GO-0051247)		406	0.2255256	0.68890184	0.9959514	1.0	1.0	3449	tags=15%, list=18%, signal=18%
TRIF-DEPENDENT_TOLL-LIKE_RECEPTOR_SIGNALING_PATHWAY(GO-0035666)	TRIF-DEPENDENT_TOLL-LIKE_RECEPTOR_SIGNALING_PATHWAY(GO-0035666)		62	0.2580302	0.68742734	0.92101914	1.0	1.0	5138	tags=29%, list=26%, signal=39%
CERAMIDE_METABOLIC_PROCESS(GO-0006672)	CERAMIDE_METABOLIC_PROCESS(GO-0006672)		25	0.2917351	0.6861389	0.8729198	1.0	1.0	3781	tags=28%, list=19%, signal=35%
RESPONSE_TO_PEPTIDE_HORMONE_STIMULUS(GO-0043434)	RESPONSE_TO_PEPTIDE_HORMONE_STIMULUS(GO-0043434)		213	0.23145498	0.685154	0.97952586	1.0	1.0	4113	tags=23%, list=21%, signal=28%
REGULATION_OF_RHO_PROTEIN_SIGNAL_TRANSDUCTION(GO-0035023)	REGULATION_OF_RHO_PROTEIN_SIGNAL_TRANSDUCTION(GO-0035023)		88	0.2510697	0.6848752	0.9331683	1.0	1.0	3184	tags=17%, list=16%, signal=20%
COFACTOR_METABOLIC_PROCESS(GO-0051186)	COFACTOR_METABOLIC_PROCESS(GO-0051186)		148	0.23932591	0.6846848	0.9630459	1.0	1.0	4185	tags=20%, list=21%, signal=25%
LEUKOCYTE_ACTIVATION_INVOLVED_IN_IMMUNE_RESPONSE(GO-0002366)	LEUKOCYTE_ACTIVATION_INVOLVED_IN_IMMUNE_RESPONSE(GO-0002366)		34	0.2811874	0.6834581	0.8867403	1.0	1.0	4529	tags=32%, list=23%, signal=42%
NUCLEOTIDE-EXCISION_REPAIR__DNA_DAMAGE_REMOVAL(GO-0000718)	NUCLEOTIDE-EXCISION_REPAIR__DNA_DAMAGE_REMOVAL(GO-0000718)		19	0.31261978	0.6817339	0.8597561	1.0	1.0	3285	tags=16%, list=17%, signal=19%
POSITIVE_REGULATION_OF_PHOSPHOLIPASE_ACTIVITY(GO-0010518)	POSITIVE_REGULATION_OF_PHOSPHOLIPASE_ACTIVITY(GO-0010518)		96	0.24469219	0.68127894	0.9451074	1.0	1.0	3387	tags=20%, list=17%, signal=24%
SINGLE_FERTILIZATION(GO-0007338)	SINGLE_FERTILIZATION(GO-0007338)		31	0.28753975	0.6798591	0.89413446	1.0	1.0	1063	tags=10%, list=5%, signal=10%
TRANSCRIPTION_INITIATION_FROM_RNA_POLYMERASE_I_PROMOTER(GO-0006361)	TRANSCRIPTION_INITIATION_FROM_RNA_POLYMERASE_I_PROMOTER(GO-0006361)		22	0.29553664	0.6796842	0.880775	1.0	1.0	398	tags=5%, list=2%, signal=5%
POSITIVE_REGULATION_OF_AXONOGENESIS(GO-0050772)	POSITIVE_REGULATION_OF_AXONOGENESIS(GO-0050772)		20	0.3152747	0.67846274	0.87234044	1.0	1.0	5304	tags=45%, list=27%, signal=62%
POSITIVE_REGULATION_OF_CELLULAR_PROTEIN_METABOLIC_PROCESS(GO-0032270)	POSITIVE_REGULATION_OF_CELLULAR_PROTEIN_METABOLIC_PROCESS(GO-0032270)		364	0.22174795	0.6772719	0.99383986	1.0	1.0	3449	tags=15%, list=18%, signal=18%
MYD88-INDEPENDENT_TOLL-LIKE_RECEPTOR_SIGNALING_PATHWAY(GO-0002756)	MYD88-INDEPENDENT_TOLL-LIKE_RECEPTOR_SIGNALING_PATHWAY(GO-0002756)		66	0.2552898	0.67703307	0.937578	0.99942136	1.0	5138	tags=29%, list=26%, signal=39%
ACYL-COA_METABOLIC_PROCESS(GO-0006637)	ACYL-COA_METABOLIC_PROCESS(GO-0006637)		29	0.2876934	0.67689514	0.90373564	0.9985197	1.0	4185	tags=28%, list=21%, signal=35%
FLUID_TRANSPORT(GO-0042044)	FLUID_TRANSPORT(GO-0042044)		35	0.27681553	0.67600983	0.8832418	0.9983047	1.0	4579	tags=34%, list=23%, signal=45%
ACTIVATION_OF_PHOSPHOLIPASE_C_ACTIVITY_BY_G-PROTEIN_COUPLED_RECEPTOR_PROTEIN_SIGNALING_PATHWAY_COUPLED_TO_IP3_SECOND_MESSENGER(GO-0007200)	ACTIVATION_OF_PHOSPHOLIPASE_C_ACTIVITY_BY_G-PROTEIN_COUPLED_RECEPTOR_PROTEIN_SIGNALING_PATHWAY_COUPLED_TO_IP3_SECOND_MESSENGER(GO-0007200)		32	0.28452125	0.6755335	0.8963068	0.99771744	1.0	844	tags=9%, list=4%, signal=10%
NEGATIVE_REGULATION_OF_JNK_CASCADE(GO-0046329)	NEGATIVE_REGULATION_OF_JNK_CASCADE(GO-0046329)		15	0.32467833	0.674639	0.85555553	0.99748224	1.0	4234	tags=33%, list=22%, signal=43%
POSITIVE_REGULATION_OF_LYMPHOCYTE_DIFFERENTIATION(GO-0045621)	POSITIVE_REGULATION_OF_LYMPHOCYTE_DIFFERENTIATION(GO-0045621)		27	0.2949436	0.67450666	0.8648649	0.9965888	1.0	4158	tags=26%, list=21%, signal=33%
MITOCHONDRION_ORGANIZATION(GO-0007005)	MITOCHONDRION_ORGANIZATION(GO-0007005)		110	0.23807	0.67446554	0.9526627	0.9955987	1.0	3266	tags=17%, list=17%, signal=21%
CILIUM_ASSEMBLY(GO-0042384)	CILIUM_ASSEMBLY(GO-0042384)		43	0.26944256	0.671539	0.91584855	0.9972785	1.0	3978	tags=26%, list=20%, signal=32%
ENDOSOME_TO_LYSOSOME_TRANSPORT(GO-0008333)	ENDOSOME_TO_LYSOSOME_TRANSPORT(GO-0008333)		18	0.30847967	0.6698051	0.8707165	0.9977689	1.0	4504	tags=44%, list=23%, signal=58%
INHIBITION_OF_ADENYLATE_CYCLASE_ACTIVITY_BY_G-PROTEIN_SIGNALING_PATHWAY(GO-0007193)	INHIBITION_OF_ADENYLATE_CYCLASE_ACTIVITY_BY_G-PROTEIN_SIGNALING_PATHWAY(GO-0007193)		28	0.2883625	0.66948825	0.87536657	0.99698746	1.0	3041	tags=21%, list=16%, signal=25%
MACROMOLECULE_GLYCOSYLATION(GO-0043413)	MACROMOLECULE_GLYCOSYLATION(GO-0043413)		163	0.2319847	0.6690885	0.9833887	0.99628973	1.0	4361	tags=25%, list=22%, signal=31%
POSITIVE_REGULATION_OF_T_CELL_ACTIVATION(GO-0050870)	POSITIVE_REGULATION_OF_T_CELL_ACTIVATION(GO-0050870)		123	0.23406667	0.66540545	0.9653979	0.99847585	1.0	2030	tags=10%, list=10%, signal=11%
TOLL-LIKE_RECEPTOR_3_SIGNALING_PATHWAY(GO-0034138)	TOLL-LIKE_RECEPTOR_3_SIGNALING_PATHWAY(GO-0034138)		63	0.2523243	0.66445935	0.9287532	0.9982533	1.0	5138	tags=29%, list=26%, signal=39%
POSITIVE_REGULATION_OF_NEUROGENESIS(GO-0050769)	POSITIVE_REGULATION_OF_NEUROGENESIS(GO-0050769)		47	0.26681444	0.6640562	0.9015748	0.9975537	1.0	5008	tags=32%, list=26%, signal=43%
PROTEIN_GLYCOSYLATION(GO-0006486)	PROTEIN_GLYCOSYLATION(GO-0006486)		162	0.22703819	0.66146356	0.9795455	0.9986503	1.0	4361	tags=24%, list=22%, signal=31%
CELLULAR_ALDEHYDE_METABOLIC_PROCESS(GO-0006081)	CELLULAR_ALDEHYDE_METABOLIC_PROCESS(GO-0006081)		23	0.29427066	0.6611929	0.88490283	0.99787426	1.0	6712	tags=52%, list=34%, signal=79%
REGULATION_OF_RESPONSE_TO_INTERFERON-GAMMA(GO-0060330)	REGULATION_OF_RESPONSE_TO_INTERFERON-GAMMA(GO-0060330)		21	0.29763198	0.65742046	0.8940678	0.9999205	1.0	2994	tags=24%, list=15%, signal=28%
B_CELL_RECEPTOR_SIGNALING_PATHWAY(GO-0050853)	B_CELL_RECEPTOR_SIGNALING_PATHWAY(GO-0050853)		20	0.30125457	0.65661263	0.89365077	0.99954313	1.0	1072	tags=10%, list=5%, signal=11%
ACTIVATION_OF_PHOSPHOLIPASE_C_ACTIVITY(GO-0007202)	ACTIVATION_OF_PHOSPHOLIPASE_C_ACTIVITY(GO-0007202)		84	0.23849851	0.6556149	0.95232123	0.9992717	1.0	3387	tags=18%, list=17%, signal=22%
ESTABLISHMENT_OF_CELL_POLARITY(GO-0030010)	ESTABLISHMENT_OF_CELL_POLARITY(GO-0030010)		28	0.2785064	0.6541367	0.892396	0.99937546	1.0	2773	tags=18%, list=14%, signal=21%
TOLL-LIKE_RECEPTOR_SIGNALING_PATHWAY(GO-0002224)	TOLL-LIKE_RECEPTOR_SIGNALING_PATHWAY(GO-0002224)		84	0.23839016	0.6537956	0.9690594	0.99860305	1.0	5138	tags=27%, list=26%, signal=37%
POSITIVE_REGULATION_OF_MAPK_CASCADE(GO-0043410)	POSITIVE_REGULATION_OF_MAPK_CASCADE(GO-0043410)		103	0.23417373	0.6537048	0.97303635	0.99767125	1.0	1031	tags=5%, list=5%, signal=5%
MAINTENANCE_OF_PROTEIN_LOCATION_IN_CELL(GO-0032507)	MAINTENANCE_OF_PROTEIN_LOCATION_IN_CELL(GO-0032507)		50	0.25470328	0.652299	0.93143594	0.9977632	1.0	3578	tags=26%, list=18%, signal=32%
PROTEIN_UBIQUITINATION(GO-0016567)	PROTEIN_UBIQUITINATION(GO-0016567)		279	0.21646994	0.65211076	0.9947589	0.9968983	1.0	4758	tags=22%, list=24%, signal=29%
CELLULAR_RESPONSE_TO_UV(GO-0034644)	CELLULAR_RESPONSE_TO_UV(GO-0034644)		22	0.2882266	0.6493741	0.8948949	0.9978968	1.0	1661	tags=14%, list=9%, signal=15%
MEMBRANE_DEPOLARIZATION(GO-0051899)	MEMBRANE_DEPOLARIZATION(GO-0051899)		29	0.2738008	0.64582807	0.91582	0.99957323	1.0	3742	tags=21%, list=19%, signal=26%
ATP_BIOSYNTHETIC_PROCESS(GO-0006754)	ATP_BIOSYNTHETIC_PROCESS(GO-0006754)		18	0.2977768	0.6429681	0.87846154	1.0	1.0	5794	tags=44%, list=30%, signal=63%
GLYCOGEN_METABOLIC_PROCESS(GO-0005977)	GLYCOGEN_METABOLIC_PROCESS(GO-0005977)		23	0.28762403	0.64285153	0.8976261	0.99964094	1.0	4637	tags=26%, list=24%, signal=34%
CELLULAR_RESPONSE_TO_LIGHT_STIMULUS(GO-0071482)	CELLULAR_RESPONSE_TO_LIGHT_STIMULUS(GO-0071482)		23	0.28053543	0.6415227	0.91454273	0.999554	1.0	1661	tags=13%, list=9%, signal=14%
PYRIMIDINE_NUCLEOSIDE_METABOLIC_PROCESS(GO-0006213)	PYRIMIDINE_NUCLEOSIDE_METABOLIC_PROCESS(GO-0006213)		35	0.26419652	0.639729	0.91751087	0.9997143	1.0	3718	tags=20%, list=19%, signal=25%
STRESS-ACTIVATED_MAPK_CASCADE(GO-0051403)	STRESS-ACTIVATED_MAPK_CASCADE(GO-0051403)		88	0.22901657	0.6378433	0.96707314	1.0	1.0	5255	tags=25%, list=27%, signal=34%
ANTIGEN_PROCESSING_AND_PRESENTATION_OF_EXOGENOUS_PEPTIDE_ANTIGEN_VIA_MHC_CLASS_I__TAP-DEPENDENT(GO-0002479)	ANTIGEN_PROCESSING_AND_PRESENTATION_OF_EXOGENOUS_PEPTIDE_ANTIGEN_VIA_MHC_CLASS_I__TAP-DEPENDENT(GO-0002479)		69	0.23677279	0.6375206	0.95758355	0.99922425	1.0	6568	tags=30%, list=34%, signal=46%
TOLL-LIKE_RECEPTOR_4_SIGNALING_PATHWAY(GO-0034142)	TOLL-LIKE_RECEPTOR_4_SIGNALING_PATHWAY(GO-0034142)		77	0.2334102	0.63334167	0.96240604	1.0	1.0	5138	tags=27%, list=26%, signal=37%
SPHINGOLIPID_BIOSYNTHETIC_PROCESS(GO-0030148)	SPHINGOLIPID_BIOSYNTHETIC_PROCESS(GO-0030148)		36	0.26222804	0.6331628	0.9430894	1.0	1.0	4169	tags=31%, list=21%, signal=39%
REGULATION_OF_WOUND_HEALING(GO-0061041)	REGULATION_OF_WOUND_HEALING(GO-0061041)		55	0.2438425	0.63086575	0.936255	1.0	1.0	4456	tags=27%, list=23%, signal=35%
NEGATIVE_REGULATION_OF_PROTEIN_COMPLEX_DISASSEMBLY(GO-0043242)	NEGATIVE_REGULATION_OF_PROTEIN_COMPLEX_DISASSEMBLY(GO-0043242)		19	0.2852132	0.62667966	0.93217665	1.0	1.0	5280	tags=37%, list=27%, signal=50%
TRANSCRIPTION_FROM_RNA_POLYMERASE_I_PROMOTER(GO-0006360)	TRANSCRIPTION_FROM_RNA_POLYMERASE_I_PROMOTER(GO-0006360)		23	0.28021666	0.6246656	0.919697	1.0	1.0	398	tags=4%, list=2%, signal=4%
REGULATION_OF_T_CELL_DIFFERENTIATION(GO-0045580)	REGULATION_OF_T_CELL_DIFFERENTIATION(GO-0045580)		40	0.25269002	0.621587	0.952957	1.0	1.0	4158	tags=20%, list=21%, signal=25%
JNK_CASCADE(GO-0007254)	JNK_CASCADE(GO-0007254)		57	0.23362242	0.61135715	0.98046875	1.0	1.0	5255	tags=28%, list=27%, signal=38%
GPI_ANCHOR_BIOSYNTHETIC_PROCESS(GO-0006506)	GPI_ANCHOR_BIOSYNTHETIC_PROCESS(GO-0006506)		29	0.26073107	0.6104997	0.9297459	1.0	1.0	6556	tags=52%, list=34%, signal=78%
NUCLEOSIDE_TRIPHOSPHATE_BIOSYNTHETIC_PROCESS(GO-0009142)	NUCLEOSIDE_TRIPHOSPHATE_BIOSYNTHETIC_PROCESS(GO-0009142)		20	0.27584207	0.6098698	0.9279279	1.0	1.0	5794	tags=40%, list=30%, signal=57%
PEPTIDYL-SERINE_PHOSPHORYLATION(GO-0018105)	PEPTIDYL-SERINE_PHOSPHORYLATION(GO-0018105)		53	0.23619254	0.6056738	0.9807956	1.0	1.0	3579	tags=21%, list=18%, signal=25%
PROTEIN_MODIFICATION_BY_SMALL_PROTEIN_CONJUGATION(GO-0032446)	PROTEIN_MODIFICATION_BY_SMALL_PROTEIN_CONJUGATION(GO-0032446)		296	0.20080468	0.603944	1.0	1.0	1.0	4758	tags=22%, list=24%, signal=28%
ACTIVATION_OF_JUN_KINASE_ACTIVITY(GO-0007257)	ACTIVATION_OF_JUN_KINASE_ACTIVITY(GO-0007257)		20	0.27385134	0.60135186	0.91566265	1.0	1.0	2455	tags=15%, list=13%, signal=17%
POSITIVE_REGULATION_OF_CELL-SUBSTRATE_ADHESION(GO-0010811)	POSITIVE_REGULATION_OF_CELL-SUBSTRATE_ADHESION(GO-0010811)		18	0.2769583	0.6010693	0.9336493	1.0	1.0	2855	tags=17%, list=15%, signal=20%
REGULATION_OF_RAS_GTPASE_ACTIVITY(GO-0032318)	REGULATION_OF_RAS_GTPASE_ACTIVITY(GO-0032318)		102	0.21313426	0.5982534	0.9928656	1.0	1.0	3184	tags=16%, list=16%, signal=19%
TOLL-LIKE_RECEPTOR_2_SIGNALING_PATHWAY(GO-0034134)	TOLL-LIKE_RECEPTOR_2_SIGNALING_PATHWAY(GO-0034134)		69	0.22423707	0.5975299	0.9856397	1.0	1.0	5138	tags=28%, list=26%, signal=37%
MYD88-DEPENDENT_TOLL-LIKE_RECEPTOR_SIGNALING_PATHWAY(GO-0002755)	MYD88-DEPENDENT_TOLL-LIKE_RECEPTOR_SIGNALING_PATHWAY(GO-0002755)		73	0.21988058	0.5953921	0.9861461	1.0	1.0	5138	tags=27%, list=26%, signal=37%
TOLL-LIKE_RECEPTOR_1_SIGNALING_PATHWAY(GO-0034130)	TOLL-LIKE_RECEPTOR_1_SIGNALING_PATHWAY(GO-0034130)		69	0.22423707	0.5949865	0.98243415	1.0	1.0	5138	tags=28%, list=26%, signal=37%
REGULATION_OF_RHO_GTPASE_ACTIVITY(GO-0032319)	REGULATION_OF_RHO_GTPASE_ACTIVITY(GO-0032319)		77	0.21875662	0.5938304	0.99388003	1.0	1.0	3184	tags=17%, list=16%, signal=20%
POSITIVE_REGULATION_OF_PROTEOLYSIS(GO-0045862)	POSITIVE_REGULATION_OF_PROTEOLYSIS(GO-0045862)		47	0.22994956	0.5919029	0.97897506	1.0	1.0	4482	tags=28%, list=23%, signal=36%
POSITIVE_REGULATION_OF_PROTEASOMAL_UBIQUITIN-DEPENDENT_PROTEIN_CATABOLIC_PROCESS(GO-0032436)	POSITIVE_REGULATION_OF_PROTEASOMAL_UBIQUITIN-DEPENDENT_PROTEIN_CATABOLIC_PROCESS(GO-0032436)		26	0.25289825	0.59093064	0.9566474	1.0	1.0	4482	tags=27%, list=23%, signal=35%
OLIGOSACCHARIDE_BIOSYNTHETIC_PROCESS(GO-0009312)	OLIGOSACCHARIDE_BIOSYNTHETIC_PROCESS(GO-0009312)		38	0.24044575	0.58948505	0.95652175	1.0	1.0	4520	tags=24%, list=23%, signal=31%
INITIATION_OF_VIRAL_INFECTION(GO-0019059)	INITIATION_OF_VIRAL_INFECTION(GO-0019059)		23	0.2528684	0.5870441	0.949464	1.0	1.0	1356	tags=9%, list=7%, signal=9%
RESPONSE_TO_INTERLEUKIN-1(GO-0070555)	RESPONSE_TO_INTERLEUKIN-1(GO-0070555)		39	0.23820578	0.5844225	0.9655647	1.0	1.0	2297	tags=15%, list=12%, signal=17%
PROTEIN_LOCALIZATION_TO_ORGANELLE(GO-0033365)	PROTEIN_LOCALIZATION_TO_ORGANELLE(GO-0033365)		267	0.19124307	0.57666874	1.0	1.0	1.0	3585	tags=13%, list=18%, signal=15%
ORGANELLE_FUSION(GO-0048284)	ORGANELLE_FUSION(GO-0048284)		18	0.2577759	0.57617736	0.94824964	1.0	1.0	4504	tags=28%, list=23%, signal=36%
PROTEOLYSIS_INVOLVED_IN_CELLULAR_PROTEIN_CATABOLIC_PROCESS(GO-0051603)	PROTEOLYSIS_INVOLVED_IN_CELLULAR_PROTEIN_CATABOLIC_PROCESS(GO-0051603)		214	0.19440399	0.57546437	1.0	1.0	1.0	4741	tags=22%, list=24%, signal=29%
REGULATION_OF_MRNA_STABILITY(GO-0043488)	REGULATION_OF_MRNA_STABILITY(GO-0043488)		27	0.24536698	0.5733521	0.97550434	1.0	1.0	1316	tags=7%, list=7%, signal=8%
INTRACELLULAR_PROTEIN_TRANSPORT(GO-0006886)	INTRACELLULAR_PROTEIN_TRANSPORT(GO-0006886)		302	0.18693875	0.57199544	0.998954	1.0	1.0	4150	tags=16%, list=21%, signal=20%
POSITIVE_REGULATION_OF_PROTEIN_CATABOLIC_PROCESS(GO-0045732)	POSITIVE_REGULATION_OF_PROTEIN_CATABOLIC_PROCESS(GO-0045732)		47	0.2254678	0.56473476	0.9845361	1.0	1.0	4611	tags=28%, list=24%, signal=36%
ACTIN_POLYMERIZATION_OR_DEPOLYMERIZATION(GO-0008154)	ACTIN_POLYMERIZATION_OR_DEPOLYMERIZATION(GO-0008154)		16	0.26378042	0.5635696	0.96062994	1.0	1.0	5417	tags=44%, list=28%, signal=60%
PHOSPHOLIPID_TRANSPORT(GO-0015914)	PHOSPHOLIPID_TRANSPORT(GO-0015914)		15	0.2691233	0.559718	0.9414557	1.0	1.0	4456	tags=33%, list=23%, signal=43%
REGULATION_OF_INTERFERON-GAMMA-MEDIATED_SIGNALING_PATHWAY(GO-0060334)	REGULATION_OF_INTERFERON-GAMMA-MEDIATED_SIGNALING_PATHWAY(GO-0060334)		20	0.25074086	0.55834216	0.976155	1.0	1.0	2994	tags=20%, list=15%, signal=24%
NEGATIVE_REGULATION_OF_ENDOCYTOSIS(GO-0045806)	NEGATIVE_REGULATION_OF_ENDOCYTOSIS(GO-0045806)		17	0.26241463	0.5570906	0.9411765	1.0	1.0	3647	tags=18%, list=19%, signal=22%
NEGATIVE_REGULATION_OF_T_CELL_ACTIVATION(GO-0050868)	NEGATIVE_REGULATION_OF_T_CELL_ACTIVATION(GO-0050868)		26	0.24341235	0.5546662	0.962963	1.0	1.0	1994	tags=8%, list=10%, signal=9%
REGULATION_OF_BLOOD_COAGULATION(GO-0030193)	REGULATION_OF_BLOOD_COAGULATION(GO-0030193)		44	0.22343083	0.5533982	0.9863388	1.0	1.0	6093	tags=36%, list=31%, signal=53%
NEGATIVE_REGULATION_OF_FIBROBLAST_PROLIFERATION(GO-0048147)	NEGATIVE_REGULATION_OF_FIBROBLAST_PROLIFERATION(GO-0048147)		15	0.26050618	0.5532249	0.9551282	1.0	1.0	6232	tags=53%, list=32%, signal=78%
UBIQUITIN-DEPENDENT_PROTEIN_CATABOLIC_PROCESS(GO-0006511)	UBIQUITIN-DEPENDENT_PROTEIN_CATABOLIC_PROCESS(GO-0006511)		203	0.184356	0.54369617	1.0	1.0	1.0	4741	tags=23%, list=24%, signal=30%
CELLULAR_PROTEIN_CATABOLIC_PROCESS(GO-0044257)	CELLULAR_PROTEIN_CATABOLIC_PROCESS(GO-0044257)		223	0.18217005	0.5373132	1.0	1.0	1.0	4741	tags=22%, list=24%, signal=29%
PREASSEMBLY_OF_GPI_ANCHOR_IN_ER_MEMBRANE(GO-0016254)	PREASSEMBLY_OF_GPI_ANCHOR_IN_ER_MEMBRANE(GO-0016254)		16	0.24608551	0.5372948	0.9675425	1.0	1.0	5309	tags=38%, list=27%, signal=51%
PROTEIN_POLYUBIQUITINATION(GO-0000209)	PROTEIN_POLYUBIQUITINATION(GO-0000209)		146	0.18806948	0.5372496	0.9988901	1.0	1.0	4758	tags=20%, list=24%, signal=26%
MODIFICATION-DEPENDENT_PROTEIN_CATABOLIC_PROCESS(GO-0019941)	MODIFICATION-DEPENDENT_PROTEIN_CATABOLIC_PROCESS(GO-0019941)		206	0.1818735	0.5362013	1.0	1.0	1.0	4741	tags=22%, list=24%, signal=29%
NUCLEOTIDE-BINDING_OLIGOMERIZATION_DOMAIN_CONTAINING_SIGNALING_PATHWAY(GO-0070423)	NUCLEOTIDE-BINDING_OLIGOMERIZATION_DOMAIN_CONTAINING_SIGNALING_PATHWAY(GO-0070423)		26	0.23052791	0.53105474	0.96879643	1.0	1.0	5138	tags=38%, list=26%, signal=52%
POSITIVE_REGULATION_OF_TRANSCRIPTION_FACTOR_IMPORT_INTO_NUCLEUS(GO-0042993)	POSITIVE_REGULATION_OF_TRANSCRIPTION_FACTOR_IMPORT_INTO_NUCLEUS(GO-0042993)		23	0.2327796	0.52976596	0.9642325	1.0	1.0	4020	tags=30%, list=21%, signal=38%
C-TERMINAL_PROTEIN_LIPIDATION(GO-0006501)	C-TERMINAL_PROTEIN_LIPIDATION(GO-0006501)		25	0.22968495	0.5240163	0.97851	1.0	1.0	5309	tags=36%, list=27%, signal=49%
PROTEIN_CATABOLIC_PROCESS(GO-0030163)	PROTEIN_CATABOLIC_PROCESS(GO-0030163)		228	0.17522924	0.5193998	1.0	1.0	1.0	4741	tags=21%, list=24%, signal=28%
REGULATION_OF_NITRIC-OXIDE_SYNTHASE_ACTIVITY(GO-0050999)	REGULATION_OF_NITRIC-OXIDE_SYNTHASE_ACTIVITY(GO-0050999)		26	0.21806839	0.5113563	0.989781	1.0	1.0	6329	tags=31%, list=32%, signal=45%
REGULATION_OF_TUMOR_NECROSIS_FACTOR_PRODUCTION(GO-0032680)	REGULATION_OF_TUMOR_NECROSIS_FACTOR_PRODUCTION(GO-0032680)		43	0.20100959	0.50804406	0.9932432	1.0	1.0	2379	tags=12%, list=12%, signal=13%
PROTEIN_TARGETING(GO-0006605)	PROTEIN_TARGETING(GO-0006605)		243	0.16506736	0.49685913	1.0	1.0	1.0	4150	tags=14%, list=21%, signal=17%
REGULATION_OF_EXOCYTOSIS(GO-0017157)	REGULATION_OF_EXOCYTOSIS(GO-0017157)		37	0.19234295	0.4782931	0.9972028	1.0	1.0	6669	tags=51%, list=34%, signal=78%
DNA_DAMAGE_RESPONSE__SIGNAL_TRANSDUCTION_BY_P53_CLASS_MEDIATOR_RESULTING_IN_CELL_CYCLE_ARREST(GO-0006977)	DNA_DAMAGE_RESPONSE__SIGNAL_TRANSDUCTION_BY_P53_CLASS_MEDIATOR_RESULTING_IN_CELL_CYCLE_ARREST(GO-0006977)		64	0.17962661	0.4752337	1.0	1.0	1.0	5964	tags=27%, list=31%, signal=38%
NEGATIVE_REGULATION_OF_TUMOR_NECROSIS_FACTOR_PRODUCTION(GO-0032720)	NEGATIVE_REGULATION_OF_TUMOR_NECROSIS_FACTOR_PRODUCTION(GO-0032720)		15	0.21615462	0.45762742	0.98098254	1.0	1.0	5703	tags=27%, list=29%, signal=38%
REGULATION_OF_FOCAL_ADHESION_ASSEMBLY(GO-0051893)	REGULATION_OF_FOCAL_ADHESION_ASSEMBLY(GO-0051893)		17	0.20620567	0.44114864	0.9968304	1.0	1.0	6203	tags=29%, list=32%, signal=43%
MITOTIC_CELL_CYCLE_G1-S_TRANSITION_DNA_DAMAGE_CHECKPOINT(GO-0031571)	MITOTIC_CELL_CYCLE_G1-S_TRANSITION_DNA_DAMAGE_CHECKPOINT(GO-0031571)		69	0.15824993	0.42157856	1.0	1.0	1.0	5964	tags=28%, list=31%, signal=39%
REGULATION_OF_CELLULAR_AMINO_ACID_METABOLIC_PROCESS(GO-0006521)	REGULATION_OF_CELLULAR_AMINO_ACID_METABOLIC_PROCESS(GO-0006521)		54	0.15694456	0.40463847	0.9986894	1.0	1.0	5964	tags=24%, list=31%, signal=35%
POSITIVE_REGULATION_OF_PROTEIN_KINASE_B_SIGNALING_CASCADE(GO-0051897)	POSITIVE_REGULATION_OF_PROTEIN_KINASE_B_SIGNALING_CASCADE(GO-0051897)		36	0.1608027	0.3958681	1.0	1.0	1.0	6136	tags=31%, list=31%, signal=44%
PEROXISOME_ORGANIZATION(GO-0007031)	PEROXISOME_ORGANIZATION(GO-0007031)		19	0.17967433	0.39118284	0.99846154	1.0	1.0	5833	tags=32%, list=30%, signal=45%
SIGNAL_TRANSDUCTION_INVOLVED_IN_G1-S_TRANSITION_CHECKPOINT(GO-0072404)	SIGNAL_TRANSDUCTION_INVOLVED_IN_G1-S_TRANSITION_CHECKPOINT(GO-0072404)		65	0.14299378	0.3784187	1.0	0.9994615	1.0	5964	tags=26%, list=31%, signal=38%
