# Supplementary material for: Consensus Comparative Analysis of Human Embryonic Stem Cell-Derived Cardiomyocytes
Source: PLoS One. 2015 May 4;10(5):e0125442. doi: 10.1371/journal.pone.0125442 (PMC4418815; doi:10.1371/journal.pone.0125442)
Supplement: S1 Data — (ZIP) [file pone.0125442.s007.zip › DataCode/DataCode/result/hsGSEA/Ellen12EVCMvsES.xls]

NAME	GS<br> follow link to MSigDB	GS DETAILS	SIZE	ES	NES	NOM p-val	FDR q-val	FWER p-val	RANK AT MAX	LEADING EDGE
REGULATION_OF_CELL_MIGRATION(GO-0030334)	REGULATION_OF_CELL_MIGRATION(GO-0030334)	Details ...	237	0.618306	1.9162235	0.0	0.007887534	0.005	7699	tags=43%, list=20%, signal=54%
REGULATION_OF_LOCOMOTION(GO-0040012)	REGULATION_OF_LOCOMOTION(GO-0040012)	Details ...	267	0.6093024	1.9155549	0.0	0.003943767	0.005	7699	tags=41%, list=20%, signal=51%
MUSCLE_STRUCTURE_DEVELOPMENT(GO-0061061)	MUSCLE_STRUCTURE_DEVELOPMENT(GO-0061061)	Details ...	156	0.6469714	1.9077266	0.0	0.0026291779	0.005	6916	tags=44%, list=18%, signal=54%
REGULATION_OF_ANGIOGENESIS(GO-0045765)	REGULATION_OF_ANGIOGENESIS(GO-0045765)	Details ...	97	0.6703778	1.8902248	0.0	0.0031133438	0.008	7690	tags=46%, list=20%, signal=58%
REGULATION_OF_CELL_MOTILITY(GO-2000145)	REGULATION_OF_CELL_MOTILITY(GO-2000145)	Details ...	254	0.6052352	1.8831507	0.0	0.0031162116	0.01	7699	tags=41%, list=20%, signal=50%
MUSCLE_ORGAN_DEVELOPMENT(GO-0007517)	MUSCLE_ORGAN_DEVELOPMENT(GO-0007517)	Details ...	103	0.6656023	1.8828164	0.0	0.002596843	0.01	6916	tags=50%, list=18%, signal=60%
MUSCLE_TISSUE_DEVELOPMENT(GO-0060537)	MUSCLE_TISSUE_DEVELOPMENT(GO-0060537)	Details ...	87	0.6752815	1.8825554	0.0	0.0022258656	0.01	7024	tags=55%, list=18%, signal=67%
REGULATION_OF_CELLULAR_COMPONENT_MOVEMENT(GO-0051270)	REGULATION_OF_CELLULAR_COMPONENT_MOVEMENT(GO-0051270)	Details ...	266	0.6024001	1.871988	0.0	0.0023251006	0.012	8746	tags=46%, list=23%, signal=59%
POSITIVE_REGULATION_OF_CELL_MIGRATION(GO-0030335)	POSITIVE_REGULATION_OF_CELL_MIGRATION(GO-0030335)	Details ...	145	0.6301282	1.8691863	0.0	0.0022369332	0.013	7699	tags=46%, list=20%, signal=57%
POSITIVE_REGULATION_OF_LOCOMOTION(GO-0040017)	POSITIVE_REGULATION_OF_LOCOMOTION(GO-0040017)	Details ...	152	0.6289708	1.8617802	0.0	0.0021784247	0.014	7699	tags=45%, list=20%, signal=57%
REGULATION_OF_BEHAVIOR(GO-0050795)	REGULATION_OF_BEHAVIOR(GO-0050795)	Details ...	77	0.67999953	1.854	0.0	0.0026835934	0.019	7321	tags=45%, list=19%, signal=56%
CARDIAC_MUSCLE_TISSUE_DEVELOPMENT(GO-0048738)	CARDIAC_MUSCLE_TISSUE_DEVELOPMENT(GO-0048738)	Details ...	47	0.7228973	1.8516318	0.0	0.002590645	0.02	6462	tags=62%, list=17%, signal=74%
MUSCLE_CELL_DIFFERENTIATION(GO-0042692)	MUSCLE_CELL_DIFFERENTIATION(GO-0042692)	Details ...	91	0.6583967	1.8461653	0.0	0.002989966	0.025	5828	tags=37%, list=15%, signal=44%
MUSCLE_CELL_DEVELOPMENT(GO-0055001)	MUSCLE_CELL_DEVELOPMENT(GO-0055001)	Details ...	39	0.7473113	1.839757	0.0	0.0031124288	0.028	6462	tags=54%, list=17%, signal=65%
POSITIVE_REGULATION_OF_CELL_MOTILITY(GO-2000147)	POSITIVE_REGULATION_OF_CELL_MOTILITY(GO-2000147)	Details ...	148	0.6256589	1.8386213	0.0	0.0029049336	0.028	7699	tags=45%, list=20%, signal=56%
POSITIVE_REGULATION_OF_CELLULAR_COMPONENT_MOVEMENT(GO-0051272)	POSITIVE_REGULATION_OF_CELLULAR_COMPONENT_MOVEMENT(GO-0051272)	Details ...	154	0.61585265	1.8253938	0.0	0.0042885104	0.043	7699	tags=43%, list=20%, signal=53%
CARDIAC_VENTRICLE_MORPHOGENESIS(GO-0003208)	CARDIAC_VENTRICLE_MORPHOGENESIS(GO-0003208)	Details ...	35	0.74072224	1.8148768	0.0021231424	0.0059781736	0.063	6079	tags=66%, list=16%, signal=78%
REGULATION_OF_ENDOTHELIAL_CELL_MIGRATION(GO-0010594)	REGULATION_OF_ENDOTHELIAL_CELL_MIGRATION(GO-0010594)	Details ...	54	0.70412093	1.8102412	0.0	0.006087102	0.068	7348	tags=59%, list=19%, signal=73%
BLOOD_VESSEL_DEVELOPMENT(GO-0001568)	BLOOD_VESSEL_DEVELOPMENT(GO-0001568)	Details ...	144	0.61020374	1.805381	0.0	0.00675302	0.079	7507	tags=49%, list=20%, signal=60%
REGULATION_OF_HEART_CONTRACTION(GO-0008016)	REGULATION_OF_HEART_CONTRACTION(GO-0008016)	Details ...	43	0.7208381	1.8045721	0.0	0.006496049	0.08	6713	tags=56%, list=18%, signal=68%
POSITIVE_REGULATION_OF_ANGIOGENESIS(GO-0045766)	POSITIVE_REGULATION_OF_ANGIOGENESIS(GO-0045766)	Details ...	53	0.6881377	1.7918481	0.0	0.0076771933	0.099	7690	tags=53%, list=20%, signal=66%
RENAL_SYSTEM_DEVELOPMENT(GO-0072001)	RENAL_SYSTEM_DEVELOPMENT(GO-0072001)	Details ...	91	0.6410333	1.7897805	0.0	0.007831969	0.105	7209	tags=43%, list=19%, signal=53%
REGULATION_OF_CHEMOTAXIS(GO-0050920)	REGULATION_OF_CHEMOTAXIS(GO-0050920)	Details ...	62	0.6645513	1.7785522	0.0	0.009974927	0.137	6911	tags=42%, list=18%, signal=51%
VASCULATURE_DEVELOPMENT(GO-0001944)	VASCULATURE_DEVELOPMENT(GO-0001944)	Details ...	155	0.6004859	1.7763528	0.0	0.010083203	0.144	7507	tags=48%, list=20%, signal=59%
EXTRACELLULAR_MATRIX_ORGANIZATION(GO-0030198)	EXTRACELLULAR_MATRIX_ORGANIZATION(GO-0030198)	Details ...	40	0.7053353	1.7673434	0.0	0.012321475	0.18	7120	tags=52%, list=19%, signal=64%
REGULATION_OF_STRIATED_MUSCLE_CELL_DIFFERENTIATION(GO-0051153)	REGULATION_OF_STRIATED_MUSCLE_CELL_DIFFERENTIATION(GO-0051153)	Details ...	32	0.75070757	1.7652014	0.0	0.012443612	0.188	5638	tags=47%, list=15%, signal=55%
REGULATION_OF_ENDOTHELIAL_CELL_PROLIFERATION(GO-0001936)	REGULATION_OF_ENDOTHELIAL_CELL_PROLIFERATION(GO-0001936)	Details ...	52	0.67846715	1.7635587	0.0	0.01232773	0.193	7484	tags=52%, list=20%, signal=64%
GLOMERULUS_DEVELOPMENT(GO-0032835)	GLOMERULUS_DEVELOPMENT(GO-0032835)	Details ...	30	0.74206126	1.7569091	0.0	0.013719129	0.219	7209	tags=60%, list=19%, signal=74%
POSITIVE_REGULATION_OF_BEHAVIOR(GO-0048520)	POSITIVE_REGULATION_OF_BEHAVIOR(GO-0048520)	Details ...	52	0.6780045	1.751866	0.0	0.014705764	0.242	6911	tags=42%, list=18%, signal=52%
KIDNEY_DEVELOPMENT(GO-0001822)	KIDNEY_DEVELOPMENT(GO-0001822)	Details ...	87	0.63310117	1.7430923	0.0	0.016887221	0.282	7209	tags=43%, list=19%, signal=52%
REGULATION_OF_I-KAPPAB_KINASE-NF-KAPPAB_CASCADE(GO-0043122)	REGULATION_OF_I-KAPPAB_KINASE-NF-KAPPAB_CASCADE(GO-0043122)	Details ...	132	0.5922408	1.7393607	0.0	0.017654652	0.301	10332	tags=50%, list=27%, signal=68%
EXTRACELLULAR_STRUCTURE_ORGANIZATION(GO-0043062)	EXTRACELLULAR_STRUCTURE_ORGANIZATION(GO-0043062)	Details ...	40	0.7053353	1.7387557	0.0	0.017255222	0.304	7120	tags=52%, list=19%, signal=64%
RESPONSE_TO_MOLECULE_OF_BACTERIAL_ORIGIN(GO-0002237)	RESPONSE_TO_MOLECULE_OF_BACTERIAL_ORIGIN(GO-0002237)	Details ...	69	0.6457065	1.7381092	0.0	0.017016316	0.308	6104	tags=38%, list=16%, signal=45%
POSITIVE_REGULATION_OF_CYTOKINE_PRODUCTION(GO-0001819)	POSITIVE_REGULATION_OF_CYTOKINE_PRODUCTION(GO-0001819)	Details ...	116	0.60298824	1.7342354	0.0	0.017444061	0.322	6333	tags=29%, list=17%, signal=35%
RESPONSE_TO_TYPE_I_INTERFERON(GO-0034340)	RESPONSE_TO_TYPE_I_INTERFERON(GO-0034340)	Details ...	64	0.6400077	1.7324724	0.0	0.017922843	0.337	7757	tags=56%, list=20%, signal=70%
HEART_MORPHOGENESIS(GO-0003007)	HEART_MORPHOGENESIS(GO-0003007)	Details ...	84	0.6360147	1.7306943	0.0	0.018338969	0.349	6936	tags=49%, list=18%, signal=59%
RESPONSE_TO_BIOTIC_STIMULUS(GO-0009607)	RESPONSE_TO_BIOTIC_STIMULUS(GO-0009607)	Details ...	206	0.56255186	1.7286899	0.0	0.018348783	0.358	7385	tags=36%, list=19%, signal=44%
HEART_DEVELOPMENT(GO-0007507)	HEART_DEVELOPMENT(GO-0007507)	Details ...	148	0.58636516	1.727863	0.0	0.018239187	0.363	7579	tags=46%, list=20%, signal=57%
POSITIVE_REGULATION_OF_I-KAPPAB_KINASE-NF-KAPPAB_CASCADE(GO-0043123)	POSITIVE_REGULATION_OF_I-KAPPAB_KINASE-NF-KAPPAB_CASCADE(GO-0043123)	Details ...	113	0.59414196	1.7268537	0.0	0.018131316	0.368	9914	tags=46%, list=26%, signal=62%
TUBE_DEVELOPMENT(GO-0035295)	TUBE_DEVELOPMENT(GO-0035295)	Details ...	113	0.5983773	1.7233847	0.0	0.01901953	0.393	7649	tags=41%, list=20%, signal=51%
UROGENITAL_SYSTEM_DEVELOPMENT(GO-0001655)	UROGENITAL_SYSTEM_DEVELOPMENT(GO-0001655)	Details ...	96	0.60900235	1.7167617	0.0	0.021454878	0.436	7209	tags=43%, list=19%, signal=52%
STRIATED_MUSCLE_CONTRACTION(GO-0006941)	STRIATED_MUSCLE_CONTRACTION(GO-0006941)	Details ...	27	0.74992335	1.7159215	0.0	0.021236775	0.441	6874	tags=63%, list=18%, signal=77%
ANATOMICAL_STRUCTURE_FORMATION_INVOLVED_IN_MORPHOGENESIS(GO-0048646)	ANATOMICAL_STRUCTURE_FORMATION_INVOLVED_IN_MORPHOGENESIS(GO-0048646)	Details ...	234	0.55305195	1.7134309	0.0	0.021325232	0.455	7649	tags=37%, list=20%, signal=46%
REGULATION_OF_INFLAMMATORY_RESPONSE(GO-0050727)	REGULATION_OF_INFLAMMATORY_RESPONSE(GO-0050727)	Details ...	63	0.6395005	1.7129364	0.0	0.02104729	0.458	7486	tags=48%, list=20%, signal=59%
CARDIAC_CELL_DIFFERENTIATION(GO-0035051)	CARDIAC_CELL_DIFFERENTIATION(GO-0035051)	Details ...	32	0.7269874	1.7117194	0.0	0.02089094	0.462	5486	tags=59%, list=14%, signal=69%
STRIATED_MUSCLE_CELL_DEVELOPMENT(GO-0055002)	STRIATED_MUSCLE_CELL_DEVELOPMENT(GO-0055002)	Details ...	32	0.72297436	1.7107435	0.0	0.02098353	0.467	6462	tags=53%, list=17%, signal=64%
CARDIAC_MUSCLE_CELL_DIFFERENTIATION(GO-0055007)	CARDIAC_MUSCLE_CELL_DIFFERENTIATION(GO-0055007)	Details ...	20	0.8022445	1.7060728	0.0	0.022234043	0.491	5486	tags=70%, list=14%, signal=82%
CELL-MATRIX_ADHESION(GO-0007160)	CELL-MATRIX_ADHESION(GO-0007160)	Details ...	40	0.692071	1.7022535	0.0019569471	0.022965105	0.513	7120	tags=38%, list=19%, signal=46%
POSITIVE_REGULATION_OF_CELL_DIFFERENTIATION(GO-0045597)	POSITIVE_REGULATION_OF_CELL_DIFFERENTIATION(GO-0045597)	Details ...	225	0.5551684	1.7022467	0.0	0.022528388	0.513	7366	tags=34%, list=19%, signal=42%
NEGATIVE_REGULATION_OF_CELLULAR_COMPONENT_MOVEMENT(GO-0051271)	NEGATIVE_REGULATION_OF_CELLULAR_COMPONENT_MOVEMENT(GO-0051271)	Details ...	78	0.6240387	1.6994298	0.002020202	0.023302544	0.533	7403	tags=46%, list=19%, signal=57%
REGULATION_OF_BLOOD_VESSEL_ENDOTHELIAL_CELL_MIGRATION(GO-0043535)	REGULATION_OF_BLOOD_VESSEL_ENDOTHELIAL_CELL_MIGRATION(GO-0043535)	Details ...	27	0.74779713	1.6973591	0.0	0.02376027	0.544	7214	tags=67%, list=19%, signal=82%
CELLULAR_RESPONSE_TO_TYPE_I_INTERFERON(GO-0071357)	CELLULAR_RESPONSE_TO_TYPE_I_INTERFERON(GO-0071357)	Details ...	62	0.6355191	1.6960255	0.0	0.023755547	0.551	7757	tags=56%, list=20%, signal=71%
REGULATION_OF_INTERLEUKIN-6_PRODUCTION(GO-0032675)	REGULATION_OF_INTERLEUKIN-6_PRODUCTION(GO-0032675)	Details ...	37	0.706273	1.6948833	0.0020242915	0.023748344	0.558	6333	tags=35%, list=17%, signal=42%
REGULATION_OF_SKELETAL_MUSCLE_FIBER_DEVELOPMENT(GO-0048742)	REGULATION_OF_SKELETAL_MUSCLE_FIBER_DEVELOPMENT(GO-0048742)	Details ...	22	0.76970345	1.6923851	0.0	0.024585458	0.577	5638	tags=50%, list=15%, signal=59%
NEGATIVE_REGULATION_OF_ENDOTHELIAL_CELL_PROLIFERATION(GO-0001937)	NEGATIVE_REGULATION_OF_ENDOTHELIAL_CELL_PROLIFERATION(GO-0001937)	Details ...	18	0.796167	1.6898417	0.0	0.02536381	0.592	7024	tags=72%, list=18%, signal=88%
TYPE_I_INTERFERON-MEDIATED_SIGNALING_PATHWAY(GO-0060337)	TYPE_I_INTERFERON-MEDIATED_SIGNALING_PATHWAY(GO-0060337)	Details ...	62	0.6355191	1.6860645	0.0	0.027134607	0.624	7757	tags=56%, list=20%, signal=71%
CELLULAR_RESPONSE_TO_MOLECULE_OF_BACTERIAL_ORIGIN(GO-0071219)	CELLULAR_RESPONSE_TO_MOLECULE_OF_BACTERIAL_ORIGIN(GO-0071219)	Details ...	38	0.6862898	1.6841837	0.006369427	0.027700154	0.636	5487	tags=47%, list=14%, signal=55%
ANGIOGENESIS(GO-0001525)	ANGIOGENESIS(GO-0001525)	Details ...	92	0.60064924	1.6825064	0.0	0.028191889	0.646	7507	tags=45%, list=20%, signal=55%
MYOFIBRIL_ASSEMBLY(GO-0030239)	MYOFIBRIL_ASSEMBLY(GO-0030239)	Details ...	18	0.79301506	1.676044	0.0040650405	0.031114144	0.698	6462	tags=78%, list=17%, signal=94%
NEGATIVE_REGULATION_OF_CELL_MIGRATION(GO-0030336)	NEGATIVE_REGULATION_OF_CELL_MIGRATION(GO-0030336)	Details ...	71	0.6179682	1.6753534	0.0	0.030831074	0.702	7403	tags=46%, list=19%, signal=58%
NEGATIVE_REGULATION_OF_CELL_MOTILITY(GO-2000146)	NEGATIVE_REGULATION_OF_CELL_MOTILITY(GO-2000146)	Details ...	73	0.62011725	1.6737343	0.0	0.03106739	0.706	7403	tags=47%, list=19%, signal=58%
EPITHELIUM_DEVELOPMENT(GO-0060429)	EPITHELIUM_DEVELOPMENT(GO-0060429)	Details ...	156	0.55753636	1.668525	0.0	0.033724178	0.75	7302	tags=36%, list=19%, signal=44%
ORGAN_MORPHOGENESIS(GO-0009887)	ORGAN_MORPHOGENESIS(GO-0009887)	Details ...	248	0.53364706	1.6664053	0.0	0.034258086	0.761	7070	tags=40%, list=18%, signal=49%
CARDIAC_MUSCLE_TISSUE_MORPHOGENESIS(GO-0055008)	CARDIAC_MUSCLE_TISSUE_MORPHOGENESIS(GO-0055008)	Details ...	27	0.71552944	1.6648234	0.0062761507	0.034774177	0.773	7573	tags=78%, list=20%, signal=97%
NEGATIVE_REGULATION_OF_ENDOPEPTIDASE_ACTIVITY(GO-0010951)	NEGATIVE_REGULATION_OF_ENDOPEPTIDASE_ACTIVITY(GO-0010951)	Details ...	73	0.60652864	1.6638479	0.0	0.03471925	0.776	8705	tags=47%, list=23%, signal=60%
MUSCLE_ORGAN_MORPHOGENESIS(GO-0048644)	MUSCLE_ORGAN_MORPHOGENESIS(GO-0048644)	Details ...	29	0.7100407	1.6622863	0.0019880715	0.035071995	0.785	7573	tags=72%, list=20%, signal=90%
POSITIVE_REGULATION_OF_PROTEIN_SECRETION(GO-0050714)	POSITIVE_REGULATION_OF_PROTEIN_SECRETION(GO-0050714)	Details ...	51	0.6492365	1.6599287	0.0020408162	0.035883	0.794	6332	tags=37%, list=17%, signal=45%
LEUKOCYTE_MIGRATION(GO-0050900)	LEUKOCYTE_MIGRATION(GO-0050900)	Details ...	152	0.5567133	1.6545546	0.0	0.038505424	0.817	7791	tags=40%, list=20%, signal=50%
RESPONSE_TO_VIRUS(GO-0009615)	RESPONSE_TO_VIRUS(GO-0009615)	Details ...	98	0.58824706	1.6512207	0.0	0.039455112	0.828	7181	tags=37%, list=19%, signal=45%
MESENCHYME_DEVELOPMENT(GO-0060485)	MESENCHYME_DEVELOPMENT(GO-0060485)	Details ...	56	0.62852246	1.6505752	0.00407332	0.03915492	0.83	7579	tags=48%, list=20%, signal=60%
MUSCLE_TISSUE_MORPHOGENESIS(GO-0060415)	MUSCLE_TISSUE_MORPHOGENESIS(GO-0060415)	Details ...	29	0.7100407	1.6502868	0.003944773	0.038713347	0.831	7573	tags=72%, list=20%, signal=90%
POSITIVE_REGULATION_OF_CELL_DEVELOPMENT(GO-0010720)	POSITIVE_REGULATION_OF_CELL_DEVELOPMENT(GO-0010720)	Details ...	71	0.61312705	1.6487952	0.0022371365	0.039240826	0.842	9901	tags=54%, list=26%, signal=72%
BLOOD_VESSEL_MORPHOGENESIS(GO-0048514)	BLOOD_VESSEL_MORPHOGENESIS(GO-0048514)	Details ...	125	0.56742173	1.64819	0.0	0.03910793	0.847	7649	tags=45%, list=20%, signal=56%
ACTOMYOSIN_STRUCTURE_ORGANIZATION(GO-0031032)	ACTOMYOSIN_STRUCTURE_ORGANIZATION(GO-0031032)	Details ...	22	0.7526999	1.6474448	0.007920792	0.038857248	0.847	6462	tags=64%, list=17%, signal=77%
EPITHELIAL_TUBE_MORPHOGENESIS(GO-0060562)	EPITHELIAL_TUBE_MORPHOGENESIS(GO-0060562)	Details ...	71	0.61086637	1.6463242	0.0020920502	0.038985554	0.852	7209	tags=38%, list=19%, signal=47%
REGULATION_OF_CELL_MORPHOGENESIS(GO-0022604)	REGULATION_OF_CELL_MORPHOGENESIS(GO-0022604)	Details ...	152	0.5565841	1.6459774	0.0	0.038779993	0.853	6911	tags=31%, list=18%, signal=38%
MORPHOGENESIS_OF_AN_EPITHELIUM(GO-0002009)	MORPHOGENESIS_OF_AN_EPITHELIUM(GO-0002009)	Details ...	87	0.588125	1.6454861	0.0	0.03841914	0.853	6936	tags=33%, list=18%, signal=41%
POSITIVE_REGULATION_OF_ION_TRANSPORT(GO-0043270)	POSITIVE_REGULATION_OF_ION_TRANSPORT(GO-0043270)	Details ...	38	0.65814775	1.642594	0.004347826	0.03979896	0.864	8273	tags=47%, list=22%, signal=60%
RESPONSE_TO_BACTERIUM(GO-0009617)	RESPONSE_TO_BACTERIUM(GO-0009617)	Details ...	103	0.572781	1.6414369	0.0	0.040365323	0.874	6333	tags=33%, list=17%, signal=39%
NEGATIVE_REGULATION_OF_ANGIOGENESIS(GO-0016525)	NEGATIVE_REGULATION_OF_ANGIOGENESIS(GO-0016525)	Details ...	37	0.6841481	1.6394695	0.002173913	0.04130724	0.881	7271	tags=41%, list=19%, signal=50%
REGULATION_OF_EPITHELIAL_TO_MESENCHYMAL_TRANSITION(GO-0010717)	REGULATION_OF_EPITHELIAL_TO_MESENCHYMAL_TRANSITION(GO-0010717)	Details ...	31	0.6959331	1.638244	0.005952381	0.041839115	0.887	6532	tags=55%, list=17%, signal=66%
CELLULAR_RESPONSE_TO_LIPOPOLYSACCHARIDE(GO-0071222)	CELLULAR_RESPONSE_TO_LIPOPOLYSACCHARIDE(GO-0071222)	Details ...	34	0.6868149	1.6374444	0.004032258	0.041975502	0.891	5487	tags=50%, list=14%, signal=58%
RESPONSE_TO_LIPOPOLYSACCHARIDE(GO-0032496)	RESPONSE_TO_LIPOPOLYSACCHARIDE(GO-0032496)	Details ...	59	0.6225793	1.6364385	0.0	0.04192173	0.894	6104	tags=36%, list=16%, signal=42%
POSITIVE_REGULATION_OF_ENDOTHELIAL_CELL_MIGRATION(GO-0010595)	POSITIVE_REGULATION_OF_ENDOTHELIAL_CELL_MIGRATION(GO-0010595)	Details ...	36	0.6781795	1.6345172	0.004166667	0.042625513	0.906	7348	tags=58%, list=19%, signal=72%
POSITIVE_REGULATION_OF_CHEMOTAXIS(GO-0050921)	POSITIVE_REGULATION_OF_CHEMOTAXIS(GO-0050921)	Details ...	47	0.6465925	1.6323841	0.0	0.0436732	0.911	7321	tags=40%, list=19%, signal=50%
REGULATION_OF_MUSCLE_CELL_DIFFERENTIATION(GO-0051147)	REGULATION_OF_MUSCLE_CELL_DIFFERENTIATION(GO-0051147)	Details ...	62	0.6139338	1.6277258	0.0020661156	0.046202317	0.922	5638	tags=31%, list=15%, signal=36%
NEGATIVE_REGULATION_OF_IMMUNE_SYSTEM_PROCESS(GO-0002683)	NEGATIVE_REGULATION_OF_IMMUNE_SYSTEM_PROCESS(GO-0002683)	Details ...	81	0.583766	1.6267141	0.0	0.04647912	0.927	5318	tags=28%, list=14%, signal=33%
EMBRYONIC_LIMB_MORPHOGENESIS(GO-0030326)	EMBRYONIC_LIMB_MORPHOGENESIS(GO-0030326)	Details ...	25	0.71186227	1.6256487	0.002074689	0.046576254	0.929	6460	tags=44%, list=17%, signal=53%
POSITIVE_REGULATION_OF_SEQUENCE-SPECIFIC_DNA_BINDING_TRANSCRIPTION_FACTOR_ACTIVITY(GO-0051091)	POSITIVE_REGULATION_OF_SEQUENCE-SPECIFIC_DNA_BINDING_TRANSCRIPTION_FACTOR_ACTIVITY(GO-0051091)	Details ...	135	0.5527858	1.6248933	0.0	0.046422586	0.931	7915	tags=33%, list=21%, signal=42%
PROTEIN_KINASE_B_SIGNALING_CASCADE(GO-0043491)	PROTEIN_KINASE_B_SIGNALING_CASCADE(GO-0043491)	Details ...	15	0.80559325	1.6224287	0.0	0.047526713	0.942	5896	tags=67%, list=15%, signal=79%
TISSUE_DEVELOPMENT(GO-0009888)	TISSUE_DEVELOPMENT(GO-0009888)	Details ...	387	0.5025313	1.6223633	0.0	0.047038652	0.942	7302	tags=37%, list=19%, signal=46%
REGULATION_OF_ATPASE_ACTIVITY(GO-0043462)	REGULATION_OF_ATPASE_ACTIVITY(GO-0043462)	Details ...	21	0.7439705	1.6191137	0.0062111802	0.04854136	0.947	7178	tags=57%, list=19%, signal=70%
POSITIVE_REGULATION_OF_TRANSCRIPTION_FACTOR_IMPORT_INTO_NUCLEUS(GO-0042993)	POSITIVE_REGULATION_OF_TRANSCRIPTION_FACTOR_IMPORT_INTO_NUCLEUS(GO-0042993)	Details ...	21	0.7398778	1.6164062	0.007920792	0.04998562	0.953	6333	tags=48%, list=17%, signal=57%
POSITIVE_REGULATION_OF_NF-KAPPAB_TRANSCRIPTION_FACTOR_ACTIVITY(GO-0051092)	POSITIVE_REGULATION_OF_NF-KAPPAB_TRANSCRIPTION_FACTOR_ACTIVITY(GO-0051092)	Details ...	82	0.584742	1.6158823	0.0	0.04980411	0.956	7915	tags=33%, list=21%, signal=41%
ACTIVATION_OF_INNATE_IMMUNE_RESPONSE(GO-0002218)	ACTIVATION_OF_INNATE_IMMUNE_RESPONSE(GO-0002218)	Details ...	92	0.5674874	1.6158317	0.0	0.04932951	0.957	10294	tags=46%, list=27%, signal=62%
DETECTION_OF_BIOTIC_STIMULUS(GO-0009595)	DETECTION_OF_BIOTIC_STIMULUS(GO-0009595)	Details ...	18	0.7723928	1.6121689	0.008438818	0.051259287	0.959	6104	tags=44%, list=16%, signal=53%
POSITIVE_REGULATION_OF_LEUKOCYTE_MIGRATION(GO-0002687)	POSITIVE_REGULATION_OF_LEUKOCYTE_MIGRATION(GO-0002687)	Details ...	41	0.6377858	1.6079879	0.00625	0.05317235	0.968	6911	tags=37%, list=18%, signal=45%
ACTIN_FILAMENT-BASED_MOVEMENT(GO-0030048)	ACTIN_FILAMENT-BASED_MOVEMENT(GO-0030048)	Details ...	43	0.6449467	1.6064159	0.004048583	0.05408992	0.968	5969	tags=44%, list=16%, signal=52%
HEART_LOOPING(GO-0001947)	HEART_LOOPING(GO-0001947)	Details ...	22	0.7027867	1.6059474	0.010729614	0.05387376	0.969	6078	tags=41%, list=16%, signal=49%
HEART_CONTRACTION(GO-0060047)	HEART_CONTRACTION(GO-0060047)	Details ...	15	0.7924939	1.6059002	0.012244898	0.053335026	0.969	6874	tags=67%, list=18%, signal=81%
REGULATION_OF_BONE_MINERALIZATION(GO-0030500)	REGULATION_OF_BONE_MINERALIZATION(GO-0030500)		34	0.66399294	1.604528	0.012474013	0.053657558	0.97	6785	tags=41%, list=18%, signal=50%
POSITIVE_REGULATION_OF_PROTEIN_TRANSPORT(GO-0051222)	POSITIVE_REGULATION_OF_PROTEIN_TRANSPORT(GO-0051222)		92	0.57114	1.6023834	0.0	0.054651145	0.975	6333	tags=33%, list=17%, signal=39%
NEGATIVE_REGULATION_OF_VIRAL_GENOME_REPLICATION(GO-0045071)	NEGATIVE_REGULATION_OF_VIRAL_GENOME_REPLICATION(GO-0045071)		17	0.7663751	1.6003495	0.012345679	0.05585106	0.978	5085	tags=47%, list=13%, signal=54%
REGULATION_OF_NF-KAPPAB_IMPORT_INTO_NUCLEUS(GO-0042345)	REGULATION_OF_NF-KAPPAB_IMPORT_INTO_NUCLEUS(GO-0042345)		20	0.73002136	1.5980854	0.015841585	0.056783218	0.982	6333	tags=40%, list=17%, signal=48%
POSITIVE_REGULATION_OF_CHEMOKINE_PRODUCTION(GO-0032722)	POSITIVE_REGULATION_OF_CHEMOKINE_PRODUCTION(GO-0032722)		19	0.7523253	1.5967497	0.008230452	0.05703459	0.983	6333	tags=47%, list=17%, signal=57%
REGULATION_OF_SEQUENCE-SPECIFIC_DNA_BINDING_TRANSCRIPTION_FACTOR_ACTIVITY(GO-0051090)	REGULATION_OF_SEQUENCE-SPECIFIC_DNA_BINDING_TRANSCRIPTION_FACTOR_ACTIVITY(GO-0051090)		218	0.5217177	1.5953641	0.0	0.057499114	0.983	7766	tags=31%, list=20%, signal=38%
ACTIN_FILAMENT-BASED_PROCESS(GO-0030029)	ACTIN_FILAMENT-BASED_PROCESS(GO-0030029)		189	0.5293164	1.5950187	0.0	0.057136785	0.983	7612	tags=33%, list=20%, signal=41%
EMBRYONIC_HEART_TUBE_DEVELOPMENT(GO-0035050)	EMBRYONIC_HEART_TUBE_DEVELOPMENT(GO-0035050)		26	0.6956355	1.5943043	0.009823183	0.057159733	0.983	7863	tags=54%, list=21%, signal=68%
REGULATION_OF_OSSIFICATION(GO-0030278)	REGULATION_OF_OSSIFICATION(GO-0030278)		68	0.58826286	1.5940626	0.0044345898	0.056850426	0.985	7484	tags=43%, list=20%, signal=53%
REGULATION_OF_CYTOKINE_PRODUCTION(GO-0001817)	REGULATION_OF_CYTOKINE_PRODUCTION(GO-0001817)		226	0.51102924	1.5925591	0.0	0.057397176	0.986	6333	tags=26%, list=17%, signal=31%
ACTIN-MYOSIN_FILAMENT_SLIDING(GO-0033275)	ACTIN-MYOSIN_FILAMENT_SLIDING(GO-0033275)		34	0.6610507	1.591746	0.002008032	0.057513457	0.986	5969	tags=53%, list=16%, signal=63%
CELL_MOTILITY(GO-0048870)	CELL_MOTILITY(GO-0048870)		343	0.50374436	1.5915631	0.0	0.0571265	0.986	7791	tags=34%, list=20%, signal=42%
POSITIVE_REGULATION_OF_CALCIUM_ION_TRANSPORT(GO-0051928)	POSITIVE_REGULATION_OF_CALCIUM_ION_TRANSPORT(GO-0051928)		30	0.675998	1.5905157	0.0062761507	0.05767279	0.988	8273	tags=47%, list=22%, signal=59%
MUSCLE_FILAMENT_SLIDING(GO-0030049)	MUSCLE_FILAMENT_SLIDING(GO-0030049)		34	0.6610507	1.5904149	0.01	0.057247754	0.988	5969	tags=53%, list=16%, signal=63%
REGULATION_OF_PEPTIDASE_ACTIVITY(GO-0052547)	REGULATION_OF_PEPTIDASE_ACTIVITY(GO-0052547)		163	0.53261703	1.5903374	0.0	0.056833584	0.988	9108	tags=42%, list=24%, signal=55%
REGULATION_OF_CHEMOKINE_PRODUCTION(GO-0032642)	REGULATION_OF_CHEMOKINE_PRODUCTION(GO-0032642)		29	0.6760598	1.5901759	0.0067873304	0.056425072	0.988	6333	tags=41%, list=17%, signal=50%
RESPONSE_TO_TRANSFORMING_GROWTH_FACTOR_BETA_STIMULUS(GO-0071559)	RESPONSE_TO_TRANSFORMING_GROWTH_FACTOR_BETA_STIMULUS(GO-0071559)		21	0.7307409	1.5888782	0.011278195	0.056825306	0.989	6577	tags=52%, list=17%, signal=63%
NEGATIVE_REGULATION_OF_ENDOTHELIAL_CELL_MIGRATION(GO-0010596)	NEGATIVE_REGULATION_OF_ENDOTHELIAL_CELL_MIGRATION(GO-0010596)		18	0.749854	1.5861543	0.01268499	0.05803239	0.991	7321	tags=61%, list=19%, signal=76%
PEPTIDYL-TYROSINE_DEPHOSPHORYLATION(GO-0035335)	PEPTIDYL-TYROSINE_DEPHOSPHORYLATION(GO-0035335)		52	0.6115169	1.5844045	0.006369427	0.058912214	0.992	6244	tags=29%, list=16%, signal=34%
CELLULAR_RESPONSE_TO_ORGANIC_CYCLIC_COMPOUND(GO-0071407)	CELLULAR_RESPONSE_TO_ORGANIC_CYCLIC_COMPOUND(GO-0071407)		16	0.7663119	1.5838621	0.010593221	0.05879902	0.992	5748	tags=63%, list=15%, signal=74%
CELL_MIGRATION(GO-0016477)	CELL_MIGRATION(GO-0016477)		319	0.5009462	1.583039	0.0	0.05884966	0.992	7791	tags=35%, list=20%, signal=43%
POSITIVE_REGULATION_OF_OSSIFICATION(GO-0045778)	POSITIVE_REGULATION_OF_OSSIFICATION(GO-0045778)		25	0.6984653	1.57975	0.020576132	0.060707882	0.994	6785	tags=48%, list=18%, signal=58%
NEGATIVE_REGULATION_OF_CELL_GROWTH(GO-0030308)	NEGATIVE_REGULATION_OF_CELL_GROWTH(GO-0030308)		76	0.57827914	1.5791963	0.0	0.060656022	0.994	8006	tags=41%, list=21%, signal=51%
NEGATIVE_REGULATION_OF_EPITHELIAL_CELL_PROLIFERATION(GO-0050680)	NEGATIVE_REGULATION_OF_EPITHELIAL_CELL_PROLIFERATION(GO-0050680)		45	0.6248834	1.5788772	0.0020408162	0.060357537	0.995	7209	tags=51%, list=19%, signal=63%
TELENCEPHALON_DEVELOPMENT(GO-0021537)	TELENCEPHALON_DEVELOPMENT(GO-0021537)		46	0.62251365	1.578145	0.0	0.060435396	0.995	8352	tags=43%, list=22%, signal=56%
NEGATIVE_REGULATION_OF_VIRAL_REPRODUCTION(GO-0048525)	NEGATIVE_REGULATION_OF_VIRAL_REPRODUCTION(GO-0048525)		17	0.7663751	1.5778961	0.013592233	0.060129534	0.995	5085	tags=47%, list=13%, signal=54%
EMBRYONIC_HEART_TUBE_MORPHOGENESIS(GO-0003143)	EMBRYONIC_HEART_TUBE_MORPHOGENESIS(GO-0003143)		23	0.7073678	1.5766445	0.016494846	0.060592175	0.995	6078	tags=43%, list=16%, signal=52%
LIPOPROTEIN_METABOLIC_PROCESS(GO-0042157)	LIPOPROTEIN_METABOLIC_PROCESS(GO-0042157)		56	0.60041636	1.5765423	0.002057613	0.060192306	0.995	8358	tags=34%, list=22%, signal=43%
REGULATION_OF_ENDOPEPTIDASE_ACTIVITY(GO-0052548)	REGULATION_OF_ENDOPEPTIDASE_ACTIVITY(GO-0052548)		156	0.5325357	1.5759037	0.0	0.060050584	0.996	8705	tags=40%, list=23%, signal=51%
REGULATION_OF_FOCAL_ADHESION_ASSEMBLY(GO-0051893)	REGULATION_OF_FOCAL_ADHESION_ASSEMBLY(GO-0051893)		17	0.7500149	1.5746168	0.010224949	0.060370877	0.996	4827	tags=29%, list=13%, signal=34%
CELL-SUBSTRATE_ADHESION(GO-0031589)	CELL-SUBSTRATE_ADHESION(GO-0031589)		59	0.60581976	1.5746137	0.0	0.059910033	0.996	7120	tags=36%, list=19%, signal=44%
RESPONSE_TO_ORGANIC_CYCLIC_COMPOUND(GO-0014070)	RESPONSE_TO_ORGANIC_CYCLIC_COMPOUND(GO-0014070)		31	0.67234373	1.5727563	0.008080808	0.06066667	0.997	7289	tags=48%, list=19%, signal=60%
FEMALE_GONAD_DEVELOPMENT(GO-0008585)	FEMALE_GONAD_DEVELOPMENT(GO-0008585)		15	0.76709616	1.5712544	0.009920635	0.061124574	0.998	1835	tags=33%, list=5%, signal=35%
POSITIVE_REGULATION_OF_OSTEOBLAST_DIFFERENTIATION(GO-0045669)	POSITIVE_REGULATION_OF_OSTEOBLAST_DIFFERENTIATION(GO-0045669)		24	0.69022405	1.5687301	0.010204081	0.0625626	0.998	7484	tags=54%, list=20%, signal=67%
RESPONSE_TO_LIPID(GO-0033993)	RESPONSE_TO_LIPID(GO-0033993)		25	0.6813715	1.5673585	0.008016032	0.06321814	0.998	6598	tags=44%, list=17%, signal=53%
POSITIVE_REGULATION_OF_LEUKOCYTE_CHEMOTAXIS(GO-0002690)	POSITIVE_REGULATION_OF_LEUKOCYTE_CHEMOTAXIS(GO-0002690)		37	0.63939863	1.5659282	0.008247423	0.06385892	0.998	6911	tags=35%, list=18%, signal=43%
OVULATION_CYCLE(GO-0042698)	OVULATION_CYCLE(GO-0042698)		17	0.7545784	1.5651001	0.008064516	0.063973494	0.998	6356	tags=53%, list=17%, signal=63%
PATTERN_RECOGNITION_RECEPTOR_SIGNALING_PATHWAY(GO-0002221)	PATTERN_RECOGNITION_RECEPTOR_SIGNALING_PATHWAY(GO-0002221)		88	0.56034833	1.5647069	0.0020120724	0.06376959	0.998	10294	tags=44%, list=27%, signal=60%
CELLULAR_RESPONSE_TO_TRANSFORMING_GROWTH_FACTOR_BETA_STIMULUS(GO-0071560)	CELLULAR_RESPONSE_TO_TRANSFORMING_GROWTH_FACTOR_BETA_STIMULUS(GO-0071560)		19	0.7472693	1.5643533	0.017204301	0.06366066	0.998	6577	tags=58%, list=17%, signal=70%
REGULATION_OF_LYMPHOCYTE_MIGRATION(GO-2000401)	REGULATION_OF_LYMPHOCYTE_MIGRATION(GO-2000401)		17	0.739368	1.5636716	0.014830508	0.06369682	0.998	5487	tags=41%, list=14%, signal=48%
MESENCHYMAL_CELL_DIFFERENTIATION(GO-0048762)	MESENCHYMAL_CELL_DIFFERENTIATION(GO-0048762)		46	0.6081285	1.5622426	0.006355932	0.06436476	0.999	7579	tags=46%, list=20%, signal=57%
POSITIVE_REGULATION_OF_CYTOKINE_SECRETION(GO-0050715)	POSITIVE_REGULATION_OF_CYTOKINE_SECRETION(GO-0050715)		36	0.6379367	1.555739	0.012820513	0.06912608	0.999	5487	tags=31%, list=14%, signal=36%
POSITIVE_REGULATION_OF_BLOOD_VESSEL_ENDOTHELIAL_CELL_MIGRATION(GO-0043536)	POSITIVE_REGULATION_OF_BLOOD_VESSEL_ENDOTHELIAL_CELL_MIGRATION(GO-0043536)		17	0.7356307	1.5539207	0.027196653	0.07018592	0.999	7214	tags=65%, list=19%, signal=80%
REGULATION_OF_CYSTEINE-TYPE_ENDOPEPTIDASE_ACTIVITY_INVOLVED_IN_APOPTOTIC_PROCESS(GO-0043281)	REGULATION_OF_CYSTEINE-TYPE_ENDOPEPTIDASE_ACTIVITY_INVOLVED_IN_APOPTOTIC_PROCESS(GO-0043281)		114	0.5424138	1.5538538	0.002118644	0.069709234	0.999	9108	tags=39%, list=24%, signal=52%
RESPONSE_TO_CYTOKINE_STIMULUS(GO-0034097)	RESPONSE_TO_CYTOKINE_STIMULUS(GO-0034097)		314	0.48978552	1.5534344	0.0	0.06967335	0.999	7766	tags=32%, list=20%, signal=40%
VENTRICULAR_CARDIAC_MUSCLE_TISSUE_MORPHOGENESIS(GO-0055010)	VENTRICULAR_CARDIAC_MUSCLE_TISSUE_MORPHOGENESIS(GO-0055010)		20	0.7218538	1.5517232	0.016885553	0.070696935	1.0	6079	tags=70%, list=16%, signal=83%
TOLL-LIKE_RECEPTOR_SIGNALING_PATHWAY(GO-0002224)	TOLL-LIKE_RECEPTOR_SIGNALING_PATHWAY(GO-0002224)		79	0.56018555	1.5500282	0.00203666	0.071725294	1.0	10294	tags=46%, list=27%, signal=62%
NEGATIVE_REGULATION_OF_MYELOID_CELL_DIFFERENTIATION(GO-0045638)	NEGATIVE_REGULATION_OF_MYELOID_CELL_DIFFERENTIATION(GO-0045638)		29	0.6636975	1.5458995	0.009633912	0.07446634	1.0	6908	tags=38%, list=18%, signal=46%
REGULATION_OF_CYSTEINE-TYPE_ENDOPEPTIDASE_ACTIVITY(GO-2000116)	REGULATION_OF_CYSTEINE-TYPE_ENDOPEPTIDASE_ACTIVITY(GO-2000116)		118	0.5391816	1.5440983	0.0	0.07556302	1.0	9108	tags=40%, list=24%, signal=52%
DETERMINATION_OF_HEART_LEFT-RIGHT_ASYMMETRY(GO-0061371)	DETERMINATION_OF_HEART_LEFT-RIGHT_ASYMMETRY(GO-0061371)		24	0.686094	1.5421177	0.02244898	0.076528706	1.0	8113	tags=50%, list=21%, signal=63%
POSITIVE_REGULATION_OF_PROTEIN_PHOSPHORYLATION(GO-0001934)	POSITIVE_REGULATION_OF_PROTEIN_PHOSPHORYLATION(GO-0001934)		161	0.516649	1.540958	0.0	0.076979265	1.0	7139	tags=35%, list=19%, signal=43%
NEGATIVE_REGULATION_OF_SIGNAL_TRANSDUCTION(GO-0009968)	NEGATIVE_REGULATION_OF_SIGNAL_TRANSDUCTION(GO-0009968)		334	0.48285502	1.5409577	0.0	0.07647283	1.0	9316	tags=42%, list=24%, signal=55%
NEGATIVE_REGULATION_OF_CYTOKINE_PRODUCTION(GO-0001818)	NEGATIVE_REGULATION_OF_CYTOKINE_PRODUCTION(GO-0001818)		80	0.5651292	1.5390373	0.0	0.07754911	1.0	5857	tags=28%, list=15%, signal=32%
CYTOKINE-MEDIATED_SIGNALING_PATHWAY(GO-0019221)	CYTOKINE-MEDIATED_SIGNALING_PATHWAY(GO-0019221)		232	0.49800462	1.5386301	0.0	0.077331826	1.0	7766	tags=34%, list=20%, signal=42%
LIPOPOLYSACCHARIDE-MEDIATED_SIGNALING_PATHWAY(GO-0031663)	LIPOPOLYSACCHARIDE-MEDIATED_SIGNALING_PATHWAY(GO-0031663)		17	0.7540861	1.5382544	0.02004008	0.07714617	1.0	6104	tags=53%, list=16%, signal=63%
CELL_CHEMOTAXIS(GO-0060326)	CELL_CHEMOTAXIS(GO-0060326)		72	0.5706395	1.5375109	0.0	0.077314414	1.0	7099	tags=43%, list=19%, signal=53%
CHONDROCYTE_DIFFERENTIATION(GO-0002062)	CHONDROCYTE_DIFFERENTIATION(GO-0002062)		20	0.7143712	1.5359367	0.018329939	0.078207456	1.0	6901	tags=50%, list=18%, signal=61%
REGULATION_OF_CELL_DIFFERENTIATION(GO-0045595)	REGULATION_OF_CELL_DIFFERENTIATION(GO-0045595)		442	0.47487894	1.5352778	0.0	0.0782491	1.0	7366	tags=32%, list=19%, signal=39%
MYD88-INDEPENDENT_TOLL-LIKE_RECEPTOR_SIGNALING_PATHWAY(GO-0002756)	MYD88-INDEPENDENT_TOLL-LIKE_RECEPTOR_SIGNALING_PATHWAY(GO-0002756)		62	0.5812082	1.5346828	0.0020703934	0.07819847	1.0	10294	tags=50%, list=27%, signal=68%
POSITIVE_REGULATION_OF_REACTIVE_OXYGEN_SPECIES_METABOLIC_PROCESS(GO-2000379)	POSITIVE_REGULATION_OF_REACTIVE_OXYGEN_SPECIES_METABOLIC_PROCESS(GO-2000379)		17	0.7452032	1.5305911	0.031055901	0.08143036	1.0	6124	tags=53%, list=16%, signal=63%
BLOOD_CIRCULATION(GO-0008015)	BLOOD_CIRCULATION(GO-0008015)		120	0.5357071	1.5292436	0.0	0.08214902	1.0	7321	tags=43%, list=19%, signal=53%
INNATE_IMMUNE_RESPONSE-ACTIVATING_SIGNAL_TRANSDUCTION(GO-0002758)	INNATE_IMMUNE_RESPONSE-ACTIVATING_SIGNAL_TRANSDUCTION(GO-0002758)		91	0.5493994	1.5280077	0.004201681	0.08267556	1.0	10294	tags=45%, list=27%, signal=61%
ACTIVATION_OF_CYSTEINE-TYPE_ENDOPEPTIDASE_ACTIVITY_INVOLVED_IN_APOPTOTIC_PROCESS(GO-0006919)	ACTIVATION_OF_CYSTEINE-TYPE_ENDOPEPTIDASE_ACTIVITY_INVOLVED_IN_APOPTOTIC_PROCESS(GO-0006919)		61	0.5733593	1.524716	0.009940358	0.0851771	1.0	6966	tags=30%, list=18%, signal=36%
POSITIVE_REGULATION_OF_CYSTEINE-TYPE_ENDOPEPTIDASE_ACTIVITY_INVOLVED_IN_APOPTOTIC_PROCESS(GO-0043280)	POSITIVE_REGULATION_OF_CYSTEINE-TYPE_ENDOPEPTIDASE_ACTIVITY_INVOLVED_IN_APOPTOTIC_PROCESS(GO-0043280)		73	0.5603751	1.522776	0.0021141649	0.08652501	1.0	6966	tags=27%, list=18%, signal=33%
CELLULAR_RESPONSE_TO_CYTOKINE_STIMULUS(GO-0071345)	CELLULAR_RESPONSE_TO_CYTOKINE_STIMULUS(GO-0071345)		272	0.48722014	1.5219451	0.0	0.086738035	1.0	7766	tags=34%, list=20%, signal=43%
TOLL-LIKE_RECEPTOR_2_SIGNALING_PATHWAY(GO-0034134)	TOLL-LIKE_RECEPTOR_2_SIGNALING_PATHWAY(GO-0034134)		65	0.5664762	1.5192957	0.008281574	0.088540144	1.0	10102	tags=46%, list=26%, signal=63%
REGULATION_OF_PROTEIN_SECRETION(GO-0050708)	REGULATION_OF_PROTEIN_SECRETION(GO-0050708)		73	0.5651771	1.5182316	0.0042283298	0.088984564	1.0	10488	tags=59%, list=27%, signal=81%
RESPONSE_TO_INTERLEUKIN-1(GO-0070555)	RESPONSE_TO_INTERLEUKIN-1(GO-0070555)		38	0.6229205	1.517454	0.012396694	0.089143656	1.0	10102	tags=58%, list=26%, signal=79%
REGULATION_OF_INTERFERON-GAMMA_PRODUCTION(GO-0032649)	REGULATION_OF_INTERFERON-GAMMA_PRODUCTION(GO-0032649)		34	0.62071466	1.5138849	0.01778656	0.091564514	1.0	6333	tags=35%, list=17%, signal=42%
NEGATIVE_REGULATION_OF_CELL-SUBSTRATE_ADHESION(GO-0010812)	NEGATIVE_REGULATION_OF_CELL-SUBSTRATE_ADHESION(GO-0010812)		20	0.7165363	1.5118496	0.033932135	0.092727445	1.0	4827	tags=30%, list=13%, signal=34%
REGULATION_OF_CELL-SUBSTRATE_ADHESION(GO-0010810)	REGULATION_OF_CELL-SUBSTRATE_ADHESION(GO-0010810)		48	0.59538674	1.5103831	0.012931035	0.093685426	1.0	8659	tags=40%, list=23%, signal=51%
CHEMOTAXIS(GO-0006935)	CHEMOTAXIS(GO-0006935)		380	0.46809217	1.5098335	0.0	0.093711875	1.0	7378	tags=32%, list=19%, signal=39%
TOLL-LIKE_RECEPTOR_1_SIGNALING_PATHWAY(GO-0034130)	TOLL-LIKE_RECEPTOR_1_SIGNALING_PATHWAY(GO-0034130)		65	0.5664762	1.5097913	0.008130081	0.0932149	1.0	10102	tags=46%, list=26%, signal=63%
REGULATION_OF_SMOOTH_MUSCLE_CELL_PROLIFERATION(GO-0048660)	REGULATION_OF_SMOOTH_MUSCLE_CELL_PROLIFERATION(GO-0048660)		32	0.64368296	1.5091046	0.01443299	0.09332428	1.0	8876	tags=56%, list=23%, signal=73%
TOLL-LIKE_RECEPTOR_4_SIGNALING_PATHWAY(GO-0034142)	TOLL-LIKE_RECEPTOR_4_SIGNALING_PATHWAY(GO-0034142)		72	0.5645732	1.5085661	0.006741573	0.09343479	1.0	10294	tags=47%, list=27%, signal=64%
ACTIN_CYTOSKELETON_ORGANIZATION(GO-0030036)	ACTIN_CYTOSKELETON_ORGANIZATION(GO-0030036)		154	0.504539	1.507391	0.0	0.0939164	1.0	8076	tags=32%, list=21%, signal=41%
REGULATION_OF_CELL_GROWTH(GO-0001558)	REGULATION_OF_CELL_GROWTH(GO-0001558)		129	0.5191797	1.507133	0.0020833334	0.093561	1.0	7651	tags=31%, list=20%, signal=39%
RENAL_TUBULE_DEVELOPMENT(GO-0061326)	RENAL_TUBULE_DEVELOPMENT(GO-0061326)		16	0.7282162	1.5065339	0.039915968	0.09352662	1.0	9108	tags=63%, list=24%, signal=82%
PROTEIN_IMPORT_INTO_NUCLEUS__TRANSLOCATION(GO-0000060)	PROTEIN_IMPORT_INTO_NUCLEUS__TRANSLOCATION(GO-0000060)		16	0.73271644	1.5061278	0.024742268	0.09339726	1.0	5973	tags=38%, list=16%, signal=44%
POSITIVE_REGULATION_OF_ENDOPEPTIDASE_ACTIVITY(GO-0010950)	POSITIVE_REGULATION_OF_ENDOPEPTIDASE_ACTIVITY(GO-0010950)		77	0.55088145	1.5053105	0.010121457	0.09362665	1.0	6966	tags=26%, list=18%, signal=32%
TOLL_SIGNALING_PATHWAY(GO-0008063)	TOLL_SIGNALING_PATHWAY(GO-0008063)		72	0.5546882	1.5050458	0.0	0.093411766	1.0	10294	tags=47%, list=27%, signal=64%
MYD88-DEPENDENT_TOLL-LIKE_RECEPTOR_SIGNALING_PATHWAY(GO-0002755)	MYD88-DEPENDENT_TOLL-LIKE_RECEPTOR_SIGNALING_PATHWAY(GO-0002755)		69	0.55955535	1.5047809	0.006085193	0.093138374	1.0	10102	tags=45%, list=26%, signal=61%
NEGATIVE_REGULATION_OF_PEPTIDASE_ACTIVITY(GO-0010466)	NEGATIVE_REGULATION_OF_PEPTIDASE_ACTIVITY(GO-0010466)		76	0.550358	1.5028868	0.006802721	0.09444592	1.0	5083	tags=25%, list=13%, signal=29%
POSITIVE_REGULATION_OF_PHOSPHORYLATION(GO-0042327)	POSITIVE_REGULATION_OF_PHOSPHORYLATION(GO-0042327)		175	0.5012869	1.5025514	0.0	0.09411997	1.0	7139	tags=33%, list=19%, signal=41%
PROTEIN_DEPHOSPHORYLATION(GO-0006470)	PROTEIN_DEPHOSPHORYLATION(GO-0006470)		91	0.53514785	1.5011712	0.008032128	0.09479178	1.0	8526	tags=31%, list=22%, signal=39%
REGULATION_OF_VASCULAR_ENDOTHELIAL_GROWTH_FACTOR_PRODUCTION(GO-0010574)	REGULATION_OF_VASCULAR_ENDOTHELIAL_GROWTH_FACTOR_PRODUCTION(GO-0010574)		16	0.7417301	1.5011681	0.024	0.09428215	1.0	6901	tags=63%, list=18%, signal=76%
POSITIVE_REGULATION_OF_MUSCLE_CELL_DIFFERENTIATION(GO-0051149)	POSITIVE_REGULATION_OF_MUSCLE_CELL_DIFFERENTIATION(GO-0051149)		36	0.6196412	1.4995561	0.029166667	0.09515924	1.0	5511	tags=25%, list=14%, signal=29%
REGULATION_OF_STRIATED_MUSCLE_CONTRACTION(GO-0006942)	REGULATION_OF_STRIATED_MUSCLE_CONTRACTION(GO-0006942)		20	0.7025915	1.49949	0.032193158	0.09472814	1.0	6079	tags=45%, list=16%, signal=53%
NEGATIVE_REGULATION_OF_CELL_PROLIFERATION(GO-0008285)	NEGATIVE_REGULATION_OF_CELL_PROLIFERATION(GO-0008285)		301	0.47824353	1.4988568	0.0	0.09471613	1.0	7727	tags=32%, list=20%, signal=40%
OSTEOBLAST_DIFFERENTIATION(GO-0001649)	OSTEOBLAST_DIFFERENTIATION(GO-0001649)		30	0.6353474	1.4976763	0.033195022	0.095533304	1.0	6119	tags=43%, list=16%, signal=52%
MUSCLE_CONTRACTION(GO-0006936)	MUSCLE_CONTRACTION(GO-0006936)		135	0.5106549	1.4976515	0.002074689	0.09505766	1.0	6901	tags=39%, list=18%, signal=47%
MUSCLE_SYSTEM_PROCESS(GO-0003012)	MUSCLE_SYSTEM_PROCESS(GO-0003012)		146	0.5083201	1.4976455	0.0	0.09456256	1.0	6916	tags=37%, list=18%, signal=45%
POSITIVE_REGULATION_OF_PEPTIDYL-TYROSINE_PHOSPHORYLATION(GO-0050731)	POSITIVE_REGULATION_OF_PEPTIDYL-TYROSINE_PHOSPHORYLATION(GO-0050731)		70	0.5515665	1.4944423	0.008403362	0.09730108	1.0	6041	tags=39%, list=16%, signal=46%
EPITHELIAL_TO_MESENCHYMAL_TRANSITION(GO-0001837)	EPITHELIAL_TO_MESENCHYMAL_TRANSITION(GO-0001837)		26	0.6582708	1.4923129	0.016260162	0.09903389	1.0	7484	tags=50%, list=20%, signal=62%
NEGATIVE_REGULATION_OF_LIPID_METABOLIC_PROCESS(GO-0045833)	NEGATIVE_REGULATION_OF_LIPID_METABOLIC_PROCESS(GO-0045833)		35	0.6179207	1.4921271	0.012875536	0.09865489	1.0	5647	tags=40%, list=15%, signal=47%
POSITIVE_REGULATION_OF_EPITHELIAL_TO_MESENCHYMAL_TRANSITION(GO-0010718)	POSITIVE_REGULATION_OF_EPITHELIAL_TO_MESENCHYMAL_TRANSITION(GO-0010718)		19	0.7068744	1.4916501	0.021956088	0.09864318	1.0	6532	tags=58%, list=17%, signal=70%
POSITIVE_REGULATION_OF_INFLAMMATORY_RESPONSE(GO-0050729)	POSITIVE_REGULATION_OF_INFLAMMATORY_RESPONSE(GO-0050729)		26	0.65064526	1.4915652	0.027484143	0.09822928	1.0	7307	tags=58%, list=19%, signal=71%
CELLULAR_RESPONSE_TO_HYPOXIA(GO-0071456)	CELLULAR_RESPONSE_TO_HYPOXIA(GO-0071456)		29	0.6332414	1.4910711	0.024742268	0.09812659	1.0	7486	tags=45%, list=20%, signal=56%
NEGATIVE_REGULATION_OF_IMMUNE_RESPONSE(GO-0050777)	NEGATIVE_REGULATION_OF_IMMUNE_RESPONSE(GO-0050777)		25	0.654867	1.4899622	0.022988506	0.09853753	1.0	4824	tags=32%, list=13%, signal=37%
REGULATION_OF_BMP_SIGNALING_PATHWAY(GO-0030510)	REGULATION_OF_BMP_SIGNALING_PATHWAY(GO-0030510)		32	0.626004	1.489177	0.025440313	0.09877993	1.0	8113	tags=53%, list=21%, signal=67%
REGULATION_OF_RELEASE_OF_SEQUESTERED_CALCIUM_ION_INTO_CYTOSOL(GO-0051279)	REGULATION_OF_RELEASE_OF_SEQUESTERED_CALCIUM_ION_INTO_CYTOSOL(GO-0051279)		15	0.72761565	1.4886892	0.022267206	0.0987464	1.0	5748	tags=40%, list=15%, signal=47%
TISSUE_HOMEOSTASIS(GO-0001894)	TISSUE_HOMEOSTASIS(GO-0001894)		20	0.6823388	1.487909	0.023255814	0.09904498	1.0	5232	tags=25%, list=14%, signal=29%
TRANSFORMING_GROWTH_FACTOR_BETA_RECEPTOR_SIGNALING_PATHWAY(GO-0007179)	TRANSFORMING_GROWTH_FACTOR_BETA_RECEPTOR_SIGNALING_PATHWAY(GO-0007179)		48	0.5772782	1.4836537	0.012145749	0.10265433	1.0	7506	tags=44%, list=20%, signal=54%
POSITIVE_REGULATION_OF_EPITHELIAL_CELL_PROLIFERATION(GO-0050679)	POSITIVE_REGULATION_OF_EPITHELIAL_CELL_PROLIFERATION(GO-0050679)		63	0.55703217	1.4824091	0.0040983604	0.10345833	1.0	7622	tags=40%, list=20%, signal=49%
REGULATION_OF_EMBRYONIC_DEVELOPMENT(GO-0045995)	REGULATION_OF_EMBRYONIC_DEVELOPMENT(GO-0045995)		34	0.61682427	1.4814936	0.029880479	0.1038379	1.0	5426	tags=32%, list=14%, signal=38%
NEGATIVE_REGULATION_OF_RESPONSE_TO_CYTOKINE_STIMULUS(GO-0060761)	NEGATIVE_REGULATION_OF_RESPONSE_TO_CYTOKINE_STIMULUS(GO-0060761)		17	0.71051735	1.4810263	0.033826638	0.1037579	1.0	4936	tags=24%, list=13%, signal=27%
INNATE_IMMUNE_RESPONSE(GO-0045087)	INNATE_IMMUNE_RESPONSE(GO-0045087)		324	0.4651551	1.4770218	0.0	0.10690237	1.0	7757	tags=33%, list=20%, signal=41%
REGULATION_OF_CELL-MATRIX_ADHESION(GO-0001952)	REGULATION_OF_CELL-MATRIX_ADHESION(GO-0001952)		37	0.605245	1.475837	0.034907598	0.107534	1.0	8659	tags=41%, list=23%, signal=52%
SKELETAL_MUSCLE_TISSUE_DEVELOPMENT(GO-0007519)	SKELETAL_MUSCLE_TISSUE_DEVELOPMENT(GO-0007519)		36	0.60550016	1.4748839	0.02232143	0.10799113	1.0	6916	tags=42%, list=18%, signal=51%
REGULATION_OF_BINDING(GO-0051098)	REGULATION_OF_BINDING(GO-0051098)		96	0.52497834	1.4721605	0.006024096	0.11014374	1.0	6925	tags=33%, list=18%, signal=41%
WOUND_HEALING(GO-0042060)	WOUND_HEALING(GO-0042060)		458	0.45474344	1.4713074	0.0	0.11057039	1.0	7794	tags=31%, list=20%, signal=39%
NEGATIVE_REGULATION_OF_BINDING(GO-0051100)	NEGATIVE_REGULATION_OF_BINDING(GO-0051100)		43	0.5860979	1.4710866	0.014925373	0.11021766	1.0	6680	tags=33%, list=17%, signal=39%
ACTIN_POLYMERIZATION_OR_DEPOLYMERIZATION(GO-0008154)	ACTIN_POLYMERIZATION_OR_DEPOLYMERIZATION(GO-0008154)		17	0.70981777	1.4692811	0.05102041	0.11154893	1.0	3303	tags=24%, list=9%, signal=26%
ACTIN_FILAMENT_ORGANIZATION(GO-0007015)	ACTIN_FILAMENT_ORGANIZATION(GO-0007015)		54	0.56339234	1.4688994	0.013888889	0.11147045	1.0	7895	tags=28%, list=21%, signal=35%
POSITIVE_REGULATION_OF_PEPTIDASE_ACTIVITY(GO-0010952)	POSITIVE_REGULATION_OF_PEPTIDASE_ACTIVITY(GO-0010952)		82	0.5401895	1.468436	0.0020703934	0.11148866	1.0	6966	tags=26%, list=18%, signal=31%
ENDOTHELIAL_CELL_MIGRATION(GO-0043542)	ENDOTHELIAL_CELL_MIGRATION(GO-0043542)		36	0.6014291	1.4672093	0.02020202	0.11232781	1.0	7321	tags=47%, list=19%, signal=58%
RESPONSE_TO_HYPOXIA(GO-0001666)	RESPONSE_TO_HYPOXIA(GO-0001666)		76	0.5321777	1.4670445	0.014767933	0.11194827	1.0	7514	tags=38%, list=20%, signal=47%
POSITIVE_REGULATION_OF_SECRETION(GO-0051047)	POSITIVE_REGULATION_OF_SECRETION(GO-0051047)		102	0.5204488	1.4661694	0.002079002	0.11241969	1.0	5993	tags=27%, list=16%, signal=32%
POSITIVE_REGULATION_OF_ENDOTHELIAL_CELL_PROLIFERATION(GO-0001938)	POSITIVE_REGULATION_OF_ENDOTHELIAL_CELL_PROLIFERATION(GO-0001938)		34	0.6076212	1.463588	0.035343036	0.114520036	1.0	8473	tags=47%, list=22%, signal=60%
REGULATION_OF_CYTOKINE-MEDIATED_SIGNALING_PATHWAY(GO-0001959)	REGULATION_OF_CYTOKINE-MEDIATED_SIGNALING_PATHWAY(GO-0001959)		59	0.5567999	1.4632927	0.010141988	0.1142474	1.0	6288	tags=25%, list=16%, signal=30%
NEGATIVE_REGULATION_OF_CYSTEINE-TYPE_ENDOPEPTIDASE_ACTIVITY_INVOLVED_IN_APOPTOTIC_PROCESS(GO-0043154)	NEGATIVE_REGULATION_OF_CYSTEINE-TYPE_ENDOPEPTIDASE_ACTIVITY_INVOLVED_IN_APOPTOTIC_PROCESS(GO-0043154)		39	0.5880652	1.4624052	0.029296875	0.11461655	1.0	9384	tags=49%, list=25%, signal=64%
POSITIVE_REGULATION_OF_CALCIUM_ION_TRANSPORT_INTO_CYTOSOL(GO-0010524)	POSITIVE_REGULATION_OF_CALCIUM_ION_TRANSPORT_INTO_CYTOSOL(GO-0010524)		15	0.7190123	1.4608271	0.048732944	0.11566921	1.0	8273	tags=53%, list=22%, signal=68%
RESPONSE_TO_CALCIUM_ION(GO-0051592)	RESPONSE_TO_CALCIUM_ION(GO-0051592)		48	0.57441056	1.4606284	0.014767933	0.11532527	1.0	7370	tags=42%, list=19%, signal=52%
CELLULAR_RESPONSE_TO_CALCIUM_ION(GO-0071277)	CELLULAR_RESPONSE_TO_CALCIUM_ION(GO-0071277)		17	0.7071039	1.4597591	0.042769857	0.11575274	1.0	5487	tags=41%, list=14%, signal=48%
POSITIVE_REGULATION_OF_BONE_MINERALIZATION(GO-0030501)	POSITIVE_REGULATION_OF_BONE_MINERALIZATION(GO-0030501)		21	0.69243073	1.4580425	0.05070994	0.11712643	1.0	7484	tags=52%, list=20%, signal=65%
VASCULOGENESIS(GO-0001570)	VASCULOGENESIS(GO-0001570)		23	0.65118265	1.4539973	0.042	0.12130969	1.0	6911	tags=39%, list=18%, signal=48%
REGULATION_OF_TOLL-LIKE_RECEPTOR_SIGNALING_PATHWAY(GO-0034121)	REGULATION_OF_TOLL-LIKE_RECEPTOR_SIGNALING_PATHWAY(GO-0034121)		18	0.6824835	1.4511515	0.04761905	0.1239194	1.0	8425	tags=50%, list=22%, signal=64%
POSITIVE_REGULATION_OF_TRANSCRIPTION_FROM_RNA_POLYMERASE_II_PROMOTER(GO-0045944)	POSITIVE_REGULATION_OF_TRANSCRIPTION_FROM_RNA_POLYMERASE_II_PROMOTER(GO-0045944)		337	0.4580185	1.4484171	0.0	0.12622568	1.0	7766	tags=33%, list=20%, signal=41%
REGULATION_OF_PEPTIDYL-TYROSINE_PHOSPHORYLATION(GO-0050730)	REGULATION_OF_PEPTIDYL-TYROSINE_PHOSPHORYLATION(GO-0050730)		83	0.52424276	1.4470134	0.006329114	0.1273359	1.0	6041	tags=34%, list=16%, signal=40%
NEGATIVE_REGULATION_OF_MAP_KINASE_ACTIVITY(GO-0043407)	NEGATIVE_REGULATION_OF_MAP_KINASE_ACTIVITY(GO-0043407)		39	0.58987445	1.445941	0.024691358	0.12781309	1.0	7712	tags=33%, list=20%, signal=42%
NEGATIVE_REGULATION_OF_PHOSPHORYLATION(GO-0042326)	NEGATIVE_REGULATION_OF_PHOSPHORYLATION(GO-0042326)		50	0.56405634	1.4455646	0.014736842	0.12778935	1.0	6680	tags=36%, list=17%, signal=44%
ACTIVATION_OF_PRO-APOPTOTIC_GENE_PRODUCTS(GO-0008633)	ACTIVATION_OF_PRO-APOPTOTIC_GENE_PRODUCTS(GO-0008633)		30	0.61004895	1.4439874	0.04040404	0.12900424	1.0	6966	tags=30%, list=18%, signal=37%
INTERFERON-GAMMA-MEDIATED_SIGNALING_PATHWAY(GO-0060333)	INTERFERON-GAMMA-MEDIATED_SIGNALING_PATHWAY(GO-0060333)		68	0.53891975	1.4437596	0.016096579	0.12877911	1.0	7888	tags=46%, list=21%, signal=57%
LEUKOCYTE_CHEMOTAXIS(GO-0030595)	LEUKOCYTE_CHEMOTAXIS(GO-0030595)		49	0.56885207	1.4428327	0.04225352	0.12921068	1.0	6279	tags=39%, list=16%, signal=46%
REGULATION_OF_INNATE_IMMUNE_RESPONSE(GO-0045088)	REGULATION_OF_INNATE_IMMUNE_RESPONSE(GO-0045088)		166	0.47821707	1.441821	0.0021459227	0.12966971	1.0	7781	tags=28%, list=20%, signal=35%
REGULATION_OF_EPITHELIAL_CELL_MIGRATION(GO-0010632)	REGULATION_OF_EPITHELIAL_CELL_MIGRATION(GO-0010632)		16	0.70196	1.440383	0.060165975	0.13065705	1.0	9908	tags=75%, list=26%, signal=101%
REGULATION_OF_SMOOTH_MUSCLE_CELL_MIGRATION(GO-0014910)	REGULATION_OF_SMOOTH_MUSCLE_CELL_MIGRATION(GO-0014910)		17	0.6906173	1.4385839	0.070500925	0.13187565	1.0	7321	tags=59%, list=19%, signal=73%
POSITIVE_REGULATION_OF_INTERLEUKIN-8_PRODUCTION(GO-0032757)	POSITIVE_REGULATION_OF_INTERLEUKIN-8_PRODUCTION(GO-0032757)		16	0.68780905	1.4384218	0.055214725	0.13154459	1.0	4482	tags=25%, list=12%, signal=28%
NEGATIVE_REGULATION_OF_CYTOKINE_BIOSYNTHETIC_PROCESS(GO-0042036)	NEGATIVE_REGULATION_OF_CYTOKINE_BIOSYNTHETIC_PROCESS(GO-0042036)		16	0.7032858	1.4376217	0.06111111	0.13183685	1.0	5993	tags=38%, list=16%, signal=44%
EPHRIN_RECEPTOR_SIGNALING_PATHWAY(GO-0048013)	EPHRIN_RECEPTOR_SIGNALING_PATHWAY(GO-0048013)		24	0.6359784	1.4375006	0.053169735	0.1314384	1.0	6007	tags=29%, list=16%, signal=35%
POSITIVE_REGULATION_OF_MYELOID_CELL_DIFFERENTIATION(GO-0045639)	POSITIVE_REGULATION_OF_MYELOID_CELL_DIFFERENTIATION(GO-0045639)		29	0.62251574	1.4373392	0.034836065	0.1310619	1.0	5241	tags=24%, list=14%, signal=28%
METANEPHROS_DEVELOPMENT(GO-0001656)	METANEPHROS_DEVELOPMENT(GO-0001656)		36	0.5958994	1.4369875	0.040618956	0.13090658	1.0	7024	tags=44%, list=18%, signal=54%
DEPHOSPHORYLATION(GO-0016311)	DEPHOSPHORYLATION(GO-0016311)		104	0.5043732	1.4367274	0.010964912	0.13064966	1.0	8526	tags=28%, list=22%, signal=36%
PALATE_DEVELOPMENT(GO-0060021)	PALATE_DEVELOPMENT(GO-0060021)		28	0.62377375	1.435387	0.03909465	0.13165604	1.0	6885	tags=43%, list=18%, signal=52%
SUPEROXIDE_METABOLIC_PROCESS(GO-0006801)	SUPEROXIDE_METABOLIC_PROCESS(GO-0006801)		20	0.65703374	1.4252076	0.06275304	0.14292298	1.0	7225	tags=35%, list=19%, signal=43%
CELLULAR_RESPONSE_TO_INTERLEUKIN-1(GO-0071347)	CELLULAR_RESPONSE_TO_INTERLEUKIN-1(GO-0071347)		25	0.6332464	1.4247142	0.051485147	0.14291185	1.0	9484	tags=64%, list=25%, signal=85%
NEGATIVE_REGULATION_OF_CELL_DEATH(GO-0060548)	NEGATIVE_REGULATION_OF_CELL_DEATH(GO-0060548)		345	0.44452918	1.4238328	0.0	0.14333244	1.0	8181	tags=32%, list=21%, signal=41%
REGULATION_OF_PROTEIN_TRANSPORT(GO-0051223)	REGULATION_OF_PROTEIN_TRANSPORT(GO-0051223)		156	0.4828985	1.4233042	0.0	0.14333819	1.0	7653	tags=32%, list=20%, signal=40%
BLOOD_COAGULATION(GO-0007596)	BLOOD_COAGULATION(GO-0007596)		421	0.43870705	1.4231861	0.0	0.14287464	1.0	7794	tags=30%, list=20%, signal=37%
RESPONSE_TO_ANTIBIOTIC(GO-0046677)	RESPONSE_TO_ANTIBIOTIC(GO-0046677)		16	0.6920805	1.4225671	0.07436399	0.14296727	1.0	8847	tags=56%, list=23%, signal=73%
NEGATIVE_REGULATION_OF_SEQUENCE-SPECIFIC_DNA_BINDING_TRANSCRIPTION_FACTOR_ACTIVITY(GO-0043433)	NEGATIVE_REGULATION_OF_SEQUENCE-SPECIFIC_DNA_BINDING_TRANSCRIPTION_FACTOR_ACTIVITY(GO-0043433)		79	0.5194704	1.422566	0.02838428	0.14239767	1.0	10121	tags=48%, list=26%, signal=65%
VASCULAR_ENDOTHELIAL_GROWTH_FACTOR_RECEPTOR_SIGNALING_PATHWAY(GO-0048010)	VASCULAR_ENDOTHELIAL_GROWTH_FACTOR_RECEPTOR_SIGNALING_PATHWAY(GO-0048010)		19	0.6773407	1.4222487	0.062248997	0.14217344	1.0	8694	tags=63%, list=23%, signal=82%
NEGATIVE_REGULATION_OF_CELL_DIFFERENTIATION(GO-0045596)	NEGATIVE_REGULATION_OF_CELL_DIFFERENTIATION(GO-0045596)		179	0.47155628	1.4212707	0.0064102565	0.14289445	1.0	7024	tags=30%, list=18%, signal=37%
POSITIVE_REGULATION_OF_PROTEIN_KINASE_ACTIVITY(GO-0045860)	POSITIVE_REGULATION_OF_PROTEIN_KINASE_ACTIVITY(GO-0045860)		289	0.45431453	1.4196129	0.0	0.14437991	1.0	7139	tags=25%, list=19%, signal=30%
REGULATION_OF_MUSCLE_CONTRACTION(GO-0006937)	REGULATION_OF_MUSCLE_CONTRACTION(GO-0006937)		41	0.5660395	1.4161614	0.044444446	0.14806363	1.0	6079	tags=37%, list=16%, signal=43%
POSITIVE_REGULATION_OF_INTERFERON-GAMMA_PRODUCTION(GO-0032729)	POSITIVE_REGULATION_OF_INTERFERON-GAMMA_PRODUCTION(GO-0032729)		17	0.6720912	1.4157289	0.06451613	0.14797921	1.0	5318	tags=29%, list=14%, signal=34%
REGULATION_OF_CELL_ADHESION(GO-0030155)	REGULATION_OF_CELL_ADHESION(GO-0030155)		140	0.48263866	1.414924	0.002020202	0.14843822	1.0	7677	tags=36%, list=20%, signal=45%
KIDNEY_EPITHELIUM_DEVELOPMENT(GO-0072073)	KIDNEY_EPITHELIUM_DEVELOPMENT(GO-0072073)		30	0.60217106	1.41472	0.05042017	0.14803365	1.0	9108	tags=43%, list=24%, signal=57%
TOLL-LIKE_RECEPTOR_3_SIGNALING_PATHWAY(GO-0034138)	TOLL-LIKE_RECEPTOR_3_SIGNALING_PATHWAY(GO-0034138)		59	0.53275585	1.414505	0.0246085	0.1477097	1.0	10795	tags=49%, list=28%, signal=68%
ACTIVATION_OF_PROTEIN_KINASE_ACTIVITY(GO-0032147)	ACTIVATION_OF_PROTEIN_KINASE_ACTIVITY(GO-0032147)		161	0.47315046	1.4117595	0.0043196543	0.15032119	1.0	7245	tags=24%, list=19%, signal=29%
POSITIVE_REGULATION_OF_TUMOR_NECROSIS_FACTOR_PRODUCTION(GO-0032760)	POSITIVE_REGULATION_OF_TUMOR_NECROSIS_FACTOR_PRODUCTION(GO-0032760)		16	0.67858833	1.411509	0.07594936	0.15000331	1.0	7123	tags=38%, list=19%, signal=46%
ICOSANOID_BIOSYNTHETIC_PROCESS(GO-0046456)	ICOSANOID_BIOSYNTHETIC_PROCESS(GO-0046456)		24	0.629964	1.411243	0.062626265	0.14979579	1.0	7912	tags=46%, list=21%, signal=58%
NEGATIVE_REGULATION_OF_CYSTEINE-TYPE_ENDOPEPTIDASE_ACTIVITY(GO-2000117)	NEGATIVE_REGULATION_OF_CYSTEINE-TYPE_ENDOPEPTIDASE_ACTIVITY(GO-2000117)		41	0.5706335	1.4108622	0.037254903	0.14966677	1.0	9384	tags=46%, list=25%, signal=61%
POSITIVE_CHEMOTAXIS(GO-0050918)	POSITIVE_CHEMOTAXIS(GO-0050918)		21	0.6535896	1.4100891	0.059322033	0.15015742	1.0	5300	tags=38%, list=14%, signal=44%
POSITIVE_REGULATION_OF_SMOOTH_MUSCLE_CELL_PROLIFERATION(GO-0048661)	POSITIVE_REGULATION_OF_SMOOTH_MUSCLE_CELL_PROLIFERATION(GO-0048661)		18	0.66974056	1.410053	0.058690745	0.14960803	1.0	8027	tags=61%, list=21%, signal=77%
RESPIRATORY_SYSTEM_DEVELOPMENT(GO-0060541)	RESPIRATORY_SYSTEM_DEVELOPMENT(GO-0060541)		31	0.6001933	1.4083878	0.046709128	0.15100847	1.0	6899	tags=48%, list=18%, signal=59%
TRIF-DEPENDENT_TOLL-LIKE_RECEPTOR_SIGNALING_PATHWAY(GO-0035666)	TRIF-DEPENDENT_TOLL-LIKE_RECEPTOR_SIGNALING_PATHWAY(GO-0035666)		58	0.5337236	1.4081382	0.023706896	0.15072201	1.0	10795	tags=50%, list=28%, signal=70%
REGULATION_OF_CYTOKINE_BIOSYNTHETIC_PROCESS(GO-0042035)	REGULATION_OF_CYTOKINE_BIOSYNTHETIC_PROCESS(GO-0042035)		52	0.5444424	1.408071	0.025390625	0.15022394	1.0	5527	tags=33%, list=14%, signal=38%
REGULATION_OF_PATHWAY-RESTRICTED_SMAD_PROTEIN_PHOSPHORYLATION(GO-0060393)	REGULATION_OF_PATHWAY-RESTRICTED_SMAD_PROTEIN_PHOSPHORYLATION(GO-0060393)		21	0.64417684	1.4070971	0.0787234	0.15073672	1.0	7484	tags=52%, list=20%, signal=65%
NEGATIVE_REGULATION_OF_APOPTOTIC_PROCESS(GO-0043066)	NEGATIVE_REGULATION_OF_APOPTOTIC_PROCESS(GO-0043066)		336	0.4415809	1.4052807	0.0	0.15256287	1.0	8181	tags=32%, list=21%, signal=41%
POSITIVE_REGULATION_OF_PROTEIN_IMPORT_INTO_NUCLEUS(GO-0042307)	POSITIVE_REGULATION_OF_PROTEIN_IMPORT_INTO_NUCLEUS(GO-0042307)		38	0.5733828	1.4049015	0.02742616	0.1524759	1.0	6333	tags=37%, list=17%, signal=44%
NEGATIVE_REGULATION_OF_PROGRAMMED_CELL_DEATH(GO-0043069)	NEGATIVE_REGULATION_OF_PROGRAMMED_CELL_DEATH(GO-0043069)		337	0.4415145	1.4048976	0.0	0.15193267	1.0	8181	tags=32%, list=21%, signal=41%
CARTILAGE_DEVELOPMENT(GO-0051216)	CARTILAGE_DEVELOPMENT(GO-0051216)		39	0.5681255	1.4048196	0.044487428	0.15145135	1.0	6901	tags=49%, list=18%, signal=59%
HEMOSTASIS(GO-0007599)	HEMOSTASIS(GO-0007599)		425	0.43441078	1.403839	0.0	0.15209812	1.0	7794	tags=30%, list=20%, signal=37%
NEURAL_CREST_CELL_DIFFERENTIATION(GO-0014033)	NEURAL_CREST_CELL_DIFFERENTIATION(GO-0014033)		17	0.6837511	1.4036999	0.068686865	0.15175134	1.0	4774	tags=24%, list=12%, signal=27%
POSITIVE_REGULATION_OF_PROTEIN_CATABOLIC_PROCESS(GO-0045732)	POSITIVE_REGULATION_OF_PROTEIN_CATABOLIC_PROCESS(GO-0045732)		47	0.55013674	1.402266	0.03368421	0.1530007	1.0	7699	tags=34%, list=20%, signal=43%
REGULATION_OF_FAT_CELL_DIFFERENTIATION(GO-0045598)	REGULATION_OF_FAT_CELL_DIFFERENTIATION(GO-0045598)		26	0.61508995	1.3996835	0.04489796	0.1556621	1.0	5541	tags=31%, list=14%, signal=36%
CELLULAR_RESPONSE_TO_DRUG(GO-0035690)	CELLULAR_RESPONSE_TO_DRUG(GO-0035690)		20	0.6488573	1.3987232	0.061601643	0.15624163	1.0	5896	tags=30%, list=15%, signal=35%
HUMORAL_IMMUNE_RESPONSE(GO-0006959)	HUMORAL_IMMUNE_RESPONSE(GO-0006959)		53	0.54164654	1.3978913	0.039014373	0.15677734	1.0	5423	tags=28%, list=14%, signal=33%
POSITIVE_REGULATION_OF_INNATE_IMMUNE_RESPONSE(GO-0045089)	POSITIVE_REGULATION_OF_INNATE_IMMUNE_RESPONSE(GO-0045089)		112	0.48496735	1.3977286	0.014613778	0.15638074	1.0	10316	tags=43%, list=27%, signal=58%
POSITIVE_REGULATION_OF_TRANSFERASE_ACTIVITY(GO-0051347)	POSITIVE_REGULATION_OF_TRANSFERASE_ACTIVITY(GO-0051347)		307	0.44337818	1.396553	0.0	0.15727882	1.0	7139	tags=24%, list=19%, signal=29%
PROTEIN_STABILIZATION(GO-0050821)	PROTEIN_STABILIZATION(GO-0050821)		44	0.55506355	1.3958569	0.04016064	0.15773228	1.0	10525	tags=43%, list=27%, signal=59%
COGNITION(GO-0050890)	COGNITION(GO-0050890)		50	0.5349959	1.394856	0.032822758	0.15850267	1.0	8191	tags=32%, list=21%, signal=41%
POSITIVE_REGULATION_OF_CELL_DEATH(GO-0010942)	POSITIVE_REGULATION_OF_CELL_DEATH(GO-0010942)		377	0.4377093	1.3942018	0.0	0.15879321	1.0	7486	tags=24%, list=20%, signal=30%
REGULATION_OF_TRANSFORMING_GROWTH_FACTOR_BETA_RECEPTOR_SIGNALING_PATHWAY(GO-0017015)	REGULATION_OF_TRANSFORMING_GROWTH_FACTOR_BETA_RECEPTOR_SIGNALING_PATHWAY(GO-0017015)		45	0.5571537	1.3940638	0.030172413	0.15840267	1.0	8795	tags=44%, list=23%, signal=58%
REGULATION_OF_STRIATED_MUSCLE_TISSUE_DEVELOPMENT(GO-0016202)	REGULATION_OF_STRIATED_MUSCLE_TISSUE_DEVELOPMENT(GO-0016202)		39	0.5710769	1.3938502	0.04464286	0.15807259	1.0	5926	tags=38%, list=15%, signal=45%
GLAND_DEVELOPMENT(GO-0048732)	GLAND_DEVELOPMENT(GO-0048732)		61	0.5261224	1.3934877	0.027083334	0.1580284	1.0	7579	tags=44%, list=20%, signal=55%
POSITIVE_REGULATION_OF_KINASE_ACTIVITY(GO-0033674)	POSITIVE_REGULATION_OF_KINASE_ACTIVITY(GO-0033674)		301	0.44732192	1.3926743	0.0	0.15856361	1.0	7139	tags=24%, list=19%, signal=29%
FATTY_ACID_BIOSYNTHETIC_PROCESS(GO-0006633)	FATTY_ACID_BIOSYNTHETIC_PROCESS(GO-0006633)		39	0.5655789	1.3919058	0.034979425	0.15884346	1.0	8694	tags=46%, list=23%, signal=60%
REGULATION_OF_PROTEIN_IMPORT_INTO_NUCLEUS(GO-0042306)	REGULATION_OF_PROTEIN_IMPORT_INTO_NUCLEUS(GO-0042306)		70	0.51539016	1.390886	0.020316027	0.15962277	1.0	7212	tags=36%, list=19%, signal=44%
POSITIVE_REGULATION_OF_SIGNAL_TRANSDUCTION(GO-0009967)	POSITIVE_REGULATION_OF_SIGNAL_TRANSDUCTION(GO-0009967)		452	0.42979866	1.3896512	0.0	0.16061977	1.0	8273	tags=35%, list=22%, signal=44%
NEGATIVE_REGULATION_OF_PROTEIN_BINDING(GO-0032091)	NEGATIVE_REGULATION_OF_PROTEIN_BINDING(GO-0032091)		24	0.6266471	1.3888779	0.07692308	0.16105476	1.0	7573	tags=42%, list=20%, signal=52%
POSITIVE_REGULATION_OF_FIBROBLAST_PROLIFERATION(GO-0048146)	POSITIVE_REGULATION_OF_FIBROBLAST_PROLIFERATION(GO-0048146)		23	0.6249964	1.388591	0.06882591	0.16078888	1.0	6916	tags=52%, list=18%, signal=64%
EMBRYONIC_MORPHOGENESIS(GO-0048598)	EMBRYONIC_MORPHOGENESIS(GO-0048598)		122	0.47918993	1.3882288	0.014644352	0.16068314	1.0	7070	tags=33%, list=18%, signal=40%
CAMP_METABOLIC_PROCESS(GO-0046058)	CAMP_METABOLIC_PROCESS(GO-0046058)		24	0.60697347	1.3871071	0.05882353	0.16153966	1.0	6512	tags=33%, list=17%, signal=40%
REGULATION_OF_ORGAN_MORPHOGENESIS(GO-2000027)	REGULATION_OF_ORGAN_MORPHOGENESIS(GO-2000027)		46	0.55530083	1.3870372	0.04828974	0.16108908	1.0	5926	tags=33%, list=15%, signal=39%
CELL_MORPHOGENESIS_INVOLVED_IN_DIFFERENTIATION(GO-0000904)	CELL_MORPHOGENESIS_INVOLVED_IN_DIFFERENTIATION(GO-0000904)		356	0.43376422	1.3869537	0.0	0.16061495	1.0	8564	tags=36%, list=22%, signal=46%
REGULATION_OF_OSTEOBLAST_DIFFERENTIATION(GO-0045667)	REGULATION_OF_OSTEOBLAST_DIFFERENTIATION(GO-0045667)		44	0.5476689	1.3866305	0.030800821	0.1604629	1.0	8510	tags=50%, list=22%, signal=64%
ENDOTHELIUM_DEVELOPMENT(GO-0003158)	ENDOTHELIUM_DEVELOPMENT(GO-0003158)		18	0.6582648	1.3857926	0.071283095	0.16089265	1.0	6078	tags=39%, list=16%, signal=46%
POSITIVE_REGULATION_OF_PROGRAMMED_CELL_DEATH(GO-0043068)	POSITIVE_REGULATION_OF_PROGRAMMED_CELL_DEATH(GO-0043068)		369	0.43502027	1.3857542	0.0	0.16041856	1.0	7486	tags=25%, list=20%, signal=30%
URETERIC_BUD_MORPHOGENESIS(GO-0060675)	URETERIC_BUD_MORPHOGENESIS(GO-0060675)		19	0.6494723	1.3844116	0.08604206	0.16153939	1.0	9108	tags=58%, list=24%, signal=76%
NOTCH_SIGNALING_PATHWAY(GO-0007219)	NOTCH_SIGNALING_PATHWAY(GO-0007219)		34	0.5828755	1.3840306	0.04637097	0.16139288	1.0	7579	tags=35%, list=20%, signal=44%
POSITIVE_REGULATION_OF_NUCLEOCYTOPLASMIC_TRANSPORT(GO-0046824)	POSITIVE_REGULATION_OF_NUCLEOCYTOPLASMIC_TRANSPORT(GO-0046824)		44	0.5507459	1.3834714	0.05102041	0.16156724	1.0	6474	tags=34%, list=17%, signal=41%
DEFENSE_RESPONSE_TO_VIRUS(GO-0051607)	DEFENSE_RESPONSE_TO_VIRUS(GO-0051607)		29	0.5996951	1.3829364	0.07302231	0.16185328	1.0	7385	tags=45%, list=19%, signal=56%
EMBRYO_DEVELOPMENT(GO-0009790)	EMBRYO_DEVELOPMENT(GO-0009790)		203	0.45700184	1.3829191	0.0	0.16134866	1.0	7070	tags=32%, list=18%, signal=38%
REGULATION_OF_VIRAL_GENOME_REPLICATION(GO-0045069)	REGULATION_OF_VIRAL_GENOME_REPLICATION(GO-0045069)		24	0.61612743	1.3823739	0.093877554	0.16163538	1.0	5085	tags=38%, list=13%, signal=43%
NEURON_DEATH(GO-0070997)	NEURON_DEATH(GO-0070997)		16	0.6748855	1.3821628	0.0785124	0.16136192	1.0	7385	tags=44%, list=19%, signal=54%
REGULATION_OF_DNA_BINDING(GO-0051101)	REGULATION_OF_DNA_BINDING(GO-0051101)		38	0.5703861	1.3798503	0.04821803	0.16378966	1.0	6916	tags=37%, list=18%, signal=45%
POSITIVE_REGULATION_OF_APOPTOTIC_PROCESS(GO-0043065)	POSITIVE_REGULATION_OF_APOPTOTIC_PROCESS(GO-0043065)		367	0.43197	1.3776305	0.0	0.16599852	1.0	7486	tags=25%, list=20%, signal=30%
REGULATION_OF_RESPONSE_TO_STRESS(GO-0080134)	REGULATION_OF_RESPONSE_TO_STRESS(GO-0080134)		446	0.42653686	1.3761286	0.0	0.16754551	1.0	7781	tags=28%, list=20%, signal=34%
INFLAMMATORY_RESPONSE(GO-0006954)	INFLAMMATORY_RESPONSE(GO-0006954)		137	0.46973002	1.3750168	0.006355932	0.16838565	1.0	7906	tags=37%, list=21%, signal=47%
REGULATION_OF_BODY_FLUID_LEVELS(GO-0050878)	REGULATION_OF_BODY_FLUID_LEVELS(GO-0050878)		455	0.4256778	1.3745589	0.0	0.1685768	1.0	7794	tags=31%, list=20%, signal=38%
NEGATIVE_REGULATION_OF_NF-KAPPAB_TRANSCRIPTION_FACTOR_ACTIVITY(GO-0032088)	NEGATIVE_REGULATION_OF_NF-KAPPAB_TRANSCRIPTION_FACTOR_ACTIVITY(GO-0032088)		38	0.5577469	1.3745521	0.051224943	0.16805796	1.0	10121	tags=45%, list=26%, signal=61%
POSITIVE_REGULATION_OF_BINDING(GO-0051099)	POSITIVE_REGULATION_OF_BINDING(GO-0051099)		41	0.54557335	1.374016	0.043841336	0.16820993	1.0	6916	tags=37%, list=18%, signal=45%
RESPIRATORY_TUBE_DEVELOPMENT(GO-0030323)	RESPIRATORY_TUBE_DEVELOPMENT(GO-0030323)		26	0.60099274	1.3717837	0.072164945	0.17053548	1.0	6899	tags=54%, list=18%, signal=66%
UNSATURATED_FATTY_ACID_BIOSYNTHETIC_PROCESS(GO-0006636)	UNSATURATED_FATTY_ACID_BIOSYNTHETIC_PROCESS(GO-0006636)		27	0.6019882	1.3703339	0.07053942	0.17188698	1.0	7912	tags=41%, list=21%, signal=51%
CELL_MORPHOGENESIS(GO-0000902)	CELL_MORPHOGENESIS(GO-0000902)		417	0.42741853	1.3693721	0.0	0.1725915	1.0	8564	tags=34%, list=22%, signal=44%
LEARNING_OR_MEMORY(GO-0007611)	LEARNING_OR_MEMORY(GO-0007611)		38	0.5543393	1.3692417	0.07249467	0.1722056	1.0	8191	tags=39%, list=21%, signal=50%
POSITIVE_REGULATION_OF_INTRACELLULAR_PROTEIN_KINASE_CASCADE(GO-0010740)	POSITIVE_REGULATION_OF_INTRACELLULAR_PROTEIN_KINASE_CASCADE(GO-0010740)		260	0.43928725	1.3688099	0.0	0.17220001	1.0	7139	tags=31%, list=19%, signal=38%
TRANSMEMBRANE_RECEPTOR_PROTEIN_SERINE-THREONINE_KINASE_SIGNALING_PATHWAY(GO-0007178)	TRANSMEMBRANE_RECEPTOR_PROTEIN_SERINE-THREONINE_KINASE_SIGNALING_PATHWAY(GO-0007178)		79	0.4957667	1.3672433	0.02603037	0.17361844	1.0	7506	tags=44%, list=20%, signal=55%
REGULATION_OF_PROTEIN_KINASE_ACTIVITY(GO-0045859)	REGULATION_OF_PROTEIN_KINASE_ACTIVITY(GO-0045859)		408	0.42432195	1.3667644	0.0	0.17374584	1.0	9489	tags=35%, list=25%, signal=45%
ALCOHOL_CATABOLIC_PROCESS(GO-0046164)	ALCOHOL_CATABOLIC_PROCESS(GO-0046164)		44	0.5409081	1.3664538	0.036324788	0.1736084	1.0	5859	tags=14%, list=15%, signal=16%
LUNG_DEVELOPMENT(GO-0030324)	LUNG_DEVELOPMENT(GO-0030324)		25	0.6074297	1.3661778	0.059183672	0.17344292	1.0	6899	tags=56%, list=18%, signal=68%
EPITHELIAL_CELL_DIFFERENTIATION(GO-0030855)	EPITHELIAL_CELL_DIFFERENTIATION(GO-0030855)		79	0.50253403	1.3640043	0.032467533	0.17569023	1.0	6078	tags=33%, list=16%, signal=39%
DIGESTIVE_TRACT_DEVELOPMENT(GO-0048565)	DIGESTIVE_TRACT_DEVELOPMENT(GO-0048565)		34	0.57480484	1.3630859	0.052192066	0.17635751	1.0	7276	tags=53%, list=19%, signal=65%
CARDIAC_SEPTUM_DEVELOPMENT(GO-0003279)	CARDIAC_SEPTUM_DEVELOPMENT(GO-0003279)		23	0.60743827	1.3628755	0.06924643	0.17613584	1.0	6613	tags=57%, list=17%, signal=68%
NEGATIVE_REGULATION_OF_PROTEIN_SERINE-THREONINE_KINASE_ACTIVITY(GO-0071901)	NEGATIVE_REGULATION_OF_PROTEIN_SERINE-THREONINE_KINASE_ACTIVITY(GO-0071901)		56	0.5184002	1.3616731	0.044491526	0.17710198	1.0	8719	tags=38%, list=23%, signal=48%
NEGATIVE_REGULATION_OF_HYDROLASE_ACTIVITY(GO-0051346)	NEGATIVE_REGULATION_OF_HYDROLASE_ACTIVITY(GO-0051346)		136	0.46099934	1.359564	0.008583691	0.17939873	1.0	8164	tags=32%, list=21%, signal=41%
REGULATION_OF_INTRACELLULAR_PROTEIN_KINASE_CASCADE(GO-0010627)	REGULATION_OF_INTRACELLULAR_PROTEIN_KINASE_CASCADE(GO-0010627)		377	0.42382073	1.3582078	0.0	0.18071045	1.0	7189	tags=29%, list=19%, signal=35%
CHORDATE_EMBRYONIC_DEVELOPMENT(GO-0043009)	CHORDATE_EMBRYONIC_DEVELOPMENT(GO-0043009)		90	0.48642275	1.3557427	0.031120332	0.18318404	1.0	7027	tags=32%, list=18%, signal=39%
RESPONSE_TO_INTERFERON-GAMMA(GO-0034341)	RESPONSE_TO_INTERFERON-GAMMA(GO-0034341)		88	0.4843491	1.3531972	0.03292181	0.18590887	1.0	6113	tags=36%, list=16%, signal=43%
NEGATIVE_REGULATION_OF_GROWTH(GO-0045926)	NEGATIVE_REGULATION_OF_GROWTH(GO-0045926)		97	0.4833592	1.3525218	0.010288066	0.18627182	1.0	8006	tags=33%, list=21%, signal=42%
NEGATIVE_REGULATION_OF_TRANSCRIPTION_FROM_RNA_POLYMERASE_II_PROMOTER(GO-0000122)	NEGATIVE_REGULATION_OF_TRANSCRIPTION_FROM_RNA_POLYMERASE_II_PROMOTER(GO-0000122)		251	0.436616	1.3522313	0.0	0.18611215	1.0	7826	tags=30%, list=20%, signal=37%
RECEPTOR-MEDIATED_ENDOCYTOSIS(GO-0006898)	RECEPTOR-MEDIATED_ENDOCYTOSIS(GO-0006898)		65	0.5069303	1.3520519	0.03265306	0.1858189	1.0	9143	tags=37%, list=24%, signal=48%
ENDOSOME_TRANSPORT(GO-0016197)	ENDOSOME_TRANSPORT(GO-0016197)		91	0.48785764	1.3520373	0.023255814	0.18527323	1.0	12120	tags=49%, list=32%, signal=72%
NEGATIVE_REGULATION_OF_CELL_ADHESION(GO-0007162)	NEGATIVE_REGULATION_OF_CELL_ADHESION(GO-0007162)		51	0.5340583	1.3485026	0.040084388	0.18932638	1.0	7103	tags=31%, list=19%, signal=38%
MORPHOGENESIS_OF_A_BRANCHING_EPITHELIUM(GO-0061138)	MORPHOGENESIS_OF_A_BRANCHING_EPITHELIUM(GO-0061138)		31	0.5667888	1.3479708	0.06315789	0.18943916	1.0	6078	tags=35%, list=16%, signal=42%
LYMPHOCYTE_MIGRATION(GO-0072676)	LYMPHOCYTE_MIGRATION(GO-0072676)		15	0.657732	1.346531	0.10700389	0.19095221	1.0	6279	tags=40%, list=16%, signal=48%
AXON_GUIDANCE(GO-0007411)	AXON_GUIDANCE(GO-0007411)		270	0.43200588	1.3460517	0.0	0.1910529	1.0	7842	tags=31%, list=20%, signal=39%
MUSCLE_FIBER_DEVELOPMENT(GO-0048747)	MUSCLE_FIBER_DEVELOPMENT(GO-0048747)		18	0.6371463	1.3460289	0.09756097	0.19049564	1.0	6462	tags=39%, list=17%, signal=47%
POSITIVE_REGULATION_OF_NITRIC_OXIDE_BIOSYNTHETIC_PROCESS(GO-0045429)	POSITIVE_REGULATION_OF_NITRIC_OXIDE_BIOSYNTHETIC_PROCESS(GO-0045429)		15	0.6717888	1.3451405	0.11359026	0.1911218	1.0	8677	tags=53%, list=23%, signal=69%
CHOLESTEROL_TRANSPORT(GO-0030301)	CHOLESTEROL_TRANSPORT(GO-0030301)		33	0.56580037	1.3447036	0.07488987	0.19115114	1.0	9252	tags=52%, list=24%, signal=68%
REGULATION_OF_AXONOGENESIS(GO-0050770)	REGULATION_OF_AXONOGENESIS(GO-0050770)		40	0.5459181	1.343332	0.0625	0.1925542	1.0	6245	tags=28%, list=16%, signal=33%
REGULATION_OF_KINASE_ACTIVITY(GO-0043549)	REGULATION_OF_KINASE_ACTIVITY(GO-0043549)		427	0.41891566	1.3431115	0.0	0.1923005	1.0	9268	tags=33%, list=24%, signal=43%
NEURON_RECOGNITION(GO-0008038)	NEURON_RECOGNITION(GO-0008038)		15	0.66646934	1.3411232	0.0952381	0.1944054	1.0	6174	tags=33%, list=16%, signal=40%
POSITIVE_REGULATION_OF_PATHWAY-RESTRICTED_SMAD_PROTEIN_PHOSPHORYLATION(GO-0010862)	POSITIVE_REGULATION_OF_PATHWAY-RESTRICTED_SMAD_PROTEIN_PHOSPHORYLATION(GO-0010862)		17	0.6329584	1.3404	0.11	0.19475232	1.0	7484	tags=53%, list=20%, signal=66%
ACTIVATION_OF_SIGNALING_PROTEIN_ACTIVITY_INVOLVED_IN_UNFOLDED_PROTEIN_RESPONSE(GO-0006987)	ACTIVATION_OF_SIGNALING_PROTEIN_ACTIVITY_INVOLVED_IN_UNFOLDED_PROTEIN_RESPONSE(GO-0006987)		61	0.50790995	1.340117	0.047227927	0.19459184	1.0	12658	tags=59%, list=33%, signal=88%
POSITIVE_REGULATION_OF_INTRACELLULAR_PROTEIN_TRANSPORT(GO-0090316)	POSITIVE_REGULATION_OF_INTRACELLULAR_PROTEIN_TRANSPORT(GO-0090316)		46	0.5292528	1.3396415	0.05498982	0.19468912	1.0	6333	tags=30%, list=17%, signal=36%
POSITIVE_REGULATION_OF_INTRACELLULAR_TRANSPORT(GO-0032388)	POSITIVE_REGULATION_OF_INTRACELLULAR_TRANSPORT(GO-0032388)		51	0.52202713	1.3389772	0.044585988	0.19498904	1.0	7212	tags=33%, list=19%, signal=41%
REGULATION_OF_VASCULAR_PERMEABILITY(GO-0043114)	REGULATION_OF_VASCULAR_PERMEABILITY(GO-0043114)		15	0.66725403	1.3348527	0.092369474	0.20043147	1.0	7321	tags=47%, list=19%, signal=58%
CELL-CELL_JUNCTION_ORGANIZATION(GO-0045216)	CELL-CELL_JUNCTION_ORGANIZATION(GO-0045216)		84	0.47714022	1.3346916	0.041036718	0.20007394	1.0	6231	tags=24%, list=16%, signal=28%
CHOLESTEROL_METABOLIC_PROCESS(GO-0008203)	CHOLESTEROL_METABOLIC_PROCESS(GO-0008203)		48	0.5252452	1.3334736	0.06490872	0.20130539	1.0	2087	tags=10%, list=5%, signal=11%
CELL_GROWTH(GO-0016049)	CELL_GROWTH(GO-0016049)		28	0.5732755	1.3324479	0.11789474	0.20214911	1.0	5232	tags=18%, list=14%, signal=21%
NEURON_PROJECTION_DEVELOPMENT(GO-0031175)	NEURON_PROJECTION_DEVELOPMENT(GO-0031175)		340	0.41863453	1.3306551	0.0022883294	0.20424436	1.0	7766	tags=29%, list=20%, signal=37%
REGULATION_OF_NUCLEOCYTOPLASMIC_TRANSPORT(GO-0046822)	REGULATION_OF_NUCLEOCYTOPLASMIC_TRANSPORT(GO-0046822)		83	0.4846739	1.329073	0.048387095	0.20593117	1.0	7212	tags=31%, list=19%, signal=39%
NEGATIVE_REGULATION_OF_NEURON_APOPTOSIS(GO-0043524)	NEGATIVE_REGULATION_OF_NEURON_APOPTOSIS(GO-0043524)		36	0.554002	1.3285713	0.06818182	0.20606475	1.0	9139	tags=44%, list=24%, signal=58%
RESPONSE_TO_DSRNA(GO-0043331)	RESPONSE_TO_DSRNA(GO-0043331)		16	0.6435123	1.327628	0.114989735	0.20682806	1.0	5925	tags=25%, list=15%, signal=30%
ARTERY_MORPHOGENESIS(GO-0048844)	ARTERY_MORPHOGENESIS(GO-0048844)		17	0.6363617	1.327601	0.121276595	0.20628534	1.0	7649	tags=53%, list=20%, signal=66%
RESPONSE_TO_CARBOHYDRATE_STIMULUS(GO-0009743)	RESPONSE_TO_CARBOHYDRATE_STIMULUS(GO-0009743)		30	0.5577512	1.3272275	0.10204082	0.2062267	1.0	7831	tags=37%, list=20%, signal=46%
RESPONSE_TO_GLUCOSE_STIMULUS(GO-0009749)	RESPONSE_TO_GLUCOSE_STIMULUS(GO-0009749)		26	0.5756634	1.3269471	0.09052631	0.20608436	1.0	9702	tags=46%, list=25%, signal=62%
ANTI-APOPTOSIS(GO-0006916)	ANTI-APOPTOSIS(GO-0006916)		151	0.4498638	1.3266414	0.02783726	0.20598568	1.0	10324	tags=49%, list=27%, signal=67%
CELLULAR_RESPONSE_TO_INTERFERON-GAMMA(GO-0071346)	CELLULAR_RESPONSE_TO_INTERFERON-GAMMA(GO-0071346)		76	0.48549438	1.3255222	0.05532787	0.20697683	1.0	6113	tags=38%, list=16%, signal=45%
MAPK_CASCADE(GO-0000165)	MAPK_CASCADE(GO-0000165)		134	0.45304844	1.323031	0.015151516	0.2100216	1.0	7324	tags=26%, list=19%, signal=32%
POSITIVE_REGULATION_OF_NEUROGENESIS(GO-0050769)	POSITIVE_REGULATION_OF_NEUROGENESIS(GO-0050769)		43	0.52842647	1.3221495	0.06451613	0.21065976	1.0	10680	tags=51%, list=28%, signal=71%
BRANCHING_INVOLVED_IN_URETERIC_BUD_MORPHOGENESIS(GO-0001658)	BRANCHING_INVOLVED_IN_URETERIC_BUD_MORPHOGENESIS(GO-0001658)		17	0.63168436	1.3215892	0.14171657	0.2108962	1.0	9108	tags=53%, list=24%, signal=69%
REGULATION_OF_INTRACELLULAR_PROTEIN_TRANSPORT(GO-0033157)	REGULATION_OF_INTRACELLULAR_PROTEIN_TRANSPORT(GO-0033157)		83	0.47724658	1.319751	0.0385439	0.21315245	1.0	7212	tags=30%, list=19%, signal=37%
REGULATION_OF_BLOOD_PRESSURE(GO-0008217)	REGULATION_OF_BLOOD_PRESSURE(GO-0008217)		60	0.5006147	1.3194246	0.050485436	0.21308139	1.0	7276	tags=42%, list=19%, signal=51%
BODY_FLUID_SECRETION(GO-0007589)	BODY_FLUID_SECRETION(GO-0007589)		17	0.63073075	1.3189777	0.111561865	0.21316335	1.0	8012	tags=53%, list=21%, signal=67%
POSITIVE_REGULATION_OF_GTPASE_ACTIVITY(GO-0043547)	POSITIVE_REGULATION_OF_GTPASE_ACTIVITY(GO-0043547)		110	0.4601746	1.3175005	0.029213483	0.21473423	1.0	9329	tags=35%, list=24%, signal=46%
NEGATIVE_REGULATION_OF_MUSCLE_CELL_DIFFERENTIATION(GO-0051148)	NEGATIVE_REGULATION_OF_MUSCLE_CELL_DIFFERENTIATION(GO-0051148)		18	0.63009924	1.3161968	0.12101911	0.21612942	1.0	7987	tags=33%, list=21%, signal=42%
ACTIVATION_OF_MAPKK_ACTIVITY(GO-0000186)	ACTIVATION_OF_MAPKK_ACTIVITY(GO-0000186)		32	0.5535613	1.3161464	0.077844314	0.21562676	1.0	9050	tags=28%, list=24%, signal=37%
INDUCTION_OF_APOPTOSIS(GO-0006917)	INDUCTION_OF_APOPTOSIS(GO-0006917)		267	0.42118248	1.3157349	0.0066815144	0.21562363	1.0	7385	tags=23%, list=19%, signal=28%
MYELOID_CELL_DIFFERENTIATION(GO-0030099)	MYELOID_CELL_DIFFERENTIATION(GO-0030099)		58	0.5007686	1.3153942	0.06097561	0.21549076	1.0	7514	tags=31%, list=20%, signal=39%
VITAMIN_A_METABOLIC_PROCESS(GO-0006776)	VITAMIN_A_METABOLIC_PROCESS(GO-0006776)		20	0.60920376	1.3143594	0.11764706	0.2163569	1.0	6307	tags=35%, list=16%, signal=42%
KIDNEY_MORPHOGENESIS(GO-0060993)	KIDNEY_MORPHOGENESIS(GO-0060993)		18	0.62226486	1.3141874	0.12	0.21598923	1.0	6936	tags=33%, list=18%, signal=41%
REGULATION_OF_PROTEIN_LOCALIZATION(GO-0032880)	REGULATION_OF_PROTEIN_LOCALIZATION(GO-0032880)		195	0.4283051	1.3140228	0.011111111	0.2156433	1.0	7699	tags=29%, list=20%, signal=36%
REGULATION_OF_GTPASE_ACTIVITY(GO-0043087)	REGULATION_OF_GTPASE_ACTIVITY(GO-0043087)		132	0.44748458	1.3136514	0.01724138	0.21567647	1.0	9329	tags=33%, list=24%, signal=44%
NEGATIVE_REGULATION_OF_LIPID_TRANSPORT(GO-0032369)	NEGATIVE_REGULATION_OF_LIPID_TRANSPORT(GO-0032369)		17	0.64085186	1.3134953	0.11561866	0.21535064	1.0	5378	tags=35%, list=14%, signal=41%
STEROID_METABOLIC_PROCESS(GO-0008202)	STEROID_METABOLIC_PROCESS(GO-0008202)		146	0.44498804	1.3132355	0.02838428	0.21514955	1.0	2391	tags=12%, list=6%, signal=13%
EMBRYONIC_ORGAN_DEVELOPMENT(GO-0048568)	EMBRYONIC_ORGAN_DEVELOPMENT(GO-0048568)		73	0.48527694	1.3131998	0.041942604	0.21464105	1.0	7366	tags=34%, list=19%, signal=42%
RHO_PROTEIN_SIGNAL_TRANSDUCTION(GO-0007266)	RHO_PROTEIN_SIGNAL_TRANSDUCTION(GO-0007266)		29	0.5626043	1.313075	0.09690721	0.214257	1.0	8204	tags=34%, list=21%, signal=44%
REGULATION_OF_GTP_CATABOLIC_PROCESS(GO-0033124)	REGULATION_OF_GTP_CATABOLIC_PROCESS(GO-0033124)		134	0.44647068	1.312808	0.016460905	0.21407838	1.0	9329	tags=33%, list=24%, signal=43%
RAS_PROTEIN_SIGNAL_TRANSDUCTION(GO-0007265)	RAS_PROTEIN_SIGNAL_TRANSDUCTION(GO-0007265)		88	0.47059992	1.3124015	0.04506438	0.21414141	1.0	9959	tags=38%, list=26%, signal=51%
ADULT_BEHAVIOR(GO-0030534)	ADULT_BEHAVIOR(GO-0030534)		23	0.5918966	1.3118565	0.11648352	0.21436161	1.0	7289	tags=26%, list=19%, signal=32%
NEURON_PROJECTION_MORPHOGENESIS(GO-0048812)	NEURON_PROJECTION_MORPHOGENESIS(GO-0048812)		316	0.41725692	1.3117714	0.0	0.21394637	1.0	8564	tags=34%, list=22%, signal=44%
VESICLE_TARGETING__TO__FROM_OR_WITHIN_GOLGI(GO-0048199)	VESICLE_TARGETING__TO__FROM_OR_WITHIN_GOLGI(GO-0048199)		20	0.6142155	1.3116657	0.097613886	0.21358721	1.0	11968	tags=70%, list=31%, signal=102%
POSITIVE_REGULATION_OF_HYDROLASE_ACTIVITY(GO-0051345)	POSITIVE_REGULATION_OF_HYDROLASE_ACTIVITY(GO-0051345)		377	0.40797523	1.3094367	0.0022075055	0.21634471	1.0	7071	tags=23%, list=18%, signal=28%
AXONOGENESIS(GO-0007409)	AXONOGENESIS(GO-0007409)		302	0.41711643	1.3087704	0.0043196543	0.21683016	1.0	7766	tags=30%, list=20%, signal=38%
REGULATION_OF_NEURON_APOPTOSIS(GO-0043523)	REGULATION_OF_NEURON_APOPTOSIS(GO-0043523)		55	0.5070922	1.308411	0.072052404	0.21685207	1.0	8364	tags=36%, list=22%, signal=46%
CELL_ADHESION(GO-0007155)	CELL_ADHESION(GO-0007155)		251	0.42272434	1.3071882	0.0066225166	0.21799305	1.0	6899	tags=29%, list=18%, signal=35%
REGULATION_OF_BLOOD_VESSEL_SIZE(GO-0050880)	REGULATION_OF_BLOOD_VESSEL_SIZE(GO-0050880)		15	0.657971	1.3040032	0.13278009	0.2220207	1.0	6097	tags=33%, list=16%, signal=40%
ACTIVATION_OF_MAPK_ACTIVITY(GO-0000187)	ACTIVATION_OF_MAPK_ACTIVITY(GO-0000187)		81	0.47308794	1.3036704	0.039915968	0.2219168	1.0	6332	tags=19%, list=17%, signal=22%
REGULATION_OF_FIBROBLAST_PROLIFERATION(GO-0048145)	REGULATION_OF_FIBROBLAST_PROLIFERATION(GO-0048145)		37	0.5373792	1.3023602	0.078313254	0.22318232	1.0	6916	tags=35%, list=18%, signal=43%
DEVELOPMENT_OF_PRIMARY_SEXUAL_CHARACTERISTICS(GO-0045137)	DEVELOPMENT_OF_PRIMARY_SEXUAL_CHARACTERISTICS(GO-0045137)		59	0.48992637	1.3022982	0.075203255	0.2226744	1.0	6356	tags=34%, list=17%, signal=41%
ISOPRENOID_METABOLIC_PROCESS(GO-0006720)	ISOPRENOID_METABOLIC_PROCESS(GO-0006720)		44	0.5212345	1.3013108	0.06437768	0.22351532	1.0	5484	tags=25%, list=14%, signal=29%
PROSTANOID_METABOLIC_PROCESS(GO-0006692)	PROSTANOID_METABOLIC_PROCESS(GO-0006692)		22	0.5962601	1.2995652	0.12031558	0.2255988	1.0	8694	tags=50%, list=23%, signal=65%
CAMERA-TYPE_EYE_DEVELOPMENT(GO-0043010)	CAMERA-TYPE_EYE_DEVELOPMENT(GO-0043010)		60	0.48956537	1.2993401	0.08639309	0.22540312	1.0	7024	tags=40%, list=18%, signal=49%
CYCLIC_NUCLEOTIDE_METABOLIC_PROCESS(GO-0009187)	CYCLIC_NUCLEOTIDE_METABOLIC_PROCESS(GO-0009187)		40	0.5180675	1.2979505	0.07805907	0.22695222	1.0	5882	tags=33%, list=15%, signal=38%
REGULATION_OF_SYNAPTIC_TRANSMISSION(GO-0050804)	REGULATION_OF_SYNAPTIC_TRANSMISSION(GO-0050804)		48	0.5060187	1.2964362	0.079831935	0.22867343	1.0	8339	tags=33%, list=22%, signal=43%
DEFENSE_RESPONSE_TO_BACTERIUM(GO-0042742)	DEFENSE_RESPONSE_TO_BACTERIUM(GO-0042742)		39	0.52539706	1.2961464	0.08966862	0.22849497	1.0	6333	tags=28%, list=17%, signal=34%
LIMB_DEVELOPMENT(GO-0060173)	LIMB_DEVELOPMENT(GO-0060173)		40	0.5278572	1.2956018	0.092369474	0.22883433	1.0	6460	tags=33%, list=17%, signal=39%
RESPONSE_TO_DRUG(GO-0042493)	RESPONSE_TO_DRUG(GO-0042493)		84	0.4670638	1.2953975	0.036437247	0.2286292	1.0	5896	tags=26%, list=15%, signal=31%
ARTERY_DEVELOPMENT(GO-0060840)	ARTERY_DEVELOPMENT(GO-0060840)		18	0.6274709	1.2946624	0.13449024	0.22918424	1.0	7649	tags=50%, list=20%, signal=62%
NEURON_DIFFERENTIATION(GO-0030182)	NEURON_DIFFERENTIATION(GO-0030182)		422	0.40306407	1.2940373	0.0022573364	0.2295729	1.0	7766	tags=30%, list=20%, signal=37%
RESPONSE_TO_UNFOLDED_PROTEIN(GO-0006986)	RESPONSE_TO_UNFOLDED_PROTEIN(GO-0006986)		90	0.46411166	1.293546	0.0385439	0.2298698	1.0	12050	tags=53%, list=31%, signal=78%
NEGATIVE_REGULATION_OF_PROTEIN_KINASE_ACTIVITY(GO-0006469)	NEGATIVE_REGULATION_OF_PROTEIN_KINASE_ACTIVITY(GO-0006469)		91	0.45788467	1.2934716	0.046092186	0.22940822	1.0	9268	tags=36%, list=24%, signal=48%
CELL_DEATH(GO-0008219)	CELL_DEATH(GO-0008219)		436	0.39951274	1.2930381	0.0	0.22947109	1.0	7419	tags=22%, list=19%, signal=27%
STEROL_TRANSPORT(GO-0015918)	STEROL_TRANSPORT(GO-0015918)		34	0.548677	1.2926129	0.09552845	0.22956897	1.0	9252	tags=50%, list=24%, signal=66%
REGULATION_OF_MAP_KINASE_ACTIVITY(GO-0043405)	REGULATION_OF_MAP_KINASE_ACTIVITY(GO-0043405)		151	0.43648344	1.2924742	0.029850746	0.22920652	1.0	7024	tags=25%, list=18%, signal=31%
VENTRICULAR_SEPTUM_DEVELOPMENT(GO-0003281)	VENTRICULAR_SEPTUM_DEVELOPMENT(GO-0003281)		15	0.63519543	1.2923286	0.12889813	0.22889903	1.0	6079	tags=60%, list=16%, signal=71%
REGULATION_OF_PROTEIN_STABILITY(GO-0031647)	REGULATION_OF_PROTEIN_STABILITY(GO-0031647)		65	0.48398063	1.2910314	0.054545455	0.23041457	1.0	10525	tags=38%, list=27%, signal=53%
NEGATIVE_REGULATION_OF_PROTEIN_COMPLEX_ASSEMBLY(GO-0031333)	NEGATIVE_REGULATION_OF_PROTEIN_COMPLEX_ASSEMBLY(GO-0031333)		23	0.58290106	1.2872032	0.11740891	0.23562594	1.0	7895	tags=43%, list=21%, signal=55%
POSITIVE_REGULATION_OF_CELL_PROLIFERATION(GO-0008284)	POSITIVE_REGULATION_OF_CELL_PROLIFERATION(GO-0008284)		328	0.40586165	1.2869931	0.0021691974	0.23541369	1.0	6972	tags=29%, list=18%, signal=35%
POSITIVE_REGULATION_OF_CELL-CELL_ADHESION(GO-0022409)	POSITIVE_REGULATION_OF_CELL-CELL_ADHESION(GO-0022409)		17	0.61476284	1.2868247	0.13034189	0.23507117	1.0	8027	tags=65%, list=21%, signal=82%
SEX_DIFFERENTIATION(GO-0007548)	SEX_DIFFERENTIATION(GO-0007548)		73	0.4769476	1.2860006	0.07343412	0.23572126	1.0	5661	tags=29%, list=15%, signal=34%
PROSTAGLANDIN_METABOLIC_PROCESS(GO-0006693)	PROSTAGLANDIN_METABOLIC_PROCESS(GO-0006693)		15	0.63872266	1.2852225	0.13948919	0.23637246	1.0	7912	tags=53%, list=21%, signal=67%
NEGATIVE_REGULATION_OF_CANONICAL_WNT_RECEPTOR_SIGNALING_PATHWAY(GO-0090090)	NEGATIVE_REGULATION_OF_CANONICAL_WNT_RECEPTOR_SIGNALING_PATHWAY(GO-0090090)		54	0.5029847	1.2840906	0.057494868	0.23761176	1.0	8719	tags=57%, list=23%, signal=74%
REGULATION_OF_LIPID_METABOLIC_PROCESS(GO-0019216)	REGULATION_OF_LIPID_METABOLIC_PROCESS(GO-0019216)		118	0.44169563	1.2826911	0.033970278	0.2392778	1.0	6972	tags=27%, list=18%, signal=33%
REGULATION_OF_OXIDOREDUCTASE_ACTIVITY(GO-0051341)	REGULATION_OF_OXIDOREDUCTASE_ACTIVITY(GO-0051341)		54	0.48725706	1.2822833	0.070393376	0.23930259	1.0	6680	tags=28%, list=17%, signal=34%
LIMB_MORPHOGENESIS(GO-0035108)	LIMB_MORPHOGENESIS(GO-0035108)		33	0.5320027	1.2811639	0.112474434	0.24044609	1.0	6460	tags=36%, list=17%, signal=44%
GONAD_DEVELOPMENT(GO-0008406)	GONAD_DEVELOPMENT(GO-0008406)		53	0.4948433	1.2809799	0.0845987	0.24018997	1.0	6356	tags=34%, list=17%, signal=41%
CELL_FATE_COMMITMENT(GO-0045165)	CELL_FATE_COMMITMENT(GO-0045165)		54	0.49650815	1.2800263	0.08384458	0.24125953	1.0	7573	tags=43%, list=20%, signal=53%
RESPONSE_TO_TUMOR_NECROSIS_FACTOR(GO-0034612)	RESPONSE_TO_TUMOR_NECROSIS_FACTOR(GO-0034612)		53	0.49574062	1.2799089	0.086021505	0.24085826	1.0	9028	tags=45%, list=24%, signal=59%
ADHERENS_JUNCTION_ORGANIZATION(GO-0034332)	ADHERENS_JUNCTION_ORGANIZATION(GO-0034332)		35	0.5320442	1.2798941	0.12	0.2403417	1.0	6079	tags=26%, list=16%, signal=31%
PLATELET_DEGRANULATION(GO-0002576)	PLATELET_DEGRANULATION(GO-0002576)		79	0.46646503	1.2778405	0.061965812	0.24308716	1.0	8485	tags=47%, list=22%, signal=60%
GLIAL_CELL_DIFFERENTIATION(GO-0010001)	GLIAL_CELL_DIFFERENTIATION(GO-0010001)		21	0.59082174	1.2775935	0.12653062	0.24292786	1.0	7024	tags=24%, list=18%, signal=29%
POSITIVE_REGULATION_OF_PROTEIN_MODIFICATION_PROCESS(GO-0031401)	POSITIVE_REGULATION_OF_PROTEIN_MODIFICATION_PROCESS(GO-0031401)		294	0.40746638	1.2763225	0.00856531	0.24449731	1.0	7181	tags=24%, list=19%, signal=29%
APOPTOTIC_PROCESS(GO-0006915)	APOPTOTIC_PROCESS(GO-0006915)		412	0.39699802	1.2746414	0.0	0.2465558	1.0	7419	tags=21%, list=19%, signal=26%
PROGRAMMED_CELL_DEATH(GO-0012501)	PROGRAMMED_CELL_DEATH(GO-0012501)		415	0.39465427	1.273717	0.0	0.24744558	1.0	7419	tags=21%, list=19%, signal=26%
PLATELET_ACTIVATION(GO-0030168)	PLATELET_ACTIVATION(GO-0030168)		187	0.4205611	1.2735932	0.00968523	0.24708244	1.0	8677	tags=39%, list=23%, signal=50%
REGULATION_OF_PROTEIN_COMPLEX_ASSEMBLY(GO-0043254)	REGULATION_OF_PROTEIN_COMPLEX_ASSEMBLY(GO-0043254)		90	0.45826373	1.2725601	0.07860262	0.24802226	1.0	7895	tags=27%, list=21%, signal=34%
NEGATIVE_REGULATION_OF_BMP_SIGNALING_PATHWAY(GO-0030514)	NEGATIVE_REGULATION_OF_BMP_SIGNALING_PATHWAY(GO-0030514)		19	0.58566064	1.2719138	0.16195858	0.24850664	1.0	8113	tags=53%, list=21%, signal=67%
REGULATION_OF_CIRCADIAN_RHYTHM(GO-0042752)	REGULATION_OF_CIRCADIAN_RHYTHM(GO-0042752)		15	0.6444401	1.2704983	0.14437367	0.25024152	1.0	8886	tags=60%, list=23%, signal=78%
SKELETAL_SYSTEM_DEVELOPMENT(GO-0001501)	SKELETAL_SYSTEM_DEVELOPMENT(GO-0001501)		155	0.42656976	1.2688905	0.026748972	0.25217658	1.0	7569	tags=39%, list=20%, signal=49%
APOPTOTIC_MITOCHONDRIAL_CHANGES(GO-0008637)	APOPTOTIC_MITOCHONDRIAL_CHANGES(GO-0008637)		18	0.6048526	1.2678018	0.15833333	0.25340602	1.0	8039	tags=39%, list=21%, signal=49%
REGULATION_OF_NEUROGENESIS(GO-0050767)	REGULATION_OF_NEUROGENESIS(GO-0050767)		147	0.42645603	1.266644	0.030905077	0.25462416	1.0	7484	tags=29%, list=20%, signal=35%
REGULATION_OF_G-PROTEIN_COUPLED_RECEPTOR_PROTEIN_SIGNALING_PATHWAY(GO-0008277)	REGULATION_OF_G-PROTEIN_COUPLED_RECEPTOR_PROTEIN_SIGNALING_PATHWAY(GO-0008277)		52	0.48717552	1.265715	0.0945055	0.25557593	1.0	6407	tags=31%, list=17%, signal=37%
RESPONSE_TO_METAL_ION(GO-0010038)	RESPONSE_TO_METAL_ION(GO-0010038)		86	0.4562111	1.2651178	0.061310783	0.25597787	1.0	7417	tags=35%, list=19%, signal=43%
NEGATIVE_REGULATION_OF_NEUROGENESIS(GO-0050768)	NEGATIVE_REGULATION_OF_NEUROGENESIS(GO-0050768)		35	0.52802765	1.264071	0.09780439	0.25700572	1.0	6174	tags=29%, list=16%, signal=34%
NEGATIVE_REGULATION_OF_KINASE_ACTIVITY(GO-0033673)	NEGATIVE_REGULATION_OF_KINASE_ACTIVITY(GO-0033673)		98	0.44678015	1.2634863	0.05357143	0.25739864	1.0	9268	tags=35%, list=24%, signal=46%
POTASSIUM_ION_TRANSPORT(GO-0006813)	POTASSIUM_ION_TRANSPORT(GO-0006813)		42	0.51156014	1.2629582	0.0968421	0.25766572	1.0	6108	tags=24%, list=16%, signal=28%
MEMBRANE_PROTEIN_PROTEOLYSIS(GO-0033619)	MEMBRANE_PROTEIN_PROTEOLYSIS(GO-0033619)		26	0.5519371	1.2620735	0.1602434	0.25843996	1.0	8809	tags=35%, list=23%, signal=45%
REGULATION_OF_CELL_SHAPE(GO-0008360)	REGULATION_OF_CELL_SHAPE(GO-0008360)		50	0.48983875	1.2620298	0.08478261	0.25792065	1.0	6911	tags=26%, list=18%, signal=32%
REGULATION_OF_PROTEIN_BINDING(GO-0043393)	REGULATION_OF_PROTEIN_BINDING(GO-0043393)		52	0.50350237	1.2619945	0.093886465	0.25737897	1.0	7579	tags=37%, list=20%, signal=45%
VACUOLE_ORGANIZATION(GO-0007033)	VACUOLE_ORGANIZATION(GO-0007033)		28	0.5418533	1.2602508	0.13147411	0.25976002	1.0	8951	tags=36%, list=23%, signal=47%
CELL_PROJECTION_ORGANIZATION(GO-0030030)	CELL_PROJECTION_ORGANIZATION(GO-0030030)		417	0.39033607	1.2596592	0.0021645022	0.25996855	1.0	8564	tags=31%, list=22%, signal=40%
CAMP_BIOSYNTHETIC_PROCESS(GO-0006171)	CAMP_BIOSYNTHETIC_PROCESS(GO-0006171)		16	0.6122583	1.2585548	0.15384616	0.26134777	1.0	7726	tags=38%, list=20%, signal=47%
NEURON_DEVELOPMENT(GO-0048666)	NEURON_DEVELOPMENT(GO-0048666)		370	0.3950249	1.2582828	0.01330377	0.26124626	1.0	7766	tags=29%, list=20%, signal=36%
CELLULAR_LIPID_METABOLIC_PROCESS(GO-0044255)	CELLULAR_LIPID_METABOLIC_PROCESS(GO-0044255)		422	0.38946944	1.2572536	0.0022573364	0.26226732	1.0	8291	tags=28%, list=22%, signal=35%
POSITIVE_REGULATION_OF_PROTEOLYSIS(GO-0045862)	POSITIVE_REGULATION_OF_PROTEOLYSIS(GO-0045862)		47	0.4956073	1.256859	0.13387424	0.26239058	1.0	7633	tags=28%, list=20%, signal=35%
REGULATION_OF_MITOCHONDRION_ORGANIZATION(GO-0010821)	REGULATION_OF_MITOCHONDRION_ORGANIZATION(GO-0010821)		24	0.5587011	1.2555499	0.13786009	0.26390484	1.0	1334	tags=8%, list=3%, signal=9%
POSITIVE_REGULATION_OF_PROTEIN_SERINE-THREONINE_KINASE_ACTIVITY(GO-0071902)	POSITIVE_REGULATION_OF_PROTEIN_SERINE-THREONINE_KINASE_ACTIVITY(GO-0071902)		140	0.42378327	1.2528604	0.03982301	0.26789606	1.0	6934	tags=24%, list=18%, signal=29%
LIPID_CATABOLIC_PROCESS(GO-0016042)	LIPID_CATABOLIC_PROCESS(GO-0016042)		84	0.45019677	1.2528445	0.06570842	0.26732546	1.0	8178	tags=32%, list=21%, signal=41%
LYSOSOME_ORGANIZATION(GO-0007040)	LYSOSOME_ORGANIZATION(GO-0007040)		18	0.59471154	1.2521261	0.16632016	0.26802415	1.0	48	tags=6%, list=0%, signal=6%
NEUROMUSCULAR_PROCESS(GO-0050905)	NEUROMUSCULAR_PROCESS(GO-0050905)		21	0.5789322	1.2518415	0.14688128	0.26796788	1.0	8557	tags=38%, list=22%, signal=49%
REGULATION_OF_DNA_DAMAGE_RESPONSE__SIGNAL_TRANSDUCTION_BY_P53_CLASS_MEDIATOR(GO-0043516)	REGULATION_OF_DNA_DAMAGE_RESPONSE__SIGNAL_TRANSDUCTION_BY_P53_CLASS_MEDIATOR(GO-0043516)		20	0.5843066	1.2509904	0.15175097	0.26884466	1.0	10238	tags=55%, list=27%, signal=75%
REGULATION_OF_EPIDERMAL_GROWTH_FACTOR_RECEPTOR_SIGNALING_PATHWAY(GO-0042058)	REGULATION_OF_EPIDERMAL_GROWTH_FACTOR_RECEPTOR_SIGNALING_PATHWAY(GO-0042058)		51	0.4857347	1.249281	0.1123348	0.2712517	1.0	10344	tags=35%, list=27%, signal=48%
NEGATIVE_REGULATION_OF_DNA_BINDING(GO-0043392)	NEGATIVE_REGULATION_OF_DNA_BINDING(GO-0043392)		18	0.58105737	1.2484132	0.16438356	0.27213144	1.0	5827	tags=33%, list=15%, signal=39%
NEGATIVE_REGULATION_OF_TRANSMEMBRANE_RECEPTOR_PROTEIN_SERINE-THREONINE_KINASE_SIGNALING_PATHWAY(GO-0090101)	NEGATIVE_REGULATION_OF_TRANSMEMBRANE_RECEPTOR_PROTEIN_SERINE-THREONINE_KINASE_SIGNALING_PATHWAY(GO-0090101)		39	0.5034291	1.2483616	0.12159329	0.2716516	1.0	7027	tags=38%, list=18%, signal=47%
REGULATION_OF_SURVIVAL_GENE_PRODUCT_EXPRESSION(GO-0045884)	REGULATION_OF_SURVIVAL_GENE_PRODUCT_EXPRESSION(GO-0045884)		16	0.6103994	1.2467233	0.16633664	0.27394527	1.0	7385	tags=50%, list=19%, signal=62%
POSITIVE_REGULATION_OF_PROTEIN_METABOLIC_PROCESS(GO-0051247)	POSITIVE_REGULATION_OF_PROTEIN_METABOLIC_PROCESS(GO-0051247)		394	0.38827106	1.2463495	0.0091743115	0.27396032	1.0	7307	tags=24%, list=19%, signal=30%
CELLULAR_RESPONSE_TO_TUMOR_NECROSIS_FACTOR(GO-0071356)	CELLULAR_RESPONSE_TO_TUMOR_NECROSIS_FACTOR(GO-0071356)		38	0.510012	1.2453973	0.10309278	0.27497566	1.0	7478	tags=42%, list=20%, signal=52%
REGULATION_OF_CALCIUM_ION_TRANSPORT_INTO_CYTOSOL(GO-0010522)	REGULATION_OF_CALCIUM_ION_TRANSPORT_INTO_CYTOSOL(GO-0010522)		24	0.5546893	1.2445585	0.13833992	0.27577984	1.0	6680	tags=33%, list=17%, signal=40%
NEGATIVE_REGULATION_OF_WNT_RECEPTOR_SIGNALING_PATHWAY(GO-0030178)	NEGATIVE_REGULATION_OF_WNT_RECEPTOR_SIGNALING_PATHWAY(GO-0030178)		71	0.46261916	1.2445319	0.08249497	0.27522963	1.0	9067	tags=51%, list=24%, signal=66%
SENSORY_ORGAN_DEVELOPMENT(GO-0007423)	SENSORY_ORGAN_DEVELOPMENT(GO-0007423)		109	0.43453997	1.2422824	0.0782241	0.27869183	1.0	7070	tags=35%, list=18%, signal=43%
VESICLE_ORGANIZATION(GO-0016050)	VESICLE_ORGANIZATION(GO-0016050)		41	0.497468	1.2419063	0.11134454	0.27885836	1.0	11968	tags=54%, list=31%, signal=78%
CELL_ACTIVATION(GO-0001775)	CELL_ACTIVATION(GO-0001775)		302	0.39402	1.2399049	0.027956989	0.28180447	1.0	8677	tags=36%, list=23%, signal=47%
NOTCH_RECEPTOR_PROCESSING(GO-0007220)	NOTCH_RECEPTOR_PROCESSING(GO-0007220)		15	0.619553	1.2397187	0.18426502	0.28152776	1.0	467	tags=7%, list=1%, signal=7%
NEGATIVE_REGULATION_OF_HORMONE_SECRETION(GO-0046888)	NEGATIVE_REGULATION_OF_HORMONE_SECRETION(GO-0046888)		16	0.61316943	1.2396927	0.19354838	0.2809644	1.0	9651	tags=63%, list=25%, signal=84%
RESPONSE_TO_MECHANICAL_STIMULUS(GO-0009612)	RESPONSE_TO_MECHANICAL_STIMULUS(GO-0009612)		55	0.4714701	1.2392027	0.10675381	0.28119943	1.0	8639	tags=49%, list=23%, signal=63%
DETECTION_OF_CHEMICAL_STIMULUS(GO-0009593)	DETECTION_OF_CHEMICAL_STIMULUS(GO-0009593)		46	0.49215218	1.2377712	0.1171875	0.28307664	1.0	6104	tags=30%, list=16%, signal=36%
MORPHOGENESIS_OF_A_BRANCHING_STRUCTURE(GO-0001763)	MORPHOGENESIS_OF_A_BRANCHING_STRUCTURE(GO-0001763)		41	0.49658525	1.2372428	0.11885246	0.28343877	1.0	9108	tags=51%, list=24%, signal=67%
LIPID_TRANSPORT(GO-0006869)	LIPID_TRANSPORT(GO-0006869)		75	0.4529862	1.2367892	0.077844314	0.28356147	1.0	8527	tags=40%, list=22%, signal=51%
REGULATION_OF_CELLULAR_LOCALIZATION(GO-0060341)	REGULATION_OF_CELLULAR_LOCALIZATION(GO-0060341)		338	0.38931412	1.2366449	0.024774775	0.28327337	1.0	7821	tags=27%, list=20%, signal=34%
SPROUTING_ANGIOGENESIS(GO-0002040)	SPROUTING_ANGIOGENESIS(GO-0002040)		24	0.54674065	1.236134	0.16470589	0.28357157	1.0	7321	tags=42%, list=19%, signal=51%
EMBRYONIC_ORGAN_MORPHOGENESIS(GO-0048562)	EMBRYONIC_ORGAN_MORPHOGENESIS(GO-0048562)		46	0.48646268	1.2343892	0.114967465	0.28600612	1.0	7276	tags=33%, list=19%, signal=40%
REPRODUCTIVE_STRUCTURE_DEVELOPMENT(GO-0048608)	REPRODUCTIVE_STRUCTURE_DEVELOPMENT(GO-0048608)		61	0.4665728	1.232347	0.102713175	0.28906244	1.0	6356	tags=33%, list=17%, signal=39%
POSITIVE_REGULATION_OF_PROTEIN_COMPLEX_ASSEMBLY(GO-0031334)	POSITIVE_REGULATION_OF_PROTEIN_COMPLEX_ASSEMBLY(GO-0031334)		57	0.47601318	1.2321063	0.12526998	0.28894502	1.0	7498	tags=25%, list=20%, signal=30%
POLYSACCHARIDE_METABOLIC_PROCESS(GO-0005976)	POLYSACCHARIDE_METABOLIC_PROCESS(GO-0005976)		63	0.45873943	1.2300059	0.08733624	0.29206026	1.0	8865	tags=43%, list=23%, signal=56%
RESPONSE_TO_RETINOIC_ACID(GO-0032526)	RESPONSE_TO_RETINOIC_ACID(GO-0032526)		44	0.49044707	1.2289976	0.12076271	0.29324993	1.0	6796	tags=30%, list=18%, signal=36%
REGULATION_OF_SECRETION(GO-0051046)	REGULATION_OF_SECRETION(GO-0051046)		227	0.39681986	1.2268581	0.05364807	0.2966064	1.0	7821	tags=28%, list=20%, signal=35%
RESPONSE_TO_GROWTH_FACTOR_STIMULUS(GO-0070848)	RESPONSE_TO_GROWTH_FACTOR_STIMULUS(GO-0070848)		176	0.40644303	1.224553	0.048728812	0.2998863	1.0	7355	tags=28%, list=19%, signal=35%
REGULATION_OF_SMALL_GTPASE_MEDIATED_SIGNAL_TRANSDUCTION(GO-0051056)	REGULATION_OF_SMALL_GTPASE_MEDIATED_SIGNAL_TRANSDUCTION(GO-0051056)		200	0.39741302	1.224309	0.032520324	0.2997233	1.0	9232	tags=35%, list=24%, signal=45%
REGULATION_OF_INTERLEUKIN-1_BETA_PRODUCTION(GO-0032651)	REGULATION_OF_INTERLEUKIN-1_BETA_PRODUCTION(GO-0032651)		19	0.5704665	1.2240417	0.20954357	0.29953828	1.0	5487	tags=26%, list=14%, signal=31%
I-KAPPAB_KINASE-NF-KAPPAB_CASCADE(GO-0007249)	I-KAPPAB_KINASE-NF-KAPPAB_CASCADE(GO-0007249)		31	0.5150194	1.2235444	0.15151516	0.2998082	1.0	10035	tags=45%, list=26%, signal=61%
CELLULAR_RESPONSE_TO_EXTRACELLULAR_STIMULUS(GO-0031668)	CELLULAR_RESPONSE_TO_EXTRACELLULAR_STIMULUS(GO-0031668)		81	0.44455168	1.2234726	0.07526882	0.2993259	1.0	6796	tags=26%, list=18%, signal=31%
STRESS-ACTIVATED_MAPK_CASCADE(GO-0051403)	STRESS-ACTIVATED_MAPK_CASCADE(GO-0051403)		83	0.4417533	1.2234421	0.09677419	0.29877198	1.0	10796	tags=43%, list=28%, signal=60%
CELLULAR_RESPONSE_TO_GROWTH_FACTOR_STIMULUS(GO-0071363)	CELLULAR_RESPONSE_TO_GROWTH_FACTOR_STIMULUS(GO-0071363)		168	0.40679413	1.219899	0.05186722	0.30470175	1.0	7355	tags=29%, list=19%, signal=35%
PLASMA_LIPOPROTEIN_PARTICLE_CLEARANCE(GO-0034381)	PLASMA_LIPOPROTEIN_PARTICLE_CLEARANCE(GO-0034381)		18	0.5844169	1.2193942	0.19829424	0.30492464	1.0	10396	tags=56%, list=27%, signal=76%
REGULATION_OF_MORPHOGENESIS_OF_A_BRANCHING_STRUCTURE(GO-0060688)	REGULATION_OF_MORPHOGENESIS_OF_A_BRANCHING_STRUCTURE(GO-0060688)		19	0.57368237	1.218922	0.18902439	0.305123	1.0	5926	tags=32%, list=15%, signal=37%
EMBRYONIC_SKELETAL_SYSTEM_DEVELOPMENT(GO-0048706)	EMBRYONIC_SKELETAL_SYSTEM_DEVELOPMENT(GO-0048706)		26	0.5385811	1.2181283	0.1628866	0.30591512	1.0	6901	tags=42%, list=18%, signal=52%
CARDIAC_SEPTUM_MORPHOGENESIS(GO-0060411)	CARDIAC_SEPTUM_MORPHOGENESIS(GO-0060411)		15	0.6065576	1.2178842	0.21188119	0.30579263	1.0	6079	tags=53%, list=16%, signal=63%
REGULATION_OF_REACTIVE_OXYGEN_SPECIES_METABOLIC_PROCESS(GO-2000377)	REGULATION_OF_REACTIVE_OXYGEN_SPECIES_METABOLIC_PROCESS(GO-2000377)		34	0.512584	1.2171459	0.16898608	0.30660155	1.0	6533	tags=38%, list=17%, signal=46%
ODONTOGENESIS(GO-0042476)	ODONTOGENESIS(GO-0042476)		25	0.53905123	1.2167233	0.16194332	0.3067613	1.0	6893	tags=44%, list=18%, signal=54%
REGULATION_OF_CALCIUM_ION_TRANSPORT(GO-0051924)	REGULATION_OF_CALCIUM_ION_TRANSPORT(GO-0051924)		83	0.43717405	1.2160465	0.10878661	0.30727875	1.0	7387	tags=35%, list=19%, signal=43%
POSITIVE_REGULATION_OF_CELLULAR_PROTEIN_METABOLIC_PROCESS(GO-0032270)	POSITIVE_REGULATION_OF_CELLULAR_PROTEIN_METABOLIC_PROCESS(GO-0032270)		353	0.3817986	1.2155395	0.011037528	0.30759034	1.0	7307	tags=23%, list=19%, signal=28%
REGULATION_OF_ERYTHROCYTE_DIFFERENTIATION(GO-0045646)	REGULATION_OF_ERYTHROCYTE_DIFFERENTIATION(GO-0045646)		15	0.5933816	1.2146732	0.21113244	0.3087008	1.0	8282	tags=47%, list=22%, signal=60%
LEUKOCYTE_PROLIFERATION(GO-0070661)	LEUKOCYTE_PROLIFERATION(GO-0070661)		18	0.58088136	1.2139789	0.21174005	0.30933428	1.0	3073	tags=22%, list=8%, signal=24%
GLIOGENESIS(GO-0042063)	GLIOGENESIS(GO-0042063)		27	0.53848565	1.2138618	0.15789473	0.3089333	1.0	7024	tags=30%, list=18%, signal=36%
RESPONSE_TO_STEROID_HORMONE_STIMULUS(GO-0048545)	RESPONSE_TO_STEROID_HORMONE_STIMULUS(GO-0048545)		73	0.44994837	1.2138215	0.11704312	0.30841237	1.0	8060	tags=40%, list=21%, signal=50%
BRANCHING_MORPHOGENESIS_OF_A_TUBE(GO-0048754)	BRANCHING_MORPHOGENESIS_OF_A_TUBE(GO-0048754)		35	0.5167246	1.2137538	0.1565762	0.30794352	1.0	9108	tags=51%, list=24%, signal=67%
SKELETAL_SYSTEM_MORPHOGENESIS(GO-0048705)	SKELETAL_SYSTEM_MORPHOGENESIS(GO-0048705)		39	0.4945644	1.2130716	0.156	0.30860016	1.0	6460	tags=44%, list=17%, signal=52%
SENSORY_PERCEPTION_OF_TASTE(GO-0050909)	SENSORY_PERCEPTION_OF_TASTE(GO-0050909)		19	0.5666334	1.2126856	0.19114688	0.30877835	1.0	5384	tags=37%, list=14%, signal=43%
RESPONSE_TO_ETHANOL(GO-0045471)	RESPONSE_TO_ETHANOL(GO-0045471)		17	0.59033597	1.2117867	0.21369295	0.3098757	1.0	7289	tags=29%, list=19%, signal=36%
WNT_RECEPTOR_SIGNALING_PATHWAY(GO-0016055)	WNT_RECEPTOR_SIGNALING_PATHWAY(GO-0016055)		53	0.4573006	1.2103078	0.12184874	0.31202802	1.0	7318	tags=25%, list=19%, signal=30%
REGULATION_OF_CHOLESTEROL_TRANSPORT(GO-0032374)	REGULATION_OF_CHOLESTEROL_TRANSPORT(GO-0032374)		22	0.5508063	1.20939	0.2053388	0.3131527	1.0	8347	tags=41%, list=22%, signal=52%
DETECTION_OF_CHEMICAL_STIMULUS_INVOLVED_IN_SENSORY_PERCEPTION_OF_TASTE(GO-0050912)	DETECTION_OF_CHEMICAL_STIMULUS_INVOLVED_IN_SENSORY_PERCEPTION_OF_TASTE(GO-0050912)		19	0.5666334	1.2093848	0.20206186	0.31253827	1.0	5384	tags=37%, list=14%, signal=43%
POSITIVE_REGULATION_OF_PROTEIN_TYROSINE_KINASE_ACTIVITY(GO-0061098)	POSITIVE_REGULATION_OF_PROTEIN_TYROSINE_KINASE_ACTIVITY(GO-0061098)		18	0.57444733	1.2077988	0.198364	0.3149245	1.0	6222	tags=28%, list=16%, signal=33%
POSITIVE_REGULATION_OF_OXIDOREDUCTASE_ACTIVITY(GO-0051353)	POSITIVE_REGULATION_OF_OXIDOREDUCTASE_ACTIVITY(GO-0051353)		26	0.5380049	1.207789	0.18025751	0.3143276	1.0	9484	tags=54%, list=25%, signal=72%
RESPONSE_TO_CORTICOSTEROID_STIMULUS(GO-0031960)	RESPONSE_TO_CORTICOSTEROID_STIMULUS(GO-0031960)		18	0.56749547	1.2077706	0.19842829	0.31373256	1.0	7980	tags=44%, list=21%, signal=56%
REGULATION_OF_SYNAPSE_STRUCTURE_AND_ACTIVITY(GO-0050803)	REGULATION_OF_SYNAPSE_STRUCTURE_AND_ACTIVITY(GO-0050803)		25	0.53495675	1.2075635	0.1793249	0.31345704	1.0	6080	tags=28%, list=16%, signal=33%
SENSORY_PERCEPTION_OF_SOUND(GO-0007605)	SENSORY_PERCEPTION_OF_SOUND(GO-0007605)		47	0.47464368	1.2052078	0.12184874	0.31741846	1.0	7737	tags=28%, list=20%, signal=35%
NEGATIVE_REGULATION_OF_AXONOGENESIS(GO-0050771)	NEGATIVE_REGULATION_OF_AXONOGENESIS(GO-0050771)		16	0.5697518	1.2042887	0.2299578	0.31852862	1.0	6174	tags=31%, list=16%, signal=37%
FOREBRAIN_DEVELOPMENT(GO-0030900)	FOREBRAIN_DEVELOPMENT(GO-0030900)		73	0.44251445	1.2036173	0.13097712	0.31924978	1.0	8352	tags=36%, list=22%, signal=45%
EYE_DEVELOPMENT(GO-0001654)	EYE_DEVELOPMENT(GO-0001654)		82	0.44218695	1.2022941	0.11623246	0.3210719	1.0	7070	tags=38%, list=18%, signal=46%
POTASSIUM_ION_TRANSMEMBRANE_TRANSPORT(GO-0071805)	POTASSIUM_ION_TRANSMEMBRANE_TRANSPORT(GO-0071805)		36	0.49499634	1.2022047	0.18379447	0.3206523	1.0	6108	tags=22%, list=16%, signal=26%
POSITIVE_REGULATION_OF_MONONUCLEAR_CELL_PROLIFERATION(GO-0032946)	POSITIVE_REGULATION_OF_MONONUCLEAR_CELL_PROLIFERATION(GO-0032946)		51	0.46871838	1.1994444	0.13963039	0.3254063	1.0	5318	tags=25%, list=14%, signal=30%
FATTY_ACID_CATABOLIC_PROCESS(GO-0009062)	FATTY_ACID_CATABOLIC_PROCESS(GO-0009062)		37	0.492742	1.1979564	0.16831683	0.3277399	1.0	10749	tags=46%, list=28%, signal=64%
EPIDERMAL_GROWTH_FACTOR_RECEPTOR_SIGNALING_PATHWAY(GO-0007173)	EPIDERMAL_GROWTH_FACTOR_RECEPTOR_SIGNALING_PATHWAY(GO-0007173)		115	0.4122365	1.1976206	0.11270492	0.32775503	1.0	7869	tags=28%, list=21%, signal=35%
ALCOHOL_METABOLIC_PROCESS(GO-0006066)	ALCOHOL_METABOLIC_PROCESS(GO-0006066)		243	0.38798684	1.1970483	0.037527595	0.32830396	1.0	6724	tags=19%, list=18%, signal=23%
CANONICAL_WNT_RECEPTOR_SIGNALING_PATHWAY(GO-0060070)	CANONICAL_WNT_RECEPTOR_SIGNALING_PATHWAY(GO-0060070)		42	0.4801099	1.1962409	0.15711252	0.32920638	1.0	7318	tags=26%, list=19%, signal=32%
POSITIVE_REGULATION_OF_PROTEIN_BINDING(GO-0032092)	POSITIVE_REGULATION_OF_PROTEIN_BINDING(GO-0032092)		19	0.56478196	1.1956433	0.18789144	0.329676	1.0	858	tags=16%, list=2%, signal=16%
PATTERN_SPECIFICATION_PROCESS(GO-0007389)	PATTERN_SPECIFICATION_PROCESS(GO-0007389)		105	0.42571393	1.1949484	0.10084034	0.33033964	1.0	6078	tags=26%, list=16%, signal=30%
REGULATION_OF_WOUND_HEALING(GO-0061041)	REGULATION_OF_WOUND_HEALING(GO-0061041)		53	0.45621198	1.1945348	0.13061224	0.3304615	1.0	6253	tags=32%, list=16%, signal=38%
POSITIVE_REGULATION_OF_NUCLEASE_ACTIVITY(GO-0032075)	POSITIVE_REGULATION_OF_NUCLEASE_ACTIVITY(GO-0032075)		63	0.45644557	1.1944954	0.13043478	0.32988855	1.0	12658	tags=57%, list=33%, signal=85%
DEVELOPMENTAL_PROCESS_INVOLVED_IN_REPRODUCTION(GO-0003006)	DEVELOPMENTAL_PROCESS_INVOLVED_IN_REPRODUCTION(GO-0003006)		117	0.4117429	1.1924638	0.089770354	0.33340144	1.0	6356	tags=28%, list=17%, signal=34%
GLYCOSAMINOGLYCAN_METABOLIC_PROCESS(GO-0030203)	GLYCOSAMINOGLYCAN_METABOLIC_PROCESS(GO-0030203)		36	0.4948645	1.1920025	0.16427104	0.33359775	1.0	8847	tags=50%, list=23%, signal=65%
ENDOCYTOSIS(GO-0006897)	ENDOCYTOSIS(GO-0006897)		127	0.4110349	1.190454	0.0987395	0.33613202	1.0	9143	tags=34%, list=24%, signal=44%
CELL_AGING(GO-0007569)	CELL_AGING(GO-0007569)		33	0.49815744	1.1894706	0.17731959	0.33756268	1.0	7982	tags=30%, list=21%, signal=38%
REGULATION_OF_ACTIN_FILAMENT-BASED_PROCESS(GO-0032970)	REGULATION_OF_ACTIN_FILAMENT-BASED_PROCESS(GO-0032970)		90	0.4264127	1.188443	0.122621566	0.33906507	1.0	8237	tags=34%, list=22%, signal=44%
NEGATIVE_REGULATION_OF_INFLAMMATORY_RESPONSE(GO-0050728)	NEGATIVE_REGULATION_OF_INFLAMMATORY_RESPONSE(GO-0050728)		16	0.58044106	1.1878986	0.2184874	0.33960146	1.0	8815	tags=44%, list=23%, signal=57%
POSITIVE_REGULATION_OF_INTERLEUKIN-12_PRODUCTION(GO-0032735)	POSITIVE_REGULATION_OF_INTERLEUKIN-12_PRODUCTION(GO-0032735)		16	0.5809046	1.1864328	0.2392638	0.3419387	1.0	6333	tags=31%, list=17%, signal=37%
CELLULAR_RESPONSE_TO_NUTRIENT(GO-0031670)	CELLULAR_RESPONSE_TO_NUTRIENT(GO-0031670)		41	0.47881895	1.1863796	0.1904762	0.34137607	1.0	6796	tags=32%, list=18%, signal=39%
DETERMINATION_OF_LEFT-RIGHT_SYMMETRY(GO-0007368)	DETERMINATION_OF_LEFT-RIGHT_SYMMETRY(GO-0007368)		35	0.4935852	1.185865	0.16533865	0.34170076	1.0	8320	tags=43%, list=22%, signal=55%
POSITIVE_REGULATION_OF_PHOSPHATIDYLINOSITOL_3-KINASE_ACTIVITY(GO-0043552)	POSITIVE_REGULATION_OF_PHOSPHATIDYLINOSITOL_3-KINASE_ACTIVITY(GO-0043552)		18	0.5622679	1.1850998	0.2238806	0.34254438	1.0	5522	tags=33%, list=14%, signal=39%
REGULATION_OF_INTERFERON-BETA_PRODUCTION(GO-0032648)	REGULATION_OF_INTERFERON-BETA_PRODUCTION(GO-0032648)		19	0.5504597	1.1840545	0.21008404	0.3441077	1.0	6333	tags=26%, list=17%, signal=32%
SYNAPSE_ORGANIZATION(GO-0050808)	SYNAPSE_ORGANIZATION(GO-0050808)		40	0.47603443	1.1834594	0.18924303	0.34470427	1.0	9575	tags=40%, list=25%, signal=53%
PROTEIN_UBIQUITINATION_INVOLVED_IN_UBIQUITIN-DEPENDENT_PROTEIN_CATABOLIC_PROCESS(GO-0042787)	PROTEIN_UBIQUITINATION_INVOLVED_IN_UBIQUITIN-DEPENDENT_PROTEIN_CATABOLIC_PROCESS(GO-0042787)		17	0.5706073	1.1832786	0.23221758	0.34444258	1.0	1334	tags=12%, list=3%, signal=12%
O-GLYCAN_PROCESSING(GO-0016266)	O-GLYCAN_PROCESSING(GO-0016266)		47	0.4658759	1.1809012	0.16393442	0.3487079	1.0	3824	tags=15%, list=10%, signal=17%
POSITIVE_REGULATION_OF_CELL_ADHESION(GO-0045785)	POSITIVE_REGULATION_OF_CELL_ADHESION(GO-0045785)		58	0.4512914	1.1801097	0.15546219	0.3496449	1.0	7677	tags=47%, list=20%, signal=58%
NEGATIVE_REGULATION_OF_CELL-CELL_ADHESION(GO-0022408)	NEGATIVE_REGULATION_OF_CELL-CELL_ADHESION(GO-0022408)		18	0.5684819	1.1798332	0.24804688	0.34955403	1.0	6984	tags=33%, list=18%, signal=41%
MALE_SEX_DIFFERENTIATION(GO-0046661)	MALE_SEX_DIFFERENTIATION(GO-0046661)		41	0.47549653	1.1797234	0.16188525	0.34911537	1.0	5661	tags=34%, list=15%, signal=40%
ATP_METABOLIC_PROCESS(GO-0046034)	ATP_METABOLIC_PROCESS(GO-0046034)		64	0.44311753	1.1789545	0.16865079	0.35007632	1.0	6840	tags=16%, list=18%, signal=19%
NEGATIVE_REGULATION_OF_PROTEIN_PHOSPHORYLATION(GO-0001933)	NEGATIVE_REGULATION_OF_PROTEIN_PHOSPHORYLATION(GO-0001933)		36	0.48727974	1.1778381	0.1889117	0.3517277	1.0	7706	tags=44%, list=20%, signal=56%
FATTY_ACID_BETA-OXIDATION(GO-0006635)	FATTY_ACID_BETA-OXIDATION(GO-0006635)		32	0.4909123	1.1767871	0.20295984	0.35327575	1.0	10749	tags=47%, list=28%, signal=65%
CHOLESTEROL_EFFLUX(GO-0033344)	CHOLESTEROL_EFFLUX(GO-0033344)		20	0.5441312	1.1764197	0.22070312	0.35339156	1.0	3943	tags=20%, list=10%, signal=22%
REGULATION_OF_NEURON_DIFFERENTIATION(GO-0045664)	REGULATION_OF_NEURON_DIFFERENTIATION(GO-0045664)		118	0.40737614	1.1763208	0.11553785	0.3529859	1.0	7484	tags=28%, list=20%, signal=35%
AUTOPHAGY(GO-0006914)	AUTOPHAGY(GO-0006914)		23	0.52377456	1.1760687	0.20781893	0.35281068	1.0	7446	tags=26%, list=19%, signal=32%
REGULATION_OF_MAPK_CASCADE(GO-0043408)	REGULATION_OF_MAPK_CASCADE(GO-0043408)		191	0.38756353	1.1750004	0.08913043	0.3543904	1.0	7139	tags=26%, list=19%, signal=32%
PROTEIN_O-LINKED_GLYCOSYLATION(GO-0006493)	PROTEIN_O-LINKED_GLYCOSYLATION(GO-0006493)		55	0.45277208	1.1749138	0.16733068	0.35394216	1.0	3824	tags=15%, list=10%, signal=16%
GLYCEROPHOSPHOLIPID_METABOLIC_PROCESS(GO-0006650)	GLYCEROPHOSPHOLIPID_METABOLIC_PROCESS(GO-0006650)		91	0.41433623	1.1722865	0.121276595	0.35861653	1.0	6838	tags=20%, list=18%, signal=24%
CELLULAR_DEFENSE_RESPONSE(GO-0006968)	CELLULAR_DEFENSE_RESPONSE(GO-0006968)		50	0.45762268	1.1721715	0.18510638	0.3581907	1.0	6824	tags=36%, list=18%, signal=44%
ATP_BIOSYNTHETIC_PROCESS(GO-0006754)	ATP_BIOSYNTHETIC_PROCESS(GO-0006754)		17	0.5663366	1.1719154	0.23943663	0.3580265	1.0	11248	tags=35%, list=29%, signal=50%
REGULATION_OF_PROTEIN_TYROSINE_KINASE_ACTIVITY(GO-0061097)	REGULATION_OF_PROTEIN_TYROSINE_KINASE_ACTIVITY(GO-0061097)		34	0.4870719	1.1718637	0.19348268	0.35750192	1.0	6336	tags=21%, list=17%, signal=25%
MESONEPHROS_DEVELOPMENT(GO-0001823)	MESONEPHROS_DEVELOPMENT(GO-0001823)		16	0.5824812	1.1717465	0.2356688	0.35711682	1.0	9108	tags=63%, list=24%, signal=82%
DETECTION_OF_STIMULUS(GO-0051606)	DETECTION_OF_STIMULUS(GO-0051606)		90	0.4226477	1.1713032	0.14767933	0.3573935	1.0	7952	tags=36%, list=21%, signal=45%
RESPONSE_TO_GLUCOCORTICOID_STIMULUS(GO-0051384)	RESPONSE_TO_GLUCOCORTICOID_STIMULUS(GO-0051384)		16	0.57320607	1.17118	0.24509804	0.35700232	1.0	7980	tags=50%, list=21%, signal=63%
DRUG_METABOLIC_PROCESS(GO-0017144)	DRUG_METABOLIC_PROCESS(GO-0017144)		31	0.49242088	1.1709989	0.18852459	0.356738	1.0	2391	tags=19%, list=6%, signal=21%
REGULATION_OF_NEURON_PROJECTION_DEVELOPMENT(GO-0010975)	REGULATION_OF_NEURON_PROJECTION_DEVELOPMENT(GO-0010975)		85	0.42387807	1.1709231	0.1618497	0.3562175	1.0	6474	tags=26%, list=17%, signal=31%
REGULATION_OF_EPIDERMIS_DEVELOPMENT(GO-0045682)	REGULATION_OF_EPIDERMIS_DEVELOPMENT(GO-0045682)		16	0.5626038	1.1705514	0.24843423	0.35636103	1.0	7821	tags=44%, list=20%, signal=55%
POSITIVE_REGULATION_OF_NEURON_DIFFERENTIATION(GO-0045666)	POSITIVE_REGULATION_OF_NEURON_DIFFERENTIATION(GO-0045666)		20	0.5374689	1.1704186	0.21118012	0.35598573	1.0	5085	tags=20%, list=13%, signal=23%
CALCIUM-MEDIATED_SIGNALING(GO-0019722)	CALCIUM-MEDIATED_SIGNALING(GO-0019722)		30	0.49715886	1.1694098	0.2319149	0.35738873	1.0	6682	tags=43%, list=17%, signal=52%
PURINE_NUCLEOTIDE_METABOLIC_PROCESS(GO-0006163)	PURINE_NUCLEOTIDE_METABOLIC_PROCESS(GO-0006163)		261	0.37473932	1.1689477	0.06625259	0.35772893	1.0	6851	tags=20%, list=18%, signal=24%
SMALL_GTPASE_MEDIATED_SIGNAL_TRANSDUCTION(GO-0007264)	SMALL_GTPASE_MEDIATED_SIGNAL_TRANSDUCTION(GO-0007264)		200	0.3891499	1.1684366	0.11086474	0.3581389	1.0	8206	tags=26%, list=21%, signal=34%
REGULATION_OF_AUTOPHAGY(GO-0010506)	REGULATION_OF_AUTOPHAGY(GO-0010506)		24	0.52475053	1.1678646	0.22903885	0.35878432	1.0	2113	tags=13%, list=6%, signal=13%
POSITIVE_REGULATION_OF_MAP_KINASE_ACTIVITY(GO-0043406)	POSITIVE_REGULATION_OF_MAP_KINASE_ACTIVITY(GO-0043406)		112	0.41182247	1.1672139	0.1206544	0.35954615	1.0	6911	tags=24%, list=18%, signal=29%
PYRIMIDINE_NUCLEOSIDE_CATABOLIC_PROCESS(GO-0046135)	PYRIMIDINE_NUCLEOSIDE_CATABOLIC_PROCESS(GO-0046135)		18	0.5379496	1.1670015	0.24380165	0.3593026	1.0	3033	tags=17%, list=8%, signal=18%
EMBRYONIC_DIGESTIVE_TRACT_DEVELOPMENT(GO-0048566)	EMBRYONIC_DIGESTIVE_TRACT_DEVELOPMENT(GO-0048566)		17	0.5616029	1.1669518	0.25686276	0.35875258	1.0	6102	tags=47%, list=16%, signal=56%
FATTY_ACID_METABOLIC_PROCESS(GO-0006631)	FATTY_ACID_METABOLIC_PROCESS(GO-0006631)		113	0.4093706	1.1655315	0.13232104	0.3611171	1.0	8288	tags=33%, list=22%, signal=42%
REGULATION_OF_TOR_SIGNALING_CASCADE(GO-0032006)	REGULATION_OF_TOR_SIGNALING_CASCADE(GO-0032006)		15	0.5790712	1.1649165	0.25502008	0.36177692	1.0	10644	tags=53%, list=28%, signal=74%
RESPONSE_TO_EXTRACELLULAR_STIMULUS(GO-0009991)	RESPONSE_TO_EXTRACELLULAR_STIMULUS(GO-0009991)		123	0.39925522	1.1645311	0.11642411	0.36194974	1.0	6796	tags=24%, list=18%, signal=30%
POSITIVE_REGULATION_OF_PROTEASOMAL_UBIQUITIN-DEPENDENT_PROTEIN_CATABOLIC_PROCESS(GO-0032436)	POSITIVE_REGULATION_OF_PROTEASOMAL_UBIQUITIN-DEPENDENT_PROTEIN_CATABOLIC_PROCESS(GO-0032436)		26	0.5155417	1.1644994	0.19532908	0.36137393	1.0	7633	tags=31%, list=20%, signal=38%
REGULATION_OF_JAK-STAT_CASCADE(GO-0046425)	REGULATION_OF_JAK-STAT_CASCADE(GO-0046425)		50	0.46165475	1.1634786	0.20545073	0.36279732	1.0	7307	tags=38%, list=19%, signal=47%
TUBE_FORMATION(GO-0035148)	TUBE_FORMATION(GO-0035148)		28	0.50029284	1.1633176	0.22826087	0.36248097	1.0	6821	tags=21%, list=18%, signal=26%
CELL_CYCLE_ARREST(GO-0007050)	CELL_CYCLE_ARREST(GO-0007050)		90	0.42302114	1.1631309	0.15334773	0.3622584	1.0	9436	tags=33%, list=25%, signal=44%
PURINE_NUCLEOTIDE_BIOSYNTHETIC_PROCESS(GO-0006164)	PURINE_NUCLEOTIDE_BIOSYNTHETIC_PROCESS(GO-0006164)		65	0.43684036	1.1629273	0.1656051	0.36200985	1.0	6512	tags=23%, list=17%, signal=28%
HEMOPOIESIS(GO-0030097)	HEMOPOIESIS(GO-0030097)		137	0.3955622	1.1626806	0.10460251	0.36190268	1.0	7514	tags=28%, list=20%, signal=34%
REGULATION_OF_PROTEIN_CATABOLIC_PROCESS(GO-0042176)	REGULATION_OF_PROTEIN_CATABOLIC_PROCESS(GO-0042176)		87	0.4199022	1.1623304	0.14884695	0.36191598	1.0	7699	tags=26%, list=20%, signal=33%
REGULATION_OF_CELL-CELL_ADHESION(GO-0022407)	REGULATION_OF_CELL-CELL_ADHESION(GO-0022407)		45	0.45882338	1.1604147	0.19642857	0.36528802	1.0	6279	tags=33%, list=16%, signal=40%
REGULATION_OF_CYTOKINE_PRODUCTION_INVOLVED_IN_IMMUNE_RESPONSE(GO-0002718)	REGULATION_OF_CYTOKINE_PRODUCTION_INVOLVED_IN_IMMUNE_RESPONSE(GO-0002718)		26	0.5012881	1.1603842	0.22875817	0.3647419	1.0	5487	tags=35%, list=14%, signal=40%
REGULATION_OF_PHOSPHATIDYLINOSITOL_3-KINASE_ACTIVITY(GO-0043551)	REGULATION_OF_PHOSPHATIDYLINOSITOL_3-KINASE_ACTIVITY(GO-0043551)		19	0.54136044	1.1594663	0.23780487	0.36614898	1.0	6838	tags=37%, list=18%, signal=45%
HOMOTYPIC_CELL-CELL_ADHESION(GO-0034109)	HOMOTYPIC_CELL-CELL_ADHESION(GO-0034109)		18	0.54348564	1.1585158	0.24793388	0.3674276	1.0	5896	tags=28%, list=15%, signal=33%
INDUCTION_OF_APOPTOSIS_BY_EXTRACELLULAR_SIGNALS(GO-0008624)	INDUCTION_OF_APOPTOSIS_BY_EXTRACELLULAR_SIGNALS(GO-0008624)		107	0.40373197	1.155892	0.15536106	0.3726029	1.0	7383	tags=21%, list=19%, signal=25%
POSITIVE_REGULATION_OF_DNA_BINDING(GO-0043388)	POSITIVE_REGULATION_OF_DNA_BINDING(GO-0043388)		18	0.5471767	1.1547816	0.2674897	0.37446922	1.0	9786	tags=56%, list=26%, signal=75%
REGULATION_OF_SYSTEMIC_ARTERIAL_BLOOD_PRESSURE(GO-0003073)	REGULATION_OF_SYSTEMIC_ARTERIAL_BLOOD_PRESSURE(GO-0003073)		32	0.49479112	1.1545762	0.22334003	0.37424508	1.0	8027	tags=47%, list=21%, signal=59%
REGULATION_OF_CELLULAR_RESPONSE_TO_INSULIN_STIMULUS(GO-1900076)	REGULATION_OF_CELLULAR_RESPONSE_TO_INSULIN_STIMULUS(GO-1900076)		17	0.54905957	1.1532692	0.3031496	0.37638113	1.0	5125	tags=24%, list=13%, signal=27%
TRANSFERRIN_TRANSPORT(GO-0033572)	TRANSFERRIN_TRANSPORT(GO-0033572)		29	0.4929907	1.1531119	0.22803347	0.37604156	1.0	12671	tags=59%, list=33%, signal=88%
NEGATIVE_REGULATION_OF_TRANSCRIPTION_FACTOR_IMPORT_INTO_NUCLEUS(GO-0042992)	NEGATIVE_REGULATION_OF_TRANSCRIPTION_FACTOR_IMPORT_INTO_NUCLEUS(GO-0042992)		15	0.57525635	1.1530806	0.2764706	0.37545538	1.0	11822	tags=53%, list=31%, signal=77%
PHOSPHOLIPID_METABOLIC_PROCESS(GO-0006644)	PHOSPHOLIPID_METABOLIC_PROCESS(GO-0006644)		111	0.40110075	1.1521097	0.14439656	0.37700856	1.0	6838	tags=20%, list=18%, signal=24%
NEGATIVE_REGULATION_OF_SECRETION(GO-0051048)	NEGATIVE_REGULATION_OF_SECRETION(GO-0051048)		51	0.4470364	1.15184	0.1961207	0.37690902	1.0	10926	tags=57%, list=29%, signal=79%
REGULATION_OF_LIPID_BIOSYNTHETIC_PROCESS(GO-0046890)	REGULATION_OF_LIPID_BIOSYNTHETIC_PROCESS(GO-0046890)		52	0.45225242	1.1516528	0.19361702	0.37665454	1.0	5647	tags=23%, list=15%, signal=27%
MAMMARY_GLAND_DEVELOPMENT(GO-0030879)	MAMMARY_GLAND_DEVELOPMENT(GO-0030879)		29	0.49545008	1.1513542	0.23819302	0.37658837	1.0	7579	tags=41%, list=20%, signal=52%
POSITIVE_REGULATION_OF_NEURON_PROJECTION_DEVELOPMENT(GO-0010976)	POSITIVE_REGULATION_OF_NEURON_PROJECTION_DEVELOPMENT(GO-0010976)		25	0.50548714	1.1498418	0.2397541	0.37926662	1.0	8558	tags=40%, list=22%, signal=51%
QUATERNARY_AMMONIUM_GROUP_TRANSPORT(GO-0015697)	QUATERNARY_AMMONIUM_GROUP_TRANSPORT(GO-0015697)		16	0.557904	1.1490564	0.2793177	0.38033617	1.0	8527	tags=50%, list=22%, signal=64%
REGULATION_OF_RHO_PROTEIN_SIGNAL_TRANSDUCTION(GO-0035023)	REGULATION_OF_RHO_PROTEIN_SIGNAL_TRANSDUCTION(GO-0035023)		82	0.4158159	1.1483403	0.17165668	0.38129613	1.0	7969	tags=26%, list=21%, signal=32%
REGULATION_OF_LIPID_KINASE_ACTIVITY(GO-0043550)	REGULATION_OF_LIPID_KINASE_ACTIVITY(GO-0043550)		24	0.50140446	1.1479707	0.2489083	0.38153312	1.0	6838	tags=33%, list=18%, signal=41%
MALE_GONAD_DEVELOPMENT(GO-0008584)	MALE_GONAD_DEVELOPMENT(GO-0008584)		37	0.4748099	1.1476103	0.2195122	0.38175544	1.0	5661	tags=35%, list=15%, signal=41%
POSITIVE_REGULATION_OF_CYTOKINE_BIOSYNTHETIC_PROCESS(GO-0042108)	POSITIVE_REGULATION_OF_CYTOKINE_BIOSYNTHETIC_PROCESS(GO-0042108)		34	0.47634226	1.145663	0.225	0.38550186	1.0	5487	tags=32%, list=14%, signal=38%
REGULATION_OF_PROTEOLYSIS(GO-0030162)	REGULATION_OF_PROTEOLYSIS(GO-0030162)		85	0.414027	1.1452122	0.17521368	0.38580403	1.0	7653	tags=24%, list=20%, signal=29%
LOCOMOTORY_BEHAVIOR(GO-0007626)	LOCOMOTORY_BEHAVIOR(GO-0007626)		18	0.548656	1.1449862	0.2742616	0.38567168	1.0	8339	tags=33%, list=22%, signal=43%
PEPTIDE_TRANSPORT(GO-0015833)	PEPTIDE_TRANSPORT(GO-0015833)		18	0.54182065	1.1431148	0.27935222	0.38917893	1.0	8323	tags=39%, list=22%, signal=50%
PLASMA_MEMBRANE_ORGANIZATION(GO-0007009)	PLASMA_MEMBRANE_ORGANIZATION(GO-0007009)		23	0.50953984	1.1429979	0.24025974	0.3887909	1.0	5896	tags=26%, list=15%, signal=31%
LYMPHOCYTE_PROLIFERATION(GO-0046651)	LYMPHOCYTE_PROLIFERATION(GO-0046651)		15	0.56132233	1.1412632	0.2915811	0.39206272	1.0	3073	tags=20%, list=8%, signal=22%
NEGATIVE_REGULATION_OF_TRANSFERASE_ACTIVITY(GO-0051348)	NEGATIVE_REGULATION_OF_TRANSFERASE_ACTIVITY(GO-0051348)		106	0.40132773	1.1405364	0.1625	0.39310673	1.0	9268	tags=33%, list=24%, signal=43%
POSITIVE_REGULATION_OF_LYMPHOCYTE_PROLIFERATION(GO-0050671)	POSITIVE_REGULATION_OF_LYMPHOCYTE_PROLIFERATION(GO-0050671)		50	0.44332495	1.1404005	0.20654397	0.3927144	1.0	6972	tags=32%, list=18%, signal=39%
NEGATIVE_REGULATION_OF_TRANSFORMING_GROWTH_FACTOR_BETA_RECEPTOR_SIGNALING_PATHWAY(GO-0030512)	NEGATIVE_REGULATION_OF_TRANSFORMING_GROWTH_FACTOR_BETA_RECEPTOR_SIGNALING_PATHWAY(GO-0030512)		24	0.51451874	1.137911	0.2617587	0.39776742	1.0	6079	tags=38%, list=16%, signal=45%
SYNAPSE_ASSEMBLY(GO-0007416)	SYNAPSE_ASSEMBLY(GO-0007416)		27	0.4970965	1.1374089	0.25050917	0.39815265	1.0	10357	tags=52%, list=27%, signal=71%
POSITIVE_REGULATION_OF_T_CELL_ACTIVATION(GO-0050870)	POSITIVE_REGULATION_OF_T_CELL_ACTIVATION(GO-0050870)		120	0.39357498	1.137152	0.17671518	0.39810267	1.0	6916	tags=25%, list=18%, signal=30%
REGULATION_OF_CELL_PROJECTION_ORGANIZATION(GO-0031344)	REGULATION_OF_CELL_PROJECTION_ORGANIZATION(GO-0031344)		111	0.39712775	1.1367617	0.16632016	0.39837334	1.0	8352	tags=34%, list=22%, signal=44%
PHAGOCYTOSIS(GO-0006909)	PHAGOCYTOSIS(GO-0006909)		32	0.4810398	1.1353921	0.24236253	0.40082934	1.0	9121	tags=44%, list=24%, signal=57%
GOLGI_ORGANIZATION(GO-0007030)	GOLGI_ORGANIZATION(GO-0007030)		22	0.5072736	1.1349721	0.2559055	0.40109396	1.0	10642	tags=41%, list=28%, signal=57%
REGULATION_OF_RAS_GTPASE_ACTIVITY(GO-0032318)	REGULATION_OF_RAS_GTPASE_ACTIVITY(GO-0032318)		91	0.4020095	1.1315424	0.19956616	0.40820122	1.0	9329	tags=32%, list=24%, signal=42%
SENSORY_PERCEPTION_OF_CHEMICAL_STIMULUS(GO-0007606)	SENSORY_PERCEPTION_OF_CHEMICAL_STIMULUS(GO-0007606)		35	0.46746325	1.1312627	0.25786164	0.40817693	1.0	5789	tags=29%, list=15%, signal=34%
CELLULAR_BIOGENIC_AMINE_METABOLIC_PROCESS(GO-0006576)	CELLULAR_BIOGENIC_AMINE_METABOLIC_PROCESS(GO-0006576)		62	0.4255456	1.1307911	0.21767241	0.4086263	1.0	5779	tags=24%, list=15%, signal=28%
PHOSPHATIDYLCHOLINE_METABOLIC_PROCESS(GO-0046470)	PHOSPHATIDYLCHOLINE_METABOLIC_PROCESS(GO-0046470)		17	0.5499287	1.130588	0.27868852	0.40843603	1.0	10870	tags=53%, list=28%, signal=74%
PROTEIN_LOCALIZATION_TO_NUCLEUS(GO-0034504)	PROTEIN_LOCALIZATION_TO_NUCLEUS(GO-0034504)		68	0.4221219	1.1295168	0.22064777	0.4101259	1.0	9155	tags=37%, list=24%, signal=48%
POSITIVE_REGULATION_OF_TYROSINE_PHOSPHORYLATION_OF_STAT3_PROTEIN(GO-0042517)	POSITIVE_REGULATION_OF_TYROSINE_PHOSPHORYLATION_OF_STAT3_PROTEIN(GO-0042517)		19	0.53186613	1.1292238	0.2955032	0.41019928	1.0	5993	tags=47%, list=16%, signal=56%
POSITIVE_REGULATION_OF_CELL-SUBSTRATE_ADHESION(GO-0010811)	POSITIVE_REGULATION_OF_CELL-SUBSTRATE_ADHESION(GO-0010811)		18	0.530193	1.1280482	0.26970956	0.41221967	1.0	7652	tags=39%, list=20%, signal=49%
CELLULAR_RESPONSE_TO_NUTRIENT_LEVELS(GO-0031669)	CELLULAR_RESPONSE_TO_NUTRIENT_LEVELS(GO-0031669)		77	0.41029516	1.1257794	0.19087137	0.41687632	1.0	6796	tags=23%, list=18%, signal=28%
LEARNING(GO-0007612)	LEARNING(GO-0007612)		21	0.5154403	1.1215354	0.2857143	0.42610067	1.0	10353	tags=43%, list=27%, signal=59%
CENTRAL_NERVOUS_SYSTEM_DEVELOPMENT(GO-0007417)	CENTRAL_NERVOUS_SYSTEM_DEVELOPMENT(GO-0007417)		206	0.36682013	1.1208175	0.1492205	0.42705423	1.0	7573	tags=28%, list=20%, signal=35%
REGULATION_OF_DEVELOPMENTAL_GROWTH(GO-0048638)	REGULATION_OF_DEVELOPMENTAL_GROWTH(GO-0048638)		37	0.45852023	1.120133	0.26293105	0.4279406	1.0	5926	tags=24%, list=15%, signal=29%
CELLULAR_RESPONSE_TO_MECHANICAL_STIMULUS(GO-0071260)	CELLULAR_RESPONSE_TO_MECHANICAL_STIMULUS(GO-0071260)		43	0.44191855	1.1197917	0.24173553	0.42809126	1.0	8639	tags=47%, list=23%, signal=60%
EPITHELIAL_TUBE_FORMATION(GO-0072175)	EPITHELIAL_TUBE_FORMATION(GO-0072175)		27	0.48554263	1.1195469	0.2838983	0.42797753	1.0	6821	tags=19%, list=18%, signal=23%
MONOCARBOXYLIC_ACID_METABOLIC_PROCESS(GO-0032787)	MONOCARBOXYLIC_ACID_METABOLIC_PROCESS(GO-0032787)		188	0.36840352	1.1194396	0.15221988	0.42752492	1.0	8358	tags=32%, list=22%, signal=41%
DIGESTIVE_TRACT_MORPHOGENESIS(GO-0048546)	DIGESTIVE_TRACT_MORPHOGENESIS(GO-0048546)		17	0.54113394	1.118163	0.30396476	0.4297959	1.0	7276	tags=59%, list=19%, signal=73%
RESPONSE_TO_NUTRIENT(GO-0007584)	RESPONSE_TO_NUTRIENT(GO-0007584)		71	0.40941703	1.1166555	0.21802935	0.43278968	1.0	6350	tags=27%, list=17%, signal=32%
NEGATIVE_REGULATION_OF_MAPK_CASCADE(GO-0043409)	NEGATIVE_REGULATION_OF_MAPK_CASCADE(GO-0043409)		42	0.44801202	1.1161985	0.22222222	0.43327326	1.0	8053	tags=26%, list=21%, signal=33%
VESICLE-MEDIATED_TRANSPORT(GO-0016192)	VESICLE-MEDIATED_TRANSPORT(GO-0016192)		426	0.34719437	1.1157466	0.114893615	0.43365714	1.0	10659	tags=39%, list=28%, signal=53%
NEGATIVE_REGULATION_OF_TRANSPORT(GO-0051051)	NEGATIVE_REGULATION_OF_TRANSPORT(GO-0051051)		132	0.38570324	1.115048	0.20576131	0.43456388	1.0	8818	tags=37%, list=23%, signal=48%
POSITIVE_REGULATION_OF_JUN_KINASE_ACTIVITY(GO-0043507)	POSITIVE_REGULATION_OF_JUN_KINASE_ACTIVITY(GO-0043507)		32	0.46439955	1.1147517	0.27118644	0.43456063	1.0	8754	tags=34%, list=23%, signal=45%
REGULATION_OF_TYROSINE_PHOSPHORYLATION_OF_STAT3_PROTEIN(GO-0042516)	REGULATION_OF_TYROSINE_PHOSPHORYLATION_OF_STAT3_PROTEIN(GO-0042516)		22	0.5065591	1.11458	0.2801724	0.43427074	1.0	5993	tags=41%, list=16%, signal=48%
MAMMARY_GLAND_EPITHELIUM_DEVELOPMENT(GO-0061180)	MAMMARY_GLAND_EPITHELIUM_DEVELOPMENT(GO-0061180)		16	0.5484714	1.1144606	0.294	0.43385202	1.0	1222	tags=19%, list=3%, signal=19%
POSITIVE_REGULATION_OF_MAPK_CASCADE(GO-0043410)	POSITIVE_REGULATION_OF_MAPK_CASCADE(GO-0043410)		101	0.3914723	1.1131932	0.19389978	0.43633133	1.0	6245	tags=26%, list=16%, signal=31%
CELLULAR_LIPID_CATABOLIC_PROCESS(GO-0044242)	CELLULAR_LIPID_CATABOLIC_PROCESS(GO-0044242)		69	0.411593	1.1128379	0.24547283	0.43649	1.0	8178	tags=30%, list=21%, signal=39%
NUCLEOBASE-CONTAINING_SMALL_MOLECULE_METABOLIC_PROCESS(GO-0055086)	NUCLEOBASE-CONTAINING_SMALL_MOLECULE_METABOLIC_PROCESS(GO-0055086)		356	0.34745514	1.1127437	0.10185185	0.43601325	1.0	8370	tags=22%, list=22%, signal=28%
NUCLEOTIDE_METABOLIC_PROCESS(GO-0009117)	NUCLEOTIDE_METABOLIC_PROCESS(GO-0009117)		308	0.35265177	1.1127212	0.11965812	0.4353849	1.0	6851	tags=18%, list=18%, signal=21%
EPITHELIAL_CELL_PROLIFERATION(GO-0050673)	EPITHELIAL_CELL_PROLIFERATION(GO-0050673)		20	0.5211046	1.1102008	0.28512397	0.44069314	1.0	7276	tags=40%, list=19%, signal=49%
AGING(GO-0007568)	AGING(GO-0007568)		40	0.4491668	1.1098925	0.2674897	0.44083297	1.0	7982	tags=30%, list=21%, signal=38%
POSITIVE_REGULATION_OF_LIPID_CATABOLIC_PROCESS(GO-0050996)	POSITIVE_REGULATION_OF_LIPID_CATABOLIC_PROCESS(GO-0050996)		16	0.5447303	1.1084626	0.3257143	0.443662	1.0	5133	tags=31%, list=13%, signal=36%
GLYCOSAMINOGLYCAN_BIOSYNTHETIC_PROCESS(GO-0006024)	GLYCOSAMINOGLYCAN_BIOSYNTHETIC_PROCESS(GO-0006024)		26	0.48888263	1.1061585	0.2857143	0.44832265	1.0	8646	tags=50%, list=23%, signal=65%
NERVE_GROWTH_FACTOR_RECEPTOR_SIGNALING_PATHWAY(GO-0048011)	NERVE_GROWTH_FACTOR_RECEPTOR_SIGNALING_PATHWAY(GO-0048011)		205	0.36004922	1.1054994	0.15126051	0.44917825	1.0	10344	tags=36%, list=27%, signal=49%
NUCLEOSIDE_TRIPHOSPHATE_BIOSYNTHETIC_PROCESS(GO-0009142)	NUCLEOSIDE_TRIPHOSPHATE_BIOSYNTHETIC_PROCESS(GO-0009142)		19	0.5229326	1.1046718	0.3095723	0.45046574	1.0	11248	tags=32%, list=29%, signal=45%
OUTFLOW_TRACT_MORPHOGENESIS(GO-0003151)	OUTFLOW_TRACT_MORPHOGENESIS(GO-0003151)		22	0.50804496	1.102482	0.29484537	0.45512953	1.0	5892	tags=36%, list=15%, signal=43%
REGULATION_OF_RAS_PROTEIN_SIGNAL_TRANSDUCTION(GO-0046578)	REGULATION_OF_RAS_PROTEIN_SIGNAL_TRANSDUCTION(GO-0046578)		115	0.37913483	1.1023064	0.19693655	0.45484793	1.0	9329	tags=33%, list=24%, signal=44%
REGULATION_OF_ACTIN_CYTOSKELETON_ORGANIZATION(GO-0032956)	REGULATION_OF_ACTIN_CYTOSKELETON_ORGANIZATION(GO-0032956)		86	0.40243676	1.1007577	0.24786325	0.4579607	1.0	8237	tags=34%, list=22%, signal=43%
DEVELOPMENTAL_GROWTH_INVOLVED_IN_MORPHOGENESIS(GO-0060560)	DEVELOPMENTAL_GROWTH_INVOLVED_IN_MORPHOGENESIS(GO-0060560)		22	0.49981427	1.100399	0.2851064	0.45815885	1.0	6403	tags=32%, list=17%, signal=38%
BONE_MORPHOGENESIS(GO-0060349)	BONE_MORPHOGENESIS(GO-0060349)		18	0.51828986	1.0988462	0.31983805	0.46111995	1.0	6460	tags=44%, list=17%, signal=53%
NEGATIVE_REGULATION_OF_BLOOD_COAGULATION(GO-0030195)	NEGATIVE_REGULATION_OF_BLOOD_COAGULATION(GO-0030195)		26	0.48701182	1.0985146	0.2983871	0.4612712	1.0	6253	tags=42%, list=16%, signal=51%
URETERIC_BUD_DEVELOPMENT(GO-0001657)	URETERIC_BUD_DEVELOPMENT(GO-0001657)		27	0.47694802	1.0973818	0.314346	0.4633218	1.0	9108	tags=52%, list=24%, signal=68%
REGULATION_OF_LIPID_STORAGE(GO-0010883)	REGULATION_OF_LIPID_STORAGE(GO-0010883)		22	0.5022846	1.0969988	0.31589958	0.4635647	1.0	11327	tags=73%, list=30%, signal=103%
ATP_CATABOLIC_PROCESS(GO-0006200)	ATP_CATABOLIC_PROCESS(GO-0006200)		54	0.4244574	1.0969859	0.2851638	0.4628797	1.0	6840	tags=15%, list=18%, signal=18%
G-PROTEIN_SIGNALING__COUPLED_TO_CYCLIC_NUCLEOTIDE_SECOND_MESSENGER(GO-0007187)	G-PROTEIN_SIGNALING__COUPLED_TO_CYCLIC_NUCLEOTIDE_SECOND_MESSENGER(GO-0007187)		90	0.3916935	1.0962435	0.27074236	0.46404272	1.0	6040	tags=24%, list=16%, signal=29%
POSITIVE_REGULATION_OF_CELL-MATRIX_ADHESION(GO-0001954)	POSITIVE_REGULATION_OF_CELL-MATRIX_ADHESION(GO-0001954)		16	0.53878117	1.095424	0.34126985	0.4653392	1.0	8658	tags=44%, list=23%, signal=57%
ELEVATION_OF_CYTOSOLIC_CALCIUM_ION_CONCENTRATION(GO-0007204)	ELEVATION_OF_CYTOSOLIC_CALCIUM_ION_CONCENTRATION(GO-0007204)		77	0.4031796	1.0953281	0.25531915	0.46488935	1.0	6097	tags=30%, list=16%, signal=35%
NEGATIVE_REGULATION_OF_COAGULATION(GO-0050819)	NEGATIVE_REGULATION_OF_COAGULATION(GO-0050819)		28	0.46954855	1.0938678	0.28737864	0.46781313	1.0	6253	tags=39%, list=16%, signal=47%
REGULATION_OF_TYPE_I_INTERFERON-MEDIATED_SIGNALING_PATHWAY(GO-0060338)	REGULATION_OF_TYPE_I_INTERFERON-MEDIATED_SIGNALING_PATHWAY(GO-0060338)		29	0.47343117	1.093027	0.2994129	0.4691805	1.0	6288	tags=28%, list=16%, signal=33%
CELLULAR_CATION_HOMEOSTASIS(GO-0030003)	CELLULAR_CATION_HOMEOSTASIS(GO-0030003)		190	0.35921127	1.0926422	0.18997912	0.46937817	1.0	6097	tags=19%, list=16%, signal=23%
REGULATION_OF_BLOOD_COAGULATION(GO-0030193)	REGULATION_OF_BLOOD_COAGULATION(GO-0030193)		42	0.43352142	1.092037	0.27753305	0.47026315	1.0	6253	tags=31%, list=16%, signal=37%
REGULATION_OF_DENDRITE_MORPHOGENESIS(GO-0048814)	REGULATION_OF_DENDRITE_MORPHOGENESIS(GO-0048814)		17	0.52200586	1.0918171	0.31557378	0.47015968	1.0	6474	tags=41%, list=17%, signal=50%
CELL_JUNCTION_ASSEMBLY(GO-0034329)	CELL_JUNCTION_ASSEMBLY(GO-0034329)		110	0.37889943	1.0917124	0.24701196	0.4697279	1.0	9050	tags=35%, list=24%, signal=46%
POSITIVE_REGULATION_OF_ACTIN_FILAMENT_BUNDLE_ASSEMBLY(GO-0032233)	POSITIVE_REGULATION_OF_ACTIN_FILAMENT_BUNDLE_ASSEMBLY(GO-0032233)		22	0.50391036	1.0915763	0.33264464	0.46933597	1.0	6269	tags=32%, list=16%, signal=38%
CELLULAR_METAL_ION_HOMEOSTASIS(GO-0006875)	CELLULAR_METAL_ION_HOMEOSTASIS(GO-0006875)		171	0.3633319	1.0914415	0.1987315	0.46898922	1.0	6097	tags=20%, list=16%, signal=24%
DEVELOPMENTAL_GROWTH(GO-0048589)	DEVELOPMENTAL_GROWTH(GO-0048589)		40	0.43679464	1.0905414	0.31	0.4704142	1.0	1843	tags=15%, list=5%, signal=16%
POSITIVE_REGULATION_OF_AXONOGENESIS(GO-0050772)	POSITIVE_REGULATION_OF_AXONOGENESIS(GO-0050772)		18	0.51076055	1.0892688	0.34285715	0.47281718	1.0	1294	tags=11%, list=3%, signal=11%
CYCLIC-NUCLEOTIDE-MEDIATED_SIGNALING(GO-0019935)	CYCLIC-NUCLEOTIDE-MEDIATED_SIGNALING(GO-0019935)		100	0.38607898	1.089241	0.24190065	0.47216508	1.0	6040	tags=23%, list=16%, signal=27%
FAT_CELL_DIFFERENTIATION(GO-0045444)	FAT_CELL_DIFFERENTIATION(GO-0045444)		26	0.47392365	1.0887225	0.31223628	0.47275075	1.0	7649	tags=23%, list=20%, signal=29%
PHENOL-CONTAINING_COMPOUND_METABOLIC_PROCESS(GO-0018958)	PHENOL-CONTAINING_COMPOUND_METABOLIC_PROCESS(GO-0018958)		19	0.5156131	1.0874705	0.30142567	0.47535095	1.0	6724	tags=47%, list=18%, signal=57%
INTRACELLULAR_RECEPTOR_MEDIATED_SIGNALING_PATHWAY(GO-0030522)	INTRACELLULAR_RECEPTOR_MEDIATED_SIGNALING_PATHWAY(GO-0030522)		96	0.38408843	1.0862505	0.23399559	0.47770825	1.0	7130	tags=23%, list=19%, signal=28%
BILE_ACID_BIOSYNTHETIC_PROCESS(GO-0006699)	BILE_ACID_BIOSYNTHETIC_PROCESS(GO-0006699)		19	0.5092464	1.0855767	0.3304904	0.47872633	1.0	938	tags=11%, list=2%, signal=11%
NEGATIVE_REGULATION_OF_INTRACELLULAR_PROTEIN_KINASE_CASCADE(GO-0010741)	NEGATIVE_REGULATION_OF_INTRACELLULAR_PROTEIN_KINASE_CASCADE(GO-0010741)		68	0.4033785	1.0844438	0.27348644	0.48092398	1.0	8703	tags=31%, list=23%, signal=40%
CATION_TRANSPORT(GO-0006812)	CATION_TRANSPORT(GO-0006812)		253	0.34858492	1.084289	0.18300654	0.4806039	1.0	6974	tags=20%, list=18%, signal=24%
HORMONE-MEDIATED_SIGNALING_PATHWAY(GO-0009755)	HORMONE-MEDIATED_SIGNALING_PATHWAY(GO-0009755)		23	0.48794872	1.0838186	0.331384	0.4811323	1.0	10105	tags=52%, list=26%, signal=71%
NEGATIVE_REGULATION_OF_CATALYTIC_ACTIVITY(GO-0043086)	NEGATIVE_REGULATION_OF_CATALYTIC_ACTIVITY(GO-0043086)		370	0.33988014	1.083619	0.17948718	0.4809765	1.0	8098	tags=23%, list=21%, signal=29%
RESPONSE_TO_TOXIN(GO-0009636)	RESPONSE_TO_TOXIN(GO-0009636)		27	0.47317624	1.0820667	0.3135246	0.48425913	1.0	5428	tags=19%, list=14%, signal=22%
POSITIVE_REGULATION_OF_GLUCOSE_METABOLIC_PROCESS(GO-0010907)	POSITIVE_REGULATION_OF_GLUCOSE_METABOLIC_PROCESS(GO-0010907)		20	0.5002192	1.0813026	0.33050847	0.485373	1.0	10926	tags=60%, list=29%, signal=84%
REGULATION_OF_ERK1_AND_ERK2_CASCADE(GO-0070372)	REGULATION_OF_ERK1_AND_ERK2_CASCADE(GO-0070372)		76	0.39433962	1.0793669	0.274	0.4894613	1.0	7139	tags=30%, list=19%, signal=37%
ORGANELLE_TRANSPORT_ALONG_MICROTUBULE(GO-0072384)	ORGANELLE_TRANSPORT_ALONG_MICROTUBULE(GO-0072384)		15	0.5345647	1.076458	0.35643566	0.49618787	1.0	9658	tags=40%, list=25%, signal=53%
EPIDERMIS_DEVELOPMENT(GO-0008544)	EPIDERMIS_DEVELOPMENT(GO-0008544)		93	0.38490513	1.0750669	0.25	0.499075	1.0	7401	tags=38%, list=19%, signal=47%
CYTOSOLIC_CALCIUM_ION_HOMEOSTASIS(GO-0051480)	CYTOSOLIC_CALCIUM_ION_HOMEOSTASIS(GO-0051480)		84	0.39000565	1.0749712	0.2857143	0.4985873	1.0	6097	tags=27%, list=16%, signal=32%
PROTEIN_LIPIDATION(GO-0006497)	PROTEIN_LIPIDATION(GO-0006497)		30	0.46035415	1.0745691	0.35281837	0.4988745	1.0	8946	tags=20%, list=23%, signal=26%
ACTIN_FILAMENT_BUNDLE_ASSEMBLY(GO-0051017)	ACTIN_FILAMENT_BUNDLE_ASSEMBLY(GO-0051017)		15	0.5295523	1.0742297	0.36831275	0.49896726	1.0	10217	tags=47%, list=27%, signal=64%
CELLULAR_RESPONSE_TO_VASCULAR_ENDOTHELIAL_GROWTH_FACTOR_STIMULUS(GO-0035924)	CELLULAR_RESPONSE_TO_VASCULAR_ENDOTHELIAL_GROWTH_FACTOR_STIMULUS(GO-0035924)		18	0.512726	1.0735232	0.35682818	0.5000275	1.0	9268	tags=56%, list=24%, signal=73%
REGULATION_OF_ION_HOMEOSTASIS(GO-2000021)	REGULATION_OF_ION_HOMEOSTASIS(GO-2000021)		61	0.402511	1.070314	0.2703252	0.5079638	1.0	7271	tags=31%, list=19%, signal=38%
GLUCOSE_METABOLIC_PROCESS(GO-0006006)	GLUCOSE_METABOLIC_PROCESS(GO-0006006)		83	0.38609406	1.0693635	0.30321285	0.5095867	1.0	8545	tags=24%, list=22%, signal=31%
POSITIVE_REGULATION_OF_TRANSPORTER_ACTIVITY(GO-0032411)	POSITIVE_REGULATION_OF_TRANSPORTER_ACTIVITY(GO-0032411)		15	0.5314219	1.0690652	0.36161616	0.5096018	1.0	7360	tags=27%, list=19%, signal=33%
PLASMA_LIPOPROTEIN_PARTICLE_REMODELING(GO-0034369)	PLASMA_LIPOPROTEIN_PARTICLE_REMODELING(GO-0034369)		19	0.51248497	1.0690385	0.36916837	0.5089443	1.0	8347	tags=53%, list=22%, signal=67%
FATTY_ACID_OXIDATION(GO-0019395)	FATTY_ACID_OXIDATION(GO-0019395)		41	0.4315217	1.0675982	0.30985916	0.51189536	1.0	10749	tags=46%, list=28%, signal=64%
ENDOPLASMIC_RETICULUM_UNFOLDED_PROTEIN_RESPONSE(GO-0030968)	ENDOPLASMIC_RETICULUM_UNFOLDED_PROTEIN_RESPONSE(GO-0030968)		71	0.39506206	1.0669583	0.28301886	0.5128479	1.0	12050	tags=52%, list=31%, signal=76%
SECRETION_BY_CELL(GO-0032940)	SECRETION_BY_CELL(GO-0032940)		197	0.35089397	1.0665439	0.26170212	0.51333094	1.0	8485	tags=37%, list=22%, signal=47%
REGULATION_OF_STEROID_BIOSYNTHETIC_PROCESS(GO-0050810)	REGULATION_OF_STEROID_BIOSYNTHETIC_PROCESS(GO-0050810)		20	0.49348006	1.0663165	0.35306555	0.513191	1.0	5647	tags=30%, list=15%, signal=35%
RETINOID_METABOLIC_PROCESS(GO-0001523)	RETINOID_METABOLIC_PROCESS(GO-0001523)		24	0.4715475	1.0635157	0.32790223	0.51995355	1.0	6307	tags=29%, list=16%, signal=35%
SECRETION(GO-0046903)	SECRETION(GO-0046903)		222	0.3473949	1.0635152	0.25053534	0.51920325	1.0	8485	tags=37%, list=22%, signal=48%
REGULATION_OF_T_CELL_ACTIVATION(GO-0050863)	REGULATION_OF_T_CELL_ACTIVATION(GO-0050863)		145	0.35574934	1.062706	0.26973686	0.52069324	1.0	6916	tags=25%, list=18%, signal=30%
TRANSMEMBRANE_RECEPTOR_PROTEIN_TYROSINE_KINASE_SIGNALING_PATHWAY(GO-0007169)	TRANSMEMBRANE_RECEPTOR_PROTEIN_TYROSINE_KINASE_SIGNALING_PATHWAY(GO-0007169)		436	0.32864088	1.0616138	0.18863636	0.52291644	1.0	9316	tags=32%, list=24%, signal=42%
CENTRAL_NERVOUS_SYSTEM_NEURON_DIFFERENTIATION(GO-0021953)	CENTRAL_NERVOUS_SYSTEM_NEURON_DIFFERENTIATION(GO-0021953)		25	0.46670458	1.0615946	0.3673036	0.52221274	1.0	8339	tags=48%, list=22%, signal=61%
LIPID_OXIDATION(GO-0034440)	LIPID_OXIDATION(GO-0034440)		42	0.42382607	1.0614179	0.34541577	0.5219147	1.0	10749	tags=45%, list=28%, signal=63%
CELLULAR_RESPONSE_TO_TOPOLOGICALLY_INCORRECT_PROTEIN(GO-0035967)	CELLULAR_RESPONSE_TO_TOPOLOGICALLY_INCORRECT_PROTEIN(GO-0035967)		76	0.38692537	1.0611677	0.32119915	0.52184033	1.0	12103	tags=51%, list=32%, signal=75%
NUCLEOSIDE_TRIPHOSPHATE_CATABOLIC_PROCESS(GO-0009143)	NUCLEOSIDE_TRIPHOSPHATE_CATABOLIC_PROCESS(GO-0009143)		177	0.35170472	1.0602692	0.2777778	0.52348137	1.0	9274	tags=27%, list=24%, signal=35%
POSITIVE_REGULATION_OF_PEPTIDYL-SERINE_PHOSPHORYLATION(GO-0033138)	POSITIVE_REGULATION_OF_PEPTIDYL-SERINE_PHOSPHORYLATION(GO-0033138)		26	0.45534134	1.0601593	0.34303534	0.5230574	1.0	7139	tags=35%, list=19%, signal=43%
RECEPTOR_INTERNALIZATION(GO-0031623)	RECEPTOR_INTERNALIZATION(GO-0031623)		27	0.4583734	1.0582316	0.36798337	0.52770245	1.0	9143	tags=37%, list=24%, signal=49%
PROTEIN_IMPORT_INTO_NUCLEUS(GO-0006606)	PROTEIN_IMPORT_INTO_NUCLEUS(GO-0006606)		48	0.41271174	1.0572672	0.30769232	0.5295481	1.0	6222	tags=23%, list=16%, signal=27%
EXOCYTOSIS(GO-0006887)	EXOCYTOSIS(GO-0006887)		123	0.3630369	1.0569324	0.29227558	0.52968425	1.0	8485	tags=38%, list=22%, signal=49%
REGULATION_OF_STRESS-ACTIVATED_MAPK_CASCADE(GO-0032872)	REGULATION_OF_STRESS-ACTIVATED_MAPK_CASCADE(GO-0032872)		87	0.37828025	1.0560374	0.33679834	0.5312707	1.0	9191	tags=31%, list=24%, signal=41%
INHIBITION_OF_ADENYLATE_CYCLASE_ACTIVITY_BY_G-PROTEIN_SIGNALING_PATHWAY(GO-0007193)	INHIBITION_OF_ADENYLATE_CYCLASE_ACTIVITY_BY_G-PROTEIN_SIGNALING_PATHWAY(GO-0007193)		27	0.45638555	1.0557652	0.35341364	0.531242	1.0	6512	tags=26%, list=17%, signal=31%
POSITIVE_REGULATION_OF_SMALL_GTPASE_MEDIATED_SIGNAL_TRANSDUCTION(GO-0051057)	POSITIVE_REGULATION_OF_SMALL_GTPASE_MEDIATED_SIGNAL_TRANSDUCTION(GO-0051057)		15	0.51356345	1.0534996	0.38142294	0.5366113	1.0	1867	tags=20%, list=5%, signal=21%
HINDBRAIN_DEVELOPMENT(GO-0030902)	HINDBRAIN_DEVELOPMENT(GO-0030902)		18	0.5003802	1.0529022	0.37525356	0.5374926	1.0	7070	tags=39%, list=18%, signal=48%
REGULATION_OF_HORMONE_LEVELS(GO-0010817)	REGULATION_OF_HORMONE_LEVELS(GO-0010817)		96	0.3775669	1.0524948	0.31666666	0.5377518	1.0	7272	tags=29%, list=19%, signal=36%
INTRACELLULAR_PROTEIN_KINASE_CASCADE(GO-0007243)	INTRACELLULAR_PROTEIN_KINASE_CASCADE(GO-0007243)		259	0.34074026	1.0513395	0.28446388	0.54020625	1.0	7324	tags=25%, list=19%, signal=31%
POSITIVE_REGULATION_OF_JAK-STAT_CASCADE(GO-0046427)	POSITIVE_REGULATION_OF_JAK-STAT_CASCADE(GO-0046427)		40	0.42762673	1.0508585	0.3586498	0.54080707	1.0	5993	tags=33%, list=16%, signal=38%
REGULATION_OF_RHO_GTPASE_ACTIVITY(GO-0032319)	REGULATION_OF_RHO_GTPASE_ACTIVITY(GO-0032319)		71	0.38225904	1.050757	0.32359082	0.5403273	1.0	7498	tags=24%, list=20%, signal=30%
OXIDATION-REDUCTION_PROCESS(GO-0055114)	OXIDATION-REDUCTION_PROCESS(GO-0055114)		372	0.32775432	1.0507256	0.25635105	0.53965783	1.0	7805	tags=18%, list=20%, signal=23%
IN_UTERO_EMBRYONIC_DEVELOPMENT(GO-0001701)	IN_UTERO_EMBRYONIC_DEVELOPMENT(GO-0001701)		32	0.4524213	1.0469927	0.36051503	0.54915	1.0	5828	tags=28%, list=15%, signal=33%
EAR_DEVELOPMENT(GO-0043583)	EAR_DEVELOPMENT(GO-0043583)		35	0.43177915	1.045031	0.39254385	0.5536442	1.0	7487	tags=34%, list=20%, signal=43%
POSITIVE_REGULATION_OF_CAMP_BIOSYNTHETIC_PROCESS(GO-0030819)	POSITIVE_REGULATION_OF_CAMP_BIOSYNTHETIC_PROCESS(GO-0030819)		58	0.39180118	1.044794	0.35853133	0.55355585	1.0	8305	tags=40%, list=22%, signal=51%
POSITIVE_REGULATION_OF_IMMUNE_RESPONSE(GO-0050778)	POSITIVE_REGULATION_OF_IMMUNE_RESPONSE(GO-0050778)		230	0.33899784	1.0442553	0.27659574	0.55428827	1.0	7412	tags=25%, list=19%, signal=31%
RETROGRADE_TRANSPORT__ENDOSOME_TO_GOLGI(GO-0042147)	RETROGRADE_TRANSPORT__ENDOSOME_TO_GOLGI(GO-0042147)		24	0.46728984	1.0429771	0.38683128	0.55691814	1.0	34	tags=4%, list=0%, signal=4%
CELLULAR_CALCIUM_ION_HOMEOSTASIS(GO-0006874)	CELLULAR_CALCIUM_ION_HOMEOSTASIS(GO-0006874)		115	0.36461747	1.0428672	0.32640332	0.5564314	1.0	6097	tags=23%, list=16%, signal=28%
NUCLEAR_IMPORT(GO-0051170)	NUCLEAR_IMPORT(GO-0051170)		49	0.4118133	1.0399598	0.3551797	0.5635804	1.0	6222	tags=22%, list=16%, signal=27%
GLYCOGEN_METABOLIC_PROCESS(GO-0005977)	GLYCOGEN_METABOLIC_PROCESS(GO-0005977)		23	0.47669858	1.038107	0.39876032	0.56801456	1.0	9188	tags=39%, list=24%, signal=51%
CELLULAR_MEMBRANE_ORGANIZATION(GO-0016044)	CELLULAR_MEMBRANE_ORGANIZATION(GO-0016044)		309	0.3307814	1.0372318	0.2965368	0.56982124	1.0	9692	tags=29%, list=25%, signal=38%
CELLULAR_RESPONSE_TO_INORGANIC_SUBSTANCE(GO-0071241)	CELLULAR_RESPONSE_TO_INORGANIC_SUBSTANCE(GO-0071241)		43	0.41934788	1.0371597	0.3608871	0.5692107	1.0	5487	tags=21%, list=14%, signal=24%
ACYL-COA_METABOLIC_PROCESS(GO-0006637)	ACYL-COA_METABOLIC_PROCESS(GO-0006637)		28	0.4509491	1.0354458	0.3916501	0.573222	1.0	8288	tags=32%, list=22%, signal=41%
REGULATION_OF_INSULIN_RECEPTOR_SIGNALING_PATHWAY(GO-0046626)	REGULATION_OF_INSULIN_RECEPTOR_SIGNALING_PATHWAY(GO-0046626)		16	0.5086719	1.0348928	0.3891129	0.5739988	1.0	4924	tags=19%, list=13%, signal=22%
CALCIUM_ION_HOMEOSTASIS(GO-0055074)	CALCIUM_ION_HOMEOSTASIS(GO-0055074)		120	0.3583591	1.033228	0.3360996	0.5780297	1.0	6097	tags=23%, list=16%, signal=27%
POSITIVE_REGULATION_OF_PROTEIN_KINASE_B_SIGNALING_CASCADE(GO-0051897)	POSITIVE_REGULATION_OF_PROTEIN_KINASE_B_SIGNALING_CASCADE(GO-0051897)		36	0.43017158	1.0316844	0.4075547	0.5816676	1.0	7622	tags=47%, list=20%, signal=59%
POSITIVE_REGULATION_OF_RAS_GTPASE_ACTIVITY(GO-0032320)	POSITIVE_REGULATION_OF_RAS_GTPASE_ACTIVITY(GO-0032320)		73	0.38414514	1.0303178	0.35918367	0.5848314	1.0	9329	tags=32%, list=24%, signal=42%
REGULATION_OF_CELL_SIZE(GO-0008361)	REGULATION_OF_CELL_SIZE(GO-0008361)		21	0.47042307	1.0296959	0.3916501	0.5858066	1.0	6231	tags=24%, list=16%, signal=28%
CELLULAR_RESPONSE_TO_XENOBIOTIC_STIMULUS(GO-0071466)	CELLULAR_RESPONSE_TO_XENOBIOTIC_STIMULUS(GO-0071466)		136	0.35039538	1.0293374	0.3628692	0.58614445	1.0	6863	tags=24%, list=18%, signal=29%
REGULATION_OF_STRESS_FIBER_ASSEMBLY(GO-0051492)	REGULATION_OF_STRESS_FIBER_ASSEMBLY(GO-0051492)		26	0.45221883	1.0289332	0.42886597	0.5865479	1.0	8237	tags=38%, list=22%, signal=49%
CELL_RECOGNITION(GO-0008037)	CELL_RECOGNITION(GO-0008037)		30	0.43417045	1.0271668	0.40442654	0.5907974	1.0	6174	tags=27%, list=16%, signal=32%
TUMOR_NECROSIS_FACTOR-MEDIATED_SIGNALING_PATHWAY(GO-0033209)	TUMOR_NECROSIS_FACTOR-MEDIATED_SIGNALING_PATHWAY(GO-0033209)		19	0.47681725	1.0263956	0.40811965	0.5921434	1.0	7478	tags=37%, list=20%, signal=46%
ENDOSOME_TO_LYSOSOME_TRANSPORT(GO-0008333)	ENDOSOME_TO_LYSOSOME_TRANSPORT(GO-0008333)		15	0.5068521	1.0263901	0.41322315	0.5913548	1.0	11711	tags=60%, list=31%, signal=86%
REGULATION_OF_INTERLEUKIN-12_PRODUCTION(GO-0032655)	REGULATION_OF_INTERLEUKIN-12_PRODUCTION(GO-0032655)		23	0.4603481	1.0255884	0.41437632	0.5929535	1.0	5318	tags=30%, list=14%, signal=35%
MONOCARBOXYLIC_ACID_TRANSPORT(GO-0015718)	MONOCARBOXYLIC_ACID_TRANSPORT(GO-0015718)		48	0.39737177	1.0238572	0.40212765	0.5971679	1.0	8527	tags=35%, list=22%, signal=46%
HETEROPHILIC_CELL-CELL_ADHESION(GO-0007157)	HETEROPHILIC_CELL-CELL_ADHESION(GO-0007157)		15	0.5044046	1.0229291	0.4378819	0.5990543	1.0	5705	tags=33%, list=15%, signal=39%
JNK_CASCADE(GO-0007254)	JNK_CASCADE(GO-0007254)		53	0.39220083	1.0218399	0.37698412	0.60142606	1.0	10796	tags=43%, list=28%, signal=60%
NEGATIVE_REGULATION_OF_PROTEIN_IMPORT_INTO_NUCLEUS(GO-0042308)	NEGATIVE_REGULATION_OF_PROTEIN_IMPORT_INTO_NUCLEUS(GO-0042308)		24	0.45522276	1.0217396	0.42190668	0.6009061	1.0	7024	tags=33%, list=18%, signal=41%
RESPONSE_TO_XENOBIOTIC_STIMULUS(GO-0009410)	RESPONSE_TO_XENOBIOTIC_STIMULUS(GO-0009410)		136	0.35039538	1.0216545	0.38554215	0.6003894	1.0	6863	tags=24%, list=18%, signal=29%
PROTEIN_POLYMERIZATION(GO-0051258)	PROTEIN_POLYMERIZATION(GO-0051258)		16	0.4993053	1.0211178	0.44	0.6011027	1.0	1974	tags=13%, list=5%, signal=13%
RETROGRADE_VESICLE-MEDIATED_TRANSPORT__GOLGI_TO_ER(GO-0006890)	RETROGRADE_VESICLE-MEDIATED_TRANSPORT__GOLGI_TO_ER(GO-0006890)		18	0.49180093	1.0203847	0.42	0.60235083	1.0	11968	tags=67%, list=31%, signal=97%
OSSIFICATION(GO-0001503)	OSSIFICATION(GO-0001503)		58	0.39102665	1.0199375	0.38972163	0.60288376	1.0	6119	tags=31%, list=16%, signal=37%
REGULATION_OF_WNT_RECEPTOR_SIGNALING_PATHWAY(GO-0030111)	REGULATION_OF_WNT_RECEPTOR_SIGNALING_PATHWAY(GO-0030111)		110	0.3546355	1.0193512	0.38362068	0.6036997	1.0	9130	tags=43%, list=24%, signal=56%
REGULATION_OF_RESPONSE_TO_INTERFERON-GAMMA(GO-0060330)	REGULATION_OF_RESPONSE_TO_INTERFERON-GAMMA(GO-0060330)		20	0.4709713	1.0192152	0.43326488	0.6032748	1.0	9148	tags=40%, list=24%, signal=53%
POSITIVE_REGULATION_OF_STRESS-ACTIVATED_MAPK_CASCADE(GO-0032874)	POSITIVE_REGULATION_OF_STRESS-ACTIVATED_MAPK_CASCADE(GO-0032874)		32	0.4306371	1.0189179	0.42035398	0.60335934	1.0	6088	tags=25%, list=16%, signal=30%
REGULATION_OF_JNK_CASCADE(GO-0046328)	REGULATION_OF_JNK_CASCADE(GO-0046328)		75	0.37744528	1.0183151	0.3966597	0.60421956	1.0	9191	tags=33%, list=24%, signal=44%
NEGATIVE_REGULATION_OF_INTRACELLULAR_TRANSPORT(GO-0032387)	NEGATIVE_REGULATION_OF_INTRACELLULAR_TRANSPORT(GO-0032387)		31	0.4281701	1.0182469	0.3822314	0.60362035	1.0	7024	tags=29%, list=18%, signal=36%
XENOBIOTIC_METABOLIC_PROCESS(GO-0006805)	XENOBIOTIC_METABOLIC_PROCESS(GO-0006805)		135	0.3504001	1.0168035	0.36069113	0.60699797	1.0	6863	tags=24%, list=18%, signal=29%
POSITIVE_REGULATION_OF_CYTOSKELETON_ORGANIZATION(GO-0051495)	POSITIVE_REGULATION_OF_CYTOSKELETON_ORGANIZATION(GO-0051495)		58	0.38591236	1.0162785	0.4117647	0.6076945	1.0	6269	tags=24%, list=16%, signal=29%
RESPONSE_TO_ENDOPLASMIC_RETICULUM_STRESS(GO-0034976)	RESPONSE_TO_ENDOPLASMIC_RETICULUM_STRESS(GO-0034976)		80	0.37311345	1.0155206	0.3816047	0.6091823	1.0	12050	tags=49%, list=31%, signal=71%
CELLULAR_ION_HOMEOSTASIS(GO-0006873)	CELLULAR_ION_HOMEOSTASIS(GO-0006873)		265	0.3268904	1.0152336	0.3869565	0.60922456	1.0	7548	tags=23%, list=20%, signal=28%
PANCREAS_DEVELOPMENT(GO-0031016)	PANCREAS_DEVELOPMENT(GO-0031016)		30	0.4329255	1.0146561	0.40650406	0.61014736	1.0	6529	tags=27%, list=17%, signal=32%
REGULATION_OF_CANONICAL_WNT_RECEPTOR_SIGNALING_PATHWAY(GO-0060828)	REGULATION_OF_CANONICAL_WNT_RECEPTOR_SIGNALING_PATHWAY(GO-0060828)		80	0.36757866	1.0139658	0.3898305	0.6113581	1.0	7743	tags=40%, list=20%, signal=50%
NUCLEOSIDE_METABOLIC_PROCESS(GO-0009116)	NUCLEOSIDE_METABOLIC_PROCESS(GO-0009116)		49	0.39974093	1.0135864	0.4107143	0.61162543	1.0	3033	tags=8%, list=8%, signal=9%
EMBRYONIC_SKELETAL_SYSTEM_MORPHOGENESIS(GO-0048704)	EMBRYONIC_SKELETAL_SYSTEM_MORPHOGENESIS(GO-0048704)		17	0.49460605	1.0133423	0.47285068	0.61155534	1.0	6460	tags=35%, list=17%, signal=42%
NEGATIVE_REGULATION_OF_PROTEIN_TRANSPORT(GO-0051224)	NEGATIVE_REGULATION_OF_PROTEIN_TRANSPORT(GO-0051224)		58	0.38675532	1.0118886	0.40811965	0.6150993	1.0	9316	tags=36%, list=24%, signal=48%
BILE_ACID_METABOLIC_PROCESS(GO-0008206)	BILE_ACID_METABOLIC_PROCESS(GO-0008206)		30	0.4240009	1.0111442	0.44331983	0.61638975	1.0	938	tags=7%, list=2%, signal=7%
ACTIVATION_OF_PROTEIN_KINASE_A_ACTIVITY(GO-0034199)	ACTIVATION_OF_PROTEIN_KINASE_A_ACTIVITY(GO-0034199)		16	0.4909593	1.0110644	0.45328033	0.61584026	1.0	7726	tags=31%, list=20%, signal=39%
REGULATION_OF_SYNAPSE_ORGANIZATION(GO-0050807)	REGULATION_OF_SYNAPSE_ORGANIZATION(GO-0050807)		23	0.4561743	1.0105765	0.4261954	0.61645573	1.0	6080	tags=26%, list=16%, signal=31%
CELLULAR_HOMEOSTASIS(GO-0019725)	CELLULAR_HOMEOSTASIS(GO-0019725)		297	0.32089683	1.0104812	0.3986175	0.6159505	1.0	7548	tags=23%, list=20%, signal=28%
CAMP-MEDIATED_SIGNALING(GO-0019933)	CAMP-MEDIATED_SIGNALING(GO-0019933)		62	0.37672958	1.0093617	0.4077079	0.6183919	1.0	6713	tags=29%, list=18%, signal=35%
POSITIVE_REGULATION_OF_STRESS-ACTIVATED_PROTEIN_KINASE_SIGNALING_CASCADE(GO-0070304)	POSITIVE_REGULATION_OF_STRESS-ACTIVATED_PROTEIN_KINASE_SIGNALING_CASCADE(GO-0070304)		33	0.424653	1.0082189	0.407173	0.62103397	1.0	6088	tags=24%, list=16%, signal=29%
REGULATION_OF_OSTEOCLAST_DIFFERENTIATION(GO-0045670)	REGULATION_OF_OSTEOCLAST_DIFFERENTIATION(GO-0045670)		18	0.47121653	1.007461	0.43849206	0.6224903	1.0	5300	tags=28%, list=14%, signal=32%
COMPLEMENT_ACTIVATION(GO-0006956)	COMPLEMENT_ACTIVATION(GO-0006956)		24	0.44573158	1.0073099	0.43650794	0.6221427	1.0	7884	tags=42%, list=21%, signal=52%
ION_TRANSPORT(GO-0006811)	ION_TRANSPORT(GO-0006811)		458	0.30904981	1.0066156	0.4009009	0.6233362	1.0	7012	tags=21%, list=18%, signal=25%
CELL_PROLIFERATION(GO-0008283)	CELL_PROLIFERATION(GO-0008283)		307	0.320892	1.0053896	0.40546218	0.6261853	1.0	8364	tags=29%, list=22%, signal=37%
CYTOSKELETON_ORGANIZATION(GO-0007010)	CYTOSKELETON_ORGANIZATION(GO-0007010)		315	0.31732756	1.0044613	0.4091858	0.62804425	1.0	8076	tags=21%, list=21%, signal=27%
REGULATION_OF_PROTEIN_COMPLEX_DISASSEMBLY(GO-0043244)	REGULATION_OF_PROTEIN_COMPLEX_DISASSEMBLY(GO-0043244)		28	0.43642658	1.0024649	0.4385246	0.6330983	1.0	8033	tags=32%, list=21%, signal=41%
CHLORIDE_TRANSPORT(GO-0006821)	CHLORIDE_TRANSPORT(GO-0006821)		41	0.40912437	1.0023814	0.4347826	0.632521	1.0	4115	tags=22%, list=11%, signal=25%
NEGATIVE_REGULATION_OF_EPIDERMAL_GROWTH_FACTOR_RECEPTOR_SIGNALING_PATHWAY(GO-0042059)	NEGATIVE_REGULATION_OF_EPIDERMAL_GROWTH_FACTOR_RECEPTOR_SIGNALING_PATHWAY(GO-0042059)		35	0.42257047	1.0019027	0.43407708	0.63315517	1.0	12709	tags=46%, list=33%, signal=68%
RETINA_DEVELOPMENT_IN_CAMERA-TYPE_EYE(GO-0060041)	RETINA_DEVELOPMENT_IN_CAMERA-TYPE_EYE(GO-0060041)		28	0.4231661	0.99973667	0.44444445	0.6387955	1.0	5461	tags=29%, list=14%, signal=33%
REGULATION_OF_PROTEIN_KINASE_B_SIGNALING_CASCADE(GO-0051896)	REGULATION_OF_PROTEIN_KINASE_B_SIGNALING_CASCADE(GO-0051896)		50	0.38381562	0.9976954	0.4386318	0.64422953	1.0	7139	tags=40%, list=19%, signal=49%
POSITIVE_REGULATION_OF_ERK1_AND_ERK2_CASCADE(GO-0070374)	POSITIVE_REGULATION_OF_ERK1_AND_ERK2_CASCADE(GO-0070374)		56	0.37970635	0.9973268	0.44175825	0.6444566	1.0	5896	tags=23%, list=15%, signal=27%
CARBOHYDRATE_CATABOLIC_PROCESS(GO-0016052)	CARBOHYDRATE_CATABOLIC_PROCESS(GO-0016052)		73	0.36866656	0.99671626	0.41814595	0.64548457	1.0	9188	tags=23%, list=24%, signal=31%
GPI_ANCHOR_METABOLIC_PROCESS(GO-0006505)	GPI_ANCHOR_METABOLIC_PROCESS(GO-0006505)		27	0.44055465	0.99418825	0.4549356	0.652248	1.0	12885	tags=44%, list=34%, signal=67%
ION_HOMEOSTASIS(GO-0050801)	ION_HOMEOSTASIS(GO-0050801)		283	0.31647497	0.99411666	0.45916116	0.65163094	1.0	8576	tags=29%, list=22%, signal=37%
G-PROTEIN_COUPLED_RECEPTOR_SIGNALING_PATHWAY(GO-0007186)	G-PROTEIN_COUPLED_RECEPTOR_SIGNALING_PATHWAY(GO-0007186)		353	0.31111452	0.9926362	0.46943232	0.6555325	1.0	5963	tags=20%, list=16%, signal=24%
PROTEIN_IMPORT(GO-0017038)	PROTEIN_IMPORT(GO-0017038)		85	0.35922557	0.99212563	0.4361055	0.65624744	1.0	8699	tags=24%, list=23%, signal=30%
G-PROTEIN_SIGNALING__COUPLED_TO_CAMP_NUCLEOTIDE_SECOND_MESSENGER(GO-0007188)	G-PROTEIN_SIGNALING__COUPLED_TO_CAMP_NUCLEOTIDE_SECOND_MESSENGER(GO-0007188)		55	0.37980038	0.98923284	0.4547414	0.6642447	1.0	6713	tags=31%, list=18%, signal=37%
REGULATION_OF_PLASMA_LIPOPROTEIN_PARTICLE_LEVELS(GO-0097006)	REGULATION_OF_PLASMA_LIPOPROTEIN_PARTICLE_LEVELS(GO-0097006)		33	0.41306862	0.9856685	0.44491526	0.6744538	1.0	9252	tags=45%, list=24%, signal=60%
REGULATION_OF_LEUKOCYTE_MEDIATED_CYTOTOXICITY(GO-0001910)	REGULATION_OF_LEUKOCYTE_MEDIATED_CYTOTOXICITY(GO-0001910)		17	0.4646641	0.9855845	0.48319328	0.6738486	1.0	5705	tags=24%, list=15%, signal=28%
RESPONSE_TO_HORMONE_STIMULUS(GO-0009725)	RESPONSE_TO_HORMONE_STIMULUS(GO-0009725)		311	0.31292212	0.9853486	0.50107527	0.67370117	1.0	8060	tags=29%, list=21%, signal=36%
NEUTROPHIL_CHEMOTAXIS(GO-0030593)	NEUTROPHIL_CHEMOTAXIS(GO-0030593)		17	0.4804561	0.9852119	0.46413502	0.67329127	1.0	6097	tags=41%, list=16%, signal=49%
CARBOXYLIC_ACID_TRANSPORT(GO-0046942)	CARBOXYLIC_ACID_TRANSPORT(GO-0046942)		120	0.33872038	0.9847048	0.48706895	0.67397934	1.0	8561	tags=33%, list=22%, signal=42%
BLOOD_COAGULATION__INTRINSIC_PATHWAY(GO-0007597)	BLOOD_COAGULATION__INTRINSIC_PATHWAY(GO-0007597)		17	0.4773276	0.98338056	0.47843942	0.67728305	1.0	3	tags=6%, list=0%, signal=6%
PHOSPHATIDYLINOSITOL-MEDIATED_SIGNALING(GO-0048015)	PHOSPHATIDYLINOSITOL-MEDIATED_SIGNALING(GO-0048015)		51	0.38028607	0.98209137	0.47070706	0.6803943	1.0	8677	tags=39%, list=23%, signal=51%
REGULATION_OF_HORMONE_SECRETION(GO-0046883)	REGULATION_OF_HORMONE_SECRETION(GO-0046883)		104	0.3471361	0.98079896	0.4801762	0.6835716	1.0	8581	tags=30%, list=22%, signal=38%
RESPONSE_TO_REACTIVE_OXYGEN_SPECIES(GO-0000302)	RESPONSE_TO_REACTIVE_OXYGEN_SPECIES(GO-0000302)		49	0.38345653	0.9804368	0.47558385	0.6839128	1.0	5993	tags=18%, list=16%, signal=22%
POSITIVE_REGULATION_OF_CELL_GROWTH(GO-0030307)	POSITIVE_REGULATION_OF_CELL_GROWTH(GO-0030307)		47	0.38639873	0.97825885	0.4796748	0.6898967	1.0	7579	tags=21%, list=20%, signal=26%
REGULATION_OF_TUMOR_NECROSIS_FACTOR_PRODUCTION(GO-0032680)	REGULATION_OF_TUMOR_NECROSIS_FACTOR_PRODUCTION(GO-0032680)		40	0.39250827	0.9774343	0.46481878	0.69150734	1.0	7645	tags=28%, list=20%, signal=34%
CYTOKINE_PRODUCTION(GO-0001816)	CYTOKINE_PRODUCTION(GO-0001816)		34	0.40452403	0.9762108	0.50206614	0.69440854	1.0	5318	tags=15%, list=14%, signal=17%
BRAIN_DEVELOPMENT(GO-0007420)	BRAIN_DEVELOPMENT(GO-0007420)		124	0.33473828	0.97594255	0.502008	0.6943294	1.0	8352	tags=31%, list=22%, signal=39%
PYRIMIDINE_NUCLEOSIDE_METABOLIC_PROCESS(GO-0006213)	PYRIMIDINE_NUCLEOSIDE_METABOLIC_PROCESS(GO-0006213)		33	0.40488172	0.97463197	0.52400833	0.6974554	1.0	3033	tags=9%, list=8%, signal=10%
ICOSANOID_METABOLIC_PROCESS(GO-0006690)	ICOSANOID_METABOLIC_PROCESS(GO-0006690)		36	0.4052528	0.9712625	0.4950298	0.70753783	1.0	7912	tags=42%, list=21%, signal=52%
REGULATION_OF_PHOSPHATIDYLINOSITOL_3-KINASE_CASCADE(GO-0014066)	REGULATION_OF_PHOSPHATIDYLINOSITOL_3-KINASE_CASCADE(GO-0014066)		35	0.39568374	0.971054	0.4927235	0.70726264	1.0	6916	tags=34%, list=18%, signal=42%
POSITIVE_REGULATION_OF_LIPID_BIOSYNTHETIC_PROCESS(GO-0046889)	POSITIVE_REGULATION_OF_LIPID_BIOSYNTHETIC_PROCESS(GO-0046889)		23	0.43863097	0.9692377	0.480167	0.71206594	1.0	5125	tags=17%, list=13%, signal=20%
POSITIVE_REGULATION_OF_PHOSPHATIDYLINOSITOL_3-KINASE_CASCADE(GO-0014068)	POSITIVE_REGULATION_OF_PHOSPHATIDYLINOSITOL_3-KINASE_CASCADE(GO-0014068)		31	0.413074	0.9688578	0.49278352	0.712418	1.0	6916	tags=39%, list=18%, signal=47%
PURINE_NUCLEOTIDE_CATABOLIC_PROCESS(GO-0006195)	PURINE_NUCLEOTIDE_CATABOLIC_PROCESS(GO-0006195)		197	0.3180041	0.9655944	0.55627704	0.7220331	1.0	9274	tags=26%, list=24%, signal=35%
ORGANIC_CATION_TRANSPORT(GO-0015695)	ORGANIC_CATION_TRANSPORT(GO-0015695)		24	0.43314362	0.96382153	0.49593496	0.72686446	1.0	8527	tags=42%, list=22%, signal=54%
PHOSPHOLIPID_TRANSPORT(GO-0015914)	PHOSPHOLIPID_TRANSPORT(GO-0015914)		15	0.4686382	0.9635212	0.47316104	0.72693425	1.0	10664	tags=53%, list=28%, signal=74%
MITOCHONDRION_ORGANIZATION(GO-0007005)	MITOCHONDRION_ORGANIZATION(GO-0007005)		94	0.34379598	0.96219426	0.5221239	0.7301379	1.0	8604	tags=20%, list=22%, signal=26%
RESPONSE_TO_OSMOTIC_STRESS(GO-0006970)	RESPONSE_TO_OSMOTIC_STRESS(GO-0006970)		16	0.46900636	0.9595783	0.5090909	0.73755926	1.0	5271	tags=25%, list=14%, signal=29%
NEGATIVE_REGULATION_OF_I-KAPPAB_KINASE-NF-KAPPAB_CASCADE(GO-0043124)	NEGATIVE_REGULATION_OF_I-KAPPAB_KINASE-NF-KAPPAB_CASCADE(GO-0043124)		15	0.47371843	0.9580892	0.49694502	0.74140537	1.0	10270	tags=47%, list=27%, signal=64%
REGULATION_OF_VIRAL_TRANSCRIPTION(GO-0046782)	REGULATION_OF_VIRAL_TRANSCRIPTION(GO-0046782)		62	0.35734886	0.9577647	0.5525773	0.74154747	1.0	5615	tags=11%, list=15%, signal=13%
POSITIVE_REGULATION_OF_HORMONE_SECRETION(GO-0046887)	POSITIVE_REGULATION_OF_HORMONE_SECRETION(GO-0046887)		26	0.41947708	0.95658416	0.50392157	0.74450254	1.0	5789	tags=23%, list=15%, signal=27%
POSITIVE_REGULATION_OF_TYROSINE_PHOSPHORYLATION_OF_STAT_PROTEIN(GO-0042531)	POSITIVE_REGULATION_OF_TYROSINE_PHOSPHORYLATION_OF_STAT_PROTEIN(GO-0042531)		34	0.3973718	0.9563904	0.52674896	0.74425226	1.0	7307	tags=41%, list=19%, signal=51%
TRIGLYCERIDE_HOMEOSTASIS(GO-0070328)	TRIGLYCERIDE_HOMEOSTASIS(GO-0070328)		15	0.48098224	0.9561136	0.50499004	0.7442617	1.0	7259	tags=47%, list=19%, signal=58%
CYTOSOLIC_CALCIUM_ION_TRANSPORT(GO-0060401)	CYTOSOLIC_CALCIUM_ION_TRANSPORT(GO-0060401)		28	0.40744632	0.9544721	0.5201613	0.74857396	1.0	6966	tags=36%, list=18%, signal=44%
REGULATION_OF_ENDOCYTOSIS(GO-0030100)	REGULATION_OF_ENDOCYTOSIS(GO-0030100)		70	0.35184765	0.9542469	0.5294118	0.7483957	1.0	5522	tags=21%, list=14%, signal=25%
REGULATION_OF_FATTY_ACID_OXIDATION(GO-0046320)	REGULATION_OF_FATTY_ACID_OXIDATION(GO-0046320)		28	0.41185507	0.95416725	0.5298013	0.7477375	1.0	9622	tags=61%, list=25%, signal=81%
CELL-CELL_ADHESION(GO-0016337)	CELL-CELL_ADHESION(GO-0016337)		122	0.33048198	0.9522661	0.60337555	0.7529172	1.0	6153	tags=20%, list=16%, signal=24%
REGULATION_OF_PLATELET_ACTIVATION(GO-0010543)	REGULATION_OF_PLATELET_ACTIVATION(GO-0010543)		16	0.46701318	0.9522561	0.5252101	0.7520165	1.0	841	tags=13%, list=2%, signal=13%
ENERGY_RESERVE_METABOLIC_PROCESS(GO-0006112)	ENERGY_RESERVE_METABOLIC_PROCESS(GO-0006112)		117	0.3286646	0.95039093	0.56236327	0.75706273	1.0	8717	tags=31%, list=23%, signal=40%
PEPTIDYL-SERINE_PHOSPHORYLATION(GO-0018105)	PEPTIDYL-SERINE_PHOSPHORYLATION(GO-0018105)		52	0.36633322	0.9496381	0.5495868	0.75866866	1.0	8886	tags=33%, list=23%, signal=43%
AROMATIC_COMPOUND_CATABOLIC_PROCESS(GO-0019439)	AROMATIC_COMPOUND_CATABOLIC_PROCESS(GO-0019439)		21	0.43503636	0.9477926	0.5221053	0.76371497	1.0	8476	tags=33%, list=22%, signal=43%
HETEROCYCLE_METABOLIC_PROCESS(GO-0046483)	HETEROCYCLE_METABOLIC_PROCESS(GO-0046483)		434	0.29369754	0.9466494	0.7245119	0.7665843	1.0	6851	tags=17%, list=18%, signal=21%
CENTRAL_NERVOUS_SYSTEM_NEURON_DEVELOPMENT(GO-0021954)	CENTRAL_NERVOUS_SYSTEM_NEURON_DEVELOPMENT(GO-0021954)		15	0.46271777	0.9456499	0.51592356	0.76900816	1.0	7321	tags=53%, list=19%, signal=66%
NEGATIVE_REGULATION_OF_INTRACELLULAR_PROTEIN_TRANSPORT(GO-0090317)	NEGATIVE_REGULATION_OF_INTRACELLULAR_PROTEIN_TRANSPORT(GO-0090317)		29	0.40953365	0.94561976	0.5376782	0.7681714	1.0	7024	tags=28%, list=18%, signal=34%
GLYCOLYSIS(GO-0006096)	GLYCOLYSIS(GO-0006096)		23	0.42573863	0.94428563	0.5250501	0.7716166	1.0	14011	tags=52%, list=37%, signal=82%
CELLULAR_MEMBRANE_FUSION(GO-0006944)	CELLULAR_MEMBRANE_FUSION(GO-0006944)		35	0.38299787	0.943098	0.53586495	0.7745184	1.0	10318	tags=31%, list=27%, signal=43%
NUCLEOTIDE-BINDING_DOMAIN__LEUCINE_RICH_REPEAT_CONTAINING_RECEPTOR_SIGNALING_PATHWAY(GO-0035872)	NUCLEOTIDE-BINDING_DOMAIN__LEUCINE_RICH_REPEAT_CONTAINING_RECEPTOR_SIGNALING_PATHWAY(GO-0035872)		39	0.38390443	0.93831384	0.550813	0.7893854	1.0	7130	tags=21%, list=19%, signal=25%
DENDRITE_DEVELOPMENT(GO-0016358)	DENDRITE_DEVELOPMENT(GO-0016358)		22	0.42226848	0.9376837	0.5551102	0.79028755	1.0	8339	tags=27%, list=22%, signal=35%
PLACENTA_DEVELOPMENT(GO-0001890)	PLACENTA_DEVELOPMENT(GO-0001890)		22	0.4275996	0.937403	0.548	0.7902457	1.0	8060	tags=45%, list=21%, signal=58%
CALCIUM_ION_TRANSPORT(GO-0006816)	CALCIUM_ION_TRANSPORT(GO-0006816)		80	0.3406483	0.9367027	0.58848614	0.79160213	1.0	6974	tags=28%, list=18%, signal=34%
ACTIVATION_OF_RHO_GTPASE_ACTIVITY(GO-0032862)	ACTIVATION_OF_RHO_GTPASE_ACTIVITY(GO-0032862)		16	0.45713344	0.93626624	0.546169	0.7920606	1.0	6249	tags=31%, list=16%, signal=37%
CELLULAR_RESPONSE_TO_RETINOIC_ACID(GO-0071300)	CELLULAR_RESPONSE_TO_RETINOIC_ACID(GO-0071300)		32	0.39250895	0.9359874	0.5711382	0.79204845	1.0	6796	tags=28%, list=18%, signal=34%
NEGATIVE_REGULATION_OF_TYPE_I_INTERFERON_PRODUCTION(GO-0032480)	NEGATIVE_REGULATION_OF_TYPE_I_INTERFERON_PRODUCTION(GO-0032480)		27	0.40839806	0.9357196	0.5779093	0.79199344	1.0	7032	tags=19%, list=18%, signal=23%
EAR_MORPHOGENESIS(GO-0042471)	EAR_MORPHOGENESIS(GO-0042471)		24	0.41740277	0.93512565	0.5642023	0.79301786	1.0	7070	tags=25%, list=18%, signal=31%
PHOSPHATIDYLINOSITOL_METABOLIC_PROCESS(GO-0046488)	PHOSPHATIDYLINOSITOL_METABOLIC_PROCESS(GO-0046488)		59	0.3533018	0.93035406	0.59836066	0.8072182	1.0	6838	tags=19%, list=18%, signal=23%
AMINO_ACID_TRANSPORT(GO-0006865)	AMINO_ACID_TRANSPORT(GO-0006865)		72	0.34204283	0.92948776	0.6242171	0.80917966	1.0	8561	tags=38%, list=22%, signal=48%
PROTEIN_SECRETION(GO-0009306)	PROTEIN_SECRETION(GO-0009306)		18	0.43894678	0.9286219	0.56938773	0.8110221	1.0	11070	tags=50%, list=29%, signal=70%
REGULATION_OF_VESICLE-MEDIATED_TRANSPORT(GO-0060627)	REGULATION_OF_VESICLE-MEDIATED_TRANSPORT(GO-0060627)		114	0.32221395	0.9281754	0.65863454	0.8114221	1.0	5522	tags=18%, list=14%, signal=20%
LIPID_BIOSYNTHETIC_PROCESS(GO-0008610)	LIPID_BIOSYNTHETIC_PROCESS(GO-0008610)		242	0.29935187	0.9277567	0.73978496	0.8117971	1.0	7566	tags=22%, list=20%, signal=28%
PROTEIN_LOCALIZATION_IN_MEMBRANE(GO-0072657)	PROTEIN_LOCALIZATION_IN_MEMBRANE(GO-0072657)		32	0.38296035	0.9261804	0.56607497	0.8159665	1.0	5896	tags=19%, list=15%, signal=22%
REGULATION_OF_FATTY_ACID_BIOSYNTHETIC_PROCESS(GO-0042304)	REGULATION_OF_FATTY_ACID_BIOSYNTHETIC_PROCESS(GO-0042304)		18	0.43875518	0.92578727	0.55888224	0.8162437	1.0	6352	tags=28%, list=17%, signal=33%
MORPHOGENESIS_OF_EMBRYONIC_EPITHELIUM(GO-0016331)	MORPHOGENESIS_OF_EMBRYONIC_EPITHELIUM(GO-0016331)		31	0.38852364	0.9254497	0.58	0.8164233	1.0	5487	tags=16%, list=14%, signal=19%
CALCIUM_ION_TRANSPORT_INTO_CYTOSOL(GO-0060402)	CALCIUM_ION_TRANSPORT_INTO_CYTOSOL(GO-0060402)		27	0.40302464	0.9249945	0.5805785	0.8168392	1.0	6076	tags=30%, list=16%, signal=35%
INTEGRIN-MEDIATED_SIGNALING_PATHWAY(GO-0007229)	INTEGRIN-MEDIATED_SIGNALING_PATHWAY(GO-0007229)		21	0.4197398	0.9217755	0.5662393	0.8265288	1.0	919	tags=10%, list=2%, signal=10%
POSITIVE_REGULATION_OF_B_CELL_PROLIFERATION(GO-0030890)	POSITIVE_REGULATION_OF_B_CELL_PROLIFERATION(GO-0030890)		17	0.42892197	0.92170405	0.57894737	0.82578367	1.0	6972	tags=35%, list=18%, signal=43%
HEME_METABOLIC_PROCESS(GO-0042168)	HEME_METABOLIC_PROCESS(GO-0042168)		18	0.43171433	0.9215714	0.5893617	0.8252195	1.0	2238	tags=11%, list=6%, signal=12%
MONOVALENT_INORGANIC_CATION_TRANSPORT(GO-0015672)	MONOVALENT_INORGANIC_CATION_TRANSPORT(GO-0015672)		94	0.32986555	0.9198412	0.63505155	0.82957906	1.0	6824	tags=17%, list=18%, signal=21%
TRANSMISSION_OF_NERVE_IMPULSE(GO-0019226)	TRANSMISSION_OF_NERVE_IMPULSE(GO-0019226)		410	0.28463975	0.9189629	0.84061134	0.8313536	1.0	7370	tags=23%, list=19%, signal=28%
ENERGY_DERIVATION_BY_OXIDATION_OF_ORGANIC_COMPOUNDS(GO-0015980)	ENERGY_DERIVATION_BY_OXIDATION_OF_ORGANIC_COMPOUNDS(GO-0015980)		225	0.2996396	0.9187665	0.7424893	0.8309924	1.0	8545	tags=19%, list=22%, signal=24%
PORPHYRIN-CONTAINING_COMPOUND_METABOLIC_PROCESS(GO-0006778)	PORPHYRIN-CONTAINING_COMPOUND_METABOLIC_PROCESS(GO-0006778)		19	0.43045077	0.91866565	0.576	0.83034	1.0	2238	tags=11%, list=6%, signal=11%
REGULATION_OF_INTERFERON-GAMMA-MEDIATED_SIGNALING_PATHWAY(GO-0060334)	REGULATION_OF_INTERFERON-GAMMA-MEDIATED_SIGNALING_PATHWAY(GO-0060334)		19	0.42752495	0.91851485	0.5616162	0.8298295	1.0	9148	tags=37%, list=24%, signal=48%
GTP_CATABOLIC_PROCESS(GO-0006184)	GTP_CATABOLIC_PROCESS(GO-0006184)		121	0.31634745	0.91706216	0.6582809	0.8334283	1.0	10363	tags=35%, list=27%, signal=47%
INORGANIC_ANION_TRANSPORT(GO-0015698)	INORGANIC_ANION_TRANSPORT(GO-0015698)		67	0.33996993	0.9164932	0.65198237	0.83430606	1.0	5308	tags=22%, list=14%, signal=26%
POSITIVE_REGULATION_OF_T_CELL_PROLIFERATION(GO-0042102)	POSITIVE_REGULATION_OF_T_CELL_PROLIFERATION(GO-0042102)		34	0.39121124	0.9128458	0.6097561	0.8449283	1.0	5993	tags=24%, list=16%, signal=28%
AMINE_METABOLIC_PROCESS(GO-0009308)	AMINE_METABOLIC_PROCESS(GO-0009308)		330	0.28761333	0.9111878	0.84017277	0.8491957	1.0	8476	tags=23%, list=22%, signal=29%
CAMERA-TYPE_EYE_MORPHOGENESIS(GO-0048593)	CAMERA-TYPE_EYE_MORPHOGENESIS(GO-0048593)		33	0.3861802	0.9102808	0.5824847	0.85107684	1.0	7649	tags=36%, list=20%, signal=45%
NEGATIVE_REGULATION_OF_CELLULAR_PROTEIN_METABOLIC_PROCESS(GO-0032269)	NEGATIVE_REGULATION_OF_CELLULAR_PROTEIN_METABOLIC_PROCESS(GO-0032269)		185	0.30516416	0.9095659	0.7467811	0.852348	1.0	7052	tags=19%, list=18%, signal=23%
POSITIVE_REGULATION_OF_B_CELL_ACTIVATION(GO-0050871)	POSITIVE_REGULATION_OF_B_CELL_ACTIVATION(GO-0050871)		23	0.4118184	0.9091284	0.60509557	0.8526919	1.0	6972	tags=39%, list=18%, signal=48%
REGULATION_OF_CYTOSKELETON_ORGANIZATION(GO-0051493)	REGULATION_OF_CYTOSKELETON_ORGANIZATION(GO-0051493)		140	0.31063423	0.9069031	0.7230444	0.8587292	1.0	8558	tags=27%, list=22%, signal=35%
NEGATIVE_REGULATION_OF_PROTEIN_SECRETION(GO-0050709)	NEGATIVE_REGULATION_OF_PROTEIN_SECRETION(GO-0050709)		23	0.41046244	0.9057514	0.5843882	0.8612765	1.0	10926	tags=57%, list=29%, signal=79%
SYNAPTIC_TRANSMISSION(GO-0007268)	SYNAPTIC_TRANSMISSION(GO-0007268)		390	0.28369787	0.90573114	0.88487583	0.86033505	1.0	6669	tags=19%, list=17%, signal=23%
NEGATIVE_REGULATION_OF_ENDOCYTOSIS(GO-0045806)	NEGATIVE_REGULATION_OF_ENDOCYTOSIS(GO-0045806)		18	0.43077156	0.90212286	0.5944206	0.87066907	1.0	8540	tags=28%, list=22%, signal=36%
ENTRY_INTO_HOST_CELL(GO-0030260)	ENTRY_INTO_HOST_CELL(GO-0030260)		15	0.45058352	0.90205884	0.6029724	0.86984295	1.0	7173	tags=27%, list=19%, signal=33%
T_CELL_ACTIVATION(GO-0042110)	T_CELL_ACTIVATION(GO-0042110)		60	0.3386626	0.8970631	0.68058455	0.8839018	1.0	9191	tags=33%, list=24%, signal=44%
ION_TRANSMEMBRANE_TRANSPORT(GO-0034220)	ION_TRANSMEMBRANE_TRANSPORT(GO-0034220)		169	0.3003766	0.8964456	0.7863248	0.8848527	1.0	6659	tags=21%, list=17%, signal=25%
LYSOSOMAL_TRANSPORT(GO-0007041)	LYSOSOMAL_TRANSPORT(GO-0007041)		24	0.39794353	0.8960218	0.59791666	0.8852112	1.0	11711	tags=50%, list=31%, signal=72%
GPI_ANCHOR_BIOSYNTHETIC_PROCESS(GO-0006506)	GPI_ANCHOR_BIOSYNTHETIC_PROCESS(GO-0006506)		26	0.38772264	0.89532965	0.61490685	0.88618845	1.0	12885	tags=42%, list=34%, signal=64%
REGULATION_OF_CAMP_BIOSYNTHETIC_PROCESS(GO-0030817)	REGULATION_OF_CAMP_BIOSYNTHETIC_PROCESS(GO-0030817)		90	0.31735206	0.89184374	0.7367347	0.89566165	1.0	6512	tags=23%, list=17%, signal=28%
CIRCADIAN_RHYTHM(GO-0007623)	CIRCADIAN_RHYTHM(GO-0007623)		20	0.40419045	0.89175284	0.6242171	0.8949012	1.0	8473	tags=40%, list=22%, signal=51%
IRON_ION_HOMEOSTASIS(GO-0055072)	IRON_ION_HOMEOSTASIS(GO-0055072)		54	0.3380321	0.88970304	0.69877046	0.8999837	1.0	5320	tags=15%, list=14%, signal=17%
CELLULAR_RESPONSE_TO_HORMONE_STIMULUS(GO-0032870)	CELLULAR_RESPONSE_TO_HORMONE_STIMULUS(GO-0032870)		249	0.28593704	0.88962424	0.9004329	0.89917666	1.0	8982	tags=32%, list=23%, signal=42%
POSITIVE_REGULATION_OF_RHO_GTPASE_ACTIVITY(GO-0032321)	POSITIVE_REGULATION_OF_RHO_GTPASE_ACTIVITY(GO-0032321)		53	0.3390586	0.8867018	0.7113402	0.9067058	1.0	8824	tags=26%, list=23%, signal=34%
REGULATION_OF_ADAPTIVE_IMMUNE_RESPONSE(GO-0002819)	REGULATION_OF_ADAPTIVE_IMMUNE_RESPONSE(GO-0002819)		43	0.35489216	0.88553286	0.6602151	0.9089786	1.0	5318	tags=21%, list=14%, signal=24%
PROTEIN_LOCALIZATION_IN_PLASMA_MEMBRANE(GO-0072659)	PROTEIN_LOCALIZATION_IN_PLASMA_MEMBRANE(GO-0072659)		16	0.429038	0.88455313	0.63495576	0.9107186	1.0	5896	tags=25%, list=15%, signal=30%
POSITIVE_REGULATION_OF_PROTEIN_POLYMERIZATION(GO-0032273)	POSITIVE_REGULATION_OF_PROTEIN_POLYMERIZATION(GO-0032273)		24	0.39388725	0.8844323	0.61041665	0.9100237	1.0	7498	tags=29%, list=20%, signal=36%
NEGATIVE_REGULATION_OF_T_CELL_ACTIVATION(GO-0050868)	NEGATIVE_REGULATION_OF_T_CELL_ACTIVATION(GO-0050868)		26	0.38997874	0.884042	0.659436	0.91006523	1.0	2634	tags=15%, list=7%, signal=17%
REGULATION_OF_CAMP_METABOLIC_PROCESS(GO-0030814)	REGULATION_OF_CAMP_METABOLIC_PROCESS(GO-0030814)		91	0.31653085	0.8803884	0.73214287	0.91943705	1.0	6512	tags=23%, list=17%, signal=28%
RELEASE_OF_SEQUESTERED_CALCIUM_ION_INTO_CYTOSOL(GO-0051209)	RELEASE_OF_SEQUESTERED_CALCIUM_ION_INTO_CYTOSOL(GO-0051209)		20	0.4106486	0.8795829	0.6603774	0.9206702	1.0	5789	tags=30%, list=15%, signal=35%
REGULATION_OF_CYCLIN-DEPENDENT_PROTEIN_KINASE_ACTIVITY(GO-0000079)	REGULATION_OF_CYCLIN-DEPENDENT_PROTEIN_KINASE_ACTIVITY(GO-0000079)		57	0.33709273	0.87905604	0.7175732	0.9210666	1.0	9441	tags=42%, list=25%, signal=56%
BMP_SIGNALING_PATHWAY(GO-0030509)	BMP_SIGNALING_PATHWAY(GO-0030509)		38	0.36060384	0.8781706	0.6946721	0.9224355	1.0	7484	tags=42%, list=20%, signal=52%
LIPID_HOMEOSTASIS(GO-0055088)	LIPID_HOMEOSTASIS(GO-0055088)		52	0.34248722	0.8761373	0.6964286	0.9270889	1.0	8914	tags=40%, list=23%, signal=53%
LEUKOCYTE_ACTIVATION(GO-0045321)	LEUKOCYTE_ACTIVATION(GO-0045321)		119	0.30240127	0.8758019	0.8394794	0.9269216	1.0	7497	tags=27%, list=20%, signal=33%
AEROBIC_RESPIRATION(GO-0009060)	AEROBIC_RESPIRATION(GO-0009060)		30	0.3712478	0.8757047	0.68875504	0.9261125	1.0	7000	tags=13%, list=18%, signal=16%
NEGATIVE_REGULATION_OF_PROTEIN_COMPLEX_DISASSEMBLY(GO-0043242)	NEGATIVE_REGULATION_OF_PROTEIN_COMPLEX_DISASSEMBLY(GO-0043242)		18	0.41764456	0.8747813	0.6315789	0.9276339	1.0	8033	tags=39%, list=21%, signal=49%
REPRODUCTION(GO-0000003)	REPRODUCTION(GO-0000003)		456	0.26748905	0.87095755	0.9935484	0.9371963	1.0	5954	tags=14%, list=16%, signal=16%
CARBOHYDRATE_METABOLIC_PROCESS(GO-0005975)	CARBOHYDRATE_METABOLIC_PROCESS(GO-0005975)		384	0.27028662	0.870178	0.9906103	0.93819714	1.0	8865	tags=23%, list=23%, signal=29%
LEUKOCYTE_CELL-CELL_ADHESION(GO-0007159)	LEUKOCYTE_CELL-CELL_ADHESION(GO-0007159)		22	0.39088207	0.8695154	0.69762844	0.9389027	1.0	5705	tags=36%, list=15%, signal=43%
RESPONSE_TO_ABIOTIC_STIMULUS(GO-0009628)	RESPONSE_TO_ABIOTIC_STIMULUS(GO-0009628)		239	0.2825657	0.8694971	0.9284254	0.9378912	1.0	8717	tags=28%, list=23%, signal=37%
NERVE_DEVELOPMENT(GO-0021675)	NERVE_DEVELOPMENT(GO-0021675)		15	0.42568034	0.86891717	0.67427385	0.9383592	1.0	11044	tags=53%, list=29%, signal=75%
REGULATION_OF_SODIUM_ION_TRANSPORT(GO-0002028)	REGULATION_OF_SODIUM_ION_TRANSPORT(GO-0002028)		15	0.4273126	0.86754894	0.6535948	0.9408723	1.0	8355	tags=53%, list=22%, signal=68%
T_CELL_COSTIMULATION(GO-0031295)	T_CELL_COSTIMULATION(GO-0031295)		64	0.33107835	0.8661346	0.77944326	0.9436481	1.0	7138	tags=23%, list=19%, signal=29%
REGULATION_OF_PHOSPHOLIPASE_ACTIVITY(GO-0010517)	REGULATION_OF_PHOSPHOLIPASE_ACTIVITY(GO-0010517)		98	0.30678084	0.86527455	0.8030303	0.94486946	1.0	5963	tags=22%, list=16%, signal=27%
ANTIGEN_PROCESSING_AND_PRESENTATION_OF_EXOGENOUS_PEPTIDE_ANTIGEN_VIA_MHC_CLASS_I(GO-0042590)	ANTIGEN_PROCESSING_AND_PRESENTATION_OF_EXOGENOUS_PEPTIDE_ANTIGEN_VIA_MHC_CLASS_I(GO-0042590)		73	0.3172485	0.86511725	0.8038793	0.944248	1.0	7652	tags=19%, list=20%, signal=24%
CELLULAR_RESPIRATION(GO-0045333)	CELLULAR_RESPIRATION(GO-0045333)		105	0.30309346	0.8631146	0.8280922	0.9485513	1.0	14376	tags=39%, list=38%, signal=62%
ER-ASSOCIATED_PROTEIN_CATABOLIC_PROCESS(GO-0030433)	ER-ASSOCIATED_PROTEIN_CATABOLIC_PROCESS(GO-0030433)		26	0.38270646	0.86223584	0.7083333	0.9497929	1.0	12944	tags=50%, list=34%, signal=75%
POSITIVE_REGULATION_OF_ORGANELLE_ORGANIZATION(GO-0010638)	POSITIVE_REGULATION_OF_ORGANELLE_ORGANIZATION(GO-0010638)		127	0.29786503	0.8620085	0.8795699	0.9493214	1.0	7498	tags=27%, list=20%, signal=33%
CELLULAR_RESPONSE_TO_FIBROBLAST_GROWTH_FACTOR_STIMULUS(GO-0044344)	CELLULAR_RESPONSE_TO_FIBROBLAST_GROWTH_FACTOR_STIMULUS(GO-0044344)		120	0.2978341	0.8606391	0.8251121	0.95175797	1.0	7355	tags=23%, list=19%, signal=28%
PHOSPHOLIPID_BIOSYNTHETIC_PROCESS(GO-0008654)	PHOSPHOLIPID_BIOSYNTHETIC_PROCESS(GO-0008654)		67	0.3221221	0.8587749	0.7827004	0.95555484	1.0	6192	tags=12%, list=16%, signal=14%
PROTEIN_COMPLEX_ASSEMBLY(GO-0006461)	PROTEIN_COMPLEX_ASSEMBLY(GO-0006461)		289	0.27216408	0.85508066	0.9771167	0.96384734	1.0	8775	tags=23%, list=23%, signal=29%
ANION_TRANSPORT(GO-0006820)	ANION_TRANSPORT(GO-0006820)		107	0.298099	0.85167015	0.88075316	0.97142285	1.0	6590	tags=24%, list=17%, signal=29%
ENDOCRINE_PANCREAS_DEVELOPMENT(GO-0031018)	ENDOCRINE_PANCREAS_DEVELOPMENT(GO-0031018)		26	0.37235543	0.85113674	0.67641324	0.97169447	1.0	6529	tags=23%, list=17%, signal=28%
ACTIN_CYTOSKELETON_REORGANIZATION(GO-0031532)	ACTIN_CYTOSKELETON_REORGANIZATION(GO-0031532)		27	0.3690183	0.8504234	0.71706265	0.97233593	1.0	7335	tags=26%, list=19%, signal=32%
REGULATION_OF_SYNAPTIC_PLASTICITY(GO-0048167)	REGULATION_OF_SYNAPTIC_PLASTICITY(GO-0048167)		25	0.37411678	0.8493885	0.6832298	0.97377366	1.0	5794	tags=20%, list=15%, signal=24%
REGULATION_OF_T_CELL_PROLIFERATION(GO-0042129)	REGULATION_OF_T_CELL_PROLIFERATION(GO-0042129)		47	0.33202168	0.8493658	0.7723404	0.97275233	1.0	5993	tags=21%, list=16%, signal=25%
PROTEIN_K48-LINKED_UBIQUITINATION(GO-0070936)	PROTEIN_K48-LINKED_UBIQUITINATION(GO-0070936)		32	0.3648737	0.8492977	0.72121215	0.971844	1.0	7419	tags=16%, list=19%, signal=19%
CARBOXYLIC_ACID_METABOLIC_PROCESS(GO-0019752)	CARBOXYLIC_ACID_METABOLIC_PROCESS(GO-0019752)		438	0.2628164	0.84854645	1.0	0.9725832	1.0	8422	tags=22%, list=22%, signal=28%
GLUTAMATE_RECEPTOR_SIGNALING_PATHWAY(GO-0007215)	GLUTAMATE_RECEPTOR_SIGNALING_PATHWAY(GO-0007215)		23	0.37219706	0.84742117	0.73175544	0.97412866	1.0	3964	tags=17%, list=10%, signal=19%
SENSORY_PERCEPTION(GO-0007600)	SENSORY_PERCEPTION(GO-0007600)		175	0.28223813	0.8470056	0.92537314	0.9740803	1.0	6508	tags=20%, list=17%, signal=24%
PROTON_TRANSPORT(GO-0015992)	PROTON_TRANSPORT(GO-0015992)		29	0.361298	0.84609425	0.7035491	0.97517914	1.0	11248	tags=34%, list=29%, signal=49%
RESPONSE_TO_OXIDATIVE_STRESS(GO-0006979)	RESPONSE_TO_OXIDATIVE_STRESS(GO-0006979)		111	0.29866904	0.8460369	0.87794435	0.9742258	1.0	6225	tags=14%, list=16%, signal=16%
ERYTHROCYTE_DIFFERENTIATION(GO-0030218)	ERYTHROCYTE_DIFFERENTIATION(GO-0030218)		17	0.40235475	0.8457717	0.68292683	0.97375107	1.0	10127	tags=41%, list=26%, signal=56%
SPERMATOGENESIS(GO-0007283)	SPERMATOGENESIS(GO-0007283)		98	0.29941046	0.84555054	0.8636364	0.9732201	1.0	5923	tags=14%, list=15%, signal=17%
SULFUR_COMPOUND_METABOLIC_PROCESS(GO-0006790)	SULFUR_COMPOUND_METABOLIC_PROCESS(GO-0006790)		106	0.29268667	0.84378564	0.9318182	0.9763376	1.0	2102	tags=7%, list=5%, signal=7%
HOMOPHILIC_CELL_ADHESION(GO-0007156)	HOMOPHILIC_CELL_ADHESION(GO-0007156)		18	0.40003303	0.84275115	0.7069307	0.97760636	1.0	8041	tags=39%, list=21%, signal=49%
CELLULAR_KETONE_METABOLIC_PROCESS(GO-0042180)	CELLULAR_KETONE_METABOLIC_PROCESS(GO-0042180)		446	0.25833195	0.8420308	1.0	0.97824293	1.0	8422	tags=22%, list=22%, signal=28%
HORMONE_METABOLIC_PROCESS(GO-0042445)	HORMONE_METABOLIC_PROCESS(GO-0042445)		78	0.30880463	0.8410077	0.8645418	0.9795636	1.0	7272	tags=27%, list=19%, signal=33%
RESPONSE_TO_STARVATION(GO-0042594)	RESPONSE_TO_STARVATION(GO-0042594)		38	0.34494704	0.840806	0.7660456	0.9789956	1.0	10224	tags=37%, list=27%, signal=50%
TRIGLYCERIDE_BIOSYNTHETIC_PROCESS(GO-0019432)	TRIGLYCERIDE_BIOSYNTHETIC_PROCESS(GO-0019432)		28	0.36389756	0.83988047	0.7677419	0.98001605	1.0	8288	tags=29%, list=22%, signal=36%
CELLULAR_MODIFIED_AMINO_ACID_METABOLIC_PROCESS(GO-0006575)	CELLULAR_MODIFIED_AMINO_ACID_METABOLIC_PROCESS(GO-0006575)		77	0.30408055	0.8385367	0.85742575	0.98211336	1.0	5156	tags=12%, list=13%, signal=13%
REGULATION_OF_ACTIN_FILAMENT_POLYMERIZATION(GO-0030833)	REGULATION_OF_ACTIN_FILAMENT_POLYMERIZATION(GO-0030833)		26	0.36438385	0.837792	0.7536232	0.9827215	1.0	8719	tags=31%, list=23%, signal=40%
G1-S_TRANSITION_CHECKPOINT(GO-0071779)	G1-S_TRANSITION_CHECKPOINT(GO-0071779)		77	0.3071546	0.8358754	0.86815417	0.98583424	1.0	7286	tags=10%, list=19%, signal=13%
ANTIGEN_PROCESSING_AND_PRESENTATION(GO-0019882)	ANTIGEN_PROCESSING_AND_PRESENTATION(GO-0019882)		92	0.29810247	0.83583164	0.88957053	0.98485124	1.0	10539	tags=28%, list=28%, signal=39%
REGULATION_OF_RESPONSE_TO_DNA_DAMAGE_STIMULUS(GO-2001020)	REGULATION_OF_RESPONSE_TO_DNA_DAMAGE_STIMULUS(GO-2001020)		57	0.3180552	0.83493364	0.8112033	0.9857548	1.0	10238	tags=33%, list=27%, signal=45%
POSITIVE_REGULATION_OF_GROWTH(GO-0045927)	POSITIVE_REGULATION_OF_GROWTH(GO-0045927)		63	0.31665394	0.83379775	0.82608694	0.98726445	1.0	5224	tags=16%, list=14%, signal=18%
EYE_MORPHOGENESIS(GO-0048592)	EYE_MORPHOGENESIS(GO-0048592)		44	0.33291507	0.83357656	0.7819253	0.98669255	1.0	7070	tags=32%, list=18%, signal=39%
ANTIGEN_PROCESSING_AND_PRESENTATION_OF_PEPTIDE_ANTIGEN(GO-0048002)	ANTIGEN_PROCESSING_AND_PRESENTATION_OF_PEPTIDE_ANTIGEN(GO-0048002)		89	0.29809678	0.83114564	0.8909091	0.9910416	1.0	10539	tags=28%, list=28%, signal=39%
POSITIVE_REGULATION_OF_CELL_CYCLE(GO-0045787)	POSITIVE_REGULATION_OF_CELL_CYCLE(GO-0045787)		72	0.3069509	0.8311163	0.8739496	0.990023	1.0	7622	tags=35%, list=20%, signal=43%
NEGATIVE_REGULATION_OF_NUCLEOTIDE_METABOLIC_PROCESS(GO-0045980)	NEGATIVE_REGULATION_OF_NUCLEOTIDE_METABOLIC_PROCESS(GO-0045980)		44	0.33334827	0.8309636	0.7887597	0.98926276	1.0	5789	tags=18%, list=15%, signal=21%
PYRIMIDINE_BASE_METABOLIC_PROCESS(GO-0006206)	PYRIMIDINE_BASE_METABOLIC_PROCESS(GO-0006206)		24	0.37127483	0.829662	0.76031435	0.99105227	1.0	3033	tags=8%, list=8%, signal=9%
CARBOHYDRATE_BIOSYNTHETIC_PROCESS(GO-0016051)	CARBOHYDRATE_BIOSYNTHETIC_PROCESS(GO-0016051)		116	0.28728318	0.82600284	0.9450317	0.9976321	1.0	8646	tags=23%, list=23%, signal=30%
ANTIGEN_PROCESSING_AND_PRESENTATION_OF_EXOGENOUS_PEPTIDE_ANTIGEN_VIA_MHC_CLASS_I__TAP-DEPENDENT(GO-0002479)	ANTIGEN_PROCESSING_AND_PRESENTATION_OF_EXOGENOUS_PEPTIDE_ANTIGEN_VIA_MHC_CLASS_I__TAP-DEPENDENT(GO-0002479)		70	0.30488068	0.82260305	0.87708336	1.0	1.0	7652	tags=17%, list=20%, signal=21%
REGULATION_OF_DEPHOSPHORYLATION(GO-0035303)	REGULATION_OF_DEPHOSPHORYLATION(GO-0035303)		58	0.31402722	0.8225367	0.87391305	1.0	1.0	6751	tags=21%, list=18%, signal=25%
POSITIVE_REGULATION_OF_PHOSPHOLIPASE_ACTIVITY(GO-0010518)	POSITIVE_REGULATION_OF_PHOSPHOLIPASE_ACTIVITY(GO-0010518)		92	0.29323104	0.8200716	0.9065041	1.0	1.0	5963	tags=23%, list=16%, signal=27%
CELLULAR_RESPONSE_TO_STEROID_HORMONE_STIMULUS(GO-0071383)	CELLULAR_RESPONSE_TO_STEROID_HORMONE_STIMULUS(GO-0071383)		26	0.3631016	0.820059	0.77935225	1.0	1.0	10105	tags=46%, list=26%, signal=63%
PIGMENTATION(GO-0043473)	PIGMENTATION(GO-0043473)		27	0.36143446	0.8190047	0.8040541	1.0	1.0	5428	tags=15%, list=14%, signal=17%
ORGANIC_ACID_METABOLIC_PROCESS(GO-0006082)	ORGANIC_ACID_METABOLIC_PROCESS(GO-0006082)		451	0.25162172	0.8182141	1.0	1.0	1.0	8422	tags=22%, list=22%, signal=28%
REGULATION_OF_MEMBRANE_POTENTIAL(GO-0042391)	REGULATION_OF_MEMBRANE_POTENTIAL(GO-0042391)		77	0.29795578	0.8164526	0.9115226	1.0	1.0	2113	tags=6%, list=6%, signal=7%
TRANSCRIPTION__DNA-DEPENDENT(GO-0006351)	TRANSCRIPTION__DNA-DEPENDENT(GO-0006351)		355	0.25501183	0.8161826	1.0	1.0	1.0	8618	tags=21%, list=23%, signal=27%
DICARBOXYLIC_ACID_METABOLIC_PROCESS(GO-0043648)	DICARBOXYLIC_ACID_METABOLIC_PROCESS(GO-0043648)		23	0.36507797	0.81598	0.7786561	1.0	1.0	9009	tags=30%, list=24%, signal=40%
REACTIVE_OXYGEN_SPECIES_METABOLIC_PROCESS(GO-0072593)	REACTIVE_OXYGEN_SPECIES_METABOLIC_PROCESS(GO-0072593)		42	0.32688916	0.8143712	0.8142857	1.0	1.0	7385	tags=21%, list=19%, signal=27%
ANTIGEN_PROCESSING_AND_PRESENTATION_OF_PEPTIDE_ANTIGEN_VIA_MHC_CLASS_I(GO-0002474)	ANTIGEN_PROCESSING_AND_PRESENTATION_OF_PEPTIDE_ANTIGEN_VIA_MHC_CLASS_I(GO-0002474)		86	0.2897429	0.81436217	0.9325397	1.0	1.0	7832	tags=19%, list=20%, signal=23%
VITAMIN_METABOLIC_PROCESS(GO-0006766)	VITAMIN_METABOLIC_PROCESS(GO-0006766)		84	0.29298535	0.8129538	0.9065041	1.0	1.0	5883	tags=13%, list=15%, signal=15%
POSITIVE_REGULATION_OF_ENDOCYTOSIS(GO-0045807)	POSITIVE_REGULATION_OF_ENDOCYTOSIS(GO-0045807)		34	0.33296353	0.81112957	0.84583336	1.0	1.0	5522	tags=21%, list=14%, signal=24%
BONE_DEVELOPMENT(GO-0060348)	BONE_DEVELOPMENT(GO-0060348)		34	0.33431497	0.81012416	0.8095238	1.0	1.0	7484	tags=41%, list=20%, signal=51%
ESTABLISHMENT_OF_PROTEIN_LOCALIZATION(GO-0045184)	ESTABLISHMENT_OF_PROTEIN_LOCALIZATION(GO-0045184)		374	0.25407544	0.8091533	1.0	1.0	1.0	9312	tags=20%, list=24%, signal=26%
REGULATION_OF_ANDROGEN_RECEPTOR_SIGNALING_PATHWAY(GO-0060765)	REGULATION_OF_ANDROGEN_RECEPTOR_SIGNALING_PATHWAY(GO-0060765)		16	0.39540526	0.80683804	0.7611336	1.0	1.0	6718	tags=25%, list=18%, signal=30%
POSITIVE_REGULATION_OF_PHOSPHOLIPASE_C_ACTIVITY(GO-0010863)	POSITIVE_REGULATION_OF_PHOSPHOLIPASE_C_ACTIVITY(GO-0010863)		86	0.2908285	0.8060607	0.9518072	1.0	1.0	5963	tags=22%, list=16%, signal=26%
GLUCOSE_CATABOLIC_PROCESS(GO-0006007)	GLUCOSE_CATABOLIC_PROCESS(GO-0006007)		32	0.34415516	0.8049108	0.7835498	1.0	1.0	7745	tags=16%, list=20%, signal=20%
BEHAVIOR(GO-0007610)	BEHAVIOR(GO-0007610)		105	0.27837434	0.80303854	0.9617978	1.0	1.0	7289	tags=26%, list=19%, signal=32%
PROTEIN_AUTOUBIQUITINATION(GO-0051865)	PROTEIN_AUTOUBIQUITINATION(GO-0051865)		24	0.36134526	0.8022506	0.7631579	1.0	1.0	12425	tags=50%, list=32%, signal=74%
MACROMOLECULE_GLYCOSYLATION(GO-0043413)	MACROMOLECULE_GLYCOSYLATION(GO-0043413)		147	0.26771295	0.7955761	0.9957447	1.0	1.0	8842	tags=20%, list=23%, signal=26%
CELLULAR_RESPONSE_TO_STARVATION(GO-0009267)	CELLULAR_RESPONSE_TO_STARVATION(GO-0009267)		36	0.32841775	0.7955609	0.847561	1.0	1.0	10224	tags=36%, list=27%, signal=49%
POSITIVE_REGULATION_OF_JNK_CASCADE(GO-0046330)	POSITIVE_REGULATION_OF_JNK_CASCADE(GO-0046330)		28	0.34154233	0.7944987	0.8354701	1.0	1.0	12273	tags=57%, list=32%, signal=84%
PROTEIN_GLYCOSYLATION(GO-0006486)	PROTEIN_GLYCOSYLATION(GO-0006486)		146	0.2690982	0.7941046	0.9852008	1.0	1.0	8090	tags=17%, list=21%, signal=22%
REGULATION_OF_DNA_RECOMBINATION(GO-0000018)	REGULATION_OF_DNA_RECOMBINATION(GO-0000018)		21	0.36753437	0.79292065	0.78015566	1.0	1.0	6255	tags=19%, list=16%, signal=23%
NEGATIVE_REGULATION_OF_DNA_REPLICATION(GO-0008156)	NEGATIVE_REGULATION_OF_DNA_REPLICATION(GO-0008156)		22	0.36077845	0.79205817	0.8244898	1.0	1.0	5236	tags=14%, list=14%, signal=16%
RESPONSE_TO_ESTROGEN_STIMULUS(GO-0043627)	RESPONSE_TO_ESTROGEN_STIMULUS(GO-0043627)		37	0.32709554	0.7914015	0.86937904	1.0	1.0	8060	tags=43%, list=21%, signal=55%
GENERATION_OF_PRECURSOR_METABOLITES_AND_ENERGY(GO-0006091)	GENERATION_OF_PRECURSOR_METABOLITES_AND_ENERGY(GO-0006091)		273	0.25295648	0.79036	1.0	1.0	1.0	8545	tags=18%, list=22%, signal=23%
CELLULAR_IRON_ION_HOMEOSTASIS(GO-0006879)	CELLULAR_IRON_ION_HOMEOSTASIS(GO-0006879)		52	0.30260497	0.7903209	0.8932806	1.0	1.0	5320	tags=13%, list=14%, signal=16%
AMINE_BIOSYNTHETIC_PROCESS(GO-0009309)	AMINE_BIOSYNTHETIC_PROCESS(GO-0009309)		74	0.28624532	0.78936565	0.94877505	1.0	1.0	6920	tags=19%, list=18%, signal=23%
INSULIN_RECEPTOR_SIGNALING_PATHWAY(GO-0008286)	INSULIN_RECEPTOR_SIGNALING_PATHWAY(GO-0008286)		114	0.2738606	0.78781986	0.9834369	1.0	1.0	9312	tags=32%, list=24%, signal=43%
PURINE_BASE_METABOLIC_PROCESS(GO-0006144)	PURINE_BASE_METABOLIC_PROCESS(GO-0006144)		35	0.32636073	0.78647363	0.8919492	1.0	1.0	6016	tags=17%, list=16%, signal=20%
GLYCOPROTEIN_METABOLIC_PROCESS(GO-0009100)	GLYCOPROTEIN_METABOLIC_PROCESS(GO-0009100)		195	0.25611362	0.78369397	0.99787235	1.0	1.0	7129	tags=14%, list=19%, signal=18%
CELLULAR_RESPONSE_TO_INSULIN_STIMULUS(GO-0032869)	CELLULAR_RESPONSE_TO_INSULIN_STIMULUS(GO-0032869)		130	0.2651733	0.77898824	0.99572647	1.0	1.0	9312	tags=32%, list=24%, signal=42%
REGULATION_OF_FATTY_ACID_METABOLIC_PROCESS(GO-0019217)	REGULATION_OF_FATTY_ACID_METABOLIC_PROCESS(GO-0019217)		45	0.3093135	0.7779103	0.921371	1.0	1.0	8886	tags=42%, list=23%, signal=55%
CELLULAR_PROTEIN_LOCALIZATION(GO-0034613)	CELLULAR_PROTEIN_LOCALIZATION(GO-0034613)		395	0.24188223	0.7774226	1.0	1.0	1.0	9155	tags=22%, list=24%, signal=28%
NEGATIVE_REGULATION_OF_CELL_CYCLE(GO-0045786)	NEGATIVE_REGULATION_OF_CELL_CYCLE(GO-0045786)		173	0.2579443	0.77522516	1.0	1.0	1.0	8982	tags=25%, list=23%, signal=33%
POSITIVE_REGULATION_OF_ADAPTIVE_IMMUNE_RESPONSE(GO-0002821)	POSITIVE_REGULATION_OF_ADAPTIVE_IMMUNE_RESPONSE(GO-0002821)		21	0.35915014	0.7750102	0.830303	1.0	1.0	5318	tags=14%, list=14%, signal=17%
PROTEIN_K63-LINKED_UBIQUITINATION(GO-0070534)	PROTEIN_K63-LINKED_UBIQUITINATION(GO-0070534)		23	0.34788406	0.7748656	0.8361702	1.0	1.0	9878	tags=26%, list=26%, signal=35%
TRANSCRIPTION_FROM_RNA_POLYMERASE_II_PROMOTER(GO-0006366)	TRANSCRIPTION_FROM_RNA_POLYMERASE_II_PROMOTER(GO-0006366)		270	0.24928729	0.77471286	0.9977728	1.0	1.0	8610	tags=22%, list=22%, signal=28%
PROTEIN_TRANSPORT(GO-0015031)	PROTEIN_TRANSPORT(GO-0015031)		363	0.24184231	0.7739982	1.0	1.0	1.0	9312	tags=19%, list=24%, signal=25%
POSITIVE_REGULATION_OF_DEVELOPMENTAL_GROWTH(GO-0048639)	POSITIVE_REGULATION_OF_DEVELOPMENTAL_GROWTH(GO-0048639)		16	0.37657645	0.7703251	0.81	1.0	1.0	5224	tags=19%, list=14%, signal=22%
ACTIVATION_OF_ADENYLATE_CYCLASE_ACTIVITY_BY_G-PROTEIN_SIGNALING_PATHWAY(GO-0007189)	ACTIVATION_OF_ADENYLATE_CYCLASE_ACTIVITY_BY_G-PROTEIN_SIGNALING_PATHWAY(GO-0007189)		20	0.3527591	0.7683973	0.833002	1.0	1.0	7937	tags=35%, list=21%, signal=44%
PEPTIDE_METABOLIC_PROCESS(GO-0006518)	PEPTIDE_METABOLIC_PROCESS(GO-0006518)		45	0.3087224	0.767165	0.9215292	1.0	1.0	8137	tags=24%, list=21%, signal=31%
REGULATION_OF_PROTEASOMAL_PROTEIN_CATABOLIC_PROCESS(GO-0061136)	REGULATION_OF_PROTEASOMAL_PROTEIN_CATABOLIC_PROCESS(GO-0061136)		46	0.30505815	0.7646428	0.912854	1.0	1.0	8228	tags=24%, list=21%, signal=30%
NEURAL_TUBE_DEVELOPMENT(GO-0021915)	NEURAL_TUBE_DEVELOPMENT(GO-0021915)		30	0.32770655	0.7643027	0.8969957	1.0	1.0	7027	tags=17%, list=18%, signal=20%
GLYCOPROTEIN_BIOSYNTHETIC_PROCESS(GO-0009101)	GLYCOPROTEIN_BIOSYNTHETIC_PROCESS(GO-0009101)		166	0.2557932	0.7636054	0.9978166	1.0	1.0	8842	tags=22%, list=23%, signal=28%
POSITIVE_REGULATION_OF_RECEPTOR-MEDIATED_ENDOCYTOSIS(GO-0048260)	POSITIVE_REGULATION_OF_RECEPTOR-MEDIATED_ENDOCYTOSIS(GO-0048260)		21	0.34511617	0.7593079	0.8699187	1.0	1.0	5522	tags=29%, list=14%, signal=33%
ACYLGLYCEROL_CATABOLIC_PROCESS(GO-0046464)	ACYLGLYCEROL_CATABOLIC_PROCESS(GO-0046464)		16	0.37287116	0.7592278	0.832	1.0	1.0	7959	tags=44%, list=21%, signal=55%
REGULATION_OF_GLUCOSE_IMPORT(GO-0046324)	REGULATION_OF_GLUCOSE_IMPORT(GO-0046324)		25	0.33448288	0.7589305	0.87234044	1.0	1.0	8815	tags=40%, list=23%, signal=52%
PYRUVATE_METABOLIC_PROCESS(GO-0006090)	PYRUVATE_METABOLIC_PROCESS(GO-0006090)		21	0.34370276	0.7574071	0.84691846	1.0	1.0	7963	tags=29%, list=21%, signal=36%
REGULATION_OF_CELL_ADHESION_MEDIATED_BY_INTEGRIN(GO-0033628)	REGULATION_OF_CELL_ADHESION_MEDIATED_BY_INTEGRIN(GO-0033628)		24	0.3398086	0.7573451	0.8696498	1.0	1.0	5739	tags=29%, list=15%, signal=34%
SMOOTH_MUSCLE_CONTRACTION(GO-0006939)	SMOOTH_MUSCLE_CONTRACTION(GO-0006939)		23	0.3404648	0.7560202	0.87628865	1.0	1.0	6901	tags=30%, list=18%, signal=37%
CALCIUM_ION_TRANSMEMBRANE_TRANSPORT(GO-0070588)	CALCIUM_ION_TRANSMEMBRANE_TRANSPORT(GO-0070588)		30	0.32232442	0.7549987	0.8842315	1.0	1.0	6974	tags=27%, list=18%, signal=33%
MEMBRANE_DEPOLARIZATION(GO-0051899)	MEMBRANE_DEPOLARIZATION(GO-0051899)		27	0.3270644	0.7518192	0.894	1.0	1.0	76	tags=4%, list=0%, signal=4%
MEMBRANE_PROTEIN_ECTODOMAIN_PROTEOLYSIS(GO-0006509)	MEMBRANE_PROTEIN_ECTODOMAIN_PROTEOLYSIS(GO-0006509)		18	0.35234612	0.751415	0.85265225	1.0	1.0	10467	tags=33%, list=27%, signal=46%
NUCLEOTIDE-BINDING_OLIGOMERIZATION_DOMAIN_CONTAINING_SIGNALING_PATHWAY(GO-0070423)	NUCLEOTIDE-BINDING_OLIGOMERIZATION_DOMAIN_CONTAINING_SIGNALING_PATHWAY(GO-0070423)		23	0.33855352	0.7494621	0.8678862	1.0	1.0	10102	tags=35%, list=26%, signal=47%
ACTIVATION_OF_PHOSPHOLIPASE_C_ACTIVITY(GO-0007202)	ACTIVATION_OF_PHOSPHOLIPASE_C_ACTIVITY(GO-0007202)		80	0.2733692	0.7493723	0.988	1.0	1.0	5963	tags=20%, list=16%, signal=24%
LIMBIC_SYSTEM_DEVELOPMENT(GO-0021761)	LIMBIC_SYSTEM_DEVELOPMENT(GO-0021761)		15	0.3655294	0.74696475	0.8755102	1.0	1.0	6529	tags=27%, list=17%, signal=32%
PROTEOLYSIS(GO-0006508)	PROTEOLYSIS(GO-0006508)		292	0.23803705	0.7451737	1.0	1.0	1.0	8378	tags=18%, list=22%, signal=23%
ANTERIOR-POSTERIOR_PATTERN_SPECIFICATION(GO-0009952)	ANTERIOR-POSTERIOR_PATTERN_SPECIFICATION(GO-0009952)		26	0.32564443	0.74454755	0.9102296	1.0	1.0	5604	tags=27%, list=15%, signal=32%
CEREBRAL_CORTEX_DEVELOPMENT(GO-0021987)	CEREBRAL_CORTEX_DEVELOPMENT(GO-0021987)		19	0.3473741	0.7441274	0.8831169	1.0	1.0	8352	tags=32%, list=22%, signal=40%
HISTONE_MONOUBIQUITINATION(GO-0010390)	HISTONE_MONOUBIQUITINATION(GO-0010390)		15	0.36475548	0.7431165	0.8647541	1.0	1.0	13404	tags=47%, list=35%, signal=72%
POST-TRANSLATIONAL_PROTEIN_MODIFICATION(GO-0043687)	POST-TRANSLATIONAL_PROTEIN_MODIFICATION(GO-0043687)		160	0.24747922	0.7425932	1.0	1.0	1.0	8090	tags=18%, list=21%, signal=22%
FIBROBLAST_GROWTH_FACTOR_RECEPTOR_SIGNALING_PATHWAY(GO-0008543)	FIBROBLAST_GROWTH_FACTOR_RECEPTOR_SIGNALING_PATHWAY(GO-0008543)		109	0.26082414	0.741914	0.993576	1.0	1.0	7355	tags=21%, list=19%, signal=26%
REGULATION_OF_PROTEASOMAL_UBIQUITIN-DEPENDENT_PROTEIN_CATABOLIC_PROCESS(GO-0032434)	REGULATION_OF_PROTEASOMAL_UBIQUITIN-DEPENDENT_PROTEIN_CATABOLIC_PROCESS(GO-0032434)		38	0.30463892	0.73831314	0.93386775	1.0	1.0	8876	tags=26%, list=23%, signal=34%
SMOOTHENED_SIGNALING_PATHWAY(GO-0007224)	SMOOTHENED_SIGNALING_PATHWAY(GO-0007224)		16	0.3578989	0.73784286	0.8696498	1.0	1.0	2840	tags=6%, list=7%, signal=7%
CELLULAR_PROTEIN_COMPLEX_ASSEMBLY(GO-0043623)	CELLULAR_PROTEIN_COMPLEX_ASSEMBLY(GO-0043623)		99	0.25712067	0.7327806	0.99788135	1.0	1.0	8178	tags=18%, list=21%, signal=23%
CELLULAR_RESPONSE_TO_GLUCAGON_STIMULUS(GO-0071377)	CELLULAR_RESPONSE_TO_GLUCAGON_STIMULUS(GO-0071377)		33	0.3090683	0.7324561	0.9443299	1.0	1.0	7726	tags=33%, list=20%, signal=42%
INITIATION_OF_VIRAL_INFECTION(GO-0019059)	INITIATION_OF_VIRAL_INFECTION(GO-0019059)		23	0.33062726	0.7317641	0.90656066	1.0	1.0	7173	tags=22%, list=19%, signal=27%
CELLULAR_RESPONSE_TO_REACTIVE_OXYGEN_SPECIES(GO-0034614)	CELLULAR_RESPONSE_TO_REACTIVE_OXYGEN_SPECIES(GO-0034614)		36	0.30502993	0.7307738	0.94489795	1.0	1.0	5993	tags=19%, list=16%, signal=23%
NEGATIVE_REGULATION_OF_PROTEOLYSIS(GO-0045861)	NEGATIVE_REGULATION_OF_PROTEOLYSIS(GO-0045861)		18	0.34512413	0.7284726	0.8888889	1.0	1.0	6505	tags=28%, list=17%, signal=33%
ACTIVATION_OF_JUN_KINASE_ACTIVITY(GO-0007257)	ACTIVATION_OF_JUN_KINASE_ACTIVITY(GO-0007257)		19	0.34009326	0.7261098	0.886076	1.0	1.0	8754	tags=32%, list=23%, signal=41%
IMMUNE_RESPONSE-REGULATING_SIGNALING_PATHWAY(GO-0002764)	IMMUNE_RESPONSE-REGULATING_SIGNALING_PATHWAY(GO-0002764)		175	0.23825146	0.7241998	1.0	1.0	1.0	8694	tags=28%, list=23%, signal=36%
GLUTATHIONE_METABOLIC_PROCESS(GO-0006749)	GLUTATHIONE_METABOLIC_PROCESS(GO-0006749)		27	0.31867242	0.7235282	0.9307536	1.0	1.0	5156	tags=11%, list=13%, signal=13%
REGULATION_OF_GLYCOGEN_BIOSYNTHETIC_PROCESS(GO-0005979)	REGULATION_OF_GLYCOGEN_BIOSYNTHETIC_PROCESS(GO-0005979)		18	0.344969	0.72184217	0.87449396	1.0	1.0	10926	tags=44%, list=29%, signal=62%
PROTEIN_DEACETYLATION(GO-0006476)	PROTEIN_DEACETYLATION(GO-0006476)		23	0.32593042	0.7212923	0.90781564	1.0	1.0	5707	tags=13%, list=15%, signal=15%
AMINO_ACID_TRANSMEMBRANE_TRANSPORT(GO-0003333)	AMINO_ACID_TRANSMEMBRANE_TRANSPORT(GO-0003333)		17	0.34056535	0.7191736	0.8877551	1.0	1.0	8527	tags=41%, list=22%, signal=53%
PEPTIDYL-TYROSINE_PHOSPHORYLATION(GO-0018108)	PEPTIDYL-TYROSINE_PHOSPHORYLATION(GO-0018108)		42	0.28636903	0.71887344	0.9617706	1.0	1.0	6174	tags=26%, list=16%, signal=31%
POSITIVE_REGULATION_OF_FATTY_ACID_METABOLIC_PROCESS(GO-0045923)	POSITIVE_REGULATION_OF_FATTY_ACID_METABOLIC_PROCESS(GO-0045923)		15	0.35475183	0.71776015	0.88521403	1.0	1.0	5229	tags=20%, list=14%, signal=23%
HAIR_CYCLE_PROCESS(GO-0022405)	HAIR_CYCLE_PROCESS(GO-0022405)		15	0.34694773	0.7165454	0.90781564	1.0	1.0	7401	tags=40%, list=19%, signal=50%
RESPONSE_TO_INSULIN_STIMULUS(GO-0032868)	RESPONSE_TO_INSULIN_STIMULUS(GO-0032868)		136	0.24238528	0.71605104	1.0	1.0	1.0	9312	tags=31%, list=24%, signal=41%
PEPTIDYL-THREONINE_PHOSPHORYLATION(GO-0018107)	PEPTIDYL-THREONINE_PHOSPHORYLATION(GO-0018107)		21	0.32696894	0.715516	0.9265873	1.0	1.0	5623	tags=14%, list=15%, signal=17%
STEROL_HOMEOSTASIS(GO-0055092)	STEROL_HOMEOSTASIS(GO-0055092)		37	0.29235458	0.7140289	0.9657258	1.0	1.0	8347	tags=32%, list=22%, signal=41%
NEGATIVE_REGULATION_OF_G-PROTEIN_COUPLED_RECEPTOR_PROTEIN_SIGNALING_PATHWAY(GO-0045744)	NEGATIVE_REGULATION_OF_G-PROTEIN_COUPLED_RECEPTOR_PROTEIN_SIGNALING_PATHWAY(GO-0045744)		21	0.32172143	0.71075237	0.9150743	1.0	1.0	5891	tags=24%, list=15%, signal=28%
TRIGLYCERIDE_CATABOLIC_PROCESS(GO-0019433)	TRIGLYCERIDE_CATABOLIC_PROCESS(GO-0019433)		15	0.354397	0.7105681	0.8951613	1.0	1.0	7959	tags=40%, list=21%, signal=50%
VESICLE_LOCALIZATION(GO-0051648)	VESICLE_LOCALIZATION(GO-0051648)		45	0.281179	0.70758146	0.97741276	1.0	1.0	12270	tags=53%, list=32%, signal=78%
MITOCHONDRIAL_MEMBRANE_ORGANIZATION(GO-0007006)	MITOCHONDRIAL_MEMBRANE_ORGANIZATION(GO-0007006)		22	0.32086092	0.7063595	0.9385246	1.0	1.0	9692	tags=27%, list=25%, signal=36%
CHOLESTEROL_HOMEOSTASIS(GO-0042632)	CHOLESTEROL_HOMEOSTASIS(GO-0042632)		37	0.29235458	0.70449835	0.9631902	1.0	1.0	8347	tags=32%, list=22%, signal=41%
NEGATIVE_REGULATION_OF_LYASE_ACTIVITY(GO-0051350)	NEGATIVE_REGULATION_OF_LYASE_ACTIVITY(GO-0051350)		40	0.28221703	0.70370555	0.9640592	1.0	1.0	6512	tags=18%, list=17%, signal=21%
NEGATIVE_REGULATION_OF_ADENYLATE_CYCLASE_ACTIVITY(GO-0007194)	NEGATIVE_REGULATION_OF_ADENYLATE_CYCLASE_ACTIVITY(GO-0007194)		39	0.2879166	0.70333445	0.9693251	1.0	1.0	6512	tags=18%, list=17%, signal=22%
MESODERM_DEVELOPMENT(GO-0007498)	MESODERM_DEVELOPMENT(GO-0007498)		30	0.3019102	0.69852716	0.9580713	1.0	1.0	6984	tags=30%, list=18%, signal=37%
CELL_PROJECTION_ASSEMBLY(GO-0030031)	CELL_PROJECTION_ASSEMBLY(GO-0030031)		60	0.26164392	0.6979367	0.9909707	1.0	1.0	7070	tags=17%, list=18%, signal=20%
POSITIVE_REGULATION_OF_MITOTIC_CELL_CYCLE(GO-0045931)	POSITIVE_REGULATION_OF_MITOTIC_CELL_CYCLE(GO-0045931)		23	0.31304786	0.69725776	0.953629	1.0	1.0	7366	tags=30%, list=19%, signal=38%
POSITIVE_REGULATION_OF_RAC_GTPASE_ACTIVITY(GO-0032855)	POSITIVE_REGULATION_OF_RAC_GTPASE_ACTIVITY(GO-0032855)		21	0.3165468	0.69654584	0.9308943	1.0	1.0	10757	tags=33%, list=28%, signal=46%
NEGATIVE_REGULATION_OF_CAMP_BIOSYNTHETIC_PROCESS(GO-0030818)	NEGATIVE_REGULATION_OF_CAMP_BIOSYNTHETIC_PROCESS(GO-0030818)		42	0.27807027	0.69626373	0.9714286	1.0	1.0	5789	tags=17%, list=15%, signal=20%
LEUKOTRIENE_METABOLIC_PROCESS(GO-0006691)	LEUKOTRIENE_METABOLIC_PROCESS(GO-0006691)		17	0.33661506	0.6945765	0.9154639	1.0	1.0	4113	tags=18%, list=11%, signal=20%
POSITIVE_REGULATION_OF_T_CELL_DIFFERENTIATION(GO-0045582)	POSITIVE_REGULATION_OF_T_CELL_DIFFERENTIATION(GO-0045582)		25	0.30442637	0.6943166	0.9631236	1.0	1.0	6796	tags=28%, list=18%, signal=34%
REGULATION_OF_INSULIN_SECRETION(GO-0050796)	REGULATION_OF_INSULIN_SECRETION(GO-0050796)		84	0.2492732	0.69178194	0.995842	1.0	1.0	8581	tags=26%, list=22%, signal=34%
GAMETE_GENERATION(GO-0007276)	GAMETE_GENERATION(GO-0007276)		130	0.23749483	0.691441	1.0	1.0	1.0	2046	tags=6%, list=5%, signal=6%
REGULATION_OF_MICROTUBULE_CYTOSKELETON_ORGANIZATION(GO-0070507)	REGULATION_OF_MICROTUBULE_CYTOSKELETON_ORGANIZATION(GO-0070507)		48	0.27192563	0.6900483	0.9921722	1.0	1.0	2066	tags=6%, list=5%, signal=7%
'DE_NOVO'_POSTTRANSLATIONAL_PROTEIN_FOLDING(GO-0051084)	'DE_NOVO'_POSTTRANSLATIONAL_PROTEIN_FOLDING(GO-0051084)		29	0.29386118	0.6897867	0.9634888	1.0	1.0	4981	tags=7%, list=13%, signal=8%
POSITIVE_REGULATION_OF_ADENYLATE_CYCLASE_ACTIVITY(GO-0045762)	POSITIVE_REGULATION_OF_ADENYLATE_CYCLASE_ACTIVITY(GO-0045762)		42	0.27326807	0.68518066	0.9855372	1.0	1.0	8305	tags=36%, list=22%, signal=46%
NEGATIVE_REGULATION_OF_MITOTIC_CELL_CYCLE(GO-0045930)	NEGATIVE_REGULATION_OF_MITOTIC_CELL_CYCLE(GO-0045930)		26	0.3051657	0.68253654	0.9626556	1.0	1.0	10583	tags=50%, list=28%, signal=69%
C-TERMINAL_PROTEIN_LIPIDATION(GO-0006501)	C-TERMINAL_PROTEIN_LIPIDATION(GO-0006501)		23	0.30543813	0.6816169	0.9596774	1.0	1.0	12885	tags=35%, list=34%, signal=52%
ADAPTIVE_IMMUNE_RESPONSE(GO-0002250)	ADAPTIVE_IMMUNE_RESPONSE(GO-0002250)		41	0.27809593	0.67904717	0.9839357	1.0	1.0	5423	tags=15%, list=14%, signal=17%
B_CELL_MEDIATED_IMMUNITY(GO-0019724)	B_CELL_MEDIATED_IMMUNITY(GO-0019724)		18	0.32059774	0.6786603	0.9364754	1.0	1.0	5423	tags=17%, list=14%, signal=19%
IMMUNOGLOBULIN_MEDIATED_IMMUNE_RESPONSE(GO-0016064)	IMMUNOGLOBULIN_MEDIATED_IMMUNE_RESPONSE(GO-0016064)		17	0.32263976	0.6766577	0.9610656	1.0	1.0	5423	tags=18%, list=14%, signal=21%
CELLULAR_AMIDE_METABOLIC_PROCESS(GO-0043603)	CELLULAR_AMIDE_METABOLIC_PROCESS(GO-0043603)		16	0.33114573	0.6749653	0.9279661	1.0	1.0	4556	tags=19%, list=12%, signal=21%
TRIGLYCERIDE_METABOLIC_PROCESS(GO-0006641)	TRIGLYCERIDE_METABOLIC_PROCESS(GO-0006641)		50	0.26443622	0.67377305	0.98541665	1.0	1.0	8291	tags=34%, list=22%, signal=43%
REGULATION_OF_MICROTUBULE-BASED_PROCESS(GO-0032886)	REGULATION_OF_MICROTUBULE-BASED_PROCESS(GO-0032886)		56	0.260495	0.67291564	0.98956156	1.0	1.0	2066	tags=5%, list=5%, signal=6%
POSITIVE_REGULATION_OF_CELL_CYCLE_PROCESS(GO-0090068)	POSITIVE_REGULATION_OF_CELL_CYCLE_PROCESS(GO-0090068)		127	0.22880664	0.6723888	1.0	1.0	1.0	7286	tags=16%, list=19%, signal=19%
PROTEIN_MONOUBIQUITINATION(GO-0006513)	PROTEIN_MONOUBIQUITINATION(GO-0006513)		26	0.295194	0.670397	0.97330594	1.0	1.0	12164	tags=42%, list=32%, signal=62%
ERYTHROCYTE_HOMEOSTASIS(GO-0034101)	ERYTHROCYTE_HOMEOSTASIS(GO-0034101)		20	0.31282598	0.6693223	0.94388777	1.0	1.0	10127	tags=35%, list=26%, signal=48%
FORMATION_OF_PRIMARY_GERM_LAYER(GO-0001704)	FORMATION_OF_PRIMARY_GERM_LAYER(GO-0001704)		18	0.3161549	0.667711	0.9549902	1.0	1.0	5892	tags=28%, list=15%, signal=33%
CELLULAR_ALDEHYDE_METABOLIC_PROCESS(GO-0006081)	CELLULAR_ALDEHYDE_METABOLIC_PROCESS(GO-0006081)		21	0.3026621	0.66646975	0.96606785	1.0	1.0	6307	tags=19%, list=16%, signal=23%
HISTONE_H3_ACETYLATION(GO-0043966)	HISTONE_H3_ACETYLATION(GO-0043966)		29	0.2844979	0.66115224	0.9817444	1.0	1.0	6105	tags=10%, list=16%, signal=12%
PROTEIN_AUTOPHOSPHORYLATION(GO-0046777)	PROTEIN_AUTOPHOSPHORYLATION(GO-0046777)		115	0.22828627	0.6592226	1.0	1.0	1.0	6523	tags=17%, list=17%, signal=20%
BLOOD_VESSEL_ENDOTHELIAL_CELL_MIGRATION(GO-0043534)	BLOOD_VESSEL_ENDOTHELIAL_CELL_MIGRATION(GO-0043534)		15	0.3239144	0.6575793	0.94071144	1.0	1.0	10147	tags=60%, list=27%, signal=82%
DORSAL-VENTRAL_PATTERN_FORMATION(GO-0009953)	DORSAL-VENTRAL_PATTERN_FORMATION(GO-0009953)		19	0.30678123	0.6559426	0.9639066	1.0	1.0	7027	tags=26%, list=18%, signal=32%
PREASSEMBLY_OF_GPI_ANCHOR_IN_ER_MEMBRANE(GO-0016254)	PREASSEMBLY_OF_GPI_ANCHOR_IN_ER_MEMBRANE(GO-0016254)		15	0.32422897	0.6540291	0.95183045	1.0	1.0	25869	tags=100%, list=68%, signal=308%
GLUCONEOGENESIS(GO-0006094)	GLUCONEOGENESIS(GO-0006094)		35	0.27085057	0.65077615	0.9939394	1.0	1.0	8109	tags=20%, list=21%, signal=25%
INTRACELLULAR_PROTEIN_TRANSPORT(GO-0006886)	INTRACELLULAR_PROTEIN_TRANSPORT(GO-0006886)		285	0.2072231	0.65041584	1.0	1.0	1.0	9155	tags=16%, list=24%, signal=22%
CELLULAR_RESPONSE_TO_OXIDATIVE_STRESS(GO-0034599)	CELLULAR_RESPONSE_TO_OXIDATIVE_STRESS(GO-0034599)		53	0.25535014	0.6501267	0.99583334	1.0	1.0	6103	tags=15%, list=16%, signal=18%
LONG-CHAIN_FATTY-ACYL-COA_METABOLIC_PROCESS(GO-0035336)	LONG-CHAIN_FATTY-ACYL-COA_METABOLIC_PROCESS(GO-0035336)		19	0.3050303	0.6497063	0.958498	1.0	1.0	8288	tags=32%, list=22%, signal=40%
LONG-CHAIN_FATTY-ACYL-COA_BIOSYNTHETIC_PROCESS(GO-0035338)	LONG-CHAIN_FATTY-ACYL-COA_BIOSYNTHETIC_PROCESS(GO-0035338)		17	0.31044057	0.6490031	0.9676113	1.0	1.0	8288	tags=35%, list=22%, signal=45%
REGULATION_OF_DNA_REPLICATION(GO-0006275)	REGULATION_OF_DNA_REPLICATION(GO-0006275)		53	0.24820311	0.64797753	0.9980276	1.0	1.0	5661	tags=17%, list=15%, signal=20%
REGULATION_OF_PHOSPHATASE_ACTIVITY(GO-0010921)	REGULATION_OF_PHOSPHATASE_ACTIVITY(GO-0010921)		48	0.2501891	0.6391435	0.9979466	1.0	1.0	6751	tags=19%, list=18%, signal=23%
VERY_LONG-CHAIN_FATTY_ACID_METABOLIC_PROCESS(GO-0000038)	VERY_LONG-CHAIN_FATTY_ACID_METABOLIC_PROCESS(GO-0000038)		22	0.29026863	0.63868153	0.9815951	1.0	1.0	8288	tags=41%, list=22%, signal=52%
CILIUM_MORPHOGENESIS(GO-0060271)	CILIUM_MORPHOGENESIS(GO-0060271)		45	0.2520396	0.6371226	0.99793816	1.0	1.0	12251	tags=38%, list=32%, signal=55%
CILIUM_ASSEMBLY(GO-0042384)	CILIUM_ASSEMBLY(GO-0042384)		31	0.2668655	0.63554054	0.9978166	1.0	1.0	28068	tags=100%, list=73%, signal=375%
POSITIVE_REGULATION_OF_ACTIN_FILAMENT_POLYMERIZATION(GO-0030838)	POSITIVE_REGULATION_OF_ACTIN_FILAMENT_POLYMERIZATION(GO-0030838)		16	0.30967498	0.6332715	0.9566075	1.0	1.0	7498	tags=25%, list=20%, signal=31%
PEPTIDYL-LYSINE_MODIFICATION(GO-0018205)	PEPTIDYL-LYSINE_MODIFICATION(GO-0018205)		78	0.22931622	0.6323769	1.0	1.0	1.0	6573	tags=10%, list=17%, signal=12%
ELECTRON_TRANSPORT_CHAIN(GO-0022900)	ELECTRON_TRANSPORT_CHAIN(GO-0022900)		78	0.22974917	0.63147277	1.0	1.0	1.0	14347	tags=38%, list=37%, signal=61%
NUCLEOCYTOPLASMIC_TRANSPORT(GO-0006913)	NUCLEOCYTOPLASMIC_TRANSPORT(GO-0006913)		114	0.21972905	0.62961954	1.0	1.0	1.0	7519	tags=15%, list=20%, signal=19%
REGULATION_OF_HISTONE_ACETYLATION(GO-0035065)	REGULATION_OF_HISTONE_ACETYLATION(GO-0035065)		18	0.29679748	0.62779933	0.9607843	1.0	1.0	7987	tags=22%, list=21%, signal=28%
REGULATION_OF_RNA_SPLICING(GO-0043484)	REGULATION_OF_RNA_SPLICING(GO-0043484)		27	0.2742964	0.6265887	0.99147123	1.0	1.0	8300	tags=19%, list=22%, signal=24%
IRON_ION_TRANSPORT(GO-0006826)	IRON_ION_TRANSPORT(GO-0006826)		37	0.25976956	0.6260945	0.9918033	1.0	1.0	11478	tags=46%, list=30%, signal=66%
RESPIRATORY_ELECTRON_TRANSPORT_CHAIN(GO-0022904)	RESPIRATORY_ELECTRON_TRANSPORT_CHAIN(GO-0022904)		78	0.22974917	0.62524754	1.0	1.0	1.0	14347	tags=38%, list=37%, signal=61%
POSITIVE_REGULATION_OF_GLUCOSE_IMPORT(GO-0046326)	POSITIVE_REGULATION_OF_GLUCOSE_IMPORT(GO-0046326)		19	0.29356793	0.62413317	0.9831933	1.0	1.0	8677	tags=37%, list=23%, signal=48%
POSITIVE_REGULATION_OF_GLUCOSE_TRANSPORT(GO-0010828)	POSITIVE_REGULATION_OF_GLUCOSE_TRANSPORT(GO-0010828)		19	0.29356793	0.62355274	0.97791165	1.0	1.0	8677	tags=37%, list=23%, signal=48%
GLYCOGEN_CATABOLIC_PROCESS(GO-0005980)	GLYCOGEN_CATABOLIC_PROCESS(GO-0005980)		16	0.30617845	0.6215505	0.9650924	1.0	1.0	11525	tags=44%, list=30%, signal=63%
REGULATION_OF_G1-S_TRANSITION_OF_MITOTIC_CELL_CYCLE(GO-2000045)	REGULATION_OF_G1-S_TRANSITION_OF_MITOTIC_CELL_CYCLE(GO-2000045)		85	0.22143766	0.6150525	1.0	1.0	1.0	7286	tags=11%, list=19%, signal=13%
LONG-CHAIN_FATTY_ACID_METABOLIC_PROCESS(GO-0001676)	LONG-CHAIN_FATTY_ACID_METABOLIC_PROCESS(GO-0001676)		23	0.27562818	0.6123145	0.992	1.0	1.0	8288	tags=39%, list=22%, signal=50%
POSITIVE_REGULATION_OF_CELL_CYCLE_ARREST(GO-0071158)	POSITIVE_REGULATION_OF_CELL_CYCLE_ARREST(GO-0071158)		75	0.22209565	0.61096734	0.997996	1.0	1.0	7982	tags=9%, list=21%, signal=12%
POSITIVE_REGULATION_OF_STRESS_FIBER_ASSEMBLY(GO-0051496)	POSITIVE_REGULATION_OF_STRESS_FIBER_ASSEMBLY(GO-0051496)		18	0.28973645	0.6089879	0.9778672	1.0	1.0	8027	tags=33%, list=21%, signal=42%
NEGATIVE_REGULATION_OF_TRANSLATION(GO-0017148)	NEGATIVE_REGULATION_OF_TRANSLATION(GO-0017148)		27	0.2655648	0.6063845	0.99591005	1.0	1.0	5582	tags=15%, list=15%, signal=17%
GLUCOSE_HOMEOSTASIS(GO-0042593)	GLUCOSE_HOMEOSTASIS(GO-0042593)		42	0.2430467	0.6050102	1.0	1.0	1.0	9692	tags=38%, list=25%, signal=51%
'DE_NOVO'_PROTEIN_FOLDING(GO-0006458)	'DE_NOVO'_PROTEIN_FOLDING(GO-0006458)		33	0.25156698	0.6046232	0.99591005	1.0	1.0	4981	tags=6%, list=13%, signal=7%
MITOCHONDRIAL_TRANSPORT(GO-0006839)	MITOCHONDRIAL_TRANSPORT(GO-0006839)		63	0.22841124	0.60074145	0.9980159	1.0	1.0	12080	tags=30%, list=32%, signal=44%
PEPTIDE_HORMONE_PROCESSING(GO-0016486)	PEPTIDE_HORMONE_PROCESSING(GO-0016486)		17	0.2858514	0.5992333	0.9823529	1.0	1.0	7244	tags=29%, list=19%, signal=36%
REGULATION_OF_CATION_CHANNEL_ACTIVITY(GO-2001257)	REGULATION_OF_CATION_CHANNEL_ACTIVITY(GO-2001257)		20	0.27795997	0.5979224	0.99198395	1.0	1.0	7360	tags=25%, list=19%, signal=31%
GOLGI_VESICLE_TRANSPORT(GO-0048193)	GOLGI_VESICLE_TRANSPORT(GO-0048193)		102	0.21300489	0.5973735	1.0	1.0	1.0	10954	tags=36%, list=29%, signal=51%
REGULATION_OF_NITRIC-OXIDE_SYNTHASE_ACTIVITY(GO-0050999)	REGULATION_OF_NITRIC-OXIDE_SYNTHASE_ACTIVITY(GO-0050999)		26	0.26104757	0.59548813	0.9876289	1.0	1.0	9484	tags=35%, list=25%, signal=46%
PROTEIN_OLIGOMERIZATION(GO-0051259)	PROTEIN_OLIGOMERIZATION(GO-0051259)		123	0.20181485	0.5942322	1.0	1.0	1.0	10168	tags=28%, list=27%, signal=39%
POSTTRANSCRIPTIONAL_REGULATION_OF_GENE_EXPRESSION(GO-0010608)	POSTTRANSCRIPTIONAL_REGULATION_OF_GENE_EXPRESSION(GO-0010608)		178	0.19687927	0.59244615	1.0	1.0	1.0	7982	tags=18%, list=21%, signal=23%
HEXOSE_BIOSYNTHETIC_PROCESS(GO-0019319)	HEXOSE_BIOSYNTHETIC_PROCESS(GO-0019319)		43	0.23518217	0.59083426	0.99804306	1.0	1.0	8109	tags=19%, list=21%, signal=24%
PROTEIN_LOCALIZATION_IN_MITOCHONDRION(GO-0070585)	PROTEIN_LOCALIZATION_IN_MITOCHONDRION(GO-0070585)		27	0.25428203	0.5908113	1.0	1.0	1.0	11939	tags=30%, list=31%, signal=43%
MITOTIC_CELL_CYCLE_G1-S_TRANSITION_CHECKPOINT(GO-0031575)	MITOTIC_CELL_CYCLE_G1-S_TRANSITION_CHECKPOINT(GO-0031575)		75	0.21394457	0.58789533	1.0	1.0	1.0	7286	tags=9%, list=19%, signal=12%
REGULATION_OF_SMOOTHENED_SIGNALING_PATHWAY(GO-0008589)	REGULATION_OF_SMOOTHENED_SIGNALING_PATHWAY(GO-0008589)		21	0.26830697	0.5860694	0.99583334	1.0	1.0	7027	tags=24%, list=18%, signal=29%
OLIGOSACCHARIDE_METABOLIC_PROCESS(GO-0009311)	OLIGOSACCHARIDE_METABOLIC_PROCESS(GO-0009311)		49	0.22770987	0.58206224	1.0	1.0	1.0	12485	tags=43%, list=33%, signal=64%
STEROID_HORMONE_MEDIATED_SIGNALING_PATHWAY(GO-0043401)	STEROID_HORMONE_MEDIATED_SIGNALING_PATHWAY(GO-0043401)		15	0.292268	0.5811321	0.9767442	1.0	1.0	10105	tags=40%, list=26%, signal=54%
NEGATIVE_REGULATION_OF_PROTEIN_CATABOLIC_PROCESS(GO-0042177)	NEGATIVE_REGULATION_OF_PROTEIN_CATABOLIC_PROCESS(GO-0042177)		21	0.26112694	0.5739128	0.99604744	1.0	1.0	8228	tags=29%, list=21%, signal=36%
PROTEIN_TARGETING(GO-0006605)	PROTEIN_TARGETING(GO-0006605)		232	0.18486632	0.57368547	1.0	1.0	1.0	8265	tags=13%, list=22%, signal=16%
REGULATION_OF_CELL_PROJECTION_ASSEMBLY(GO-0060491)	REGULATION_OF_CELL_PROJECTION_ASSEMBLY(GO-0060491)		28	0.2459154	0.5710221	1.0	1.0	1.0	9222	tags=43%, list=24%, signal=56%
HISTONE_UBIQUITINATION(GO-0016574)	HISTONE_UBIQUITINATION(GO-0016574)		23	0.24992111	0.56674665	0.9940358	1.0	1.0	13922	tags=48%, list=36%, signal=75%
POSITIVE_REGULATION_OF_RESPONSE_TO_DNA_DAMAGE_STIMULUS(GO-2001022)	POSITIVE_REGULATION_OF_RESPONSE_TO_DNA_DAMAGE_STIMULUS(GO-2001022)		32	0.23518169	0.5571901	1.0	1.0	1.0	10238	tags=28%, list=27%, signal=38%
REGULATION_OF_RECEPTOR_ACTIVITY(GO-0010469)	REGULATION_OF_RECEPTOR_ACTIVITY(GO-0010469)		48	0.22045511	0.55659443	1.0	1.0	1.0	11878	tags=44%, list=31%, signal=63%
REGULATION_OF_EPIDERMAL_GROWTH_FACTOR-ACTIVATED_RECEPTOR_ACTIVITY(GO-0007176)	REGULATION_OF_EPIDERMAL_GROWTH_FACTOR-ACTIVATED_RECEPTOR_ACTIVITY(GO-0007176)		18	0.26048636	0.5503841	0.9861111	1.0	1.0	11878	tags=56%, list=31%, signal=81%
INTRACELLULAR_STEROID_HORMONE_RECEPTOR_SIGNALING_PATHWAY(GO-0030518)	INTRACELLULAR_STEROID_HORMONE_RECEPTOR_SIGNALING_PATHWAY(GO-0030518)		20	0.2553973	0.5439807	1.0	1.0	1.0	7095	tags=25%, list=19%, signal=31%
PROTEIN_PROCESSING(GO-0016485)	PROTEIN_PROCESSING(GO-0016485)		44	0.21292354	0.54128945	1.0	1.0	1.0	10076	tags=32%, list=26%, signal=43%
REGULATION_OF_MICROTUBULE_POLYMERIZATION_OR_DEPOLYMERIZATION(GO-0031110)	REGULATION_OF_MICROTUBULE_POLYMERIZATION_OR_DEPOLYMERIZATION(GO-0031110)		23	0.242067	0.53949606	0.99785864	1.0	1.0	8033	tags=26%, list=21%, signal=33%
TRICARBOXYLIC_ACID_CYCLE(GO-0006099)	TRICARBOXYLIC_ACID_CYCLE(GO-0006099)		20	0.24821575	0.53730565	0.994	1.0	1.0	13523	tags=45%, list=35%, signal=70%
POSITIVE_REGULATION_OF_DNA_REPAIR(GO-0045739)	POSITIVE_REGULATION_OF_DNA_REPAIR(GO-0045739)		17	0.25984657	0.5362427	0.9938144	1.0	1.0	1843	tags=6%, list=5%, signal=6%
PROTEIN_TARGETING_TO_MITOCHONDRION(GO-0006626)	PROTEIN_TARGETING_TO_MITOCHONDRION(GO-0006626)		25	0.23357873	0.53335637	0.9979123	1.0	1.0	3430	tags=4%, list=9%, signal=4%
CELLULAR_COMPONENT_DISASSEMBLY_INVOLVED_IN_APOPTOSIS(GO-0006921)	CELLULAR_COMPONENT_DISASSEMBLY_INVOLVED_IN_APOPTOSIS(GO-0006921)		66	0.19566473	0.52843374	1.0	1.0	1.0	9989	tags=30%, list=26%, signal=41%
CELL-CELL_JUNCTION_ASSEMBLY(GO-0007043)	CELL-CELL_JUNCTION_ASSEMBLY(GO-0007043)		44	0.19868518	0.5018854	1.0	1.0	1.0	6231	tags=14%, list=16%, signal=16%
OLIGOSACCHARIDE_BIOSYNTHETIC_PROCESS(GO-0009312)	OLIGOSACCHARIDE_BIOSYNTHETIC_PROCESS(GO-0009312)		35	0.20815907	0.49906385	1.0	1.0	1.0	30314	tags=100%, list=79%, signal=480%
REGULATION_OF_PH(GO-0006885)	REGULATION_OF_PH(GO-0006885)		16	0.24021523	0.4965114	0.98991936	1.0	1.0	9312	tags=38%, list=24%, signal=50%
PROTEIN_MATURATION(GO-0051604)	PROTEIN_MATURATION(GO-0051604)		50	0.19375178	0.49602008	1.0	1.0	1.0	10076	tags=28%, list=26%, signal=38%
PROTEIN_FOLDING(GO-0006457)	PROTEIN_FOLDING(GO-0006457)		82	0.17755805	0.49093118	1.0	1.0	1.0	1311	tags=2%, list=3%, signal=3%
NEURAL_TUBE_CLOSURE(GO-0001843)	NEURAL_TUBE_CLOSURE(GO-0001843)		18	0.23331478	0.4904027	1.0	1.0	1.0	9108	tags=17%, list=24%, signal=22%
PROTEIN_UBIQUITINATION(GO-0016567)	PROTEIN_UBIQUITINATION(GO-0016567)		260	0.15536673	0.48598248	1.0	1.0	1.0	10421	tags=23%, list=27%, signal=31%
INDUCTION_OF_APOPTOSIS_BY_INTRACELLULAR_SIGNALS(GO-0008629)	INDUCTION_OF_APOPTOSIS_BY_INTRACELLULAR_SIGNALS(GO-0008629)		67	0.17802833	0.4813826	1.0	1.0	1.0	9989	tags=28%, list=26%, signal=38%
PROTEIN_MODIFICATION_BY_SMALL_PROTEIN_CONJUGATION(GO-0032446)	PROTEIN_MODIFICATION_BY_SMALL_PROTEIN_CONJUGATION(GO-0032446)		275	0.15041213	0.46589926	1.0	1.0	1.0	10421	tags=22%, list=27%, signal=30%
NEURAL_TUBE_FORMATION(GO-0001841)	NEURAL_TUBE_FORMATION(GO-0001841)		20	0.21828026	0.4618185	0.9979424	1.0	1.0	6821	tags=10%, list=18%, signal=12%
CELLULAR_SENESCENCE(GO-0090398)	CELLULAR_SENESCENCE(GO-0090398)		20	0.2103688	0.44923422	0.997921	1.0	1.0	12405	tags=40%, list=32%, signal=59%
REGULATION_OF_ESTABLISHMENT_OF_PROTEIN_LOCALIZATION_IN_PLASMA_MEMBRANE(GO-0090003)	REGULATION_OF_ESTABLISHMENT_OF_PROTEIN_LOCALIZATION_IN_PLASMA_MEMBRANE(GO-0090003)		16	0.21412468	0.44418892	0.99789476	1.0	1.0	10332	tags=31%, list=27%, signal=43%
POSITIVE_REGULATION_OF_INTRINSIC_APOPTOTIC_SIGNALING_PATHWAY(GO-2001244)	POSITIVE_REGULATION_OF_INTRINSIC_APOPTOTIC_SIGNALING_PATHWAY(GO-2001244)		15	0.21556412	0.4367794	0.9978261	1.0	1.0	7181	tags=20%, list=19%, signal=25%
HISTONE_DEACETYLATION(GO-0016575)	HISTONE_DEACETYLATION(GO-0016575)		21	0.19459395	0.42232823	1.0	1.0	1.0	30830	tags=100%, list=81%, signal=514%
ESTABLISHMENT_OF_CELL_POLARITY(GO-0030010)	ESTABLISHMENT_OF_CELL_POLARITY(GO-0030010)		23	0.15586102	0.34412277	1.0	0.99999434	1.0	32312	tags=100%, list=84%, signal=641%
