# Supplementary material for: Consensus Comparative Analysis of Human Embryonic Stem Cell-Derived Cardiomyocytes
Source: PLoS One. 2015 May 4;10(5):e0125442. doi: 10.1371/journal.pone.0125442 (PMC4418815; doi:10.1371/journal.pone.0125442)
Supplement: S1 Data — (ZIP) [file pone.0125442.s007.zip › DataCode/DataCode/result/hsGSEA/Jane12CM3w.xls]

NAME	GS<br> follow link to MSigDB	GS DETAILS	SIZE	ES	NES	NOM p-val	FDR q-val	FWER p-val	RANK AT MAX	LEADING EDGE
BLOOD_CIRCULATION(GO-0008015)	BLOOD_CIRCULATION(GO-0008015)	Details ...	129	0.86767673	2.2071676	0.0	0.0	0.0	1092	tags=25%, list=5%, signal=26%
MUSCLE_ORGAN_DEVELOPMENT(GO-0007517)	MUSCLE_ORGAN_DEVELOPMENT(GO-0007517)	Details ...	110	0.87100804	2.1782618	0.0	0.0	0.0	729	tags=28%, list=4%, signal=29%
MUSCLE_STRUCTURE_DEVELOPMENT(GO-0061061)	MUSCLE_STRUCTURE_DEVELOPMENT(GO-0061061)	Details ...	164	0.8300011	2.1416152	0.0	0.0	0.0	985	tags=30%, list=5%, signal=31%
MUSCLE_TISSUE_DEVELOPMENT(GO-0060537)	MUSCLE_TISSUE_DEVELOPMENT(GO-0060537)	Details ...	91	0.87880594	2.1251543	0.0	0.0	0.0	976	tags=40%, list=5%, signal=41%
MUSCLE_CONTRACTION(GO-0006936)	MUSCLE_CONTRACTION(GO-0006936)	Details ...	138	0.8077048	2.0704126	0.0	0.0	0.0	1136	tags=30%, list=6%, signal=32%
HEART_MORPHOGENESIS(GO-0003007)	HEART_MORPHOGENESIS(GO-0003007)	Details ...	85	0.83915824	2.0509374	0.0	0.0	0.0	1038	tags=33%, list=5%, signal=35%
MUSCLE_SYSTEM_PROCESS(GO-0003012)	MUSCLE_SYSTEM_PROCESS(GO-0003012)	Details ...	150	0.8032045	2.034527	0.0	0.0	0.0	1217	tags=29%, list=6%, signal=31%
ORGAN_MORPHOGENESIS(GO-0009887)	ORGAN_MORPHOGENESIS(GO-0009887)	Details ...	262	0.72758746	2.030262	0.0	0.0	0.0	1133	tags=21%, list=6%, signal=22%
CARDIAC_MUSCLE_TISSUE_DEVELOPMENT(GO-0048738)	CARDIAC_MUSCLE_TISSUE_DEVELOPMENT(GO-0048738)	Details ...	49	0.91383326	2.022811	0.0	0.0	0.0	243	tags=43%, list=1%, signal=43%
EPIDERMIS_DEVELOPMENT(GO-0008544)	EPIDERMIS_DEVELOPMENT(GO-0008544)	Details ...	103	0.8110624	2.0214481	0.0	0.0	0.0	655	tags=17%, list=3%, signal=17%
REGULATION_OF_BLOOD_PRESSURE(GO-0008217)	REGULATION_OF_BLOOD_PRESSURE(GO-0008217)	Details ...	65	0.8674209	1.970531	0.0	0.0011466343	0.008	1092	tags=17%, list=5%, signal=18%
MUSCLE_CELL_DIFFERENTIATION(GO-0042692)	MUSCLE_CELL_DIFFERENTIATION(GO-0042692)	Details ...	93	0.8111287	1.9701762	0.0	0.0010510815	0.008	1538	tags=38%, list=8%, signal=41%
MUSCLE_FILAMENT_SLIDING(GO-0030049)	MUSCLE_FILAMENT_SLIDING(GO-0030049)	Details ...	36	0.9132309	1.966107	0.0	9.7022904E-4	0.008	523	tags=50%, list=3%, signal=51%
REGULATION_OF_HEART_CONTRACTION(GO-0008016)	REGULATION_OF_HEART_CONTRACTION(GO-0008016)	Details ...	44	0.89460963	1.957079	0.0	0.0011120366	0.01	651	tags=32%, list=3%, signal=33%
MUSCLE_TISSUE_MORPHOGENESIS(GO-0060415)	MUSCLE_TISSUE_MORPHOGENESIS(GO-0060415)	Details ...	30	0.93804276	1.942903	0.0	0.0014535609	0.014	223	tags=43%, list=1%, signal=44%
ACTIN_FILAMENT-BASED_MOVEMENT(GO-0030048)	ACTIN_FILAMENT-BASED_MOVEMENT(GO-0030048)	Details ...	45	0.8944295	1.9362844	0.0	0.0020377059	0.021	523	tags=40%, list=3%, signal=41%
MUSCLE_ORGAN_MORPHOGENESIS(GO-0048644)	MUSCLE_ORGAN_MORPHOGENESIS(GO-0048644)	Details ...	30	0.93804276	1.9347103	0.0	0.0020122644	0.022	223	tags=43%, list=1%, signal=44%
HEART_DEVELOPMENT(GO-0007507)	HEART_DEVELOPMENT(GO-0007507)	Details ...	151	0.74355555	1.9295685	0.0	0.002078811	0.024	852	tags=24%, list=4%, signal=25%
EXTRACELLULAR_STRUCTURE_ORGANIZATION(GO-0043062)	EXTRACELLULAR_STRUCTURE_ORGANIZATION(GO-0043062)	Details ...	40	0.8755871	1.9224585	0.0	0.0020548105	0.025	1133	tags=38%, list=6%, signal=40%
MYOFIBRIL_ASSEMBLY(GO-0030239)	MYOFIBRIL_ASSEMBLY(GO-0030239)	Details ...	20	0.9514528	1.9195716	0.0	0.0020311298	0.026	243	tags=50%, list=1%, signal=51%
TISSUE_DEVELOPMENT(GO-0009888)	TISSUE_DEVELOPMENT(GO-0009888)	Details ...	411	0.67573303	1.9172078	0.0	0.0021664097	0.029	868	tags=17%, list=4%, signal=18%
ACTIN-MYOSIN_FILAMENT_SLIDING(GO-0033275)	ACTIN-MYOSIN_FILAMENT_SLIDING(GO-0033275)	Details ...	36	0.9132309	1.9102044	0.0032258064	0.0027797245	0.039	523	tags=50%, list=3%, signal=51%
ACTIN_FILAMENT-BASED_PROCESS(GO-0030029)	ACTIN_FILAMENT-BASED_PROCESS(GO-0030029)	Details ...	198	0.720609	1.8993601	0.0	0.0034792544	0.051	1018	tags=21%, list=5%, signal=22%
EXTRACELLULAR_MATRIX_ORGANIZATION(GO-0030198)	EXTRACELLULAR_MATRIX_ORGANIZATION(GO-0030198)	Details ...	40	0.8755871	1.8971136	0.0	0.0034645107	0.053	1133	tags=38%, list=6%, signal=40%
REGULATION_OF_MUSCLE_CONTRACTION(GO-0006937)	REGULATION_OF_MUSCLE_CONTRACTION(GO-0006937)	Details ...	41	0.86491394	1.8925866	0.0	0.0038957414	0.061	583	tags=29%, list=3%, signal=30%
CARDIAC_VENTRICLE_MORPHOGENESIS(GO-0003208)	CARDIAC_VENTRICLE_MORPHOGENESIS(GO-0003208)	Details ...	35	0.8731914	1.8831427	0.0	0.0050251177	0.082	825	tags=49%, list=4%, signal=51%
MUSCLE_CELL_DEVELOPMENT(GO-0055001)	MUSCLE_CELL_DEVELOPMENT(GO-0055001)	Details ...	41	0.880644	1.8810053	0.0	0.0051430226	0.087	699	tags=34%, list=3%, signal=35%
STRIATED_MUSCLE_CELL_DEVELOPMENT(GO-0055002)	STRIATED_MUSCLE_CELL_DEVELOPMENT(GO-0055002)	Details ...	34	0.8850062	1.8793074	0.0	0.0052425787	0.091	699	tags=38%, list=3%, signal=40%
CARDIAC_MUSCLE_TISSUE_MORPHOGENESIS(GO-0055008)	CARDIAC_MUSCLE_TISSUE_MORPHOGENESIS(GO-0055008)	Details ...	28	0.9402282	1.8782415	0.0	0.005171389	0.093	223	tags=46%, list=1%, signal=47%
STRIATED_MUSCLE_CONTRACTION(GO-0006941)	STRIATED_MUSCLE_CONTRACTION(GO-0006941)	Details ...	27	0.9203082	1.8769977	0.0	0.0053175823	0.099	484	tags=37%, list=2%, signal=38%
CARDIAC_MUSCLE_CELL_DIFFERENTIATION(GO-0055007)	CARDIAC_MUSCLE_CELL_DIFFERENTIATION(GO-0055007)	Details ...	22	0.9355278	1.8623511	0.0	0.008249293	0.152	699	tags=55%, list=3%, signal=56%
CARDIAC_CELL_DIFFERENTIATION(GO-0035051)	CARDIAC_CELL_DIFFERENTIATION(GO-0035051)	Details ...	34	0.8554701	1.8596003	0.0	0.008835929	0.167	699	tags=44%, list=3%, signal=46%
NEGATIVE_REGULATION_OF_IMMUNE_RESPONSE(GO-0050777)	NEGATIVE_REGULATION_OF_IMMUNE_RESPONSE(GO-0050777)	Details ...	25	0.90084875	1.8589828	0.003012048	0.008755775	0.171	96	tags=12%, list=0%, signal=12%
VASCULATURE_DEVELOPMENT(GO-0001944)	VASCULATURE_DEVELOPMENT(GO-0001944)	Details ...	159	0.7045722	1.8575053	0.0	0.008687162	0.174	1573	tags=33%, list=8%, signal=35%
CELL_ADHESION(GO-0007155)	CELL_ADHESION(GO-0007155)	Details ...	264	0.67320865	1.8563393	0.0	0.008574677	0.176	1719	tags=22%, list=8%, signal=24%
ACTOMYOSIN_STRUCTURE_ORGANIZATION(GO-0031032)	ACTOMYOSIN_STRUCTURE_ORGANIZATION(GO-0031032)	Details ...	24	0.92470473	1.8525198	0.0	0.00903883	0.189	243	tags=42%, list=1%, signal=42%
CELL-MATRIX_ADHESION(GO-0007160)	CELL-MATRIX_ADHESION(GO-0007160)	Details ...	41	0.8375692	1.8452901	0.0029850747	0.010364564	0.221	186	tags=10%, list=1%, signal=10%
VENTRICULAR_CARDIAC_MUSCLE_TISSUE_MORPHOGENESIS(GO-0055010)	VENTRICULAR_CARDIAC_MUSCLE_TISSUE_MORPHOGENESIS(GO-0055010)	Details ...	20	0.9220896	1.8436905	0.0028571428	0.010507321	0.23	976	tags=65%, list=5%, signal=68%
REGULATION_OF_ATPASE_ACTIVITY(GO-0043462)	REGULATION_OF_ATPASE_ACTIVITY(GO-0043462)	Details ...	21	0.919297	1.8328598	0.0	0.0134742865	0.294	525	tags=43%, list=3%, signal=44%
HEART_CONTRACTION(GO-0060047)	HEART_CONTRACTION(GO-0060047)	Details ...	16	0.9604914	1.8305887	0.0	0.0139605105	0.307	208	tags=50%, list=1%, signal=50%
KERATINOCYTE_DIFFERENTIATION(GO-0030216)	KERATINOCYTE_DIFFERENTIATION(GO-0030216)	Details ...	24	0.89669615	1.8253539	0.002994012	0.015175173	0.328	655	tags=21%, list=3%, signal=21%
CELL-SUBSTRATE_ADHESION(GO-0031589)	CELL-SUBSTRATE_ADHESION(GO-0031589)	Details ...	60	0.81537753	1.8182775	0.0	0.017820051	0.376	1045	tags=25%, list=5%, signal=26%
POSITIVE_REGULATION_OF_CYTOKINE_BIOSYNTHETIC_PROCESS(GO-0042108)	POSITIVE_REGULATION_OF_CYTOKINE_BIOSYNTHETIC_PROCESS(GO-0042108)	Details ...	34	0.873985	1.8070471	0.0	0.021706944	0.446	655	tags=12%, list=3%, signal=12%
RESPONSE_TO_CALCIUM_ION(GO-0051592)	RESPONSE_TO_CALCIUM_ION(GO-0051592)	Details ...	48	0.8073246	1.8019937	0.0	0.023999035	0.485	824	tags=29%, list=4%, signal=30%
REGULATION_OF_CYTOKINE_BIOSYNTHETIC_PROCESS(GO-0042035)	REGULATION_OF_CYTOKINE_BIOSYNTHETIC_PROCESS(GO-0042035)	Details ...	53	0.7888713	1.7971302	0.0	0.025539288	0.523	655	tags=8%, list=3%, signal=8%
RESPONSE_TO_METAL_ION(GO-0010038)	RESPONSE_TO_METAL_ION(GO-0010038)	Details ...	88	0.7474337	1.7895515	0.0	0.028981015	0.578	1399	tags=26%, list=7%, signal=28%
BLOOD_VESSEL_DEVELOPMENT(GO-0001568)	BLOOD_VESSEL_DEVELOPMENT(GO-0001568)	Details ...	148	0.7065348	1.7889395	0.0	0.028862968	0.584	1573	tags=33%, list=8%, signal=36%
NEGATIVE_REGULATION_OF_IMMUNE_SYSTEM_PROCESS(GO-0002683)	NEGATIVE_REGULATION_OF_IMMUNE_SYSTEM_PROCESS(GO-0002683)	Details ...	80	0.7537053	1.7795058	0.0	0.034025405	0.65	1767	tags=25%, list=9%, signal=27%
CELLULAR_RESPONSE_TO_ORGANIC_CYCLIC_COMPOUND(GO-0071407)	CELLULAR_RESPONSE_TO_ORGANIC_CYCLIC_COMPOUND(GO-0071407)	Details ...	16	0.9149769	1.7557342	0.0026809652	0.05147023	0.805	1026	tags=38%, list=5%, signal=39%
RESPONSE_TO_CORTICOSTEROID_STIMULUS(GO-0031960)	RESPONSE_TO_CORTICOSTEROID_STIMULUS(GO-0031960)	Details ...	18	0.90407246	1.7551781	0.0	0.05075323	0.81	361	tags=28%, list=2%, signal=28%
INTEGRIN-MEDIATED_SIGNALING_PATHWAY(GO-0007229)	INTEGRIN-MEDIATED_SIGNALING_PATHWAY(GO-0007229)	Details ...	21	0.88346595	1.75314	0.0028571428	0.051668234	0.821	1045	tags=29%, list=5%, signal=30%
REGULATION_OF_SMOOTH_MUSCLE_CELL_MIGRATION(GO-0014910)	REGULATION_OF_SMOOTH_MUSCLE_CELL_MIGRATION(GO-0014910)	Details ...	17	0.9134233	1.7409755	0.008547009	0.061183933	0.878	716	tags=47%, list=4%, signal=49%
REGULATION_OF_STRIATED_MUSCLE_CONTRACTION(GO-0006942)	REGULATION_OF_STRIATED_MUSCLE_CONTRACTION(GO-0006942)	Details ...	20	0.90040714	1.7296836	0.003012048	0.071173854	0.919	490	tags=30%, list=2%, signal=31%
RESPONSE_TO_GLUCOCORTICOID_STIMULUS(GO-0051384)	RESPONSE_TO_GLUCOCORTICOID_STIMULUS(GO-0051384)	Details ...	16	0.908549	1.7254544	0.002994012	0.07379975	0.933	361	tags=31%, list=2%, signal=32%
REGULATION_OF_PROTEIN_SECRETION(GO-0050708)	REGULATION_OF_PROTEIN_SECRETION(GO-0050708)	Details ...	76	0.71886826	1.712333	0.0	0.0872306	0.961	1722	tags=14%, list=8%, signal=16%
REGULATION_OF_VASCULAR_ENDOTHELIAL_GROWTH_FACTOR_PRODUCTION(GO-0010574)	REGULATION_OF_VASCULAR_ENDOTHELIAL_GROWTH_FACTOR_PRODUCTION(GO-0010574)	Details ...	16	0.8917033	1.7106028	0.002994012	0.0873306	0.963	771	tags=25%, list=4%, signal=26%
CALCIUM_ION_TRANSPORT(GO-0006816)	CALCIUM_ION_TRANSPORT(GO-0006816)	Details ...	82	0.7054638	1.7044885	0.006472492	0.09261091	0.97	1954	tags=13%, list=10%, signal=15%
PLATELET_ACTIVATION(GO-0030168)	PLATELET_ACTIVATION(GO-0030168)	Details ...	194	0.6501557	1.6896602	0.0	0.109515175	0.987	1091	tags=18%, list=5%, signal=18%
POSITIVE_REGULATION_OF_PROTEIN_SECRETION(GO-0050714)	POSITIVE_REGULATION_OF_PROTEIN_SECRETION(GO-0050714)	Details ...	53	0.7547439	1.6895427	0.0032894737	0.10776767	0.987	1722	tags=17%, list=8%, signal=18%
PLATELET_DEGRANULATION(GO-0002576)	PLATELET_DEGRANULATION(GO-0002576)	Details ...	80	0.6910701	1.677231	0.010309278	0.12210345	0.993	1026	tags=30%, list=5%, signal=31%
EXOCYTOSIS(GO-0006887)	EXOCYTOSIS(GO-0006887)	Details ...	125	0.6625493	1.6762973	0.004166667	0.121474706	0.994	1026	tags=21%, list=5%, signal=22%
MESODERM_DEVELOPMENT(GO-0007498)	MESODERM_DEVELOPMENT(GO-0007498)	Details ...	32	0.78324497	1.668775	0.017910447	0.13014221	0.997	1271	tags=16%, list=6%, signal=17%
RESPONSE_TO_INTERLEUKIN-1(GO-0070555)	RESPONSE_TO_INTERLEUKIN-1(GO-0070555)	Details ...	39	0.7647454	1.6650875	0.00625	0.1332399	0.998	772	tags=15%, list=4%, signal=16%
REGULATION_OF_BEHAVIOR(GO-0050795)	REGULATION_OF_BEHAVIOR(GO-0050795)	Details ...	78	0.6947687	1.6648122	0.01048951	0.1316044	0.998	1410	tags=26%, list=7%, signal=27%
LEARNING_OR_MEMORY(GO-0007611)	LEARNING_OR_MEMORY(GO-0007611)	Details ...	40	0.7597683	1.6643578	0.01	0.130257	0.998	1767	tags=28%, list=9%, signal=30%
ACTIN_CYTOSKELETON_ORGANIZATION(GO-0030036)	ACTIN_CYTOSKELETON_ORGANIZATION(GO-0030036)	Details ...	162	0.65279025	1.6629691	0.0	0.13009836	0.998	1476	tags=22%, list=7%, signal=23%
ACTIN_FILAMENT_ORGANIZATION(GO-0007015)	ACTIN_FILAMENT_ORGANIZATION(GO-0007015)	Details ...	60	0.74480766	1.6627364	0.013289036	0.12855756	0.998	1476	tags=25%, list=7%, signal=27%
POSITIVE_REGULATION_OF_OSTEOBLAST_DIFFERENTIATION(GO-0045669)	POSITIVE_REGULATION_OF_OSTEOBLAST_DIFFERENTIATION(GO-0045669)	Details ...	24	0.7903257	1.6537024	0.046647232	0.14064433	0.999	2145	tags=50%, list=10%, signal=56%
SKIN_DEVELOPMENT(GO-0043588)	SKIN_DEVELOPMENT(GO-0043588)	Details ...	15	0.8895814	1.6522093	0.014084507	0.14049935	0.999	513	tags=40%, list=3%, signal=41%
REGULATION_OF_OSSIFICATION(GO-0030278)	REGULATION_OF_OSSIFICATION(GO-0030278)	Details ...	69	0.71231264	1.6516507	0.0033783785	0.13920984	0.999	2145	tags=36%, list=10%, signal=40%
CELLULAR_RESPONSE_TO_VASCULAR_ENDOTHELIAL_GROWTH_FACTOR_STIMULUS(GO-0035924)	CELLULAR_RESPONSE_TO_VASCULAR_ENDOTHELIAL_GROWTH_FACTOR_STIMULUS(GO-0035924)	Details ...	18	0.8393241	1.6513336	0.016713092	0.13778768	0.999	1149	tags=50%, list=6%, signal=53%
VISUAL_PERCEPTION(GO-0007601)	VISUAL_PERCEPTION(GO-0007601)	Details ...	93	0.6671779	1.6492991	0.0035587188	0.13842033	0.999	1262	tags=11%, list=6%, signal=11%
REGULATION_OF_STRIATED_MUSCLE_CELL_DIFFERENTIATION(GO-0051153)	REGULATION_OF_STRIATED_MUSCLE_CELL_DIFFERENTIATION(GO-0051153)	Details ...	34	0.78590775	1.6440848	0.014925373	0.14367156	1.0	1767	tags=50%, list=9%, signal=55%
POSITIVE_REGULATION_OF_OSSIFICATION(GO-0045778)	POSITIVE_REGULATION_OF_OSSIFICATION(GO-0045778)	Details ...	25	0.7989358	1.6433803	0.015151516	0.14272033	1.0	2099	tags=48%, list=10%, signal=53%
NEGATIVE_REGULATION_OF_LIPID_TRANSPORT(GO-0032369)	NEGATIVE_REGULATION_OF_LIPID_TRANSPORT(GO-0032369)	Details ...	17	0.85202193	1.6429378	0.019553073	0.14166553	1.0	720	tags=24%, list=4%, signal=24%
POSITIVE_REGULATION_OF_CHEMOTAXIS(GO-0050921)	POSITIVE_REGULATION_OF_CHEMOTAXIS(GO-0050921)	Details ...	48	0.73743415	1.6422452	0.025974026	0.14069225	1.0	1203	tags=23%, list=6%, signal=24%
POSITIVE_REGULATION_OF_SECRETION(GO-0051047)	POSITIVE_REGULATION_OF_SECRETION(GO-0051047)	Details ...	105	0.6673492	1.6420757	0.0063897762	0.13900517	1.0	1767	tags=12%, list=9%, signal=13%
VASCULAR_ENDOTHELIAL_GROWTH_FACTOR_RECEPTOR_SIGNALING_PATHWAY(GO-0048010)	VASCULAR_ENDOTHELIAL_GROWTH_FACTOR_RECEPTOR_SIGNALING_PATHWAY(GO-0048010)	Details ...	19	0.8357972	1.6418396	0.013736264	0.1375465	1.0	1203	tags=53%, list=6%, signal=56%
EMBRYONIC_SKELETAL_SYSTEM_DEVELOPMENT(GO-0048706)	EMBRYONIC_SKELETAL_SYSTEM_DEVELOPMENT(GO-0048706)	Details ...	27	0.79678816	1.6402446	0.033033032	0.13792549	1.0	655	tags=19%, list=3%, signal=19%
REGULATION_OF_OSTEOBLAST_DIFFERENTIATION(GO-0045667)	REGULATION_OF_OSTEOBLAST_DIFFERENTIATION(GO-0045667)	Details ...	45	0.7380005	1.6395874	0.018808777	0.13688679	1.0	2145	tags=38%, list=10%, signal=42%
POSITIVE_REGULATION_OF_BEHAVIOR(GO-0048520)	POSITIVE_REGULATION_OF_BEHAVIOR(GO-0048520)	Details ...	53	0.7410234	1.6394553	0.01650165	0.13535003	1.0	1410	tags=25%, list=7%, signal=26%
CALCIUM_ION_TRANSMEMBRANE_TRANSPORT(GO-0070588)	CALCIUM_ION_TRANSMEMBRANE_TRANSPORT(GO-0070588)	Details ...	30	0.7784024	1.6392328	0.018691588	0.13387124	1.0	522	tags=10%, list=3%, signal=10%
CELLULAR_RESPONSE_TO_TRANSFORMING_GROWTH_FACTOR_BETA_STIMULUS(GO-0071560)	CELLULAR_RESPONSE_TO_TRANSFORMING_GROWTH_FACTOR_BETA_STIMULUS(GO-0071560)	Details ...	19	0.8361125	1.6391004	0.017045455	0.13245174	1.0	1103	tags=26%, list=5%, signal=28%
CELLULAR_RESPONSE_TO_INTERLEUKIN-1(GO-0071347)	CELLULAR_RESPONSE_TO_INTERLEUKIN-1(GO-0071347)	Details ...	26	0.8069661	1.6340946	0.02631579	0.13732125	1.0	772	tags=23%, list=4%, signal=24%
SECRETION(GO-0046903)	SECRETION(GO-0046903)	Details ...	229	0.60090363	1.6330163	0.004219409	0.1372437	1.0	879	tags=14%, list=4%, signal=14%
CYCLIC_NUCLEOTIDE_METABOLIC_PROCESS(GO-0009187)	CYCLIC_NUCLEOTIDE_METABOLIC_PROCESS(GO-0009187)	Details ...	41	0.7552448	1.6301854	0.024647888	0.1391397	1.0	1315	tags=27%, list=6%, signal=29%
POSITIVE_REGULATION_OF_PROTEIN_KINASE_B_SIGNALING_CASCADE(GO-0051897)	POSITIVE_REGULATION_OF_PROTEIN_KINASE_B_SIGNALING_CASCADE(GO-0051897)	Details ...	35	0.7720061	1.6280715	0.021341464	0.14002988	1.0	1809	tags=31%, list=9%, signal=34%
CELL_ACTIVATION(GO-0001775)	CELL_ACTIVATION(GO-0001775)	Details ...	317	0.57842296	1.6262021	0.0	0.14089733	1.0	1790	tags=21%, list=9%, signal=22%
TELENCEPHALON_DEVELOPMENT(GO-0021537)	TELENCEPHALON_DEVELOPMENT(GO-0021537)	Details ...	46	0.74069506	1.6205642	0.015527951	0.14698519	1.0	1767	tags=48%, list=9%, signal=52%
POSITIVE_REGULATION_OF_EPITHELIAL_TO_MESENCHYMAL_TRANSITION(GO-0010718)	POSITIVE_REGULATION_OF_EPITHELIAL_TO_MESENCHYMAL_TRANSITION(GO-0010718)	Details ...	19	0.8351953	1.6186899	0.014326648	0.14796723	1.0	1043	tags=42%, list=5%, signal=44%
REGULATION_OF_ENDOTHELIAL_CELL_PROLIFERATION(GO-0001936)	REGULATION_OF_ENDOTHELIAL_CELL_PROLIFERATION(GO-0001936)	Details ...	52	0.7208244	1.6157299	0.02366864	0.15055467	1.0	1630	tags=44%, list=8%, signal=48%
FEMALE_GONAD_DEVELOPMENT(GO-0008585)	FEMALE_GONAD_DEVELOPMENT(GO-0008585)	Details ...	15	0.84322494	1.615715	0.03133903	0.1489348	1.0	197	tags=20%, list=1%, signal=20%
REGULATION_OF_SODIUM_ION_TRANSPORT(GO-0002028)	REGULATION_OF_SODIUM_ION_TRANSPORT(GO-0002028)	Details ...	15	0.85314065	1.6149116	0.027472528	0.14859438	1.0	490	tags=13%, list=2%, signal=14%
CELLULAR_DEFENSE_RESPONSE(GO-0006968)	CELLULAR_DEFENSE_RESPONSE(GO-0006968)	Details ...	49	0.70895916	1.6120714	0.018518519	0.15080425	1.0	187	tags=4%, list=1%, signal=4%
MUSCLE_FIBER_DEVELOPMENT(GO-0048747)	MUSCLE_FIBER_DEVELOPMENT(GO-0048747)	Details ...	18	0.84081244	1.6091095	0.023188407	0.1535999	1.0	689	tags=28%, list=3%, signal=29%
SENSORY_PERCEPTION_OF_LIGHT_STIMULUS(GO-0050953)	SENSORY_PERCEPTION_OF_LIGHT_STIMULUS(GO-0050953)	Details ...	93	0.6671779	1.6087035	0.01369863	0.15252614	1.0	1262	tags=11%, list=6%, signal=11%
REGULATION_OF_PROTEIN_KINASE_B_SIGNALING_CASCADE(GO-0051896)	REGULATION_OF_PROTEIN_KINASE_B_SIGNALING_CASCADE(GO-0051896)	Details ...	49	0.7296948	1.6076962	0.020066889	0.15240224	1.0	1546	tags=27%, list=8%, signal=29%
EMBRYONIC_HEART_TUBE_MORPHOGENESIS(GO-0003143)	EMBRYONIC_HEART_TUBE_MORPHOGENESIS(GO-0003143)	Details ...	23	0.7739008	1.6031181	0.037249282	0.15710889	1.0	1263	tags=35%, list=6%, signal=37%
REGULATION_OF_BONE_MINERALIZATION(GO-0030500)	REGULATION_OF_BONE_MINERALIZATION(GO-0030500)	Details ...	34	0.7749216	1.5995377	0.02153846	0.1603822	1.0	2099	tags=41%, list=10%, signal=46%
SECRETION_BY_CELL(GO-0032940)	SECRETION_BY_CELL(GO-0032940)	Details ...	204	0.5911276	1.5989711	0.0	0.15940909	1.0	879	tags=13%, list=4%, signal=14%
EMBRYONIC_HEART_TUBE_DEVELOPMENT(GO-0035050)	EMBRYONIC_HEART_TUBE_DEVELOPMENT(GO-0035050)		26	0.77783227	1.5984702	0.030812325	0.15831508	1.0	1263	tags=35%, list=6%, signal=37%
BODY_FLUID_SECRETION(GO-0007589)	BODY_FLUID_SECRETION(GO-0007589)		17	0.8268108	1.5966268	0.028901733	0.15933262	1.0	371	tags=24%, list=2%, signal=24%
GLIOGENESIS(GO-0042063)	GLIOGENESIS(GO-0042063)		29	0.74332285	1.5960829	0.024930747	0.1585519	1.0	1133	tags=28%, list=6%, signal=29%
POSITIVE_REGULATION_OF_BONE_MINERALIZATION(GO-0030501)	POSITIVE_REGULATION_OF_BONE_MINERALIZATION(GO-0030501)		21	0.8156384	1.5952361	0.040871933	0.15833256	1.0	2099	tags=48%, list=10%, signal=53%
REGULATION_OF_TRANSFORMING_GROWTH_FACTOR_BETA_RECEPTOR_SIGNALING_PATHWAY(GO-0017015)	REGULATION_OF_TRANSFORMING_GROWTH_FACTOR_BETA_RECEPTOR_SIGNALING_PATHWAY(GO-0017015)		47	0.72847354	1.5898428	0.018927446	0.1639329	1.0	1076	tags=26%, list=5%, signal=27%
PHENOL-CONTAINING_COMPOUND_METABOLIC_PROCESS(GO-0018958)	PHENOL-CONTAINING_COMPOUND_METABOLIC_PROCESS(GO-0018958)		20	0.80654126	1.5851004	0.029239766	0.16893291	1.0	1064	tags=20%, list=5%, signal=21%
RESPONSE_TO_TRANSFORMING_GROWTH_FACTOR_BETA_STIMULUS(GO-0071559)	RESPONSE_TO_TRANSFORMING_GROWTH_FACTOR_BETA_STIMULUS(GO-0071559)		21	0.7926547	1.5772058	0.030812325	0.17859162	1.0	1103	tags=24%, list=5%, signal=25%
NEGATIVE_REGULATION_OF_TRANSFORMING_GROWTH_FACTOR_BETA_RECEPTOR_SIGNALING_PATHWAY(GO-0030512)	NEGATIVE_REGULATION_OF_TRANSFORMING_GROWTH_FACTOR_BETA_RECEPTOR_SIGNALING_PATHWAY(GO-0030512)		26	0.79443324	1.5764111	0.024615385	0.17819867	1.0	473	tags=23%, list=2%, signal=24%
REGULATION_OF_CHEMOTAXIS(GO-0050920)	REGULATION_OF_CHEMOTAXIS(GO-0050920)		63	0.6845989	1.5760931	0.022653721	0.17690924	1.0	1386	tags=27%, list=7%, signal=29%
LEUKOCYTE_MIGRATION(GO-0050900)	LEUKOCYTE_MIGRATION(GO-0050900)		154	0.60869944	1.5754806	0.003773585	0.17620389	1.0	1157	tags=16%, list=6%, signal=16%
REGULATION_OF_CARTILAGE_DEVELOPMENT(GO-0061035)	REGULATION_OF_CARTILAGE_DEVELOPMENT(GO-0061035)		16	0.83327013	1.5715538	0.046376813	0.1803124	1.0	2323	tags=38%, list=11%, signal=42%
TRANSFORMING_GROWTH_FACTOR_BETA_RECEPTOR_SIGNALING_PATHWAY(GO-0007179)	TRANSFORMING_GROWTH_FACTOR_BETA_RECEPTOR_SIGNALING_PATHWAY(GO-0007179)		50	0.69777274	1.5655239	0.029315962	0.18764712	1.0	1043	tags=26%, list=5%, signal=27%
POSITIVE_REGULATION_OF_CELL_DIFFERENTIATION(GO-0045597)	POSITIVE_REGULATION_OF_CELL_DIFFERENTIATION(GO-0045597)		237	0.58268195	1.5645654	0.0045871558	0.1873709	1.0	1628	tags=21%, list=8%, signal=23%
ANATOMICAL_STRUCTURE_FORMATION_INVOLVED_IN_MORPHOGENESIS(GO-0048646)	ANATOMICAL_STRUCTURE_FORMATION_INVOLVED_IN_MORPHOGENESIS(GO-0048646)		253	0.57793397	1.5645226	0.004166667	0.18582314	1.0	1573	tags=25%, list=8%, signal=26%
SKELETAL_MUSCLE_TISSUE_DEVELOPMENT(GO-0007519)	SKELETAL_MUSCLE_TISSUE_DEVELOPMENT(GO-0007519)		37	0.7191499	1.5629454	0.026470589	0.18623	1.0	936	tags=24%, list=5%, signal=25%
REGULATION_OF_VASCULAR_PERMEABILITY(GO-0043114)	REGULATION_OF_VASCULAR_PERMEABILITY(GO-0043114)		17	0.821052	1.5606152	0.050473187	0.18787254	1.0	879	tags=41%, list=4%, signal=43%
CELLULAR_RESPONSE_TO_MECHANICAL_STIMULUS(GO-0071260)	CELLULAR_RESPONSE_TO_MECHANICAL_STIMULUS(GO-0071260)		43	0.7116023	1.5560012	0.026402641	0.19305238	1.0	995	tags=16%, list=5%, signal=17%
RESPONSE_TO_MECHANICAL_STIMULUS(GO-0009612)	RESPONSE_TO_MECHANICAL_STIMULUS(GO-0009612)		55	0.692033	1.5548171	0.030716723	0.1931577	1.0	1410	tags=18%, list=7%, signal=19%
NEGATIVE_REGULATION_OF_T_CELL_ACTIVATION(GO-0050868)	NEGATIVE_REGULATION_OF_T_CELL_ACTIVATION(GO-0050868)		26	0.7680772	1.5493165	0.04011461	0.19947621	1.0	1472	tags=19%, list=7%, signal=21%
NEGATIVE_REGULATION_OF_RESPONSE_TO_CYTOKINE_STIMULUS(GO-0060761)	NEGATIVE_REGULATION_OF_RESPONSE_TO_CYTOKINE_STIMULUS(GO-0060761)		19	0.7888614	1.5492874	0.056756757	0.19786748	1.0	197	tags=16%, list=1%, signal=16%
VASCULOGENESIS(GO-0001570)	VASCULOGENESIS(GO-0001570)		23	0.7596938	1.5466766	0.030303031	0.19995433	1.0	1630	tags=43%, list=8%, signal=47%
NEGATIVE_REGULATION_OF_CYTOKINE-MEDIATED_SIGNALING_PATHWAY(GO-0001960)	NEGATIVE_REGULATION_OF_CYTOKINE-MEDIATED_SIGNALING_PATHWAY(GO-0001960)		15	0.8403167	1.5426935	0.042857144	0.2041931	1.0	197	tags=20%, list=1%, signal=20%
WOUND_HEALING(GO-0042060)	WOUND_HEALING(GO-0042060)		474	0.5303774	1.5419471	0.0	0.20377283	1.0	1157	tags=17%, list=6%, signal=17%
REGULATION_OF_SURVIVAL_GENE_PRODUCT_EXPRESSION(GO-0045884)	REGULATION_OF_SURVIVAL_GENE_PRODUCT_EXPRESSION(GO-0045884)		16	0.80372244	1.5393571	0.05172414	0.20598683	1.0	490	tags=31%, list=2%, signal=32%
CHONDROCYTE_DIFFERENTIATION(GO-0002062)	CHONDROCYTE_DIFFERENTIATION(GO-0002062)		21	0.7895546	1.5372328	0.04719764	0.20763622	1.0	1986	tags=33%, list=10%, signal=37%
REGULATION_OF_BLOOD_COAGULATION(GO-0030193)	REGULATION_OF_BLOOD_COAGULATION(GO-0030193)		43	0.6907847	1.5372299	0.05629139	0.20598832	1.0	437	tags=9%, list=2%, signal=9%
REGULATION_OF_LIPID_STORAGE(GO-0010883)	REGULATION_OF_LIPID_STORAGE(GO-0010883)		22	0.7548543	1.5353671	0.048710603	0.20719117	1.0	720	tags=14%, list=4%, signal=14%
EPIDERMAL_CELL_DIFFERENTIATION(GO-0009913)	EPIDERMAL_CELL_DIFFERENTIATION(GO-0009913)		32	0.7153102	1.5334481	0.051446944	0.20828494	1.0	655	tags=16%, list=3%, signal=16%
NEGATIVE_REGULATION_OF_ENDOTHELIAL_CELL_PROLIFERATION(GO-0001937)	NEGATIVE_REGULATION_OF_ENDOTHELIAL_CELL_PROLIFERATION(GO-0001937)		18	0.8182626	1.5327337	0.02549575	0.20760448	1.0	1630	tags=50%, list=8%, signal=54%
ODONTOGENESIS(GO-0042476)	ODONTOGENESIS(GO-0042476)		27	0.73680496	1.5323657	0.03735632	0.20650841	1.0	851	tags=19%, list=4%, signal=19%
NEGATIVE_REGULATION_OF_ANGIOGENESIS(GO-0016525)	NEGATIVE_REGULATION_OF_ANGIOGENESIS(GO-0016525)		38	0.703645	1.5315361	0.050473187	0.20619258	1.0	1553	tags=26%, list=8%, signal=28%
VESICLE_TARGETING__TO__FROM_OR_WITHIN_GOLGI(GO-0048199)	VESICLE_TARGETING__TO__FROM_OR_WITHIN_GOLGI(GO-0048199)		23	0.75028104	1.5240502	0.042735044	0.2152423	1.0	1590	tags=61%, list=8%, signal=66%
DIGESTION(GO-0007586)	DIGESTION(GO-0007586)		52	0.6924348	1.522582	0.034591194	0.21561956	1.0	2499	tags=21%, list=12%, signal=24%
CARDIAC_SEPTUM_DEVELOPMENT(GO-0003279)	CARDIAC_SEPTUM_DEVELOPMENT(GO-0003279)		23	0.74561924	1.5197564	0.056818184	0.21818677	1.0	1410	tags=43%, list=7%, signal=47%
REGULATION_OF_FATTY_ACID_OXIDATION(GO-0046320)	REGULATION_OF_FATTY_ACID_OXIDATION(GO-0046320)		28	0.7439089	1.5197363	0.05900621	0.21664067	1.0	3078	tags=61%, list=15%, signal=71%
POSITIVE_REGULATION_OF_LOCOMOTION(GO-0040017)	POSITIVE_REGULATION_OF_LOCOMOTION(GO-0040017)		153	0.58342415	1.5125299	0.007518797	0.22605494	1.0	2145	tags=32%, list=10%, signal=36%
SKELETAL_SYSTEM_DEVELOPMENT(GO-0001501)	SKELETAL_SYSTEM_DEVELOPMENT(GO-0001501)		160	0.5840052	1.509825	0.003968254	0.22835214	1.0	1728	tags=24%, list=8%, signal=26%
POSITIVE_REGULATION_OF_CELL_DEVELOPMENT(GO-0010720)	POSITIVE_REGULATION_OF_CELL_DEVELOPMENT(GO-0010720)		75	0.6364153	1.5069389	0.036900368	0.231225	1.0	1601	tags=25%, list=8%, signal=27%
REGULATION_OF_RECEPTOR_ACTIVITY(GO-0010469)	REGULATION_OF_RECEPTOR_ACTIVITY(GO-0010469)		49	0.668241	1.5056046	0.045454547	0.23189068	1.0	741	tags=12%, list=4%, signal=13%
REGULATION_OF_CALCIUM_ION_TRANSPORT(GO-0051924)	REGULATION_OF_CALCIUM_ION_TRANSPORT(GO-0051924)		87	0.6236057	1.505305	0.012738854	0.23065208	1.0	2821	tags=26%, list=14%, signal=31%
CARDIAC_SEPTUM_MORPHOGENESIS(GO-0060411)	CARDIAC_SEPTUM_MORPHOGENESIS(GO-0060411)		15	0.80064017	1.5027587	0.08169014	0.23284528	1.0	713	tags=40%, list=3%, signal=41%
REGULATION_OF_CELL_MOTILITY(GO-2000145)	REGULATION_OF_CELL_MOTILITY(GO-2000145)		257	0.5478227	1.5026369	0.00921659	0.23132946	1.0	2145	tags=32%, list=10%, signal=35%
SENSORY_PERCEPTION_OF_SOUND(GO-0007605)	SENSORY_PERCEPTION_OF_SOUND(GO-0007605)		50	0.67372805	1.5016055	0.024844721	0.23127796	1.0	854	tags=8%, list=4%, signal=8%
POSITIVE_REGULATION_OF_WNT_RECEPTOR_SIGNALING_PATHWAY(GO-0030177)	POSITIVE_REGULATION_OF_WNT_RECEPTOR_SIGNALING_PATHWAY(GO-0030177)		44	0.6568846	1.500096	0.033639144	0.23220192	1.0	1103	tags=27%, list=5%, signal=29%
REGULATION_OF_LOCOMOTION(GO-0040012)	REGULATION_OF_LOCOMOTION(GO-0040012)		270	0.5474792	1.4998584	0.004901961	0.23106176	1.0	2145	tags=32%, list=10%, signal=35%
UROGENITAL_SYSTEM_DEVELOPMENT(GO-0001655)	UROGENITAL_SYSTEM_DEVELOPMENT(GO-0001655)		99	0.60149884	1.499501	0.018382354	0.23005038	1.0	1628	tags=24%, list=8%, signal=26%
POSITIVE_REGULATION_OF_MUSCLE_CELL_DIFFERENTIATION(GO-0051149)	POSITIVE_REGULATION_OF_MUSCLE_CELL_DIFFERENTIATION(GO-0051149)		37	0.7010498	1.4990932	0.059322033	0.22903444	1.0	1767	tags=35%, list=9%, signal=38%
POSITIVE_REGULATION_OF_TYROSINE_PHOSPHORYLATION_OF_STAT_PROTEIN(GO-0042531)	POSITIVE_REGULATION_OF_TYROSINE_PHOSPHORYLATION_OF_STAT_PROTEIN(GO-0042531)		34	0.70289415	1.4976821	0.05523256	0.22987828	1.0	2119	tags=21%, list=10%, signal=23%
REGULATION_OF_BODY_FLUID_LEVELS(GO-0050878)	REGULATION_OF_BODY_FLUID_LEVELS(GO-0050878)		470	0.5106666	1.4966055	0.0	0.22972722	1.0	1157	tags=16%, list=6%, signal=16%
COGNITION(GO-0050890)	COGNITION(GO-0050890)		53	0.64246273	1.4965705	0.055194806	0.22824831	1.0	1891	tags=25%, list=9%, signal=27%
REGULATION_OF_SYSTEMIC_ARTERIAL_BLOOD_PRESSURE(GO-0003073)	REGULATION_OF_SYSTEMIC_ARTERIAL_BLOOD_PRESSURE(GO-0003073)		32	0.7426252	1.4951203	0.06906907	0.22874834	1.0	2387	tags=38%, list=12%, signal=42%
ARTERY_DEVELOPMENT(GO-0060840)	ARTERY_DEVELOPMENT(GO-0060840)		18	0.7521719	1.495006	0.0625	0.22737966	1.0	2189	tags=56%, list=11%, signal=62%
ION_TRANSMEMBRANE_TRANSPORT(GO-0034220)	ION_TRANSMEMBRANE_TRANSPORT(GO-0034220)		171	0.5776571	1.4946492	0.0078125	0.22632518	1.0	1064	tags=10%, list=5%, signal=10%
TRICARBOXYLIC_ACID_CYCLE(GO-0006099)	TRICARBOXYLIC_ACID_CYCLE(GO-0006099)		20	0.7521639	1.4924351	0.08033241	0.22809888	1.0	1426	tags=40%, list=7%, signal=43%
CELL_RECOGNITION(GO-0008037)	CELL_RECOGNITION(GO-0008037)		32	0.72114855	1.4923886	0.04375	0.22665747	1.0	1919	tags=31%, list=9%, signal=34%
REGULATION_OF_SKELETAL_MUSCLE_FIBER_DEVELOPMENT(GO-0048742)	REGULATION_OF_SKELETAL_MUSCLE_FIBER_DEVELOPMENT(GO-0048742)		23	0.7330696	1.4919032	0.082840234	0.22595052	1.0	1026	tags=39%, list=5%, signal=41%
REGULATION_OF_EPITHELIAL_CELL_MIGRATION(GO-0010632)	REGULATION_OF_EPITHELIAL_CELL_MIGRATION(GO-0010632)		16	0.7974805	1.4913486	0.058651026	0.22542155	1.0	318	tags=19%, list=2%, signal=19%
CHORDATE_EMBRYONIC_DEVELOPMENT(GO-0043009)	CHORDATE_EMBRYONIC_DEVELOPMENT(GO-0043009)		95	0.6202534	1.4901762	0.026022306	0.22561665	1.0	655	tags=13%, list=3%, signal=13%
MEMORY(GO-0007613)	MEMORY(GO-0007613)		16	0.8073675	1.4899006	0.060344826	0.22463545	1.0	1767	tags=31%, list=9%, signal=34%
BLOOD_VESSEL_MORPHOGENESIS(GO-0048514)	BLOOD_VESSEL_MORPHOGENESIS(GO-0048514)		128	0.5979159	1.4889321	0.01459854	0.22465235	1.0	1630	tags=34%, list=8%, signal=36%
CELL_MOTILITY(GO-0048870)	CELL_MOTILITY(GO-0048870)		354	0.52940816	1.4877356	0.0	0.22491632	1.0	1157	tags=16%, list=6%, signal=16%
CELL_MIGRATION(GO-0016477)	CELL_MIGRATION(GO-0016477)		328	0.5322243	1.4871702	0.0	0.22424355	1.0	1157	tags=16%, list=6%, signal=17%
CELL_MORPHOGENESIS_INVOLVED_IN_DIFFERENTIATION(GO-0000904)	CELL_MORPHOGENESIS_INVOLVED_IN_DIFFERENTIATION(GO-0000904)		360	0.5150778	1.4859818	0.005154639	0.22460394	1.0	1387	tags=24%, list=7%, signal=25%
REGULATION_OF_CELL_MIGRATION(GO-0030334)	REGULATION_OF_CELL_MIGRATION(GO-0030334)		240	0.5527149	1.4845601	0.016877636	0.22499856	1.0	2145	tags=31%, list=10%, signal=35%
REGULATION_OF_CYTOKINE_PRODUCTION_INVOLVED_IN_IMMUNE_RESPONSE(GO-0002718)	REGULATION_OF_CYTOKINE_PRODUCTION_INVOLVED_IN_IMMUNE_RESPONSE(GO-0002718)		26	0.75138885	1.4830277	0.06784661	0.22588214	1.0	1824	tags=31%, list=9%, signal=34%
REGULATION_OF_DNA_DAMAGE_RESPONSE__SIGNAL_TRANSDUCTION_BY_P53_CLASS_MEDIATOR(GO-0043516)	REGULATION_OF_DNA_DAMAGE_RESPONSE__SIGNAL_TRANSDUCTION_BY_P53_CLASS_MEDIATOR(GO-0043516)		20	0.7265879	1.482702	0.07100592	0.22507302	1.0	496	tags=15%, list=2%, signal=15%
VESICLE-MEDIATED_TRANSPORT(GO-0016192)	VESICLE-MEDIATED_TRANSPORT(GO-0016192)		450	0.50530386	1.4817909	0.0	0.22504428	1.0	1790	tags=22%, list=9%, signal=24%
KIDNEY_DEVELOPMENT(GO-0001822)	KIDNEY_DEVELOPMENT(GO-0001822)		89	0.6108224	1.4797263	0.023904383	0.22667865	1.0	1628	tags=24%, list=8%, signal=26%
RENAL_SYSTEM_DEVELOPMENT(GO-0072001)	RENAL_SYSTEM_DEVELOPMENT(GO-0072001)		94	0.60586864	1.4775767	0.034246575	0.228169	1.0	1628	tags=23%, list=8%, signal=25%
POSITIVE_REGULATION_OF_CELL_MIGRATION(GO-0030335)	POSITIVE_REGULATION_OF_CELL_MIGRATION(GO-0030335)		146	0.57106256	1.4753581	0.015810277	0.22975034	1.0	1723	tags=27%, list=8%, signal=29%
SENSORY_PERCEPTION(GO-0007600)	SENSORY_PERCEPTION(GO-0007600)		182	0.55957925	1.4751228	0.016460905	0.2288221	1.0	1404	tags=8%, list=7%, signal=9%
POSITIVE_REGULATION_OF_PROTEIN_TRANSPORT(GO-0051222)	POSITIVE_REGULATION_OF_PROTEIN_TRANSPORT(GO-0051222)		96	0.5978707	1.4737173	0.02341137	0.22940594	1.0	1380	tags=16%, list=7%, signal=17%
INFLAMMATORY_RESPONSE(GO-0006954)	INFLAMMATORY_RESPONSE(GO-0006954)		138	0.5810808	1.4733968	0.017793594	0.22850706	1.0	1861	tags=14%, list=9%, signal=15%
REGULATION_OF_SMOOTH_MUSCLE_CELL_PROLIFERATION(GO-0048660)	REGULATION_OF_SMOOTH_MUSCLE_CELL_PROLIFERATION(GO-0048660)		32	0.6968171	1.4728724	0.06306306	0.22785297	1.0	851	tags=19%, list=4%, signal=20%
CHEMOTAXIS(GO-0006935)	CHEMOTAXIS(GO-0006935)		382	0.514693	1.4701566	0.0	0.23043919	1.0	1386	tags=21%, list=7%, signal=23%
HEMOSTASIS(GO-0007599)	HEMOSTASIS(GO-0007599)		440	0.50869656	1.4679356	0.0	0.23239337	1.0	1157	tags=16%, list=6%, signal=16%
CELL_MORPHOGENESIS(GO-0000902)	CELL_MORPHOGENESIS(GO-0000902)		436	0.4990189	1.4664178	0.0	0.23327522	1.0	1387	tags=20%, list=7%, signal=21%
GLOMERULUS_DEVELOPMENT(GO-0032835)	GLOMERULUS_DEVELOPMENT(GO-0032835)		30	0.7108795	1.4661657	0.06906907	0.23229562	1.0	851	tags=33%, list=4%, signal=35%
ARTERY_MORPHOGENESIS(GO-0048844)	ARTERY_MORPHOGENESIS(GO-0048844)		17	0.7589969	1.4657317	0.0873494	0.23182143	1.0	2189	tags=59%, list=11%, signal=66%
REGULATION_OF_INFLAMMATORY_RESPONSE(GO-0050727)	REGULATION_OF_INFLAMMATORY_RESPONSE(GO-0050727)		66	0.6254344	1.464069	0.045936394	0.23291007	1.0	1944	tags=21%, list=10%, signal=23%
LOCOMOTORY_BEHAVIOR(GO-0007626)	LOCOMOTORY_BEHAVIOR(GO-0007626)		20	0.7266836	1.463188	0.09142857	0.23306063	1.0	3448	tags=40%, list=17%, signal=48%
BLOOD_COAGULATION(GO-0007596)	BLOOD_COAGULATION(GO-0007596)		436	0.50599796	1.4619639	0.0	0.23339698	1.0	1157	tags=16%, list=6%, signal=16%
ATP_CATABOLIC_PROCESS(GO-0006200)	ATP_CATABOLIC_PROCESS(GO-0006200)		58	0.6253891	1.4617708	0.054054055	0.2323868	1.0	345	tags=14%, list=2%, signal=14%
CELLULAR_RESPONSE_TO_LIPOPOLYSACCHARIDE(GO-0071222)	CELLULAR_RESPONSE_TO_LIPOPOLYSACCHARIDE(GO-0071222)		34	0.68021595	1.458593	0.073954985	0.23543888	1.0	1026	tags=21%, list=5%, signal=22%
HUMORAL_IMMUNE_RESPONSE(GO-0006959)	HUMORAL_IMMUNE_RESPONSE(GO-0006959)		56	0.64345783	1.4576726	0.03858521	0.23530135	1.0	2152	tags=16%, list=11%, signal=18%
SODIUM_ION_TRANSPORT(GO-0006814)	SODIUM_ION_TRANSPORT(GO-0006814)		29	0.6900734	1.4573647	0.0668693	0.2344953	1.0	1048	tags=7%, list=5%, signal=7%
CYTOSOLIC_CALCIUM_ION_TRANSPORT(GO-0060401)	CYTOSOLIC_CALCIUM_ION_TRANSPORT(GO-0060401)		28	0.693648	1.4557909	0.05464481	0.23537241	1.0	82	tags=7%, list=0%, signal=7%
REGULATION_OF_CELLULAR_COMPONENT_MOVEMENT(GO-0051270)	REGULATION_OF_CELLULAR_COMPONENT_MOVEMENT(GO-0051270)		269	0.5311214	1.4541539	0.0	0.2364199	1.0	2145	tags=31%, list=10%, signal=34%
REGULATION_OF_MUSCLE_CELL_DIFFERENTIATION(GO-0051147)	REGULATION_OF_MUSCLE_CELL_DIFFERENTIATION(GO-0051147)		65	0.6268789	1.4525052	0.048148148	0.2373647	1.0	1387	tags=34%, list=7%, signal=36%
POSITIVE_REGULATION_OF_LEUKOCYTE_MIGRATION(GO-0002687)	POSITIVE_REGULATION_OF_LEUKOCYTE_MIGRATION(GO-0002687)		42	0.6780476	1.4520838	0.05839416	0.2366914	1.0	2136	tags=24%, list=10%, signal=27%
POSITIVE_REGULATION_OF_LEUKOCYTE_CHEMOTAXIS(GO-0002690)	POSITIVE_REGULATION_OF_LEUKOCYTE_CHEMOTAXIS(GO-0002690)		38	0.68600094	1.451739	0.069767445	0.23599206	1.0	2136	tags=26%, list=10%, signal=29%
DETERMINATION_OF_HEART_LEFT-RIGHT_ASYMMETRY(GO-0061371)	DETERMINATION_OF_HEART_LEFT-RIGHT_ASYMMETRY(GO-0061371)		24	0.7349213	1.4485843	0.08100559	0.23914167	1.0	1630	tags=33%, list=8%, signal=36%
RENAL_TUBULE_DEVELOPMENT(GO-0061326)	RENAL_TUBULE_DEVELOPMENT(GO-0061326)		17	0.767307	1.4460357	0.07736389	0.24173549	1.0	1986	tags=18%, list=10%, signal=20%
POSITIVE_REGULATION_OF_JAK-STAT_CASCADE(GO-0046427)	POSITIVE_REGULATION_OF_JAK-STAT_CASCADE(GO-0046427)		40	0.6601376	1.4459218	0.05882353	0.24069722	1.0	2119	tags=20%, list=10%, signal=22%
GLYCOLYSIS(GO-0006096)	GLYCOLYSIS(GO-0006096)		22	0.75020224	1.4457057	0.08146068	0.23980199	1.0	1469	tags=50%, list=7%, signal=54%
CELL_PROJECTION_ORGANIZATION(GO-0030030)	CELL_PROJECTION_ORGANIZATION(GO-0030030)		435	0.5044117	1.4445946	0.0	0.24031803	1.0	1452	tags=19%, list=7%, signal=20%
CENTRAL_NERVOUS_SYSTEM_NEURON_DIFFERENTIATION(GO-0021953)	CENTRAL_NERVOUS_SYSTEM_NEURON_DIFFERENTIATION(GO-0021953)		28	0.6966722	1.442057	0.075235106	0.24272744	1.0	1387	tags=21%, list=7%, signal=23%
JAK-STAT_CASCADE(GO-0007259)	JAK-STAT_CASCADE(GO-0007259)		43	0.6700877	1.4392537	0.09034268	0.24550864	1.0	3427	tags=44%, list=17%, signal=53%
POSITIVE_REGULATION_OF_CANONICAL_WNT_RECEPTOR_SIGNALING_PATHWAY(GO-0090263)	POSITIVE_REGULATION_OF_CANONICAL_WNT_RECEPTOR_SIGNALING_PATHWAY(GO-0090263)		31	0.66944385	1.4377421	0.06790123	0.24666138	1.0	1103	tags=23%, list=5%, signal=24%
VESICLE_TARGETING(GO-0006903)	VESICLE_TARGETING(GO-0006903)		30	0.6740528	1.4373639	0.0877193	0.24590527	1.0	1590	tags=47%, list=8%, signal=51%
HEART_LOOPING(GO-0001947)	HEART_LOOPING(GO-0001947)		22	0.73763436	1.437012	0.076246336	0.24513173	1.0	1630	tags=36%, list=8%, signal=39%
POSITIVE_REGULATION_OF_CELLULAR_COMPONENT_MOVEMENT(GO-0051272)	POSITIVE_REGULATION_OF_CELLULAR_COMPONENT_MOVEMENT(GO-0051272)		155	0.5451357	1.4369373	0.016460905	0.2440302	1.0	2145	tags=31%, list=10%, signal=34%
ACTIVATION_OF_PROTEIN_KINASE_A_ACTIVITY(GO-0034199)	ACTIVATION_OF_PROTEIN_KINASE_A_ACTIVITY(GO-0034199)		16	0.76496494	1.4367828	0.08493151	0.24303034	1.0	488	tags=25%, list=2%, signal=26%
NEURON_PROJECTION_MORPHOGENESIS(GO-0048812)	NEURON_PROJECTION_MORPHOGENESIS(GO-0048812)		320	0.51439136	1.4365804	0.004761905	0.2420885	1.0	1386	tags=23%, list=7%, signal=24%
GROWTH_HORMONE_RECEPTOR_SIGNALING_PATHWAY(GO-0060396)	GROWTH_HORMONE_RECEPTOR_SIGNALING_PATHWAY(GO-0060396)		27	0.6864533	1.4345973	0.0878187	0.2437421	1.0	3356	tags=41%, list=16%, signal=49%
RESPONSE_TO_GLUCOSE_STIMULUS(GO-0009749)	RESPONSE_TO_GLUCOSE_STIMULUS(GO-0009749)		28	0.6963812	1.4343759	0.06451613	0.2429783	1.0	958	tags=14%, list=5%, signal=15%
AXON_GUIDANCE(GO-0007411)	AXON_GUIDANCE(GO-0007411)		273	0.5195789	1.4342812	0.0041841003	0.24193405	1.0	1386	tags=25%, list=7%, signal=26%
B_CELL_RECEPTOR_SIGNALING_PATHWAY(GO-0050853)	B_CELL_RECEPTOR_SIGNALING_PATHWAY(GO-0050853)		19	0.7487009	1.4314246	0.10233918	0.2449013	1.0	611	tags=11%, list=3%, signal=11%
ACETYL-COA_METABOLIC_PROCESS(GO-0006084)	ACETYL-COA_METABOLIC_PROCESS(GO-0006084)		25	0.7108797	1.4311317	0.088319086	0.24413922	1.0	1497	tags=36%, list=7%, signal=39%
POSITIVE_REGULATION_OF_RECEPTOR_ACTIVITY(GO-2000273)	POSITIVE_REGULATION_OF_RECEPTOR_ACTIVITY(GO-2000273)		15	0.75697273	1.4302665	0.08579089	0.24428071	1.0	74	tags=7%, list=0%, signal=7%
VESICLE_LOCALIZATION(GO-0051648)	VESICLE_LOCALIZATION(GO-0051648)		50	0.6423734	1.4298991	0.073089704	0.24372464	1.0	1830	tags=40%, list=9%, signal=44%
REGULATION_OF_EPITHELIAL_TO_MESENCHYMAL_TRANSITION(GO-0010717)	REGULATION_OF_EPITHELIAL_TO_MESENCHYMAL_TRANSITION(GO-0010717)		32	0.668397	1.428802	0.07371795	0.244056	1.0	1043	tags=28%, list=5%, signal=30%
NEURON_DIFFERENTIATION(GO-0030182)	NEURON_DIFFERENTIATION(GO-0030182)		431	0.49278402	1.4285394	0.0	0.24326497	1.0	1387	tags=19%, list=7%, signal=20%
NEURON_DEVELOPMENT(GO-0048666)	NEURON_DEVELOPMENT(GO-0048666)		376	0.4997222	1.4282719	0.0	0.2424609	1.0	1386	tags=21%, list=7%, signal=22%
ACUTE_INFLAMMATORY_RESPONSE(GO-0002526)	ACUTE_INFLAMMATORY_RESPONSE(GO-0002526)		18	0.7455939	1.4249353	0.11377245	0.24578013	1.0	236	tags=11%, list=1%, signal=11%
REGULATION_OF_SECRETION(GO-0051046)	REGULATION_OF_SECRETION(GO-0051046)		235	0.52298146	1.4220015	0.019762846	0.24869975	1.0	1767	tags=11%, list=9%, signal=12%
CEREBRAL_CORTEX_DEVELOPMENT(GO-0021987)	CEREBRAL_CORTEX_DEVELOPMENT(GO-0021987)		19	0.72342885	1.4216062	0.09192201	0.24812335	1.0	1767	tags=47%, list=9%, signal=52%
DETERMINATION_OF_LEFT-RIGHT_SYMMETRY(GO-0007368)	DETERMINATION_OF_LEFT-RIGHT_SYMMETRY(GO-0007368)		36	0.6506859	1.4214793	0.06344411	0.24723274	1.0	1263	tags=22%, list=6%, signal=24%
POSITIVE_REGULATION_OF_CELL_MOTILITY(GO-2000147)	POSITIVE_REGULATION_OF_CELL_MOTILITY(GO-2000147)		149	0.5687387	1.4196484	0.011904762	0.24857718	1.0	2145	tags=32%, list=10%, signal=35%
ACTIN_POLYMERIZATION_OR_DEPOLYMERIZATION(GO-0008154)	ACTIN_POLYMERIZATION_OR_DEPOLYMERIZATION(GO-0008154)		17	0.7605725	1.4187365	0.105421685	0.24869876	1.0	1476	tags=29%, list=7%, signal=32%
NEURON_RECOGNITION(GO-0008038)	NEURON_RECOGNITION(GO-0008038)		15	0.7432827	1.4175869	0.09146342	0.24922398	1.0	1919	tags=53%, list=9%, signal=59%
AXONOGENESIS(GO-0007409)	AXONOGENESIS(GO-0007409)		305	0.5137891	1.4174727	0.0	0.24829459	1.0	1386	tags=23%, list=7%, signal=25%
RESPONSE_TO_GROWTH_HORMONE_STIMULUS(GO-0060416)	RESPONSE_TO_GROWTH_HORMONE_STIMULUS(GO-0060416)		28	0.6805625	1.4167482	0.09171598	0.24814366	1.0	3356	tags=39%, list=16%, signal=47%
REGULATION_OF_STRIATED_MUSCLE_TISSUE_DEVELOPMENT(GO-0016202)	REGULATION_OF_STRIATED_MUSCLE_TISSUE_DEVELOPMENT(GO-0016202)		40	0.6539616	1.4148103	0.092063494	0.24984078	1.0	1939	tags=45%, list=9%, signal=50%
METANEPHROS_DEVELOPMENT(GO-0001656)	METANEPHROS_DEVELOPMENT(GO-0001656)		36	0.65689373	1.4144654	0.07936508	0.2493136	1.0	1628	tags=25%, list=8%, signal=27%
RESPONSE_TO_LIPOPOLYSACCHARIDE(GO-0032496)	RESPONSE_TO_LIPOPOLYSACCHARIDE(GO-0032496)		61	0.6232308	1.4140208	0.05079365	0.24880604	1.0	1068	tags=18%, list=5%, signal=19%
RESPONSE_TO_CARBOHYDRATE_STIMULUS(GO-0009743)	RESPONSE_TO_CARBOHYDRATE_STIMULUS(GO-0009743)		32	0.67316824	1.4138758	0.08777429	0.24791011	1.0	958	tags=13%, list=5%, signal=13%
NEURON_PROJECTION_DEVELOPMENT(GO-0031175)	NEURON_PROJECTION_DEVELOPMENT(GO-0031175)		346	0.50232124	1.4098574	0.004878049	0.25257707	1.0	1386	tags=22%, list=7%, signal=23%
RESPONSE_TO_ORGANIC_CYCLIC_COMPOUND(GO-0014070)	RESPONSE_TO_ORGANIC_CYCLIC_COMPOUND(GO-0014070)		31	0.6704212	1.4078803	0.08933718	0.25392112	1.0	1273	tags=23%, list=6%, signal=24%
JAK-STAT_CASCADE_INVOLVED_IN_GROWTH_HORMONE_SIGNALING_PATHWAY(GO-0060397)	JAK-STAT_CASCADE_INVOLVED_IN_GROWTH_HORMONE_SIGNALING_PATHWAY(GO-0060397)		24	0.69100434	1.4050072	0.0881459	0.2566153	1.0	2002	tags=25%, list=10%, signal=28%
VESICLE_ORGANIZATION(GO-0016050)	VESICLE_ORGANIZATION(GO-0016050)		47	0.6344114	1.4026923	0.10703364	0.25850073	1.0	1779	tags=43%, list=9%, signal=47%
NEGATIVE_REGULATION_OF_ENDOTHELIAL_CELL_MIGRATION(GO-0010596)	NEGATIVE_REGULATION_OF_ENDOTHELIAL_CELL_MIGRATION(GO-0010596)		18	0.72372186	1.4003924	0.12228261	0.2604332	1.0	1026	tags=33%, list=5%, signal=35%
REGULATION_OF_FOCAL_ADHESION_ASSEMBLY(GO-0051893)	REGULATION_OF_FOCAL_ADHESION_ASSEMBLY(GO-0051893)		17	0.7169166	1.3980844	0.11504425	0.26276904	1.0	1919	tags=35%, list=9%, signal=39%
REGULATION_OF_WOUND_HEALING(GO-0061041)	REGULATION_OF_WOUND_HEALING(GO-0061041)		54	0.6248634	1.3909705	0.067567565	0.27186152	1.0	1929	tags=22%, list=9%, signal=24%
CELL-SUBSTRATE_JUNCTION_ASSEMBLY(GO-0007044)	CELL-SUBSTRATE_JUNCTION_ASSEMBLY(GO-0007044)		21	0.7019666	1.3909227	0.10882353	0.27082005	1.0	1010	tags=19%, list=5%, signal=20%
EPITHELIUM_DEVELOPMENT(GO-0060429)	EPITHELIUM_DEVELOPMENT(GO-0060429)		163	0.5353368	1.385744	0.046875	0.2772257	1.0	1630	tags=21%, list=8%, signal=22%
ATP_METABOLIC_PROCESS(GO-0046034)	ATP_METABOLIC_PROCESS(GO-0046034)		69	0.6004103	1.3850538	0.08680555	0.2771051	1.0	859	tags=17%, list=4%, signal=18%
NEGATIVE_REGULATION_OF_COAGULATION(GO-0050819)	NEGATIVE_REGULATION_OF_COAGULATION(GO-0050819)		29	0.6564534	1.3842179	0.09667674	0.27722064	1.0	437	tags=10%, list=2%, signal=11%
SPINAL_CORD_DEVELOPMENT(GO-0021510)	SPINAL_CORD_DEVELOPMENT(GO-0021510)		16	0.7277218	1.383998	0.112068966	0.2763767	1.0	1387	tags=25%, list=7%, signal=27%
RETROGRADE_VESICLE-MEDIATED_TRANSPORT__GOLGI_TO_ER(GO-0006890)	RETROGRADE_VESICLE-MEDIATED_TRANSPORT__GOLGI_TO_ER(GO-0006890)		19	0.7028497	1.3818829	0.1183432	0.2785552	1.0	1726	tags=53%, list=8%, signal=57%
LUNG_DEVELOPMENT(GO-0030324)	LUNG_DEVELOPMENT(GO-0030324)		26	0.66772544	1.3742869	0.12140575	0.28905565	1.0	1611	tags=42%, list=8%, signal=46%
AEROBIC_RESPIRATION(GO-0009060)	AEROBIC_RESPIRATION(GO-0009060)		30	0.6594456	1.3735031	0.10285714	0.2890215	1.0	1426	tags=30%, list=7%, signal=32%
NEGATIVE_REGULATION_OF_BLOOD_COAGULATION(GO-0030195)	NEGATIVE_REGULATION_OF_BLOOD_COAGULATION(GO-0030195)		27	0.66802436	1.368603	0.13761468	0.2951694	1.0	437	tags=11%, list=2%, signal=11%
REGULATION_OF_CALCIUM_ION_TRANSPORT_VIA_VOLTAGE-GATED_CALCIUM_CHANNEL_ACTIVITY(GO-0051925)	REGULATION_OF_CALCIUM_ION_TRANSPORT_VIA_VOLTAGE-GATED_CALCIUM_CHANNEL_ACTIVITY(GO-0051925)		28	0.6638002	1.3670473	0.11598746	0.29635543	1.0	2806	tags=21%, list=14%, signal=25%
LEUKOCYTE_CELL-CELL_ADHESION(GO-0007159)	LEUKOCYTE_CELL-CELL_ADHESION(GO-0007159)		25	0.6659416	1.3659611	0.124661244	0.2966814	1.0	281	tags=12%, list=1%, signal=12%
POSITIVE_REGULATION_OF_ANGIOGENESIS(GO-0045766)	POSITIVE_REGULATION_OF_ANGIOGENESIS(GO-0045766)		54	0.59481955	1.3637081	0.104377106	0.29893225	1.0	2145	tags=37%, list=10%, signal=41%
POSITIVE_REGULATION_OF_INTERLEUKIN-1_PRODUCTION(GO-0032732)	POSITIVE_REGULATION_OF_INTERLEUKIN-1_PRODUCTION(GO-0032732)		16	0.73107725	1.3591396	0.12765957	0.3047982	1.0	655	tags=13%, list=3%, signal=13%
CELL_CHEMOTAXIS(GO-0060326)	CELL_CHEMOTAXIS(GO-0060326)		72	0.5604437	1.3579998	0.08304498	0.30529362	1.0	779	tags=13%, list=4%, signal=13%
RESPIRATORY_TUBE_DEVELOPMENT(GO-0030323)	RESPIRATORY_TUBE_DEVELOPMENT(GO-0030323)		27	0.6603204	1.3575462	0.11647727	0.304772	1.0	1611	tags=41%, list=8%, signal=44%
REGULATION_OF_PROTEIN_TRANSPORT(GO-0051223)	REGULATION_OF_PROTEIN_TRANSPORT(GO-0051223)		160	0.51635253	1.3570145	0.026923077	0.30440706	1.0	1722	tags=17%, list=8%, signal=18%
HOMOPHILIC_CELL_ADHESION(GO-0007156)	HOMOPHILIC_CELL_ADHESION(GO-0007156)		21	0.6943718	1.3538834	0.12	0.3078983	1.0	1719	tags=29%, list=8%, signal=31%
REGULATION_OF_CELL_SHAPE(GO-0008360)	REGULATION_OF_CELL_SHAPE(GO-0008360)		52	0.598449	1.3480679	0.101265825	0.31543848	1.0	1469	tags=19%, list=7%, signal=21%
ANGIOGENESIS(GO-0001525)	ANGIOGENESIS(GO-0001525)		95	0.55193484	1.3451953	0.08361204	0.31857178	1.0	1630	tags=33%, list=8%, signal=35%
PHAGOCYTOSIS(GO-0006909)	PHAGOCYTOSIS(GO-0006909)		33	0.6347573	1.3403361	0.13190185	0.32465562	1.0	1554	tags=21%, list=8%, signal=23%
REGULATION_OF_TYROSINE_PHOSPHORYLATION_OF_STAT3_PROTEIN(GO-0042516)	REGULATION_OF_TYROSINE_PHOSPHORYLATION_OF_STAT3_PROTEIN(GO-0042516)		22	0.6718433	1.337048	0.14782609	0.32838854	1.0	2119	tags=23%, list=10%, signal=25%
NEGATIVE_REGULATION_OF_CELLULAR_COMPONENT_MOVEMENT(GO-0051271)	NEGATIVE_REGULATION_OF_CELLULAR_COMPONENT_MOVEMENT(GO-0051271)		79	0.5593119	1.3365332	0.07017544	0.3279795	1.0	1133	tags=24%, list=6%, signal=25%
NEURAL_CREST_CELL_DIFFERENTIATION(GO-0014033)	NEURAL_CREST_CELL_DIFFERENTIATION(GO-0014033)		17	0.7059483	1.3358616	0.13802817	0.3277207	1.0	1038	tags=24%, list=5%, signal=25%
REGULATION_OF_CELL_DIFFERENTIATION(GO-0045595)	REGULATION_OF_CELL_DIFFERENTIATION(GO-0045595)		467	0.4608516	1.3352075	0.0116959065	0.32746023	1.0	2207	tags=22%, list=11%, signal=24%
REGULATION_OF_ENDOTHELIAL_CELL_MIGRATION(GO-0010594)	REGULATION_OF_ENDOTHELIAL_CELL_MIGRATION(GO-0010594)		55	0.5908106	1.3333194	0.116719246	0.3292382	1.0	1554	tags=38%, list=8%, signal=41%
INTERFERON-GAMMA-MEDIATED_SIGNALING_PATHWAY(GO-0060333)	INTERFERON-GAMMA-MEDIATED_SIGNALING_PATHWAY(GO-0060333)		66	0.5862806	1.3325558	0.098684214	0.329144	1.0	2812	tags=27%, list=14%, signal=32%
REGULATION_OF_CELL-MATRIX_ADHESION(GO-0001952)	REGULATION_OF_CELL-MATRIX_ADHESION(GO-0001952)		37	0.6314322	1.3316119	0.13702624	0.32949424	1.0	1919	tags=32%, list=9%, signal=36%
REGULATION_OF_BLOOD_VESSEL_ENDOTHELIAL_CELL_MIGRATION(GO-0043535)	REGULATION_OF_BLOOD_VESSEL_ENDOTHELIAL_CELL_MIGRATION(GO-0043535)		28	0.64592826	1.3308922	0.13119534	0.32924205	1.0	2723	tags=43%, list=13%, signal=49%
LIPOPOLYSACCHARIDE-MEDIATED_SIGNALING_PATHWAY(GO-0031663)	LIPOPOLYSACCHARIDE-MEDIATED_SIGNALING_PATHWAY(GO-0031663)		17	0.7094506	1.3304112	0.1337386	0.3288769	1.0	3319	tags=35%, list=16%, signal=42%
POSITIVE_REGULATION_OF_BLOOD_VESSEL_ENDOTHELIAL_CELL_MIGRATION(GO-0043536)	POSITIVE_REGULATION_OF_BLOOD_VESSEL_ENDOTHELIAL_CELL_MIGRATION(GO-0043536)		18	0.70024085	1.3300999	0.16459627	0.32821527	1.0	1026	tags=22%, list=5%, signal=23%
MESONEPHROS_DEVELOPMENT(GO-0001823)	MESONEPHROS_DEVELOPMENT(GO-0001823)		16	0.7162482	1.329315	0.13896458	0.32822505	1.0	1986	tags=31%, list=10%, signal=35%
POSITIVE_REGULATION_OF_STRESS-ACTIVATED_MAPK_CASCADE(GO-0032874)	POSITIVE_REGULATION_OF_STRESS-ACTIVATED_MAPK_CASCADE(GO-0032874)		34	0.6140543	1.3285643	0.1329114	0.32803488	1.0	2125	tags=21%, list=10%, signal=23%
CELLULAR_RESPONSE_TO_CALCIUM_ION(GO-0071277)	CELLULAR_RESPONSE_TO_CALCIUM_ION(GO-0071277)		17	0.6816536	1.3277227	0.13802817	0.32811195	1.0	741	tags=29%, list=4%, signal=30%
EPITHELIAL_CELL_DIFFERENTIATION(GO-0030855)	EPITHELIAL_CELL_DIFFERENTIATION(GO-0030855)		82	0.5597694	1.3273917	0.07063197	0.32752442	1.0	851	tags=17%, list=4%, signal=18%
BLOOD_COAGULATION__INTRINSIC_PATHWAY(GO-0007597)	BLOOD_COAGULATION__INTRINSIC_PATHWAY(GO-0007597)		18	0.6880014	1.3272573	0.15320334	0.32655695	1.0	414	tags=11%, list=2%, signal=11%
POSITIVE_REGULATION_OF_TYROSINE_PHOSPHORYLATION_OF_STAT3_PROTEIN(GO-0042517)	POSITIVE_REGULATION_OF_TYROSINE_PHOSPHORYLATION_OF_STAT3_PROTEIN(GO-0042517)		19	0.69377613	1.3268542	0.17492712	0.32602254	1.0	2119	tags=26%, list=10%, signal=29%
REGULATION_OF_CELLULAR_LOCALIZATION(GO-0060341)	REGULATION_OF_CELLULAR_LOCALIZATION(GO-0060341)		349	0.4709281	1.3245418	0.028846154	0.32853064	1.0	1767	tags=15%, list=9%, signal=16%
PEPTIDE_HORMONE_PROCESSING(GO-0016486)	PEPTIDE_HORMONE_PROCESSING(GO-0016486)		18	0.70205694	1.3233864	0.15497077	0.3290537	1.0	3399	tags=39%, list=17%, signal=47%
NEGATIVE_REGULATION_OF_CELL_MIGRATION(GO-0030336)	NEGATIVE_REGULATION_OF_CELL_MIGRATION(GO-0030336)		72	0.5600476	1.3229911	0.10616438	0.32838213	1.0	1133	tags=25%, list=6%, signal=26%
CATION_TRANSPORT(GO-0006812)	CATION_TRANSPORT(GO-0006812)		261	0.48207474	1.3207794	0.022421524	0.33069593	1.0	2379	tags=15%, list=12%, signal=17%
DETECTION_OF_CHEMICAL_STIMULUS(GO-0009593)	DETECTION_OF_CHEMICAL_STIMULUS(GO-0009593)		48	0.6004012	1.3203479	0.15434083	0.33009684	1.0	2280	tags=10%, list=11%, signal=12%
REGULATION_OF_ANGIOGENESIS(GO-0045765)	REGULATION_OF_ANGIOGENESIS(GO-0045765)		99	0.5320196	1.3201547	0.094915256	0.32920837	1.0	2145	tags=31%, list=10%, signal=35%
TRANSMEMBRANE_RECEPTOR_PROTEIN_SERINE-THREONINE_KINASE_SIGNALING_PATHWAY(GO-0007178)	TRANSMEMBRANE_RECEPTOR_PROTEIN_SERINE-THREONINE_KINASE_SIGNALING_PATHWAY(GO-0007178)		82	0.54043335	1.3175132	0.07284768	0.332292	1.0	1076	tags=26%, list=5%, signal=27%
REGULATION_OF_T_CELL_PROLIFERATION(GO-0042129)	REGULATION_OF_T_CELL_PROLIFERATION(GO-0042129)		48	0.5885985	1.3155919	0.12418301	0.3338252	1.0	851	tags=10%, list=4%, signal=11%
CELL_GROWTH(GO-0016049)	CELL_GROWTH(GO-0016049)		30	0.6204515	1.312601	0.15805471	0.3372661	1.0	825	tags=20%, list=4%, signal=21%
POSITIVE_REGULATION_OF_ENDOTHELIAL_CELL_PROLIFERATION(GO-0001938)	POSITIVE_REGULATION_OF_ENDOTHELIAL_CELL_PROLIFERATION(GO-0001938)		34	0.62891847	1.3113618	0.14814815	0.33796626	1.0	1546	tags=38%, list=8%, signal=41%
OVULATION_CYCLE(GO-0042698)	OVULATION_CYCLE(GO-0042698)		17	0.6908524	1.3097218	0.15757576	0.3394642	1.0	197	tags=24%, list=1%, signal=24%
POSITIVE_REGULATION_OF_SMOOTH_MUSCLE_CELL_PROLIFERATION(GO-0048661)	POSITIVE_REGULATION_OF_SMOOTH_MUSCLE_CELL_PROLIFERATION(GO-0048661)		18	0.67886084	1.3078486	0.15243903	0.34112093	1.0	5209	tags=61%, list=25%, signal=82%
BEHAVIOR(GO-0007610)	BEHAVIOR(GO-0007610)		112	0.53542775	1.3072826	0.084870845	0.34068143	1.0	1767	tags=16%, list=9%, signal=17%
POSITIVE_REGULATION_OF_INFLAMMATORY_RESPONSE(GO-0050729)	POSITIVE_REGULATION_OF_INFLAMMATORY_RESPONSE(GO-0050729)		26	0.63261604	1.3065599	0.140625	0.3405984	1.0	2983	tags=27%, list=15%, signal=31%
CALCIUM-MEDIATED_SIGNALING(GO-0019722)	CALCIUM-MEDIATED_SIGNALING(GO-0019722)		29	0.65788347	1.3049763	0.16285715	0.34208342	1.0	1284	tags=17%, list=6%, signal=18%
ER_TO_GOLGI_VESICLE-MEDIATED_TRANSPORT(GO-0006888)	ER_TO_GOLGI_VESICLE-MEDIATED_TRANSPORT(GO-0006888)		28	0.638304	1.3045549	0.16666667	0.34162918	1.0	1433	tags=36%, list=7%, signal=38%
NEGATIVE_REGULATION_OF_CELL_MOTILITY(GO-2000146)	NEGATIVE_REGULATION_OF_CELL_MOTILITY(GO-2000146)		74	0.55401534	1.3033295	0.13071896	0.3423824	1.0	1133	tags=24%, list=6%, signal=26%
ION_TRANSPORT(GO-0006811)	ION_TRANSPORT(GO-0006811)		470	0.4396354	1.3027502	0.011235955	0.34222138	1.0	1345	tags=10%, list=7%, signal=10%
REGULATION_OF_CELL_ADHESION(GO-0030155)	REGULATION_OF_CELL_ADHESION(GO-0030155)		143	0.5128914	1.3026433	0.06382979	0.34120148	1.0	1217	tags=19%, list=6%, signal=20%
PROTEIN_HOMOTETRAMERIZATION(GO-0051289)	PROTEIN_HOMOTETRAMERIZATION(GO-0051289)		24	0.65846103	1.3007257	0.15240642	0.34318432	1.0	12	tags=4%, list=0%, signal=4%
FLUID_TRANSPORT(GO-0042044)	FLUID_TRANSPORT(GO-0042044)		35	0.59728396	1.2990702	0.12585033	0.34439608	1.0	1334	tags=23%, list=7%, signal=24%
REGULATION_OF_CANONICAL_WNT_RECEPTOR_SIGNALING_PATHWAY(GO-0060828)	REGULATION_OF_CANONICAL_WNT_RECEPTOR_SIGNALING_PATHWAY(GO-0060828)		86	0.53602207	1.2959067	0.087248325	0.34827623	1.0	1114	tags=24%, list=5%, signal=26%
REGULATION_OF_JAK-STAT_CASCADE(GO-0046425)	REGULATION_OF_JAK-STAT_CASCADE(GO-0046425)		51	0.5749965	1.2930311	0.12772585	0.35191134	1.0	2119	tags=20%, list=10%, signal=22%
POSITIVE_REGULATION_OF_SIGNAL_TRANSDUCTION(GO-0009967)	POSITIVE_REGULATION_OF_SIGNAL_TRANSDUCTION(GO-0009967)		460	0.44083995	1.2917517	0.025806451	0.3528694	1.0	1962	tags=20%, list=10%, signal=21%
WATER_TRANSPORT(GO-0006833)	WATER_TRANSPORT(GO-0006833)		34	0.61273795	1.2899762	0.1629393	0.3545897	1.0	1334	tags=24%, list=7%, signal=25%
NEGATIVE_REGULATION_OF_MONONUCLEAR_CELL_PROLIFERATION(GO-0032945)	NEGATIVE_REGULATION_OF_MONONUCLEAR_CELL_PROLIFERATION(GO-0032945)		18	0.650867	1.2894171	0.14782609	0.35426793	1.0	851	tags=11%, list=4%, signal=12%
DEFENSE_RESPONSE_TO_BACTERIUM(GO-0042742)	DEFENSE_RESPONSE_TO_BACTERIUM(GO-0042742)		42	0.5826442	1.2887795	0.13931888	0.35419652	1.0	5214	tags=31%, list=26%, signal=41%
EMBRYO_DEVELOPMENT(GO-0009790)	EMBRYO_DEVELOPMENT(GO-0009790)		212	0.4785775	1.2883215	0.043650795	0.35383078	1.0	1486	tags=19%, list=7%, signal=21%
POSITIVE_REGULATION_OF_STRESS-ACTIVATED_PROTEIN_KINASE_SIGNALING_CASCADE(GO-0070304)	POSITIVE_REGULATION_OF_STRESS-ACTIVATED_PROTEIN_KINASE_SIGNALING_CASCADE(GO-0070304)		35	0.6084311	1.2873305	0.1588785	0.35413313	1.0	2125	tags=20%, list=10%, signal=22%
RESPONSE_TO_STEROID_HORMONE_STIMULUS(GO-0048545)	RESPONSE_TO_STEROID_HORMONE_STIMULUS(GO-0048545)		74	0.56947315	1.2839435	0.1220339	0.35843855	1.0	1380	tags=22%, list=7%, signal=23%
GLUCONEOGENESIS(GO-0006094)	GLUCONEOGENESIS(GO-0006094)		34	0.60293096	1.2838306	0.16666667	0.3574315	1.0	1469	tags=35%, list=7%, signal=38%
NEUROPEPTIDE_SIGNALING_PATHWAY(GO-0007218)	NEUROPEPTIDE_SIGNALING_PATHWAY(GO-0007218)		15	0.67439246	1.2834594	0.19726028	0.35689	1.0	671	tags=7%, list=3%, signal=7%
RHO_PROTEIN_SIGNAL_TRANSDUCTION(GO-0007266)	RHO_PROTEIN_SIGNAL_TRANSDUCTION(GO-0007266)		29	0.6066531	1.2815477	0.16037735	0.35870045	1.0	1790	tags=24%, list=9%, signal=26%
NUCLEOSIDE_TRIPHOSPHATE_CATABOLIC_PROCESS(GO-0009143)	NUCLEOSIDE_TRIPHOSPHATE_CATABOLIC_PROCESS(GO-0009143)		179	0.48667222	1.278335	0.06410257	0.36263213	1.0	867	tags=13%, list=4%, signal=14%
PURINE_NUCLEOTIDE_CATABOLIC_PROCESS(GO-0006195)	PURINE_NUCLEOTIDE_CATABOLIC_PROCESS(GO-0006195)		199	0.4846997	1.2753118	0.08646616	0.36622044	1.0	867	tags=13%, list=4%, signal=13%
REGULATION_OF_CIRCADIAN_RHYTHM(GO-0042752)	REGULATION_OF_CIRCADIAN_RHYTHM(GO-0042752)		15	0.6798508	1.2750237	0.20977011	0.3654418	1.0	1708	tags=33%, list=8%, signal=36%
REGULATION_OF_SYNAPSE_STRUCTURE_AND_ACTIVITY(GO-0050803)	REGULATION_OF_SYNAPSE_STRUCTURE_AND_ACTIVITY(GO-0050803)		25	0.63407534	1.2692945	0.16071428	0.3734298	1.0	1386	tags=24%, list=7%, signal=26%
REGULATION_OF_EPIDERMAL_GROWTH_FACTOR-ACTIVATED_RECEPTOR_ACTIVITY(GO-0007176)	REGULATION_OF_EPIDERMAL_GROWTH_FACTOR-ACTIVATED_RECEPTOR_ACTIVITY(GO-0007176)		18	0.6545672	1.2658758	0.21052632	0.3781015	1.0	1952	tags=22%, list=10%, signal=25%
EPITHELIAL_TUBE_MORPHOGENESIS(GO-0060562)	EPITHELIAL_TUBE_MORPHOGENESIS(GO-0060562)		73	0.5364538	1.2654473	0.123809524	0.37768525	1.0	1630	tags=23%, list=8%, signal=25%
NEGATIVE_REGULATION_OF_LYMPHOCYTE_PROLIFERATION(GO-0050672)	NEGATIVE_REGULATION_OF_LYMPHOCYTE_PROLIFERATION(GO-0050672)		18	0.650867	1.2653778	0.21489972	0.37658906	1.0	851	tags=11%, list=4%, signal=12%
POSITIVE_REGULATION_OF_FIBROBLAST_PROLIFERATION(GO-0048146)	POSITIVE_REGULATION_OF_FIBROBLAST_PROLIFERATION(GO-0048146)		24	0.6309128	1.2589049	0.17058824	0.38611126	1.0	1601	tags=50%, list=8%, signal=54%
CELLULAR_RESPONSE_TO_MOLECULE_OF_BACTERIAL_ORIGIN(GO-0071219)	CELLULAR_RESPONSE_TO_MOLECULE_OF_BACTERIAL_ORIGIN(GO-0071219)		38	0.59746736	1.2577084	0.1923077	0.386962	1.0	1026	tags=18%, list=5%, signal=19%
REGULATION_OF_CELL_MORPHOGENESIS(GO-0022604)	REGULATION_OF_CELL_MORPHOGENESIS(GO-0022604)		160	0.47723746	1.2563187	0.09398496	0.3881781	1.0	1469	tags=16%, list=7%, signal=17%
POSITIVE_REGULATION_OF_ENDOTHELIAL_CELL_MIGRATION(GO-0010595)	POSITIVE_REGULATION_OF_ENDOTHELIAL_CELL_MIGRATION(GO-0010595)		37	0.58500546	1.2554885	0.16224189	0.38841626	1.0	1554	tags=43%, list=8%, signal=47%
REGULATION_OF_TUMOR_NECROSIS_FACTOR_PRODUCTION(GO-0032680)	REGULATION_OF_TUMOR_NECROSIS_FACTOR_PRODUCTION(GO-0032680)		42	0.57326376	1.2540095	0.17891374	0.38963342	1.0	833	tags=10%, list=4%, signal=10%
REGULATION_OF_ACTIN_FILAMENT-BASED_PROCESS(GO-0032970)	REGULATION_OF_ACTIN_FILAMENT-BASED_PROCESS(GO-0032970)		98	0.51522225	1.2537653	0.13620071	0.38877296	1.0	1723	tags=21%, list=8%, signal=23%
POSITIVE_REGULATION_OF_T_CELL_PROLIFERATION(GO-0042102)	POSITIVE_REGULATION_OF_T_CELL_PROLIFERATION(GO-0042102)		35	0.5691624	1.2513658	0.1590214	0.39181843	1.0	281	tags=9%, list=1%, signal=9%
POSITIVE_REGULATION_OF_GLUCOSE_METABOLIC_PROCESS(GO-0010907)	POSITIVE_REGULATION_OF_GLUCOSE_METABOLIC_PROCESS(GO-0010907)		19	0.6413753	1.2478737	0.20786516	0.39639306	1.0	1560	tags=37%, list=8%, signal=40%
POSITIVE_REGULATION_OF_ERK1_AND_ERK2_CASCADE(GO-0070374)	POSITIVE_REGULATION_OF_ERK1_AND_ERK2_CASCADE(GO-0070374)		56	0.55076337	1.2468674	0.17931035	0.39697704	1.0	1840	tags=23%, list=9%, signal=25%
RESPONSE_TO_CYTOKINE_STIMULUS(GO-0034097)	RESPONSE_TO_CYTOKINE_STIMULUS(GO-0034097)		317	0.44451064	1.2440519	0.058558557	0.40053353	1.0	826	tags=9%, list=4%, signal=9%
NEGATIVE_REGULATION_OF_CELL_PROLIFERATION(GO-0008285)	NEGATIVE_REGULATION_OF_CELL_PROLIFERATION(GO-0008285)		305	0.44041762	1.2390351	0.072115384	0.4077822	1.0	1802	tags=23%, list=9%, signal=25%
POSITIVE_REGULATION_OF_SMALL_GTPASE_MEDIATED_SIGNAL_TRANSDUCTION(GO-0051057)	POSITIVE_REGULATION_OF_SMALL_GTPASE_MEDIATED_SIGNAL_TRANSDUCTION(GO-0051057)		15	0.6676483	1.2378933	0.2359882	0.40857333	1.0	1722	tags=33%, list=8%, signal=36%
POTASSIUM_ION_TRANSPORT(GO-0006813)	POTASSIUM_ION_TRANSPORT(GO-0006813)		42	0.5610453	1.2362288	0.17491749	0.41003692	1.0	4443	tags=33%, list=22%, signal=43%
POSITIVE_REGULATION_OF_MONONUCLEAR_CELL_PROLIFERATION(GO-0032946)	POSITIVE_REGULATION_OF_MONONUCLEAR_CELL_PROLIFERATION(GO-0032946)		52	0.53731513	1.2346678	0.17777778	0.41160804	1.0	611	tags=10%, list=3%, signal=10%
RESPONSE_TO_BIOTIC_STIMULUS(GO-0009607)	RESPONSE_TO_BIOTIC_STIMULUS(GO-0009607)		220	0.45290452	1.233533	0.056277055	0.4122547	1.0	1068	tags=10%, list=5%, signal=11%
RESPONSE_TO_HYPOXIA(GO-0001666)	RESPONSE_TO_HYPOXIA(GO-0001666)		77	0.52334726	1.2327222	0.1733871	0.41248202	1.0	2090	tags=39%, list=10%, signal=43%
FEEDING_BEHAVIOR(GO-0007631)	FEEDING_BEHAVIOR(GO-0007631)		26	0.60696805	1.2299266	0.2112676	0.41602668	1.0	1410	tags=12%, list=7%, signal=12%
CYTOSKELETON_ORGANIZATION(GO-0007010)	CYTOSKELETON_ORGANIZATION(GO-0007010)		341	0.43487075	1.2296952	0.058536585	0.41519567	1.0	1746	tags=18%, list=9%, signal=19%
DIGESTIVE_TRACT_MORPHOGENESIS(GO-0048546)	DIGESTIVE_TRACT_MORPHOGENESIS(GO-0048546)		17	0.6503382	1.2292362	0.23546511	0.41469488	1.0	1611	tags=35%, list=8%, signal=38%
RESPONSE_TO_TUMOR_NECROSIS_FACTOR(GO-0034612)	RESPONSE_TO_TUMOR_NECROSIS_FACTOR(GO-0034612)		57	0.546531	1.2237427	0.18518518	0.42314273	1.0	772	tags=7%, list=4%, signal=7%
SMOOTH_MUSCLE_CONTRACTION(GO-0006939)	SMOOTH_MUSCLE_CONTRACTION(GO-0006939)		23	0.60702956	1.2168032	0.23055555	0.43453524	1.0	2398	tags=26%, list=12%, signal=30%
CENTRAL_NERVOUS_SYSTEM_NEURON_DEVELOPMENT(GO-0021954)	CENTRAL_NERVOUS_SYSTEM_NEURON_DEVELOPMENT(GO-0021954)		15	0.64302707	1.214093	0.26966292	0.43804094	1.0	1064	tags=27%, list=5%, signal=28%
PURINE_NUCLEOTIDE_METABOLIC_PROCESS(GO-0006163)	PURINE_NUCLEOTIDE_METABOLIC_PROCESS(GO-0006163)		265	0.4432694	1.2129272	0.09615385	0.43878138	1.0	1329	tags=16%, list=7%, signal=17%
POSITIVE_REGULATION_OF_CYTOKINE_PRODUCTION(GO-0001819)	POSITIVE_REGULATION_OF_CYTOKINE_PRODUCTION(GO-0001819)		119	0.48243916	1.211149	0.14444445	0.44089708	1.0	1092	tags=9%, list=5%, signal=10%
PEPTIDE_TRANSPORT(GO-0015833)	PEPTIDE_TRANSPORT(GO-0015833)		20	0.62024474	1.2106242	0.24641834	0.44054952	1.0	4884	tags=40%, list=24%, signal=53%
NEGATIVE_REGULATION_OF_INTRACELLULAR_TRANSPORT(GO-0032387)	NEGATIVE_REGULATION_OF_INTRACELLULAR_TRANSPORT(GO-0032387)		31	0.5786184	1.2090105	0.20440252	0.4422146	1.0	2118	tags=26%, list=10%, signal=29%
TOLL-LIKE_RECEPTOR_2_SIGNALING_PATHWAY(GO-0034134)	TOLL-LIKE_RECEPTOR_2_SIGNALING_PATHWAY(GO-0034134)		64	0.5214004	1.2072132	0.21768707	0.44408298	1.0	1604	tags=25%, list=8%, signal=27%
CELLULAR_RESPONSE_TO_TUMOR_NECROSIS_FACTOR(GO-0071356)	CELLULAR_RESPONSE_TO_TUMOR_NECROSIS_FACTOR(GO-0071356)		42	0.54866016	1.2065189	0.20382166	0.44397318	1.0	772	tags=7%, list=4%, signal=7%
IN_UTERO_EMBRYONIC_DEVELOPMENT(GO-0001701)	IN_UTERO_EMBRYONIC_DEVELOPMENT(GO-0001701)		33	0.57549727	1.2062459	0.22077923	0.4432113	1.0	577	tags=12%, list=3%, signal=12%
DIGESTIVE_TRACT_DEVELOPMENT(GO-0048565)	DIGESTIVE_TRACT_DEVELOPMENT(GO-0048565)		34	0.5754327	1.2053484	0.21306819	0.44363123	1.0	1611	tags=29%, list=8%, signal=32%
REGULATION_OF_PLASMA_LIPOPROTEIN_PARTICLE_LEVELS(GO-0097006)	REGULATION_OF_PLASMA_LIPOPROTEIN_PARTICLE_LEVELS(GO-0097006)		33	0.57765937	1.2043341	0.22955975	0.44412756	1.0	4204	tags=55%, list=21%, signal=69%
POSITIVE_REGULATION_OF_LIPID_CATABOLIC_PROCESS(GO-0050996)	POSITIVE_REGULATION_OF_LIPID_CATABOLIC_PROCESS(GO-0050996)		16	0.64101905	1.2039957	0.25	0.4434066	1.0	3557	tags=44%, list=17%, signal=53%
CELL-CELL_ADHESION(GO-0016337)	CELL-CELL_ADHESION(GO-0016337)		130	0.47135603	1.2024924	0.14615385	0.4449083	1.0	1719	tags=18%, list=8%, signal=19%
HEXOSE_BIOSYNTHETIC_PROCESS(GO-0019319)	HEXOSE_BIOSYNTHETIC_PROCESS(GO-0019319)		42	0.5527065	1.2020487	0.221519	0.44441614	1.0	1469	tags=29%, list=7%, signal=31%
MYD88-INDEPENDENT_TOLL-LIKE_RECEPTOR_SIGNALING_PATHWAY(GO-0002756)	MYD88-INDEPENDENT_TOLL-LIKE_RECEPTOR_SIGNALING_PATHWAY(GO-0002756)		62	0.515317	1.2019024	0.20701754	0.44339362	1.0	1723	tags=26%, list=8%, signal=28%
REGULATION_OF_G-PROTEIN_COUPLED_RECEPTOR_PROTEIN_SIGNALING_PATHWAY(GO-0008277)	REGULATION_OF_G-PROTEIN_COUPLED_RECEPTOR_PROTEIN_SIGNALING_PATHWAY(GO-0008277)		53	0.5285483	1.2018561	0.21993127	0.44217458	1.0	3449	tags=32%, list=17%, signal=38%
CELLULAR_RESPONSE_TO_INORGANIC_SUBSTANCE(GO-0071241)	CELLULAR_RESPONSE_TO_INORGANIC_SUBSTANCE(GO-0071241)		43	0.55366296	1.20047	0.20065789	0.44347495	1.0	2216	tags=28%, list=11%, signal=31%
REGULATION_OF_INTERLEUKIN-12_PRODUCTION(GO-0032655)	REGULATION_OF_INTERLEUKIN-12_PRODUCTION(GO-0032655)		23	0.60166824	1.1995171	0.27433628	0.44382384	1.0	40	tags=4%, list=0%, signal=4%
TOLL_SIGNALING_PATHWAY(GO-0008063)	TOLL_SIGNALING_PATHWAY(GO-0008063)		72	0.51421446	1.1966238	0.19594595	0.44766986	1.0	1604	tags=24%, list=8%, signal=26%
REGULATION_OF_LIPID_KINASE_ACTIVITY(GO-0043550)	REGULATION_OF_LIPID_KINASE_ACTIVITY(GO-0043550)		25	0.59186876	1.1955779	0.22772278	0.44828898	1.0	1741	tags=44%, list=9%, signal=48%
LYSOSOMAL_TRANSPORT(GO-0007041)	LYSOSOMAL_TRANSPORT(GO-0007041)		28	0.58270377	1.1947703	0.24	0.44845873	1.0	2586	tags=43%, list=13%, signal=49%
RESPONSE_TO_ABIOTIC_STIMULUS(GO-0009628)	RESPONSE_TO_ABIOTIC_STIMULUS(GO-0009628)		248	0.43624717	1.1928847	0.11940298	0.45075276	1.0	1133	tags=8%, list=6%, signal=9%
TOLL-LIKE_RECEPTOR_1_SIGNALING_PATHWAY(GO-0034130)	TOLL-LIKE_RECEPTOR_1_SIGNALING_PATHWAY(GO-0034130)		64	0.5214004	1.1919413	0.2124183	0.45117718	1.0	1604	tags=25%, list=8%, signal=27%
INNATE_IMMUNE_RESPONSE(GO-0045087)	INNATE_IMMUNE_RESPONSE(GO-0045087)		326	0.42160502	1.1907468	0.093333334	0.45195943	1.0	1510	tags=12%, list=7%, signal=13%
REGULATION_OF_MORPHOGENESIS_OF_A_BRANCHING_STRUCTURE(GO-0060688)	REGULATION_OF_MORPHOGENESIS_OF_A_BRANCHING_STRUCTURE(GO-0060688)		19	0.6079906	1.189886	0.25146198	0.45222086	1.0	1899	tags=26%, list=9%, signal=29%
RESPONSE_TO_MOLECULE_OF_BACTERIAL_ORIGIN(GO-0002237)	RESPONSE_TO_MOLECULE_OF_BACTERIAL_ORIGIN(GO-0002237)		72	0.5015658	1.1895527	0.19081272	0.45161644	1.0	1068	tags=15%, list=5%, signal=16%
NEGATIVE_REGULATION_OF_EPITHELIAL_CELL_PROLIFERATION(GO-0050680)	NEGATIVE_REGULATION_OF_EPITHELIAL_CELL_PROLIFERATION(GO-0050680)		45	0.52868676	1.1865681	0.196875	0.45567867	1.0	1353	tags=36%, list=7%, signal=38%
EYE_MORPHOGENESIS(GO-0048592)	EYE_MORPHOGENESIS(GO-0048592)		45	0.53166586	1.1851126	0.20615384	0.45722985	1.0	1410	tags=22%, list=7%, signal=24%
NEGATIVE_REGULATION_OF_PROTEIN_IMPORT_INTO_NUCLEUS(GO-0042308)	NEGATIVE_REGULATION_OF_PROTEIN_IMPORT_INTO_NUCLEUS(GO-0042308)		24	0.5935823	1.1847258	0.2359882	0.4567215	1.0	2118	tags=29%, list=10%, signal=33%
CELL_PROJECTION_ASSEMBLY(GO-0030031)	CELL_PROJECTION_ASSEMBLY(GO-0030031)		69	0.5155974	1.1844324	0.20846905	0.45598385	1.0	2110	tags=13%, list=10%, signal=14%
PLASMA_LIPOPROTEIN_PARTICLE_CLEARANCE(GO-0034381)	PLASMA_LIPOPROTEIN_PARTICLE_CLEARANCE(GO-0034381)		18	0.6290147	1.183547	0.25	0.4563767	1.0	1105	tags=22%, list=5%, signal=23%
POSITIVE_REGULATION_OF_CELL_ADHESION(GO-0045785)	POSITIVE_REGULATION_OF_CELL_ADHESION(GO-0045785)		59	0.51238275	1.1823052	0.22291021	0.4571988	1.0	1705	tags=31%, list=8%, signal=33%
REGULATION_OF_LIPID_METABOLIC_PROCESS(GO-0019216)	REGULATION_OF_LIPID_METABOLIC_PROCESS(GO-0019216)		116	0.47825214	1.1814781	0.21851853	0.45758748	1.0	1741	tags=25%, list=9%, signal=27%
POSITIVE_REGULATION_OF_PEPTIDYL-TYROSINE_PHOSPHORYLATION(GO-0050731)	POSITIVE_REGULATION_OF_PEPTIDYL-TYROSINE_PHOSPHORYLATION(GO-0050731)		69	0.50586575	1.1776437	0.21985815	0.46338677	1.0	2119	tags=30%, list=10%, signal=34%
POSITIVE_REGULATION_OF_LYMPHOCYTE_PROLIFERATION(GO-0050671)	POSITIVE_REGULATION_OF_LYMPHOCYTE_PROLIFERATION(GO-0050671)		51	0.54109913	1.1773094	0.23987539	0.4627458	1.0	611	tags=10%, list=3%, signal=10%
LONG-CHAIN_FATTY_ACID_TRANSPORT(GO-0015909)	LONG-CHAIN_FATTY_ACID_TRANSPORT(GO-0015909)		21	0.6017364	1.1772234	0.26785713	0.46165854	1.0	4090	tags=38%, list=20%, signal=48%
DETECTION_OF_STIMULUS(GO-0051606)	DETECTION_OF_STIMULUS(GO-0051606)		94	0.4823824	1.1757429	0.18382353	0.4631857	1.0	2363	tags=12%, list=12%, signal=13%
REGULATION_OF_PHOSPHATIDYLINOSITOL_3-KINASE_CASCADE(GO-0014066)	REGULATION_OF_PHOSPHATIDYLINOSITOL_3-KINASE_CASCADE(GO-0014066)		34	0.567448	1.1750419	0.26139817	0.46327817	1.0	1722	tags=24%, list=8%, signal=26%
TOLL-LIKE_RECEPTOR_4_SIGNALING_PATHWAY(GO-0034142)	TOLL-LIKE_RECEPTOR_4_SIGNALING_PATHWAY(GO-0034142)		71	0.5036889	1.1724094	0.22222222	0.46694672	1.0	1723	tags=24%, list=8%, signal=26%
TOLL-LIKE_RECEPTOR_3_SIGNALING_PATHWAY(GO-0034138)	TOLL-LIKE_RECEPTOR_3_SIGNALING_PATHWAY(GO-0034138)		59	0.51875544	1.1713145	0.23355263	0.4675853	1.0	1604	tags=25%, list=8%, signal=28%
RESPONSE_TO_BACTERIUM(GO-0009617)	RESPONSE_TO_BACTERIUM(GO-0009617)		110	0.4706345	1.1695747	0.19723183	0.4696181	1.0	1068	tags=10%, list=5%, signal=10%
COMPLEMENT_ACTIVATION(GO-0006956)	COMPLEMENT_ACTIVATION(GO-0006956)		26	0.5840958	1.1688938	0.28901735	0.46975148	1.0	2152	tags=23%, list=11%, signal=26%
CELLULAR_RESPONSE_TO_GLUCAGON_STIMULUS(GO-0071377)	CELLULAR_RESPONSE_TO_GLUCAGON_STIMULUS(GO-0071377)		33	0.5503304	1.1675398	0.2366864	0.47099087	1.0	1305	tags=18%, list=6%, signal=19%
POSITIVE_REGULATION_OF_PHOSPHATIDYLINOSITOL_3-KINASE_CASCADE(GO-0014068)	POSITIVE_REGULATION_OF_PHOSPHATIDYLINOSITOL_3-KINASE_CASCADE(GO-0014068)		30	0.56022334	1.1666222	0.2611465	0.4713893	1.0	1722	tags=23%, list=8%, signal=25%
ACTIVATION_OF_ADENYLATE_CYCLASE_ACTIVITY(GO-0007190)	ACTIVATION_OF_ADENYLATE_CYCLASE_ACTIVITY(GO-0007190)		40	0.5384876	1.1632112	0.2462006	0.47622553	1.0	457	tags=10%, list=2%, signal=10%
GLYCOGEN_CATABOLIC_PROCESS(GO-0005980)	GLYCOGEN_CATABOLIC_PROCESS(GO-0005980)		16	0.6173408	1.1631738	0.3073048	0.47502536	1.0	1343	tags=44%, list=7%, signal=47%
GLIAL_CELL_DIFFERENTIATION(GO-0010001)	GLIAL_CELL_DIFFERENTIATION(GO-0010001)		22	0.58160913	1.1626183	0.25075528	0.47477135	1.0	1133	tags=23%, list=6%, signal=24%
RESPONSE_TO_HORMONE_STIMULUS(GO-0009725)	RESPONSE_TO_HORMONE_STIMULUS(GO-0009725)		318	0.41305336	1.1625721	0.12834224	0.473632	1.0	2430	tags=24%, list=12%, signal=27%
TRIF-DEPENDENT_TOLL-LIKE_RECEPTOR_SIGNALING_PATHWAY(GO-0035666)	TRIF-DEPENDENT_TOLL-LIKE_RECEPTOR_SIGNALING_PATHWAY(GO-0035666)		58	0.5222016	1.1594709	0.21316615	0.47827795	1.0	1604	tags=26%, list=8%, signal=28%
REGULATION_OF_EPIDERMIS_DEVELOPMENT(GO-0045682)	REGULATION_OF_EPIDERMIS_DEVELOPMENT(GO-0045682)		17	0.61126566	1.1593052	0.28656715	0.4773302	1.0	1422	tags=29%, list=7%, signal=32%
VENTRICULAR_SEPTUM_DEVELOPMENT(GO-0003281)	VENTRICULAR_SEPTUM_DEVELOPMENT(GO-0003281)		15	0.61435276	1.1590099	0.28680202	0.47659144	1.0	2189	tags=53%, list=11%, signal=60%
POSITIVE_REGULATION_OF_ADENYLATE_CYCLASE_ACTIVITY(GO-0045762)	POSITIVE_REGULATION_OF_ADENYLATE_CYCLASE_ACTIVITY(GO-0045762)		41	0.5410815	1.155292	0.23219815	0.48205677	1.0	1305	tags=15%, list=6%, signal=16%
MESENCHYME_DEVELOPMENT(GO-0060485)	MESENCHYME_DEVELOPMENT(GO-0060485)		57	0.5082428	1.1491408	0.25080386	0.49212572	1.0	1679	tags=32%, list=8%, signal=34%
REGULATION_OF_TRANSMEMBRANE_TRANSPORTER_ACTIVITY(GO-0022898)	REGULATION_OF_TRANSMEMBRANE_TRANSPORTER_ACTIVITY(GO-0022898)		48	0.5222848	1.14899	0.25795054	0.49119064	1.0	2821	tags=25%, list=14%, signal=29%
DEVELOPMENT_OF_PRIMARY_SEXUAL_CHARACTERISTICS(GO-0045137)	DEVELOPMENT_OF_PRIMARY_SEXUAL_CHARACTERISTICS(GO-0045137)		61	0.50464773	1.148218	0.25079367	0.49126977	1.0	1450	tags=23%, list=7%, signal=25%
LEARNING(GO-0007612)	LEARNING(GO-0007612)		21	0.5875547	1.1457102	0.29651162	0.49462917	1.0	1410	tags=19%, list=7%, signal=20%
REGULATION_OF_SMALL_GTPASE_MEDIATED_SIGNAL_TRANSDUCTION(GO-0051056)	REGULATION_OF_SMALL_GTPASE_MEDIATED_SIGNAL_TRANSDUCTION(GO-0051056)		207	0.42927158	1.1431266	0.15668203	0.49820554	1.0	2122	tags=24%, list=10%, signal=27%
REGULATION_OF_BLOOD_VESSEL_SIZE(GO-0050880)	REGULATION_OF_BLOOD_VESSEL_SIZE(GO-0050880)		15	0.60005546	1.1425536	0.28834355	0.4980046	1.0	1488	tags=20%, list=7%, signal=22%
EPITHELIAL_CELL_PROLIFERATION(GO-0050673)	EPITHELIAL_CELL_PROLIFERATION(GO-0050673)		20	0.57884455	1.1401494	0.30088496	0.50116074	1.0	2723	tags=40%, list=13%, signal=46%
GLYCOGEN_METABOLIC_PROCESS(GO-0005977)	GLYCOGEN_METABOLIC_PROCESS(GO-0005977)		23	0.57351315	1.1400898	0.3030303	0.49995777	1.0	1679	tags=48%, list=8%, signal=52%
REGULATION_OF_PHOSPHATIDYLINOSITOL_3-KINASE_ACTIVITY(GO-0043551)	REGULATION_OF_PHOSPHATIDYLINOSITOL_3-KINASE_ACTIVITY(GO-0043551)		20	0.57627654	1.1394014	0.2937853	0.5000539	1.0	1560	tags=35%, list=8%, signal=38%
OUTFLOW_TRACT_MORPHOGENESIS(GO-0003151)	OUTFLOW_TRACT_MORPHOGENESIS(GO-0003151)		22	0.5844756	1.1354258	0.30091184	0.5063574	1.0	713	tags=23%, list=3%, signal=24%
POSITIVE_REGULATION_OF_RESPONSE_TO_DNA_DAMAGE_STIMULUS(GO-2001022)	POSITIVE_REGULATION_OF_RESPONSE_TO_DNA_DAMAGE_STIMULUS(GO-2001022)		36	0.5338555	1.1352276	0.27960527	0.50543743	1.0	496	tags=8%, list=2%, signal=9%
POSITIVE_REGULATION_OF_CELL_PROLIFERATION(GO-0008284)	POSITIVE_REGULATION_OF_CELL_PROLIFERATION(GO-0008284)		337	0.4010947	1.135093	0.15165877	0.5043881	1.0	1640	tags=17%, list=8%, signal=18%
ANTI-APOPTOSIS(GO-0006916)	ANTI-APOPTOSIS(GO-0006916)		154	0.43542752	1.1348251	0.19844358	0.50360346	1.0	1352	tags=20%, list=7%, signal=21%
REGULATION_OF_PROTEIN_LOCALIZATION(GO-0032880)	REGULATION_OF_PROTEIN_LOCALIZATION(GO-0032880)		202	0.41915405	1.126276	0.22175732	0.5185222	1.0	1733	tags=17%, list=8%, signal=19%
POSITIVE_REGULATION_OF_LYASE_ACTIVITY(GO-0051349)	POSITIVE_REGULATION_OF_LYASE_ACTIVITY(GO-0051349)		44	0.515373	1.1262344	0.26726726	0.5173242	1.0	1305	tags=14%, list=6%, signal=15%
REGULATION_OF_CALCIUM_ION_TRANSPORT_INTO_CYTOSOL(GO-0010522)	REGULATION_OF_CALCIUM_ION_TRANSPORT_INTO_CYTOSOL(GO-0010522)		25	0.5610315	1.1227509	0.3167702	0.5226306	1.0	2340	tags=32%, list=11%, signal=36%
EMBRYONIC_DIGESTIVE_TRACT_DEVELOPMENT(GO-0048566)	EMBRYONIC_DIGESTIVE_TRACT_DEVELOPMENT(GO-0048566)		17	0.5766336	1.1208882	0.29545453	0.5249867	1.0	1410	tags=35%, list=7%, signal=38%
NEGATIVE_REGULATION_OF_HYDROLASE_ACTIVITY(GO-0051346)	NEGATIVE_REGULATION_OF_HYDROLASE_ACTIVITY(GO-0051346)		150	0.44199258	1.1201786	0.25506073	0.5251894	1.0	1226	tags=14%, list=6%, signal=15%
POSITIVE_REGULATION_OF_CAMP_BIOSYNTHETIC_PROCESS(GO-0030819)	POSITIVE_REGULATION_OF_CAMP_BIOSYNTHETIC_PROCESS(GO-0030819)		57	0.49169362	1.1190183	0.305638	0.52610314	1.0	1305	tags=11%, list=6%, signal=11%
MYD88-DEPENDENT_TOLL-LIKE_RECEPTOR_SIGNALING_PATHWAY(GO-0002755)	MYD88-DEPENDENT_TOLL-LIKE_RECEPTOR_SIGNALING_PATHWAY(GO-0002755)		68	0.4772457	1.1187924	0.2557377	0.52526397	1.0	1604	tags=24%, list=8%, signal=25%
GENERATION_OF_PRECURSOR_METABOLITES_AND_ENERGY(GO-0006091)	GENERATION_OF_PRECURSOR_METABOLITES_AND_ENERGY(GO-0006091)		283	0.4023715	1.1159985	0.19087137	0.529557	1.0	1497	tags=20%, list=7%, signal=21%
ENDOSOME_TO_LYSOSOME_TRANSPORT(GO-0008333)	ENDOSOME_TO_LYSOSOME_TRANSPORT(GO-0008333)		17	0.5942647	1.111516	0.33613446	0.5370273	1.0	2586	tags=47%, list=13%, signal=54%
REPRODUCTIVE_STRUCTURE_DEVELOPMENT(GO-0048608)	REPRODUCTIVE_STRUCTURE_DEVELOPMENT(GO-0048608)		63	0.48008752	1.110776	0.3003413	0.5371999	1.0	1450	tags=21%, list=7%, signal=22%
MORPHOGENESIS_OF_AN_EPITHELIUM(GO-0002009)	MORPHOGENESIS_OF_AN_EPITHELIUM(GO-0002009)		90	0.4610938	1.1095887	0.26480836	0.53827393	1.0	1630	tags=21%, list=8%, signal=23%
PEPTIDYL-TYROSINE_PHOSPHORYLATION(GO-0018108)	PEPTIDYL-TYROSINE_PHOSPHORYLATION(GO-0018108)		42	0.510607	1.1071341	0.3084112	0.5417376	1.0	2187	tags=33%, list=11%, signal=37%
RETROGRADE_TRANSPORT__ENDOSOME_TO_GOLGI(GO-0042147)	RETROGRADE_TRANSPORT__ENDOSOME_TO_GOLGI(GO-0042147)		27	0.5420803	1.1065391	0.3018868	0.54155886	1.0	3348	tags=48%, list=16%, signal=58%
REGULATION_OF_PHOSPHOLIPASE_ACTIVITY(GO-0010517)	REGULATION_OF_PHOSPHOLIPASE_ACTIVITY(GO-0010517)		101	0.43933064	1.1058711	0.25	0.5416669	1.0	1826	tags=16%, list=9%, signal=17%
GONAD_DEVELOPMENT(GO-0008406)	GONAD_DEVELOPMENT(GO-0008406)		55	0.49063003	1.1049396	0.29641694	0.5424128	1.0	1450	tags=20%, list=7%, signal=21%
REGULATION_OF_RESPONSE_TO_STRESS(GO-0080134)	REGULATION_OF_RESPONSE_TO_STRESS(GO-0080134)		461	0.38086888	1.104619	0.15432099	0.54175836	1.0	1777	tags=15%, list=9%, signal=16%
GLUCOSE_METABOLIC_PROCESS(GO-0006006)	GLUCOSE_METABOLIC_PROCESS(GO-0006006)		82	0.45612645	1.1021296	0.26666668	0.54536796	1.0	1469	tags=29%, list=7%, signal=31%
PATTERN_RECOGNITION_RECEPTOR_SIGNALING_PATHWAY(GO-0002221)	PATTERN_RECOGNITION_RECEPTOR_SIGNALING_PATHWAY(GO-0002221)		87	0.4595141	1.100404	0.3006536	0.5476048	1.0	1744	tags=22%, list=9%, signal=24%
PROTEIN_PROCESSING(GO-0016485)	PROTEIN_PROCESSING(GO-0016485)		47	0.4938737	1.0994637	0.3159609	0.5481721	1.0	752	tags=9%, list=4%, signal=9%
MONOVALENT_INORGANIC_CATION_TRANSPORT(GO-0015672)	MONOVALENT_INORGANIC_CATION_TRANSPORT(GO-0015672)		98	0.4506229	1.0990734	0.26459143	0.5476505	1.0	1310	tags=7%, list=6%, signal=8%
ACTIVATION_OF_INNATE_IMMUNE_RESPONSE(GO-0002218)	ACTIVATION_OF_INNATE_IMMUNE_RESPONSE(GO-0002218)		91	0.46237388	1.0990303	0.2646048	0.5464226	1.0	1744	tags=22%, list=9%, signal=24%
REGULATION_OF_GLYCOGEN_BIOSYNTHETIC_PROCESS(GO-0005979)	REGULATION_OF_GLYCOGEN_BIOSYNTHETIC_PROCESS(GO-0005979)		17	0.5622518	1.0967847	0.35913312	0.549499	1.0	1679	tags=29%, list=8%, signal=32%
REGULATION_OF_CELL-SUBSTRATE_ADHESION(GO-0010810)	REGULATION_OF_CELL-SUBSTRATE_ADHESION(GO-0010810)		49	0.47954774	1.0960253	0.30769232	0.54974073	1.0	1919	tags=27%, list=9%, signal=29%
INNATE_IMMUNE_RESPONSE-ACTIVATING_SIGNAL_TRANSDUCTION(GO-0002758)	INNATE_IMMUNE_RESPONSE-ACTIVATING_SIGNAL_TRANSDUCTION(GO-0002758)		90	0.45761022	1.0959357	0.31118882	0.5485766	1.0	1744	tags=21%, list=9%, signal=23%
POTASSIUM_ION_TRANSMEMBRANE_TRANSPORT(GO-0071805)	POTASSIUM_ION_TRANSMEMBRANE_TRANSPORT(GO-0071805)		36	0.51598793	1.0953755	0.3119266	0.5484345	1.0	4443	tags=31%, list=22%, signal=39%
NEGATIVE_REGULATION_OF_CELL-SUBSTRATE_ADHESION(GO-0010812)	NEGATIVE_REGULATION_OF_CELL-SUBSTRATE_ADHESION(GO-0010812)		21	0.560987	1.0945472	0.36085626	0.54872507	1.0	437	tags=10%, list=2%, signal=10%
RESPIRATORY_SYSTEM_DEVELOPMENT(GO-0060541)	RESPIRATORY_SYSTEM_DEVELOPMENT(GO-0060541)		32	0.5210947	1.0940493	0.32228917	0.5484605	1.0	1611	tags=41%, list=8%, signal=44%
POSITIVE_REGULATION_OF_MAPK_CASCADE(GO-0043410)	POSITIVE_REGULATION_OF_MAPK_CASCADE(GO-0043410)		101	0.45041996	1.0908595	0.28275862	0.55346817	1.0	2125	tags=23%, list=10%, signal=25%
RELEASE_OF_SEQUESTERED_CALCIUM_ION_INTO_CYTOSOL(GO-0051209)	RELEASE_OF_SEQUESTERED_CALCIUM_ION_INTO_CYTOSOL(GO-0051209)		20	0.54893345	1.0908583	0.336478	0.5521628	1.0	82	tags=5%, list=0%, signal=5%
REGULATION_OF_FATTY_ACID_METABOLIC_PROCESS(GO-0019217)	REGULATION_OF_FATTY_ACID_METABOLIC_PROCESS(GO-0019217)		42	0.49664602	1.0896254	0.3119266	0.55314803	1.0	3078	tags=43%, list=15%, signal=50%
REGULATION_OF_ION_TRANSMEMBRANE_TRANSPORT(GO-0034765)	REGULATION_OF_ION_TRANSMEMBRANE_TRANSPORT(GO-0034765)		54	0.4893725	1.088529	0.31023103	0.5539729	1.0	1073	tags=13%, list=5%, signal=14%
EMBRYONIC_SKELETAL_SYSTEM_MORPHOGENESIS(GO-0048704)	EMBRYONIC_SKELETAL_SYSTEM_MORPHOGENESIS(GO-0048704)		18	0.566707	1.0884469	0.35774648	0.5528377	1.0	2090	tags=28%, list=10%, signal=31%
STRESS-ACTIVATED_MAPK_CASCADE(GO-0051403)	STRESS-ACTIVATED_MAPK_CASCADE(GO-0051403)		84	0.45083633	1.0863268	0.2818792	0.55586267	1.0	1604	tags=20%, list=8%, signal=22%
SPROUTING_ANGIOGENESIS(GO-0002040)	SPROUTING_ANGIOGENESIS(GO-0002040)		25	0.53617555	1.0849507	0.33536586	0.5574665	1.0	1546	tags=44%, list=8%, signal=48%
TOLL-LIKE_RECEPTOR_SIGNALING_PATHWAY(GO-0002224)	TOLL-LIKE_RECEPTOR_SIGNALING_PATHWAY(GO-0002224)		78	0.45722765	1.0823321	0.3031359	0.56136566	1.0	1723	tags=22%, list=8%, signal=24%
REGULATION_OF_MULTICELLULAR_ORGANISM_GROWTH(GO-0040014)	REGULATION_OF_MULTICELLULAR_ORGANISM_GROWTH(GO-0040014)		15	0.57157105	1.0820285	0.33988765	0.56072533	1.0	3046	tags=33%, list=15%, signal=39%
NUCLEOTIDE_METABOLIC_PROCESS(GO-0009117)	NUCLEOTIDE_METABOLIC_PROCESS(GO-0009117)		315	0.38353294	1.0814618	0.23350254	0.56055653	1.0	867	tags=11%, list=4%, signal=11%
POSITIVE_REGULATION_OF_PHOSPHATIDYLINOSITOL_3-KINASE_ACTIVITY(GO-0043552)	POSITIVE_REGULATION_OF_PHOSPHATIDYLINOSITOL_3-KINASE_ACTIVITY(GO-0043552)		19	0.5597342	1.0808134	0.36363637	0.560708	1.0	1560	tags=32%, list=8%, signal=34%
REGULATION_OF_PATHWAY-RESTRICTED_SMAD_PROTEIN_PHOSPHORYLATION(GO-0060393)	REGULATION_OF_PATHWAY-RESTRICTED_SMAD_PROTEIN_PHOSPHORYLATION(GO-0060393)		21	0.5495986	1.0795144	0.37869823	0.56213653	1.0	2572	tags=57%, list=13%, signal=65%
REGULATION_OF_ACTIN_CYTOSKELETON_ORGANIZATION(GO-0032956)	REGULATION_OF_ACTIN_CYTOSKELETON_ORGANIZATION(GO-0032956)		94	0.4453761	1.0784236	0.31448764	0.5629673	1.0	1723	tags=20%, list=8%, signal=22%
CELL_MATURATION(GO-0048469)	CELL_MATURATION(GO-0048469)		25	0.5340486	1.0779966	0.36494252	0.5625322	1.0	488	tags=8%, list=2%, signal=8%
CARBOHYDRATE_CATABOLIC_PROCESS(GO-0016052)	CARBOHYDRATE_CATABOLIC_PROCESS(GO-0016052)		73	0.45832625	1.0767157	0.28782287	0.56374025	1.0	1104	tags=26%, list=5%, signal=27%
REGULATION_OF_CYTOKINE_PRODUCTION(GO-0001817)	REGULATION_OF_CYTOKINE_PRODUCTION(GO-0001817)		236	0.39589253	1.0750866	0.25438598	0.56594956	1.0	1952	tags=14%, list=10%, signal=16%
ORGANELLE_TRANSPORT_ALONG_MICROTUBULE(GO-0072384)	ORGANELLE_TRANSPORT_ALONG_MICROTUBULE(GO-0072384)		17	0.55237716	1.0745226	0.37393767	0.56587696	1.0	2043	tags=41%, list=10%, signal=46%
RESPONSE_TO_ESTRADIOL_STIMULUS(GO-0032355)	RESPONSE_TO_ESTRADIOL_STIMULUS(GO-0032355)		16	0.58426404	1.0735166	0.35890412	0.56667584	1.0	1286	tags=38%, list=6%, signal=40%
PLASMA_LIPOPROTEIN_PARTICLE_REMODELING(GO-0034369)	PLASMA_LIPOPROTEIN_PARTICLE_REMODELING(GO-0034369)		19	0.54243827	1.0722073	0.3433735	0.5680668	1.0	392	tags=11%, list=2%, signal=11%
EPHRIN_RECEPTOR_SIGNALING_PATHWAY(GO-0048013)	EPHRIN_RECEPTOR_SIGNALING_PATHWAY(GO-0048013)		24	0.53222775	1.071418	0.3452381	0.5682888	1.0	3065	tags=38%, list=15%, signal=44%
CELLULAR_RESPONSE_TO_GROWTH_FACTOR_STIMULUS(GO-0071363)	CELLULAR_RESPONSE_TO_GROWTH_FACTOR_STIMULUS(GO-0071363)		174	0.40938684	1.0713042	0.27307692	0.56728673	1.0	1157	tags=17%, list=6%, signal=18%
RESPONSE_TO_VIRUS(GO-0009615)	RESPONSE_TO_VIRUS(GO-0009615)		104	0.43164012	1.071174	0.30821916	0.56627715	1.0	742	tags=10%, list=4%, signal=10%
ENDOCYTOSIS(GO-0006897)	ENDOCYTOSIS(GO-0006897)		131	0.41410002	1.0703164	0.26377952	0.56670207	1.0	1587	tags=14%, list=8%, signal=15%
CAMP_METABOLIC_PROCESS(GO-0046058)	CAMP_METABOLIC_PROCESS(GO-0046058)		25	0.5328934	1.0696735	0.3529412	0.5667036	1.0	3053	tags=32%, list=15%, signal=38%
HORMONE-MEDIATED_SIGNALING_PATHWAY(GO-0009755)	HORMONE-MEDIATED_SIGNALING_PATHWAY(GO-0009755)		24	0.55202436	1.0689912	0.3846154	0.5667699	1.0	2926	tags=38%, list=14%, signal=44%
REGULATION_OF_KINASE_ACTIVITY(GO-0043549)	REGULATION_OF_KINASE_ACTIVITY(GO-0043549)		433	0.3711796	1.0670556	0.2746114	0.56943446	1.0	2026	tags=23%, list=10%, signal=25%
ACTIVATION_OF_PHOSPHOLIPASE_C_ACTIVITY(GO-0007202)	ACTIVATION_OF_PHOSPHOLIPASE_C_ACTIVITY(GO-0007202)		83	0.44944233	1.0666621	0.33096084	0.5688477	1.0	1826	tags=13%, list=9%, signal=14%
DEVELOPMENTAL_PROCESS_INVOLVED_IN_REPRODUCTION(GO-0003006)	DEVELOPMENTAL_PROCESS_INVOLVED_IN_REPRODUCTION(GO-0003006)		122	0.424425	1.0664377	0.3118971	0.5680722	1.0	1711	tags=18%, list=8%, signal=20%
POSITIVE_REGULATION_OF_TRANSFERASE_ACTIVITY(GO-0051347)	POSITIVE_REGULATION_OF_TRANSFERASE_ACTIVITY(GO-0051347)		311	0.38287437	1.0640706	0.2736842	0.57152265	1.0	2026	tags=23%, list=10%, signal=25%
POSITIVE_REGULATION_OF_PATHWAY-RESTRICTED_SMAD_PROTEIN_PHOSPHORYLATION(GO-0010862)	POSITIVE_REGULATION_OF_PATHWAY-RESTRICTED_SMAD_PROTEIN_PHOSPHORYLATION(GO-0010862)		17	0.5540198	1.0635357	0.38616714	0.5713049	1.0	1630	tags=47%, list=8%, signal=51%
POSITIVE_REGULATION_OF_KINASE_ACTIVITY(GO-0033674)	POSITIVE_REGULATION_OF_KINASE_ACTIVITY(GO-0033674)		305	0.37957498	1.0626528	0.24873096	0.57190454	1.0	2026	tags=23%, list=10%, signal=25%
CALCIUM_ION_HOMEOSTASIS(GO-0055074)	CALCIUM_ION_HOMEOSTASIS(GO-0055074)		125	0.42148677	1.0594277	0.34057972	0.5771336	1.0	2274	tags=15%, list=11%, signal=17%
POSITIVE_REGULATION_OF_CALCIUM_ION_TRANSPORT(GO-0051928)	POSITIVE_REGULATION_OF_CALCIUM_ION_TRANSPORT(GO-0051928)		33	0.50691164	1.0590147	0.37538463	0.57676566	1.0	2340	tags=27%, list=11%, signal=31%
NEGATIVE_REGULATION_OF_CYTOKINE_BIOSYNTHETIC_PROCESS(GO-0042036)	NEGATIVE_REGULATION_OF_CYTOKINE_BIOSYNTHETIC_PROCESS(GO-0042036)		17	0.5385113	1.058971	0.36578172	0.5755907	1.0	3965	tags=35%, list=19%, signal=44%
POSITIVE_REGULATION_OF_EPITHELIAL_CELL_PROLIFERATION(GO-0050679)	POSITIVE_REGULATION_OF_EPITHELIAL_CELL_PROLIFERATION(GO-0050679)		63	0.4685747	1.0581912	0.34539473	0.57601756	1.0	1546	tags=24%, list=8%, signal=26%
REGULATION_OF_PROTEIN_KINASE_ACTIVITY(GO-0045859)	REGULATION_OF_PROTEIN_KINASE_ACTIVITY(GO-0045859)		412	0.36361867	1.0574605	0.25414366	0.5761901	1.0	2026	tags=23%, list=10%, signal=25%
NEGATIVE_REGULATION_OF_SIGNAL_TRANSDUCTION(GO-0009968)	NEGATIVE_REGULATION_OF_SIGNAL_TRANSDUCTION(GO-0009968)		352	0.36636573	1.0537171	0.24019608	0.58231676	1.0	1782	tags=20%, list=9%, signal=21%
CALCIUM_ION_TRANSPORT_INTO_CYTOSOL(GO-0060402)	CALCIUM_ION_TRANSPORT_INTO_CYTOSOL(GO-0060402)		27	0.5243373	1.0511606	0.36065573	0.58626264	1.0	1954	tags=19%, list=10%, signal=20%
CELLULAR_RESPONSE_TO_TYPE_I_INTERFERON(GO-0071357)	CELLULAR_RESPONSE_TO_TYPE_I_INTERFERON(GO-0071357)		62	0.4453621	1.0496148	0.32958803	0.5882366	1.0	3427	tags=34%, list=17%, signal=41%
HETEROPHILIC_CELL-CELL_ADHESION(GO-0007157)	HETEROPHILIC_CELL-CELL_ADHESION(GO-0007157)		17	0.5525294	1.049379	0.38251367	0.5874242	1.0	281	tags=12%, list=1%, signal=12%
NEGATIVE_REGULATION_OF_LIPID_METABOLIC_PROCESS(GO-0045833)	NEGATIVE_REGULATION_OF_LIPID_METABOLIC_PROCESS(GO-0045833)		32	0.49994245	1.0468093	0.35628742	0.59150296	1.0	1394	tags=22%, list=7%, signal=23%
TRANSMEMBRANE_RECEPTOR_PROTEIN_TYROSINE_KINASE_SIGNALING_PATHWAY(GO-0007169)	TRANSMEMBRANE_RECEPTOR_PROTEIN_TYROSINE_KINASE_SIGNALING_PATHWAY(GO-0007169)		445	0.3622557	1.046773	0.26785713	0.59030646	1.0	1767	tags=18%, list=9%, signal=20%
POSITIVE_REGULATION_OF_ION_TRANSPORT(GO-0043270)	POSITIVE_REGULATION_OF_ION_TRANSPORT(GO-0043270)		41	0.483388	1.0464587	0.39556962	0.58967745	1.0	3448	tags=32%, list=17%, signal=38%
POSITIVE_REGULATION_OF_PHOSPHOLIPASE_C_ACTIVITY(GO-0010863)	POSITIVE_REGULATION_OF_PHOSPHOLIPASE_C_ACTIVITY(GO-0010863)		89	0.43161067	1.0463003	0.330855	0.5887277	1.0	1826	tags=15%, list=9%, signal=16%
SENSORY_ORGAN_DEVELOPMENT(GO-0007423)	SENSORY_ORGAN_DEVELOPMENT(GO-0007423)		112	0.41937673	1.0447603	0.3715278	0.59062386	1.0	1450	tags=20%, list=7%, signal=21%
CELLULAR_CALCIUM_ION_HOMEOSTASIS(GO-0006874)	CELLULAR_CALCIUM_ION_HOMEOSTASIS(GO-0006874)		120	0.42232004	1.0443267	0.33955225	0.5902213	1.0	1954	tags=13%, list=10%, signal=15%
CELLULAR_CATION_HOMEOSTASIS(GO-0030003)	CELLULAR_CATION_HOMEOSTASIS(GO-0030003)		197	0.39179486	1.0441965	0.3464567	0.5892357	1.0	1284	tags=11%, list=6%, signal=12%
ENDOTHELIAL_CELL_MIGRATION(GO-0043542)	ENDOTHELIAL_CELL_MIGRATION(GO-0043542)		35	0.49017015	1.0416818	0.40432099	0.5930888	1.0	1353	tags=31%, list=7%, signal=34%
POSITIVE_REGULATION_OF_PROTEIN_BINDING(GO-0032092)	POSITIVE_REGULATION_OF_PROTEIN_BINDING(GO-0032092)		20	0.53603697	1.0408515	0.39772728	0.59375834	1.0	1326	tags=30%, list=6%, signal=32%
NOTCH_RECEPTOR_PROCESSING(GO-0007220)	NOTCH_RECEPTOR_PROCESSING(GO-0007220)		15	0.5520532	1.0400915	0.40949556	0.59422064	1.0	515	tags=13%, list=3%, signal=14%
INTRACELLULAR_PROTEIN_KINASE_CASCADE(GO-0007243)	INTRACELLULAR_PROTEIN_KINASE_CASCADE(GO-0007243)		261	0.3755488	1.0391995	0.3255814	0.59474677	1.0	2155	tags=18%, list=11%, signal=20%
RESPONSE_TO_LIPID(GO-0033993)	RESPONSE_TO_LIPID(GO-0033993)		27	0.50596476	1.0391177	0.39053255	0.59370244	1.0	1486	tags=15%, list=7%, signal=16%
REGULATION_OF_WNT_RECEPTOR_SIGNALING_PATHWAY(GO-0030111)	REGULATION_OF_WNT_RECEPTOR_SIGNALING_PATHWAY(GO-0030111)		116	0.40834785	1.0370885	0.36727273	0.59663916	1.0	1114	tags=22%, list=5%, signal=24%
REGULATION_OF_INNATE_IMMUNE_RESPONSE(GO-0045088)	REGULATION_OF_INNATE_IMMUNE_RESPONSE(GO-0045088)		166	0.3956975	1.0369503	0.3516949	0.59565884	1.0	1744	tags=16%, list=9%, signal=18%
POSITIVE_REGULATION_OF_PHOSPHORYLATION(GO-0042327)	POSITIVE_REGULATION_OF_PHOSPHORYLATION(GO-0042327)		179	0.3907762	1.0365546	0.32592592	0.5953237	1.0	2002	tags=27%, list=10%, signal=29%
POSITIVE_REGULATION_OF_GLUCOSE_IMPORT(GO-0046326)	POSITIVE_REGULATION_OF_GLUCOSE_IMPORT(GO-0046326)		18	0.5361025	1.0355036	0.39825583	0.5962489	1.0	1560	tags=33%, list=8%, signal=36%
CELLULAR_RESPONSE_TO_CYTOKINE_STIMULUS(GO-0071345)	CELLULAR_RESPONSE_TO_CYTOKINE_STIMULUS(GO-0071345)		275	0.37526947	1.0344671	0.34033614	0.5970894	1.0	826	tags=9%, list=4%, signal=9%
POSITIVE_REGULATION_OF_PHOSPHOLIPASE_ACTIVITY(GO-0010518)	POSITIVE_REGULATION_OF_PHOSPHOLIPASE_ACTIVITY(GO-0010518)		95	0.42502654	1.0344492	0.34020618	0.5958841	1.0	1826	tags=15%, list=9%, signal=16%
ACTIVATION_OF_ADENYLATE_CYCLASE_ACTIVITY_BY_G-PROTEIN_SIGNALING_PATHWAY(GO-0007189)	ACTIVATION_OF_ADENYLATE_CYCLASE_ACTIVITY_BY_G-PROTEIN_SIGNALING_PATHWAY(GO-0007189)		20	0.5270694	1.0338917	0.40059346	0.5957849	1.0	457	tags=10%, list=2%, signal=10%
REGULATION_OF_RELEASE_OF_SEQUESTERED_CALCIUM_ION_INTO_CYTOSOL(GO-0051279)	REGULATION_OF_RELEASE_OF_SEQUESTERED_CALCIUM_ION_INTO_CYTOSOL(GO-0051279)		16	0.5427353	1.0337833	0.4127907	0.5947049	1.0	2216	tags=38%, list=11%, signal=42%
DETECTION_OF_CHEMICAL_STIMULUS_INVOLVED_IN_SENSORY_PERCEPTION_OF_TASTE(GO-0050912)	DETECTION_OF_CHEMICAL_STIMULUS_INVOLVED_IN_SENSORY_PERCEPTION_OF_TASTE(GO-0050912)		19	0.522312	1.0336298	0.40949556	0.5938201	1.0	6138	tags=37%, list=30%, signal=53%
REGULATION_OF_ION_HOMEOSTASIS(GO-2000021)	REGULATION_OF_ION_HOMEOSTASIS(GO-2000021)		62	0.4524161	1.0329133	0.36394557	0.59407103	1.0	2546	tags=24%, list=12%, signal=28%
REGULATION_OF_RAS_PROTEIN_SIGNAL_TRANSDUCTION(GO-0046578)	REGULATION_OF_RAS_PROTEIN_SIGNAL_TRANSDUCTION(GO-0046578)		120	0.40830192	1.0319105	0.3859649	0.594959	1.0	1965	tags=23%, list=10%, signal=26%
LEUKOCYTE_CHEMOTAXIS(GO-0030595)	LEUKOCYTE_CHEMOTAXIS(GO-0030595)		49	0.45277533	1.0315343	0.3846154	0.594548	1.0	772	tags=8%, list=4%, signal=8%
SUPEROXIDE_METABOLIC_PROCESS(GO-0006801)	SUPEROXIDE_METABOLIC_PROCESS(GO-0006801)		19	0.5140767	1.0314053	0.38636363	0.59358746	1.0	1840	tags=21%, list=9%, signal=23%
GLYCOLIPID_METABOLIC_PROCESS(GO-0006664)	GLYCOLIPID_METABOLIC_PROCESS(GO-0006664)		47	0.46858588	1.0308247	0.37545127	0.5935091	1.0	2902	tags=23%, list=14%, signal=27%
PERIPHERAL_NERVOUS_SYSTEM_DEVELOPMENT(GO-0007422)	PERIPHERAL_NERVOUS_SYSTEM_DEVELOPMENT(GO-0007422)		25	0.5040597	1.0287179	0.36085626	0.596567	1.0	2313	tags=32%, list=11%, signal=36%
REGULATION_OF_SYNAPSE_ORGANIZATION(GO-0050807)	REGULATION_OF_SYNAPSE_ORGANIZATION(GO-0050807)		23	0.51504695	1.0281667	0.42772862	0.59641355	1.0	1386	tags=17%, list=7%, signal=19%
POSITIVE_REGULATION_OF_GLUCOSE_TRANSPORT(GO-0010828)	POSITIVE_REGULATION_OF_GLUCOSE_TRANSPORT(GO-0010828)		19	0.5317804	1.0270708	0.42900303	0.59733504	1.0	1560	tags=32%, list=8%, signal=34%
POLYSACCHARIDE_METABOLIC_PROCESS(GO-0005976)	POLYSACCHARIDE_METABOLIC_PROCESS(GO-0005976)		68	0.44362897	1.0256679	0.39252338	0.59910136	1.0	1705	tags=26%, list=8%, signal=29%
EMBRYONIC_ORGAN_DEVELOPMENT(GO-0048568)	EMBRYONIC_ORGAN_DEVELOPMENT(GO-0048568)		74	0.4345815	1.0251317	0.375	0.5990412	1.0	1711	tags=19%, list=8%, signal=21%
GLYCOSPHINGOLIPID_METABOLIC_PROCESS(GO-0006687)	GLYCOSPHINGOLIPID_METABOLIC_PROCESS(GO-0006687)		41	0.4771009	1.02398	0.3960396	0.60024154	1.0	2902	tags=24%, list=14%, signal=28%
NEGATIVE_REGULATION_OF_INTRACELLULAR_PROTEIN_TRANSPORT(GO-0090317)	NEGATIVE_REGULATION_OF_INTRACELLULAR_PROTEIN_TRANSPORT(GO-0090317)		29	0.49634507	1.0235251	0.41935483	0.60000885	1.0	2118	tags=24%, list=10%, signal=27%
ADULT_BEHAVIOR(GO-0030534)	ADULT_BEHAVIOR(GO-0030534)		25	0.5111594	1.022708	0.44159544	0.6003833	1.0	1673	tags=20%, list=8%, signal=22%
POSITIVE_REGULATION_OF_HYDROLASE_ACTIVITY(GO-0051345)	POSITIVE_REGULATION_OF_HYDROLASE_ACTIVITY(GO-0051345)		391	0.35479456	1.0218091	0.33522728	0.6010117	1.0	1723	tags=17%, list=8%, signal=18%
RESPONSE_TO_GROWTH_FACTOR_STIMULUS(GO-0070848)	RESPONSE_TO_GROWTH_FACTOR_STIMULUS(GO-0070848)		182	0.38204834	1.0214057	0.38114753	0.6006016	1.0	1157	tags=16%, list=6%, signal=17%
POSITIVE_REGULATION_OF_INTRACELLULAR_PROTEIN_KINASE_CASCADE(GO-0010740)	POSITIVE_REGULATION_OF_INTRACELLULAR_PROTEIN_KINASE_CASCADE(GO-0010740)		261	0.3718761	1.0204637	0.36915886	0.6011614	1.0	2145	tags=18%, list=10%, signal=20%
REGULATION_OF_TOR_SIGNALING_CASCADE(GO-0032006)	REGULATION_OF_TOR_SIGNALING_CASCADE(GO-0032006)		16	0.55139095	1.0200931	0.43440235	0.60064936	1.0	1712	tags=50%, list=8%, signal=55%
REGULATION_OF_T_CELL_ACTIVATION(GO-0050863)	REGULATION_OF_T_CELL_ACTIVATION(GO-0050863)		145	0.39803934	1.0194144	0.39097744	0.60075116	1.0	1486	tags=10%, list=7%, signal=11%
CELLULAR_RESPONSE_TO_HORMONE_STIMULUS(GO-0032870)	CELLULAR_RESPONSE_TO_HORMONE_STIMULUS(GO-0032870)		254	0.37299907	1.0192237	0.4041451	0.5999283	1.0	2379	tags=21%, list=12%, signal=24%
REGULATION_OF_GLUCOSE_IMPORT(GO-0046324)	REGULATION_OF_GLUCOSE_IMPORT(GO-0046324)		26	0.4996229	1.0175685	0.3931624	0.6021802	1.0	1560	tags=31%, list=8%, signal=33%
ORGANIC_ANION_TRANSPORT(GO-0015711)	ORGANIC_ANION_TRANSPORT(GO-0015711)		47	0.47331178	1.0167553	0.41	0.6025712	1.0	1745	tags=17%, list=9%, signal=19%
CELLULAR_METAL_ION_HOMEOSTASIS(GO-0006875)	CELLULAR_METAL_ION_HOMEOSTASIS(GO-0006875)		179	0.3916792	1.0160427	0.38976377	0.6029098	1.0	1284	tags=10%, list=6%, signal=11%
TYPE_I_INTERFERON-MEDIATED_SIGNALING_PATHWAY(GO-0060337)	TYPE_I_INTERFERON-MEDIATED_SIGNALING_PATHWAY(GO-0060337)		62	0.4453621	1.0159712	0.39403972	0.6018459	1.0	3427	tags=34%, list=17%, signal=41%
NEURON_DEATH(GO-0070997)	NEURON_DEATH(GO-0070997)		17	0.5334956	1.0117623	0.4394366	0.6090008	1.0	640	tags=18%, list=3%, signal=18%
RESPONSE_TO_DRUG(GO-0042493)	RESPONSE_TO_DRUG(GO-0042493)		86	0.42165512	1.0115377	0.40764332	0.60824317	1.0	1004	tags=13%, list=5%, signal=13%
EMBRYONIC_MORPHOGENESIS(GO-0048598)	EMBRYONIC_MORPHOGENESIS(GO-0048598)		126	0.40482143	1.0110526	0.41791046	0.6080722	1.0	1486	tags=21%, list=7%, signal=22%
SENSORY_PERCEPTION_OF_TASTE(GO-0050909)	SENSORY_PERCEPTION_OF_TASTE(GO-0050909)		19	0.522312	1.0105757	0.44198895	0.6078878	1.0	6138	tags=37%, list=30%, signal=53%
REGULATION_OF_INTRACELLULAR_PROTEIN_KINASE_CASCADE(GO-0010627)	REGULATION_OF_INTRACELLULAR_PROTEIN_KINASE_CASCADE(GO-0010627)		384	0.3532779	1.0090866	0.41666666	0.60974425	1.0	1960	tags=18%, list=10%, signal=19%
RESPONSE_TO_TYPE_I_INTERFERON(GO-0034340)	RESPONSE_TO_TYPE_I_INTERFERON(GO-0034340)		64	0.44291398	1.0088874	0.42123288	0.6089621	1.0	3427	tags=33%, list=17%, signal=39%
GOLGI_VESICLE_TRANSPORT(GO-0048193)	GOLGI_VESICLE_TRANSPORT(GO-0048193)		113	0.40356496	1.005385	0.41516244	0.6151981	1.0	1726	tags=28%, list=8%, signal=31%
NEUTROPHIL_CHEMOTAXIS(GO-0030593)	NEUTROPHIL_CHEMOTAXIS(GO-0030593)		17	0.504592	1.0047203	0.43975905	0.61544544	1.0	96	tags=6%, list=0%, signal=6%
TUBE_DEVELOPMENT(GO-0035295)	TUBE_DEVELOPMENT(GO-0035295)		116	0.40197733	1.0038108	0.39846742	0.61601144	1.0	1630	tags=27%, list=8%, signal=29%
SEX_DIFFERENTIATION(GO-0007548)	SEX_DIFFERENTIATION(GO-0007548)		76	0.4234864	1.0036126	0.41121495	0.61523014	1.0	1450	tags=18%, list=7%, signal=20%
DENDRITE_DEVELOPMENT(GO-0016358)	DENDRITE_DEVELOPMENT(GO-0016358)		22	0.4951036	1.0033333	0.41975307	0.61461234	1.0	1275	tags=23%, list=6%, signal=24%
NEGATIVE_REGULATION_OF_TRANSPORT(GO-0051051)	NEGATIVE_REGULATION_OF_TRANSPORT(GO-0051051)		134	0.3993762	1.0030433	0.42307693	0.6140249	1.0	1722	tags=14%, list=8%, signal=15%
MALE_SEX_DIFFERENTIATION(GO-0046661)	MALE_SEX_DIFFERENTIATION(GO-0046661)		43	0.4614373	1.0024618	0.45768026	0.6140596	1.0	1711	tags=21%, list=8%, signal=23%
ACTIVATION_OF_PROTEIN_KINASE_ACTIVITY(GO-0032147)	ACTIVATION_OF_PROTEIN_KINASE_ACTIVITY(GO-0032147)		164	0.38316476	1.0014212	0.41897234	0.6149715	1.0	1840	tags=19%, list=9%, signal=21%
FOREBRAIN_DEVELOPMENT(GO-0030900)	FOREBRAIN_DEVELOPMENT(GO-0030900)		75	0.41985855	0.9994203	0.4021739	0.6179079	1.0	1767	tags=32%, list=9%, signal=35%
REGULATION_OF_PEPTIDYL-TYROSINE_PHOSPHORYLATION(GO-0050730)	REGULATION_OF_PEPTIDYL-TYROSINE_PHOSPHORYLATION(GO-0050730)		82	0.4223841	0.9992312	0.41333333	0.61716384	1.0	2119	tags=27%, list=10%, signal=30%
EYE_DEVELOPMENT(GO-0001654)	EYE_DEVELOPMENT(GO-0001654)		84	0.41340798	0.9980694	0.44649446	0.6184724	1.0	1450	tags=21%, list=7%, signal=23%
PEPTIDE_HORMONE_SECRETION(GO-0030072)	PEPTIDE_HORMONE_SECRETION(GO-0030072)		15	0.5281636	0.99740607	0.44411764	0.61871374	1.0	4247	tags=33%, list=21%, signal=42%
CELLULAR_RESPONSE_TO_HYPOXIA(GO-0071456)	CELLULAR_RESPONSE_TO_HYPOXIA(GO-0071456)		29	0.48386842	0.99696195	0.4642857	0.61832976	1.0	2090	tags=45%, list=10%, signal=50%
REGULATION_OF_ERK1_AND_ERK2_CASCADE(GO-0070372)	REGULATION_OF_ERK1_AND_ERK2_CASCADE(GO-0070372)		76	0.42031747	0.994234	0.42307693	0.6228032	1.0	958	tags=17%, list=5%, signal=18%
RESPONSE_TO_INTERFERON-GAMMA(GO-0034341)	RESPONSE_TO_INTERFERON-GAMMA(GO-0034341)		86	0.41584125	0.9936593	0.4563107	0.6227923	1.0	2812	tags=26%, list=14%, signal=30%
CAMP_BIOSYNTHETIC_PROCESS(GO-0006171)	CAMP_BIOSYNTHETIC_PROCESS(GO-0006171)		17	0.5179618	0.9875382	0.4680851	0.6340366	1.0	3053	tags=35%, list=15%, signal=41%
ENERGY_RESERVE_METABOLIC_PROCESS(GO-0006112)	ENERGY_RESERVE_METABOLIC_PROCESS(GO-0006112)		119	0.4008219	0.98704743	0.4642857	0.6338494	1.0	1679	tags=22%, list=8%, signal=24%
POSITIVE_REGULATION_OF_IMMUNE_RESPONSE(GO-0050778)	POSITIVE_REGULATION_OF_IMMUNE_RESPONSE(GO-0050778)		231	0.36382085	0.9861914	0.44915253	0.6344661	1.0	1824	tags=14%, list=9%, signal=15%
CELLULAR_POLYSACCHARIDE_BIOSYNTHETIC_PROCESS(GO-0033692)	CELLULAR_POLYSACCHARIDE_BIOSYNTHETIC_PROCESS(GO-0033692)		15	0.52710116	0.9859184	0.46578947	0.6338099	1.0	971	tags=33%, list=5%, signal=35%
NEGATIVE_REGULATION_OF_PROTEIN_PHOSPHORYLATION(GO-0001933)	NEGATIVE_REGULATION_OF_PROTEIN_PHOSPHORYLATION(GO-0001933)		39	0.4605956	0.98576283	0.4434524	0.6329373	1.0	1043	tags=23%, list=5%, signal=24%
POSITIVE_REGULATION_OF_B_CELL_PROLIFERATION(GO-0030890)	POSITIVE_REGULATION_OF_B_CELL_PROLIFERATION(GO-0030890)		18	0.5096307	0.9853705	0.4471299	0.6325966	1.0	611	tags=11%, list=3%, signal=11%
REGULATION_OF_SYNAPTIC_TRANSMISSION(GO-0050804)	REGULATION_OF_SYNAPTIC_TRANSMISSION(GO-0050804)		49	0.44096318	0.9849381	0.46153846	0.63230276	1.0	2665	tags=29%, list=13%, signal=33%
REGULATION_OF_PHOSPHATASE_ACTIVITY(GO-0010921)	REGULATION_OF_PHOSPHATASE_ACTIVITY(GO-0010921)		57	0.43179348	0.9843451	0.4627329	0.6323177	1.0	699	tags=11%, list=3%, signal=11%
POSITIVE_REGULATION_OF_PROTEIN_KINASE_ACTIVITY(GO-0045860)	POSITIVE_REGULATION_OF_PROTEIN_KINASE_ACTIVITY(GO-0045860)		293	0.36470807	0.9837488	0.4722222	0.6324292	1.0	2026	tags=23%, list=10%, signal=25%
ENDOSOME_TRANSPORT(GO-0016197)	ENDOSOME_TRANSPORT(GO-0016197)		99	0.40278536	0.98216397	0.45864663	0.634711	1.0	2671	tags=35%, list=13%, signal=40%
POSITIVE_REGULATION_OF_INNATE_IMMUNE_RESPONSE(GO-0045089)	POSITIVE_REGULATION_OF_INNATE_IMMUNE_RESPONSE(GO-0045089)		112	0.39623916	0.9794079	0.44649446	0.6393905	1.0	1744	tags=19%, list=9%, signal=20%
POSITIVE_REGULATION_OF_TRANSCRIPTION_FROM_RNA_POLYMERASE_II_PROMOTER(GO-0045944)	POSITIVE_REGULATION_OF_TRANSCRIPTION_FROM_RNA_POLYMERASE_II_PROMOTER(GO-0045944)		358	0.3502593	0.97672117	0.50510204	0.6439014	1.0	1477	tags=14%, list=7%, signal=15%
STEROID_HORMONE_MEDIATED_SIGNALING_PATHWAY(GO-0043401)	STEROID_HORMONE_MEDIATED_SIGNALING_PATHWAY(GO-0043401)		15	0.5213206	0.97581804	0.47658402	0.64452744	1.0	2897	tags=33%, list=14%, signal=39%
T_CELL_DIFFERENTIATION(GO-0030217)	T_CELL_DIFFERENTIATION(GO-0030217)		26	0.4714766	0.97452253	0.48039216	0.64615494	1.0	1952	tags=23%, list=10%, signal=25%
POSITIVE_REGULATION_OF_DNA_REPLICATION(GO-0045740)	POSITIVE_REGULATION_OF_DNA_REPLICATION(GO-0045740)		26	0.47569314	0.973555	0.4617737	0.64715767	1.0	1711	tags=23%, list=8%, signal=25%
POSITIVE_REGULATION_OF_INTERLEUKIN-8_PRODUCTION(GO-0032757)	POSITIVE_REGULATION_OF_INTERLEUKIN-8_PRODUCTION(GO-0032757)		16	0.5074614	0.9731208	0.48305085	0.6468669	1.0	437	tags=6%, list=2%, signal=6%
CELLULAR_RESPONSE_TO_INTERFERON-GAMMA(GO-0071346)	CELLULAR_RESPONSE_TO_INTERFERON-GAMMA(GO-0071346)		74	0.4271628	0.97227776	0.47058824	0.64752114	1.0	1705	tags=18%, list=8%, signal=19%
NEGATIVE_REGULATION_OF_CYTOKINE_PRODUCTION(GO-0001818)	NEGATIVE_REGULATION_OF_CYTOKINE_PRODUCTION(GO-0001818)		87	0.40403426	0.9713637	0.49671054	0.64814067	1.0	1952	tags=17%, list=10%, signal=19%
POSITIVE_REGULATION_OF_CELL-MATRIX_ADHESION(GO-0001954)	POSITIVE_REGULATION_OF_CELL-MATRIX_ADHESION(GO-0001954)		16	0.5114224	0.9706438	0.4852941	0.6484125	1.0	1679	tags=38%, list=8%, signal=41%
POSITIVE_REGULATION_OF_PROTEIN_PHOSPHORYLATION(GO-0001934)	POSITIVE_REGULATION_OF_PROTEIN_PHOSPHORYLATION(GO-0001934)		165	0.37495056	0.97058654	0.49392712	0.64732105	1.0	2216	tags=29%, list=11%, signal=32%
MALE_GONAD_DEVELOPMENT(GO-0008584)	MALE_GONAD_DEVELOPMENT(GO-0008584)		39	0.4423285	0.97020775	0.4827586	0.64700717	1.0	1711	tags=21%, list=8%, signal=22%
SMALL_GTPASE_MEDIATED_SIGNAL_TRANSDUCTION(GO-0007264)	SMALL_GTPASE_MEDIATED_SIGNAL_TRANSDUCTION(GO-0007264)		205	0.36555952	0.96847284	0.5116279	0.6496055	1.0	1967	tags=20%, list=10%, signal=21%
NOTCH_SIGNALING_PATHWAY(GO-0007219)	NOTCH_SIGNALING_PATHWAY(GO-0007219)		34	0.45757914	0.96814305	0.45930234	0.64911	1.0	2136	tags=24%, list=10%, signal=26%
ENDOTHELIUM_DEVELOPMENT(GO-0003158)	ENDOTHELIUM_DEVELOPMENT(GO-0003158)		18	0.508845	0.9678693	0.48991355	0.6484923	1.0	1855	tags=39%, list=9%, signal=43%
EMBRYONIC_ORGAN_MORPHOGENESIS(GO-0048562)	EMBRYONIC_ORGAN_MORPHOGENESIS(GO-0048562)		47	0.42706758	0.9674158	0.46084338	0.6482304	1.0	2090	tags=23%, list=10%, signal=26%
NEGATIVE_REGULATION_OF_DNA_BINDING(GO-0043392)	NEGATIVE_REGULATION_OF_DNA_BINDING(GO-0043392)		19	0.5085645	0.96729374	0.495702	0.6473037	1.0	1681	tags=26%, list=8%, signal=29%
REGULATION_OF_GLUCOSE_METABOLIC_PROCESS(GO-0010906)	REGULATION_OF_GLUCOSE_METABOLIC_PROCESS(GO-0010906)		40	0.4463508	0.9646525	0.49342105	0.6519414	1.0	1716	tags=25%, list=8%, signal=27%
PIGMENTATION(GO-0043473)	PIGMENTATION(GO-0043473)		29	0.45916542	0.9633592	0.46764705	0.6535199	1.0	1673	tags=21%, list=8%, signal=23%
NEGATIVE_REGULATION_OF_PEPTIDASE_ACTIVITY(GO-0010466)	NEGATIVE_REGULATION_OF_PEPTIDASE_ACTIVITY(GO-0010466)		81	0.40541527	0.96316344	0.47211897	0.6527836	1.0	1904	tags=23%, list=9%, signal=26%
REGULATION_OF_INSULIN_SECRETION(GO-0050796)	REGULATION_OF_INSULIN_SECRETION(GO-0050796)		86	0.40238556	0.963033	0.46096656	0.65186906	1.0	2159	tags=16%, list=11%, signal=18%
ELEVATION_OF_CYTOSOLIC_CALCIUM_ION_CONCENTRATION(GO-0007204)	ELEVATION_OF_CYTOSOLIC_CALCIUM_ION_CONCENTRATION(GO-0007204)		82	0.39797086	0.96201646	0.48591548	0.65284646	1.0	1954	tags=13%, list=10%, signal=15%
NEGATIVE_REGULATION_OF_PROTEIN_COMPLEX_ASSEMBLY(GO-0031333)	NEGATIVE_REGULATION_OF_PROTEIN_COMPLEX_ASSEMBLY(GO-0031333)		27	0.46116957	0.9595285	0.4556213	0.6572026	1.0	1679	tags=30%, list=8%, signal=32%
NEGATIVE_REGULATION_OF_TRANSMEMBRANE_RECEPTOR_PROTEIN_SERINE-THREONINE_KINASE_SIGNALING_PATHWAY(GO-0090101)	NEGATIVE_REGULATION_OF_TRANSMEMBRANE_RECEPTOR_PROTEIN_SERINE-THREONINE_KINASE_SIGNALING_PATHWAY(GO-0090101)		42	0.437924	0.95890534	0.48051947	0.65742505	1.0	473	tags=14%, list=2%, signal=15%
CYTOSOLIC_CALCIUM_ION_HOMEOSTASIS(GO-0051480)	CYTOSOLIC_CALCIUM_ION_HOMEOSTASIS(GO-0051480)		90	0.3993774	0.9560997	0.49823323	0.66229624	1.0	1954	tags=13%, list=10%, signal=15%
NEGATIVE_REGULATION_OF_ENDOPEPTIDASE_ACTIVITY(GO-0010951)	NEGATIVE_REGULATION_OF_ENDOPEPTIDASE_ACTIVITY(GO-0010951)		78	0.40893698	0.95569	0.48553056	0.6619852	1.0	1904	tags=24%, list=9%, signal=27%
REGULATION_OF_B_CELL_PROLIFERATION(GO-0030888)	REGULATION_OF_B_CELL_PROLIFERATION(GO-0030888)		26	0.47535753	0.95518935	0.50482315	0.6619562	1.0	611	tags=8%, list=3%, signal=8%
GLUCOSE_CATABOLIC_PROCESS(GO-0006007)	GLUCOSE_CATABOLIC_PROCESS(GO-0006007)		31	0.46763286	0.9528688	0.50625	0.6658107	1.0	1104	tags=32%, list=5%, signal=34%
CELLULAR_RESPONSE_TO_REACTIVE_OXYGEN_SPECIES(GO-0034614)	CELLULAR_RESPONSE_TO_REACTIVE_OXYGEN_SPECIES(GO-0034614)		36	0.43353245	0.95126903	0.5	0.6680595	1.0	1840	tags=28%, list=9%, signal=30%
RESPONSE_TO_RADIATION(GO-0009314)	RESPONSE_TO_RADIATION(GO-0009314)		146	0.3707842	0.9491927	0.54347825	0.67109	1.0	1209	tags=9%, list=6%, signal=9%
NEGATIVE_REGULATION_OF_CELL_ADHESION(GO-0007162)	NEGATIVE_REGULATION_OF_CELL_ADHESION(GO-0007162)		52	0.4231387	0.94785225	0.5083799	0.6727652	1.0	1026	tags=12%, list=5%, signal=12%
PROTEIN_LOCALIZATION_TO_NUCLEUS(GO-0034504)	PROTEIN_LOCALIZATION_TO_NUCLEUS(GO-0034504)		70	0.41028234	0.9477546	0.50163937	0.67181957	1.0	1026	tags=16%, list=5%, signal=16%
MAPK_CASCADE(GO-0000165)	MAPK_CASCADE(GO-0000165)		135	0.37382525	0.94636184	0.5	0.67377234	1.0	1604	tags=16%, list=8%, signal=18%
IMMUNE_RESPONSE-REGULATING_SIGNALING_PATHWAY(GO-0002764)	IMMUNE_RESPONSE-REGULATING_SIGNALING_PATHWAY(GO-0002764)		173	0.36282885	0.9459355	0.5465587	0.67340934	1.0	1824	tags=14%, list=9%, signal=15%
ENERGY_DERIVATION_BY_OXIDATION_OF_ORGANIC_COMPOUNDS(GO-0015980)	ENERGY_DERIVATION_BY_OXIDATION_OF_ORGANIC_COMPOUNDS(GO-0015980)		234	0.35732576	0.9453456	0.53846157	0.6735005	1.0	1497	tags=18%, list=7%, signal=20%
REGULATION_OF_DEPHOSPHORYLATION(GO-0035303)	REGULATION_OF_DEPHOSPHORYLATION(GO-0035303)		67	0.39307526	0.94437337	0.5031056	0.67450804	1.0	1388	tags=13%, list=7%, signal=14%
NEGATIVE_REGULATION_OF_PROTEIN_SECRETION(GO-0050709)	NEGATIVE_REGULATION_OF_PROTEIN_SECRETION(GO-0050709)		24	0.46891606	0.94389963	0.4893617	0.67435634	1.0	2562	tags=17%, list=13%, signal=19%
POSITIVE_REGULATION_OF_INTRACELLULAR_PROTEIN_TRANSPORT(GO-0090316)	POSITIVE_REGULATION_OF_INTRACELLULAR_PROTEIN_TRANSPORT(GO-0090316)		48	0.44006014	0.9425818	0.5263158	0.6760466	1.0	1380	tags=21%, list=7%, signal=22%
POSITIVE_REGULATION_OF_B_CELL_ACTIVATION(GO-0050871)	POSITIVE_REGULATION_OF_B_CELL_ACTIVATION(GO-0050871)		24	0.46286693	0.94151855	0.4883041	0.6772233	1.0	1026	tags=13%, list=5%, signal=13%
POSITIVE_REGULATION_OF_CHEMOKINE_PRODUCTION(GO-0032722)	POSITIVE_REGULATION_OF_CHEMOKINE_PRODUCTION(GO-0032722)		19	0.49873516	0.9412378	0.519337	0.6766347	1.0	3255	tags=21%, list=16%, signal=25%
REGULATION_OF_CATENIN_IMPORT_INTO_NUCLEUS(GO-0035412)	REGULATION_OF_CATENIN_IMPORT_INTO_NUCLEUS(GO-0035412)		16	0.49206534	0.9335001	0.54202896	0.69253117	1.0	1043	tags=31%, list=5%, signal=33%
REGULATION_OF_ACTIN_POLYMERIZATION_OR_DEPOLYMERIZATION(GO-0008064)	REGULATION_OF_ACTIN_POLYMERIZATION_OR_DEPOLYMERIZATION(GO-0008064)		38	0.43648952	0.93308944	0.5316456	0.6921979	1.0	1723	tags=21%, list=8%, signal=23%
CERAMIDE_METABOLIC_PROCESS(GO-0006672)	CERAMIDE_METABOLIC_PROCESS(GO-0006672)		27	0.4704493	0.9323479	0.5281899	0.6925624	1.0	2435	tags=22%, list=12%, signal=25%
URETERIC_BUD_MORPHOGENESIS(GO-0060675)	URETERIC_BUD_MORPHOGENESIS(GO-0060675)		19	0.4739106	0.9323412	0.5421348	0.69137365	1.0	1611	tags=26%, list=8%, signal=29%
POSITIVE_REGULATION_OF_NUCLEOCYTOPLASMIC_TRANSPORT(GO-0046824)	POSITIVE_REGULATION_OF_NUCLEOCYTOPLASMIC_TRANSPORT(GO-0046824)		46	0.418364	0.9316164	0.53035146	0.69173646	1.0	1380	tags=20%, list=7%, signal=21%
REGULATION_OF_INSULIN_RECEPTOR_SIGNALING_PATHWAY(GO-0046626)	REGULATION_OF_INSULIN_RECEPTOR_SIGNALING_PATHWAY(GO-0046626)		16	0.48653916	0.9297899	0.51014495	0.6947319	1.0	74	tags=6%, list=0%, signal=6%
NUCLEOTIDE-BINDING_DOMAIN__LEUCINE_RICH_REPEAT_CONTAINING_RECEPTOR_SIGNALING_PATHWAY(GO-0035872)	NUCLEOTIDE-BINDING_DOMAIN__LEUCINE_RICH_REPEAT_CONTAINING_RECEPTOR_SIGNALING_PATHWAY(GO-0035872)		39	0.4320863	0.92960054	0.519403	0.6939961	1.0	350	tags=8%, list=2%, signal=8%
MESENCHYMAL_CELL_DIFFERENTIATION(GO-0048762)	MESENCHYMAL_CELL_DIFFERENTIATION(GO-0048762)		47	0.41585878	0.92949945	0.5367412	0.6930326	1.0	1038	tags=23%, list=5%, signal=25%
ALCOHOL_CATABOLIC_PROCESS(GO-0046164)	ALCOHOL_CATABOLIC_PROCESS(GO-0046164)		44	0.43166563	0.9271706	0.53503186	0.6969871	1.0	1104	tags=23%, list=5%, signal=24%
CHOLESTEROL_TRANSPORT(GO-0030301)	CHOLESTEROL_TRANSPORT(GO-0030301)		33	0.4316582	0.9268855	0.5625	0.6964168	1.0	3592	tags=39%, list=18%, signal=48%
NEGATIVE_REGULATION_OF_OSTEOBLAST_DIFFERENTIATION(GO-0045668)	NEGATIVE_REGULATION_OF_OSTEOBLAST_DIFFERENTIATION(GO-0045668)		15	0.50545424	0.9252504	0.5565217	0.69887507	1.0	3589	tags=40%, list=18%, signal=48%
CELLULAR_HOMEOSTASIS(GO-0019725)	CELLULAR_HOMEOSTASIS(GO-0019725)		310	0.33186343	0.92451483	0.6592179	0.6993083	1.0	1284	tags=10%, list=6%, signal=11%
REGULATION_OF_INTRACELLULAR_PROTEIN_TRANSPORT(GO-0033157)	REGULATION_OF_INTRACELLULAR_PROTEIN_TRANSPORT(GO-0033157)		85	0.37966308	0.9238424	0.5641892	0.6995399	1.0	1679	tags=20%, list=8%, signal=22%
POSITIVE_REGULATION_OF_INTRACELLULAR_TRANSPORT(GO-0032388)	POSITIVE_REGULATION_OF_INTRACELLULAR_TRANSPORT(GO-0032388)		53	0.412442	0.92341536	0.5559211	0.69927937	1.0	1380	tags=19%, list=7%, signal=20%
REGULATION_OF_CELLULAR_RESPONSE_TO_INSULIN_STIMULUS(GO-1900076)	REGULATION_OF_CELLULAR_RESPONSE_TO_INSULIN_STIMULUS(GO-1900076)		17	0.48305935	0.92146295	0.57216495	0.70242244	1.0	74	tags=6%, list=0%, signal=6%
REGULATION_OF_RAS_GTPASE_ACTIVITY(GO-0032318)	REGULATION_OF_RAS_GTPASE_ACTIVITY(GO-0032318)		95	0.38231874	0.9166892	0.584375	0.7115313	1.0	1965	tags=21%, list=10%, signal=23%
LIMBIC_SYSTEM_DEVELOPMENT(GO-0021761)	LIMBIC_SYSTEM_DEVELOPMENT(GO-0021761)		15	0.49533695	0.91666716	0.5552699	0.71038663	1.0	1679	tags=40%, list=8%, signal=44%
ALCOHOL_METABOLIC_PROCESS(GO-0006066)	ALCOHOL_METABOLIC_PROCESS(GO-0006066)		242	0.34175858	0.9138506	0.6651376	0.71537143	1.0	1356	tags=15%, list=7%, signal=16%
NEGATIVE_REGULATION_OF_CANONICAL_WNT_RECEPTOR_SIGNALING_PATHWAY(GO-0090090)	NEGATIVE_REGULATION_OF_CANONICAL_WNT_RECEPTOR_SIGNALING_PATHWAY(GO-0090090)		56	0.40027893	0.9120677	0.5548387	0.71811014	1.0	1994	tags=36%, list=10%, signal=39%
REGULATION_OF_MAPK_CASCADE(GO-0043408)	REGULATION_OF_MAPK_CASCADE(GO-0043408)		194	0.34435055	0.9113655	0.6510791	0.71850455	1.0	1546	tags=16%, list=8%, signal=18%
MEMBRANE_PROTEIN_PROTEOLYSIS(GO-0033619)	MEMBRANE_PROTEIN_PROTEOLYSIS(GO-0033619)		26	0.4394941	0.908412	0.5477528	0.7237998	1.0	2136	tags=27%, list=10%, signal=30%
NEGATIVE_REGULATION_OF_MUSCLE_CELL_DIFFERENTIATION(GO-0051148)	NEGATIVE_REGULATION_OF_MUSCLE_CELL_DIFFERENTIATION(GO-0051148)		20	0.4681952	0.9066923	0.5915493	0.7262762	1.0	1026	tags=30%, list=5%, signal=32%
REGULATION_OF_ACTIN_FILAMENT_POLYMERIZATION(GO-0030833)	REGULATION_OF_ACTIN_FILAMENT_POLYMERIZATION(GO-0030833)		32	0.4256333	0.90468323	0.55976677	0.72948015	1.0	1723	tags=22%, list=8%, signal=24%
REGULATION_OF_CDC42_GTPASE_ACTIVITY(GO-0043088)	REGULATION_OF_CDC42_GTPASE_ACTIVITY(GO-0043088)		15	0.47976312	0.9043801	0.575	0.7289333	1.0	1443	tags=20%, list=7%, signal=22%
REGULATION_OF_T_CELL_DIFFERENTIATION(GO-0045580)	REGULATION_OF_T_CELL_DIFFERENTIATION(GO-0045580)		40	0.41276693	0.90421677	0.5562701	0.72811025	1.0	1486	tags=10%, list=7%, signal=11%
POSITIVE_REGULATION_OF_JNK_CASCADE(GO-0046330)	POSITIVE_REGULATION_OF_JNK_CASCADE(GO-0046330)		30	0.4404507	0.903966	0.57878786	0.7274907	1.0	2125	tags=17%, list=10%, signal=19%
REGULATION_OF_PLATELET_ACTIVATION(GO-0010543)	REGULATION_OF_PLATELET_ACTIVATION(GO-0010543)		17	0.47518572	0.90158033	0.5675676	0.7317302	1.0	116	tags=6%, list=1%, signal=6%
CELL_CYCLE_ARREST(GO-0007050)	CELL_CYCLE_ARREST(GO-0007050)		92	0.37517157	0.9006806	0.6228956	0.7325097	1.0	1043	tags=17%, list=5%, signal=18%
NEGATIVE_REGULATION_OF_PROTEIN_KINASE_ACTIVITY(GO-0006469)	NEGATIVE_REGULATION_OF_PROTEIN_KINASE_ACTIVITY(GO-0006469)		92	0.36393788	0.8998401	0.58148146	0.7331984	1.0	1213	tags=18%, list=6%, signal=20%
NEGATIVE_REGULATION_OF_PHOSPHORYLATION(GO-0042326)	NEGATIVE_REGULATION_OF_PHOSPHORYLATION(GO-0042326)		53	0.39649403	0.8983529	0.57894737	0.73517585	1.0	2189	tags=34%, list=11%, signal=38%
POSITIVE_REGULATION_OF_T_CELL_ACTIVATION(GO-0050870)	POSITIVE_REGULATION_OF_T_CELL_ACTIVATION(GO-0050870)		120	0.35548016	0.89552677	0.6164383	0.74019283	1.0	1486	tags=10%, list=7%, signal=11%
REGULATION_OF_CATION_CHANNEL_ACTIVITY(GO-2001257)	REGULATION_OF_CATION_CHANNEL_ACTIVITY(GO-2001257)		21	0.46181184	0.8919083	0.56782335	0.74687815	1.0	2821	tags=29%, list=14%, signal=33%
SYNAPTIC_TRANSMISSION(GO-0007268)	SYNAPTIC_TRANSMISSION(GO-0007268)		393	0.3107935	0.89103377	0.8835979	0.7476152	1.0	2665	tags=16%, list=13%, signal=18%
DICARBOXYLIC_ACID_METABOLIC_PROCESS(GO-0043648)	DICARBOXYLIC_ACID_METABOLIC_PROCESS(GO-0043648)		24	0.43469143	0.89012206	0.59183675	0.7484004	1.0	195	tags=13%, list=1%, signal=13%
REGULATION_OF_RHO_PROTEIN_SIGNAL_TRANSDUCTION(GO-0035023)	REGULATION_OF_RHO_PROTEIN_SIGNAL_TRANSDUCTION(GO-0035023)		84	0.37065277	0.8899133	0.6245614	0.7476505	1.0	1965	tags=20%, list=10%, signal=22%
CELLULAR_AMIDE_METABOLIC_PROCESS(GO-0043603)	CELLULAR_AMIDE_METABOLIC_PROCESS(GO-0043603)		18	0.448526	0.88909787	0.58309036	0.74822086	1.0	2230	tags=28%, list=11%, signal=31%
POSITIVE_REGULATION_OF_TUMOR_NECROSIS_FACTOR_PRODUCTION(GO-0032760)	POSITIVE_REGULATION_OF_TUMOR_NECROSIS_FACTOR_PRODUCTION(GO-0032760)		17	0.4697896	0.88816077	0.5857988	0.74896973	1.0	3930	tags=24%, list=19%, signal=29%
POSITIVE_REGULATION_OF_NEURON_PROJECTION_DEVELOPMENT(GO-0010976)	POSITIVE_REGULATION_OF_NEURON_PROJECTION_DEVELOPMENT(GO-0010976)		26	0.44209775	0.886257	0.61494255	0.7518915	1.0	3669	tags=42%, list=18%, signal=51%
HOMOTYPIC_CELL-CELL_ADHESION(GO-0034109)	HOMOTYPIC_CELL-CELL_ADHESION(GO-0034109)		19	0.4498109	0.88617754	0.5625	0.7508435	1.0	1705	tags=37%, list=8%, signal=40%
BLOOD_VESSEL_ENDOTHELIAL_CELL_MIGRATION(GO-0043534)	BLOOD_VESSEL_ENDOTHELIAL_CELL_MIGRATION(GO-0043534)		15	0.47742957	0.88608116	0.5934718	0.74986523	1.0	1353	tags=47%, list=7%, signal=50%
REGULATION_OF_CYTOKINE-MEDIATED_SIGNALING_PATHWAY(GO-0001959)	REGULATION_OF_CYTOKINE-MEDIATED_SIGNALING_PATHWAY(GO-0001959)		60	0.3889509	0.88571095	0.59150326	0.74940085	1.0	1353	tags=13%, list=7%, signal=14%
RESPONSE_TO_TEMPERATURE_STIMULUS(GO-0009266)	RESPONSE_TO_TEMPERATURE_STIMULUS(GO-0009266)		27	0.42911798	0.8850638	0.5945946	0.7494454	1.0	402	tags=11%, list=2%, signal=11%
CELLULAR_ION_HOMEOSTASIS(GO-0006873)	CELLULAR_ION_HOMEOSTASIS(GO-0006873)		276	0.31685176	0.8811184	0.82969433	0.75671285	1.0	1284	tags=9%, list=6%, signal=10%
REGULATION_OF_RHO_GTPASE_ACTIVITY(GO-0032319)	REGULATION_OF_RHO_GTPASE_ACTIVITY(GO-0032319)		73	0.3674239	0.8809004	0.61616164	0.7559336	1.0	1965	tags=19%, list=10%, signal=21%
REGULATION_OF_CAMP_BIOSYNTHETIC_PROCESS(GO-0030817)	REGULATION_OF_CAMP_BIOSYNTHETIC_PROCESS(GO-0030817)		89	0.36305153	0.8808327	0.659306	0.754845	1.0	1779	tags=10%, list=9%, signal=11%
GLUCOSE_HOMEOSTASIS(GO-0042593)	GLUCOSE_HOMEOSTASIS(GO-0042593)		43	0.39717913	0.88052887	0.6287425	0.7542761	1.0	1560	tags=19%, list=8%, signal=20%
NERVE_GROWTH_FACTOR_RECEPTOR_SIGNALING_PATHWAY(GO-0048011)	NERVE_GROWTH_FACTOR_RECEPTOR_SIGNALING_PATHWAY(GO-0048011)		210	0.32783577	0.87991923	0.7923729	0.7544546	1.0	1733	tags=18%, list=8%, signal=20%
GLUTAMATE_RECEPTOR_SIGNALING_PATHWAY(GO-0007215)	GLUTAMATE_RECEPTOR_SIGNALING_PATHWAY(GO-0007215)		23	0.4316989	0.878756	0.6036036	0.7558733	1.0	2465	tags=13%, list=12%, signal=15%
NEGATIVE_REGULATION_OF_PROTEIN_TRANSPORT(GO-0051224)	NEGATIVE_REGULATION_OF_PROTEIN_TRANSPORT(GO-0051224)		59	0.3829975	0.8778532	0.60338986	0.7565909	1.0	1722	tags=17%, list=8%, signal=18%
MEMBRANE_LIPID_METABOLIC_PROCESS(GO-0006643)	MEMBRANE_LIPID_METABOLIC_PROCESS(GO-0006643)		78	0.36604354	0.87522	0.64912283	0.7610215	1.0	2902	tags=24%, list=14%, signal=28%
REGULATION_OF_DEVELOPMENTAL_GROWTH(GO-0048638)	REGULATION_OF_DEVELOPMENTAL_GROWTH(GO-0048638)		38	0.41054058	0.8707746	0.62857145	0.76926017	1.0	1840	tags=32%, list=9%, signal=35%
REGULATION_OF_CAMP_METABOLIC_PROCESS(GO-0030814)	REGULATION_OF_CAMP_METABOLIC_PROCESS(GO-0030814)		90	0.36216483	0.8677173	0.670412	0.77471143	1.0	1779	tags=10%, list=9%, signal=11%
REGULATION_OF_LYMPHOCYTE_MIGRATION(GO-2000401)	REGULATION_OF_LYMPHOCYTE_MIGRATION(GO-2000401)		17	0.46332482	0.867067	0.6151685	0.77487636	1.0	2136	tags=24%, list=10%, signal=26%
MAMMARY_GLAND_EPITHELIUM_DEVELOPMENT(GO-0061180)	MAMMARY_GLAND_EPITHELIUM_DEVELOPMENT(GO-0061180)		16	0.449547	0.8660652	0.6056338	0.7758512	1.0	2723	tags=31%, list=13%, signal=36%
BRANCHING_INVOLVED_IN_URETERIC_BUD_MORPHOGENESIS(GO-0001658)	BRANCHING_INVOLVED_IN_URETERIC_BUD_MORPHOGENESIS(GO-0001658)		17	0.46410328	0.864934	0.621547	0.7769822	1.0	1450	tags=24%, list=7%, signal=25%
POSITIVE_REGULATION_OF_PROTEIN_IMPORT_INTO_NUCLEUS(GO-0042307)	POSITIVE_REGULATION_OF_PROTEIN_IMPORT_INTO_NUCLEUS(GO-0042307)		40	0.39589736	0.8642589	0.6301775	0.7772814	1.0	1380	tags=20%, list=7%, signal=21%
SENSORY_PERCEPTION_OF_CHEMICAL_STIMULUS(GO-0007606)	SENSORY_PERCEPTION_OF_CHEMICAL_STIMULUS(GO-0007606)		37	0.39824215	0.8640332	0.62931037	0.7765224	1.0	5617	tags=35%, list=27%, signal=48%
REGULATION_OF_HORMONE_SECRETION(GO-0046883)	REGULATION_OF_HORMONE_SECRETION(GO-0046883)		107	0.34981945	0.86128074	0.7118644	0.7812919	1.0	1668	tags=11%, list=8%, signal=12%
NEGATIVE_REGULATION_OF_TRANSCRIPTION_FACTOR_IMPORT_INTO_NUCLEUS(GO-0042992)	NEGATIVE_REGULATION_OF_TRANSCRIPTION_FACTOR_IMPORT_INTO_NUCLEUS(GO-0042992)		15	0.452765	0.86047876	0.61942255	0.7817601	1.0	2944	tags=33%, list=14%, signal=39%
PROTEOGLYCAN_METABOLIC_PROCESS(GO-0006029)	PROTEOGLYCAN_METABOLIC_PROCESS(GO-0006029)		28	0.42458865	0.8598827	0.6304348	0.7819012	1.0	1101	tags=11%, list=5%, signal=11%
POSITIVE_REGULATION_OF_CALCIUM_ION_TRANSPORT_INTO_CYTOSOL(GO-0010524)	POSITIVE_REGULATION_OF_CALCIUM_ION_TRANSPORT_INTO_CYTOSOL(GO-0010524)		16	0.46080002	0.85884243	0.6422535	0.78270316	1.0	2340	tags=38%, list=11%, signal=42%
REGULATION_OF_PROTEIN_COMPLEX_DISASSEMBLY(GO-0043244)	REGULATION_OF_PROTEIN_COMPLEX_DISASSEMBLY(GO-0043244)		30	0.410644	0.8559264	0.63987136	0.78757596	1.0	679	tags=17%, list=3%, signal=17%
ION_HOMEOSTASIS(GO-0050801)	ION_HOMEOSTASIS(GO-0050801)		295	0.30890238	0.85567796	0.89237666	0.7868623	1.0	1284	tags=8%, list=6%, signal=9%
REGULATION_OF_NUCLEOCYTOPLASMIC_TRANSPORT(GO-0046822)	REGULATION_OF_NUCLEOCYTOPLASMIC_TRANSPORT(GO-0046822)		85	0.35566336	0.8538753	0.7201365	0.78934103	1.0	1679	tags=19%, list=8%, signal=20%
RESPONSE_TO_UNFOLDED_PROTEIN(GO-0006986)	RESPONSE_TO_UNFOLDED_PROTEIN(GO-0006986)		90	0.3485224	0.85339165	0.7231834	0.7890903	1.0	2239	tags=29%, list=11%, signal=32%
REGULATION_OF_SEQUENCE-SPECIFIC_DNA_BINDING_TRANSCRIPTION_FACTOR_ACTIVITY(GO-0051090)	REGULATION_OF_SEQUENCE-SPECIFIC_DNA_BINDING_TRANSCRIPTION_FACTOR_ACTIVITY(GO-0051090)		222	0.3172136	0.8526471	0.8450704	0.7894442	1.0	2222	tags=20%, list=11%, signal=22%
REGULATION_OF_LIPID_BIOSYNTHETIC_PROCESS(GO-0046890)	REGULATION_OF_LIPID_BIOSYNTHETIC_PROCESS(GO-0046890)		52	0.38874945	0.85194033	0.6793651	0.78983915	1.0	1420	tags=15%, list=7%, signal=16%
REGULATION_OF_REACTIVE_OXYGEN_SPECIES_METABOLIC_PROCESS(GO-2000377)	REGULATION_OF_REACTIVE_OXYGEN_SPECIES_METABOLIC_PROCESS(GO-2000377)		35	0.39582023	0.8513838	0.67785233	0.78988653	1.0	1840	tags=29%, list=9%, signal=31%
REGULATION_OF_ORGAN_MORPHOGENESIS(GO-2000027)	REGULATION_OF_ORGAN_MORPHOGENESIS(GO-2000027)		46	0.38339022	0.8513409	0.6526316	0.78875947	1.0	1450	tags=20%, list=7%, signal=21%
REGULATION_OF_STEROID_BIOSYNTHETIC_PROCESS(GO-0050810)	REGULATION_OF_STEROID_BIOSYNTHETIC_PROCESS(GO-0050810)		20	0.4445837	0.8500202	0.6458333	0.79024	1.0	1387	tags=15%, list=7%, signal=16%
RESPONSE_TO_OSMOTIC_STRESS(GO-0006970)	RESPONSE_TO_OSMOTIC_STRESS(GO-0006970)		16	0.46371597	0.8496162	0.6405797	0.7898117	1.0	2203	tags=31%, list=11%, signal=35%
CELLULAR_LIPID_METABOLIC_PROCESS(GO-0044255)	CELLULAR_LIPID_METABOLIC_PROCESS(GO-0044255)		447	0.29603434	0.8478071	0.9476744	0.79240406	1.0	2036	tags=15%, list=10%, signal=16%
NEGATIVE_REGULATION_OF_CYSTEINE-TYPE_ENDOPEPTIDASE_ACTIVITY_INVOLVED_IN_APOPTOTIC_PROCESS(GO-0043154)	NEGATIVE_REGULATION_OF_CYSTEINE-TYPE_ENDOPEPTIDASE_ACTIVITY_INVOLVED_IN_APOPTOTIC_PROCESS(GO-0043154)		42	0.39308277	0.84716797	0.6826923	0.79253197	1.0	779	tags=14%, list=4%, signal=15%
PROTEIN_LOCALIZATION_AT_CELL_SURFACE(GO-0034394)	PROTEIN_LOCALIZATION_AT_CELL_SURFACE(GO-0034394)		15	0.44997454	0.8458895	0.6855524	0.79393476	1.0	2110	tags=33%, list=10%, signal=37%
LIPOPROTEIN_METABOLIC_PROCESS(GO-0042157)	LIPOPROTEIN_METABOLIC_PROCESS(GO-0042157)		60	0.37028146	0.8418821	0.7231834	0.80089504	1.0	749	tags=10%, list=4%, signal=10%
SPHINGOLIPID_METABOLIC_PROCESS(GO-0006665)	SPHINGOLIPID_METABOLIC_PROCESS(GO-0006665)		71	0.36659196	0.8408986	0.71326166	0.8016911	1.0	2902	tags=25%, list=14%, signal=29%
PHOSPHATIDYLCHOLINE_METABOLIC_PROCESS(GO-0046470)	PHOSPHATIDYLCHOLINE_METABOLIC_PROCESS(GO-0046470)		16	0.45151427	0.83948267	0.66573036	0.80332637	1.0	2775	tags=25%, list=14%, signal=29%
PHOSPHOLIPID_TRANSPORT(GO-0015914)	PHOSPHOLIPID_TRANSPORT(GO-0015914)		15	0.4513541	0.83742285	0.64835167	0.8062351	1.0	3557	tags=53%, list=17%, signal=65%
CHOLESTEROL_EFFLUX(GO-0033344)	CHOLESTEROL_EFFLUX(GO-0033344)		20	0.42722672	0.8362594	0.63716817	0.8074161	1.0	3592	tags=45%, list=18%, signal=55%
PROTEIN_MATURATION(GO-0051604)	PROTEIN_MATURATION(GO-0051604)		53	0.3749255	0.8327739	0.73103446	0.8131007	1.0	752	tags=8%, list=4%, signal=8%
POSITIVE_REGULATION_OF_REACTIVE_OXYGEN_SPECIES_METABOLIC_PROCESS(GO-2000379)	POSITIVE_REGULATION_OF_REACTIVE_OXYGEN_SPECIES_METABOLIC_PROCESS(GO-2000379)		18	0.43851772	0.8325877	0.65782493	0.8122632	1.0	1092	tags=28%, list=5%, signal=29%
PROTEIN_KINASE_B_SIGNALING_CASCADE(GO-0043491)	PROTEIN_KINASE_B_SIGNALING_CASCADE(GO-0043491)		15	0.43560913	0.8286508	0.6615385	0.81867605	1.0	1840	tags=27%, list=9%, signal=29%
RESPONSE_TO_ANTIBIOTIC(GO-0046677)	RESPONSE_TO_ANTIBIOTIC(GO-0046677)		16	0.45362383	0.8274121	0.6743516	0.81984717	1.0	970	tags=19%, list=5%, signal=20%
MEMBRANE_PROTEIN_ECTODOMAIN_PROTEOLYSIS(GO-0006509)	MEMBRANE_PROTEIN_ECTODOMAIN_PROTEOLYSIS(GO-0006509)		18	0.4167387	0.82602364	0.6813187	0.8213559	1.0	2136	tags=28%, list=10%, signal=31%
REGULATION_OF_STRESS-ACTIVATED_MAPK_CASCADE(GO-0032872)	REGULATION_OF_STRESS-ACTIVATED_MAPK_CASCADE(GO-0032872)		92	0.3396075	0.8234779	0.7593985	0.8252705	1.0	1496	tags=16%, list=7%, signal=18%
REGULATION_OF_VESICLE-MEDIATED_TRANSPORT(GO-0060627)	REGULATION_OF_VESICLE-MEDIATED_TRANSPORT(GO-0060627)		116	0.3314574	0.82246757	0.8375451	0.8260266	1.0	1894	tags=15%, list=9%, signal=16%
POSITIVE_REGULATION_OF_LYMPHOCYTE_DIFFERENTIATION(GO-0045621)	POSITIVE_REGULATION_OF_LYMPHOCYTE_DIFFERENTIATION(GO-0045621)		27	0.392039	0.81949455	0.7366771	0.83053464	1.0	3133	tags=19%, list=15%, signal=22%
REGULATION_OF_PROTEIN_BINDING(GO-0043393)	REGULATION_OF_PROTEIN_BINDING(GO-0043393)		53	0.36942145	0.81844825	0.69714284	0.83131033	1.0	1983	tags=23%, list=10%, signal=25%
PHOSPHATIDYLINOSITOL-MEDIATED_SIGNALING(GO-0048015)	PHOSPHATIDYLINOSITOL-MEDIATED_SIGNALING(GO-0048015)		55	0.35874006	0.8179903	0.73636365	0.8309049	1.0	1902	tags=22%, list=9%, signal=24%
CAMP-MEDIATED_SIGNALING(GO-0019933)	CAMP-MEDIATED_SIGNALING(GO-0019933)		62	0.35629162	0.8174375	0.7734139	0.8306781	1.0	832	tags=8%, list=4%, signal=8%
ANION_TRANSPORT(GO-0006820)	ANION_TRANSPORT(GO-0006820)		109	0.32596943	0.8165894	0.8472222	0.83103096	1.0	2528	tags=20%, list=12%, signal=23%
IRON_ION_HOMEOSTASIS(GO-0055072)	IRON_ION_HOMEOSTASIS(GO-0055072)		57	0.36178136	0.8152344	0.764526	0.83231497	1.0	3051	tags=28%, list=15%, signal=33%
DEFENSE_RESPONSE_TO_VIRUS(GO-0051607)	DEFENSE_RESPONSE_TO_VIRUS(GO-0051607)		30	0.38022387	0.81177443	0.7	0.83761734	1.0	434	tags=7%, list=2%, signal=7%
POSITIVE_REGULATION_OF_T_CELL_DIFFERENTIATION(GO-0045582)	POSITIVE_REGULATION_OF_T_CELL_DIFFERENTIATION(GO-0045582)		26	0.3937836	0.80813104	0.72282606	0.84312946	1.0	3133	tags=19%, list=15%, signal=23%
NEGATIVE_REGULATION_OF_INFLAMMATORY_RESPONSE(GO-0050728)	NEGATIVE_REGULATION_OF_INFLAMMATORY_RESPONSE(GO-0050728)		15	0.4303896	0.8078867	0.7171429	0.84238386	1.0	1904	tags=27%, list=9%, signal=29%
CELLULAR_IRON_ION_HOMEOSTASIS(GO-0006879)	CELLULAR_IRON_ION_HOMEOSTASIS(GO-0006879)		55	0.3533037	0.8076236	0.83225805	0.8416971	1.0	3051	tags=27%, list=15%, signal=32%
CELLULAR_RESPONSE_TO_RETINOIC_ACID(GO-0071300)	CELLULAR_RESPONSE_TO_RETINOIC_ACID(GO-0071300)		34	0.37582013	0.8039938	0.7356688	0.8471756	1.0	2207	tags=24%, list=11%, signal=26%
NEGATIVE_REGULATION_OF_CYSTEINE-TYPE_ENDOPEPTIDASE_ACTIVITY(GO-2000117)	NEGATIVE_REGULATION_OF_CYSTEINE-TYPE_ENDOPEPTIDASE_ACTIVITY(GO-2000117)		45	0.36060262	0.800206	0.74613005	0.85280603	1.0	779	tags=13%, list=4%, signal=14%
POSITIVE_REGULATION_OF_BINDING(GO-0051099)	POSITIVE_REGULATION_OF_BINDING(GO-0051099)		42	0.36470792	0.796962	0.75409836	0.8573719	1.0	1326	tags=17%, list=6%, signal=18%
PYRIMIDINE_NUCLEOSIDE_CATABOLIC_PROCESS(GO-0046135)	PYRIMIDINE_NUCLEOSIDE_CATABOLIC_PROCESS(GO-0046135)		20	0.41639817	0.795709	0.728863	0.8582033	1.0	555	tags=5%, list=3%, signal=5%
LIPID_TRANSPORT(GO-0006869)	LIPID_TRANSPORT(GO-0006869)		74	0.33512232	0.7946216	0.8327759	0.8589258	1.0	3592	tags=31%, list=18%, signal=38%
RESPONSE_TO_RETINOIC_ACID(GO-0032526)	RESPONSE_TO_RETINOIC_ACID(GO-0032526)		46	0.3629548	0.7938129	0.7734139	0.85917723	1.0	2207	tags=22%, list=11%, signal=24%
POSITIVE_REGULATION_OF_NEURON_DIFFERENTIATION(GO-0045666)	POSITIVE_REGULATION_OF_NEURON_DIFFERENTIATION(GO-0045666)		22	0.40323135	0.79379	0.7245509	0.8579653	1.0	1387	tags=23%, list=7%, signal=24%
ENTRY_INTO_HOST_CELL(GO-0030260)	ENTRY_INTO_HOST_CELL(GO-0030260)		15	0.4201699	0.79330343	0.70308125	0.85763913	1.0	927	tags=13%, list=5%, signal=14%
REGULATION_OF_INTERLEUKIN-1_BETA_PRODUCTION(GO-0032651)	REGULATION_OF_INTERLEUKIN-1_BETA_PRODUCTION(GO-0032651)		21	0.3968187	0.7920243	0.68373495	0.85862774	1.0	655	tags=10%, list=3%, signal=10%
EMBRYONIC_LIMB_MORPHOGENESIS(GO-0030326)	EMBRYONIC_LIMB_MORPHOGENESIS(GO-0030326)		26	0.38977155	0.7905886	0.742671	0.8600368	1.0	2678	tags=42%, list=13%, signal=49%
CELLULAR_BIOGENIC_AMINE_METABOLIC_PROCESS(GO-0006576)	CELLULAR_BIOGENIC_AMINE_METABOLIC_PROCESS(GO-0006576)		65	0.34364203	0.78418905	0.81125826	0.8701567	1.0	1320	tags=15%, list=6%, signal=16%
CYCLIC-NUCLEOTIDE-MEDIATED_SIGNALING(GO-0019935)	CYCLIC-NUCLEOTIDE-MEDIATED_SIGNALING(GO-0019935)		101	0.320699	0.7839501	0.878327	0.8692654	1.0	1092	tags=8%, list=5%, signal=8%
REGULATION_OF_DENDRITE_MORPHOGENESIS(GO-0048814)	REGULATION_OF_DENDRITE_MORPHOGENESIS(GO-0048814)		19	0.39495674	0.7810534	0.7393768	0.872815	1.0	2749	tags=37%, list=13%, signal=43%
PALATE_DEVELOPMENT(GO-0060021)	PALATE_DEVELOPMENT(GO-0060021)		28	0.37288454	0.7791418	0.74229693	0.8745414	1.0	2318	tags=39%, list=11%, signal=44%
HAIR_CYCLE_PROCESS(GO-0022405)	HAIR_CYCLE_PROCESS(GO-0022405)		16	0.40017352	0.7780278	0.7747748	0.8750199	1.0	1064	tags=13%, list=5%, signal=13%
APOPTOTIC_MITOCHONDRIAL_CHANGES(GO-0008637)	APOPTOTIC_MITOCHONDRIAL_CHANGES(GO-0008637)		18	0.40354607	0.7767163	0.7586207	0.8760345	1.0	124	tags=6%, list=1%, signal=6%
G-PROTEIN_SIGNALING__COUPLED_TO_CAMP_NUCLEOTIDE_SECOND_MESSENGER(GO-0007188)	G-PROTEIN_SIGNALING__COUPLED_TO_CAMP_NUCLEOTIDE_SECOND_MESSENGER(GO-0007188)		55	0.34315494	0.77346885	0.829582	0.8800529	1.0	574	tags=7%, list=3%, signal=7%
CELLULAR_RESPONSE_TO_DRUG(GO-0035690)	CELLULAR_RESPONSE_TO_DRUG(GO-0035690)		20	0.3928583	0.77048826	0.7614679	0.88369644	1.0	1840	tags=25%, list=9%, signal=27%
EXCRETION(GO-0007588)	EXCRETION(GO-0007588)		35	0.3544494	0.766874	0.83800626	0.88819665	1.0	2528	tags=14%, list=12%, signal=16%
IRON_ION_TRANSPORT(GO-0006826)	IRON_ION_TRANSPORT(GO-0006826)		38	0.3645881	0.76628864	0.8304498	0.88776344	1.0	1020	tags=8%, list=5%, signal=8%
REGULATION_OF_DEFENSE_RESPONSE_TO_VIRUS(GO-0050688)	REGULATION_OF_DEFENSE_RESPONSE_TO_VIRUS(GO-0050688)		48	0.34616366	0.7639622	0.8267477	0.8901125	1.0	1565	tags=15%, list=8%, signal=16%
ACTIVATION_OF_PHOSPHOLIPASE_C_ACTIVITY_BY_G-PROTEIN_COUPLED_RECEPTOR_PROTEIN_SIGNALING_PATHWAY_COUPLED_TO_IP3_SECOND_MESSENGER(GO-0007200)	ACTIVATION_OF_PHOSPHOLIPASE_C_ACTIVITY_BY_G-PROTEIN_COUPLED_RECEPTOR_PROTEIN_SIGNALING_PATHWAY_COUPLED_TO_IP3_SECOND_MESSENGER(GO-0007200)		31	0.36788398	0.76004535	0.8081761	0.8946002	1.0	2465	tags=16%, list=12%, signal=18%
T_CELL_ACTIVATION(GO-0042110)	T_CELL_ACTIVATION(GO-0042110)		62	0.32836545	0.7574302	0.8781362	0.897119	1.0	1952	tags=16%, list=10%, signal=18%
STEROL_TRANSPORT(GO-0015918)	STEROL_TRANSPORT(GO-0015918)		34	0.3449719	0.75450164	0.8379205	0.90013736	1.0	1779	tags=18%, list=9%, signal=19%
NEURAL_TUBE_CLOSURE(GO-0001843)	NEURAL_TUBE_CLOSURE(GO-0001843)		19	0.38609636	0.75316477	0.8040346	0.90088165	1.0	582	tags=11%, list=3%, signal=11%
GLYCOSAMINOGLYCAN_BIOSYNTHETIC_PROCESS(GO-0006024)	GLYCOSAMINOGLYCAN_BIOSYNTHETIC_PROCESS(GO-0006024)		28	0.3725857	0.7524793	0.821875	0.90058994	1.0	1348	tags=18%, list=7%, signal=19%
ACTIVATION_OF_MAPKK_ACTIVITY(GO-0000186)	ACTIVATION_OF_MAPKK_ACTIVITY(GO-0000186)		34	0.3516267	0.7524056	0.829653	0.8994039	1.0	1055	tags=15%, list=5%, signal=15%
HAIR_FOLLICLE_DEVELOPMENT(GO-0001942)	HAIR_FOLLICLE_DEVELOPMENT(GO-0001942)		15	0.40143883	0.75184405	0.7671642	0.89895433	1.0	1064	tags=13%, list=5%, signal=14%
POSITIVE_REGULATION_OF_FATTY_ACID_METABOLIC_PROCESS(GO-0045923)	POSITIVE_REGULATION_OF_FATTY_ACID_METABOLIC_PROCESS(GO-0045923)		15	0.39517933	0.748085	0.7797102	0.9030389	1.0	3557	tags=47%, list=17%, signal=56%
FATTY_ACID_TRANSPORT(GO-0015908)	FATTY_ACID_TRANSPORT(GO-0015908)		25	0.36897215	0.7466589	0.7891738	0.90381926	1.0	1497	tags=12%, list=7%, signal=13%
POSITIVE_REGULATION_OF_MYELOID_CELL_DIFFERENTIATION(GO-0045639)	POSITIVE_REGULATION_OF_MYELOID_CELL_DIFFERENTIATION(GO-0045639)		32	0.35656887	0.74520993	0.81155014	0.90470284	1.0	3595	tags=31%, list=18%, signal=38%
INOSITOL_PHOSPHATE-MEDIATED_SIGNALING(GO-0048016)	INOSITOL_PHOSPHATE-MEDIATED_SIGNALING(GO-0048016)		38	0.34674352	0.7445547	0.8566879	0.904379	1.0	2465	tags=16%, list=12%, signal=18%
PROTEOGLYCAN_BIOSYNTHETIC_PROCESS(GO-0030166)	PROTEOGLYCAN_BIOSYNTHETIC_PROCESS(GO-0030166)		20	0.3795911	0.7442571	0.79228485	0.90352786	1.0	3210	tags=25%, list=16%, signal=30%
MONOCARBOXYLIC_ACID_TRANSPORT(GO-0015718)	MONOCARBOXYLIC_ACID_TRANSPORT(GO-0015718)		48	0.3336002	0.74169165	0.8685121	0.9058263	1.0	1891	tags=17%, list=9%, signal=18%
GLYCEROPHOSPHOLIPID_METABOLIC_PROCESS(GO-0006650)	GLYCEROPHOSPHOLIPID_METABOLIC_PROCESS(GO-0006650)		96	0.29803634	0.73934454	0.96113074	0.9076639	1.0	2036	tags=15%, list=10%, signal=16%
POSITIVE_REGULATION_OF_RAS_GTPASE_ACTIVITY(GO-0032320)	POSITIVE_REGULATION_OF_RAS_GTPASE_ACTIVITY(GO-0032320)		74	0.31683263	0.73610604	0.8933333	0.9106864	1.0	1679	tags=18%, list=8%, signal=19%
MORPHOGENESIS_OF_EMBRYONIC_EPITHELIUM(GO-0016331)	MORPHOGENESIS_OF_EMBRYONIC_EPITHELIUM(GO-0016331)		32	0.35182068	0.7351264	0.8246753	0.91051286	1.0	655	tags=9%, list=3%, signal=10%
REGULATION_OF_DENDRITE_DEVELOPMENT(GO-0050773)	REGULATION_OF_DENDRITE_DEVELOPMENT(GO-0050773)		26	0.35050595	0.72123736	0.83692306	0.92641765	1.0	90	tags=4%, list=0%, signal=4%
REGULATION_OF_OSTEOCLAST_DIFFERENTIATION(GO-0045670)	REGULATION_OF_OSTEOCLAST_DIFFERENTIATION(GO-0045670)		20	0.3743725	0.71961164	0.8512397	0.9271761	1.0	3589	tags=20%, list=18%, signal=24%
NEGATIVE_REGULATION_OF_SECRETION(GO-0051048)	NEGATIVE_REGULATION_OF_SECRETION(GO-0051048)		53	0.3227701	0.71890086	0.88087773	0.9266452	1.0	3725	tags=25%, list=18%, signal=30%
REGULATION_OF_DEFENSE_RESPONSE_TO_VIRUS_BY_HOST(GO-0050691)	REGULATION_OF_DEFENSE_RESPONSE_TO_VIRUS_BY_HOST(GO-0050691)		15	0.3958252	0.71253765	0.8163842	0.9324959	1.0	2554	tags=20%, list=12%, signal=23%
REGULATION_OF_EPIDERMAL_GROWTH_FACTOR_RECEPTOR_SIGNALING_PATHWAY(GO-0042058)	REGULATION_OF_EPIDERMAL_GROWTH_FACTOR_RECEPTOR_SIGNALING_PATHWAY(GO-0042058)		52	0.31937188	0.7113402	0.9111842	0.9323942	1.0	2594	tags=27%, list=13%, signal=31%
REGULATION_OF_SYNAPTIC_PLASTICITY(GO-0048167)	REGULATION_OF_SYNAPTIC_PLASTICITY(GO-0048167)		26	0.35124055	0.71048355	0.88150287	0.93201005	1.0	417	tags=12%, list=2%, signal=12%
PROTON_TRANSPORT(GO-0015992)	PROTON_TRANSPORT(GO-0015992)		30	0.34493637	0.70515317	0.88095236	0.9365247	1.0	748	tags=10%, list=4%, signal=10%
G-PROTEIN_SIGNALING__COUPLED_TO_CYCLIC_NUCLEOTIDE_SECOND_MESSENGER(GO-0007187)	G-PROTEIN_SIGNALING__COUPLED_TO_CYCLIC_NUCLEOTIDE_SECOND_MESSENGER(GO-0007187)		91	0.29365653	0.7033623	0.96629214	0.93709385	1.0	1092	tags=7%, list=5%, signal=7%
NEUROMUSCULAR_PROCESS(GO-0050905)	NEUROMUSCULAR_PROCESS(GO-0050905)		22	0.35587278	0.70322496	0.8377581	0.9359405	1.0	1410	tags=9%, list=7%, signal=10%
REGULATION_OF_CHOLESTEROL_TRANSPORT(GO-0032374)	REGULATION_OF_CHOLESTEROL_TRANSPORT(GO-0032374)		23	0.34755722	0.699163	0.8617647	0.9386829	1.0	716	tags=9%, list=4%, signal=9%
NEGATIVE_REGULATION_OF_BINDING(GO-0051100)	NEGATIVE_REGULATION_OF_BINDING(GO-0051100)		45	0.31023622	0.6922793	0.9489489	0.9441457	1.0	2503	tags=27%, list=12%, signal=30%
FATTY_ACID_CATABOLIC_PROCESS(GO-0009062)	FATTY_ACID_CATABOLIC_PROCESS(GO-0009062)		39	0.31631947	0.6893348	0.9147059	0.9456537	1.0	3445	tags=41%, list=17%, signal=49%
REGULATION_OF_ESTABLISHMENT_OF_PROTEIN_LOCALIZATION_IN_PLASMA_MEMBRANE(GO-0090003)	REGULATION_OF_ESTABLISHMENT_OF_PROTEIN_LOCALIZATION_IN_PLASMA_MEMBRANE(GO-0090003)		19	0.3509286	0.68911356	0.88304096	0.94455737	1.0	2723	tags=37%, list=13%, signal=42%
REGULATION_OF_DEFENSE_RESPONSE_TO_VIRUS_BY_VIRUS(GO-0050690)	REGULATION_OF_DEFENSE_RESPONSE_TO_VIRUS_BY_VIRUS(GO-0050690)		28	0.33070934	0.682711	0.89772725	0.94895375	1.0	1565	tags=14%, list=8%, signal=15%
CILIUM_MORPHOGENESIS(GO-0060271)	CILIUM_MORPHOGENESIS(GO-0060271)		55	0.29941055	0.673432	0.968652	0.955556	1.0	2952	tags=20%, list=14%, signal=23%
NEURAL_TUBE_FORMATION(GO-0001841)	NEURAL_TUBE_FORMATION(GO-0001841)		21	0.33915925	0.66842735	0.9065934	0.95812505	1.0	582	tags=10%, list=3%, signal=10%
ENDOCRINE_PANCREAS_DEVELOPMENT(GO-0031018)	ENDOCRINE_PANCREAS_DEVELOPMENT(GO-0031018)		27	0.3230137	0.668094	0.9066265	0.95705503	1.0	3032	tags=19%, list=15%, signal=22%
PANCREAS_DEVELOPMENT(GO-0031016)	PANCREAS_DEVELOPMENT(GO-0031016)		31	0.31943977	0.65964395	0.941691	0.9620544	1.0	3032	tags=23%, list=15%, signal=26%
NEGATIVE_REGULATION_OF_ION_TRANSPORT(GO-0043271)	NEGATIVE_REGULATION_OF_ION_TRANSPORT(GO-0043271)		17	0.35248876	0.65940404	0.875	0.96092796	1.0	2821	tags=18%, list=14%, signal=20%
FATTY_ACID_BETA-OXIDATION(GO-0006635)	FATTY_ACID_BETA-OXIDATION(GO-0006635)		33	0.3183667	0.65870214	0.9307229	0.96015555	1.0	3155	tags=39%, list=15%, signal=47%
PROTEIN_POLYMERIZATION(GO-0051258)	PROTEIN_POLYMERIZATION(GO-0051258)		16	0.34846056	0.6580262	0.90178573	0.95932114	1.0	172	tags=6%, list=1%, signal=6%
DETECTION_OF_BIOTIC_STIMULUS(GO-0009595)	DETECTION_OF_BIOTIC_STIMULUS(GO-0009595)		20	0.33654413	0.65053874	0.9145299	0.9629929	1.0	3319	tags=15%, list=16%, signal=18%
TRANSFERRIN_TRANSPORT(GO-0033572)	TRANSFERRIN_TRANSPORT(GO-0033572)		30	0.29031554	0.60930884	0.96024466	0.9834195	1.0	1020	tags=7%, list=5%, signal=7%
POSITIVE_REGULATION_OF_TRANSPORTER_ACTIVITY(GO-0032411)	POSITIVE_REGULATION_OF_TRANSPORTER_ACTIVITY(GO-0032411)		17	0.32096875	0.60877925	0.93162394	0.98226726	1.0	1073	tags=12%, list=5%, signal=12%
POSITIVE_REGULATION_OF_ACTIN_FILAMENT_POLYMERIZATION(GO-0030838)	POSITIVE_REGULATION_OF_ACTIN_FILAMENT_POLYMERIZATION(GO-0030838)		19	0.29808396	0.5806789	0.9730539	0.9903748	1.0	3452	tags=32%, list=17%, signal=38%
DETECTION_OF_ABIOTIC_STIMULUS(GO-0009582)	DETECTION_OF_ABIOTIC_STIMULUS(GO-0009582)		28	0.28039914	0.5716051	0.97935104	0.99142027	1.0	2363	tags=14%, list=12%, signal=16%
REGULATION_OF_LYMPHOCYTE_DIFFERENTIATION(GO-0045619)	REGULATION_OF_LYMPHOCYTE_DIFFERENTIATION(GO-0045619)		45	0.26578563	0.5715909	0.99688476	0.99007326	1.0	3133	tags=18%, list=15%, signal=21%
RECEPTOR_INTERNALIZATION(GO-0031623)	RECEPTOR_INTERNALIZATION(GO-0031623)		27	0.27188298	0.57102245	0.9820896	0.988887	1.0	3449	tags=26%, list=17%, signal=31%
POSITIVE_REGULATION_OF_EXOCYTOSIS(GO-0045921)	POSITIVE_REGULATION_OF_EXOCYTOSIS(GO-0045921)		19	0.2761525	0.5367766	0.9942693	0.994111	1.0	2668	tags=16%, list=13%, signal=18%
GLIAL_CELL_DEVELOPMENT(GO-0021782)	GLIAL_CELL_DEVELOPMENT(GO-0021782)		15	0.2867521	0.533321	0.9756757	0.9932602	1.0	2313	tags=27%, list=11%, signal=30%
SMOOTHENED_SIGNALING_PATHWAY(GO-0007224)	SMOOTHENED_SIGNALING_PATHWAY(GO-0007224)		19	0.2795713	0.5316574	0.97321427	0.99216527	1.0	1088	tags=11%, list=5%, signal=11%
