# Supplementary material for: Consensus Comparative Analysis of Human Embryonic Stem Cell-Derived Cardiomyocytes
Source: PLoS One. 2015 May 4;10(5):e0125442. doi: 10.1371/journal.pone.0125442 (PMC4418815; doi:10.1371/journal.pone.0125442)
Supplement: S1 Data — (ZIP) [file pone.0125442.s007.zip › DataCode/DataCode/result/hsGSEA/Jane12CM7w.xls]

NAME	GS<br> follow link to MSigDB	GS DETAILS	SIZE	ES	NES	NOM p-val	FDR q-val	FWER p-val	RANK AT MAX	LEADING EDGE
MUSCLE_STRUCTURE_DEVELOPMENT(GO-0061061)	MUSCLE_STRUCTURE_DEVELOPMENT(GO-0061061)	Details ...	164	0.84480995	2.1658676	0.0	0.0	0.0	990	tags=32%, list=5%, signal=34%
MUSCLE_SYSTEM_PROCESS(GO-0003012)	MUSCLE_SYSTEM_PROCESS(GO-0003012)	Details ...	150	0.85734123	2.1552103	0.0	0.0	0.0	1147	tags=37%, list=6%, signal=39%
BLOOD_CIRCULATION(GO-0008015)	BLOOD_CIRCULATION(GO-0008015)	Details ...	129	0.8772133	2.1483176	0.0	0.0	0.0	1147	tags=26%, list=6%, signal=28%
MUSCLE_CONTRACTION(GO-0006936)	MUSCLE_CONTRACTION(GO-0006936)	Details ...	138	0.8612426	2.142441	0.0	0.0	0.0	916	tags=36%, list=4%, signal=38%
MUSCLE_ORGAN_DEVELOPMENT(GO-0007517)	MUSCLE_ORGAN_DEVELOPMENT(GO-0007517)	Details ...	110	0.8885214	2.129215	0.0	0.0	0.0	990	tags=35%, list=5%, signal=36%
MUSCLE_TISSUE_DEVELOPMENT(GO-0060537)	MUSCLE_TISSUE_DEVELOPMENT(GO-0060537)	Details ...	91	0.9019087	2.1071408	0.0	0.0	0.0	877	tags=38%, list=4%, signal=40%
CARDIAC_MUSCLE_TISSUE_DEVELOPMENT(GO-0048738)	CARDIAC_MUSCLE_TISSUE_DEVELOPMENT(GO-0048738)	Details ...	49	0.9239806	2.012666	0.0	0.0	0.0	526	tags=45%, list=3%, signal=46%
HEART_MORPHOGENESIS(GO-0003007)	HEART_MORPHOGENESIS(GO-0003007)	Details ...	85	0.8616599	2.004419	0.0	0.0	0.0	310	tags=22%, list=2%, signal=23%
REGULATION_OF_BLOOD_PRESSURE(GO-0008217)	REGULATION_OF_BLOOD_PRESSURE(GO-0008217)	Details ...	65	0.87791866	1.9959266	0.0	0.0	0.0	905	tags=15%, list=4%, signal=16%
ORGAN_MORPHOGENESIS(GO-0009887)	ORGAN_MORPHOGENESIS(GO-0009887)	Details ...	262	0.73753226	1.9947214	0.0	0.0	0.0	1394	tags=23%, list=7%, signal=24%
ACTIN_FILAMENT-BASED_MOVEMENT(GO-0030048)	ACTIN_FILAMENT-BASED_MOVEMENT(GO-0030048)	Details ...	45	0.92277867	1.9928606	0.0	0.0	0.0	281	tags=44%, list=1%, signal=45%
ACTIN_FILAMENT-BASED_PROCESS(GO-0030029)	ACTIN_FILAMENT-BASED_PROCESS(GO-0030029)	Details ...	198	0.7761853	1.9912667	0.0	0.0	0.0	872	tags=24%, list=4%, signal=25%
REGULATION_OF_MUSCLE_CONTRACTION(GO-0006937)	REGULATION_OF_MUSCLE_CONTRACTION(GO-0006937)	Details ...	41	0.9067484	1.9888165	0.0	0.0	0.0	658	tags=37%, list=3%, signal=38%
REGULATION_OF_HEART_CONTRACTION(GO-0008016)	REGULATION_OF_HEART_CONTRACTION(GO-0008016)	Details ...	44	0.9162832	1.9875991	0.0	0.0	0.0	658	tags=36%, list=3%, signal=37%
MUSCLE_FILAMENT_SLIDING(GO-0030049)	MUSCLE_FILAMENT_SLIDING(GO-0030049)	Details ...	36	0.9455916	1.9863074	0.0	0.0	0.0	281	tags=56%, list=1%, signal=56%
MUSCLE_CELL_DIFFERENTIATION(GO-0042692)	MUSCLE_CELL_DIFFERENTIATION(GO-0042692)	Details ...	93	0.8338027	1.9731375	0.0	0.0	0.0	1088	tags=32%, list=5%, signal=34%
TISSUE_DEVELOPMENT(GO-0009888)	TISSUE_DEVELOPMENT(GO-0009888)	Details ...	411	0.69197345	1.9583217	0.0	8.8294466E-5	0.001	1088	tags=18%, list=5%, signal=19%
MUSCLE_ORGAN_MORPHOGENESIS(GO-0048644)	MUSCLE_ORGAN_MORPHOGENESIS(GO-0048644)	Details ...	30	0.95396984	1.9547596	0.0	8.338922E-5	0.001	163	tags=43%, list=1%, signal=44%
MUSCLE_TISSUE_MORPHOGENESIS(GO-0060415)	MUSCLE_TISSUE_MORPHOGENESIS(GO-0060415)	Details ...	30	0.95396984	1.9507403	0.0	7.900032E-5	0.001	163	tags=43%, list=1%, signal=44%
CARDIAC_MUSCLE_TISSUE_MORPHOGENESIS(GO-0055008)	CARDIAC_MUSCLE_TISSUE_MORPHOGENESIS(GO-0055008)	Details ...	28	0.95828944	1.9447086	0.0	7.50503E-5	0.001	163	tags=46%, list=1%, signal=47%
ACTIN-MYOSIN_FILAMENT_SLIDING(GO-0033275)	ACTIN-MYOSIN_FILAMENT_SLIDING(GO-0033275)	Details ...	36	0.9455916	1.9374776	0.0	1.4457073E-4	0.002	281	tags=56%, list=1%, signal=56%
CELL_ADHESION(GO-0007155)	CELL_ADHESION(GO-0007155)	Details ...	264	0.70837504	1.8990725	0.0	9.5311867E-4	0.013	1161	tags=19%, list=6%, signal=20%
STRIATED_MUSCLE_CELL_DEVELOPMENT(GO-0055002)	STRIATED_MUSCLE_CELL_DEVELOPMENT(GO-0055002)	Details ...	34	0.9078331	1.8980722	0.0	9.1167877E-4	0.013	526	tags=38%, list=3%, signal=39%
CARDIAC_VENTRICLE_MORPHOGENESIS(GO-0003208)	CARDIAC_VENTRICLE_MORPHOGENESIS(GO-0003208)	Details ...	35	0.8879636	1.8871299	0.0	9.994085E-4	0.015	310	tags=40%, list=2%, signal=41%
MUSCLE_CELL_DEVELOPMENT(GO-0055001)	MUSCLE_CELL_DEVELOPMENT(GO-0055001)	Details ...	41	0.89851606	1.8667417	0.0	0.0019746732	0.032	990	tags=44%, list=5%, signal=46%
HEART_DEVELOPMENT(GO-0007507)	HEART_DEVELOPMENT(GO-0007507)	Details ...	151	0.7593684	1.8624151	0.0	0.0020666376	0.035	1072	tags=28%, list=5%, signal=29%
EPIDERMIS_DEVELOPMENT(GO-0008544)	EPIDERMIS_DEVELOPMENT(GO-0008544)	Details ...	103	0.76899564	1.8618927	0.0	0.0021007834	0.037	396	tags=14%, list=2%, signal=14%
CELL-SUBSTRATE_ADHESION(GO-0031589)	CELL-SUBSTRATE_ADHESION(GO-0031589)	Details ...	60	0.8365678	1.855995	0.0	0.0021340088	0.039	1161	tags=33%, list=6%, signal=35%
REGULATION_OF_ATPASE_ACTIVITY(GO-0043462)	REGULATION_OF_ATPASE_ACTIVITY(GO-0043462)	Details ...	21	0.95028216	1.8456787	0.0	0.0029890374	0.056	425	tags=48%, list=2%, signal=49%
EXTRACELLULAR_MATRIX_ORGANIZATION(GO-0030198)	EXTRACELLULAR_MATRIX_ORGANIZATION(GO-0030198)	Details ...	40	0.87656844	1.8432326	0.0028901733	0.003289693	0.064	878	tags=33%, list=4%, signal=34%
ACTIN_CYTOSKELETON_ORGANIZATION(GO-0030036)	ACTIN_CYTOSKELETON_ORGANIZATION(GO-0030036)	Details ...	162	0.7261222	1.8426669	0.0	0.0032320907	0.065	999	tags=22%, list=5%, signal=23%
RESPONSE_TO_METAL_ION(GO-0010038)	RESPONSE_TO_METAL_ION(GO-0010038)	Details ...	88	0.776099	1.842181	0.0	0.0032685047	0.068	623	tags=19%, list=3%, signal=20%
EXTRACELLULAR_STRUCTURE_ORGANIZATION(GO-0043062)	EXTRACELLULAR_STRUCTURE_ORGANIZATION(GO-0043062)	Details ...	40	0.87656844	1.833095	0.0	0.0041617933	0.087	878	tags=33%, list=4%, signal=34%
CARDIAC_MUSCLE_CELL_DIFFERENTIATION(GO-0055007)	CARDIAC_MUSCLE_CELL_DIFFERENTIATION(GO-0055007)	Details ...	22	0.9361397	1.8330836	0.0	0.0040393877	0.087	990	tags=64%, list=5%, signal=67%
STRIATED_MUSCLE_CONTRACTION(GO-0006941)	STRIATED_MUSCLE_CONTRACTION(GO-0006941)	Details ...	27	0.93507564	1.8324225	0.0	0.0040518045	0.09	829	tags=56%, list=4%, signal=58%
RESPONSE_TO_CALCIUM_ION(GO-0051592)	RESPONSE_TO_CALCIUM_ION(GO-0051592)	Details ...	48	0.84373915	1.8312622	0.0	0.0043413728	0.1	623	tags=31%, list=3%, signal=32%
PLATELET_ACTIVATION(GO-0030168)	PLATELET_ACTIVATION(GO-0030168)	Details ...	194	0.7140808	1.8262144	0.0	0.004984199	0.116	1157	tags=20%, list=6%, signal=21%
VENTRICULAR_CARDIAC_MUSCLE_TISSUE_MORPHOGENESIS(GO-0055010)	VENTRICULAR_CARDIAC_MUSCLE_TISSUE_MORPHOGENESIS(GO-0055010)	Details ...	20	0.9444451	1.8250397	0.0	0.004889662	0.117	163	tags=45%, list=1%, signal=45%
CELL-MATRIX_ADHESION(GO-0007160)	CELL-MATRIX_ADHESION(GO-0007160)	Details ...	41	0.86112124	1.8194294	0.0	0.0054793796	0.133	830	tags=27%, list=4%, signal=28%
EXOCYTOSIS(GO-0006887)	EXOCYTOSIS(GO-0006887)	Details ...	125	0.7367137	1.8182693	0.0	0.0054540886	0.135	731	tags=18%, list=4%, signal=18%
ACTIN_FILAMENT_ORGANIZATION(GO-0007015)	ACTIN_FILAMENT_ORGANIZATION(GO-0007015)	Details ...	60	0.80600846	1.8166718	0.0031545742	0.0054661185	0.137	1190	tags=27%, list=6%, signal=28%
CARDIAC_CELL_DIFFERENTIATION(GO-0035051)	CARDIAC_CELL_DIFFERENTIATION(GO-0035051)	Details ...	34	0.8744142	1.8063818	0.0	0.007523917	0.19	1042	tags=50%, list=5%, signal=53%
REGULATION_OF_STRIATED_MUSCLE_CONTRACTION(GO-0006942)	REGULATION_OF_STRIATED_MUSCLE_CONTRACTION(GO-0006942)	Details ...	20	0.9369766	1.7996641	0.0027472528	0.008993522	0.228	658	tags=35%, list=3%, signal=36%
CYCLIC_NUCLEOTIDE_METABOLIC_PROCESS(GO-0009187)	CYCLIC_NUCLEOTIDE_METABOLIC_PROCESS(GO-0009187)	Details ...	41	0.8534961	1.7957362	0.0031746032	0.009937635	0.255	703	tags=22%, list=3%, signal=23%
ACTOMYOSIN_STRUCTURE_ORGANIZATION(GO-0031032)	ACTOMYOSIN_STRUCTURE_ORGANIZATION(GO-0031032)	Details ...	24	0.9214284	1.7912105	0.0	0.0113797765	0.296	526	tags=50%, list=3%, signal=51%
CELLULAR_DEFENSE_RESPONSE(GO-0006968)	CELLULAR_DEFENSE_RESPONSE(GO-0006968)	Details ...	49	0.8092393	1.7868007	0.0	0.012524803	0.325	216	tags=6%, list=1%, signal=6%
INTERFERON-GAMMA-MEDIATED_SIGNALING_PATHWAY(GO-0060333)	INTERFERON-GAMMA-MEDIATED_SIGNALING_PATHWAY(GO-0060333)	Details ...	66	0.7686426	1.786353	0.003144654	0.01229071	0.326	1422	tags=27%, list=7%, signal=29%
SKELETAL_MUSCLE_TISSUE_DEVELOPMENT(GO-0007519)	SKELETAL_MUSCLE_TISSUE_DEVELOPMENT(GO-0007519)	Details ...	37	0.86026615	1.7815045	0.0055555557	0.01360924	0.363	397	tags=24%, list=2%, signal=25%
BLOOD_VESSEL_DEVELOPMENT(GO-0001568)	BLOOD_VESSEL_DEVELOPMENT(GO-0001568)	Details ...	148	0.7194946	1.7794436	0.0	0.014236743	0.385	1161	tags=28%, list=6%, signal=29%
PLATELET_DEGRANULATION(GO-0002576)	PLATELET_DEGRANULATION(GO-0002576)	Details ...	80	0.7645171	1.7764885	0.0	0.01481856	0.401	731	tags=26%, list=4%, signal=27%
MYOFIBRIL_ASSEMBLY(GO-0030239)	MYOFIBRIL_ASSEMBLY(GO-0030239)	Details ...	20	0.9366222	1.7705779	0.0	0.016603777	0.444	526	tags=55%, list=3%, signal=56%
SECRETION(GO-0046903)	SECRETION(GO-0046903)	Details ...	229	0.66712326	1.7688581	0.0	0.017113663	0.461	1147	tags=15%, list=6%, signal=16%
HEART_CONTRACTION(GO-0060047)	HEART_CONTRACTION(GO-0060047)	Details ...	16	0.96774834	1.7586979	0.0	0.021536322	0.545	163	tags=56%, list=1%, signal=57%
VASCULATURE_DEVELOPMENT(GO-0001944)	VASCULATURE_DEVELOPMENT(GO-0001944)	Details ...	159	0.7114149	1.7584113	0.0	0.021352245	0.548	1161	tags=27%, list=6%, signal=28%
POSITIVE_REGULATION_OF_SECRETION(GO-0051047)	POSITIVE_REGULATION_OF_SECRETION(GO-0051047)	Details ...	105	0.72089636	1.7473017	0.0	0.027542379	0.651	878	tags=9%, list=4%, signal=9%
NEGATIVE_REGULATION_OF_IMMUNE_SYSTEM_PROCESS(GO-0002683)	NEGATIVE_REGULATION_OF_IMMUNE_SYSTEM_PROCESS(GO-0002683)	Details ...	80	0.7571338	1.7447871	0.0	0.028508931	0.668	978	tags=18%, list=5%, signal=18%
CALCIUM_ION_TRANSPORT(GO-0006816)	CALCIUM_ION_TRANSPORT(GO-0006816)	Details ...	82	0.75934833	1.7432146	0.0	0.028949331	0.679	1468	tags=13%, list=7%, signal=14%
POSITIVE_REGULATION_OF_CYTOKINE_BIOSYNTHETIC_PROCESS(GO-0042108)	POSITIVE_REGULATION_OF_CYTOKINE_BIOSYNTHETIC_PROCESS(GO-0042108)	Details ...	34	0.8388015	1.7418172	0.0029850747	0.029318573	0.689	46	tags=6%, list=0%, signal=6%
RESPONSE_TO_CORTICOSTEROID_STIMULUS(GO-0031960)	RESPONSE_TO_CORTICOSTEROID_STIMULUS(GO-0031960)	Details ...	18	0.9337399	1.7383355	0.0	0.031367425	0.72	371	tags=28%, list=2%, signal=28%
CALCIUM_ION_TRANSMEMBRANE_TRANSPORT(GO-0070588)	CALCIUM_ION_TRANSMEMBRANE_TRANSPORT(GO-0070588)	Details ...	30	0.8457484	1.7343599	0.0028735632	0.03323293	0.75	623	tags=13%, list=3%, signal=14%
SECRETION_BY_CELL(GO-0032940)	SECRETION_BY_CELL(GO-0032940)	Details ...	204	0.6588438	1.7331644	0.0	0.033340782	0.758	796	tags=12%, list=4%, signal=13%
RESPONSE_TO_GLUCOCORTICOID_STIMULUS(GO-0051384)	RESPONSE_TO_GLUCOCORTICOID_STIMULUS(GO-0051384)	Details ...	16	0.9385596	1.7306585	0.0050890585	0.03435922	0.768	371	tags=31%, list=2%, signal=32%
KERATINOCYTE_DIFFERENTIATION(GO-0030216)	KERATINOCYTE_DIFFERENTIATION(GO-0030216)	Details ...	24	0.8856545	1.7281283	0.0	0.034919504	0.777	375	tags=21%, list=2%, signal=21%
NEGATIVE_REGULATION_OF_IMMUNE_RESPONSE(GO-0050777)	NEGATIVE_REGULATION_OF_IMMUNE_RESPONSE(GO-0050777)	Details ...	25	0.8801323	1.7279437	0.0	0.034489796	0.778	265	tags=12%, list=1%, signal=12%
CELL_ACTIVATION(GO-0001775)	CELL_ACTIVATION(GO-0001775)	Details ...	317	0.62858206	1.7145542	0.0	0.04372152	0.864	1225	tags=15%, list=6%, signal=16%
POSITIVE_REGULATION_OF_BEHAVIOR(GO-0048520)	POSITIVE_REGULATION_OF_BEHAVIOR(GO-0048520)	Details ...	53	0.78640264	1.7111478	0.003012048	0.04586931	0.88	1468	tags=30%, list=7%, signal=32%
POSITIVE_REGULATION_OF_PROTEIN_SECRETION(GO-0050714)	POSITIVE_REGULATION_OF_PROTEIN_SECRETION(GO-0050714)	Details ...	53	0.78297246	1.7070976	0.0058479533	0.04838746	0.893	265	tags=6%, list=1%, signal=6%
MUSCLE_FIBER_DEVELOPMENT(GO-0048747)	MUSCLE_FIBER_DEVELOPMENT(GO-0048747)	Details ...	18	0.9086314	1.7018573	0.0	0.052122824	0.918	477	tags=33%, list=2%, signal=34%
REGULATION_OF_SMOOTH_MUSCLE_CELL_MIGRATION(GO-0014910)	REGULATION_OF_SMOOTH_MUSCLE_CELL_MIGRATION(GO-0014910)	Details ...	17	0.91728926	1.6975335	0.005540166	0.055171933	0.932	1311	tags=53%, list=6%, signal=57%
POSITIVE_REGULATION_OF_CHEMOTAXIS(GO-0050921)	POSITIVE_REGULATION_OF_CHEMOTAXIS(GO-0050921)	Details ...	48	0.78295237	1.6842556	0.0062305294	0.06820228	0.967	1468	tags=29%, list=7%, signal=31%
REGULATION_OF_PROTEIN_SECRETION(GO-0050708)	REGULATION_OF_PROTEIN_SECRETION(GO-0050708)	Details ...	76	0.719629	1.6809113	0.0032894737	0.07136636	0.972	265	tags=4%, list=1%, signal=4%
NEGATIVE_REGULATION_OF_LIPID_TRANSPORT(GO-0032369)	NEGATIVE_REGULATION_OF_LIPID_TRANSPORT(GO-0032369)	Details ...	17	0.9007562	1.680042	0.0	0.07111239	0.973	288	tags=18%, list=1%, signal=18%
CELLULAR_RESPONSE_TO_TRANSFORMING_GROWTH_FACTOR_BETA_STIMULUS(GO-0071560)	CELLULAR_RESPONSE_TO_TRANSFORMING_GROWTH_FACTOR_BETA_STIMULUS(GO-0071560)	Details ...	19	0.85905385	1.6738346	0.023195876	0.07670716	0.984	359	tags=16%, list=2%, signal=16%
SKIN_DEVELOPMENT(GO-0043588)	SKIN_DEVELOPMENT(GO-0043588)	Details ...	15	0.8831361	1.664734	0.022792023	0.0858411	0.995	396	tags=33%, list=2%, signal=34%
NEGATIVE_REGULATION_OF_ANGIOGENESIS(GO-0016525)	NEGATIVE_REGULATION_OF_ANGIOGENESIS(GO-0016525)	Details ...	38	0.80574995	1.6611444	0.008645534	0.08900092	0.995	1431	tags=32%, list=7%, signal=34%
MEMORY(GO-0007613)	MEMORY(GO-0007613)	Details ...	16	0.8782237	1.6582066	0.021052632	0.091256045	0.995	1463	tags=38%, list=7%, signal=40%
INTEGRIN-MEDIATED_SIGNALING_PATHWAY(GO-0007229)	INTEGRIN-MEDIATED_SIGNALING_PATHWAY(GO-0007229)	Details ...	21	0.8491062	1.6491723	0.03038674	0.102078035	0.996	799	tags=19%, list=4%, signal=20%
CELLULAR_RESPONSE_TO_VASCULAR_ENDOTHELIAL_GROWTH_FACTOR_STIMULUS(GO-0035924)	CELLULAR_RESPONSE_TO_VASCULAR_ENDOTHELIAL_GROWTH_FACTOR_STIMULUS(GO-0035924)	Details ...	18	0.8796925	1.6485907	0.020289855	0.10145843	0.996	833	tags=33%, list=4%, signal=35%
REGULATION_OF_SYSTEMIC_ARTERIAL_BLOOD_PRESSURE(GO-0003073)	REGULATION_OF_SYSTEMIC_ARTERIAL_BLOOD_PRESSURE(GO-0003073)	Details ...	32	0.78987664	1.6480576	0.017699115	0.10088582	0.996	1786	tags=31%, list=9%, signal=34%
POSITIVE_REGULATION_OF_LEUKOCYTE_CHEMOTAXIS(GO-0002690)	POSITIVE_REGULATION_OF_LEUKOCYTE_CHEMOTAXIS(GO-0002690)	Details ...	38	0.7720381	1.6477377	0.02052786	0.09995638	0.996	1468	tags=26%, list=7%, signal=28%
REGULATION_OF_ENDOTHELIAL_CELL_PROLIFERATION(GO-0001936)	REGULATION_OF_ENDOTHELIAL_CELL_PROLIFERATION(GO-0001936)	Details ...	52	0.74611086	1.643518	0.015625	0.10373588	0.998	1431	tags=40%, list=7%, signal=43%
REGULATION_OF_CYTOKINE_BIOSYNTHETIC_PROCESS(GO-0042035)	REGULATION_OF_CYTOKINE_BIOSYNTHETIC_PROCESS(GO-0042035)	Details ...	53	0.76511073	1.6405	0.011428571	0.10625427	0.999	1778	tags=13%, list=9%, signal=14%
LEUKOCYTE_MIGRATION(GO-0050900)	LEUKOCYTE_MIGRATION(GO-0050900)	Details ...	154	0.6479498	1.636333	0.0035460992	0.110348694	0.999	1225	tags=18%, list=6%, signal=19%
ACETYL-COA_METABOLIC_PROCESS(GO-0006084)	ACETYL-COA_METABOLIC_PROCESS(GO-0006084)	Details ...	25	0.8030545	1.6326998	0.038997214	0.114066906	1.0	933	tags=40%, list=5%, signal=42%
REGULATION_OF_CALCIUM_ION_TRANSPORT(GO-0051924)	REGULATION_OF_CALCIUM_ION_TRANSPORT(GO-0051924)	Details ...	87	0.70279974	1.6313974	0.0030674846	0.114431806	1.0	1387	tags=18%, list=7%, signal=20%
FEMALE_GONAD_DEVELOPMENT(GO-0008585)	FEMALE_GONAD_DEVELOPMENT(GO-0008585)	Details ...	15	0.8917789	1.630005	0.0056179776	0.11506525	1.0	1147	tags=33%, list=6%, signal=35%
TRICARBOXYLIC_ACID_CYCLE(GO-0006099)	TRICARBOXYLIC_ACID_CYCLE(GO-0006099)	Details ...	20	0.8486248	1.6258851	0.011396011	0.119406514	1.0	933	tags=50%, list=5%, signal=52%
ANATOMICAL_STRUCTURE_FORMATION_INVOLVED_IN_MORPHOGENESIS(GO-0048646)	ANATOMICAL_STRUCTURE_FORMATION_INVOLVED_IN_MORPHOGENESIS(GO-0048646)	Details ...	253	0.6181114	1.6234215	0.0040983604	0.120712064	1.0	1161	tags=19%, list=6%, signal=20%
REGULATION_OF_FATTY_ACID_OXIDATION(GO-0046320)	REGULATION_OF_FATTY_ACID_OXIDATION(GO-0046320)	Details ...	28	0.8138522	1.6096685	0.024930747	0.13820854	1.0	2212	tags=61%, list=11%, signal=68%
BODY_FLUID_SECRETION(GO-0007589)	BODY_FLUID_SECRETION(GO-0007589)	Details ...	17	0.8695809	1.6095197	0.03409091	0.13688451	1.0	921	tags=24%, list=5%, signal=25%
WOUND_HEALING(GO-0042060)	WOUND_HEALING(GO-0042060)	Details ...	474	0.5628588	1.6060863	0.0	0.14028904	1.0	1157	tags=18%, list=6%, signal=19%
CATION_TRANSPORT(GO-0006812)	CATION_TRANSPORT(GO-0006812)	Details ...	261	0.60745436	1.6051843	0.0	0.14008445	1.0	1995	tags=18%, list=10%, signal=19%
POSITIVE_REGULATION_OF_LEUKOCYTE_MIGRATION(GO-0002687)	POSITIVE_REGULATION_OF_LEUKOCYTE_MIGRATION(GO-0002687)	Details ...	42	0.7599261	1.6038692	0.023529412	0.14048114	1.0	1908	tags=29%, list=9%, signal=31%
ION_TRANSMEMBRANE_TRANSPORT(GO-0034220)	ION_TRANSMEMBRANE_TRANSPORT(GO-0034220)	Details ...	171	0.6341468	1.6031505	0.0	0.14001477	1.0	1640	tags=16%, list=8%, signal=18%
VASCULAR_ENDOTHELIAL_GROWTH_FACTOR_RECEPTOR_SIGNALING_PATHWAY(GO-0048010)	VASCULAR_ENDOTHELIAL_GROWTH_FACTOR_RECEPTOR_SIGNALING_PATHWAY(GO-0048010)	Details ...	19	0.8365844	1.5977699	0.03003003	0.14604358	1.0	1137	tags=37%, list=6%, signal=39%
REGULATION_OF_BEHAVIOR(GO-0050795)	REGULATION_OF_BEHAVIOR(GO-0050795)	Details ...	78	0.6946368	1.5972347	0.013157895	0.14522149	1.0	1468	tags=24%, list=7%, signal=26%
VESICLE-MEDIATED_TRANSPORT(GO-0016192)	VESICLE-MEDIATED_TRANSPORT(GO-0016192)	Details ...	450	0.56829596	1.5970248	0.0	0.14398682	1.0	1590	tags=19%, list=8%, signal=20%
CELLULAR_RESPONSE_TO_ORGANIC_CYCLIC_COMPOUND(GO-0071407)	CELLULAR_RESPONSE_TO_ORGANIC_CYCLIC_COMPOUND(GO-0071407)	Details ...	16	0.87004095	1.59543	0.030470913	0.14506339	1.0	878	tags=31%, list=4%, signal=33%
REGULATION_OF_BODY_FLUID_LEVELS(GO-0050878)	REGULATION_OF_BODY_FLUID_LEVELS(GO-0050878)	Details ...	470	0.5585691	1.5946662	0.0	0.14462268	1.0	1157	tags=17%, list=6%, signal=18%
REGULATION_OF_VASCULAR_PERMEABILITY(GO-0043114)	REGULATION_OF_VASCULAR_PERMEABILITY(GO-0043114)	Details ...	17	0.8505558	1.589358	0.014005602	0.15065955	1.0	952	tags=41%, list=5%, signal=43%
NEGATIVE_REGULATION_OF_ENDOTHELIAL_CELL_PROLIFERATION(GO-0001937)	NEGATIVE_REGULATION_OF_ENDOTHELIAL_CELL_PROLIFERATION(GO-0001937)		18	0.8546838	1.5868642	0.02925532	0.15246472	1.0	1714	tags=67%, list=8%, signal=73%
RESPONSE_TO_TRANSFORMING_GROWTH_FACTOR_BETA_STIMULUS(GO-0071559)	RESPONSE_TO_TRANSFORMING_GROWTH_FACTOR_BETA_STIMULUS(GO-0071559)		21	0.8178053	1.583853	0.030726258	0.15523984	1.0	359	tags=14%, list=2%, signal=15%
AEROBIC_RESPIRATION(GO-0009060)	AEROBIC_RESPIRATION(GO-0009060)		30	0.790192	1.5835295	0.031700287	0.15428896	1.0	933	tags=37%, list=5%, signal=38%
REGULATION_OF_LIPID_STORAGE(GO-0010883)	REGULATION_OF_LIPID_STORAGE(GO-0010883)		22	0.81534916	1.5815877	0.022922637	0.155743	1.0	288	tags=9%, list=1%, signal=9%
NEGATIVE_REGULATION_OF_T_CELL_ACTIVATION(GO-0050868)	NEGATIVE_REGULATION_OF_T_CELL_ACTIVATION(GO-0050868)		26	0.7873776	1.5800275	0.026086956	0.15656461	1.0	442	tags=12%, list=2%, signal=12%
REGULATION_OF_INFLAMMATORY_RESPONSE(GO-0050727)	REGULATION_OF_INFLAMMATORY_RESPONSE(GO-0050727)		66	0.70838046	1.5795578	0.017699115	0.1558454	1.0	1371	tags=12%, list=7%, signal=13%
LEARNING_OR_MEMORY(GO-0007611)	LEARNING_OR_MEMORY(GO-0007611)		40	0.75360924	1.5763458	0.038338657	0.15872307	1.0	2095	tags=28%, list=10%, signal=31%
REGULATION_OF_VASCULAR_ENDOTHELIAL_GROWTH_FACTOR_PRODUCTION(GO-0010574)	REGULATION_OF_VASCULAR_ENDOTHELIAL_GROWTH_FACTOR_PRODUCTION(GO-0010574)		16	0.84149855	1.5750145	0.023391813	0.15901142	1.0	2447	tags=50%, list=12%, signal=57%
BLOOD_COAGULATION(GO-0007596)	BLOOD_COAGULATION(GO-0007596)		436	0.55390924	1.5717254	0.0	0.16208822	1.0	1157	tags=17%, list=6%, signal=18%
SENSORY_PERCEPTION_OF_SOUND(GO-0007605)	SENSORY_PERCEPTION_OF_SOUND(GO-0007605)		50	0.7175299	1.5707128	0.028089888	0.1622558	1.0	1394	tags=14%, list=7%, signal=15%
POSITIVE_REGULATION_OF_PROTEIN_KINASE_B_SIGNALING_CASCADE(GO-0051897)	POSITIVE_REGULATION_OF_PROTEIN_KINASE_B_SIGNALING_CASCADE(GO-0051897)		35	0.761297	1.5700635	0.019021738	0.16170494	1.0	1546	tags=29%, list=8%, signal=31%
HEMOSTASIS(GO-0007599)	HEMOSTASIS(GO-0007599)		440	0.5563638	1.5676435	0.0	0.1637684	1.0	1157	tags=18%, list=6%, signal=18%
REGULATION_OF_SODIUM_ION_TRANSPORT(GO-0002028)	REGULATION_OF_SODIUM_ION_TRANSPORT(GO-0002028)		15	0.83746696	1.5574341	0.048433047	0.17705217	1.0	658	tags=13%, list=3%, signal=14%
REGULATION_OF_WOUND_HEALING(GO-0061041)	REGULATION_OF_WOUND_HEALING(GO-0061041)		54	0.68168324	1.5505363	0.01980198	0.18581022	1.0	979	tags=17%, list=5%, signal=17%
BLOOD_COAGULATION__INTRINSIC_PATHWAY(GO-0007597)	BLOOD_COAGULATION__INTRINSIC_PATHWAY(GO-0007597)		18	0.8175964	1.550416	0.03617571	0.18432054	1.0	659	tags=11%, list=3%, signal=11%
REGULATION_OF_BLOOD_COAGULATION(GO-0030193)	REGULATION_OF_BLOOD_COAGULATION(GO-0030193)		43	0.74603844	1.5480168	0.04057971	0.18639916	1.0	1311	tags=16%, list=6%, signal=17%
ACTIN_POLYMERIZATION_OR_DEPOLYMERIZATION(GO-0008154)	ACTIN_POLYMERIZATION_OR_DEPOLYMERIZATION(GO-0008154)		17	0.8140744	1.5472866	0.057377048	0.18586273	1.0	642	tags=24%, list=3%, signal=24%
NEGATIVE_REGULATION_OF_CELLULAR_COMPONENT_MOVEMENT(GO-0051271)	NEGATIVE_REGULATION_OF_CELLULAR_COMPONENT_MOVEMENT(GO-0051271)		79	0.66188467	1.5471821	0.023121387	0.18444824	1.0	1052	tags=25%, list=5%, signal=27%
ION_TRANSPORT(GO-0006811)	ION_TRANSPORT(GO-0006811)		470	0.54982466	1.5468216	0.0	0.18347192	1.0	1731	tags=15%, list=8%, signal=16%
CELL-SUBSTRATE_JUNCTION_ASSEMBLY(GO-0007044)	CELL-SUBSTRATE_JUNCTION_ASSEMBLY(GO-0007044)		21	0.7909837	1.545299	0.04692082	0.18416654	1.0	817	tags=29%, list=4%, signal=30%
SENSORY_PERCEPTION_OF_LIGHT_STIMULUS(GO-0050953)	SENSORY_PERCEPTION_OF_LIGHT_STIMULUS(GO-0050953)		93	0.6531469	1.5451528	0.013245033	0.18285137	1.0	826	tags=9%, list=4%, signal=9%
MONOVALENT_INORGANIC_CATION_TRANSPORT(GO-0015672)	MONOVALENT_INORGANIC_CATION_TRANSPORT(GO-0015672)		98	0.6477333	1.5415419	0.00955414	0.18719171	1.0	1105	tags=13%, list=5%, signal=14%
REGULATION_OF_CHEMOTAXIS(GO-0050920)	REGULATION_OF_CHEMOTAXIS(GO-0050920)		63	0.6981276	1.5378555	0.017804155	0.1912119	1.0	1468	tags=27%, list=7%, signal=29%
BLOOD_VESSEL_MORPHOGENESIS(GO-0048514)	BLOOD_VESSEL_MORPHOGENESIS(GO-0048514)		128	0.61375594	1.5367744	0.009868421	0.19121118	1.0	1336	tags=28%, list=7%, signal=30%
ACTIVATION_OF_ADENYLATE_CYCLASE_ACTIVITY(GO-0007190)	ACTIVATION_OF_ADENYLATE_CYCLASE_ACTIVITY(GO-0007190)		40	0.70569324	1.5363448	0.048484847	0.19036913	1.0	920	tags=15%, list=5%, signal=16%
CELLULAR_RESPONSE_TO_INTERLEUKIN-1(GO-0071347)	CELLULAR_RESPONSE_TO_INTERLEUKIN-1(GO-0071347)		26	0.78498703	1.5314834	0.034383953	0.19641984	1.0	1251	tags=31%, list=6%, signal=33%
CELLULAR_RESPONSE_TO_LIPOPOLYSACCHARIDE(GO-0071222)	CELLULAR_RESPONSE_TO_LIPOPOLYSACCHARIDE(GO-0071222)		34	0.72538555	1.5307077	0.04491018	0.19613503	1.0	1156	tags=24%, list=6%, signal=25%
RESPONSE_TO_INTERFERON-GAMMA(GO-0034341)	RESPONSE_TO_INTERFERON-GAMMA(GO-0034341)		86	0.648237	1.5306505	0.017123288	0.19468252	1.0	1422	tags=23%, list=7%, signal=25%
LEUKOCYTE_CELL-CELL_ADHESION(GO-0007159)	LEUKOCYTE_CELL-CELL_ADHESION(GO-0007159)		25	0.7773364	1.5300882	0.063400574	0.19406764	1.0	2609	tags=40%, list=13%, signal=46%
VISUAL_PERCEPTION(GO-0007601)	VISUAL_PERCEPTION(GO-0007601)		93	0.6531469	1.5294025	0.019292604	0.19367242	1.0	826	tags=9%, list=4%, signal=9%
POSITIVE_REGULATION_OF_INFLAMMATORY_RESPONSE(GO-0050729)	POSITIVE_REGULATION_OF_INFLAMMATORY_RESPONSE(GO-0050729)		26	0.7681598	1.5281261	0.036827195	0.19429165	1.0	2511	tags=31%, list=12%, signal=35%
GLYCOLYSIS(GO-0006096)	GLYCOLYSIS(GO-0006096)		22	0.7924001	1.5239582	0.047887325	0.19915788	1.0	1111	tags=45%, list=5%, signal=48%
JAK-STAT_CASCADE(GO-0007259)	JAK-STAT_CASCADE(GO-0007259)		43	0.72503513	1.5233828	0.033950616	0.19850671	1.0	2291	tags=30%, list=11%, signal=34%
CELLULAR_RESPONSE_TO_INTERFERON-GAMMA(GO-0071346)	CELLULAR_RESPONSE_TO_INTERFERON-GAMMA(GO-0071346)		74	0.6634241	1.5195972	0.03374233	0.20296857	1.0	1422	tags=27%, list=7%, signal=29%
NEGATIVE_REGULATION_OF_CYTOKINE-MEDIATED_SIGNALING_PATHWAY(GO-0001960)	NEGATIVE_REGULATION_OF_CYTOKINE-MEDIATED_SIGNALING_PATHWAY(GO-0001960)		15	0.8197048	1.5177724	0.06593407	0.20411499	1.0	954	tags=27%, list=5%, signal=28%
RESPONSE_TO_INTERLEUKIN-1(GO-0070555)	RESPONSE_TO_INTERLEUKIN-1(GO-0070555)		39	0.74137026	1.5136184	0.04833837	0.20923714	1.0	1295	tags=23%, list=6%, signal=25%
REGULATION_OF_ION_HOMEOSTASIS(GO-2000021)	REGULATION_OF_ION_HOMEOSTASIS(GO-2000021)		62	0.6668684	1.5127028	0.02266289	0.20908533	1.0	1606	tags=18%, list=8%, signal=19%
NEUROPEPTIDE_SIGNALING_PATHWAY(GO-0007218)	NEUROPEPTIDE_SIGNALING_PATHWAY(GO-0007218)		15	0.82570034	1.5113949	0.05050505	0.20937996	1.0	209	tags=7%, list=1%, signal=7%
HUMORAL_IMMUNE_RESPONSE(GO-0006959)	HUMORAL_IMMUNE_RESPONSE(GO-0006959)		56	0.70011324	1.5112225	0.040983606	0.2080114	1.0	1058	tags=13%, list=5%, signal=13%
RESPONSE_TO_LIPOPOLYSACCHARIDE(GO-0032496)	RESPONSE_TO_LIPOPOLYSACCHARIDE(GO-0032496)		61	0.66988724	1.5047095	0.043209877	0.21667339	1.0	1156	tags=18%, list=6%, signal=19%
VASCULOGENESIS(GO-0001570)	VASCULOGENESIS(GO-0001570)		23	0.7704483	1.5038452	0.061971832	0.21668716	1.0	1714	tags=35%, list=8%, signal=38%
DEFENSE_RESPONSE_TO_BACTERIUM(GO-0042742)	DEFENSE_RESPONSE_TO_BACTERIUM(GO-0042742)		42	0.7155917	1.4965693	0.026470589	0.22697784	1.0	2646	tags=14%, list=13%, signal=16%
TELENCEPHALON_DEVELOPMENT(GO-0021537)	TELENCEPHALON_DEVELOPMENT(GO-0021537)		46	0.7069503	1.4962673	0.047058824	0.22586213	1.0	1161	tags=28%, list=6%, signal=30%
CELLULAR_RESPONSE_TO_MECHANICAL_STIMULUS(GO-0071260)	CELLULAR_RESPONSE_TO_MECHANICAL_STIMULUS(GO-0071260)		43	0.69932574	1.4957919	0.041551247	0.22493602	1.0	371	tags=7%, list=2%, signal=7%
EMBRYONIC_HEART_TUBE_MORPHOGENESIS(GO-0003143)	EMBRYONIC_HEART_TUBE_MORPHOGENESIS(GO-0003143)		23	0.75806004	1.4932501	0.053370785	0.22740842	1.0	1072	tags=30%, list=5%, signal=32%
EMBRYONIC_SKELETAL_SYSTEM_DEVELOPMENT(GO-0048706)	EMBRYONIC_SKELETAL_SYSTEM_DEVELOPMENT(GO-0048706)		27	0.7429192	1.487555	0.08355795	0.23549438	1.0	1394	tags=22%, list=7%, signal=24%
DIGESTION(GO-0007586)	DIGESTION(GO-0007586)		52	0.6913627	1.4861903	0.05230769	0.23620684	1.0	2482	tags=15%, list=12%, signal=17%
GENERATION_OF_PRECURSOR_METABOLITES_AND_ENERGY(GO-0006091)	GENERATION_OF_PRECURSOR_METABOLITES_AND_ENERGY(GO-0006091)		283	0.5473763	1.4853216	0.0	0.23596342	1.0	1875	tags=28%, list=9%, signal=30%
REGULATION_OF_SECRETION(GO-0051046)	REGULATION_OF_SECRETION(GO-0051046)		235	0.55852085	1.4840297	0.0	0.23658222	1.0	1778	tags=12%, list=9%, signal=13%
GLUCONEOGENESIS(GO-0006094)	GLUCONEOGENESIS(GO-0006094)		34	0.7318552	1.482194	0.061797753	0.2380909	1.0	1111	tags=35%, list=5%, signal=37%
CYTOSOLIC_CALCIUM_ION_TRANSPORT(GO-0060401)	CYTOSOLIC_CALCIUM_ION_TRANSPORT(GO-0060401)		28	0.72903675	1.4819059	0.07948718	0.23697016	1.0	860	tags=11%, list=4%, signal=11%
POSITIVE_REGULATION_OF_ADENYLATE_CYCLASE_ACTIVITY(GO-0045762)	POSITIVE_REGULATION_OF_ADENYLATE_CYCLASE_ACTIVITY(GO-0045762)		41	0.7160965	1.4795232	0.050445102	0.23918726	1.0	920	tags=17%, list=5%, signal=18%
CELL_MOTILITY(GO-0048870)	CELL_MOTILITY(GO-0048870)		354	0.53637946	1.4792345	0.0	0.23815642	1.0	1474	tags=18%, list=7%, signal=19%
NEGATIVE_REGULATION_OF_CELL_MOTILITY(GO-2000146)	NEGATIVE_REGULATION_OF_CELL_MOTILITY(GO-2000146)		74	0.6438853	1.4757593	0.03858521	0.24181722	1.0	1052	tags=26%, list=5%, signal=27%
REGULATION_OF_CELL_MIGRATION(GO-0030334)	REGULATION_OF_CELL_MIGRATION(GO-0030334)		240	0.56079394	1.4754071	0.0033670033	0.24086742	1.0	1908	tags=29%, list=9%, signal=31%
NEGATIVE_REGULATION_OF_ENDOTHELIAL_CELL_MIGRATION(GO-0010596)	NEGATIVE_REGULATION_OF_ENDOTHELIAL_CELL_MIGRATION(GO-0010596)		18	0.7727002	1.4753593	0.07446808	0.23941009	1.0	1431	tags=39%, list=7%, signal=42%
POSITIVE_REGULATION_OF_CAMP_BIOSYNTHETIC_PROCESS(GO-0030819)	POSITIVE_REGULATION_OF_CAMP_BIOSYNTHETIC_PROCESS(GO-0030819)		57	0.6699472	1.4752992	0.03322259	0.2380012	1.0	920	tags=12%, list=5%, signal=13%
LIPOPOLYSACCHARIDE-MEDIATED_SIGNALING_PATHWAY(GO-0031663)	LIPOPOLYSACCHARIDE-MEDIATED_SIGNALING_PATHWAY(GO-0031663)		17	0.8012198	1.4732729	0.064425774	0.23945513	1.0	2939	tags=41%, list=14%, signal=48%
DETECTION_OF_CHEMICAL_STIMULUS(GO-0009593)	DETECTION_OF_CHEMICAL_STIMULUS(GO-0009593)		48	0.67559284	1.4722236	0.0398773	0.23954846	1.0	529	tags=4%, list=3%, signal=4%
CELL_MIGRATION(GO-0016477)	CELL_MIGRATION(GO-0016477)		328	0.53974426	1.472141	0.0	0.23817086	1.0	1474	tags=19%, list=7%, signal=20%
HOMOPHILIC_CELL_ADHESION(GO-0007156)	HOMOPHILIC_CELL_ADHESION(GO-0007156)		21	0.7412228	1.4721217	0.07668712	0.23675638	1.0	1297	tags=24%, list=6%, signal=25%
LYSOSOMAL_TRANSPORT(GO-0007041)	LYSOSOMAL_TRANSPORT(GO-0007041)		28	0.7272013	1.4712276	0.064327486	0.23678918	1.0	1769	tags=36%, list=9%, signal=39%
REGULATION_OF_STRIATED_MUSCLE_CELL_DIFFERENTIATION(GO-0051153)	REGULATION_OF_STRIATED_MUSCLE_CELL_DIFFERENTIATION(GO-0051153)		34	0.7156779	1.4702647	0.077809796	0.23692039	1.0	1291	tags=35%, list=6%, signal=38%
NEGATIVE_REGULATION_OF_CELL_MIGRATION(GO-0030336)	NEGATIVE_REGULATION_OF_CELL_MIGRATION(GO-0030336)		72	0.6490869	1.4695989	0.034920637	0.23667668	1.0	1052	tags=26%, list=5%, signal=28%
JAK-STAT_CASCADE_INVOLVED_IN_GROWTH_HORMONE_SIGNALING_PATHWAY(GO-0060397)	JAK-STAT_CASCADE_INVOLVED_IN_GROWTH_HORMONE_SIGNALING_PATHWAY(GO-0060397)		24	0.73977315	1.4693972	0.063535914	0.23558502	1.0	2267	tags=29%, list=11%, signal=33%
NEGATIVE_REGULATION_OF_LYMPHOCYTE_PROLIFERATION(GO-0050672)	NEGATIVE_REGULATION_OF_LYMPHOCYTE_PROLIFERATION(GO-0050672)		18	0.77689785	1.4676937	0.08719346	0.23701347	1.0	216	tags=11%, list=1%, signal=11%
NEGATIVE_REGULATION_OF_RESPONSE_TO_CYTOKINE_STIMULUS(GO-0060761)	NEGATIVE_REGULATION_OF_RESPONSE_TO_CYTOKINE_STIMULUS(GO-0060761)		19	0.79019564	1.4657903	0.07734807	0.2384581	1.0	1295	tags=26%, list=6%, signal=28%
GROWTH_HORMONE_RECEPTOR_SIGNALING_PATHWAY(GO-0060396)	GROWTH_HORMONE_RECEPTOR_SIGNALING_PATHWAY(GO-0060396)		27	0.73281115	1.4630877	0.05421687	0.24111749	1.0	2267	tags=30%, list=11%, signal=33%
NEGATIVE_REGULATION_OF_MONONUCLEAR_CELL_PROLIFERATION(GO-0032945)	NEGATIVE_REGULATION_OF_MONONUCLEAR_CELL_PROLIFERATION(GO-0032945)		18	0.77689785	1.4629637	0.0795756	0.23987304	1.0	216	tags=11%, list=1%, signal=11%
REGULATION_OF_LOCOMOTION(GO-0040012)	REGULATION_OF_LOCOMOTION(GO-0040012)		270	0.5488086	1.4621941	0.014336918	0.23957542	1.0	1908	tags=28%, list=9%, signal=30%
POSITIVE_REGULATION_OF_INTERLEUKIN-8_PRODUCTION(GO-0032757)	POSITIVE_REGULATION_OF_INTERLEUKIN-8_PRODUCTION(GO-0032757)		16	0.78319967	1.461929	0.0867052	0.23855169	1.0	85	tags=6%, list=0%, signal=6%
POSITIVE_REGULATION_OF_EPITHELIAL_TO_MESENCHYMAL_TRANSITION(GO-0010718)	POSITIVE_REGULATION_OF_EPITHELIAL_TO_MESENCHYMAL_TRANSITION(GO-0010718)		19	0.75270087	1.4612535	0.072463766	0.23850822	1.0	878	tags=32%, list=4%, signal=33%
RENAL_TUBULE_DEVELOPMENT(GO-0061326)	RENAL_TUBULE_DEVELOPMENT(GO-0061326)		17	0.7831637	1.4587948	0.08285714	0.24112178	1.0	2838	tags=35%, list=14%, signal=41%
REGULATION_OF_ANGIOGENESIS(GO-0045765)	REGULATION_OF_ANGIOGENESIS(GO-0045765)		99	0.6048153	1.4579622	0.026143791	0.24089964	1.0	1748	tags=28%, list=9%, signal=31%
SODIUM_ION_TRANSPORT(GO-0006814)	SODIUM_ION_TRANSPORT(GO-0006814)		29	0.7536232	1.4574975	0.07941177	0.24036105	1.0	578	tags=7%, list=3%, signal=7%
POSITIVE_REGULATION_OF_LYASE_ACTIVITY(GO-0051349)	POSITIVE_REGULATION_OF_LYASE_ACTIVITY(GO-0051349)		44	0.6883722	1.4574611	0.06424581	0.23906216	1.0	920	tags=16%, list=5%, signal=17%
SENSORY_PERCEPTION(GO-0007600)	SENSORY_PERCEPTION(GO-0007600)		182	0.5770368	1.4567156	0.007142857	0.23873469	1.0	1394	tags=10%, list=7%, signal=11%
ATP_CATABOLIC_PROCESS(GO-0006200)	ATP_CATABOLIC_PROCESS(GO-0006200)		58	0.65928876	1.455966	0.04307692	0.23871116	1.0	487	tags=17%, list=2%, signal=18%
NEGATIVE_REGULATION_OF_BLOOD_COAGULATION(GO-0030195)	NEGATIVE_REGULATION_OF_BLOOD_COAGULATION(GO-0030195)		27	0.7325164	1.4552234	0.07714286	0.23838687	1.0	1311	tags=19%, list=6%, signal=20%
REGULATION_OF_CELLULAR_COMPONENT_MOVEMENT(GO-0051270)	REGULATION_OF_CELLULAR_COMPONENT_MOVEMENT(GO-0051270)		269	0.5363985	1.4548697	0.008196721	0.23765776	1.0	1908	tags=27%, list=9%, signal=30%
POSITIVE_REGULATION_OF_OSSIFICATION(GO-0045778)	POSITIVE_REGULATION_OF_OSSIFICATION(GO-0045778)		25	0.72890025	1.4537647	0.08635098	0.23780835	1.0	1217	tags=32%, list=6%, signal=34%
NEGATIVE_REGULATION_OF_COAGULATION(GO-0050819)	NEGATIVE_REGULATION_OF_COAGULATION(GO-0050819)		29	0.71830904	1.4522029	0.06837607	0.23864613	1.0	1311	tags=17%, list=6%, signal=18%
RESPONSE_TO_MECHANICAL_STIMULUS(GO-0009612)	RESPONSE_TO_MECHANICAL_STIMULUS(GO-0009612)		55	0.68071187	1.4511245	0.060509555	0.23914254	1.0	2482	tags=31%, list=12%, signal=35%
CENTRAL_NERVOUS_SYSTEM_NEURON_DIFFERENTIATION(GO-0021953)	CENTRAL_NERVOUS_SYSTEM_NEURON_DIFFERENTIATION(GO-0021953)		28	0.7228645	1.4507536	0.07022472	0.23833515	1.0	1144	tags=29%, list=6%, signal=30%
CEREBRAL_CORTEX_DEVELOPMENT(GO-0021987)	CEREBRAL_CORTEX_DEVELOPMENT(GO-0021987)		19	0.75991243	1.4492512	0.07471264	0.23933487	1.0	954	tags=32%, list=5%, signal=33%
REGULATION_OF_CALCIUM_ION_TRANSPORT_VIA_VOLTAGE-GATED_CALCIUM_CHANNEL_ACTIVITY(GO-0051925)	REGULATION_OF_CALCIUM_ION_TRANSPORT_VIA_VOLTAGE-GATED_CALCIUM_CHANNEL_ACTIVITY(GO-0051925)		28	0.725077	1.4479189	0.051282052	0.24002038	1.0	2613	tags=21%, list=13%, signal=25%
COGNITION(GO-0050890)	COGNITION(GO-0050890)		53	0.65060127	1.4461784	0.039156627	0.24124725	1.0	1463	tags=21%, list=7%, signal=22%
REGULATION_OF_PROTEIN_KINASE_B_SIGNALING_CASCADE(GO-0051896)	REGULATION_OF_PROTEIN_KINASE_B_SIGNALING_CASCADE(GO-0051896)		49	0.6658418	1.4431493	0.054945055	0.24461152	1.0	1892	tags=29%, list=9%, signal=31%
REGULATION_OF_CELL_MOTILITY(GO-2000145)	REGULATION_OF_CELL_MOTILITY(GO-2000145)		257	0.5510239	1.4395595	0.003690037	0.24862403	1.0	1908	tags=28%, list=9%, signal=31%
POSITIVE_REGULATION_OF_BONE_MINERALIZATION(GO-0030501)	POSITIVE_REGULATION_OF_BONE_MINERALIZATION(GO-0030501)		21	0.7323094	1.437207	0.06906907	0.25056338	1.0	1217	tags=29%, list=6%, signal=30%
RESPONSE_TO_GROWTH_HORMONE_STIMULUS(GO-0060416)	RESPONSE_TO_GROWTH_HORMONE_STIMULUS(GO-0060416)		28	0.72348297	1.43589	0.075520836	0.2513547	1.0	2267	tags=29%, list=11%, signal=32%
HEXOSE_BIOSYNTHETIC_PROCESS(GO-0019319)	HEXOSE_BIOSYNTHETIC_PROCESS(GO-0019319)		42	0.6839216	1.4343697	0.07670455	0.25235924	1.0	1111	tags=29%, list=5%, signal=30%
NEGATIVE_REGULATION_OF_TRANSFORMING_GROWTH_FACTOR_BETA_RECEPTOR_SIGNALING_PATHWAY(GO-0030512)	NEGATIVE_REGULATION_OF_TRANSFORMING_GROWTH_FACTOR_BETA_RECEPTOR_SIGNALING_PATHWAY(GO-0030512)		26	0.71975625	1.4330953	0.07042254	0.252806	1.0	490	tags=19%, list=2%, signal=20%
ATP_METABOLIC_PROCESS(GO-0046034)	ATP_METABOLIC_PROCESS(GO-0046034)		69	0.6427903	1.4311275	0.062091503	0.254436	1.0	551	tags=17%, list=3%, signal=18%
ENDOSOME_TO_LYSOSOME_TRANSPORT(GO-0008333)	ENDOSOME_TO_LYSOSOME_TRANSPORT(GO-0008333)		17	0.7586289	1.4295465	0.09018568	0.2557148	1.0	1690	tags=35%, list=8%, signal=38%
GLYCOSPHINGOLIPID_METABOLIC_PROCESS(GO-0006687)	GLYCOSPHINGOLIPID_METABOLIC_PROCESS(GO-0006687)		41	0.6699646	1.4282364	0.067073174	0.2564816	1.0	1696	tags=22%, list=8%, signal=24%
LONG-CHAIN_FATTY_ACID_TRANSPORT(GO-0015909)	LONG-CHAIN_FATTY_ACID_TRANSPORT(GO-0015909)		21	0.7382636	1.4261053	0.08547009	0.2582455	1.0	3156	tags=38%, list=15%, signal=45%
REGULATION_OF_TRANSFORMING_GROWTH_FACTOR_BETA_RECEPTOR_SIGNALING_PATHWAY(GO-0017015)	REGULATION_OF_TRANSFORMING_GROWTH_FACTOR_BETA_RECEPTOR_SIGNALING_PATHWAY(GO-0017015)		47	0.6547939	1.4258054	0.075075075	0.25738928	1.0	1956	tags=30%, list=10%, signal=33%
RESPONSE_TO_TYPE_I_INTERFERON(GO-0034340)	RESPONSE_TO_TYPE_I_INTERFERON(GO-0034340)		64	0.627312	1.4232898	0.0543131	0.259696	1.0	2344	tags=30%, list=11%, signal=33%
ACTIVATION_OF_PROTEIN_KINASE_A_ACTIVITY(GO-0034199)	ACTIVATION_OF_PROTEIN_KINASE_A_ACTIVITY(GO-0034199)		16	0.77628887	1.4229717	0.08571429	0.25885397	1.0	2069	tags=44%, list=10%, signal=49%
TYPE_I_INTERFERON-MEDIATED_SIGNALING_PATHWAY(GO-0060337)	TYPE_I_INTERFERON-MEDIATED_SIGNALING_PATHWAY(GO-0060337)		62	0.6317732	1.4220239	0.06764706	0.25900513	1.0	2344	tags=31%, list=11%, signal=35%
SKELETAL_SYSTEM_DEVELOPMENT(GO-0001501)	SKELETAL_SYSTEM_DEVELOPMENT(GO-0001501)		160	0.561463	1.4218656	0.017482517	0.2579213	1.0	1431	tags=20%, list=7%, signal=21%
EMBRYONIC_HEART_TUBE_DEVELOPMENT(GO-0035050)	EMBRYONIC_HEART_TUBE_DEVELOPMENT(GO-0035050)		26	0.7339968	1.4187664	0.102902375	0.26166373	1.0	1072	tags=27%, list=5%, signal=28%
CYTOSKELETON_ORGANIZATION(GO-0007010)	CYTOSKELETON_ORGANIZATION(GO-0007010)		341	0.5208994	1.4183798	0.012345679	0.26094183	1.0	1020	tags=14%, list=5%, signal=15%
CELL_PROJECTION_ORGANIZATION(GO-0030030)	CELL_PROJECTION_ORGANIZATION(GO-0030030)		435	0.50361377	1.4164255	0.0	0.2626998	1.0	1513	tags=19%, list=7%, signal=20%
RESPONSE_TO_GLUCOSE_STIMULUS(GO-0009749)	RESPONSE_TO_GLUCOSE_STIMULUS(GO-0009749)		28	0.7024963	1.4162061	0.074074075	0.2617761	1.0	701	tags=11%, list=3%, signal=11%
REGULATION_OF_BONE_MINERALIZATION(GO-0030500)	REGULATION_OF_BONE_MINERALIZATION(GO-0030500)		34	0.68956655	1.4157785	0.08928572	0.26112077	1.0	2845	tags=44%, list=14%, signal=51%
POTASSIUM_ION_TRANSPORT(GO-0006813)	POTASSIUM_ION_TRANSPORT(GO-0006813)		42	0.66984737	1.4154623	0.06784661	0.26028797	1.0	3046	tags=26%, list=15%, signal=31%
CELLULAR_RESPONSE_TO_TYPE_I_INTERFERON(GO-0071357)	CELLULAR_RESPONSE_TO_TYPE_I_INTERFERON(GO-0071357)		62	0.6317732	1.4152681	0.05466238	0.25939518	1.0	2344	tags=31%, list=11%, signal=35%
POSITIVE_REGULATION_OF_LOCOMOTION(GO-0040017)	POSITIVE_REGULATION_OF_LOCOMOTION(GO-0040017)		153	0.56025666	1.4137855	0.027972028	0.26058552	1.0	1673	tags=25%, list=8%, signal=27%
VESICLE_ORGANIZATION(GO-0016050)	VESICLE_ORGANIZATION(GO-0016050)		47	0.650824	1.4132632	0.08411215	0.26004633	1.0	2087	tags=40%, list=10%, signal=45%
GLYCOLIPID_METABOLIC_PROCESS(GO-0006664)	GLYCOLIPID_METABOLIC_PROCESS(GO-0006664)		47	0.6565803	1.4118897	0.07848837	0.2608291	1.0	1696	tags=21%, list=8%, signal=23%
CHONDROCYTE_DIFFERENTIATION(GO-0002062)	CHONDROCYTE_DIFFERENTIATION(GO-0002062)		21	0.7264312	1.4101441	0.08077995	0.26221877	1.0	878	tags=19%, list=4%, signal=20%
REGULATION_OF_CALCIUM_ION_TRANSPORT_INTO_CYTOSOL(GO-0010522)	REGULATION_OF_CALCIUM_ION_TRANSPORT_INTO_CYTOSOL(GO-0010522)		25	0.6958352	1.4067088	0.10985915	0.26653263	1.0	623	tags=16%, list=3%, signal=16%
POSITIVE_REGULATION_OF_BLOOD_VESSEL_ENDOTHELIAL_CELL_MIGRATION(GO-0043536)	POSITIVE_REGULATION_OF_BLOOD_VESSEL_ENDOTHELIAL_CELL_MIGRATION(GO-0043536)		18	0.73764616	1.4060581	0.09946237	0.26633617	1.0	1673	tags=44%, list=8%, signal=48%
REGULATION_OF_LYMPHOCYTE_MIGRATION(GO-2000401)	REGULATION_OF_LYMPHOCYTE_MIGRATION(GO-2000401)		17	0.74313205	1.4059505	0.1046832	0.26524672	1.0	1134	tags=12%, list=6%, signal=12%
POSITIVE_REGULATION_OF_PROTEIN_TRANSPORT(GO-0051222)	POSITIVE_REGULATION_OF_PROTEIN_TRANSPORT(GO-0051222)		96	0.5910503	1.4010547	0.055737704	0.27112716	1.0	1181	tags=11%, list=6%, signal=12%
GLOMERULUS_DEVELOPMENT(GO-0032835)	GLOMERULUS_DEVELOPMENT(GO-0032835)		30	0.69975805	1.3959355	0.113702625	0.2782434	1.0	952	tags=30%, list=5%, signal=31%
PURINE_NUCLEOTIDE_CATABOLIC_PROCESS(GO-0006195)	PURINE_NUCLEOTIDE_CATABOLIC_PROCESS(GO-0006195)		199	0.5335012	1.395614	0.025	0.27750257	1.0	1114	tags=17%, list=5%, signal=17%
POSITIVE_REGULATION_OF_CELL_DIFFERENTIATION(GO-0045597)	POSITIVE_REGULATION_OF_CELL_DIFFERENTIATION(GO-0045597)		237	0.53414536	1.3949586	0.018796992	0.277116	1.0	1658	tags=19%, list=8%, signal=20%
CALCIUM-MEDIATED_SIGNALING(GO-0019722)	CALCIUM-MEDIATED_SIGNALING(GO-0019722)		29	0.7006536	1.3947634	0.0878187	0.27618316	1.0	1156	tags=17%, list=6%, signal=18%
REGULATION_OF_CARTILAGE_DEVELOPMENT(GO-0061035)	REGULATION_OF_CARTILAGE_DEVELOPMENT(GO-0061035)		16	0.765331	1.3912625	0.14244185	0.28061116	1.0	3565	tags=50%, list=17%, signal=61%
PHENOL-CONTAINING_COMPOUND_METABOLIC_PROCESS(GO-0018958)	PHENOL-CONTAINING_COMPOUND_METABOLIC_PROCESS(GO-0018958)		20	0.73350817	1.390862	0.11111111	0.27990493	1.0	1144	tags=15%, list=6%, signal=16%
REGULATION_OF_SKELETAL_MUSCLE_FIBER_DEVELOPMENT(GO-0048742)	REGULATION_OF_SKELETAL_MUSCLE_FIBER_DEVELOPMENT(GO-0048742)		23	0.72164965	1.3907032	0.08378378	0.27892032	1.0	1291	tags=39%, list=6%, signal=42%
REGULATION_OF_TUMOR_NECROSIS_FACTOR_PRODUCTION(GO-0032680)	REGULATION_OF_TUMOR_NECROSIS_FACTOR_PRODUCTION(GO-0032680)		42	0.65276396	1.3835186	0.09116809	0.28941244	1.0	591	tags=10%, list=3%, signal=10%
VESICLE_LOCALIZATION(GO-0051648)	VESICLE_LOCALIZATION(GO-0051648)		50	0.6449794	1.3828173	0.096491225	0.2892452	1.0	2087	tags=38%, list=10%, signal=42%
RESPONSE_TO_CARBOHYDRATE_STIMULUS(GO-0009743)	RESPONSE_TO_CARBOHYDRATE_STIMULUS(GO-0009743)		32	0.6833743	1.3825216	0.106017195	0.28842887	1.0	701	tags=9%, list=3%, signal=10%
PHAGOCYTOSIS(GO-0006909)	PHAGOCYTOSIS(GO-0006909)		33	0.67205304	1.3817345	0.121468924	0.28836873	1.0	1008	tags=18%, list=5%, signal=19%
SMOOTH_MUSCLE_CONTRACTION(GO-0006939)	SMOOTH_MUSCLE_CONTRACTION(GO-0006939)		23	0.7039501	1.3808597	0.10674157	0.28852642	1.0	1396	tags=22%, list=7%, signal=23%
REGULATION_OF_DNA_DAMAGE_RESPONSE__SIGNAL_TRANSDUCTION_BY_P53_CLASS_MEDIATOR(GO-0043516)	REGULATION_OF_DNA_DAMAGE_RESPONSE__SIGNAL_TRANSDUCTION_BY_P53_CLASS_MEDIATOR(GO-0043516)		20	0.7113088	1.3806319	0.13597734	0.2876543	1.0	1216	tags=20%, list=6%, signal=21%
REGULATION_OF_CELL-MATRIX_ADHESION(GO-0001952)	REGULATION_OF_CELL-MATRIX_ADHESION(GO-0001952)		37	0.6740676	1.3798257	0.112068966	0.28760976	1.0	1883	tags=38%, list=9%, signal=42%
CHEMOTAXIS(GO-0006935)	CHEMOTAXIS(GO-0006935)		382	0.4989788	1.3791007	0.008547009	0.28743172	1.0	1468	tags=20%, list=7%, signal=21%
PURINE_NUCLEOTIDE_METABOLIC_PROCESS(GO-0006163)	PURINE_NUCLEOTIDE_METABOLIC_PROCESS(GO-0006163)		265	0.5188387	1.378476	0.015384615	0.28725597	1.0	1114	tags=16%, list=5%, signal=17%
NUCLEOSIDE_TRIPHOSPHATE_CATABOLIC_PROCESS(GO-0009143)	NUCLEOSIDE_TRIPHOSPHATE_CATABOLIC_PROCESS(GO-0009143)		179	0.5353668	1.3783033	0.049242426	0.2862833	1.0	1114	tags=18%, list=5%, signal=19%
NEURON_PROJECTION_MORPHOGENESIS(GO-0048812)	NEURON_PROJECTION_MORPHOGENESIS(GO-0048812)		320	0.50414693	1.3773816	0.004115226	0.28640914	1.0	1463	tags=22%, list=7%, signal=23%
POSITIVE_REGULATION_OF_OSTEOBLAST_DIFFERENTIATION(GO-0045669)	POSITIVE_REGULATION_OF_OSTEOBLAST_DIFFERENTIATION(GO-0045669)		24	0.7037158	1.3738666	0.13544668	0.29051238	1.0	1626	tags=33%, list=8%, signal=36%
CELL_MORPHOGENESIS(GO-0000902)	CELL_MORPHOGENESIS(GO-0000902)		436	0.48600307	1.3729153	0.0	0.29082373	1.0	1513	tags=19%, list=7%, signal=20%
POSITIVE_REGULATION_OF_NEURON_PROJECTION_DEVELOPMENT(GO-0010976)	POSITIVE_REGULATION_OF_NEURON_PROJECTION_DEVELOPMENT(GO-0010976)		26	0.6943997	1.3726572	0.10597826	0.2900016	1.0	1134	tags=19%, list=6%, signal=20%
REGULATION_OF_BLOOD_VESSEL_ENDOTHELIAL_CELL_MIGRATION(GO-0043535)	REGULATION_OF_BLOOD_VESSEL_ENDOTHELIAL_CELL_MIGRATION(GO-0043535)		28	0.6982593	1.3714756	0.11235955	0.29073885	1.0	1892	tags=43%, list=9%, signal=47%
CELL_MORPHOGENESIS_INVOLVED_IN_DIFFERENTIATION(GO-0000904)	CELL_MORPHOGENESIS_INVOLVED_IN_DIFFERENTIATION(GO-0000904)		360	0.49715614	1.3713013	0.008130081	0.2898004	1.0	1474	tags=22%, list=7%, signal=23%
GLIOGENESIS(GO-0042063)	GLIOGENESIS(GO-0042063)		29	0.697681	1.371259	0.10817942	0.28864056	1.0	1808	tags=31%, list=9%, signal=34%
REGULATION_OF_G-PROTEIN_COUPLED_RECEPTOR_PROTEIN_SIGNALING_PATHWAY(GO-0008277)	REGULATION_OF_G-PROTEIN_COUPLED_RECEPTOR_PROTEIN_SIGNALING_PATHWAY(GO-0008277)		53	0.6229795	1.3711042	0.09174312	0.2876896	1.0	1279	tags=15%, list=6%, signal=16%
PROTEIN_HOMOTETRAMERIZATION(GO-0051289)	PROTEIN_HOMOTETRAMERIZATION(GO-0051289)		24	0.7133517	1.3686211	0.12084592	0.29054856	1.0	1245	tags=17%, list=6%, signal=18%
POSITIVE_REGULATION_OF_CELL_DEVELOPMENT(GO-0010720)	POSITIVE_REGULATION_OF_CELL_DEVELOPMENT(GO-0010720)		75	0.58647424	1.368488	0.08201893	0.28958818	1.0	1203	tags=17%, list=6%, signal=18%
ENERGY_DERIVATION_BY_OXIDATION_OF_ORGANIC_COMPOUNDS(GO-0015980)	ENERGY_DERIVATION_BY_OXIDATION_OF_ORGANIC_COMPOUNDS(GO-0015980)		234	0.5128176	1.3669935	0.0071174377	0.29082486	1.0	1875	tags=27%, list=9%, signal=29%
ANGIOGENESIS(GO-0001525)	ANGIOGENESIS(GO-0001525)		95	0.5786037	1.3669488	0.049382716	0.28969082	1.0	1431	tags=27%, list=7%, signal=29%
NEURON_DEVELOPMENT(GO-0048666)	NEURON_DEVELOPMENT(GO-0048666)		376	0.48985267	1.3665953	0.017094018	0.2890255	1.0	1463	tags=20%, list=7%, signal=21%
POSITIVE_REGULATION_OF_INTERLEUKIN-1_PRODUCTION(GO-0032732)	POSITIVE_REGULATION_OF_INTERLEUKIN-1_PRODUCTION(GO-0032732)		16	0.75177574	1.3664268	0.123943664	0.28809324	1.0	1134	tags=13%, list=6%, signal=13%
POSITIVE_REGULATION_OF_ANGIOGENESIS(GO-0045766)	POSITIVE_REGULATION_OF_ANGIOGENESIS(GO-0045766)		54	0.6311059	1.3642175	0.09792285	0.29026672	1.0	1748	tags=30%, list=9%, signal=32%
ODONTOGENESIS(GO-0042476)	ODONTOGENESIS(GO-0042476)		27	0.68597627	1.3640561	0.12032086	0.28932562	1.0	796	tags=15%, list=4%, signal=15%
AXONOGENESIS(GO-0007409)	AXONOGENESIS(GO-0007409)		305	0.50100565	1.363729	0.0042735045	0.2887026	1.0	1463	tags=22%, list=7%, signal=23%
AXON_GUIDANCE(GO-0007411)	AXON_GUIDANCE(GO-0007411)		273	0.50697833	1.3632647	0.00390625	0.28833988	1.0	1411	tags=23%, list=7%, signal=24%
CELLULAR_RESPIRATION(GO-0045333)	CELLULAR_RESPIRATION(GO-0045333)		112	0.5754911	1.3625084	0.06270627	0.28851312	1.0	1308	tags=26%, list=6%, signal=28%
POSITIVE_REGULATION_OF_CELL_MIGRATION(GO-0030335)	POSITIVE_REGULATION_OF_CELL_MIGRATION(GO-0030335)		146	0.53949165	1.3618076	0.030201342	0.2883652	1.0	1673	tags=25%, list=8%, signal=27%
CELLULAR_RESPONSE_TO_MOLECULE_OF_BACTERIAL_ORIGIN(GO-0071219)	CELLULAR_RESPONSE_TO_MOLECULE_OF_BACTERIAL_ORIGIN(GO-0071219)		38	0.6599477	1.359456	0.113149844	0.29100016	1.0	1156	tags=21%, list=6%, signal=22%
CHORDATE_EMBRYONIC_DEVELOPMENT(GO-0043009)	CHORDATE_EMBRYONIC_DEVELOPMENT(GO-0043009)		95	0.58425754	1.3573812	0.07878788	0.29292837	1.0	1394	tags=17%, list=7%, signal=18%
POTASSIUM_ION_TRANSMEMBRANE_TRANSPORT(GO-0071805)	POTASSIUM_ION_TRANSMEMBRANE_TRANSPORT(GO-0071805)		36	0.63856864	1.3543981	0.10725552	0.29628885	1.0	3046	tags=25%, list=15%, signal=29%
REGULATION_OF_CELLULAR_LOCALIZATION(GO-0060341)	REGULATION_OF_CELLULAR_LOCALIZATION(GO-0060341)		349	0.4870113	1.3529458	0.0121951215	0.29737166	1.0	1850	tags=16%, list=9%, signal=18%
POSITIVE_REGULATION_OF_CYTOKINE_PRODUCTION(GO-0001819)	POSITIVE_REGULATION_OF_CYTOKINE_PRODUCTION(GO-0001819)		119	0.54636925	1.3510431	0.061643835	0.29921412	1.0	1371	tags=12%, list=7%, signal=13%
PEPTIDE_HORMONE_PROCESSING(GO-0016486)	PEPTIDE_HORMONE_PROCESSING(GO-0016486)		18	0.7214642	1.3501303	0.13513513	0.2994855	1.0	2485	tags=22%, list=12%, signal=25%
REGULATION_OF_INTERLEUKIN-12_PRODUCTION(GO-0032655)	REGULATION_OF_INTERLEUKIN-12_PRODUCTION(GO-0032655)		23	0.70594716	1.3474325	0.123893805	0.3026098	1.0	749	tags=17%, list=4%, signal=18%
REGULATION_OF_CELL_ADHESION(GO-0030155)	REGULATION_OF_CELL_ADHESION(GO-0030155)		143	0.5510587	1.3473277	0.06557377	0.3016187	1.0	1892	tags=27%, list=9%, signal=29%
HEART_LOOPING(GO-0001947)	HEART_LOOPING(GO-0001947)		22	0.69098306	1.345941	0.1368421	0.30266163	1.0	1072	tags=27%, list=5%, signal=29%
RESPONSE_TO_TUMOR_NECROSIS_FACTOR(GO-0034612)	RESPONSE_TO_TUMOR_NECROSIS_FACTOR(GO-0034612)		57	0.6093652	1.3447695	0.116959065	0.30319518	1.0	308	tags=5%, list=2%, signal=5%
DETERMINATION_OF_HEART_LEFT-RIGHT_ASYMMETRY(GO-0061371)	DETERMINATION_OF_HEART_LEFT-RIGHT_ASYMMETRY(GO-0061371)		24	0.6859698	1.3445272	0.14713897	0.3024678	1.0	1072	tags=25%, list=5%, signal=26%
POSITIVE_REGULATION_OF_CELL_MOTILITY(GO-2000147)	POSITIVE_REGULATION_OF_CELL_MOTILITY(GO-2000147)		149	0.5364126	1.3395559	0.045161292	0.30940437	1.0	1673	tags=24%, list=8%, signal=26%
EPIDERMAL_CELL_DIFFERENTIATION(GO-0009913)	EPIDERMAL_CELL_DIFFERENTIATION(GO-0009913)		32	0.6668526	1.339331	0.16119403	0.30854928	1.0	375	tags=16%, list=2%, signal=16%
POSITIVE_REGULATION_OF_TYROSINE_PHOSPHORYLATION_OF_STAT_PROTEIN(GO-0042531)	POSITIVE_REGULATION_OF_TYROSINE_PHOSPHORYLATION_OF_STAT_PROTEIN(GO-0042531)		34	0.62871933	1.338412	0.12386707	0.30891368	1.0	2789	tags=26%, list=14%, signal=31%
CENTRAL_NERVOUS_SYSTEM_NEURON_DEVELOPMENT(GO-0021954)	CENTRAL_NERVOUS_SYSTEM_NEURON_DEVELOPMENT(GO-0021954)		15	0.7308219	1.3381344	0.15322581	0.3081358	1.0	1144	tags=33%, list=6%, signal=35%
INFLAMMATORY_RESPONSE(GO-0006954)	INFLAMMATORY_RESPONSE(GO-0006954)		138	0.5507717	1.3377095	0.05	0.3076422	1.0	2789	tags=22%, list=14%, signal=25%
NEURON_PROJECTION_DEVELOPMENT(GO-0031175)	NEURON_PROJECTION_DEVELOPMENT(GO-0031175)		346	0.49050167	1.3354821	0.013333334	0.30978924	1.0	1463	tags=21%, list=7%, signal=22%
REGULATION_OF_FATTY_ACID_METABOLIC_PROCESS(GO-0019217)	REGULATION_OF_FATTY_ACID_METABOLIC_PROCESS(GO-0019217)		42	0.6437275	1.3350399	0.12140575	0.30946997	1.0	1927	tags=40%, list=9%, signal=45%
POSITIVE_REGULATION_OF_SMOOTH_MUSCLE_CELL_PROLIFERATION(GO-0048661)	POSITIVE_REGULATION_OF_SMOOTH_MUSCLE_CELL_PROLIFERATION(GO-0048661)		18	0.7135175	1.3331745	0.15	0.31115684	1.0	4502	tags=44%, list=22%, signal=57%
REGULATION_OF_ENDOTHELIAL_CELL_MIGRATION(GO-0010594)	REGULATION_OF_ENDOTHELIAL_CELL_MIGRATION(GO-0010594)		55	0.6069055	1.3319781	0.099378884	0.3118224	1.0	1673	tags=36%, list=8%, signal=39%
NEURON_DIFFERENTIATION(GO-0030182)	NEURON_DIFFERENTIATION(GO-0030182)		431	0.47740322	1.3310581	0.0	0.31206462	1.0	1504	tags=19%, list=7%, signal=20%
CELLULAR_RESPONSE_TO_CALCIUM_ION(GO-0071277)	CELLULAR_RESPONSE_TO_CALCIUM_ION(GO-0071277)		17	0.7157364	1.3289754	0.157754	0.3142478	1.0	2193	tags=53%, list=11%, signal=59%
POSITIVE_REGULATION_OF_GLUCOSE_METABOLIC_PROCESS(GO-0010907)	POSITIVE_REGULATION_OF_GLUCOSE_METABOLIC_PROCESS(GO-0010907)		19	0.69595736	1.3276596	0.14326647	0.3152579	1.0	1658	tags=42%, list=8%, signal=46%
POSITIVE_REGULATION_OF_MUSCLE_CELL_DIFFERENTIATION(GO-0051149)	POSITIVE_REGULATION_OF_MUSCLE_CELL_DIFFERENTIATION(GO-0051149)		37	0.631467	1.3274667	0.10991957	0.3144041	1.0	1278	tags=24%, list=6%, signal=26%
CELL-CELL_ADHESION(GO-0016337)	CELL-CELL_ADHESION(GO-0016337)		130	0.5274999	1.3231472	0.0790378	0.32011104	1.0	1370	tags=17%, list=7%, signal=18%
REGULATION_OF_CELL_DIFFERENTIATION(GO-0045595)	REGULATION_OF_CELL_DIFFERENTIATION(GO-0045595)		467	0.46444675	1.3207746	0.01923077	0.3228297	1.0	1396	tags=16%, list=7%, signal=17%
REGULATION_OF_STRIATED_MUSCLE_TISSUE_DEVELOPMENT(GO-0016202)	REGULATION_OF_STRIATED_MUSCLE_TISSUE_DEVELOPMENT(GO-0016202)		40	0.62677395	1.3188485	0.14329268	0.3246768	1.0	1350	tags=33%, list=7%, signal=35%
GLUCOSE_METABOLIC_PROCESS(GO-0006006)	GLUCOSE_METABOLIC_PROCESS(GO-0006006)		82	0.56199414	1.3168477	0.10971787	0.3265142	1.0	1111	tags=27%, list=5%, signal=28%
REGULATION_OF_FOCAL_ADHESION_ASSEMBLY(GO-0051893)	REGULATION_OF_FOCAL_ADHESION_ASSEMBLY(GO-0051893)		17	0.7091853	1.3162689	0.16331658	0.32641548	1.0	192	tags=12%, list=1%, signal=12%
FATTY_ACID_TRANSPORT(GO-0015908)	FATTY_ACID_TRANSPORT(GO-0015908)		25	0.68412095	1.3155288	0.17927171	0.32646567	1.0	3156	tags=40%, list=15%, signal=47%
TRANSFORMING_GROWTH_FACTOR_BETA_RECEPTOR_SIGNALING_PATHWAY(GO-0007179)	TRANSFORMING_GROWTH_FACTOR_BETA_RECEPTOR_SIGNALING_PATHWAY(GO-0007179)		50	0.6001441	1.3140621	0.12582782	0.3277609	1.0	1039	tags=16%, list=5%, signal=17%
VESICLE_TARGETING__TO__FROM_OR_WITHIN_GOLGI(GO-0048199)	VESICLE_TARGETING__TO__FROM_OR_WITHIN_GOLGI(GO-0048199)		23	0.6789442	1.3132373	0.14114115	0.32790345	1.0	2087	tags=57%, list=10%, signal=63%
POSITIVE_REGULATION_OF_STRESS-ACTIVATED_PROTEIN_KINASE_SIGNALING_CASCADE(GO-0070304)	POSITIVE_REGULATION_OF_STRESS-ACTIVATED_PROTEIN_KINASE_SIGNALING_CASCADE(GO-0070304)		35	0.6284507	1.3129624	0.13802817	0.32718357	1.0	2891	tags=29%, list=14%, signal=33%
NEGATIVE_REGULATION_OF_INTRACELLULAR_TRANSPORT(GO-0032387)	NEGATIVE_REGULATION_OF_INTRACELLULAR_TRANSPORT(GO-0032387)		31	0.62384164	1.3118368	0.15088758	0.32791808	1.0	3007	tags=42%, list=15%, signal=49%
POSITIVE_REGULATION_OF_RECEPTOR_ACTIVITY(GO-2000273)	POSITIVE_REGULATION_OF_RECEPTOR_ACTIVITY(GO-2000273)		15	0.7165129	1.3108494	0.20215634	0.32832703	1.0	121	tags=7%, list=1%, signal=7%
REGULATION_OF_EPITHELIAL_CELL_MIGRATION(GO-0010632)	REGULATION_OF_EPITHELIAL_CELL_MIGRATION(GO-0010632)		16	0.70296633	1.3086381	0.15730338	0.33088574	1.0	277	tags=19%, list=1%, signal=19%
LOCOMOTORY_BEHAVIOR(GO-0007626)	LOCOMOTORY_BEHAVIOR(GO-0007626)		20	0.6926345	1.3076969	0.16353887	0.3312963	1.0	1509	tags=25%, list=7%, signal=27%
BEHAVIOR(GO-0007610)	BEHAVIOR(GO-0007610)		112	0.54430777	1.3069527	0.09210526	0.3312441	1.0	2127	tags=17%, list=10%, signal=19%
REGULATION_OF_ACTIN_FILAMENT-BASED_PROCESS(GO-0032970)	REGULATION_OF_ACTIN_FILAMENT-BASED_PROCESS(GO-0032970)		98	0.54702806	1.306399	0.094915256	0.33095956	1.0	1049	tags=15%, list=5%, signal=16%
CAMP_METABOLIC_PROCESS(GO-0046058)	CAMP_METABOLIC_PROCESS(GO-0046058)		25	0.6725067	1.3045993	0.16666667	0.33267537	1.0	684	tags=16%, list=3%, signal=17%
COMPLEMENT_ACTIVATION(GO-0006956)	COMPLEMENT_ACTIVATION(GO-0006956)		26	0.65512496	1.3016531	0.15047021	0.33630157	1.0	2401	tags=23%, list=12%, signal=26%
REGULATION_OF_SMALL_GTPASE_MEDIATED_SIGNAL_TRANSDUCTION(GO-0051056)	REGULATION_OF_SMALL_GTPASE_MEDIATED_SIGNAL_TRANSDUCTION(GO-0051056)		207	0.5009486	1.299737	0.045138888	0.33804208	1.0	1986	tags=22%, list=10%, signal=24%
POSITIVE_REGULATION_OF_STRESS-ACTIVATED_MAPK_CASCADE(GO-0032874)	POSITIVE_REGULATION_OF_STRESS-ACTIVATED_MAPK_CASCADE(GO-0032874)		34	0.63127667	1.2985588	0.1682243	0.33863732	1.0	2891	tags=29%, list=14%, signal=34%
POSITIVE_REGULATION_OF_GLUCOSE_IMPORT(GO-0046326)	POSITIVE_REGULATION_OF_GLUCOSE_IMPORT(GO-0046326)		18	0.674912	1.2970257	0.18156424	0.33989906	1.0	1658	tags=33%, list=8%, signal=36%
NEURON_RECOGNITION(GO-0008038)	NEURON_RECOGNITION(GO-0008038)		15	0.70646447	1.2951081	0.17866667	0.34178385	1.0	2893	tags=47%, list=14%, signal=54%
REGULATION_OF_SURVIVAL_GENE_PRODUCT_EXPRESSION(GO-0045884)	REGULATION_OF_SURVIVAL_GENE_PRODUCT_EXPRESSION(GO-0045884)		16	0.7060939	1.2931902	0.18103448	0.34374234	1.0	1297	tags=38%, list=6%, signal=40%
POSITIVE_REGULATION_OF_GLUCOSE_TRANSPORT(GO-0010828)	POSITIVE_REGULATION_OF_GLUCOSE_TRANSPORT(GO-0010828)		19	0.67430776	1.2923254	0.16759777	0.34398672	1.0	1658	tags=32%, list=8%, signal=34%
POSITIVE_REGULATION_OF_WNT_RECEPTOR_SIGNALING_PATHWAY(GO-0030177)	POSITIVE_REGULATION_OF_WNT_RECEPTOR_SIGNALING_PATHWAY(GO-0030177)		44	0.6118515	1.2909228	0.15123457	0.34503856	1.0	2114	tags=39%, list=10%, signal=43%
REGULATION_OF_LIPID_METABOLIC_PROCESS(GO-0019216)	REGULATION_OF_LIPID_METABOLIC_PROCESS(GO-0019216)		116	0.5382911	1.2894514	0.1	0.34614813	1.0	1927	tags=29%, list=9%, signal=32%
REGULATION_OF_CAMP_METABOLIC_PROCESS(GO-0030814)	REGULATION_OF_CAMP_METABOLIC_PROCESS(GO-0030814)		90	0.54666495	1.2879207	0.12426036	0.34738767	1.0	920	tags=8%, list=5%, signal=8%
CARBOHYDRATE_CATABOLIC_PROCESS(GO-0016052)	CARBOHYDRATE_CATABOLIC_PROCESS(GO-0016052)		73	0.5483693	1.2855037	0.12269939	0.35020533	1.0	1111	tags=26%, list=5%, signal=27%
REGULATION_OF_CELL_MORPHOGENESIS(GO-0022604)	REGULATION_OF_CELL_MORPHOGENESIS(GO-0022604)		160	0.5016016	1.2852514	0.07638889	0.34947535	1.0	1272	tags=17%, list=6%, signal=18%
POSITIVE_REGULATION_OF_CALCIUM_ION_TRANSPORT(GO-0051928)	POSITIVE_REGULATION_OF_CALCIUM_ION_TRANSPORT(GO-0051928)		33	0.6264073	1.2837529	0.15088758	0.3508204	1.0	3264	tags=36%, list=16%, signal=43%
KIDNEY_DEVELOPMENT(GO-0001822)	KIDNEY_DEVELOPMENT(GO-0001822)		89	0.5442083	1.2834845	0.09698997	0.3501565	1.0	1317	tags=17%, list=6%, signal=18%
REGULATION_OF_TOR_SIGNALING_CASCADE(GO-0032006)	REGULATION_OF_TOR_SIGNALING_CASCADE(GO-0032006)		16	0.6847639	1.2831228	0.20580475	0.34964663	1.0	1302	tags=50%, list=6%, signal=53%
CELLULAR_RESPONSE_TO_TUMOR_NECROSIS_FACTOR(GO-0071356)	CELLULAR_RESPONSE_TO_TUMOR_NECROSIS_FACTOR(GO-0071356)		42	0.60500884	1.281294	0.15339233	0.35129023	1.0	1307	tags=14%, list=6%, signal=15%
REGULATION_OF_CELL_SHAPE(GO-0008360)	REGULATION_OF_CELL_SHAPE(GO-0008360)		52	0.59204566	1.2811863	0.13354038	0.35038793	1.0	1404	tags=19%, list=7%, signal=21%
CELLULAR_RESPONSE_TO_INORGANIC_SUBSTANCE(GO-0071241)	CELLULAR_RESPONSE_TO_INORGANIC_SUBSTANCE(GO-0071241)		43	0.60655004	1.2810404	0.17058824	0.3494931	1.0	2193	tags=35%, list=11%, signal=39%
POSITIVE_REGULATION_OF_CELLULAR_COMPONENT_MOVEMENT(GO-0051272)	POSITIVE_REGULATION_OF_CELLULAR_COMPONENT_MOVEMENT(GO-0051272)		155	0.50748384	1.2810249	0.049833886	0.3484004	1.0	1673	tags=23%, list=8%, signal=25%
RESPONSE_TO_ORGANIC_CYCLIC_COMPOUND(GO-0014070)	RESPONSE_TO_ORGANIC_CYCLIC_COMPOUND(GO-0014070)		31	0.6403866	1.2799134	0.17391305	0.34920308	1.0	878	tags=16%, list=4%, signal=17%
RENAL_SYSTEM_DEVELOPMENT(GO-0072001)	RENAL_SYSTEM_DEVELOPMENT(GO-0072001)		94	0.5340156	1.2793392	0.12688822	0.34906846	1.0	1317	tags=16%, list=6%, signal=17%
CARDIAC_SEPTUM_MORPHOGENESIS(GO-0060411)	CARDIAC_SEPTUM_MORPHOGENESIS(GO-0060411)		15	0.6799341	1.2774347	0.2054054	0.35117722	1.0	1223	tags=40%, list=6%, signal=43%
CALCIUM_ION_HOMEOSTASIS(GO-0055074)	CALCIUM_ION_HOMEOSTASIS(GO-0055074)		125	0.5103488	1.2772185	0.10891089	0.35047847	1.0	860	tags=8%, list=4%, signal=8%
RESPONSE_TO_HORMONE_STIMULUS(GO-0009725)	RESPONSE_TO_HORMONE_STIMULUS(GO-0009725)		318	0.46750256	1.2746634	0.037593983	0.35346368	1.0	1831	tags=21%, list=9%, signal=23%
REGULATION_OF_CAMP_BIOSYNTHETIC_PROCESS(GO-0030817)	REGULATION_OF_CAMP_BIOSYNTHETIC_PROCESS(GO-0030817)		89	0.54828835	1.27444	0.12874252	0.35271743	1.0	920	tags=8%, list=5%, signal=8%
POSITIVE_REGULATION_OF_CANONICAL_WNT_RECEPTOR_SIGNALING_PATHWAY(GO-0090263)	POSITIVE_REGULATION_OF_CANONICAL_WNT_RECEPTOR_SIGNALING_PATHWAY(GO-0090263)		31	0.63167983	1.2735147	0.18042813	0.3531053	1.0	450	tags=13%, list=2%, signal=13%
RESPONSE_TO_MOLECULE_OF_BACTERIAL_ORIGIN(GO-0002237)	RESPONSE_TO_MOLECULE_OF_BACTERIAL_ORIGIN(GO-0002237)		72	0.55792505	1.2732995	0.123839006	0.3523397	1.0	1156	tags=15%, list=6%, signal=16%
CELLULAR_RESPONSE_TO_GLUCAGON_STIMULUS(GO-0071377)	CELLULAR_RESPONSE_TO_GLUCAGON_STIMULUS(GO-0071377)		33	0.6062781	1.2700125	0.19476745	0.3563297	1.0	2648	tags=36%, list=13%, signal=42%
RESPONSE_TO_ETHANOL(GO-0045471)	RESPONSE_TO_ETHANOL(GO-0045471)		17	0.68417066	1.2697117	0.1868421	0.3557346	1.0	4607	tags=35%, list=23%, signal=46%
REGULATION_OF_BLOOD_VESSEL_SIZE(GO-0050880)	REGULATION_OF_BLOOD_VESSEL_SIZE(GO-0050880)		15	0.6946085	1.2687405	0.1757925	0.35629815	1.0	1317	tags=27%, list=6%, signal=28%
CELLULAR_CALCIUM_ION_HOMEOSTASIS(GO-0006874)	CELLULAR_CALCIUM_ION_HOMEOSTASIS(GO-0006874)		120	0.5130632	1.2686809	0.122977346	0.3552925	1.0	860	tags=8%, list=4%, signal=9%
VESICLE_TARGETING(GO-0006903)	VESICLE_TARGETING(GO-0006903)		30	0.623028	1.2662101	0.16516517	0.35844725	1.0	2087	tags=47%, list=10%, signal=52%
INNATE_IMMUNE_RESPONSE(GO-0045087)	INNATE_IMMUNE_RESPONSE(GO-0045087)		326	0.4622955	1.2656392	0.040892195	0.35833213	1.0	1285	tags=12%, list=6%, signal=13%
ORGANIC_ANION_TRANSPORT(GO-0015711)	ORGANIC_ANION_TRANSPORT(GO-0015711)		47	0.5899336	1.264552	0.1588785	0.3589455	1.0	1233	tags=17%, list=6%, signal=18%
UROGENITAL_SYSTEM_DEVELOPMENT(GO-0001655)	UROGENITAL_SYSTEM_DEVELOPMENT(GO-0001655)		99	0.5210386	1.2634062	0.103658535	0.35973176	1.0	1317	tags=16%, list=6%, signal=17%
RHO_PROTEIN_SIGNAL_TRANSDUCTION(GO-0007266)	RHO_PROTEIN_SIGNAL_TRANSDUCTION(GO-0007266)		29	0.6354468	1.2620752	0.1954023	0.36072075	1.0	198	tags=7%, list=1%, signal=7%
ENDOCYTOSIS(GO-0006897)	ENDOCYTOSIS(GO-0006897)		131	0.5111053	1.2620378	0.10472973	0.3596754	1.0	1218	tags=12%, list=6%, signal=13%
REGULATION_OF_EPITHELIAL_TO_MESENCHYMAL_TRANSITION(GO-0010717)	REGULATION_OF_EPITHELIAL_TO_MESENCHYMAL_TRANSITION(GO-0010717)		32	0.61840445	1.257744	0.1884058	0.36565423	1.0	878	tags=25%, list=4%, signal=26%
NEGATIVE_REGULATION_OF_CELL-SUBSTRATE_ADHESION(GO-0010812)	NEGATIVE_REGULATION_OF_CELL-SUBSTRATE_ADHESION(GO-0010812)		21	0.6520009	1.2576922	0.21067415	0.36464489	1.0	85	tags=10%, list=0%, signal=10%
CAMP_BIOSYNTHETIC_PROCESS(GO-0006171)	CAMP_BIOSYNTHETIC_PROCESS(GO-0006171)		17	0.67474353	1.2567625	0.22702703	0.3651742	1.0	684	tags=18%, list=3%, signal=18%
RESPONSE_TO_BACTERIUM(GO-0009617)	RESPONSE_TO_BACTERIUM(GO-0009617)		110	0.5283374	1.2561231	0.114379086	0.36519665	1.0	1156	tags=10%, list=6%, signal=11%
ACTIVATION_OF_ADENYLATE_CYCLASE_ACTIVITY_BY_G-PROTEIN_SIGNALING_PATHWAY(GO-0007189)	ACTIVATION_OF_ADENYLATE_CYCLASE_ACTIVITY_BY_G-PROTEIN_SIGNALING_PATHWAY(GO-0007189)		20	0.6504079	1.2546084	0.18991098	0.36654934	1.0	299	tags=10%, list=1%, signal=10%
CARDIAC_SEPTUM_DEVELOPMENT(GO-0003279)	CARDIAC_SEPTUM_DEVELOPMENT(GO-0003279)		23	0.64378184	1.2538921	0.20110193	0.3665471	1.0	1223	tags=35%, list=6%, signal=37%
B_CELL_RECEPTOR_SIGNALING_PATHWAY(GO-0050853)	B_CELL_RECEPTOR_SIGNALING_PATHWAY(GO-0050853)		19	0.6519801	1.2537013	0.1994302	0.36569488	1.0	1266	tags=11%, list=6%, signal=11%
REGULATION_OF_TRANSMEMBRANE_TRANSPORTER_ACTIVITY(GO-0022898)	REGULATION_OF_TRANSMEMBRANE_TRANSPORTER_ACTIVITY(GO-0022898)		48	0.59255546	1.2528766	0.1637931	0.3658638	1.0	1372	tags=17%, list=7%, signal=18%
NUCLEOTIDE_METABOLIC_PROCESS(GO-0009117)	NUCLEOTIDE_METABOLIC_PROCESS(GO-0009117)		315	0.45787352	1.2511977	0.047808766	0.36756682	1.0	1114	tags=15%, list=5%, signal=15%
REGULATION_OF_GLUCOSE_IMPORT(GO-0046324)	REGULATION_OF_GLUCOSE_IMPORT(GO-0046324)		26	0.639248	1.2487813	0.18895349	0.3703877	1.0	1658	tags=31%, list=8%, signal=33%
GLYCOGEN_METABOLIC_PROCESS(GO-0005977)	GLYCOGEN_METABOLIC_PROCESS(GO-0005977)		23	0.6598009	1.248652	0.20273973	0.36955252	1.0	564	tags=35%, list=3%, signal=36%
REGULATION_OF_RELEASE_OF_SEQUESTERED_CALCIUM_ION_INTO_CYTOSOL(GO-0051279)	REGULATION_OF_RELEASE_OF_SEQUESTERED_CALCIUM_ION_INTO_CYTOSOL(GO-0051279)		16	0.65773505	1.2461909	0.20821114	0.37277538	1.0	199	tags=13%, list=1%, signal=13%
ARTERY_DEVELOPMENT(GO-0060840)	ARTERY_DEVELOPMENT(GO-0060840)		18	0.64239943	1.2455881	0.22792023	0.37281895	1.0	1943	tags=44%, list=10%, signal=49%
CELL_CHEMOTAXIS(GO-0060326)	CELL_CHEMOTAXIS(GO-0060326)		72	0.5473291	1.2439966	0.15806451	0.37437162	1.0	2063	tags=19%, list=10%, signal=22%
EPITHELIAL_CELL_DIFFERENTIATION(GO-0030855)	EPITHELIAL_CELL_DIFFERENTIATION(GO-0030855)		82	0.53718	1.2436379	0.16981132	0.37388095	1.0	1134	tags=17%, list=6%, signal=18%
CELLULAR_METAL_ION_HOMEOSTASIS(GO-0006875)	CELLULAR_METAL_ION_HOMEOSTASIS(GO-0006875)		179	0.4815482	1.2435588	0.07220217	0.37292308	1.0	1672	tags=13%, list=8%, signal=14%
POSITIVE_REGULATION_OF_CALCIUM_ION_TRANSPORT_INTO_CYTOSOL(GO-0010524)	POSITIVE_REGULATION_OF_CALCIUM_ION_TRANSPORT_INTO_CYTOSOL(GO-0010524)		16	0.6759316	1.243497	0.21428572	0.3719663	1.0	2839	tags=38%, list=14%, signal=44%
REGULATION_OF_DEFENSE_RESPONSE_TO_VIRUS_BY_VIRUS(GO-0050690)	REGULATION_OF_DEFENSE_RESPONSE_TO_VIRUS_BY_VIRUS(GO-0050690)		28	0.61197895	1.2421497	0.19886364	0.37307888	1.0	1328	tags=14%, list=6%, signal=15%
RESPONSE_TO_BIOTIC_STIMULUS(GO-0009607)	RESPONSE_TO_BIOTIC_STIMULUS(GO-0009607)		220	0.47193557	1.2418193	0.0627451	0.37251404	1.0	455	tags=6%, list=2%, signal=6%
RESPONSE_TO_CYTOKINE_STIMULUS(GO-0034097)	RESPONSE_TO_CYTOKINE_STIMULUS(GO-0034097)		317	0.4532711	1.2392697	0.043636363	0.3757231	1.0	1307	tags=13%, list=6%, signal=14%
ORGANELLE_TRANSPORT_ALONG_MICROTUBULE(GO-0072384)	ORGANELLE_TRANSPORT_ALONG_MICROTUBULE(GO-0072384)		17	0.6706157	1.2368289	0.22162162	0.3783731	1.0	1375	tags=41%, list=7%, signal=44%
FLUID_TRANSPORT(GO-0042044)	FLUID_TRANSPORT(GO-0042044)		35	0.58167535	1.235277	0.19466667	0.37980255	1.0	1701	tags=26%, list=8%, signal=28%
NEURAL_CREST_CELL_DIFFERENTIATION(GO-0014033)	NEURAL_CREST_CELL_DIFFERENTIATION(GO-0014033)		17	0.66289467	1.2348456	0.22674419	0.37948343	1.0	1022	tags=24%, list=5%, signal=25%
TRANSFERRIN_TRANSPORT(GO-0033572)	TRANSFERRIN_TRANSPORT(GO-0033572)		30	0.60797465	1.2304531	0.1958457	0.3855595	1.0	1912	tags=23%, list=9%, signal=26%
REGULATION_OF_OSSIFICATION(GO-0030278)	REGULATION_OF_OSSIFICATION(GO-0030278)		69	0.54806197	1.2288213	0.18367347	0.38723475	1.0	2931	tags=39%, list=14%, signal=46%
DETERMINATION_OF_LEFT-RIGHT_SYMMETRY(GO-0007368)	DETERMINATION_OF_LEFT-RIGHT_SYMMETRY(GO-0007368)		36	0.5871681	1.2276436	0.21186441	0.38804373	1.0	1714	tags=22%, list=8%, signal=24%
OXIDATION-REDUCTION_PROCESS(GO-0055114)	OXIDATION-REDUCTION_PROCESS(GO-0055114)		384	0.43678296	1.2274133	0.023148147	0.38733613	1.0	1875	tags=22%, list=9%, signal=24%
EPITHELIUM_DEVELOPMENT(GO-0060429)	EPITHELIUM_DEVELOPMENT(GO-0060429)		163	0.47757855	1.2270911	0.12543555	0.38674572	1.0	1134	tags=15%, list=6%, signal=15%
POSITIVE_REGULATION_OF_ENDOTHELIAL_CELL_MIGRATION(GO-0010595)	POSITIVE_REGULATION_OF_ENDOTHELIAL_CELL_MIGRATION(GO-0010595)		37	0.58024234	1.2265677	0.22	0.3865166	1.0	1673	tags=38%, list=8%, signal=41%
POSITIVE_REGULATION_OF_ENDOTHELIAL_CELL_PROLIFERATION(GO-0001938)	POSITIVE_REGULATION_OF_ENDOTHELIAL_CELL_PROLIFERATION(GO-0001938)		34	0.5979534	1.2251927	0.22254336	0.38765275	1.0	1431	tags=29%, list=7%, signal=32%
FEEDING_BEHAVIOR(GO-0007631)	FEEDING_BEHAVIOR(GO-0007631)		26	0.6273619	1.2243729	0.21978022	0.3878639	1.0	621	tags=8%, list=3%, signal=8%
RESPONSE_TO_STEROID_HORMONE_STIMULUS(GO-0048545)	RESPONSE_TO_STEROID_HORMONE_STIMULUS(GO-0048545)		74	0.5281077	1.223637	0.16819572	0.38822106	1.0	1831	tags=26%, list=9%, signal=28%
PERIPHERAL_NERVOUS_SYSTEM_DEVELOPMENT(GO-0007422)	PERIPHERAL_NERVOUS_SYSTEM_DEVELOPMENT(GO-0007422)		25	0.6150266	1.2236123	0.21529745	0.38719898	1.0	1907	tags=24%, list=9%, signal=26%
NEGATIVE_REGULATION_OF_EPITHELIAL_CELL_PROLIFERATION(GO-0050680)	NEGATIVE_REGULATION_OF_EPITHELIAL_CELL_PROLIFERATION(GO-0050680)		45	0.5697517	1.2235373	0.184375	0.3862305	1.0	1105	tags=36%, list=5%, signal=38%
CELLULAR_CATION_HOMEOSTASIS(GO-0030003)	CELLULAR_CATION_HOMEOSTASIS(GO-0030003)		197	0.47139734	1.2233872	0.10989011	0.38540077	1.0	2063	tags=17%, list=10%, signal=19%
WATER_TRANSPORT(GO-0006833)	WATER_TRANSPORT(GO-0006833)		34	0.58945566	1.2227819	0.2057971	0.38541582	1.0	1701	tags=26%, list=8%, signal=29%
OVULATION_CYCLE(GO-0042698)	OVULATION_CYCLE(GO-0042698)		17	0.6562888	1.221667	0.21153846	0.38621548	1.0	1147	tags=35%, list=6%, signal=37%
REGULATION_OF_SYNAPSE_STRUCTURE_AND_ACTIVITY(GO-0050803)	REGULATION_OF_SYNAPSE_STRUCTURE_AND_ACTIVITY(GO-0050803)		25	0.62795866	1.2210542	0.22702703	0.38628247	1.0	1161	tags=16%, list=6%, signal=17%
CELLULAR_POLYSACCHARIDE_BIOSYNTHETIC_PROCESS(GO-0033692)	CELLULAR_POLYSACCHARIDE_BIOSYNTHETIC_PROCESS(GO-0033692)		15	0.6504392	1.2197087	0.23433243	0.38755018	1.0	911	tags=33%, list=4%, signal=35%
REGULATION_OF_JAK-STAT_CASCADE(GO-0046425)	REGULATION_OF_JAK-STAT_CASCADE(GO-0046425)		51	0.54972917	1.2158823	0.16455697	0.39269787	1.0	2789	tags=25%, list=14%, signal=29%
POSITIVE_REGULATION_OF_ION_TRANSPORT(GO-0043270)	POSITIVE_REGULATION_OF_ION_TRANSPORT(GO-0043270)		41	0.58108276	1.2151457	0.20963173	0.3930408	1.0	3697	tags=37%, list=18%, signal=45%
SPINAL_CORD_DEVELOPMENT(GO-0021510)	SPINAL_CORD_DEVELOPMENT(GO-0021510)		16	0.6344018	1.2121474	0.25537634	0.3970824	1.0	990	tags=19%, list=5%, signal=20%
POSITIVE_REGULATION_OF_TYROSINE_PHOSPHORYLATION_OF_STAT3_PROTEIN(GO-0042517)	POSITIVE_REGULATION_OF_TYROSINE_PHOSPHORYLATION_OF_STAT3_PROTEIN(GO-0042517)		19	0.6175273	1.2104149	0.22337662	0.39885294	1.0	2789	tags=37%, list=14%, signal=43%
RETROGRADE_VESICLE-MEDIATED_TRANSPORT__GOLGI_TO_ER(GO-0006890)	RETROGRADE_VESICLE-MEDIATED_TRANSPORT__GOLGI_TO_ER(GO-0006890)		19	0.6426862	1.2078319	0.23770492	0.40215054	1.0	2121	tags=53%, list=10%, signal=59%
IRON_ION_TRANSPORT(GO-0006826)	IRON_ION_TRANSPORT(GO-0006826)		38	0.56362647	1.2078062	0.21449275	0.40113562	1.0	1912	tags=21%, list=9%, signal=23%
POSITIVE_REGULATION_OF_JAK-STAT_CASCADE(GO-0046427)	POSITIVE_REGULATION_OF_JAK-STAT_CASCADE(GO-0046427)		40	0.56640035	1.2044964	0.23076923	0.40582603	1.0	2789	tags=25%, list=14%, signal=29%
REGULATION_OF_CELL-SUBSTRATE_ADHESION(GO-0010810)	REGULATION_OF_CELL-SUBSTRATE_ADHESION(GO-0010810)		49	0.54505914	1.2010199	0.21752267	0.41072914	1.0	1883	tags=31%, list=9%, signal=34%
NEGATIVE_REGULATION_OF_CELL_PROLIFERATION(GO-0008285)	NEGATIVE_REGULATION_OF_CELL_PROLIFERATION(GO-0008285)		305	0.43605784	1.2006742	0.103174604	0.41015753	1.0	1304	tags=17%, list=6%, signal=18%
REGULATION_OF_PROTEIN_TRANSPORT(GO-0051223)	REGULATION_OF_PROTEIN_TRANSPORT(GO-0051223)		160	0.47369587	1.2006638	0.12765957	0.40910536	1.0	1217	tags=10%, list=6%, signal=11%
REGULATION_OF_OSTEOBLAST_DIFFERENTIATION(GO-0045667)	REGULATION_OF_OSTEOBLAST_DIFFERENTIATION(GO-0045667)		45	0.56311506	1.2003901	0.22289157	0.40847528	1.0	2646	tags=36%, list=13%, signal=41%
POSITIVE_REGULATION_OF_SIGNAL_TRANSDUCTION(GO-0009967)	POSITIVE_REGULATION_OF_SIGNAL_TRANSDUCTION(GO-0009967)		460	0.42327547	1.2000816	0.06467662	0.40787217	1.0	1766	tags=15%, list=9%, signal=17%
CELLULAR_HOMEOSTASIS(GO-0019725)	CELLULAR_HOMEOSTASIS(GO-0019725)		310	0.44270018	1.1995108	0.08494209	0.40783218	1.0	1728	tags=15%, list=8%, signal=16%
NUCLEOBASE-CONTAINING_SMALL_MOLECULE_METABOLIC_PROCESS(GO-0055086)	NUCLEOBASE-CONTAINING_SMALL_MOLECULE_METABOLIC_PROCESS(GO-0055086)		367	0.42955202	1.1966345	0.07522124	0.41149583	1.0	1114	tags=13%, list=5%, signal=14%
CELL_PROJECTION_ASSEMBLY(GO-0030031)	CELL_PROJECTION_ASSEMBLY(GO-0030031)		69	0.5354621	1.1958126	0.20327869	0.4119357	1.0	1513	tags=10%, list=7%, signal=11%
CERAMIDE_METABOLIC_PROCESS(GO-0006672)	CERAMIDE_METABOLIC_PROCESS(GO-0006672)		27	0.5997119	1.1956509	0.21883656	0.41115573	1.0	1901	tags=22%, list=9%, signal=24%
CELL_RECOGNITION(GO-0008037)	CELL_RECOGNITION(GO-0008037)		32	0.60714054	1.1933388	0.26815644	0.41397655	1.0	2939	tags=34%, list=14%, signal=40%
NEGATIVE_REGULATION_OF_HYDROLASE_ACTIVITY(GO-0051346)	NEGATIVE_REGULATION_OF_HYDROLASE_ACTIVITY(GO-0051346)		150	0.47596252	1.1924056	0.15841584	0.41451824	1.0	1032	tags=9%, list=5%, signal=10%
ACTIVATION_OF_PHOSPHOLIPASE_C_ACTIVITY(GO-0007202)	ACTIVATION_OF_PHOSPHOLIPASE_C_ACTIVITY(GO-0007202)		83	0.522417	1.1914407	0.20807454	0.41500834	1.0	598	tags=8%, list=3%, signal=9%
REGULATION_OF_RECEPTOR_ACTIVITY(GO-0010469)	REGULATION_OF_RECEPTOR_ACTIVITY(GO-0010469)		49	0.55263716	1.1906235	0.1981132	0.41537258	1.0	1591	tags=10%, list=8%, signal=11%
PROTON_TRANSPORT(GO-0015992)	PROTON_TRANSPORT(GO-0015992)		30	0.6030511	1.1903695	0.24411765	0.4147354	1.0	1105	tags=20%, list=5%, signal=21%
ARTERY_MORPHOGENESIS(GO-0048844)	ARTERY_MORPHOGENESIS(GO-0048844)		17	0.64977103	1.1878086	0.27058825	0.4180562	1.0	1943	tags=47%, list=10%, signal=52%
REGULATION_OF_DEFENSE_RESPONSE_TO_VIRUS_BY_HOST(GO-0050691)	REGULATION_OF_DEFENSE_RESPONSE_TO_VIRUS_BY_HOST(GO-0050691)		15	0.6389057	1.1862522	0.2546917	0.41968992	1.0	361	tags=7%, list=2%, signal=7%
MEMBRANE_LIPID_METABOLIC_PROCESS(GO-0006643)	MEMBRANE_LIPID_METABOLIC_PROCESS(GO-0006643)		78	0.5110676	1.1860342	0.18120806	0.41900426	1.0	1901	tags=18%, list=9%, signal=20%
ER_TO_GOLGI_VESICLE-MEDIATED_TRANSPORT(GO-0006888)	ER_TO_GOLGI_VESICLE-MEDIATED_TRANSPORT(GO-0006888)		28	0.5846547	1.1830128	0.23705722	0.42289034	1.0	1045	tags=25%, list=5%, signal=26%
REGULATION_OF_MUSCLE_CELL_DIFFERENTIATION(GO-0051147)	REGULATION_OF_MUSCLE_CELL_DIFFERENTIATION(GO-0051147)		65	0.52048725	1.182154	0.2005814	0.4233286	1.0	1291	tags=26%, list=6%, signal=28%
ENDOSOME_TRANSPORT(GO-0016197)	ENDOSOME_TRANSPORT(GO-0016197)		99	0.49682233	1.1819437	0.18927445	0.42259696	1.0	2172	tags=33%, list=11%, signal=37%
HETEROCYCLE_METABOLIC_PROCESS(GO-0046483)	HETEROCYCLE_METABOLIC_PROCESS(GO-0046483)		447	0.41730094	1.1795989	0.061032865	0.42561284	1.0	1328	tags=13%, list=6%, signal=13%
CELLULAR_RESPONSE_TO_HORMONE_STIMULUS(GO-0032870)	CELLULAR_RESPONSE_TO_HORMONE_STIMULUS(GO-0032870)		254	0.44340727	1.1757139	0.11660777	0.43124005	1.0	1701	tags=20%, list=8%, signal=21%
POSITIVE_REGULATION_OF_PEPTIDYL-TYROSINE_PHOSPHORYLATION(GO-0050731)	POSITIVE_REGULATION_OF_PEPTIDYL-TYROSINE_PHOSPHORYLATION(GO-0050731)		69	0.50711215	1.1733778	0.2056962	0.4342837	1.0	1317	tags=22%, list=6%, signal=23%
PLASMA_LIPOPROTEIN_PARTICLE_CLEARANCE(GO-0034381)	PLASMA_LIPOPROTEIN_PARTICLE_CLEARANCE(GO-0034381)		18	0.62254757	1.1720376	0.26345608	0.4355368	1.0	321	tags=11%, list=2%, signal=11%
REGULATION_OF_DEFENSE_RESPONSE_TO_VIRUS(GO-0050688)	REGULATION_OF_DEFENSE_RESPONSE_TO_VIRUS(GO-0050688)		48	0.5334709	1.1707449	0.24397591	0.4366387	1.0	1328	tags=13%, list=6%, signal=13%
GLUCOSE_CATABOLIC_PROCESS(GO-0006007)	GLUCOSE_CATABOLIC_PROCESS(GO-0006007)		31	0.56596464	1.1702495	0.25	0.43635532	1.0	1111	tags=32%, list=5%, signal=34%
REGULATION_OF_SMOOTH_MUSCLE_CELL_PROLIFERATION(GO-0048660)	REGULATION_OF_SMOOTH_MUSCLE_CELL_PROLIFERATION(GO-0048660)		32	0.5662944	1.1692342	0.25153375	0.43700927	1.0	1297	tags=22%, list=6%, signal=23%
PURINE_NUCLEOTIDE_BIOSYNTHETIC_PROCESS(GO-0006164)	PURINE_NUCLEOTIDE_BIOSYNTHETIC_PROCESS(GO-0006164)		67	0.51199836	1.1668457	0.24169184	0.43996432	1.0	1111	tags=24%, list=5%, signal=25%
POSITIVE_REGULATION_OF_CELL_ADHESION(GO-0045785)	POSITIVE_REGULATION_OF_CELL_ADHESION(GO-0045785)		59	0.53224826	1.164298	0.23708206	0.44322315	1.0	1811	tags=31%, list=9%, signal=33%
MESODERM_DEVELOPMENT(GO-0007498)	MESODERM_DEVELOPMENT(GO-0007498)		32	0.5684591	1.1614858	0.2580645	0.44716585	1.0	277	tags=6%, list=1%, signal=6%
EMBRYO_DEVELOPMENT(GO-0009790)	EMBRYO_DEVELOPMENT(GO-0009790)		212	0.44227028	1.1613433	0.14736842	0.446365	1.0	1394	tags=16%, list=7%, signal=17%
MONOCARBOXYLIC_ACID_TRANSPORT(GO-0015718)	MONOCARBOXYLIC_ACID_TRANSPORT(GO-0015718)		48	0.53778976	1.1606866	0.24709302	0.44646135	1.0	2230	tags=25%, list=11%, signal=28%
SMALL_GTPASE_MEDIATED_SIGNAL_TRANSDUCTION(GO-0007264)	SMALL_GTPASE_MEDIATED_SIGNAL_TRANSDUCTION(GO-0007264)		205	0.44305784	1.1596032	0.19217081	0.44738838	1.0	1592	tags=19%, list=8%, signal=20%
REGULATION_OF_T_CELL_PROLIFERATION(GO-0042129)	REGULATION_OF_T_CELL_PROLIFERATION(GO-0042129)		48	0.53797954	1.1585495	0.25	0.44812727	1.0	767	tags=10%, list=4%, signal=11%
SENSORY_PERCEPTION_OF_CHEMICAL_STIMULUS(GO-0007606)	SENSORY_PERCEPTION_OF_CHEMICAL_STIMULUS(GO-0007606)		37	0.558882	1.157088	0.26541555	0.44947937	1.0	684	tags=5%, list=3%, signal=6%
POSITIVE_REGULATION_OF_TUMOR_NECROSIS_FACTOR_PRODUCTION(GO-0032760)	POSITIVE_REGULATION_OF_TUMOR_NECROSIS_FACTOR_PRODUCTION(GO-0032760)		17	0.62761354	1.1565222	0.30232558	0.4494876	1.0	2533	tags=24%, list=12%, signal=27%
POSITIVE_REGULATION_OF_CHEMOKINE_PRODUCTION(GO-0032722)	POSITIVE_REGULATION_OF_CHEMOKINE_PRODUCTION(GO-0032722)		19	0.59908974	1.155334	0.27005348	0.45042315	1.0	4621	tags=47%, list=23%, signal=61%
ACUTE_INFLAMMATORY_RESPONSE(GO-0002526)	ACUTE_INFLAMMATORY_RESPONSE(GO-0002526)		18	0.62485176	1.1524692	0.33239436	0.45454434	1.0	232	tags=6%, list=1%, signal=6%
EYE_MORPHOGENESIS(GO-0048592)	EYE_MORPHOGENESIS(GO-0048592)		45	0.54853565	1.1510098	0.2625	0.4560692	1.0	1134	tags=16%, list=6%, signal=16%
DETECTION_OF_STIMULUS(GO-0051606)	DETECTION_OF_STIMULUS(GO-0051606)		94	0.48933712	1.1497831	0.24271844	0.45702133	1.0	2291	tags=10%, list=11%, signal=11%
GLYCOGEN_CATABOLIC_PROCESS(GO-0005980)	GLYCOGEN_CATABOLIC_PROCESS(GO-0005980)		16	0.6324175	1.1489302	0.31436315	0.45749623	1.0	499	tags=31%, list=2%, signal=32%
REGULATION_OF_TYROSINE_PHOSPHORYLATION_OF_STAT3_PROTEIN(GO-0042516)	REGULATION_OF_TYROSINE_PHOSPHORYLATION_OF_STAT3_PROTEIN(GO-0042516)		22	0.61082023	1.1481941	0.2820513	0.45772788	1.0	2789	tags=32%, list=14%, signal=37%
CELL_GROWTH(GO-0016049)	CELL_GROWTH(GO-0016049)		30	0.5707968	1.1477697	0.2717087	0.45731935	1.0	1463	tags=20%, list=7%, signal=22%
REGULATION_OF_GLYCOGEN_BIOSYNTHETIC_PROCESS(GO-0005979)	REGULATION_OF_GLYCOGEN_BIOSYNTHETIC_PROCESS(GO-0005979)		17	0.61138874	1.1471596	0.2917847	0.45738393	1.0	2242	tags=41%, list=11%, signal=46%
REGULATION_OF_CATION_CHANNEL_ACTIVITY(GO-2001257)	REGULATION_OF_CATION_CHANNEL_ACTIVITY(GO-2001257)		21	0.58979833	1.1455787	0.2689295	0.45918614	1.0	1186	tags=19%, list=6%, signal=20%
NEGATIVE_REGULATION_OF_CYTOKINE_BIOSYNTHETIC_PROCESS(GO-0042036)	NEGATIVE_REGULATION_OF_CYTOKINE_BIOSYNTHETIC_PROCESS(GO-0042036)		17	0.61252683	1.1451823	0.31707317	0.4587752	1.0	5065	tags=47%, list=25%, signal=63%
ION_HOMEOSTASIS(GO-0050801)	ION_HOMEOSTASIS(GO-0050801)		295	0.418966	1.1447645	0.172	0.45844603	1.0	1728	tags=13%, list=8%, signal=14%
REGULATION_OF_SYNAPSE_ORGANIZATION(GO-0050807)	REGULATION_OF_SYNAPSE_ORGANIZATION(GO-0050807)		23	0.60605145	1.1431406	0.3160763	0.46040118	1.0	1161	tags=13%, list=6%, signal=14%
SPHINGOLIPID_METABOLIC_PROCESS(GO-0006665)	SPHINGOLIPID_METABOLIC_PROCESS(GO-0006665)		71	0.50945395	1.1385458	0.2685185	0.4675584	1.0	1901	tags=18%, list=9%, signal=20%
CELLULAR_ION_HOMEOSTASIS(GO-0006873)	CELLULAR_ION_HOMEOSTASIS(GO-0006873)		276	0.4267868	1.13619	0.13306452	0.47076002	1.0	1728	tags=14%, list=8%, signal=15%
RETROGRADE_TRANSPORT__ENDOSOME_TO_GOLGI(GO-0042147)	RETROGRADE_TRANSPORT__ENDOSOME_TO_GOLGI(GO-0042147)		27	0.5730572	1.1356611	0.28698224	0.4705515	1.0	2664	tags=33%, list=13%, signal=38%
GLIAL_CELL_DIFFERENTIATION(GO-0010001)	GLIAL_CELL_DIFFERENTIATION(GO-0010001)		22	0.58826816	1.1351898	0.30701753	0.4702848	1.0	1808	tags=27%, list=9%, signal=30%
ENDOTHELIAL_CELL_MIGRATION(GO-0043542)	ENDOTHELIAL_CELL_MIGRATION(GO-0043542)		35	0.54574955	1.1341754	0.28242075	0.47103932	1.0	1297	tags=31%, list=6%, signal=34%
ANION_TRANSPORT(GO-0006820)	ANION_TRANSPORT(GO-0006820)		109	0.46876213	1.1307364	0.24038461	0.4761871	1.0	2153	tags=19%, list=11%, signal=21%
POSITIVE_REGULATION_OF_RESPONSE_TO_DNA_DAMAGE_STIMULUS(GO-2001022)	POSITIVE_REGULATION_OF_RESPONSE_TO_DNA_DAMAGE_STIMULUS(GO-2001022)		36	0.54433185	1.126798	0.28901735	0.48216337	1.0	120	tags=6%, list=1%, signal=6%
REGULATION_OF_RESPONSE_TO_STRESS(GO-0080134)	REGULATION_OF_RESPONSE_TO_STRESS(GO-0080134)		461	0.39990878	1.1265203	0.0964467	0.4815511	1.0	1329	tags=13%, list=7%, signal=13%
ALCOHOL_CATABOLIC_PROCESS(GO-0046164)	ALCOHOL_CATABOLIC_PROCESS(GO-0046164)		44	0.5279666	1.125984	0.27855152	0.48142093	1.0	814	tags=20%, list=4%, signal=21%
RELEASE_OF_SEQUESTERED_CALCIUM_ION_INTO_CYTOSOL(GO-0051209)	RELEASE_OF_SEQUESTERED_CALCIUM_ION_INTO_CYTOSOL(GO-0051209)		20	0.5943483	1.1232052	0.30057803	0.48531768	1.0	67	tags=5%, list=0%, signal=5%
CELLULAR_RESPONSE_TO_CYTOKINE_STIMULUS(GO-0071345)	CELLULAR_RESPONSE_TO_CYTOKINE_STIMULUS(GO-0071345)		275	0.41916925	1.1225319	0.20425531	0.4855685	1.0	1307	tags=13%, list=6%, signal=14%
POSITIVE_REGULATION_OF_JNK_CASCADE(GO-0046330)	POSITIVE_REGULATION_OF_JNK_CASCADE(GO-0046330)		30	0.55660856	1.1208619	0.31321838	0.48750904	1.0	2891	tags=27%, list=14%, signal=31%
REGULATION_OF_DENDRITE_MORPHOGENESIS(GO-0048814)	REGULATION_OF_DENDRITE_MORPHOGENESIS(GO-0048814)		19	0.58059096	1.1198969	0.27864584	0.4881233	1.0	1509	tags=26%, list=7%, signal=28%
REGULATION_OF_CANONICAL_WNT_RECEPTOR_SIGNALING_PATHWAY(GO-0060828)	REGULATION_OF_CANONICAL_WNT_RECEPTOR_SIGNALING_PATHWAY(GO-0060828)		86	0.47558185	1.1191291	0.28840125	0.48844337	1.0	2182	tags=33%, list=11%, signal=36%
HORMONE-MEDIATED_SIGNALING_PATHWAY(GO-0009755)	HORMONE-MEDIATED_SIGNALING_PATHWAY(GO-0009755)		24	0.56914145	1.1189945	0.29234973	0.48758405	1.0	2313	tags=38%, list=11%, signal=42%
POSITIVE_REGULATION_OF_LYMPHOCYTE_DIFFERENTIATION(GO-0045621)	POSITIVE_REGULATION_OF_LYMPHOCYTE_DIFFERENTIATION(GO-0045621)		27	0.55122894	1.1189655	0.31728044	0.4865294	1.0	2511	tags=19%, list=12%, signal=21%
SUPEROXIDE_METABOLIC_PROCESS(GO-0006801)	SUPEROXIDE_METABOLIC_PROCESS(GO-0006801)		19	0.5947531	1.1171443	0.33783785	0.4886937	1.0	2542	tags=32%, list=12%, signal=36%
POLYSACCHARIDE_METABOLIC_PROCESS(GO-0005976)	POLYSACCHARIDE_METABOLIC_PROCESS(GO-0005976)		68	0.48576802	1.1168019	0.3021148	0.4882582	1.0	2097	tags=32%, list=10%, signal=36%
REGULATION_OF_LIPID_KINASE_ACTIVITY(GO-0043550)	REGULATION_OF_LIPID_KINASE_ACTIVITY(GO-0043550)		25	0.57269824	1.1142284	0.32186732	0.4919779	1.0	1752	tags=44%, list=9%, signal=48%
CAMP-MEDIATED_SIGNALING(GO-0019933)	CAMP-MEDIATED_SIGNALING(GO-0019933)		62	0.50626385	1.1130947	0.3197492	0.49286726	1.0	359	tags=6%, list=2%, signal=7%
IN_UTERO_EMBRYONIC_DEVELOPMENT(GO-0001701)	IN_UTERO_EMBRYONIC_DEVELOPMENT(GO-0001701)		33	0.5333425	1.1128004	0.32947975	0.4923085	1.0	1203	tags=15%, list=6%, signal=16%
REGULATION_OF_OSTEOCLAST_DIFFERENTIATION(GO-0045670)	REGULATION_OF_OSTEOCLAST_DIFFERENTIATION(GO-0045670)		20	0.5737608	1.1124657	0.32904884	0.49186742	1.0	2443	tags=20%, list=12%, signal=23%
REGULATION_OF_LIPID_BIOSYNTHETIC_PROCESS(GO-0046890)	REGULATION_OF_LIPID_BIOSYNTHETIC_PROCESS(GO-0046890)		52	0.5086784	1.1075039	0.31073445	0.5000219	1.0	1147	tags=17%, list=6%, signal=18%
PROTEIN_KINASE_B_SIGNALING_CASCADE(GO-0043491)	PROTEIN_KINASE_B_SIGNALING_CASCADE(GO-0043491)		15	0.58899313	1.106391	0.3403694	0.5010375	1.0	2447	tags=47%, list=12%, signal=53%
RESPONSE_TO_HYPOXIA(GO-0001666)	RESPONSE_TO_HYPOXIA(GO-0001666)		77	0.48440847	1.1049737	0.28353658	0.5024822	1.0	1878	tags=34%, list=9%, signal=37%
PYRIMIDINE_NUCLEOSIDE_CATABOLIC_PROCESS(GO-0046135)	PYRIMIDINE_NUCLEOSIDE_CATABOLIC_PROCESS(GO-0046135)		20	0.5832321	1.1030191	0.3434903	0.5050801	1.0	1323	tags=10%, list=6%, signal=11%
TRANSMEMBRANE_RECEPTOR_PROTEIN_TYROSINE_KINASE_SIGNALING_PATHWAY(GO-0007169)	TRANSMEMBRANE_RECEPTOR_PROTEIN_TYROSINE_KINASE_SIGNALING_PATHWAY(GO-0007169)		445	0.39193177	1.1015447	0.15246637	0.5066733	1.0	1954	tags=22%, list=10%, signal=24%
REGULATION_OF_MORPHOGENESIS_OF_A_BRANCHING_STRUCTURE(GO-0060688)	REGULATION_OF_MORPHOGENESIS_OF_A_BRANCHING_STRUCTURE(GO-0060688)		19	0.57841295	1.1013365	0.35672516	0.5058616	1.0	1317	tags=16%, list=6%, signal=17%
ENTRY_INTO_HOST_CELL(GO-0030260)	ENTRY_INTO_HOST_CELL(GO-0030260)		15	0.6083705	1.1004219	0.34464753	0.5065489	1.0	978	tags=20%, list=5%, signal=21%
REGULATION_OF_ION_TRANSMEMBRANE_TRANSPORT(GO-0034765)	REGULATION_OF_ION_TRANSMEMBRANE_TRANSPORT(GO-0034765)		54	0.47630176	1.100169	0.27828747	0.5058731	1.0	1372	tags=17%, list=7%, signal=18%
REGULATION_OF_CDC42_GTPASE_ACTIVITY(GO-0043088)	REGULATION_OF_CDC42_GTPASE_ACTIVITY(GO-0043088)		15	0.5912798	1.0988219	0.36549708	0.50729626	1.0	1770	tags=27%, list=9%, signal=29%
PROTEIN_HOMOOLIGOMERIZATION(GO-0051260)	PROTEIN_HOMOOLIGOMERIZATION(GO-0051260)		74	0.48135537	1.098632	0.29909366	0.5065316	1.0	1296	tags=16%, list=6%, signal=17%
NEGATIVE_REGULATION_OF_TRANSPORT(GO-0051051)	NEGATIVE_REGULATION_OF_TRANSPORT(GO-0051051)		134	0.44632888	1.0975924	0.26245847	0.5072664	1.0	1658	tags=12%, list=8%, signal=13%
ENERGY_RESERVE_METABOLIC_PROCESS(GO-0006112)	ENERGY_RESERVE_METABOLIC_PROCESS(GO-0006112)		119	0.45903277	1.0965004	0.2857143	0.5080874	1.0	1927	tags=25%, list=9%, signal=28%
POSITIVE_REGULATION_OF_PHOSPHOLIPASE_C_ACTIVITY(GO-0010863)	POSITIVE_REGULATION_OF_PHOSPHOLIPASE_C_ACTIVITY(GO-0010863)		89	0.47485542	1.0943598	0.33105803	0.51115984	1.0	833	tags=10%, list=4%, signal=10%
LEUKOCYTE_CHEMOTAXIS(GO-0030595)	LEUKOCYTE_CHEMOTAXIS(GO-0030595)		49	0.4857919	1.0924405	0.30532214	0.51355517	1.0	1678	tags=14%, list=8%, signal=16%
POSITIVE_REGULATION_OF_T_CELL_DIFFERENTIATION(GO-0045582)	POSITIVE_REGULATION_OF_T_CELL_DIFFERENTIATION(GO-0045582)		26	0.5528861	1.0917541	0.34911242	0.51366055	1.0	2511	tags=19%, list=12%, signal=22%
STEROID_HORMONE_MEDIATED_SIGNALING_PATHWAY(GO-0043401)	STEROID_HORMONE_MEDIATED_SIGNALING_PATHWAY(GO-0043401)		15	0.5986702	1.0909709	0.3868421	0.5141423	1.0	3101	tags=40%, list=15%, signal=47%
REGULATION_OF_DENDRITE_DEVELOPMENT(GO-0050773)	REGULATION_OF_DENDRITE_DEVELOPMENT(GO-0050773)		26	0.5525652	1.0902066	0.30812326	0.5145004	1.0	1509	tags=23%, list=7%, signal=25%
REGULATION_OF_CIRCADIAN_RHYTHM(GO-0042752)	REGULATION_OF_CIRCADIAN_RHYTHM(GO-0042752)		15	0.5911403	1.0891227	0.38547486	0.51529396	1.0	3225	tags=40%, list=16%, signal=47%
POSITIVE_REGULATION_OF_TRANSFERASE_ACTIVITY(GO-0051347)	POSITIVE_REGULATION_OF_TRANSFERASE_ACTIVITY(GO-0051347)		311	0.3947954	1.0864711	0.22348484	0.51894224	1.0	1701	tags=22%, list=8%, signal=23%
CYTOSOLIC_CALCIUM_ION_HOMEOSTASIS(GO-0051480)	CYTOSOLIC_CALCIUM_ION_HOMEOSTASIS(GO-0051480)		90	0.458687	1.0864019	0.3123123	0.5179705	1.0	860	tags=8%, list=4%, signal=8%
INTRACELLULAR_PROTEIN_KINASE_CASCADE(GO-0007243)	INTRACELLULAR_PROTEIN_KINASE_CASCADE(GO-0007243)		261	0.41358587	1.086287	0.24045801	0.517056	1.0	2482	tags=24%, list=12%, signal=27%
REGULATION_OF_KINASE_ACTIVITY(GO-0043549)	REGULATION_OF_KINASE_ACTIVITY(GO-0043549)		433	0.383615	1.0823891	0.22429906	0.52332497	1.0	1672	tags=21%, list=8%, signal=22%
CELLULAR_RESPONSE_TO_GROWTH_FACTOR_STIMULUS(GO-0071363)	CELLULAR_RESPONSE_TO_GROWTH_FACTOR_STIMULUS(GO-0071363)		174	0.4226103	1.0820684	0.27941176	0.5228431	1.0	1225	tags=15%, list=6%, signal=16%
CALCIUM_ION_TRANSPORT_INTO_CYTOSOL(GO-0060402)	CALCIUM_ION_TRANSPORT_INTO_CYTOSOL(GO-0060402)		27	0.5568355	1.0812731	0.36190477	0.5232467	1.0	2342	tags=19%, list=11%, signal=21%
REGULATION_OF_CYTOKINE_PRODUCTION(GO-0001817)	REGULATION_OF_CYTOKINE_PRODUCTION(GO-0001817)		236	0.41850227	1.081204	0.26217228	0.5222645	1.0	1878	tags=14%, list=9%, signal=15%
POSITIVE_REGULATION_OF_KINASE_ACTIVITY(GO-0033674)	POSITIVE_REGULATION_OF_KINASE_ACTIVITY(GO-0033674)		305	0.39189792	1.0801606	0.21982759	0.52320397	1.0	1701	tags=22%, list=8%, signal=23%
ACTIVATION_OF_PROTEIN_KINASE_ACTIVITY(GO-0032147)	ACTIVATION_OF_PROTEIN_KINASE_ACTIVITY(GO-0032147)		164	0.4335568	1.0782605	0.3152174	0.5256736	1.0	1701	tags=20%, list=8%, signal=22%
REGULATION_OF_T_CELL_DIFFERENTIATION(GO-0045580)	REGULATION_OF_T_CELL_DIFFERENTIATION(GO-0045580)		40	0.5104382	1.078021	0.33819243	0.5250124	1.0	2511	tags=15%, list=12%, signal=17%
MEMBRANE_PROTEIN_ECTODOMAIN_PROTEOLYSIS(GO-0006509)	MEMBRANE_PROTEIN_ECTODOMAIN_PROTEOLYSIS(GO-0006509)		18	0.57859004	1.0770103	0.3837838	0.52578425	1.0	487	tags=17%, list=2%, signal=17%
REGULATION_OF_ACTIN_CYTOSKELETON_ORGANIZATION(GO-0032956)	REGULATION_OF_ACTIN_CYTOSKELETON_ORGANIZATION(GO-0032956)		94	0.45617333	1.0765313	0.30650154	0.52557737	1.0	1049	tags=14%, list=5%, signal=15%
RESPONSE_TO_ABIOTIC_STIMULUS(GO-0009628)	RESPONSE_TO_ABIOTIC_STIMULUS(GO-0009628)		248	0.40791425	1.0758579	0.26217228	0.5257892	1.0	1658	tags=13%, list=8%, signal=14%
REGULATION_OF_RAS_PROTEIN_SIGNAL_TRANSDUCTION(GO-0046578)	REGULATION_OF_RAS_PROTEIN_SIGNAL_TRANSDUCTION(GO-0046578)		120	0.43931636	1.0701241	0.3116883	0.5355932	1.0	1986	tags=21%, list=10%, signal=23%
CYCLIC-NUCLEOTIDE-MEDIATED_SIGNALING(GO-0019935)	CYCLIC-NUCLEOTIDE-MEDIATED_SIGNALING(GO-0019935)		101	0.44818062	1.0678835	0.29333332	0.5389471	1.0	1621	tags=9%, list=8%, signal=10%
ANTI-APOPTOSIS(GO-0006916)	ANTI-APOPTOSIS(GO-0006916)		154	0.41416213	1.0668285	0.27597404	0.5398174	1.0	1297	tags=16%, list=6%, signal=17%
REGULATION_OF_PHOSPHOLIPASE_ACTIVITY(GO-0010517)	REGULATION_OF_PHOSPHOLIPASE_ACTIVITY(GO-0010517)		101	0.45038098	1.0656707	0.32937685	0.5409159	1.0	1701	tags=14%, list=8%, signal=15%
CELLULAR_LIPID_METABOLIC_PROCESS(GO-0044255)	CELLULAR_LIPID_METABOLIC_PROCESS(GO-0044255)		447	0.38065833	1.0650657	0.2967033	0.5410442	1.0	1927	tags=18%, list=9%, signal=19%
NOTCH_RECEPTOR_PROCESSING(GO-0007220)	NOTCH_RECEPTOR_PROCESSING(GO-0007220)		15	0.5784174	1.0629892	0.40102828	0.54406923	1.0	607	tags=13%, list=3%, signal=14%
REGULATION_OF_PROTEIN_KINASE_ACTIVITY(GO-0045859)	REGULATION_OF_PROTEIN_KINASE_ACTIVITY(GO-0045859)		412	0.3827819	1.0624162	0.27705628	0.54405373	1.0	1672	tags=20%, list=8%, signal=22%
SPROUTING_ANGIOGENESIS(GO-0002040)	SPROUTING_ANGIOGENESIS(GO-0002040)		25	0.5465451	1.0608977	0.3937677	0.5459199	1.0	1738	tags=36%, list=9%, signal=39%
POSITIVE_REGULATION_OF_PROTEIN_KINASE_ACTIVITY(GO-0045860)	POSITIVE_REGULATION_OF_PROTEIN_KINASE_ACTIVITY(GO-0045860)		293	0.3886395	1.0608206	0.29098362	0.5449605	1.0	1701	tags=22%, list=8%, signal=23%
SYNAPTIC_TRANSMISSION(GO-0007268)	SYNAPTIC_TRANSMISSION(GO-0007268)		393	0.38059366	1.060709	0.2798354	0.54404426	1.0	1650	tags=10%, list=8%, signal=10%
REGULATION_OF_GLUCOSE_METABOLIC_PROCESS(GO-0010906)	REGULATION_OF_GLUCOSE_METABOLIC_PROCESS(GO-0010906)		40	0.4956999	1.059816	0.38616714	0.5446304	1.0	2242	tags=33%, list=11%, signal=36%
RESPONSE_TO_PEPTIDE_HORMONE_STIMULUS(GO-0043434)	RESPONSE_TO_PEPTIDE_HORMONE_STIMULUS(GO-0043434)		205	0.4051011	1.0593586	0.29277566	0.5443358	1.0	1701	tags=18%, list=8%, signal=19%
TRANSMISSION_OF_NERVE_IMPULSE(GO-0019226)	TRANSMISSION_OF_NERVE_IMPULSE(GO-0019226)		414	0.37624446	1.0593456	0.264574	0.5432663	1.0	1650	tags=10%, list=8%, signal=11%
POSITIVE_REGULATION_OF_PHOSPHOLIPASE_ACTIVITY(GO-0010518)	POSITIVE_REGULATION_OF_PHOSPHOLIPASE_ACTIVITY(GO-0010518)		95	0.4491577	1.0570549	0.33222592	0.54684794	1.0	1701	tags=14%, list=8%, signal=15%
HETEROPHILIC_CELL-CELL_ADHESION(GO-0007157)	HETEROPHILIC_CELL-CELL_ADHESION(GO-0007157)		17	0.5568833	1.0546268	0.36712328	0.55033076	1.0	767	tags=12%, list=4%, signal=12%
NEGATIVE_REGULATION_OF_ENDOPEPTIDASE_ACTIVITY(GO-0010951)	NEGATIVE_REGULATION_OF_ENDOPEPTIDASE_ACTIVITY(GO-0010951)		78	0.4517639	1.0529689	0.35474005	0.55240715	1.0	1032	tags=12%, list=5%, signal=12%
REGULATION_OF_NEURON_PROJECTION_DEVELOPMENT(GO-0010975)	REGULATION_OF_NEURON_PROJECTION_DEVELOPMENT(GO-0010975)		93	0.44893137	1.051245	0.37216827	0.55481863	1.0	1672	tags=18%, list=8%, signal=20%
LEARNING(GO-0007612)	LEARNING(GO-0007612)		21	0.5344664	1.0501822	0.37534246	0.55588704	1.0	1943	tags=19%, list=10%, signal=21%
MEMBRANE_PROTEIN_PROTEOLYSIS(GO-0033619)	MEMBRANE_PROTEIN_PROTEOLYSIS(GO-0033619)		26	0.5384414	1.0498137	0.3888889	0.5554975	1.0	2015	tags=27%, list=10%, signal=30%
REGULATION_OF_T_CELL_ACTIVATION(GO-0050863)	REGULATION_OF_T_CELL_ACTIVATION(GO-0050863)		145	0.41020578	1.0470186	0.33783785	0.5597421	1.0	1658	tags=13%, list=8%, signal=14%
TRANSMEMBRANE_RECEPTOR_PROTEIN_SERINE-THREONINE_KINASE_SIGNALING_PATHWAY(GO-0007178)	TRANSMEMBRANE_RECEPTOR_PROTEIN_SERINE-THREONINE_KINASE_SIGNALING_PATHWAY(GO-0007178)		82	0.44423038	1.0467052	0.35220125	0.55923057	1.0	1431	tags=20%, list=7%, signal=21%
FATTY_ACID_BETA-OXIDATION(GO-0006635)	FATTY_ACID_BETA-OXIDATION(GO-0006635)		33	0.5046969	1.0385576	0.36526945	0.57500345	1.0	2753	tags=48%, list=13%, signal=56%
NEGATIVE_REGULATION_OF_PEPTIDASE_ACTIVITY(GO-0010466)	NEGATIVE_REGULATION_OF_PEPTIDASE_ACTIVITY(GO-0010466)		81	0.4491517	1.038362	0.37666667	0.5742724	1.0	1032	tags=11%, list=5%, signal=12%
REGULATION_OF_ESTABLISHMENT_OF_PROTEIN_LOCALIZATION_IN_PLASMA_MEMBRANE(GO-0090003)	REGULATION_OF_ESTABLISHMENT_OF_PROTEIN_LOCALIZATION_IN_PLASMA_MEMBRANE(GO-0090003)		19	0.5560507	1.036975	0.4131054	0.57594085	1.0	1954	tags=37%, list=10%, signal=41%
REGULATION_OF_SYNAPTIC_TRANSMISSION(GO-0050804)	REGULATION_OF_SYNAPTIC_TRANSMISSION(GO-0050804)		49	0.4765762	1.036017	0.38	0.5767818	1.0	1532	tags=18%, list=7%, signal=20%
REGULATION_OF_ACTIN_POLYMERIZATION_OR_DEPOLYMERIZATION(GO-0008064)	REGULATION_OF_ACTIN_POLYMERIZATION_OR_DEPOLYMERIZATION(GO-0008064)		38	0.49127284	1.0357662	0.40289855	0.5761064	1.0	736	tags=11%, list=4%, signal=11%
REGULATION_OF_PLASMA_LIPOPROTEIN_PARTICLE_LEVELS(GO-0097006)	REGULATION_OF_PLASMA_LIPOPROTEIN_PARTICLE_LEVELS(GO-0097006)		33	0.50579137	1.033559	0.40462428	0.57948416	1.0	321	tags=6%, list=2%, signal=6%
PROTEOGLYCAN_METABOLIC_PROCESS(GO-0006029)	PROTEOGLYCAN_METABOLIC_PROCESS(GO-0006029)		28	0.51195407	1.0335426	0.3942029	0.578374	1.0	2315	tags=21%, list=11%, signal=24%
RECEPTOR-MEDIATED_ENDOCYTOSIS(GO-0006898)	RECEPTOR-MEDIATED_ENDOCYTOSIS(GO-0006898)		66	0.45075586	1.0326594	0.37654322	0.5789859	1.0	1156	tags=11%, list=6%, signal=11%
NEGATIVE_REGULATION_OF_LIPID_METABOLIC_PROCESS(GO-0045833)	NEGATIVE_REGULATION_OF_LIPID_METABOLIC_PROCESS(GO-0045833)		32	0.49395934	1.0319514	0.3808219	0.579116	1.0	1658	tags=25%, list=8%, signal=27%
G-PROTEIN_SIGNALING__COUPLED_TO_CAMP_NUCLEOTIDE_SECOND_MESSENGER(GO-0007188)	G-PROTEIN_SIGNALING__COUPLED_TO_CAMP_NUCLEOTIDE_SECOND_MESSENGER(GO-0007188)		55	0.46462944	1.0316384	0.3628049	0.57855666	1.0	325	tags=5%, list=2%, signal=6%
REGULATION_OF_INNATE_IMMUNE_RESPONSE(GO-0045088)	REGULATION_OF_INNATE_IMMUNE_RESPONSE(GO-0045088)		166	0.4036442	1.0287259	0.39413682	0.5831523	1.0	1594	tags=14%, list=8%, signal=16%
BLOOD_VESSEL_ENDOTHELIAL_CELL_MIGRATION(GO-0043534)	BLOOD_VESSEL_ENDOTHELIAL_CELL_MIGRATION(GO-0043534)		15	0.5445579	1.0270541	0.44846797	0.58530486	1.0	1072	tags=40%, list=5%, signal=42%
ELEVATION_OF_CYTOSOLIC_CALCIUM_ION_CONCENTRATION(GO-0007204)	ELEVATION_OF_CYTOSOLIC_CALCIUM_ION_CONCENTRATION(GO-0007204)		82	0.4360451	1.0213526	0.36393443	0.5955361	1.0	860	tags=7%, list=4%, signal=8%
LIPID_TRANSPORT(GO-0006869)	LIPID_TRANSPORT(GO-0006869)		74	0.45211357	1.0201516	0.4144144	0.59674925	1.0	2425	tags=22%, list=12%, signal=24%
RESPONSE_TO_VIRUS(GO-0009615)	RESPONSE_TO_VIRUS(GO-0009615)		104	0.43018186	1.0193952	0.39864865	0.5971763	1.0	361	tags=7%, list=2%, signal=7%
CARBOHYDRATE_BIOSYNTHETIC_PROCESS(GO-0016051)	CARBOHYDRATE_BIOSYNTHETIC_PROCESS(GO-0016051)		122	0.4231583	1.0137511	0.37908497	0.6073151	1.0	1111	tags=16%, list=5%, signal=16%
RESPONSE_TO_GROWTH_FACTOR_STIMULUS(GO-0070848)	RESPONSE_TO_GROWTH_FACTOR_STIMULUS(GO-0070848)		182	0.39155582	1.013174	0.40076336	0.6073154	1.0	1225	tags=15%, list=6%, signal=16%
NEGATIVE_REGULATION_OF_PROTEIN_IMPORT_INTO_NUCLEUS(GO-0042308)	NEGATIVE_REGULATION_OF_PROTEIN_IMPORT_INTO_NUCLEUS(GO-0042308)		24	0.51655763	1.0116552	0.43362832	0.609413	1.0	3007	tags=46%, list=15%, signal=54%
RESPONSE_TO_DRUG(GO-0042493)	RESPONSE_TO_DRUG(GO-0042493)		86	0.43712306	1.0090451	0.40672782	0.61363065	1.0	2095	tags=24%, list=10%, signal=27%
POSITIVE_REGULATION_OF_FIBROBLAST_PROLIFERATION(GO-0048146)	POSITIVE_REGULATION_OF_FIBROBLAST_PROLIFERATION(GO-0048146)		24	0.52139574	1.0087368	0.4431818	0.6130838	1.0	1808	tags=46%, list=9%, signal=50%
FATTY_ACID_CATABOLIC_PROCESS(GO-0009062)	FATTY_ACID_CATABOLIC_PROCESS(GO-0009062)		39	0.48007917	1.0059389	0.43413174	0.6175927	1.0	2753	tags=44%, list=13%, signal=50%
MESONEPHROS_DEVELOPMENT(GO-0001823)	MESONEPHROS_DEVELOPMENT(GO-0001823)		16	0.5447436	1.0059233	0.45382586	0.6164472	1.0	4366	tags=44%, list=21%, signal=56%
ALCOHOL_METABOLIC_PROCESS(GO-0006066)	ALCOHOL_METABOLIC_PROCESS(GO-0006066)		242	0.37625277	1.0054156	0.42471042	0.6163497	1.0	1144	tags=12%, list=6%, signal=13%
ELECTRON_TRANSPORT_CHAIN(GO-0022900)	ELECTRON_TRANSPORT_CHAIN(GO-0022900)		83	0.43591616	1.0043471	0.40809968	0.6173478	1.0	2105	tags=29%, list=10%, signal=32%
REGULATION_OF_CYTOKINE_PRODUCTION_INVOLVED_IN_IMMUNE_RESPONSE(GO-0002718)	REGULATION_OF_CYTOKINE_PRODUCTION_INVOLVED_IN_IMMUNE_RESPONSE(GO-0002718)		26	0.5124703	1.0036103	0.4347826	0.6176424	1.0	2547	tags=27%, list=12%, signal=31%
RECEPTOR_INTERNALIZATION(GO-0031623)	RECEPTOR_INTERNALIZATION(GO-0031623)		27	0.50371337	1.0020033	0.45833334	0.61969167	1.0	1156	tags=11%, list=6%, signal=12%
REGULATION_OF_VESICLE-MEDIATED_TRANSPORT(GO-0060627)	REGULATION_OF_VESICLE-MEDIATED_TRANSPORT(GO-0060627)		116	0.40830168	1.0015857	0.4189189	0.6192899	1.0	1297	tags=16%, list=6%, signal=16%
GOLGI_VESICLE_TRANSPORT(GO-0048193)	GOLGI_VESICLE_TRANSPORT(GO-0048193)		113	0.40853837	0.9997309	0.43598616	0.621959	1.0	2121	tags=27%, list=10%, signal=30%
VENTRICULAR_SEPTUM_DEVELOPMENT(GO-0003281)	VENTRICULAR_SEPTUM_DEVELOPMENT(GO-0003281)		15	0.5434497	0.99922794	0.48177084	0.621948	1.0	1223	tags=40%, list=6%, signal=43%
PIGMENTATION(GO-0043473)	PIGMENTATION(GO-0043473)		29	0.49401692	0.99862665	0.41547278	0.6220186	1.0	1144	tags=17%, list=6%, signal=18%
FATTY_ACID_OXIDATION(GO-0019395)	FATTY_ACID_OXIDATION(GO-0019395)		43	0.46207875	0.99621224	0.42937854	0.6260299	1.0	2753	tags=40%, list=13%, signal=46%
NEGATIVE_REGULATION_OF_CELL_ADHESION(GO-0007162)	NEGATIVE_REGULATION_OF_CELL_ADHESION(GO-0007162)		52	0.459273	0.99582624	0.43421054	0.6256871	1.0	1297	tags=15%, list=6%, signal=16%
POSITIVE_REGULATION_OF_HYDROLASE_ACTIVITY(GO-0051345)	POSITIVE_REGULATION_OF_HYDROLASE_ACTIVITY(GO-0051345)		391	0.35807547	0.99402386	0.45495495	0.6281239	1.0	1604	tags=16%, list=8%, signal=17%
REGULATION_OF_PEPTIDYL-TYROSINE_PHOSPHORYLATION(GO-0050730)	REGULATION_OF_PEPTIDYL-TYROSINE_PHOSPHORYLATION(GO-0050730)		82	0.41510358	0.9923483	0.40797547	0.6304432	1.0	1613	tags=21%, list=8%, signal=22%
LIPID_OXIDATION(GO-0034440)	LIPID_OXIDATION(GO-0034440)		44	0.45765036	0.9904165	0.44720498	0.63316536	1.0	2753	tags=39%, list=13%, signal=45%
REGULATION_OF_STEROID_BIOSYNTHETIC_PROCESS(GO-0050810)	REGULATION_OF_STEROID_BIOSYNTHETIC_PROCESS(GO-0050810)		20	0.5237759	0.9901474	0.48450705	0.63250583	1.0	1147	tags=20%, list=6%, signal=21%
CELL_JUNCTION_ASSEMBLY(GO-0034329)	CELL_JUNCTION_ASSEMBLY(GO-0034329)		115	0.40532354	0.98909354	0.43042073	0.6336265	1.0	1297	tags=21%, list=6%, signal=22%
G-PROTEIN_SIGNALING__COUPLED_TO_CYCLIC_NUCLEOTIDE_SECOND_MESSENGER(GO-0007187)	G-PROTEIN_SIGNALING__COUPLED_TO_CYCLIC_NUCLEOTIDE_SECOND_MESSENGER(GO-0007187)		91	0.43198505	0.9866971	0.46945336	0.6375796	1.0	1621	tags=8%, list=8%, signal=8%
RESPONSE_TO_TEMPERATURE_STIMULUS(GO-0009266)	RESPONSE_TO_TEMPERATURE_STIMULUS(GO-0009266)		27	0.4852836	0.9863788	0.44705883	0.63713974	1.0	1931	tags=30%, list=9%, signal=33%
IRON_ION_HOMEOSTASIS(GO-0055072)	IRON_ION_HOMEOSTASIS(GO-0055072)		57	0.44646296	0.9858518	0.4382716	0.6370283	1.0	2516	tags=26%, list=12%, signal=30%
CELLULAR_IRON_ION_HOMEOSTASIS(GO-0006879)	CELLULAR_IRON_ION_HOMEOSTASIS(GO-0006879)		55	0.45033664	0.97924125	0.462908	0.64995724	1.0	1912	tags=22%, list=9%, signal=24%
POSITIVE_REGULATION_OF_FATTY_ACID_METABOLIC_PROCESS(GO-0045923)	POSITIVE_REGULATION_OF_FATTY_ACID_METABOLIC_PROCESS(GO-0045923)		15	0.53706014	0.9780361	0.48245615	0.6513752	1.0	2533	tags=33%, list=12%, signal=38%
CYTOKINE-MEDIATED_SIGNALING_PATHWAY(GO-0019221)	CYTOKINE-MEDIATED_SIGNALING_PATHWAY(GO-0019221)		232	0.36301568	0.9779191	0.51209676	0.65040934	1.0	1422	tags=14%, list=7%, signal=15%
AMINO_ACID_TRANSPORT(GO-0006865)	AMINO_ACID_TRANSPORT(GO-0006865)		74	0.4228918	0.97395825	0.4553846	0.6579715	1.0	1050	tags=12%, list=5%, signal=13%
POSITIVE_REGULATION_OF_PHOSPHORYLATION(GO-0042327)	POSITIVE_REGULATION_OF_PHOSPHORYLATION(GO-0042327)		179	0.37850663	0.9735148	0.48026314	0.6577676	1.0	1714	tags=22%, list=8%, signal=24%
METANEPHROS_DEVELOPMENT(GO-0001656)	METANEPHROS_DEVELOPMENT(GO-0001656)		36	0.46297026	0.9729905	0.47398844	0.6576076	1.0	1217	tags=17%, list=6%, signal=18%
ACTIVATION_OF_MAPKK_ACTIVITY(GO-0000186)	ACTIVATION_OF_MAPKK_ACTIVITY(GO-0000186)		34	0.47520882	0.9719955	0.4692082	0.6584787	1.0	1114	tags=18%, list=5%, signal=19%
RESPIRATORY_ELECTRON_TRANSPORT_CHAIN(GO-0022904)	RESPIRATORY_ELECTRON_TRANSPORT_CHAIN(GO-0022904)		83	0.43591616	0.97078866	0.5078864	0.65994805	1.0	2105	tags=29%, list=10%, signal=32%
NERVE_GROWTH_FACTOR_RECEPTOR_SIGNALING_PATHWAY(GO-0048011)	NERVE_GROWTH_FACTOR_RECEPTOR_SIGNALING_PATHWAY(GO-0048011)		210	0.37238863	0.97052085	0.48042706	0.659318	1.0	1883	tags=21%, list=9%, signal=23%
REGULATION_OF_PROTEIN_LOCALIZATION(GO-0032880)	REGULATION_OF_PROTEIN_LOCALIZATION(GO-0032880)		202	0.3710127	0.9695116	0.50896055	0.6602429	1.0	1217	tags=11%, list=6%, signal=11%
CARBOXYLIC_ACID_TRANSPORT(GO-0046942)	CARBOXYLIC_ACID_TRANSPORT(GO-0046942)		122	0.39515254	0.9660504	0.50352114	0.66652536	1.0	1352	tags=11%, list=7%, signal=12%
DICARBOXYLIC_ACID_METABOLIC_PROCESS(GO-0043648)	DICARBOXYLIC_ACID_METABOLIC_PROCESS(GO-0043648)		24	0.4933982	0.96487695	0.47851002	0.668045	1.0	222	tags=13%, list=1%, signal=13%
REGULATION_OF_INTRACELLULAR_PROTEIN_KINASE_CASCADE(GO-0010627)	REGULATION_OF_INTRACELLULAR_PROTEIN_KINASE_CASCADE(GO-0010627)		384	0.34673956	0.9644831	0.53218883	0.66762143	1.0	1629	tags=15%, list=8%, signal=16%
NEGATIVE_REGULATION_OF_PROTEIN_PHOSPHORYLATION(GO-0001933)	NEGATIVE_REGULATION_OF_PROTEIN_PHOSPHORYLATION(GO-0001933)		39	0.45877135	0.9640274	0.4620061	0.66731	1.0	1968	tags=31%, list=10%, signal=34%
REGULATION_OF_ACTIN_FILAMENT_POLYMERIZATION(GO-0030833)	REGULATION_OF_ACTIN_FILAMENT_POLYMERIZATION(GO-0030833)		32	0.4676066	0.9633511	0.5096419	0.66755754	1.0	2490	tags=25%, list=12%, signal=28%
REGULATION_OF_RHO_GTPASE_ACTIVITY(GO-0032319)	REGULATION_OF_RHO_GTPASE_ACTIVITY(GO-0032319)		73	0.4228449	0.9629682	0.5	0.6671482	1.0	1892	tags=19%, list=9%, signal=21%
TOLL_SIGNALING_PATHWAY(GO-0008063)	TOLL_SIGNALING_PATHWAY(GO-0008063)		72	0.41483328	0.9610096	0.4827586	0.6702422	1.0	1594	tags=21%, list=8%, signal=23%
OUTFLOW_TRACT_MORPHOGENESIS(GO-0003151)	OUTFLOW_TRACT_MORPHOGENESIS(GO-0003151)		22	0.49050233	0.9599994	0.5082873	0.67118907	1.0	1223	tags=27%, list=6%, signal=29%
REGULATION_OF_PHOSPHATIDYLINOSITOL_3-KINASE_ACTIVITY(GO-0043551)	REGULATION_OF_PHOSPHATIDYLINOSITOL_3-KINASE_ACTIVITY(GO-0043551)		20	0.51664025	0.9574068	0.53125	0.6755888	1.0	1561	tags=35%, list=8%, signal=38%
GONAD_DEVELOPMENT(GO-0008406)	GONAD_DEVELOPMENT(GO-0008406)		55	0.43490946	0.9560982	0.5014493	0.6775653	1.0	1147	tags=16%, list=6%, signal=17%
REGULATION_OF_RAS_GTPASE_ACTIVITY(GO-0032318)	REGULATION_OF_RAS_GTPASE_ACTIVITY(GO-0032318)		95	0.40607008	0.9556696	0.49840257	0.6773102	1.0	1986	tags=20%, list=10%, signal=22%
REGULATION_OF_NEUROGENESIS(GO-0050767)	REGULATION_OF_NEUROGENESIS(GO-0050767)		159	0.37584794	0.9518575	0.51839465	0.6845297	1.0	1272	tags=16%, list=6%, signal=17%
CELL_CYCLE_ARREST(GO-0007050)	CELL_CYCLE_ARREST(GO-0007050)		92	0.39346045	0.9516393	0.5154321	0.6838392	1.0	1956	tags=27%, list=10%, signal=30%
TRIF-DEPENDENT_TOLL-LIKE_RECEPTOR_SIGNALING_PATHWAY(GO-0035666)	TRIF-DEPENDENT_TOLL-LIKE_RECEPTOR_SIGNALING_PATHWAY(GO-0035666)		58	0.4301909	0.94998443	0.46783626	0.68622035	1.0	1594	tags=24%, list=8%, signal=26%
ACTIVATION_OF_PHOSPHOLIPASE_C_ACTIVITY_BY_G-PROTEIN_COUPLED_RECEPTOR_PROTEIN_SIGNALING_PATHWAY_COUPLED_TO_IP3_SECOND_MESSENGER(GO-0007200)	ACTIVATION_OF_PHOSPHOLIPASE_C_ACTIVITY_BY_G-PROTEIN_COUPLED_RECEPTOR_PROTEIN_SIGNALING_PATHWAY_COUPLED_TO_IP3_SECOND_MESSENGER(GO-0007200)		31	0.46630076	0.9492651	0.50591713	0.68651503	1.0	1186	tags=10%, list=6%, signal=10%
TOLL-LIKE_RECEPTOR_3_SIGNALING_PATHWAY(GO-0034138)	TOLL-LIKE_RECEPTOR_3_SIGNALING_PATHWAY(GO-0034138)		59	0.42842105	0.94899064	0.50591713	0.6859494	1.0	1594	tags=24%, list=8%, signal=26%
FOREBRAIN_DEVELOPMENT(GO-0030900)	FOREBRAIN_DEVELOPMENT(GO-0030900)		75	0.4149602	0.9486453	0.50793654	0.6854623	1.0	1161	tags=21%, list=6%, signal=23%
RAS_PROTEIN_SIGNAL_TRANSDUCTION(GO-0007265)	RAS_PROTEIN_SIGNAL_TRANSDUCTION(GO-0007265)		90	0.40171933	0.9481434	0.5416667	0.68532526	1.0	1340	tags=18%, list=7%, signal=19%
EPITHELIAL_TUBE_MORPHOGENESIS(GO-0060562)	EPITHELIAL_TUBE_MORPHOGENESIS(GO-0060562)		73	0.42558935	0.94668317	0.50162864	0.68721193	1.0	1072	tags=14%, list=5%, signal=14%
POSITIVE_REGULATION_OF_SMALL_GTPASE_MEDIATED_SIGNAL_TRANSDUCTION(GO-0051057)	POSITIVE_REGULATION_OF_SMALL_GTPASE_MEDIATED_SIGNAL_TRANSDUCTION(GO-0051057)		15	0.52543575	0.9456928	0.53089887	0.688108	1.0	2716	tags=33%, list=13%, signal=38%
DEVELOPMENT_OF_PRIMARY_SEXUAL_CHARACTERISTICS(GO-0045137)	DEVELOPMENT_OF_PRIMARY_SEXUAL_CHARACTERISTICS(GO-0045137)		61	0.42306605	0.9455976	0.52960527	0.68712556	1.0	1291	tags=16%, list=6%, signal=17%
REGULATION_OF_RHO_PROTEIN_SIGNAL_TRANSDUCTION(GO-0035023)	REGULATION_OF_RHO_PROTEIN_SIGNAL_TRANSDUCTION(GO-0035023)		84	0.41125327	0.9420307	0.5236486	0.6936726	1.0	1892	tags=19%, list=9%, signal=21%
REGULATION_OF_REACTIVE_OXYGEN_SPECIES_METABOLIC_PROCESS(GO-2000377)	REGULATION_OF_REACTIVE_OXYGEN_SPECIES_METABOLIC_PROCESS(GO-2000377)		35	0.4530827	0.9397225	0.5408451	0.6976838	1.0	1336	tags=26%, list=7%, signal=27%
POSITIVE_REGULATION_OF_EXOCYTOSIS(GO-0045921)	POSITIVE_REGULATION_OF_EXOCYTOSIS(GO-0045921)		19	0.5012408	0.939627	0.5119048	0.69664884	1.0	1999	tags=16%, list=10%, signal=17%
POSITIVE_REGULATION_OF_LIPID_CATABOLIC_PROCESS(GO-0050996)	POSITIVE_REGULATION_OF_LIPID_CATABOLIC_PROCESS(GO-0050996)		16	0.5060152	0.93922144	0.52645504	0.69633675	1.0	2799	tags=38%, list=14%, signal=43%
INHIBITION_OF_ADENYLATE_CYCLASE_ACTIVITY_BY_G-PROTEIN_SIGNALING_PATHWAY(GO-0007193)	INHIBITION_OF_ADENYLATE_CYCLASE_ACTIVITY_BY_G-PROTEIN_SIGNALING_PATHWAY(GO-0007193)		27	0.46108457	0.9387122	0.54829544	0.69621426	1.0	299	tags=7%, list=1%, signal=8%
REGULATION_OF_INSULIN_SECRETION(GO-0050796)	REGULATION_OF_INSULIN_SECRETION(GO-0050796)		86	0.40215364	0.93869406	0.51898736	0.6950316	1.0	1742	tags=16%, list=9%, signal=18%
MYD88-INDEPENDENT_TOLL-LIKE_RECEPTOR_SIGNALING_PATHWAY(GO-0002756)	MYD88-INDEPENDENT_TOLL-LIKE_RECEPTOR_SIGNALING_PATHWAY(GO-0002756)		62	0.4219866	0.93690306	0.5165165	0.69773316	1.0	1594	tags=23%, list=8%, signal=24%
POSITIVE_REGULATION_OF_ERK1_AND_ERK2_CASCADE(GO-0070374)	POSITIVE_REGULATION_OF_ERK1_AND_ERK2_CASCADE(GO-0070374)		56	0.421016	0.93667525	0.5505952	0.69699633	1.0	1672	tags=18%, list=8%, signal=19%
POSITIVE_REGULATION_OF_EPITHELIAL_CELL_PROLIFERATION(GO-0050679)	POSITIVE_REGULATION_OF_EPITHELIAL_CELL_PROLIFERATION(GO-0050679)		63	0.4114799	0.9324406	0.53216374	0.70499504	1.0	1465	tags=21%, list=7%, signal=22%
NEGATIVE_REGULATION_OF_NEURON_PROJECTION_DEVELOPMENT(GO-0010977)	NEGATIVE_REGULATION_OF_NEURON_PROJECTION_DEVELOPMENT(GO-0010977)		16	0.5035206	0.93095666	0.5648415	0.7070679	1.0	1032	tags=19%, list=5%, signal=20%
POSITIVE_REGULATION_OF_PROTEIN_BINDING(GO-0032092)	POSITIVE_REGULATION_OF_PROTEIN_BINDING(GO-0032092)		20	0.49024302	0.92869365	0.5204678	0.7108767	1.0	736	tags=25%, list=4%, signal=26%
MAPK_CASCADE(GO-0000165)	MAPK_CASCADE(GO-0000165)		135	0.37342092	0.9271941	0.57575756	0.7129758	1.0	1672	tags=17%, list=8%, signal=18%
ATP_BIOSYNTHETIC_PROCESS(GO-0006754)	ATP_BIOSYNTHETIC_PROCESS(GO-0006754)		18	0.491775	0.9241411	0.54972374	0.71844864	1.0	1111	tags=39%, list=5%, signal=41%
AMINE_TRANSPORT(GO-0015837)	AMINE_TRANSPORT(GO-0015837)		89	0.39835876	0.9227783	0.55714285	0.7202299	1.0	768	tags=9%, list=4%, signal=9%
APOPTOTIC_MITOCHONDRIAL_CHANGES(GO-0008637)	APOPTOTIC_MITOCHONDRIAL_CHANGES(GO-0008637)		18	0.4952407	0.92168736	0.52	0.721399	1.0	1408	tags=17%, list=7%, signal=18%
PEPTIDYL-TYROSINE_PHOSPHORYLATION(GO-0018108)	PEPTIDYL-TYROSINE_PHOSPHORYLATION(GO-0018108)		42	0.42191076	0.9161048	0.54038996	0.7324327	1.0	2789	tags=33%, list=14%, signal=39%
REGULATION_OF_NEURON_DIFFERENTIATION(GO-0045664)	REGULATION_OF_NEURON_DIFFERENTIATION(GO-0045664)		129	0.37441984	0.9155061	0.5849057	0.73246104	1.0	1272	tags=16%, list=6%, signal=16%
TOLL-LIKE_RECEPTOR_2_SIGNALING_PATHWAY(GO-0034134)	TOLL-LIKE_RECEPTOR_2_SIGNALING_PATHWAY(GO-0034134)		64	0.40467778	0.91365755	0.55625	0.73517895	1.0	1594	tags=22%, list=8%, signal=24%
CELLULAR_RESPONSE_TO_HYPOXIA(GO-0071456)	CELLULAR_RESPONSE_TO_HYPOXIA(GO-0071456)		29	0.46165293	0.9113634	0.53867406	0.73919684	1.0	1821	tags=45%, list=9%, signal=49%
POSITIVE_REGULATION_OF_INTRACELLULAR_PROTEIN_KINASE_CASCADE(GO-0010740)	POSITIVE_REGULATION_OF_INTRACELLULAR_PROTEIN_KINASE_CASCADE(GO-0010740)		261	0.34607014	0.91066635	0.6654676	0.7394421	1.0	1594	tags=13%, list=8%, signal=14%
POSITIVE_REGULATION_OF_REACTIVE_OXYGEN_SPECIES_METABOLIC_PROCESS(GO-2000379)	POSITIVE_REGULATION_OF_REACTIVE_OXYGEN_SPECIES_METABOLIC_PROCESS(GO-2000379)		18	0.47314012	0.90611756	0.5811966	0.7485636	1.0	1336	tags=33%, list=7%, signal=36%
DEVELOPMENTAL_PROCESS_INVOLVED_IN_REPRODUCTION(GO-0003006)	DEVELOPMENTAL_PROCESS_INVOLVED_IN_REPRODUCTION(GO-0003006)		122	0.3629723	0.9054738	0.624183	0.74871135	1.0	1694	tags=15%, list=8%, signal=16%
G-PROTEIN_COUPLED_RECEPTOR_SIGNALING_PATHWAY(GO-0007186)	G-PROTEIN_COUPLED_RECEPTOR_SIGNALING_PATHWAY(GO-0007186)		368	0.32702252	0.9029105	0.76681614	0.75304115	1.0	1789	tags=8%, list=9%, signal=8%
POSITIVE_REGULATION_OF_MAPK_CASCADE(GO-0043410)	POSITIVE_REGULATION_OF_MAPK_CASCADE(GO-0043410)		101	0.38036147	0.90173167	0.58360654	0.75442266	1.0	1468	tags=15%, list=7%, signal=16%
REPRODUCTIVE_STRUCTURE_DEVELOPMENT(GO-0048608)	REPRODUCTIVE_STRUCTURE_DEVELOPMENT(GO-0048608)		63	0.3976003	0.9004242	0.591195	0.7559547	1.0	1147	tags=14%, list=6%, signal=15%
REGULATION_OF_LYMPHOCYTE_DIFFERENTIATION(GO-0045619)	REGULATION_OF_LYMPHOCYTE_DIFFERENTIATION(GO-0045619)		45	0.4144328	0.89861137	0.591195	0.7587673	1.0	2511	tags=18%, list=12%, signal=20%
QUATERNARY_AMMONIUM_GROUP_TRANSPORT(GO-0015697)	QUATERNARY_AMMONIUM_GROUP_TRANSPORT(GO-0015697)		16	0.49255025	0.8981421	0.5948718	0.75855523	1.0	1927	tags=31%, list=9%, signal=34%
NEGATIVE_REGULATION_OF_PHOSPHORYLATION(GO-0042326)	NEGATIVE_REGULATION_OF_PHOSPHORYLATION(GO-0042326)		53	0.41677475	0.8978296	0.5994152	0.7579886	1.0	1968	tags=34%, list=10%, signal=37%
TOLL-LIKE_RECEPTOR_1_SIGNALING_PATHWAY(GO-0034130)	TOLL-LIKE_RECEPTOR_1_SIGNALING_PATHWAY(GO-0034130)		64	0.40467778	0.89597726	0.5958084	0.7609518	1.0	1594	tags=22%, list=8%, signal=24%
CHROMOSOME_CONDENSATION(GO-0030261)	CHROMOSOME_CONDENSATION(GO-0030261)		16	0.48700354	0.89548576	0.59585494	0.760801	1.0	10	tags=6%, list=0%, signal=6%
REGULATION_OF_CELL_PROJECTION_ORGANIZATION(GO-0031344)	REGULATION_OF_CELL_PROJECTION_ORGANIZATION(GO-0031344)		119	0.36507285	0.89502037	0.64723927	0.76053727	1.0	1672	tags=17%, list=8%, signal=18%
LUNG_DEVELOPMENT(GO-0030324)	LUNG_DEVELOPMENT(GO-0030324)		26	0.46338978	0.89415085	0.6005155	0.7611743	1.0	2547	tags=31%, list=12%, signal=35%
TOLL-LIKE_RECEPTOR_4_SIGNALING_PATHWAY(GO-0034142)	TOLL-LIKE_RECEPTOR_4_SIGNALING_PATHWAY(GO-0034142)		71	0.389845	0.8940479	0.6089552	0.7601535	1.0	1594	tags=20%, list=8%, signal=21%
EPITHELIAL_CELL_PROLIFERATION(GO-0050673)	EPITHELIAL_CELL_PROLIFERATION(GO-0050673)		20	0.46474254	0.89309627	0.58743167	0.7608572	1.0	824	tags=15%, list=4%, signal=16%
NEGATIVE_REGULATION_OF_ADENYLATE_CYCLASE_ACTIVITY(GO-0007194)	NEGATIVE_REGULATION_OF_ADENYLATE_CYCLASE_ACTIVITY(GO-0007194)		39	0.42026544	0.891688	0.6330275	0.76265866	1.0	299	tags=5%, list=1%, signal=5%
POSITIVE_REGULATION_OF_PHOSPHATIDYLINOSITOL_3-KINASE_ACTIVITY(GO-0043552)	POSITIVE_REGULATION_OF_PHOSPHATIDYLINOSITOL_3-KINASE_ACTIVITY(GO-0043552)		19	0.4673943	0.89037293	0.58035713	0.76420885	1.0	1561	tags=32%, list=8%, signal=34%
VERY_LONG-CHAIN_FATTY_ACID_METABOLIC_PROCESS(GO-0000038)	VERY_LONG-CHAIN_FATTY_ACID_METABOLIC_PROCESS(GO-0000038)		22	0.44631845	0.8900164	0.5828877	0.76380855	1.0	2733	tags=32%, list=13%, signal=37%
CELLULAR_AMIDE_METABOLIC_PROCESS(GO-0043603)	CELLULAR_AMIDE_METABOLIC_PROCESS(GO-0043603)		18	0.4611434	0.88996214	0.61494255	0.7626781	1.0	1252	tags=17%, list=6%, signal=18%
POSITIVE_REGULATION_OF_T_CELL_ACTIVATION(GO-0050870)	POSITIVE_REGULATION_OF_T_CELL_ACTIVATION(GO-0050870)		120	0.36444688	0.8889294	0.6564626	0.76360065	1.0	1658	tags=13%, list=8%, signal=14%
PROTEIN_OLIGOMERIZATION(GO-0051259)	PROTEIN_OLIGOMERIZATION(GO-0051259)		126	0.36109546	0.88859344	0.6485623	0.76307774	1.0	1296	tags=13%, list=6%, signal=14%
NEGATIVE_REGULATION_OF_SIGNAL_TRANSDUCTION(GO-0009968)	NEGATIVE_REGULATION_OF_SIGNAL_TRANSDUCTION(GO-0009968)		352	0.3317956	0.88817936	0.8016878	0.76267767	1.0	1892	tags=19%, list=9%, signal=21%
EPIDERMAL_GROWTH_FACTOR_RECEPTOR_SIGNALING_PATHWAY(GO-0007173)	EPIDERMAL_GROWTH_FACTOR_RECEPTOR_SIGNALING_PATHWAY(GO-0007173)		119	0.37045044	0.88778967	0.67918086	0.7622724	1.0	1954	tags=25%, list=10%, signal=28%
PROTEIN_PROCESSING(GO-0016485)	PROTEIN_PROCESSING(GO-0016485)		47	0.40902367	0.88735723	0.6006006	0.7620244	1.0	1786	tags=13%, list=9%, signal=14%
PROTEIN_LOCALIZATION_TO_NUCLEUS(GO-0034504)	PROTEIN_LOCALIZATION_TO_NUCLEUS(GO-0034504)		70	0.3964919	0.8867492	0.61946905	0.7621152	1.0	1672	tags=24%, list=8%, signal=26%
RESPIRATORY_TUBE_DEVELOPMENT(GO-0030323)	RESPIRATORY_TUBE_DEVELOPMENT(GO-0030323)		27	0.46113685	0.8858354	0.597561	0.7629012	1.0	2547	tags=30%, list=12%, signal=34%
NEURON_DEATH(GO-0070997)	NEURON_DEATH(GO-0070997)		17	0.47677496	0.88575774	0.6041667	0.76178294	1.0	1203	tags=18%, list=6%, signal=19%
STRESS-ACTIVATED_MAPK_CASCADE(GO-0051403)	STRESS-ACTIVATED_MAPK_CASCADE(GO-0051403)		84	0.3852412	0.88424355	0.62776023	0.76380014	1.0	1629	tags=20%, list=8%, signal=22%
NEGATIVE_REGULATION_OF_TRANSCRIPTION_FACTOR_IMPORT_INTO_NUCLEUS(GO-0042992)	NEGATIVE_REGULATION_OF_TRANSCRIPTION_FACTOR_IMPORT_INTO_NUCLEUS(GO-0042992)		15	0.49131545	0.88297415	0.59782606	0.7653355	1.0	2291	tags=40%, list=11%, signal=45%
RESPONSE_TO_ESTRADIOL_STIMULUS(GO-0032355)	RESPONSE_TO_ESTRADIOL_STIMULUS(GO-0032355)		16	0.46780053	0.881531	0.6243094	0.7671289	1.0	2307	tags=50%, list=11%, signal=56%
REGULATION_OF_HORMONE_SECRETION(GO-0046883)	REGULATION_OF_HORMONE_SECRETION(GO-0046883)		107	0.36373648	0.8798782	0.6911315	0.7695245	1.0	1778	tags=15%, list=9%, signal=16%
HOMOTYPIC_CELL-CELL_ADHESION(GO-0034109)	HOMOTYPIC_CELL-CELL_ADHESION(GO-0034109)		19	0.45923814	0.87904835	0.59130436	0.7701133	1.0	1217	tags=26%, list=6%, signal=28%
NEGATIVE_REGULATION_OF_TRANSMEMBRANE_RECEPTOR_PROTEIN_SERINE-THREONINE_KINASE_SIGNALING_PATHWAY(GO-0090101)	NEGATIVE_REGULATION_OF_TRANSMEMBRANE_RECEPTOR_PROTEIN_SERINE-THREONINE_KINASE_SIGNALING_PATHWAY(GO-0090101)		42	0.4155058	0.8770866	0.6017699	0.7732604	1.0	961	tags=21%, list=5%, signal=22%
REGULATION_OF_INTERLEUKIN-1_BETA_PRODUCTION(GO-0032651)	REGULATION_OF_INTERLEUKIN-1_BETA_PRODUCTION(GO-0032651)		21	0.4567434	0.87660354	0.5994475	0.77311975	1.0	46	tags=5%, list=0%, signal=5%
INOSITOL_PHOSPHATE-MEDIATED_SIGNALING(GO-0048016)	INOSITOL_PHOSPHATE-MEDIATED_SIGNALING(GO-0048016)		38	0.41666386	0.87404406	0.6257669	0.7774203	1.0	4878	tags=42%, list=24%, signal=55%
REGULATION_OF_CELL_ADHESION_MEDIATED_BY_INTEGRIN(GO-0033628)	REGULATION_OF_CELL_ADHESION_MEDIATED_BY_INTEGRIN(GO-0033628)		26	0.44872737	0.8738533	0.6299694	0.77657187	1.0	1468	tags=23%, list=7%, signal=25%
ACTIN_FILAMENT_BUNDLE_ASSEMBLY(GO-0051017)	ACTIN_FILAMENT_BUNDLE_ASSEMBLY(GO-0051017)		18	0.4683027	0.873407	0.62464184	0.7763617	1.0	1190	tags=28%, list=6%, signal=29%
CILIUM_MORPHOGENESIS(GO-0060271)	CILIUM_MORPHOGENESIS(GO-0060271)		55	0.39365208	0.87336856	0.63548386	0.775203	1.0	593	tags=5%, list=3%, signal=6%
NEGATIVE_REGULATION_OF_CAMP_BIOSYNTHETIC_PROCESS(GO-0030818)	NEGATIVE_REGULATION_OF_CAMP_BIOSYNTHETIC_PROCESS(GO-0030818)		42	0.40939605	0.87212795	0.63975155	0.77660364	1.0	299	tags=5%, list=1%, signal=5%
PROTEIN_TETRAMERIZATION(GO-0051262)	PROTEIN_TETRAMERIZATION(GO-0051262)		40	0.40579766	0.87148553	0.63529414	0.7768929	1.0	1245	tags=13%, list=6%, signal=13%
NEGATIVE_REGULATION_OF_PROTEIN_KINASE_ACTIVITY(GO-0006469)	NEGATIVE_REGULATION_OF_PROTEIN_KINASE_ACTIVITY(GO-0006469)		92	0.3666267	0.870381	0.6859756	0.7780719	1.0	1658	tags=22%, list=8%, signal=24%
EYE_DEVELOPMENT(GO-0001654)	EYE_DEVELOPMENT(GO-0001654)		84	0.3754665	0.8681253	0.7006173	0.78170776	1.0	1264	tags=18%, list=6%, signal=19%
C21-STEROID_HORMONE_BIOSYNTHETIC_PROCESS(GO-0006700)	C21-STEROID_HORMONE_BIOSYNTHETIC_PROCESS(GO-0006700)		16	0.47265464	0.86782396	0.6366048	0.7811147	1.0	637	tags=6%, list=3%, signal=6%
SENSORY_ORGAN_DEVELOPMENT(GO-0007423)	SENSORY_ORGAN_DEVELOPMENT(GO-0007423)		112	0.35557956	0.8653835	0.69018406	0.7849675	1.0	1264	tags=15%, list=6%, signal=16%
NEGATIVE_REGULATION_OF_PROTEIN_SERINE-THREONINE_KINASE_ACTIVITY(GO-0071901)	NEGATIVE_REGULATION_OF_PROTEIN_SERINE-THREONINE_KINASE_ACTIVITY(GO-0071901)		56	0.3935369	0.8651755	0.66246057	0.78414816	1.0	1558	tags=23%, list=8%, signal=25%
NEGATIVE_REGULATION_OF_KINASE_ACTIVITY(GO-0033673)	NEGATIVE_REGULATION_OF_KINASE_ACTIVITY(GO-0033673)		100	0.36221468	0.86473143	0.6909091	0.78387576	1.0	1658	tags=22%, list=8%, signal=24%
REGULATION_OF_PROTEIN_COMPLEX_DISASSEMBLY(GO-0043244)	REGULATION_OF_PROTEIN_COMPLEX_DISASSEMBLY(GO-0043244)		30	0.42618808	0.8647094	0.6422535	0.7826875	1.0	736	tags=13%, list=4%, signal=14%
DIGESTIVE_TRACT_DEVELOPMENT(GO-0048565)	DIGESTIVE_TRACT_DEVELOPMENT(GO-0048565)		34	0.41928184	0.86451226	0.611276	0.78184897	1.0	1320	tags=21%, list=6%, signal=22%
INORGANIC_ANION_TRANSPORT(GO-0015698)	INORGANIC_ANION_TRANSPORT(GO-0015698)		69	0.37868518	0.8642168	0.66871166	0.7812771	1.0	2153	tags=17%, list=11%, signal=19%
RESPONSE_TO_INSULIN_STIMULUS(GO-0032868)	RESPONSE_TO_INSULIN_STIMULUS(GO-0032868)		140	0.33984312	0.8636779	0.77602524	0.7811327	1.0	1954	tags=21%, list=10%, signal=23%
DIGESTIVE_TRACT_MORPHOGENESIS(GO-0048546)	DIGESTIVE_TRACT_MORPHOGENESIS(GO-0048546)		17	0.4567301	0.861667	0.6111111	0.7839833	1.0	2416	tags=29%, list=12%, signal=33%
ORGANIC_CATION_TRANSPORT(GO-0015695)	ORGANIC_CATION_TRANSPORT(GO-0015695)		24	0.43485996	0.8614343	0.6713092	0.7832322	1.0	1927	tags=29%, list=9%, signal=32%
NEGATIVE_REGULATION_OF_MAP_KINASE_ACTIVITY(GO-0043407)	NEGATIVE_REGULATION_OF_MAP_KINASE_ACTIVITY(GO-0043407)		39	0.39863622	0.8612987	0.6507463	0.7822409	1.0	1538	tags=26%, list=8%, signal=28%
ORGANELLE_FUSION(GO-0048284)	ORGANELLE_FUSION(GO-0048284)		16	0.46069223	0.86003256	0.6763006	0.7835996	1.0	191	tags=6%, list=1%, signal=6%
ACTIVATION_OF_INNATE_IMMUNE_RESPONSE(GO-0002218)	ACTIVATION_OF_INNATE_IMMUNE_RESPONSE(GO-0002218)		91	0.36028555	0.85986364	0.6967742	0.7827745	1.0	1594	tags=18%, list=8%, signal=19%
NEUROMUSCULAR_PROCESS(GO-0050905)	NEUROMUSCULAR_PROCESS(GO-0050905)		22	0.46020445	0.8597763	0.6555891	0.78177166	1.0	3122	tags=18%, list=15%, signal=21%
NEGATIVE_REGULATION_OF_LEUKOCYTE_PROLIFERATION(GO-0070664)	NEGATIVE_REGULATION_OF_LEUKOCYTE_PROLIFERATION(GO-0070664)		20	0.4493191	0.8594177	0.6373938	0.7812605	1.0	216	tags=10%, list=1%, signal=10%
RESPONSE_TO_OSMOTIC_STRESS(GO-0006970)	RESPONSE_TO_OSMOTIC_STRESS(GO-0006970)		16	0.45767072	0.8593041	0.64	0.7803272	1.0	2193	tags=25%, list=11%, signal=28%
POSITIVE_REGULATION_OF_LYMPHOCYTE_PROLIFERATION(GO-0050671)	POSITIVE_REGULATION_OF_LYMPHOCYTE_PROLIFERATION(GO-0050671)		51	0.39583674	0.8564791	0.6785714	0.78499	1.0	767	tags=8%, list=4%, signal=8%
POSITIVE_REGULATION_OF_IMMUNE_RESPONSE(GO-0050778)	POSITIVE_REGULATION_OF_IMMUNE_RESPONSE(GO-0050778)		231	0.31873366	0.85638887	0.85144925	0.7839452	1.0	1594	tags=11%, list=8%, signal=12%
POSITIVE_REGULATION_OF_MONONUCLEAR_CELL_PROLIFERATION(GO-0032946)	POSITIVE_REGULATION_OF_MONONUCLEAR_CELL_PROLIFERATION(GO-0032946)		52	0.3886672	0.85430694	0.6447761	0.7870808	1.0	767	tags=8%, list=4%, signal=8%
REGULATION_OF_INTERLEUKIN-6_PRODUCTION(GO-0032675)	REGULATION_OF_INTERLEUKIN-6_PRODUCTION(GO-0032675)		39	0.39742053	0.85390127	0.67096776	0.78670996	1.0	2771	tags=26%, list=14%, signal=30%
NEGATIVE_REGULATION_OF_PROTEIN_COMPLEX_ASSEMBLY(GO-0031333)	NEGATIVE_REGULATION_OF_PROTEIN_COMPLEX_ASSEMBLY(GO-0031333)		27	0.43769294	0.8524675	0.66292137	0.78831667	1.0	1811	tags=22%, list=9%, signal=24%
NEGATIVE_REGULATION_OF_LYASE_ACTIVITY(GO-0051350)	NEGATIVE_REGULATION_OF_LYASE_ACTIVITY(GO-0051350)		40	0.4102047	0.85013247	0.6424242	0.7916995	1.0	299	tags=5%, list=1%, signal=5%
CHLORIDE_TRANSPORT(GO-0006821)	CHLORIDE_TRANSPORT(GO-0006821)		43	0.3990308	0.84845746	0.6666667	0.79384357	1.0	2153	tags=19%, list=11%, signal=21%
PROTEIN_POLYMERIZATION(GO-0051258)	PROTEIN_POLYMERIZATION(GO-0051258)		16	0.44951802	0.8479988	0.66481996	0.7935731	1.0	118	tags=6%, list=1%, signal=6%
CHOLESTEROL_TRANSPORT(GO-0030301)	CHOLESTEROL_TRANSPORT(GO-0030301)		33	0.41806766	0.84593874	0.67955804	0.7966687	1.0	792	tags=9%, list=4%, signal=9%
NEGATIVE_REGULATION_OF_NUCLEOTIDE_METABOLIC_PROCESS(GO-0045980)	NEGATIVE_REGULATION_OF_NUCLEOTIDE_METABOLIC_PROCESS(GO-0045980)		45	0.39017192	0.84526134	0.66005665	0.7968185	1.0	299	tags=4%, list=1%, signal=5%
ESTABLISHMENT_OR_MAINTENANCE_OF_CELL_POLARITY(GO-0007163)	ESTABLISHMENT_OR_MAINTENANCE_OF_CELL_POLARITY(GO-0007163)		50	0.38629335	0.84210473	0.6925287	0.8017071	1.0	1573	tags=14%, list=8%, signal=15%
INSULIN_RECEPTOR_SIGNALING_PATHWAY(GO-0008286)	INSULIN_RECEPTOR_SIGNALING_PATHWAY(GO-0008286)		118	0.34640926	0.8419513	0.78246754	0.800796	1.0	1954	tags=22%, list=10%, signal=24%
NEGATIVE_REGULATION_OF_NEUROGENESIS(GO-0050768)	NEGATIVE_REGULATION_OF_NEUROGENESIS(GO-0050768)		37	0.39762065	0.839786	0.6720867	0.8038255	1.0	1672	tags=19%, list=8%, signal=21%
REGULATION_OF_B_CELL_PROLIFERATION(GO-0030888)	REGULATION_OF_B_CELL_PROLIFERATION(GO-0030888)		26	0.41338235	0.8395835	0.67877096	0.8029851	1.0	1533	tags=12%, list=8%, signal=12%
REGULATION_OF_MEMBRANE_POTENTIAL(GO-0042391)	REGULATION_OF_MEMBRANE_POTENTIAL(GO-0042391)		81	0.3629771	0.83797216	0.7411003	0.804907	1.0	1599	tags=14%, list=8%, signal=15%
GLYCEROPHOSPHOLIPID_METABOLIC_PROCESS(GO-0006650)	GLYCEROPHOSPHOLIPID_METABOLIC_PROCESS(GO-0006650)		96	0.34862906	0.8368938	0.75757575	0.805844	1.0	1920	tags=16%, list=9%, signal=17%
REGULATION_OF_STRESS-ACTIVATED_MAPK_CASCADE(GO-0032872)	REGULATION_OF_STRESS-ACTIVATED_MAPK_CASCADE(GO-0032872)		92	0.35589632	0.8325008	0.7861111	0.81314796	1.0	1629	tags=17%, list=8%, signal=19%
NEGATIVE_REGULATION_OF_AXONOGENESIS(GO-0050771)	NEGATIVE_REGULATION_OF_AXONOGENESIS(GO-0050771)		17	0.4477583	0.83215135	0.6676385	0.8126193	1.0	1672	tags=24%, list=8%, signal=26%
REACTIVE_OXYGEN_SPECIES_METABOLIC_PROCESS(GO-0072593)	REACTIVE_OXYGEN_SPECIES_METABOLIC_PROCESS(GO-0072593)		41	0.3981501	0.8292211	0.6920635	0.8171251	1.0	2023	tags=22%, list=10%, signal=24%
PHOSPHATIDYLINOSITOL_METABOLIC_PROCESS(GO-0046488)	PHOSPHATIDYLINOSITOL_METABOLIC_PROCESS(GO-0046488)		64	0.36574963	0.82882625	0.7311475	0.8166553	1.0	1883	tags=17%, list=9%, signal=19%
DETECTION_OF_ABIOTIC_STIMULUS(GO-0009582)	DETECTION_OF_ABIOTIC_STIMULUS(GO-0009582)		28	0.415863	0.82642627	0.68481374	0.81990796	1.0	2291	tags=14%, list=11%, signal=16%
REGULATION_OF_HORMONE_LEVELS(GO-0010817)	REGULATION_OF_HORMONE_LEVELS(GO-0010817)		103	0.34660918	0.82511955	0.7922078	0.82121766	1.0	1786	tags=8%, list=9%, signal=8%
NUCLEOSIDE_TRIPHOSPHATE_BIOSYNTHETIC_PROCESS(GO-0009142)	NUCLEOSIDE_TRIPHOSPHATE_BIOSYNTHETIC_PROCESS(GO-0009142)		19	0.4309875	0.823936	0.6422764	0.82225776	1.0	1111	tags=37%, list=5%, signal=39%
REGULATION_OF_MAPK_CASCADE(GO-0043408)	REGULATION_OF_MAPK_CASCADE(GO-0043408)		194	0.31871882	0.8220886	0.88095236	0.8243853	1.0	1672	tags=16%, list=8%, signal=18%
MYD88-DEPENDENT_TOLL-LIKE_RECEPTOR_SIGNALING_PATHWAY(GO-0002755)	MYD88-DEPENDENT_TOLL-LIKE_RECEPTOR_SIGNALING_PATHWAY(GO-0002755)		68	0.35494292	0.81948406	0.7823529	0.82816046	1.0	1594	tags=21%, list=8%, signal=22%
MORPHOGENESIS_OF_AN_EPITHELIUM(GO-0002009)	MORPHOGENESIS_OF_AN_EPITHELIUM(GO-0002009)		90	0.35238862	0.8181129	0.80124223	0.82958734	1.0	1431	tags=16%, list=7%, signal=17%
CELLULAR_RESPONSE_TO_INSULIN_STIMULUS(GO-0032869)	CELLULAR_RESPONSE_TO_INSULIN_STIMULUS(GO-0032869)		134	0.3260408	0.8170197	0.8322368	0.83050215	1.0	1954	tags=21%, list=10%, signal=23%
GLUCOSE_HOMEOSTASIS(GO-0042593)	GLUCOSE_HOMEOSTASIS(GO-0042593)		43	0.38214052	0.8151354	0.69740635	0.83280617	1.0	1859	tags=19%, list=9%, signal=20%
LIMBIC_SYSTEM_DEVELOPMENT(GO-0021761)	LIMBIC_SYSTEM_DEVELOPMENT(GO-0021761)		15	0.4372673	0.8148181	0.68731564	0.83214533	1.0	2451	tags=40%, list=12%, signal=45%
POSITIVE_REGULATION_OF_LIPID_BIOSYNTHETIC_PROCESS(GO-0046889)	POSITIVE_REGULATION_OF_LIPID_BIOSYNTHETIC_PROCESS(GO-0046889)		23	0.42350855	0.81471926	0.69148934	0.831116	1.0	1658	tags=13%, list=8%, signal=14%
DEFENSE_RESPONSE_TO_VIRUS(GO-0051607)	DEFENSE_RESPONSE_TO_VIRUS(GO-0051607)		30	0.39920983	0.813722	0.6985507	0.8317282	1.0	2450	tags=20%, list=12%, signal=23%
REGULATION_OF_PROTEIN_BINDING(GO-0043393)	REGULATION_OF_PROTEIN_BINDING(GO-0043393)		53	0.36494103	0.81330395	0.74850297	0.83126724	1.0	1295	tags=15%, list=6%, signal=16%
REGULATION_OF_DEVELOPMENTAL_GROWTH(GO-0048638)	REGULATION_OF_DEVELOPMENTAL_GROWTH(GO-0048638)		38	0.38585085	0.8105656	0.74183977	0.83507395	1.0	1272	tags=21%, list=6%, signal=22%
NEGATIVE_REGULATION_OF_INTRACELLULAR_PROTEIN_TRANSPORT(GO-0090317)	NEGATIVE_REGULATION_OF_INTRACELLULAR_PROTEIN_TRANSPORT(GO-0090317)		29	0.40205446	0.80972755	0.74561405	0.83549076	1.0	3007	tags=38%, list=15%, signal=44%
PHOSPHATIDYLINOSITOL-MEDIATED_SIGNALING(GO-0048015)	PHOSPHATIDYLINOSITOL-MEDIATED_SIGNALING(GO-0048015)		55	0.3672746	0.8089319	0.71076924	0.8357064	1.0	1954	tags=24%, list=10%, signal=26%
MALE_SEX_DIFFERENTIATION(GO-0046661)	MALE_SEX_DIFFERENTIATION(GO-0046661)		43	0.36889946	0.80798376	0.7295597	0.83627254	1.0	1291	tags=14%, list=6%, signal=15%
REGULATION_OF_STRESS_FIBER_ASSEMBLY(GO-0051492)	REGULATION_OF_STRESS_FIBER_ASSEMBLY(GO-0051492)		26	0.39578143	0.8064305	0.74622357	0.83786374	1.0	1396	tags=15%, list=7%, signal=16%
POSITIVE_REGULATION_OF_PATHWAY-RESTRICTED_SMAD_PROTEIN_PHOSPHORYLATION(GO-0010862)	POSITIVE_REGULATION_OF_PATHWAY-RESTRICTED_SMAD_PROTEIN_PHOSPHORYLATION(GO-0010862)		17	0.41956395	0.8006734	0.7234637	0.8467469	1.0	2547	tags=53%, list=12%, signal=60%
INNATE_IMMUNE_RESPONSE-ACTIVATING_SIGNAL_TRANSDUCTION(GO-0002758)	INNATE_IMMUNE_RESPONSE-ACTIVATING_SIGNAL_TRANSDUCTION(GO-0002758)		90	0.3383694	0.80008626	0.8095238	0.8465375	1.0	1594	tags=17%, list=8%, signal=18%
REGULATION_OF_PATHWAY-RESTRICTED_SMAD_PROTEIN_PHOSPHORYLATION(GO-0060393)	REGULATION_OF_PATHWAY-RESTRICTED_SMAD_PROTEIN_PHOSPHORYLATION(GO-0060393)		21	0.41391274	0.79917604	0.7223796	0.8468748	1.0	2547	tags=48%, list=12%, signal=54%
REGULATION_OF_INSULIN_RECEPTOR_SIGNALING_PATHWAY(GO-0046626)	REGULATION_OF_INSULIN_RECEPTOR_SIGNALING_PATHWAY(GO-0046626)		16	0.43209037	0.79899526	0.72727275	0.845939	1.0	121	tags=6%, list=1%, signal=6%
REGULATION_OF_CELLULAR_RESPONSE_TO_INSULIN_STIMULUS(GO-1900076)	REGULATION_OF_CELLULAR_RESPONSE_TO_INSULIN_STIMULUS(GO-1900076)		17	0.42886588	0.79857814	0.7	0.8454146	1.0	121	tags=6%, list=1%, signal=6%
NEUTROPHIL_CHEMOTAXIS(GO-0030593)	NEUTROPHIL_CHEMOTAXIS(GO-0030593)		17	0.42528582	0.79850054	0.73351645	0.8443321	1.0	1156	tags=12%, list=6%, signal=12%
POSITIVE_REGULATION_OF_STRESS_FIBER_ASSEMBLY(GO-0051496)	POSITIVE_REGULATION_OF_STRESS_FIBER_ASSEMBLY(GO-0051496)		18	0.42268094	0.7978997	0.7366947	0.84414035	1.0	252	tags=11%, list=1%, signal=11%
SENSORY_PERCEPTION_OF_TASTE(GO-0050909)	SENSORY_PERCEPTION_OF_TASTE(GO-0050909)		19	0.41600776	0.7944918	0.7427822	0.84881204	1.0	8000	tags=42%, list=39%, signal=69%
IMMUNE_RESPONSE-REGULATING_SIGNALING_PATHWAY(GO-0002764)	IMMUNE_RESPONSE-REGULATING_SIGNALING_PATHWAY(GO-0002764)		173	0.3120977	0.79338956	0.9349315	0.84950984	1.0	2161	tags=15%, list=11%, signal=17%
DETECTION_OF_CHEMICAL_STIMULUS_INVOLVED_IN_SENSORY_PERCEPTION_OF_TASTE(GO-0050912)	DETECTION_OF_CHEMICAL_STIMULUS_INVOLVED_IN_SENSORY_PERCEPTION_OF_TASTE(GO-0050912)		19	0.41600776	0.79097974	0.70958084	0.8523771	1.0	8000	tags=42%, list=39%, signal=69%
PATTERN_RECOGNITION_RECEPTOR_SIGNALING_PATHWAY(GO-0002221)	PATTERN_RECOGNITION_RECEPTOR_SIGNALING_PATHWAY(GO-0002221)		87	0.3416697	0.7870152	0.8493976	0.857773	1.0	1594	tags=17%, list=8%, signal=19%
TOLL-LIKE_RECEPTOR_SIGNALING_PATHWAY(GO-0002224)	TOLL-LIKE_RECEPTOR_SIGNALING_PATHWAY(GO-0002224)		78	0.34126997	0.7778091	0.88544893	0.8716038	1.0	1594	tags=18%, list=8%, signal=19%
NOTCH_SIGNALING_PATHWAY(GO-0007219)	NOTCH_SIGNALING_PATHWAY(GO-0007219)		34	0.37593132	0.77400297	0.773913	0.87633723	1.0	2515	tags=21%, list=12%, signal=23%
NEGATIVE_REGULATION_OF_CYSTEINE-TYPE_ENDOPEPTIDASE_ACTIVITY_INVOLVED_IN_APOPTOTIC_PROCESS(GO-0043154)	NEGATIVE_REGULATION_OF_CYSTEINE-TYPE_ENDOPEPTIDASE_ACTIVITY_INVOLVED_IN_APOPTOTIC_PROCESS(GO-0043154)		42	0.36453405	0.77342755	0.8035714	0.875935	1.0	1806	tags=19%, list=9%, signal=21%
CELLULAR_RESPONSE_TO_DRUG(GO-0035690)	CELLULAR_RESPONSE_TO_DRUG(GO-0035690)		20	0.40434465	0.7733545	0.75208914	0.8748131	1.0	2447	tags=40%, list=12%, signal=45%
POSITIVE_REGULATION_OF_B_CELL_PROLIFERATION(GO-0030890)	POSITIVE_REGULATION_OF_B_CELL_PROLIFERATION(GO-0030890)		18	0.40696192	0.77267116	0.7150685	0.87465674	1.0	1266	tags=11%, list=6%, signal=12%
TUMOR_NECROSIS_FACTOR-MEDIATED_SIGNALING_PATHWAY(GO-0033209)	TUMOR_NECROSIS_FACTOR-MEDIATED_SIGNALING_PATHWAY(GO-0033209)		21	0.3996534	0.77120614	0.7888889	0.8757501	1.0	3311	tags=24%, list=16%, signal=28%
REGULATION_OF_PLATELET_ACTIVATION(GO-0010543)	REGULATION_OF_PLATELET_ACTIVATION(GO-0010543)		17	0.41154823	0.7678706	0.74345547	0.8796048	1.0	2400	tags=24%, list=12%, signal=27%
HORMONE_METABOLIC_PROCESS(GO-0042445)	HORMONE_METABOLIC_PROCESS(GO-0042445)		83	0.3307941	0.7644519	0.903537	0.88354284	1.0	637	tags=5%, list=3%, signal=5%
POSITIVE_REGULATION_OF_NEUROGENESIS(GO-0050769)	POSITIVE_REGULATION_OF_NEUROGENESIS(GO-0050769)		47	0.3581136	0.7638126	0.8206687	0.8831675	1.0	1203	tags=15%, list=6%, signal=16%
POSITIVE_REGULATION_OF_B_CELL_ACTIVATION(GO-0050871)	POSITIVE_REGULATION_OF_B_CELL_ACTIVATION(GO-0050871)		24	0.39739746	0.76086384	0.8033708	0.8863415	1.0	1266	tags=13%, list=6%, signal=13%
REGULATION_OF_FATTY_ACID_BIOSYNTHETIC_PROCESS(GO-0042304)	REGULATION_OF_FATTY_ACID_BIOSYNTHETIC_PROCESS(GO-0042304)		18	0.40543705	0.75649685	0.7746114	0.89150816	1.0	1005	tags=17%, list=5%, signal=18%
PROTEOGLYCAN_BIOSYNTHETIC_PROCESS(GO-0030166)	PROTEOGLYCAN_BIOSYNTHETIC_PROCESS(GO-0030166)		20	0.39981204	0.75640976	0.7885196	0.8903576	1.0	2315	tags=25%, list=11%, signal=28%
POSITIVE_REGULATION_OF_CELL-MATRIX_ADHESION(GO-0001954)	POSITIVE_REGULATION_OF_CELL-MATRIX_ADHESION(GO-0001954)		16	0.40483278	0.7540442	0.8152174	0.89251006	1.0	1811	tags=44%, list=9%, signal=48%
NEGATIVE_REGULATION_OF_PROTEIN_COMPLEX_DISASSEMBLY(GO-0043242)	NEGATIVE_REGULATION_OF_PROTEIN_COMPLEX_DISASSEMBLY(GO-0043242)		19	0.3913362	0.7495059	0.80813956	0.8977145	1.0	736	tags=16%, list=4%, signal=16%
REGULATION_OF_AXONOGENESIS(GO-0050770)	REGULATION_OF_AXONOGENESIS(GO-0050770)		43	0.3527584	0.7484708	0.8707692	0.89792925	1.0	1272	tags=14%, list=6%, signal=15%
REGULATION_OF_PH(GO-0006885)	REGULATION_OF_PH(GO-0006885)		16	0.4078358	0.7484124	0.7681564	0.896748	1.0	1728	tags=19%, list=8%, signal=20%
ENDOCRINE_PANCREAS_DEVELOPMENT(GO-0031018)	ENDOCRINE_PANCREAS_DEVELOPMENT(GO-0031018)		27	0.36935684	0.7373487	0.8549849	0.9103276	1.0	2646	tags=15%, list=13%, signal=17%
REGULATION_OF_ACTION_POTENTIAL(GO-0001508)	REGULATION_OF_ACTION_POTENTIAL(GO-0001508)		36	0.3574291	0.7367228	0.828125	0.909894	1.0	1599	tags=17%, list=8%, signal=18%
STEROL_TRANSPORT(GO-0015918)	STEROL_TRANSPORT(GO-0015918)		34	0.35343274	0.7326023	0.8593272	0.9139571	1.0	792	tags=9%, list=4%, signal=9%
PLACENTA_DEVELOPMENT(GO-0001890)	PLACENTA_DEVELOPMENT(GO-0001890)		22	0.37184033	0.7325282	0.8357771	0.9127674	1.0	182	tags=5%, list=1%, signal=5%
REGULATION_OF_DEPHOSPHORYLATION(GO-0035303)	REGULATION_OF_DEPHOSPHORYLATION(GO-0035303)		67	0.32640338	0.73181146	0.9186747	0.91237867	1.0	1341	tags=13%, list=7%, signal=14%
NERVE_DEVELOPMENT(GO-0021675)	NERVE_DEVELOPMENT(GO-0021675)		15	0.39865437	0.73067373	0.78729284	0.9126158	1.0	190	tags=7%, list=1%, signal=7%
IMMUNE_RESPONSE-REGULATING_CELL_SURFACE_RECEPTOR_SIGNALING_PATHWAY(GO-0002768)	IMMUNE_RESPONSE-REGULATING_CELL_SURFACE_RECEPTOR_SIGNALING_PATHWAY(GO-0002768)		98	0.30341744	0.72652775	0.9537954	0.9163714	1.0	1954	tags=12%, list=10%, signal=13%
REGULATION_OF_SYNAPTIC_PLASTICITY(GO-0048167)	REGULATION_OF_SYNAPTIC_PLASTICITY(GO-0048167)		26	0.3615675	0.72548497	0.8343023	0.9163593	1.0	1532	tags=19%, list=7%, signal=21%
POSITIVE_REGULATION_OF_PHOSPHATIDYLINOSITOL_3-KINASE_CASCADE(GO-0014068)	POSITIVE_REGULATION_OF_PHOSPHATIDYLINOSITOL_3-KINASE_CASCADE(GO-0014068)		30	0.35518688	0.7113023	0.856305	0.9317241	1.0	1317	tags=13%, list=6%, signal=14%
NEGATIVE_REGULATION_OF_PROTEIN_TRANSPORT(GO-0051224)	NEGATIVE_REGULATION_OF_PROTEIN_TRANSPORT(GO-0051224)		59	0.32129693	0.7086452	0.93491125	0.9333587	1.0	3007	tags=29%, list=15%, signal=34%
T_CELL_DIFFERENTIATION(GO-0030217)	T_CELL_DIFFERENTIATION(GO-0030217)		26	0.35578728	0.6911465	0.8786127	0.9500543	1.0	1708	tags=15%, list=8%, signal=17%
DETECTION_OF_BIOTIC_STIMULUS(GO-0009595)	DETECTION_OF_BIOTIC_STIMULUS(GO-0009595)		20	0.3571507	0.6815159	0.8717949	0.95747876	1.0	2939	tags=15%, list=14%, signal=18%
PANCREAS_DEVELOPMENT(GO-0031016)	PANCREAS_DEVELOPMENT(GO-0031016)		31	0.3316133	0.678565	0.900277	0.95864165	1.0	1808	tags=13%, list=9%, signal=14%
GLUTAMATE_RECEPTOR_SIGNALING_PATHWAY(GO-0007215)	GLUTAMATE_RECEPTOR_SIGNALING_PATHWAY(GO-0007215)		23	0.3479288	0.67777723	0.89337176	0.95791924	1.0	1186	tags=9%, list=6%, signal=9%
REGULATION_OF_EXOCYTOSIS(GO-0017157)	REGULATION_OF_EXOCYTOSIS(GO-0017157)		36	0.31732887	0.67653835	0.9478022	0.95768356	1.0	2839	tags=14%, list=14%, signal=16%
CELLULAR_PIGMENTATION(GO-0033059)	CELLULAR_PIGMENTATION(GO-0033059)		16	0.36434412	0.6685066	0.8512397	0.96282494	1.0	249	tags=6%, list=1%, signal=6%
REGULATION_OF_AUTOPHAGY(GO-0010506)	REGULATION_OF_AUTOPHAGY(GO-0010506)		25	0.3436725	0.6661758	0.88950276	0.96334064	1.0	1987	tags=32%, list=10%, signal=35%
PHOSPHATIDYLINOSITOL_BIOSYNTHETIC_PROCESS(GO-0006661)	PHOSPHATIDYLINOSITOL_BIOSYNTHETIC_PROCESS(GO-0006661)		50	0.3036735	0.6595162	0.97159094	0.96699655	1.0	1139	tags=12%, list=6%, signal=13%
CELL_MATURATION(GO-0048469)	CELL_MATURATION(GO-0048469)		25	0.33255807	0.6576079	0.9342466	0.96703875	1.0	1468	tags=8%, list=7%, signal=9%
NEURAL_TUBE_CLOSURE(GO-0001843)	NEURAL_TUBE_CLOSURE(GO-0001843)		19	0.34904695	0.6563713	0.9100529	0.966607	1.0	890	tags=11%, list=4%, signal=11%
SPERMATID_DIFFERENTIATION(GO-0048515)	SPERMATID_DIFFERENTIATION(GO-0048515)		23	0.3389436	0.65294075	0.9166667	0.9675855	1.0	1492	tags=13%, list=7%, signal=14%
LIPOPROTEIN_METABOLIC_PROCESS(GO-0042157)	LIPOPROTEIN_METABOLIC_PROCESS(GO-0042157)		60	0.29519546	0.64789546	0.9820896	0.96944445	1.0	1370	tags=8%, list=7%, signal=9%
GOLGI_ORGANIZATION(GO-0007030)	GOLGI_ORGANIZATION(GO-0007030)		24	0.33617574	0.64632565	0.92941177	0.969108	1.0	1725	tags=29%, list=8%, signal=32%
POSITIVE_REGULATION_OF_DNA_REPLICATION(GO-0045740)	POSITIVE_REGULATION_OF_DNA_REPLICATION(GO-0045740)		26	0.32036567	0.6459497	0.9348442	0.9680491	1.0	1137	tags=15%, list=6%, signal=16%
REGULATION_OF_PHOSPHATIDYLINOSITOL_3-KINASE_CASCADE(GO-0014066)	REGULATION_OF_PHOSPHATIDYLINOSITOL_3-KINASE_CASCADE(GO-0014066)		34	0.31809324	0.63672394	0.95174265	0.9723028	1.0	1317	tags=12%, list=6%, signal=13%
AUTOPHAGY(GO-0006914)	AUTOPHAGY(GO-0006914)		23	0.3311671	0.6318034	0.93235296	0.973675	1.0	2685	tags=26%, list=13%, signal=30%
REGULATION_OF_NF-KAPPAB_IMPORT_INTO_NUCLEUS(GO-0042345)	REGULATION_OF_NF-KAPPAB_IMPORT_INTO_NUCLEUS(GO-0042345)		21	0.32755917	0.6266246	0.9299191	0.9750402	1.0	2447	tags=24%, list=12%, signal=27%
GLIAL_CELL_DEVELOPMENT(GO-0021782)	GLIAL_CELL_DEVELOPMENT(GO-0021782)		15	0.33281094	0.6118517	0.9307479	0.9804697	1.0	1808	tags=27%, list=9%, signal=29%
POSITIVE_REGULATION_OF_TRANSCRIPTION_FACTOR_IMPORT_INTO_NUCLEUS(GO-0042993)	POSITIVE_REGULATION_OF_TRANSCRIPTION_FACTOR_IMPORT_INTO_NUCLEUS(GO-0042993)		22	0.308923	0.59629524	0.9320113	0.98511815	1.0	2447	tags=18%, list=12%, signal=21%
MAMMARY_GLAND_EPITHELIUM_DEVELOPMENT(GO-0061180)	MAMMARY_GLAND_EPITHELIUM_DEVELOPMENT(GO-0061180)		16	0.306898	0.5804016	0.94402033	0.9886444	1.0	2789	tags=38%, list=14%, signal=43%
HEME_METABOLIC_PROCESS(GO-0042168)	HEME_METABOLIC_PROCESS(GO-0042168)		20	0.297255	0.5671538	0.9841689	0.99082	1.0	3755	tags=35%, list=18%, signal=43%
PORPHYRIN-CONTAINING_COMPOUND_BIOSYNTHETIC_PROCESS(GO-0006779)	PORPHYRIN-CONTAINING_COMPOUND_BIOSYNTHETIC_PROCESS(GO-0006779)		15	0.30205706	0.5471602	0.95689654	0.9935046	1.0	1240	tags=13%, list=6%, signal=14%
PORPHYRIN-CONTAINING_COMPOUND_METABOLIC_PROCESS(GO-0006778)	PORPHYRIN-CONTAINING_COMPOUND_METABOLIC_PROCESS(GO-0006778)		21	0.2928665	0.5429228	0.9860335	0.99289054	1.0	3755	tags=33%, list=18%, signal=41%
EXCRETION(GO-0007588)	EXCRETION(GO-0007588)		35	0.22192334	0.47350562	1.0	0.9985423	1.0	1773	tags=9%, list=9%, signal=9%
PEPTIDE_HORMONE_SECRETION(GO-0030072)	PEPTIDE_HORMONE_SECRETION(GO-0030072)		15	0.23690139	0.43550587	0.98930484	0.9987467	1.0	15598	tags=100%, list=76%, signal=422%
