# Supplementary material for: Consensus Comparative Analysis of Human Embryonic Stem Cell-Derived Cardiomyocytes
Source: PLoS One. 2015 May 4;10(5):e0125442. doi: 10.1371/journal.pone.0125442 (PMC4418815; doi:10.1371/journal.pone.0125442)
Supplement: S1 Data — (ZIP) [file pone.0125442.s007.zip › DataCode/DataCode/result/uclGSEA/Cao08.xls]

NAME	GS<br> follow link to MSigDB	GS DETAILS	SIZE	ES	NES	NOM p-val	FDR q-val	FWER p-val	RANK AT MAX	LEADING EDGE
MUSCLE_CONTRACTION(GO-0006936)	MUSCLE_CONTRACTION(GO-0006936)	Details ...	133	0.7711801	2.2095315	0.0	0.0	0.0	1362	tags=33%, list=7%, signal=35%
MUSCLE_ORGAN_DEVELOPMENT(GO-0007517)	MUSCLE_ORGAN_DEVELOPMENT(GO-0007517)	Details ...	99	0.74438876	2.0859494	0.0	5.3561456E-4	0.001	2491	tags=40%, list=13%, signal=46%
CARDIAC_MUSCLE_TISSUE_DEVELOPMENT(GO-0048738)	CARDIAC_MUSCLE_TISSUE_DEVELOPMENT(GO-0048738)	Details ...	44	0.82776594	2.0733435	0.0	3.5707635E-4	0.001	1349	tags=39%, list=7%, signal=41%
ACTIN_FILAMENT-BASED_PROCESS(GO-0030029)	ACTIN_FILAMENT-BASED_PROCESS(GO-0030029)	Details ...	91	0.7365004	2.05078	0.0	8.0879714E-4	0.003	1349	tags=31%, list=7%, signal=33%
MUSCLE_TISSUE_MORPHOGENESIS(GO-0060415)	MUSCLE_TISSUE_MORPHOGENESIS(GO-0060415)	Details ...	28	0.86771387	2.0236626	0.0	0.001293641	0.006	971	tags=39%, list=5%, signal=41%
MUSCLE_ORGAN_MORPHOGENESIS(GO-0048644)	MUSCLE_ORGAN_MORPHOGENESIS(GO-0048644)	Details ...	28	0.86771387	2.022226	0.0	0.0012578279	0.007	971	tags=39%, list=5%, signal=41%
MUSCLE_TISSUE_DEVELOPMENT(GO-0060537)	MUSCLE_TISSUE_DEVELOPMENT(GO-0060537)	Details ...	82	0.74058014	2.0023062	0.0	0.0023271227	0.015	1740	tags=33%, list=9%, signal=36%
ACTIN-MYOSIN_FILAMENT_SLIDING(GO-0033275)	ACTIN-MYOSIN_FILAMENT_SLIDING(GO-0033275)	Details ...	35	0.82173973	2.0007849	0.0	0.0020362323	0.015	1204	tags=54%, list=6%, signal=58%
CARDIAC_MUSCLE_TISSUE_MORPHOGENESIS(GO-0055008)	CARDIAC_MUSCLE_TISSUE_MORPHOGENESIS(GO-0055008)	Details ...	26	0.8795843	1.9999931	0.0	0.0020492056	0.017	971	tags=42%, list=5%, signal=44%
MUSCLE_FILAMENT_SLIDING(GO-0030049)	MUSCLE_FILAMENT_SLIDING(GO-0030049)	Details ...	35	0.82173973	1.9866545	0.0	0.0027049482	0.025	1204	tags=54%, list=6%, signal=58%
MUSCLE_STRUCTURE_DEVELOPMENT(GO-0061061)	MUSCLE_STRUCTURE_DEVELOPMENT(GO-0061061)	Details ...	138	0.6891683	1.9750108	0.0	0.0028556993	0.029	2491	tags=36%, list=13%, signal=40%
PLATELET_DEGRANULATION(GO-0002576)	PLATELET_DEGRANULATION(GO-0002576)	Details ...	64	0.75479674	1.9731743	0.0	0.0026177242	0.029	1004	tags=16%, list=5%, signal=16%
VENTRICULAR_CARDIAC_MUSCLE_TISSUE_MORPHOGENESIS(GO-0055010)	VENTRICULAR_CARDIAC_MUSCLE_TISSUE_MORPHOGENESIS(GO-0055010)	Details ...	20	0.88220286	1.9680706	0.0	0.0028316383	0.034	971	tags=45%, list=5%, signal=47%
ACTIN_FILAMENT-BASED_MOVEMENT(GO-0030048)	ACTIN_FILAMENT-BASED_MOVEMENT(GO-0030048)	Details ...	38	0.81340563	1.9636332	0.0	0.003018325	0.039	1204	tags=50%, list=6%, signal=53%
STRIATED_MUSCLE_CONTRACTION(GO-0006941)	STRIATED_MUSCLE_CONTRACTION(GO-0006941)	Details ...	27	0.8408697	1.9479743	0.0	0.0044087195	0.054	1318	tags=48%, list=7%, signal=52%
REGULATION_OF_HEART_CONTRACTION(GO-0008016)	REGULATION_OF_HEART_CONTRACTION(GO-0008016)	Details ...	40	0.78711164	1.9477423	0.0	0.0041331747	0.054	1740	tags=45%, list=9%, signal=49%
EXOCYTOSIS(GO-0006887)	EXOCYTOSIS(GO-0006887)	Details ...	77	0.71013135	1.9126997	0.0	0.009113218	0.13	1008	tags=14%, list=5%, signal=15%
MYOFIBRIL_ASSEMBLY(GO-0030239)	MYOFIBRIL_ASSEMBLY(GO-0030239)	Details ...	18	0.8804397	1.9100239	0.0	0.009083599	0.136	1349	tags=56%, list=7%, signal=60%
BLOOD_CIRCULATION(GO-0008015)	BLOOD_CIRCULATION(GO-0008015)	Details ...	104	0.67450315	1.9065926	0.0	0.0090010315	0.141	2491	tags=28%, list=13%, signal=32%
ACTOMYOSIN_STRUCTURE_ORGANIZATION(GO-0031032)	ACTOMYOSIN_STRUCTURE_ORGANIZATION(GO-0031032)	Details ...	18	0.8804397	1.8814539	0.003058104	0.014829285	0.241	1349	tags=56%, list=7%, signal=60%
ACTIN_CYTOSKELETON_ORGANIZATION(GO-0030036)	ACTIN_CYTOSKELETON_ORGANIZATION(GO-0030036)		61	0.7038663	1.8586814	0.0	0.023984764	0.378	1349	tags=23%, list=7%, signal=25%
MUSCLE_CELL_DEVELOPMENT(GO-0055001)	MUSCLE_CELL_DEVELOPMENT(GO-0055001)		35	0.77560794	1.8578622	0.0013774105	0.023288196	0.382	1349	tags=31%, list=7%, signal=34%
SECRETION_BY_CELL(GO-0032940)	SECRETION_BY_CELL(GO-0032940)		115	0.6593011	1.8565577	0.0	0.022793392	0.388	1008	tags=12%, list=5%, signal=13%
ENDOTHELIUM_DEVELOPMENT(GO-0003158)	ENDOTHELIUM_DEVELOPMENT(GO-0003158)		16	0.8640058	1.8543583	0.0	0.022653174	0.394	227	tags=13%, list=1%, signal=13%
CARDIAC_VENTRICLE_MORPHOGENESIS(GO-0003208)	CARDIAC_VENTRICLE_MORPHOGENESIS(GO-0003208)		31	0.771727	1.8389341	0.0014184397	0.029014008	0.485	1072	tags=35%, list=5%, signal=37%
CALCIUM_ION_TRANSPORT(GO-0006816)	CALCIUM_ION_TRANSPORT(GO-0006816)		46	0.722839	1.8142375	0.0013422819	0.03973926	0.614	1374	tags=20%, list=7%, signal=21%
TISSUE_DEVELOPMENT(GO-0009888)	TISSUE_DEVELOPMENT(GO-0009888)		237	0.60537684	1.8107325	0.0	0.040349856	0.63	2804	tags=33%, list=14%, signal=38%
HEART_CONTRACTION(GO-0060047)	HEART_CONTRACTION(GO-0060047)		16	0.8489526	1.8088701	0.0031007752	0.0400326	0.64	971	tags=44%, list=5%, signal=46%
CARDIAC_MUSCLE_CELL_DIFFERENTIATION(GO-0055007)	CARDIAC_MUSCLE_CELL_DIFFERENTIATION(GO-0055007)		19	0.82106864	1.8066685	0.0061919503	0.039621446	0.647	2429	tags=53%, list=12%, signal=60%
MUSCLE_CELL_DIFFERENTIATION(GO-0042692)	MUSCLE_CELL_DIFFERENTIATION(GO-0042692)		75	0.67279	1.8014429	0.0	0.041118566	0.672	1832	tags=28%, list=9%, signal=31%
REGULATION_OF_BLOOD_PRESSURE(GO-0008217)	REGULATION_OF_BLOOD_PRESSURE(GO-0008217)		55	0.6903149	1.7893747	0.001344086	0.04702658	0.736	1104	tags=18%, list=6%, signal=19%
EXTRACELLULAR_STRUCTURE_ORGANIZATION(GO-0043062)	EXTRACELLULAR_STRUCTURE_ORGANIZATION(GO-0043062)		32	0.7529211	1.779798	0.0	0.05212765	0.795	3424	tags=56%, list=18%, signal=68%
MUSCLE_FIBER_DEVELOPMENT(GO-0048747)	MUSCLE_FIBER_DEVELOPMENT(GO-0048747)		16	0.8293633	1.7774373	0.0	0.0520996	0.807	1186	tags=38%, list=6%, signal=40%
EXTRACELLULAR_MATRIX_ORGANIZATION(GO-0030198)	EXTRACELLULAR_MATRIX_ORGANIZATION(GO-0030198)		32	0.7529211	1.7707233	0.0029542097	0.054577608	0.824	3424	tags=56%, list=18%, signal=68%
FOREBRAIN_DEVELOPMENT(GO-0030900)	FOREBRAIN_DEVELOPMENT(GO-0030900)		43	0.6949129	1.7661217	0.0027137042	0.056474287	0.837	3331	tags=40%, list=17%, signal=48%
NEGATIVE_REGULATION_OF_IMMUNE_RESPONSE(GO-0050777)	NEGATIVE_REGULATION_OF_IMMUNE_RESPONSE(GO-0050777)		17	0.8204113	1.7650355	0.0	0.055502772	0.838	96	tags=12%, list=0%, signal=12%
HUMORAL_IMMUNE_RESPONSE(GO-0006959)	HUMORAL_IMMUNE_RESPONSE(GO-0006959)		30	0.7476372	1.7603115	0.00877193	0.05751236	0.862	2810	tags=43%, list=14%, signal=51%
CYTOSOLIC_CALCIUM_ION_TRANSPORT(GO-0060401)	CYTOSOLIC_CALCIUM_ION_TRANSPORT(GO-0060401)		20	0.79775804	1.759729	0.0045801527	0.05639403	0.862	786	tags=20%, list=4%, signal=21%
ORGAN_MORPHOGENESIS(GO-0009887)	ORGAN_MORPHOGENESIS(GO-0009887)		163	0.6032723	1.7567264	0.0	0.057191215	0.873	2045	tags=26%, list=10%, signal=29%
HEART_MORPHOGENESIS(GO-0003007)	HEART_MORPHOGENESIS(GO-0003007)		71	0.6556586	1.7556746	0.0012210013	0.05622214	0.876	1924	tags=28%, list=10%, signal=31%
SENSORY_PERCEPTION_OF_LIGHT_STIMULUS(GO-0050953)	SENSORY_PERCEPTION_OF_LIGHT_STIMULUS(GO-0050953)		38	0.70522547	1.7461146	0.007022472	0.061366703	0.899	1351	tags=18%, list=7%, signal=20%
REGULATION_OF_STRIATED_MUSCLE_CELL_DIFFERENTIATION(GO-0051153)	REGULATION_OF_STRIATED_MUSCLE_CELL_DIFFERENTIATION(GO-0051153)		28	0.7442736	1.7416383	0.0059084194	0.063464016	0.909	2905	tags=46%, list=15%, signal=54%
VISUAL_PERCEPTION(GO-0007601)	VISUAL_PERCEPTION(GO-0007601)		38	0.70522547	1.7379705	0.0040816325	0.06453631	0.919	1351	tags=18%, list=7%, signal=20%
SENSORY_ORGAN_DEVELOPMENT(GO-0007423)	SENSORY_ORGAN_DEVELOPMENT(GO-0007423)		55	0.67191297	1.7318059	0.0077720205	0.067725405	0.936	2009	tags=25%, list=10%, signal=28%
DETECTION_OF_STIMULUS(GO-0051606)	DETECTION_OF_STIMULUS(GO-0051606)		42	0.6987197	1.7299279	0.004178273	0.06785578	0.937	1500	tags=21%, list=8%, signal=23%
LUNG_DEVELOPMENT(GO-0030324)	LUNG_DEVELOPMENT(GO-0030324)		17	0.80420756	1.7285221	0.004878049	0.067393124	0.942	727	tags=18%, list=4%, signal=18%
CARDIAC_CELL_DIFFERENTIATION(GO-0035051)	CARDIAC_CELL_DIFFERENTIATION(GO-0035051)		31	0.7178927	1.7236036	0.00739645	0.07008951	0.949	1740	tags=35%, list=9%, signal=39%
ACTIN_FILAMENT_ORGANIZATION(GO-0007015)	ACTIN_FILAMENT_ORGANIZATION(GO-0007015)		20	0.7829998	1.7210792	0.008077544	0.07061862	0.957	849	tags=25%, list=4%, signal=26%
PLATELET_ACTIVATION(GO-0030168)	PLATELET_ACTIVATION(GO-0030168)		135	0.5954034	1.7172446	0.0	0.07209615	0.963	1004	tags=10%, list=5%, signal=11%
RESPIRATORY_TUBE_DEVELOPMENT(GO-0030323)	RESPIRATORY_TUBE_DEVELOPMENT(GO-0030323)		18	0.8013265	1.7166438	0.012480499	0.07102208	0.964	727	tags=17%, list=4%, signal=17%
BLOOD_COAGULATION__INTRINSIC_PATHWAY(GO-0007597)	BLOOD_COAGULATION__INTRINSIC_PATHWAY(GO-0007597)		16	0.83192444	1.7156103	0.007987221	0.07052394	0.964	88	tags=13%, list=0%, signal=13%
GLOMERULUS_DEVELOPMENT(GO-0032835)	GLOMERULUS_DEVELOPMENT(GO-0032835)		18	0.76917297	1.7004958	0.0031695722	0.081053056	0.978	1072	tags=33%, list=5%, signal=35%
CELLULAR_RESPONSE_TO_NUTRIENT_LEVELS(GO-0031669)	CELLULAR_RESPONSE_TO_NUTRIENT_LEVELS(GO-0031669)		46	0.66513234	1.6957629	0.010484928	0.08380137	0.982	1942	tags=28%, list=10%, signal=31%
CATION_TRANSPORT(GO-0006812)	CATION_TRANSPORT(GO-0006812)		136	0.58131933	1.6943463	0.0	0.08349511	0.983	2804	tags=24%, list=14%, signal=27%
CALCIUM_ION_TRANSMEMBRANE_TRANSPORT(GO-0070588)	CALCIUM_ION_TRANSMEMBRANE_TRANSPORT(GO-0070588)		17	0.79425067	1.6914048	0.013636364	0.08475012	0.984	417	tags=12%, list=2%, signal=12%
EYE_DEVELOPMENT(GO-0001654)	EYE_DEVELOPMENT(GO-0001654)		39	0.6916828	1.6844335	0.0041899444	0.08969196	0.99	2009	tags=28%, list=10%, signal=31%
POSITIVE_REGULATION_OF_OSSIFICATION(GO-0045778)	POSITIVE_REGULATION_OF_OSSIFICATION(GO-0045778)		22	0.73824674	1.6750935	0.012121212	0.097149454	0.993	1072	tags=32%, list=5%, signal=34%
CAMERA-TYPE_EYE_MORPHOGENESIS(GO-0048593)	CAMERA-TYPE_EYE_MORPHOGENESIS(GO-0048593)		15	0.7931687	1.6745025	0.012048192	0.096110374	0.993	2009	tags=40%, list=10%, signal=45%
FEEDING_BEHAVIOR(GO-0007631)	FEEDING_BEHAVIOR(GO-0007631)		23	0.7427288	1.6726553	0.011527377	0.09620775	0.993	1510	tags=26%, list=8%, signal=28%
REGULATION_OF_INFLAMMATORY_RESPONSE(GO-0050727)	REGULATION_OF_INFLAMMATORY_RESPONSE(GO-0050727)		53	0.6481018	1.671591	0.008064516	0.09545066	0.993	1999	tags=19%, list=10%, signal=21%
EYE_MORPHOGENESIS(GO-0048592)	EYE_MORPHOGENESIS(GO-0048592)		21	0.7415982	1.6680287	0.0147492625	0.09676773	0.996	2009	tags=33%, list=10%, signal=37%
ION_TRANSMEMBRANE_TRANSPORT(GO-0034220)	ION_TRANSMEMBRANE_TRANSPORT(GO-0034220)		76	0.6099508	1.665189	0.0074257427	0.097981624	0.996	1374	tags=12%, list=7%, signal=13%
KIDNEY_DEVELOPMENT(GO-0001822)	KIDNEY_DEVELOPMENT(GO-0001822)		52	0.6497934	1.6601222	0.006443299	0.10110745	0.997	1072	tags=19%, list=5%, signal=20%
ACTIVATION_OF_ADENYLATE_CYCLASE_ACTIVITY(GO-0007190)	ACTIVATION_OF_ADENYLATE_CYCLASE_ACTIVITY(GO-0007190)		20	0.74578965	1.6566013	0.01369863	0.10311744	1.0	1490	tags=30%, list=8%, signal=32%
MONOCARBOXYLIC_ACID_TRANSPORT(GO-0015718)	MONOCARBOXYLIC_ACID_TRANSPORT(GO-0015718)		36	0.686946	1.6564584	0.010057472	0.101665154	1.0	2907	tags=36%, list=15%, signal=42%
PROTEIN_LOCALIZATION_TO_NUCLEUS(GO-0034504)	PROTEIN_LOCALIZATION_TO_NUCLEUS(GO-0034504)		33	0.6774506	1.6536684	0.0138696255	0.103002995	1.0	3351	tags=39%, list=17%, signal=47%
SENSORY_PERCEPTION_OF_SOUND(GO-0007605)	SENSORY_PERCEPTION_OF_SOUND(GO-0007605)		25	0.7069888	1.6457961	0.01459854	0.10960535	1.0	1351	tags=24%, list=7%, signal=26%
RENAL_SYSTEM_DEVELOPMENT(GO-0072001)	RENAL_SYSTEM_DEVELOPMENT(GO-0072001)		56	0.6400732	1.6441305	0.010738255	0.10990455	1.0	1072	tags=18%, list=5%, signal=19%
NEGATIVE_REGULATION_OF_IMMUNE_SYSTEM_PROCESS(GO-0002683)	NEGATIVE_REGULATION_OF_IMMUNE_SYSTEM_PROCESS(GO-0002683)		55	0.6371411	1.6411576	0.014341591	0.11147538	1.0	2154	tags=20%, list=11%, signal=22%
GTP_CATABOLIC_PROCESS(GO-0006184)	GTP_CATABOLIC_PROCESS(GO-0006184)		30	0.7064621	1.6401511	0.011577424	0.111119434	1.0	2222	tags=23%, list=11%, signal=26%
PANCREAS_DEVELOPMENT(GO-0031016)	PANCREAS_DEVELOPMENT(GO-0031016)		22	0.71571964	1.6393528	0.012480499	0.110302426	1.0	887	tags=14%, list=5%, signal=14%
CELLULAR_RESPONSE_TO_EXTRACELLULAR_STIMULUS(GO-0031668)	CELLULAR_RESPONSE_TO_EXTRACELLULAR_STIMULUS(GO-0031668)		49	0.6487028	1.6392285	0.010840109	0.10889023	1.0	1942	tags=27%, list=10%, signal=29%
BRAIN_DEVELOPMENT(GO-0007420)	BRAIN_DEVELOPMENT(GO-0007420)		58	0.6349094	1.6388363	0.009032258	0.10791504	1.0	3331	tags=34%, list=17%, signal=41%
UROGENITAL_SYSTEM_DEVELOPMENT(GO-0001655)	UROGENITAL_SYSTEM_DEVELOPMENT(GO-0001655)		57	0.6384106	1.6371026	0.0065616798	0.10815456	1.0	1072	tags=18%, list=5%, signal=19%
CELLULAR_COMPONENT_MOVEMENT(GO-0006928)	CELLULAR_COMPONENT_MOVEMENT(GO-0006928)		279	0.5382775	1.6355202	0.0	0.108297504	1.0	1596	tags=18%, list=8%, signal=19%
HEART_DEVELOPMENT(GO-0007507)	HEART_DEVELOPMENT(GO-0007507)		123	0.56911385	1.6352197	0.005820722	0.10714713	1.0	2503	tags=29%, list=13%, signal=33%
RESPONSE_TO_EXTRACELLULAR_STIMULUS(GO-0009991)	RESPONSE_TO_EXTRACELLULAR_STIMULUS(GO-0009991)		81	0.6001689	1.6341842	0.0037128713	0.10683844	1.0	1942	tags=21%, list=10%, signal=23%
TRANSMEMBRANE_TRANSPORT(GO-0055085)	TRANSMEMBRANE_TRANSPORT(GO-0055085)		189	0.5555777	1.6333388	0.0010822511	0.1062162	1.0	3187	tags=24%, list=16%, signal=29%
ION_TRANSPORT(GO-0006811)	ION_TRANSPORT(GO-0006811)		207	0.5541947	1.6332355	0.0010822511	0.104926	1.0	3180	tags=24%, list=16%, signal=29%
CAMERA-TYPE_EYE_DEVELOPMENT(GO-0043010)	CAMERA-TYPE_EYE_DEVELOPMENT(GO-0043010)		29	0.6987744	1.6309828	0.01884058	0.105616316	1.0	2009	tags=28%, list=10%, signal=31%
POSITIVE_REGULATION_OF_ADENYLATE_CYCLASE_ACTIVITY(GO-0045762)	POSITIVE_REGULATION_OF_ADENYLATE_CYCLASE_ACTIVITY(GO-0045762)		22	0.7265826	1.6275485	0.016369049	0.10760997	1.0	1490	tags=27%, list=8%, signal=29%
EPIDERMIS_DEVELOPMENT(GO-0008544)	EPIDERMIS_DEVELOPMENT(GO-0008544)		45	0.6396006	1.6263297	0.013386881	0.10764746	1.0	2767	tags=47%, list=14%, signal=54%
BEHAVIOR(GO-0007610)	BEHAVIOR(GO-0007610)		74	0.5960801	1.6253091	0.0074074073	0.10725057	1.0	2598	tags=24%, list=13%, signal=28%
CYTOSKELETON_ORGANIZATION(GO-0007010)	CYTOSKELETON_ORGANIZATION(GO-0007010)		110	0.57938415	1.6224962	0.0023337223	0.10887321	1.0	1523	tags=17%, list=8%, signal=19%
RESPONSE_TO_MECHANICAL_STIMULUS(GO-0009612)	RESPONSE_TO_MECHANICAL_STIMULUS(GO-0009612)		42	0.65626746	1.6219451	0.012482663	0.108192906	1.0	2026	tags=24%, list=10%, signal=27%
VESICLE-MEDIATED_TRANSPORT(GO-0016192)	VESICLE-MEDIATED_TRANSPORT(GO-0016192)		165	0.5635726	1.6199923	0.0011185682	0.10906429	1.0	2653	tags=19%, list=14%, signal=22%
COMPLEMENT_ACTIVATION(GO-0006956)	COMPLEMENT_ACTIVATION(GO-0006956)		15	0.78232974	1.6174507	0.01843318	0.11058517	1.0	2810	tags=53%, list=14%, signal=62%
TELENCEPHALON_DEVELOPMENT(GO-0021537)	TELENCEPHALON_DEVELOPMENT(GO-0021537)		28	0.7012075	1.6169231	0.020408163	0.10996039	1.0	2154	tags=29%, list=11%, signal=32%
RESPIRATORY_SYSTEM_DEVELOPMENT(GO-0060541)	RESPIRATORY_SYSTEM_DEVELOPMENT(GO-0060541)		20	0.7244944	1.6163516	0.01832061	0.10934718	1.0	727	tags=15%, list=4%, signal=16%
REGULATION_OF_MUSCLE_CELL_DIFFERENTIATION(GO-0051147)	REGULATION_OF_MUSCLE_CELL_DIFFERENTIATION(GO-0051147)		51	0.62343955	1.6102443	0.014492754	0.11495661	1.0	2905	tags=31%, list=15%, signal=37%
CELL_ACTIVATION(GO-0001775)	CELL_ACTIVATION(GO-0001775)		203	0.54434085	1.6093099	0.0	0.11473031	1.0	1072	tags=10%, list=5%, signal=10%
SENSORY_PERCEPTION(GO-0007600)	SENSORY_PERCEPTION(GO-0007600)		68	0.5983542	1.6077104	0.01283697	0.11542993	1.0	1351	tags=15%, list=7%, signal=16%
STEROID_METABOLIC_PROCESS(GO-0008202)	STEROID_METABOLIC_PROCESS(GO-0008202)		138	0.5545968	1.600241	0.004514673	0.12206349	1.0	2612	tags=21%, list=13%, signal=24%
POSITIVE_REGULATION_OF_BONE_MINERALIZATION(GO-0030501)	POSITIVE_REGULATION_OF_BONE_MINERALIZATION(GO-0030501)		19	0.74287206	1.6001502	0.018154312	0.12089129	1.0	1072	tags=32%, list=5%, signal=33%
GLUCOSE_CATABOLIC_PROCESS(GO-0006007)	GLUCOSE_CATABOLIC_PROCESS(GO-0006007)		16	0.74640477	1.5999849	0.031343285	0.11981409	1.0	595	tags=19%, list=3%, signal=19%
POSITIVE_REGULATION_OF_WNT_RECEPTOR_SIGNALING_PATHWAY(GO-0030177)	POSITIVE_REGULATION_OF_WNT_RECEPTOR_SIGNALING_PATHWAY(GO-0030177)		27	0.6779984	1.5996447	0.023977432	0.11892593	1.0	1045	tags=33%, list=5%, signal=35%
POSITIVE_REGULATION_OF_CANONICAL_WNT_RECEPTOR_SIGNALING_PATHWAY(GO-0090263)	POSITIVE_REGULATION_OF_CANONICAL_WNT_RECEPTOR_SIGNALING_PATHWAY(GO-0090263)		20	0.7325559	1.5984446	0.013473053	0.119031385	1.0	1045	tags=45%, list=5%, signal=47%
CELLULAR_RESPONSE_TO_NUTRIENT(GO-0031670)	CELLULAR_RESPONSE_TO_NUTRIENT(GO-0031670)		31	0.65338165	1.5979372	0.026722925	0.118259944	1.0	1942	tags=32%, list=10%, signal=36%
POSITIVE_REGULATION_OF_PROTEIN_SECRETION(GO-0050714)	POSITIVE_REGULATION_OF_PROTEIN_SECRETION(GO-0050714)		36	0.6555575	1.596619	0.025677603	0.11860092	1.0	2384	tags=25%, list=12%, signal=28%
REGULATION_OF_FATTY_ACID_OXIDATION(GO-0046320)	REGULATION_OF_FATTY_ACID_OXIDATION(GO-0046320)		23	0.7096141	1.5947161	0.020833334	0.11961727	1.0	4113	tags=52%, list=21%, signal=66%
NUCLEOSIDE_TRIPHOSPHATE_CATABOLIC_PROCESS(GO-0009143)	NUCLEOSIDE_TRIPHOSPHATE_CATABOLIC_PROCESS(GO-0009143)		64	0.6016833	1.5938228	0.015364917	0.11934513	1.0	2429	tags=22%, list=12%, signal=25%
OVULATION_CYCLE(GO-0042698)	OVULATION_CYCLE(GO-0042698)		15	0.75630677	1.5892701	0.017133957	0.12334471	1.0	634	tags=20%, list=3%, signal=21%
ANION_TRANSPORT(GO-0006820)	ANION_TRANSPORT(GO-0006820)		40	0.63413346	1.5884653	0.019099591	0.12303103	1.0	442	tags=8%, list=2%, signal=8%
NEURON_DIFFERENTIATION(GO-0030182)	NEURON_DIFFERENTIATION(GO-0030182)		198	0.5385897	1.5879854	0.0	0.122347385	1.0	3264	tags=29%, list=17%, signal=34%
REGULATION_OF_CALCIUM_ION_TRANSPORT(GO-0051924)	REGULATION_OF_CALCIUM_ION_TRANSPORT(GO-0051924)		52	0.6209219	1.58423	0.03070761	0.1252862	1.0	1919	tags=23%, list=10%, signal=26%
CELLULAR_RESPONSE_TO_STARVATION(GO-0009267)	CELLULAR_RESPONSE_TO_STARVATION(GO-0009267)		16	0.7455435	1.581281	0.022328548	0.12744729	1.0	490	tags=19%, list=3%, signal=19%
RESPONSE_TO_ORGANIC_CYCLIC_COMPOUND(GO-0014070)	RESPONSE_TO_ORGANIC_CYCLIC_COMPOUND(GO-0014070)		25	0.6753022	1.5776312	0.025835866	0.13016711	1.0	1919	tags=24%, list=10%, signal=27%
HEMOSTASIS(GO-0007599)	HEMOSTASIS(GO-0007599)		267	0.51999086	1.565949	0.0	0.14292431	1.0	2971	tags=20%, list=15%, signal=24%
CELL_DEVELOPMENT(GO-0048468)	CELL_DEVELOPMENT(GO-0048468)		277	0.52139753	1.5657345	0.0010493179	0.1418533	1.0	3348	tags=27%, list=17%, signal=33%
G-PROTEIN_SIGNALING__COUPLED_TO_CYCLIC_NUCLEOTIDE_SECOND_MESSENGER(GO-0007187)	G-PROTEIN_SIGNALING__COUPLED_TO_CYCLIC_NUCLEOTIDE_SECOND_MESSENGER(GO-0007187)		66	0.59069544	1.5640726	0.018891688	0.14244269	1.0	1265	tags=15%, list=6%, signal=16%
REGULATION_OF_CANONICAL_WNT_RECEPTOR_SIGNALING_PATHWAY(GO-0060828)	REGULATION_OF_CANONICAL_WNT_RECEPTOR_SIGNALING_PATHWAY(GO-0060828)		53	0.6071329	1.5638739	0.026243094	0.14133663	1.0	1045	tags=21%, list=5%, signal=22%
MONOCARBOXYLIC_ACID_METABOLIC_PROCESS(GO-0032787)	MONOCARBOXYLIC_ACID_METABOLIC_PROCESS(GO-0032787)		161	0.53985286	1.5631013	0.0011013215	0.14096375	1.0	2206	tags=21%, list=11%, signal=24%
MALE_GONAD_DEVELOPMENT(GO-0008584)	MALE_GONAD_DEVELOPMENT(GO-0008584)		21	0.71102244	1.5605338	0.024806201	0.14262103	1.0	2356	tags=38%, list=12%, signal=43%
ANDROGEN_METABOLIC_PROCESS(GO-0008209)	ANDROGEN_METABOLIC_PROCESS(GO-0008209)		15	0.73264474	1.5552272	0.034810126	0.14771812	1.0	545	tags=20%, list=3%, signal=21%
ANATOMICAL_STRUCTURE_FORMATION_INVOLVED_IN_MORPHOGENESIS(GO-0048646)	ANATOMICAL_STRUCTURE_FORMATION_INVOLVED_IN_MORPHOGENESIS(GO-0048646)		133	0.5442584	1.554711	0.006833713	0.14700921	1.0	2051	tags=22%, list=10%, signal=24%
ISOPRENOID_METABOLIC_PROCESS(GO-0006720)	ISOPRENOID_METABOLIC_PROCESS(GO-0006720)		36	0.6420823	1.5546201	0.034236804	0.14582586	1.0	1707	tags=22%, list=9%, signal=24%
LEUKOCYTE_CHEMOTAXIS(GO-0030595)	LEUKOCYTE_CHEMOTAXIS(GO-0030595)		41	0.622731	1.5539477	0.029490616	0.14535886	1.0	879	tags=15%, list=4%, signal=15%
REGULATION_OF_STEROID_BIOSYNTHETIC_PROCESS(GO-0050810)	REGULATION_OF_STEROID_BIOSYNTHETIC_PROCESS(GO-0050810)		15	0.74398583	1.5511407	0.0336	0.14755002	1.0	545	tags=13%, list=3%, signal=14%
BILE_ACID_METABOLIC_PROCESS(GO-0008206)	BILE_ACID_METABOLIC_PROCESS(GO-0008206)		27	0.6720094	1.54837	0.028443113	0.15000562	1.0	2412	tags=30%, list=12%, signal=34%
BLOOD_COAGULATION(GO-0007596)	BLOOD_COAGULATION(GO-0007596)		266	0.5201128	1.5445786	0.0	0.15355204	1.0	2971	tags=20%, list=15%, signal=24%
NEUTROPHIL_CHEMOTAXIS(GO-0030593)	NEUTROPHIL_CHEMOTAXIS(GO-0030593)		15	0.75150084	1.5423912	0.029605264	0.15522102	1.0	849	tags=27%, list=4%, signal=28%
REGULATION_OF_CYCLIN-DEPENDENT_PROTEIN_KINASE_ACTIVITY(GO-0000079)	REGULATION_OF_CYCLIN-DEPENDENT_PROTEIN_KINASE_ACTIVITY(GO-0000079)		26	0.66322315	1.5386293	0.037790697	0.15865622	1.0	2751	tags=42%, list=14%, signal=49%
CELL-SUBSTRATE_ADHESION(GO-0031589)	CELL-SUBSTRATE_ADHESION(GO-0031589)		34	0.6242704	1.5299301	0.031473532	0.16874948	1.0	2805	tags=47%, list=14%, signal=55%
CELL-MATRIX_ADHESION(GO-0007160)	CELL-MATRIX_ADHESION(GO-0007160)		26	0.6665525	1.5288408	0.03884892	0.16870725	1.0	2620	tags=46%, list=13%, signal=53%
CELLULAR_PROTEIN_COMPLEX_ASSEMBLY(GO-0043623)	CELLULAR_PROTEIN_COMPLEX_ASSEMBLY(GO-0043623)		56	0.58666694	1.5275974	0.027096774	0.16865243	1.0	1031	tags=11%, list=5%, signal=11%
EMBRYONIC_HEART_TUBE_DEVELOPMENT(GO-0035050)	EMBRYONIC_HEART_TUBE_DEVELOPMENT(GO-0035050)		18	0.70312774	1.5261465	0.041666668	0.16934595	1.0	2356	tags=39%, list=12%, signal=44%
OSSIFICATION(GO-0001503)	OSSIFICATION(GO-0001503)		43	0.608396	1.5248516	0.022941971	0.16993782	1.0	2060	tags=23%, list=11%, signal=26%
CELL_PROJECTION_ASSEMBLY(GO-0030031)	CELL_PROJECTION_ASSEMBLY(GO-0030031)		23	0.66380835	1.5240101	0.04340836	0.16976981	1.0	1895	tags=22%, list=10%, signal=24%
EMBRYONIC_ORGAN_DEVELOPMENT(GO-0048568)	EMBRYONIC_ORGAN_DEVELOPMENT(GO-0048568)		45	0.5924176	1.523649	0.044	0.16895756	1.0	2009	tags=20%, list=10%, signal=22%
NEURON_DEVELOPMENT(GO-0048666)	NEURON_DEVELOPMENT(GO-0048666)		165	0.5130573	1.52279	0.007751938	0.16888706	1.0	3264	tags=28%, list=17%, signal=34%
SKELETAL_MUSCLE_TISSUE_DEVELOPMENT(GO-0007519)	SKELETAL_MUSCLE_TISSUE_DEVELOPMENT(GO-0007519)		34	0.6374119	1.5222995	0.047413792	0.16809452	1.0	3351	tags=41%, list=17%, signal=50%
WOUND_HEALING(GO-0042060)	WOUND_HEALING(GO-0042060)		298	0.503302	1.5210426	0.0020682523	0.16861856	1.0	2971	tags=20%, list=15%, signal=23%
POSITIVE_REGULATION_OF_CAMP_BIOSYNTHETIC_PROCESS(GO-0030819)	POSITIVE_REGULATION_OF_CAMP_BIOSYNTHETIC_PROCESS(GO-0030819)		32	0.6488031	1.5203662	0.030303031	0.16815834	1.0	1490	tags=22%, list=8%, signal=24%
EMBRYONIC_HEART_TUBE_MORPHOGENESIS(GO-0003143)	EMBRYONIC_HEART_TUBE_MORPHOGENESIS(GO-0003143)		17	0.7159111	1.5197352	0.041867957	0.1678818	1.0	2356	tags=41%, list=12%, signal=47%
SYNAPSE_ORGANIZATION(GO-0050808)	SYNAPSE_ORGANIZATION(GO-0050808)		16	0.71333516	1.5130292	0.041733548	0.17582542	1.0	1186	tags=19%, list=6%, signal=20%
REGULATION_OF_BMP_SIGNALING_PATHWAY(GO-0030510)	REGULATION_OF_BMP_SIGNALING_PATHWAY(GO-0030510)		18	0.68631613	1.5114989	0.04566929	0.17654727	1.0	2735	tags=39%, list=14%, signal=45%
GENERATION_OF_NEURONS(GO-0048699)	GENERATION_OF_NEURONS(GO-0048699)		240	0.50891626	1.5111517	0.0021390375	0.17559016	1.0	3421	tags=28%, list=18%, signal=34%
REGULATION_OF_STRIATED_MUSCLE_CONTRACTION(GO-0006942)	REGULATION_OF_STRIATED_MUSCLE_CONTRACTION(GO-0006942)		19	0.6891068	1.5080129	0.048136648	0.17896706	1.0	2958	tags=37%, list=15%, signal=43%
CELL_MORPHOGENESIS_INVOLVED_IN_DIFFERENTIATION(GO-0000904)	CELL_MORPHOGENESIS_INVOLVED_IN_DIFFERENTIATION(GO-0000904)		171	0.5109054	1.5072595	0.009966778	0.17882296	1.0	3264	tags=28%, list=17%, signal=33%
ICOSANOID_METABOLIC_PROCESS(GO-0006690)	ICOSANOID_METABOLIC_PROCESS(GO-0006690)		32	0.6216216	1.505969	0.041134752	0.17942083	1.0	1104	tags=19%, list=6%, signal=20%
EPITHELIAL_CELL_DIFFERENTIATION(GO-0030855)	EPITHELIAL_CELL_DIFFERENTIATION(GO-0030855)		43	0.6000828	1.5055686	0.045769766	0.1786789	1.0	2767	tags=28%, list=14%, signal=32%
REGULATION_OF_SYSTEMIC_ARTERIAL_BLOOD_PRESSURE(GO-0003073)	REGULATION_OF_SYSTEMIC_ARTERIAL_BLOOD_PRESSURE(GO-0003073)		26	0.6526361	1.502935	0.036363635	0.18099894	1.0	2971	tags=31%, list=15%, signal=36%
RESPONSE_TO_EXTERNAL_STIMULUS(GO-0009605)	RESPONSE_TO_EXTERNAL_STIMULUS(GO-0009605)		365	0.49154082	1.4985172	0.0	0.18632354	1.0	2115	tags=16%, list=11%, signal=17%
POSITIVE_REGULATION_OF_LYASE_ACTIVITY(GO-0051349)	POSITIVE_REGULATION_OF_LYASE_ACTIVITY(GO-0051349)		25	0.64825517	1.4974846	0.029761905	0.18641417	1.0	1490	tags=24%, list=8%, signal=26%
PURINE_NUCLEOTIDE_CATABOLIC_PROCESS(GO-0006195)	PURINE_NUCLEOTIDE_CATABOLIC_PROCESS(GO-0006195)		76	0.55049187	1.4970255	0.023514852	0.18573347	1.0	2429	tags=18%, list=12%, signal=21%
ANATOMICAL_STRUCTURE_MORPHOGENESIS(GO-0009653)	ANATOMICAL_STRUCTURE_MORPHOGENESIS(GO-0009653)		432	0.48651603	1.4961082	0.0	0.1858199	1.0	2059	tags=20%, list=11%, signal=22%
NEGATIVE_REGULATION_OF_CANONICAL_WNT_RECEPTOR_SIGNALING_PATHWAY(GO-0090090)	NEGATIVE_REGULATION_OF_CANONICAL_WNT_RECEPTOR_SIGNALING_PATHWAY(GO-0090090)		36	0.6201273	1.4945146	0.034965035	0.18667021	1.0	545	tags=14%, list=3%, signal=14%
VITAMIN_A_METABOLIC_PROCESS(GO-0006776)	VITAMIN_A_METABOLIC_PROCESS(GO-0006776)		15	0.6901685	1.4859701	0.062200956	0.19781813	1.0	105	tags=13%, list=1%, signal=13%
POSITIVE_REGULATION_OF_STRESS-ACTIVATED_MAPK_CASCADE(GO-0032874)	POSITIVE_REGULATION_OF_STRESS-ACTIVATED_MAPK_CASCADE(GO-0032874)		15	0.7127374	1.4839609	0.06919275	0.19940048	1.0	3069	tags=27%, list=16%, signal=32%
STEM_CELL_DIFFERENTIATION(GO-0048863)	STEM_CELL_DIFFERENTIATION(GO-0048863)		20	0.6756797	1.4825828	0.056129985	0.20012124	1.0	1924	tags=40%, list=10%, signal=44%
RESPONSE_TO_DRUG(GO-0042493)	RESPONSE_TO_DRUG(GO-0042493)		55	0.57471174	1.4788659	0.047803618	0.2043934	1.0	1231	tags=18%, list=6%, signal=19%
REGULATION_OF_G-PROTEIN_COUPLED_RECEPTOR_PROTEIN_SIGNALING_PATHWAY(GO-0008277)	REGULATION_OF_G-PROTEIN_COUPLED_RECEPTOR_PROTEIN_SIGNALING_PATHWAY(GO-0008277)		30	0.6236929	1.4769715	0.062228654	0.20611213	1.0	3959	tags=43%, list=20%, signal=54%
POSITIVE_REGULATION_OF_GROWTH(GO-0045927)	POSITIVE_REGULATION_OF_GROWTH(GO-0045927)		36	0.6022859	1.4754076	0.060606062	0.20704126	1.0	2445	tags=28%, list=13%, signal=32%
NEUROGENESIS(GO-0022008)	NEUROGENESIS(GO-0022008)		252	0.49381012	1.4753966	0.003164557	0.20571831	1.0	3421	tags=27%, list=18%, signal=32%
CELL_MORPHOGENESIS(GO-0000902)	CELL_MORPHOGENESIS(GO-0000902)		194	0.5038057	1.4739207	0.0054171183	0.20683585	1.0	3264	tags=29%, list=17%, signal=34%
NEUROLOGICAL_SYSTEM_PROCESS(GO-0050877)	NEUROLOGICAL_SYSTEM_PROCESS(GO-0050877)		234	0.48749608	1.473782	0.006369427	0.20576018	1.0	2684	tags=19%, list=14%, signal=22%
CYTOSOLIC_CALCIUM_ION_HOMEOSTASIS(GO-0051480)	CYTOSOLIC_CALCIUM_ION_HOMEOSTASIS(GO-0051480)		67	0.55094546	1.4706768	0.026217228	0.20911032	1.0	1433	tags=21%, list=7%, signal=22%
UNSATURATED_FATTY_ACID_BIOSYNTHETIC_PROCESS(GO-0006636)	UNSATURATED_FATTY_ACID_BIOSYNTHETIC_PROCESS(GO-0006636)		22	0.65499777	1.4706495	0.05671642	0.20782152	1.0	1104	tags=23%, list=6%, signal=24%
ELEVATION_OF_CYTOSOLIC_CALCIUM_ION_CONCENTRATION(GO-0007204)	ELEVATION_OF_CYTOSOLIC_CALCIUM_ION_CONCENTRATION(GO-0007204)		61	0.55452895	1.470611	0.053846154	0.20654865	1.0	1433	tags=21%, list=7%, signal=23%
REGULATION_OF_SMALL_GTPASE_MEDIATED_SIGNAL_TRANSDUCTION(GO-0051056)	REGULATION_OF_SMALL_GTPASE_MEDIATED_SIGNAL_TRANSDUCTION(GO-0051056)		66	0.54602605	1.4693304	0.040575918	0.20714627	1.0	2303	tags=21%, list=12%, signal=24%
EAR_DEVELOPMENT(GO-0043583)	EAR_DEVELOPMENT(GO-0043583)		18	0.67737716	1.4671255	0.062903225	0.20900002	1.0	493	tags=11%, list=3%, signal=11%
GLAND_DEVELOPMENT(GO-0048732)	GLAND_DEVELOPMENT(GO-0048732)		41	0.59245116	1.4657397	0.053691275	0.20993519	1.0	1999	tags=22%, list=10%, signal=24%
CELL_PROJECTION_ORGANIZATION(GO-0030030)	CELL_PROJECTION_ORGANIZATION(GO-0030030)		185	0.49859682	1.4652017	0.008705114	0.20942922	1.0	4348	tags=37%, list=22%, signal=47%
CARDIAC_SEPTUM_DEVELOPMENT(GO-0003279)	CARDIAC_SEPTUM_DEVELOPMENT(GO-0003279)		21	0.64882064	1.4587861	0.06748466	0.21791795	1.0	2399	tags=33%, list=12%, signal=38%
POSITIVE_REGULATION_OF_FIBROBLAST_PROLIFERATION(GO-0048146)	POSITIVE_REGULATION_OF_FIBROBLAST_PROLIFERATION(GO-0048146)		21	0.65224284	1.4584935	0.052005943	0.21709768	1.0	2971	tags=43%, list=15%, signal=50%
REGULATION_OF_SKELETAL_MUSCLE_FIBER_DEVELOPMENT(GO-0048742)	REGULATION_OF_SKELETAL_MUSCLE_FIBER_DEVELOPMENT(GO-0048742)		19	0.66961837	1.4566779	0.06811146	0.2189537	1.0	2905	tags=47%, list=15%, signal=56%
PROSTAGLANDIN_METABOLIC_PROCESS(GO-0006693)	PROSTAGLANDIN_METABOLIC_PROCESS(GO-0006693)		16	0.7032014	1.4556717	0.07366771	0.21914767	1.0	2206	tags=31%, list=11%, signal=35%
NEURON_PROJECTION_MORPHOGENESIS(GO-0048812)	NEURON_PROJECTION_MORPHOGENESIS(GO-0048812)		146	0.49826068	1.4532526	0.024636058	0.2220006	1.0	3264	tags=29%, list=17%, signal=34%
RESPONSE_TO_RETINOIC_ACID(GO-0032526)	RESPONSE_TO_RETINOIC_ACID(GO-0032526)		30	0.60937154	1.4513432	0.07769784	0.22354966	1.0	1942	tags=30%, list=10%, signal=33%
RESPONSE_TO_WOUNDING(GO-0009611)	RESPONSE_TO_WOUNDING(GO-0009611)		436	0.4728202	1.4494016	0.0040899795	0.22534157	1.0	2710	tags=17%, list=14%, signal=20%
CELL_ADHESION(GO-0007155)	CELL_ADHESION(GO-0007155)		147	0.50224257	1.448767	0.021664767	0.22504392	1.0	3283	tags=32%, list=17%, signal=38%
PROTEIN_IMPORT_INTO_NUCLEUS(GO-0006606)	PROTEIN_IMPORT_INTO_NUCLEUS(GO-0006606)		21	0.6593359	1.448087	0.06475904	0.22480719	1.0	2462	tags=24%, list=13%, signal=27%
NEGATIVE_REGULATION_OF_WNT_RECEPTOR_SIGNALING_PATHWAY(GO-0030178)	NEGATIVE_REGULATION_OF_WNT_RECEPTOR_SIGNALING_PATHWAY(GO-0030178)		46	0.5655448	1.4451212	0.046511628	0.2282441	1.0	3008	tags=26%, list=15%, signal=31%
NEURON_PROJECTION_DEVELOPMENT(GO-0031175)	NEURON_PROJECTION_DEVELOPMENT(GO-0031175)		153	0.4963131	1.4417803	0.010067114	0.23232281	1.0	3264	tags=29%, list=17%, signal=34%
RESPONSE_TO_VIRUS(GO-0009615)	RESPONSE_TO_VIRUS(GO-0009615)		56	0.5423946	1.4374219	0.04071247	0.23762576	1.0	2994	tags=21%, list=15%, signal=25%
CELLULAR_CALCIUM_ION_HOMEOSTASIS(GO-0006874)	CELLULAR_CALCIUM_ION_HOMEOSTASIS(GO-0006874)		86	0.51694757	1.4328874	0.041666668	0.24381898	1.0	1433	tags=17%, list=7%, signal=19%
REGULATION_OF_BONE_MINERALIZATION(GO-0030500)	REGULATION_OF_BONE_MINERALIZATION(GO-0030500)		28	0.6160522	1.432416	0.08208955	0.24316928	1.0	1072	tags=21%, list=5%, signal=23%
LIPOPROTEIN_METABOLIC_PROCESS(GO-0042157)	LIPOPROTEIN_METABOLIC_PROCESS(GO-0042157)		51	0.561888	1.432098	0.054448873	0.24230921	1.0	4456	tags=35%, list=23%, signal=46%
REGULATION_OF_TRANSFORMING_GROWTH_FACTOR_BETA_RECEPTOR_SIGNALING_PATHWAY(GO-0017015)	REGULATION_OF_TRANSFORMING_GROWTH_FACTOR_BETA_RECEPTOR_SIGNALING_PATHWAY(GO-0017015)		25	0.6272786	1.4318124	0.07692308	0.24149905	1.0	89	tags=8%, list=0%, signal=8%
DEVELOPMENTAL_PROCESS_INVOLVED_IN_REPRODUCTION(GO-0003006)	DEVELOPMENTAL_PROCESS_INVOLVED_IN_REPRODUCTION(GO-0003006)		67	0.53945243	1.4317875	0.03379224	0.24019344	1.0	2051	tags=21%, list=10%, signal=23%
HEART_LOOPING(GO-0001947)	HEART_LOOPING(GO-0001947)		16	0.65874606	1.4316615	0.09968847	0.23909925	1.0	2356	tags=38%, list=12%, signal=43%
POSITIVE_REGULATION_OF_INFLAMMATORY_RESPONSE(GO-0050729)	POSITIVE_REGULATION_OF_INFLAMMATORY_RESPONSE(GO-0050729)		23	0.6270529	1.4300164	0.08797654	0.24042961	1.0	1500	tags=22%, list=8%, signal=24%
LONG-CHAIN_FATTY_ACID_TRANSPORT(GO-0015909)	LONG-CHAIN_FATTY_ACID_TRANSPORT(GO-0015909)		21	0.64446956	1.4297702	0.07225434	0.23949404	1.0	4499	tags=52%, list=23%, signal=68%
POSITIVE_REGULATION_OF_DNA_REPLICATION(GO-0045740)	POSITIVE_REGULATION_OF_DNA_REPLICATION(GO-0045740)		19	0.653801	1.429488	0.09546166	0.2386754	1.0	1530	tags=26%, list=8%, signal=29%
REGULATION_OF_OSSIFICATION(GO-0030278)	REGULATION_OF_OSSIFICATION(GO-0030278)		54	0.5537334	1.4280319	0.05019815	0.23966382	1.0	2855	tags=24%, list=15%, signal=28%
RESPONSE_TO_NUTRIENT(GO-0007584)	RESPONSE_TO_NUTRIENT(GO-0007584)		54	0.55723333	1.4244953	0.05395232	0.24444759	1.0	1942	tags=22%, list=10%, signal=25%
REGULATION_OF_INNATE_IMMUNE_RESPONSE(GO-0045088)	REGULATION_OF_INNATE_IMMUNE_RESPONSE(GO-0045088)		106	0.50031453	1.4212826	0.029868579	0.2485952	1.0	2026	tags=13%, list=10%, signal=15%
CALCIUM_ION_HOMEOSTASIS(GO-0055074)	CALCIUM_ION_HOMEOSTASIS(GO-0055074)		89	0.50777113	1.416718	0.037667073	0.254812	1.0	1433	tags=17%, list=7%, signal=18%
CELL_DIFFERENTIATION(GO-0030154)	CELL_DIFFERENTIATION(GO-0030154)		487	0.46133903	1.4163278	0.0	0.25411275	1.0	2855	tags=21%, list=15%, signal=24%
EMBRYO_DEVELOPMENT(GO-0009790)	EMBRYO_DEVELOPMENT(GO-0009790)		121	0.5004692	1.4147012	0.030588236	0.25545385	1.0	2009	tags=22%, list=10%, signal=25%
CELL_CHEMOTAXIS(GO-0060326)	CELL_CHEMOTAXIS(GO-0060326)		53	0.53941274	1.410403	0.05974026	0.26136544	1.0	879	tags=11%, list=4%, signal=12%
XENOBIOTIC_METABOLIC_PROCESS(GO-0006805)	XENOBIOTIC_METABOLIC_PROCESS(GO-0006805)		93	0.51466155	1.4082894	0.048367593	0.26346365	1.0	3129	tags=26%, list=16%, signal=31%
PROSTANOID_METABOLIC_PROCESS(GO-0006692)	PROSTANOID_METABOLIC_PROCESS(GO-0006692)		22	0.6155365	1.4069332	0.0915805	0.26433745	1.0	1104	tags=18%, list=6%, signal=19%
REGULATION_OF_GLUCOSE_IMPORT(GO-0046324)	REGULATION_OF_GLUCOSE_IMPORT(GO-0046324)		17	0.6428585	1.4044405	0.10852713	0.26727432	1.0	765	tags=24%, list=4%, signal=24%
TUBE_DEVELOPMENT(GO-0035295)	TUBE_DEVELOPMENT(GO-0035295)		68	0.51883245	1.4039273	0.05941846	0.26684296	1.0	2051	tags=22%, list=10%, signal=25%
LEUKOCYTE_CELL-CELL_ADHESION(GO-0007159)	LEUKOCYTE_CELL-CELL_ADHESION(GO-0007159)		19	0.6431497	1.4024	0.096923076	0.26825598	1.0	4748	tags=47%, list=24%, signal=63%
CENTRAL_NERVOUS_SYSTEM_DEVELOPMENT(GO-0007417)	CENTRAL_NERVOUS_SYSTEM_DEVELOPMENT(GO-0007417)		97	0.50378346	1.4023706	0.051190477	0.26694342	1.0	2168	tags=22%, list=11%, signal=24%
CHORDATE_EMBRYONIC_DEVELOPMENT(GO-0043009)	CHORDATE_EMBRYONIC_DEVELOPMENT(GO-0043009)		53	0.5507806	1.4020958	0.065104164	0.26603138	1.0	2009	tags=25%, list=10%, signal=27%
REGULATION_OF_PROTEIN_SECRETION(GO-0050708)	REGULATION_OF_PROTEIN_SECRETION(GO-0050708)		49	0.5489121	1.4013237	0.074666664	0.2661875	1.0	2384	tags=20%, list=12%, signal=23%
REGULATION_OF_ION_HOMEOSTASIS(GO-2000021)	REGULATION_OF_ION_HOMEOSTASIS(GO-2000021)		40	0.5679537	1.4001029	0.08238637	0.2670975	1.0	1286	tags=20%, list=7%, signal=21%
EMBRYONIC_ORGAN_MORPHOGENESIS(GO-0048562)	EMBRYONIC_ORGAN_MORPHOGENESIS(GO-0048562)		27	0.59583217	1.3972528	0.106038295	0.27071136	1.0	2009	tags=19%, list=10%, signal=21%
PROTEOLYSIS(GO-0006508)	PROTEOLYSIS(GO-0006508)		105	0.5047414	1.39563	0.054117646	0.2720669	1.0	3576	tags=28%, list=18%, signal=34%
MAMMARY_GLAND_DEVELOPMENT(GO-0030879)	MAMMARY_GLAND_DEVELOPMENT(GO-0030879)		21	0.6244148	1.3954037	0.102643855	0.27108508	1.0	545	tags=19%, list=3%, signal=20%
CELL-CELL_SIGNALING(GO-0007267)	CELL-CELL_SIGNALING(GO-0007267)		282	0.4614991	1.3922665	0.0125	0.27539954	1.0	3035	tags=21%, list=16%, signal=25%
NEGATIVE_REGULATION_OF_CELL_PROLIFERATION(GO-0008285)	NEGATIVE_REGULATION_OF_CELL_PROLIFERATION(GO-0008285)		172	0.47275195	1.3897768	0.025612472	0.27852765	1.0	2037	tags=17%, list=10%, signal=19%
REGULATION_OF_PATHWAY-RESTRICTED_SMAD_PROTEIN_PHOSPHORYLATION(GO-0060393)	REGULATION_OF_PATHWAY-RESTRICTED_SMAD_PROTEIN_PHOSPHORYLATION(GO-0060393)		15	0.6680349	1.3872106	0.11076443	0.28192216	1.0	827	tags=20%, list=4%, signal=21%
AXONOGENESIS(GO-0007409)	AXONOGENESIS(GO-0007409)		139	0.48355263	1.3854481	0.0390625	0.2841672	1.0	3264	tags=27%, list=17%, signal=33%
G-PROTEIN_COUPLED_RECEPTOR_SIGNALING_PATHWAY(GO-0007186)	G-PROTEIN_COUPLED_RECEPTOR_SIGNALING_PATHWAY(GO-0007186)		219	0.46504062	1.384274	0.021668473	0.28477716	1.0	2294	tags=13%, list=12%, signal=15%
CELL_PROLIFERATION(GO-0008283)	CELL_PROLIFERATION(GO-0008283)		134	0.48230845	1.383562	0.032657657	0.28476435	1.0	2060	tags=19%, list=11%, signal=21%
REGULATION_OF_NEURON_DIFFERENTIATION(GO-0045664)	REGULATION_OF_NEURON_DIFFERENTIATION(GO-0045664)		48	0.5472588	1.3815812	0.08	0.28679037	1.0	2051	tags=21%, list=10%, signal=23%
POSITIVE_REGULATION_OF_CELL_ADHESION(GO-0045785)	POSITIVE_REGULATION_OF_CELL_ADHESION(GO-0045785)		45	0.5482795	1.3792775	0.10040706	0.28958148	1.0	2855	tags=33%, list=15%, signal=39%
REGULATION_OF_CELL_MIGRATION(GO-0030334)	REGULATION_OF_CELL_MIGRATION(GO-0030334)		158	0.47177213	1.378667	0.032992035	0.28932887	1.0	2487	tags=17%, list=13%, signal=19%
NEGATIVE_REGULATION_OF_SEQUENCE-SPECIFIC_DNA_BINDING_TRANSCRIPTION_FACTOR_ACTIVITY(GO-0043433)	NEGATIVE_REGULATION_OF_SEQUENCE-SPECIFIC_DNA_BINDING_TRANSCRIPTION_FACTOR_ACTIVITY(GO-0043433)		50	0.5372767	1.3784983	0.08198924	0.2882653	1.0	1997	tags=20%, list=10%, signal=22%
POTASSIUM_ION_TRANSPORT(GO-0006813)	POTASSIUM_ION_TRANSPORT(GO-0006813)		24	0.6049547	1.3778815	0.089201875	0.2880102	1.0	2804	tags=46%, list=14%, signal=53%
CAMP-MEDIATED_SIGNALING(GO-0019933)	CAMP-MEDIATED_SIGNALING(GO-0019933)		44	0.5489127	1.3722013	0.09641873	0.2970485	1.0	2294	tags=23%, list=12%, signal=26%
G-PROTEIN_SIGNALING__COUPLED_TO_CAMP_NUCLEOTIDE_SECOND_MESSENGER(GO-0007188)	G-PROTEIN_SIGNALING__COUPLED_TO_CAMP_NUCLEOTIDE_SECOND_MESSENGER(GO-0007188)		39	0.5543467	1.3718623	0.100981764	0.29633665	1.0	2294	tags=23%, list=12%, signal=26%
G1_PHASE(GO-0051318)	G1_PHASE(GO-0051318)		18	0.64346427	1.3708744	0.1201849	0.29686692	1.0	2855	tags=39%, list=15%, signal=46%
POSITIVE_REGULATION_OF_CELL_DIFFERENTIATION(GO-0045597)	POSITIVE_REGULATION_OF_CELL_DIFFERENTIATION(GO-0045597)		155	0.47292286	1.3671494	0.05530474	0.30256048	1.0	2487	tags=21%, list=13%, signal=24%
C21-STEROID_HORMONE_METABOLIC_PROCESS(GO-0008207)	C21-STEROID_HORMONE_METABOLIC_PROCESS(GO-0008207)		20	0.6048422	1.3653463	0.12443778	0.30461213	1.0	147	tags=10%, list=1%, signal=10%
NERVOUS_SYSTEM_DEVELOPMENT(GO-0007399)	NERVOUS_SYSTEM_DEVELOPMENT(GO-0007399)		357	0.45068783	1.3648927	0.013333334	0.3041093	1.0	3421	tags=26%, list=18%, signal=31%
REGULATION_OF_MUSCLE_CONTRACTION(GO-0006937)	REGULATION_OF_MUSCLE_CONTRACTION(GO-0006937)		39	0.5456575	1.3618476	0.10777626	0.30824	1.0	1740	tags=28%, list=9%, signal=31%
REGULATION_OF_ACTIN_CYTOSKELETON_ORGANIZATION(GO-0032956)	REGULATION_OF_ACTIN_CYTOSKELETON_ORGANIZATION(GO-0032956)		47	0.5340095	1.3604994	0.10381077	0.3094519	1.0	1460	tags=13%, list=7%, signal=14%
POSITIVE_REGULATION_OF_ENDOTHELIAL_CELL_PROLIFERATION(GO-0001938)	POSITIVE_REGULATION_OF_ENDOTHELIAL_CELL_PROLIFERATION(GO-0001938)		29	0.5748567	1.3599031	0.10764872	0.30920827	1.0	535	tags=7%, list=3%, signal=7%
LEUKOCYTE_MIGRATION(GO-0050900)	LEUKOCYTE_MIGRATION(GO-0050900)		110	0.48431578	1.3587856	0.06642942	0.31000316	1.0	2971	tags=22%, list=15%, signal=26%
BLOOD_VESSEL_DEVELOPMENT(GO-0001568)	BLOOD_VESSEL_DEVELOPMENT(GO-0001568)		102	0.4862732	1.3541867	0.057176195	0.31693223	1.0	1187	tags=17%, list=6%, signal=18%
VITAMIN_METABOLIC_PROCESS(GO-0006766)	VITAMIN_METABOLIC_PROCESS(GO-0006766)		45	0.5404397	1.3519722	0.10635359	0.31982365	1.0	1707	tags=13%, list=9%, signal=15%
CELLULAR_RESPONSE_TO_RETINOIC_ACID(GO-0071300)	CELLULAR_RESPONSE_TO_RETINOIC_ACID(GO-0071300)		23	0.59278286	1.3518641	0.1270553	0.31857717	1.0	1942	tags=30%, list=10%, signal=34%
G1_PHASE_OF_MITOTIC_CELL_CYCLE(GO-0000080)	G1_PHASE_OF_MITOTIC_CELL_CYCLE(GO-0000080)		17	0.6312943	1.3516352	0.13949843	0.31752604	1.0	2855	tags=35%, list=15%, signal=41%
VASCULATURE_DEVELOPMENT(GO-0001944)	VASCULATURE_DEVELOPMENT(GO-0001944)		107	0.47477	1.3511215	0.07442977	0.3171316	1.0	1187	tags=16%, list=6%, signal=17%
POSITIVE_REGULATION_OF_OXIDOREDUCTASE_ACTIVITY(GO-0051353)	POSITIVE_REGULATION_OF_OXIDOREDUCTASE_ACTIVITY(GO-0051353)		25	0.5984553	1.3495827	0.11487482	0.31861955	1.0	866	tags=16%, list=4%, signal=17%
REGULATION_OF_CELL_MOTILITY(GO-2000145)	REGULATION_OF_CELL_MOTILITY(GO-2000145)		170	0.4649067	1.3488117	0.054932736	0.31860945	1.0	2487	tags=18%, list=13%, signal=20%
FATTY_ACID_TRANSPORT(GO-0015908)	FATTY_ACID_TRANSPORT(GO-0015908)		25	0.59412766	1.3485348	0.13333334	0.31774	1.0	2764	tags=32%, list=14%, signal=37%
NEGATIVE_REGULATION_OF_PROTEIN_COMPLEX_ASSEMBLY(GO-0031333)	NEGATIVE_REGULATION_OF_PROTEIN_COMPLEX_ASSEMBLY(GO-0031333)		18	0.6206512	1.3472548	0.1546875	0.3187137	1.0	2750	tags=33%, list=14%, signal=39%
NUCLEOTIDE_METABOLIC_PROCESS(GO-0009117)	NUCLEOTIDE_METABOLIC_PROCESS(GO-0009117)		132	0.46830416	1.345663	0.05619266	0.3202374	1.0	2429	tags=17%, list=12%, signal=19%
CALCIUM-MEDIATED_SIGNALING(GO-0019722)	CALCIUM-MEDIATED_SIGNALING(GO-0019722)		22	0.5887784	1.3450458	0.1368421	0.32008156	1.0	603	tags=14%, list=3%, signal=14%
RESPONSE_TO_TOXIN(GO-0009636)	RESPONSE_TO_TOXIN(GO-0009636)		19	0.6141072	1.3435057	0.14417177	0.32158816	1.0	3209	tags=32%, list=16%, signal=38%
CELLULAR_PROTEIN_LOCALIZATION(GO-0034613)	CELLULAR_PROTEIN_LOCALIZATION(GO-0034613)		121	0.4736718	1.3412771	0.06141367	0.32435492	1.0	3449	tags=26%, list=18%, signal=31%
POSITIVE_REGULATION_OF_LOCOMOTION(GO-0040017)	POSITIVE_REGULATION_OF_LOCOMOTION(GO-0040017)		113	0.48005337	1.3398286	0.060254924	0.32592347	1.0	2487	tags=19%, list=13%, signal=22%
RESPONSE_TO_CALCIUM_ION(GO-0051592)	RESPONSE_TO_CALCIUM_ION(GO-0051592)		30	0.58076584	1.339795	0.121468924	0.32465023	1.0	1349	tags=20%, list=7%, signal=21%
NEGATIVE_REGULATION_OF_CELL_DIFFERENTIATION(GO-0045596)	NEGATIVE_REGULATION_OF_CELL_DIFFERENTIATION(GO-0045596)		119	0.4703642	1.3381486	0.07052023	0.3263777	1.0	2009	tags=18%, list=10%, signal=20%
REGULATION_OF_LIPID_BIOSYNTHETIC_PROCESS(GO-0046890)	REGULATION_OF_LIPID_BIOSYNTHETIC_PROCESS(GO-0046890)		43	0.5244571	1.3339192	0.1310616	0.33330774	1.0	1625	tags=14%, list=8%, signal=15%
NEGATIVE_REGULATION_OF_LIPID_METABOLIC_PROCESS(GO-0045833)	NEGATIVE_REGULATION_OF_LIPID_METABOLIC_PROCESS(GO-0045833)		28	0.5756403	1.3325961	0.12158055	0.33443207	1.0	1625	tags=18%, list=8%, signal=19%
CELLULAR_DEFENSE_RESPONSE(GO-0006968)	CELLULAR_DEFENSE_RESPONSE(GO-0006968)		25	0.57588536	1.3320647	0.13391557	0.33409995	1.0	3283	tags=24%, list=17%, signal=29%
POSITIVE_REGULATION_OF_CELL_MIGRATION(GO-0030335)	POSITIVE_REGULATION_OF_CELL_MIGRATION(GO-0030335)		108	0.46029657	1.3313913	0.07801419	0.33410168	1.0	1924	tags=14%, list=10%, signal=15%
ATP_CATABOLIC_PROCESS(GO-0006200)	ATP_CATABOLIC_PROCESS(GO-0006200)		33	0.5500271	1.3289541	0.12645349	0.3374776	1.0	2429	tags=21%, list=12%, signal=24%
CALCIUM_ION_TRANSPORT_INTO_CYTOSOL(GO-0060402)	CALCIUM_ION_TRANSPORT_INTO_CYTOSOL(GO-0060402)		19	0.6141883	1.3286939	0.14831804	0.33661726	1.0	1231	tags=21%, list=6%, signal=22%
REGULATION_OF_IMMUNE_RESPONSE(GO-0050776)	REGULATION_OF_IMMUNE_RESPONSE(GO-0050776)		225	0.44718945	1.328293	0.03927813	0.33608106	1.0	2235	tags=14%, list=11%, signal=16%
INTEGRIN-MEDIATED_SIGNALING_PATHWAY(GO-0007229)	INTEGRIN-MEDIATED_SIGNALING_PATHWAY(GO-0007229)		15	0.6216699	1.3272129	0.15170279	0.33690813	1.0	4463	tags=40%, list=23%, signal=52%
SYNAPTIC_TRANSMISSION(GO-0007268)	SYNAPTIC_TRANSMISSION(GO-0007268)		145	0.45980412	1.324901	0.06787331	0.33992398	1.0	3021	tags=23%, list=15%, signal=27%
PROTEIN_LOCALIZATION_TO_ORGANELLE(GO-0033365)	PROTEIN_LOCALIZATION_TO_ORGANELLE(GO-0033365)		70	0.48174638	1.3241776	0.1011378	0.33995777	1.0	3351	tags=24%, list=17%, signal=29%
REGULATION_OF_GLUCOSE_TRANSPORT(GO-0010827)	REGULATION_OF_GLUCOSE_TRANSPORT(GO-0010827)		23	0.5875918	1.323592	0.14619882	0.33968198	1.0	765	tags=17%, list=4%, signal=18%
POSITIVE_REGULATION_OF_T_CELL_PROLIFERATION(GO-0042102)	POSITIVE_REGULATION_OF_T_CELL_PROLIFERATION(GO-0042102)		26	0.5734923	1.3222623	0.14564565	0.340886	1.0	1919	tags=19%, list=10%, signal=21%
SMOOTH_MUSCLE_CONTRACTION(GO-0006939)	SMOOTH_MUSCLE_CONTRACTION(GO-0006939)		19	0.606245	1.3221145	0.13097073	0.33981222	1.0	1166	tags=21%, list=6%, signal=22%
INTERFERON-GAMMA-MEDIATED_SIGNALING_PATHWAY(GO-0060333)	INTERFERON-GAMMA-MEDIATED_SIGNALING_PATHWAY(GO-0060333)		37	0.5376933	1.3202055	0.1281709	0.34250355	1.0	2994	tags=24%, list=15%, signal=29%
EMBRYONIC_MORPHOGENESIS(GO-0048598)	EMBRYONIC_MORPHOGENESIS(GO-0048598)		73	0.49851894	1.3194896	0.10336239	0.34262154	1.0	2009	tags=22%, list=10%, signal=24%
REGULATION_OF_FIBROBLAST_PROLIFERATION(GO-0048145)	REGULATION_OF_FIBROBLAST_PROLIFERATION(GO-0048145)		29	0.56241554	1.3181616	0.14697406	0.34381145	1.0	4648	tags=48%, list=24%, signal=63%
POSITIVE_REGULATION_OF_STRESS-ACTIVATED_PROTEIN_KINASE_SIGNALING_CASCADE(GO-0070304)	POSITIVE_REGULATION_OF_STRESS-ACTIVATED_PROTEIN_KINASE_SIGNALING_CASCADE(GO-0070304)		16	0.6276094	1.3162113	0.1568323	0.3462514	1.0	3069	tags=25%, list=16%, signal=30%
GONAD_DEVELOPMENT(GO-0008406)	GONAD_DEVELOPMENT(GO-0008406)		35	0.5400484	1.315827	0.12345679	0.34558532	1.0	2356	tags=26%, list=12%, signal=29%
LIPID_CATABOLIC_PROCESS(GO-0016042)	LIPID_CATABOLIC_PROCESS(GO-0016042)		80	0.48372588	1.3143398	0.09238452	0.34704766	1.0	2660	tags=24%, list=14%, signal=27%
POSITIVE_REGULATION_OF_CELL_MOTILITY(GO-2000147)	POSITIVE_REGULATION_OF_CELL_MOTILITY(GO-2000147)		111	0.46865767	1.3123467	0.08274232	0.34966868	1.0	2487	tags=18%, list=13%, signal=21%
NEGATIVE_REGULATION_OF_MYELOID_CELL_DIFFERENTIATION(GO-0045638)	NEGATIVE_REGULATION_OF_MYELOID_CELL_DIFFERENTIATION(GO-0045638)		17	0.62901783	1.3120929	0.15347335	0.3487861	1.0	634	tags=18%, list=3%, signal=18%
REPRODUCTIVE_STRUCTURE_DEVELOPMENT(GO-0048608)	REPRODUCTIVE_STRUCTURE_DEVELOPMENT(GO-0048608)		38	0.5328703	1.3104503	0.11643836	0.35054424	1.0	2356	tags=24%, list=12%, signal=27%
INNATE_IMMUNE_RESPONSE(GO-0045087)	INNATE_IMMUNE_RESPONSE(GO-0045087)		187	0.44661084	1.3096974	0.06881243	0.3506331	1.0	2994	tags=19%, list=15%, signal=23%
NEGATIVE_REGULATION_OF_SIGNAL_TRANSDUCTION(GO-0009968)	NEGATIVE_REGULATION_OF_SIGNAL_TRANSDUCTION(GO-0009968)		197	0.4426539	1.3096036	0.052173913	0.34948123	1.0	2760	tags=18%, list=14%, signal=21%
POSITIVE_REGULATION_OF_ENDOTHELIAL_CELL_MIGRATION(GO-0010595)	POSITIVE_REGULATION_OF_ENDOTHELIAL_CELL_MIGRATION(GO-0010595)		31	0.53663343	1.3065356	0.15294118	0.3545331	1.0	1104	tags=10%, list=6%, signal=10%
POSITIVE_REGULATION_OF_LYMPHOCYTE_PROLIFERATION(GO-0050671)	POSITIVE_REGULATION_OF_LYMPHOCYTE_PROLIFERATION(GO-0050671)		39	0.5266568	1.3051412	0.14425771	0.35602787	1.0	1072	tags=18%, list=5%, signal=19%
LEARNING_OR_MEMORY(GO-0007611)	LEARNING_OR_MEMORY(GO-0007611)		22	0.5779304	1.3046057	0.16666667	0.35576326	1.0	3568	tags=36%, list=18%, signal=44%
AXON_GUIDANCE(GO-0007411)	AXON_GUIDANCE(GO-0007411)		125	0.45959336	1.3030638	0.08470588	0.35773227	1.0	3264	tags=26%, list=17%, signal=31%
REGULATION_OF_ENDOTHELIAL_CELL_PROLIFERATION(GO-0001936)	REGULATION_OF_ENDOTHELIAL_CELL_PROLIFERATION(GO-0001936)		44	0.50975955	1.3029574	0.14343707	0.35660067	1.0	535	tags=5%, list=3%, signal=5%
REGULATION_OF_REACTIVE_OXYGEN_SPECIES_METABOLIC_PROCESS(GO-2000377)	REGULATION_OF_REACTIVE_OXYGEN_SPECIES_METABOLIC_PROCESS(GO-2000377)		25	0.5644706	1.302631	0.13782991	0.35587367	1.0	1803	tags=20%, list=9%, signal=22%
IMMUNE_RESPONSE(GO-0006955)	IMMUNE_RESPONSE(GO-0006955)		309	0.42651844	1.3019062	0.042487048	0.35599342	1.0	3023	tags=18%, list=15%, signal=21%
REGULATION_OF_LIPID_METABOLIC_PROCESS(GO-0019216)	REGULATION_OF_LIPID_METABOLIC_PROCESS(GO-0019216)		96	0.4770708	1.3009983	0.086330935	0.35648218	1.0	2011	tags=16%, list=10%, signal=17%
POSITIVE_REGULATION_OF_MONONUCLEAR_CELL_PROLIFERATION(GO-0032946)	POSITIVE_REGULATION_OF_MONONUCLEAR_CELL_PROLIFERATION(GO-0032946)		40	0.5240107	1.2972051	0.15667576	0.3630751	1.0	1072	tags=18%, list=5%, signal=18%
CARTILAGE_DEVELOPMENT(GO-0051216)	CARTILAGE_DEVELOPMENT(GO-0051216)		26	0.5570201	1.2964916	0.15174507	0.36312893	1.0	1924	tags=31%, list=10%, signal=34%
MESENCHYMAL_CELL_DIFFERENTIATION(GO-0048762)	MESENCHYMAL_CELL_DIFFERENTIATION(GO-0048762)		34	0.5440518	1.2960588	0.14929578	0.36259374	1.0	1924	tags=24%, list=10%, signal=26%
EMBRYONIC_LIMB_MORPHOGENESIS(GO-0030326)	EMBRYONIC_LIMB_MORPHOGENESIS(GO-0030326)		20	0.5922386	1.2955611	0.178515	0.36218727	1.0	2995	tags=40%, list=15%, signal=47%
HEXOSE_TRANSPORT(GO-0008645)	HEXOSE_TRANSPORT(GO-0008645)		17	0.61146903	1.2942771	0.16795069	0.36335522	1.0	1617	tags=29%, list=8%, signal=32%
CELL_FATE_COMMITMENT(GO-0045165)	CELL_FATE_COMMITMENT(GO-0045165)		35	0.5267456	1.2929914	0.13419913	0.36475667	1.0	2037	tags=20%, list=10%, signal=22%
POSITIVE_REGULATION_OF_MUSCLE_CELL_DIFFERENTIATION(GO-0051149)	POSITIVE_REGULATION_OF_MUSCLE_CELL_DIFFERENTIATION(GO-0051149)		29	0.5415214	1.2917217	0.15851852	0.3658746	1.0	2735	tags=34%, list=14%, signal=40%
ADULT_BEHAVIOR(GO-0030534)	ADULT_BEHAVIOR(GO-0030534)		20	0.57776546	1.2909515	0.2035928	0.3660256	1.0	1895	tags=20%, list=10%, signal=22%
GLUCOSE_TRANSPORT(GO-0015758)	GLUCOSE_TRANSPORT(GO-0015758)		17	0.61146903	1.2881379	0.17857143	0.37032878	1.0	1617	tags=29%, list=8%, signal=32%
TRANSMISSION_OF_NERVE_IMPULSE(GO-0019226)	TRANSMISSION_OF_NERVE_IMPULSE(GO-0019226)		155	0.44609532	1.2880971	0.08156425	0.36910346	1.0	3021	tags=22%, list=15%, signal=26%
ALCOHOL_METABOLIC_PROCESS(GO-0006066)	ALCOHOL_METABOLIC_PROCESS(GO-0006066)		162	0.43746096	1.2866939	0.09232481	0.37077418	1.0	3177	tags=19%, list=16%, signal=22%
RELEASE_OF_SEQUESTERED_CALCIUM_ION_INTO_CYTOSOL(GO-0051209)	RELEASE_OF_SEQUESTERED_CALCIUM_ION_INTO_CYTOSOL(GO-0051209)		15	0.613572	1.2852303	0.18225807	0.3724972	1.0	1231	tags=20%, list=6%, signal=21%
REGULATION_OF_EPITHELIAL_TO_MESENCHYMAL_TRANSITION(GO-0010717)	REGULATION_OF_EPITHELIAL_TO_MESENCHYMAL_TRANSITION(GO-0010717)		22	0.5653126	1.2848965	0.17298938	0.37182087	1.0	2735	tags=32%, list=14%, signal=37%
REGULATION_OF_CELL_MORPHOGENESIS(GO-0022604)	REGULATION_OF_CELL_MORPHOGENESIS(GO-0022604)		62	0.49514917	1.2842883	0.12927757	0.37179926	1.0	3767	tags=27%, list=19%, signal=34%
NUCLEOCYTOPLASMIC_TRANSPORT(GO-0006913)	NUCLEOCYTOPLASMIC_TRANSPORT(GO-0006913)		32	0.5442193	1.2820717	0.16178522	0.3748577	1.0	2542	tags=19%, list=13%, signal=22%
REGULATION_OF_ENDOTHELIAL_CELL_MIGRATION(GO-0010594)	REGULATION_OF_ENDOTHELIAL_CELL_MIGRATION(GO-0010594)		44	0.5106486	1.2815857	0.15277778	0.37445033	1.0	1104	tags=9%, list=6%, signal=10%
RESPONSE_TO_STEROID_HORMONE_STIMULUS(GO-0048545)	RESPONSE_TO_STEROID_HORMONE_STIMULUS(GO-0048545)		51	0.49954793	1.2815306	0.14092141	0.37325925	1.0	1209	tags=14%, list=6%, signal=15%
VASCULOGENESIS(GO-0001570)	VASCULOGENESIS(GO-0001570)		18	0.5845848	1.2814524	0.17398119	0.37215567	1.0	2491	tags=17%, list=13%, signal=19%
WNT_RECEPTOR_SIGNALING_PATHWAY(GO-0016055)	WNT_RECEPTOR_SIGNALING_PATHWAY(GO-0016055)		41	0.51177573	1.2807949	0.15281501	0.3721459	1.0	1450	tags=17%, list=7%, signal=18%
REGULATION_OF_OXIDOREDUCTASE_ACTIVITY(GO-0051341)	REGULATION_OF_OXIDOREDUCTASE_ACTIVITY(GO-0051341)		45	0.51496553	1.2798799	0.1510989	0.3727194	1.0	866	tags=11%, list=4%, signal=12%
POSITIVE_REGULATION_OF_CELLULAR_COMPONENT_MOVEMENT(GO-0051272)	POSITIVE_REGULATION_OF_CELLULAR_COMPONENT_MOVEMENT(GO-0051272)		116	0.45258588	1.2744701	0.10979929	0.38268584	1.0	2487	tags=17%, list=13%, signal=20%
POSITIVE_REGULATION_OF_CALCIUM_ION_TRANSPORT(GO-0051928)	POSITIVE_REGULATION_OF_CALCIUM_ION_TRANSPORT(GO-0051928)		23	0.5682648	1.2739978	0.1859375	0.38237193	1.0	1919	tags=26%, list=10%, signal=29%
ION_HOMEOSTASIS(GO-0050801)	ION_HOMEOSTASIS(GO-0050801)		170	0.43538752	1.2739564	0.07119387	0.38116413	1.0	1519	tags=14%, list=8%, signal=15%
REGULATION_OF_IMMUNE_SYSTEM_PROCESS(GO-0002682)	REGULATION_OF_IMMUNE_SYSTEM_PROCESS(GO-0002682)		343	0.4183544	1.2739097	0.04226804	0.37996006	1.0	2566	tags=15%, list=13%, signal=17%
SKELETAL_SYSTEM_DEVELOPMENT(GO-0001501)	SKELETAL_SYSTEM_DEVELOPMENT(GO-0001501)		104	0.4514987	1.2721511	0.10625738	0.38232642	1.0	2060	tags=22%, list=11%, signal=25%
REACTIVE_OXYGEN_SPECIES_METABOLIC_PROCESS(GO-0072593)	REACTIVE_OXYGEN_SPECIES_METABOLIC_PROCESS(GO-0072593)		29	0.5438183	1.2718042	0.17765044	0.38172457	1.0	881	tags=14%, list=5%, signal=14%
RESPONSE_TO_HYPOXIA(GO-0001666)	RESPONSE_TO_HYPOXIA(GO-0001666)		52	0.50105226	1.2705064	0.17513369	0.38303447	1.0	3819	tags=31%, list=20%, signal=38%
REGULATION_OF_FATTY_ACID_METABOLIC_PROCESS(GO-0019217)	REGULATION_OF_FATTY_ACID_METABOLIC_PROCESS(GO-0019217)		37	0.5141232	1.2700125	0.15064563	0.38272348	1.0	2764	tags=27%, list=14%, signal=31%
NUCLEOBASE-CONTAINING_SMALL_MOLECULE_METABOLIC_PROCESS(GO-0055086)	NUCLEOBASE-CONTAINING_SMALL_MOLECULE_METABOLIC_PROCESS(GO-0055086)		153	0.435327	1.2683957	0.08105148	0.38469484	1.0	2429	tags=15%, list=12%, signal=17%
REGULATION_OF_ORGAN_MORPHOGENESIS(GO-2000027)	REGULATION_OF_ORGAN_MORPHOGENESIS(GO-2000027)		31	0.5336193	1.267701	0.17891817	0.38489118	1.0	1924	tags=13%, list=10%, signal=14%
GLUCONEOGENESIS(GO-0006094)	GLUCONEOGENESIS(GO-0006094)		24	0.54798895	1.264754	0.18358208	0.38982254	1.0	595	tags=13%, list=3%, signal=13%
FATTY_ACID_BIOSYNTHETIC_PROCESS(GO-0006633)	FATTY_ACID_BIOSYNTHETIC_PROCESS(GO-0006633)		33	0.52371603	1.2629162	0.18011527	0.39220467	1.0	1104	tags=18%, list=6%, signal=19%
CELL-CELL_ADHESION(GO-0016337)	CELL-CELL_ADHESION(GO-0016337)		58	0.4779675	1.262727	0.16318537	0.3913352	1.0	4748	tags=40%, list=24%, signal=52%
REGULATION_OF_MITOTIC_CELL_CYCLE(GO-0007346)	REGULATION_OF_MITOTIC_CELL_CYCLE(GO-0007346)		71	0.47806677	1.2624413	0.1388889	0.39069492	1.0	2751	tags=25%, list=14%, signal=29%
PALATE_DEVELOPMENT(GO-0060021)	PALATE_DEVELOPMENT(GO-0060021)		21	0.55572176	1.2542856	0.2022117	0.406311	1.0	1450	tags=29%, list=7%, signal=31%
REGULATION_OF_CYTOSKELETON_ORGANIZATION(GO-0051493)	REGULATION_OF_CYTOSKELETON_ORGANIZATION(GO-0051493)		59	0.47890258	1.2536533	0.15006468	0.406144	1.0	2060	tags=17%, list=11%, signal=19%
POSITIVE_REGULATION_OF_SECRETION(GO-0051047)	POSITIVE_REGULATION_OF_SECRETION(GO-0051047)		74	0.46467838	1.2529413	0.15762925	0.40629402	1.0	2844	tags=23%, list=15%, signal=27%
MITOSIS(GO-0007067)	MITOSIS(GO-0007067)		16	0.58725435	1.2527122	0.22135007	0.40542388	1.0	1997	tags=19%, list=10%, signal=21%
DEFENSE_RESPONSE(GO-0006952)	DEFENSE_RESPONSE(GO-0006952)		348	0.40758252	1.252077	0.05779154	0.40531835	1.0	3023	tags=17%, list=15%, signal=20%
CELLULAR_ION_HOMEOSTASIS(GO-0006873)	CELLULAR_ION_HOMEOSTASIS(GO-0006873)		159	0.43129706	1.2517682	0.114317425	0.40472296	1.0	1519	tags=13%, list=8%, signal=14%
REGULATION_OF_CELL_DIFFERENTIATION(GO-0045595)	REGULATION_OF_CELL_DIFFERENTIATION(GO-0045595)		275	0.41565853	1.2509742	0.07492196	0.40516368	1.0	2487	tags=18%, list=13%, signal=21%
POSITIVE_REGULATION_OF_EPITHELIAL_CELL_PROLIFERATION(GO-0050679)	POSITIVE_REGULATION_OF_EPITHELIAL_CELL_PROLIFERATION(GO-0050679)		48	0.49916786	1.2507755	0.16644993	0.404277	1.0	697	tags=10%, list=4%, signal=11%
APOPTOTIC_MITOCHONDRIAL_CHANGES(GO-0008637)	APOPTOTIC_MITOCHONDRIAL_CHANGES(GO-0008637)		15	0.58533746	1.2487181	0.21172638	0.4071535	1.0	1178	tags=20%, list=6%, signal=21%
REGULATION_OF_CELL_CYCLE_PROCESS(GO-0010564)	REGULATION_OF_CELL_CYCLE_PROCESS(GO-0010564)		88	0.45111367	1.2462902	0.15733016	0.41102284	1.0	2751	tags=23%, list=14%, signal=26%
CELLULAR_AMIDE_METABOLIC_PROCESS(GO-0043603)	CELLULAR_AMIDE_METABOLIC_PROCESS(GO-0043603)		15	0.6115847	1.2435944	0.20995334	0.41527158	1.0	228	tags=13%, list=1%, signal=13%
FATTY_ACID_METABOLIC_PROCESS(GO-0006631)	FATTY_ACID_METABOLIC_PROCESS(GO-0006631)		105	0.4436904	1.2433783	0.13849765	0.4144317	1.0	2206	tags=22%, list=11%, signal=25%
CELL_CYCLE_ARREST(GO-0007050)	CELL_CYCLE_ARREST(GO-0007050)		51	0.48539773	1.2425961	0.16906947	0.41477883	1.0	2971	tags=31%, list=15%, signal=37%
POSITIVE_REGULATION_OF_CELL_CYCLE(GO-0045787)	POSITIVE_REGULATION_OF_CELL_CYCLE(GO-0045787)		45	0.4888731	1.2422633	0.18289474	0.4141492	1.0	1734	tags=16%, list=9%, signal=17%
CELL_MIGRATION(GO-0016477)	CELL_MIGRATION(GO-0016477)		188	0.4173399	1.2415745	0.1210121	0.41430718	1.0	3255	tags=22%, list=17%, signal=27%
PROTEIN_IMPORT(GO-0017038)	PROTEIN_IMPORT(GO-0017038)		46	0.486262	1.2412075	0.18361954	0.41375098	1.0	2462	tags=15%, list=13%, signal=17%
BLOOD_VESSEL_MORPHOGENESIS(GO-0048514)	BLOOD_VESSEL_MORPHOGENESIS(GO-0048514)		86	0.45212492	1.2402008	0.14778325	0.4146264	1.0	1187	tags=12%, list=6%, signal=12%
NEGATIVE_REGULATION_OF_ENDOPEPTIDASE_ACTIVITY(GO-0010951)	NEGATIVE_REGULATION_OF_ENDOPEPTIDASE_ACTIVITY(GO-0010951)		42	0.49355933	1.2399141	0.2027027	0.41394332	1.0	5508	tags=43%, list=28%, signal=60%
NEGATIVE_REGULATION_OF_EPITHELIAL_CELL_PROLIFERATION(GO-0050680)	NEGATIVE_REGULATION_OF_EPITHELIAL_CELL_PROLIFERATION(GO-0050680)		28	0.5259624	1.2381604	0.20478326	0.41640115	1.0	2855	tags=29%, list=15%, signal=33%
REGULATION_OF_CELL_PROLIFERATION(GO-0042127)	REGULATION_OF_CELL_PROLIFERATION(GO-0042127)		383	0.40651974	1.2376394	0.06741573	0.41626793	1.0	2037	tags=16%, list=10%, signal=18%
RECEPTOR_INTERNALIZATION(GO-0031623)	RECEPTOR_INTERNALIZATION(GO-0031623)		22	0.54796016	1.2359347	0.20029673	0.41864097	1.0	1115	tags=14%, list=6%, signal=14%
SEX_DIFFERENTIATION(GO-0007548)	SEX_DIFFERENTIATION(GO-0007548)		46	0.48024765	1.2309841	0.183755	0.42807963	1.0	2356	tags=22%, list=12%, signal=25%
CELLULAR_HOMEOSTASIS(GO-0019725)	CELLULAR_HOMEOSTASIS(GO-0019725)		183	0.42036903	1.2300794	0.11062431	0.42869186	1.0	1519	tags=13%, list=8%, signal=14%
REGULATION_OF_RAS_PROTEIN_SIGNAL_TRANSDUCTION(GO-0046578)	REGULATION_OF_RAS_PROTEIN_SIGNAL_TRANSDUCTION(GO-0046578)		49	0.49382702	1.2294818	0.21031208	0.4287744	1.0	1830	tags=20%, list=9%, signal=22%
NEGATIVE_REGULATION_OF_PEPTIDASE_ACTIVITY(GO-0010466)	NEGATIVE_REGULATION_OF_PEPTIDASE_ACTIVITY(GO-0010466)		43	0.49707288	1.2286309	0.19945355	0.42929927	1.0	5508	tags=44%, list=28%, signal=61%
CHEMOTAXIS(GO-0006935)	CHEMOTAXIS(GO-0006935)		229	0.41163823	1.2283787	0.118336886	0.42852843	1.0	3478	tags=22%, list=18%, signal=27%
PROTEIN_LOCALIZATION(GO-0008104)	PROTEIN_LOCALIZATION(GO-0008104)		167	0.41950795	1.2281002	0.11751663	0.42775294	1.0	3449	tags=22%, list=18%, signal=27%
POSITIVE_REGULATION_OF_CELL_PROLIFERATION(GO-0008284)	POSITIVE_REGULATION_OF_CELL_PROLIFERATION(GO-0008284)		226	0.41401243	1.2248229	0.1139785	0.43319944	1.0	1960	tags=15%, list=10%, signal=17%
ODONTOGENESIS(GO-0042476)	ODONTOGENESIS(GO-0042476)		20	0.5634945	1.2235749	0.22222222	0.43459558	1.0	1669	tags=35%, list=9%, signal=38%
RESPONSE_TO_ABIOTIC_STIMULUS(GO-0009628)	RESPONSE_TO_ABIOTIC_STIMULUS(GO-0009628)		120	0.43136582	1.2229017	0.15065244	0.43464622	1.0	2168	tags=16%, list=11%, signal=18%
POSITIVE_REGULATION_OF_ION_TRANSPORT(GO-0043270)	POSITIVE_REGULATION_OF_ION_TRANSPORT(GO-0043270)		26	0.52734953	1.2225469	0.22561863	0.43409282	1.0	1919	tags=23%, list=10%, signal=26%
CYTOKINE-MEDIATED_SIGNALING_PATHWAY(GO-0019221)	CYTOKINE-MEDIATED_SIGNALING_PATHWAY(GO-0019221)		109	0.43325365	1.2212608	0.15304948	0.4356224	1.0	2994	tags=19%, list=15%, signal=23%
PROTEIN_STABILIZATION(GO-0050821)	PROTEIN_STABILIZATION(GO-0050821)		23	0.54176664	1.2178464	0.22713415	0.44139764	1.0	3936	tags=39%, list=20%, signal=49%
ATP_METABOLIC_PROCESS(GO-0046034)	ATP_METABOLIC_PROCESS(GO-0046034)		41	0.4975336	1.2177724	0.2100955	0.4402518	1.0	2587	tags=20%, list=13%, signal=22%
HEMOPOIESIS(GO-0030097)	HEMOPOIESIS(GO-0030097)		95	0.43963462	1.2175171	0.14473684	0.43950748	1.0	1999	tags=13%, list=10%, signal=14%
PHOSPHATIDYLINOSITOL-MEDIATED_SIGNALING(GO-0048015)	PHOSPHATIDYLINOSITOL-MEDIATED_SIGNALING(GO-0048015)		41	0.49222514	1.2169068	0.19478738	0.43947738	1.0	697	tags=7%, list=4%, signal=8%
NEGATIVE_REGULATION_OF_PROTEIN_BINDING(GO-0032091)	NEGATIVE_REGULATION_OF_PROTEIN_BINDING(GO-0032091)		18	0.572325	1.2163074	0.246875	0.4393847	1.0	4774	tags=39%, list=24%, signal=51%
REGULATION_OF_SMOOTH_MUSCLE_CELL_PROLIFERATION(GO-0048660)	REGULATION_OF_SMOOTH_MUSCLE_CELL_PROLIFERATION(GO-0048660)		30	0.51183265	1.2148099	0.21875	0.4414244	1.0	2487	tags=20%, list=13%, signal=23%
REGULATION_OF_BEHAVIOR(GO-0050795)	REGULATION_OF_BEHAVIOR(GO-0050795)		55	0.46582213	1.211597	0.2090909	0.4469002	1.0	2487	tags=16%, list=13%, signal=19%
EMBRYONIC_SKELETAL_SYSTEM_DEVELOPMENT(GO-0048706)	EMBRYONIC_SKELETAL_SYSTEM_DEVELOPMENT(GO-0048706)		18	0.5631285	1.2112243	0.2551181	0.44641003	1.0	4774	tags=61%, list=24%, signal=81%
GLUTATHIONE_METABOLIC_PROCESS(GO-0006749)	GLUTATHIONE_METABOLIC_PROCESS(GO-0006749)		17	0.5536411	1.2104264	0.23502304	0.44685492	1.0	3129	tags=24%, list=16%, signal=28%
REGULATION_OF_RESPONSE_TO_STRESS(GO-0080134)	REGULATION_OF_RESPONSE_TO_STRESS(GO-0080134)		270	0.39940766	1.2098782	0.11413612	0.44668597	1.0	3295	tags=18%, list=17%, signal=22%
POSITIVE_REGULATION_OF_PHOSPHATIDYLINOSITOL_3-KINASE_CASCADE(GO-0014068)	POSITIVE_REGULATION_OF_PHOSPHATIDYLINOSITOL_3-KINASE_CASCADE(GO-0014068)		23	0.5394507	1.2060444	0.25451806	0.45377326	1.0	1999	tags=26%, list=10%, signal=29%
POSITIVE_REGULATION_OF_CHEMOKINE_PRODUCTION(GO-0032722)	POSITIVE_REGULATION_OF_CHEMOKINE_PRODUCTION(GO-0032722)		18	0.55986786	1.2039546	0.26536733	0.45711076	1.0	3739	tags=33%, list=19%, signal=41%
CELL_MOTILITY(GO-0048870)	CELL_MOTILITY(GO-0048870)		195	0.40743417	1.2029378	0.14455232	0.45790023	1.0	3255	tags=22%, list=17%, signal=26%
POSITIVE_REGULATION_OF_IMMUNE_RESPONSE(GO-0050778)	POSITIVE_REGULATION_OF_IMMUNE_RESPONSE(GO-0050778)		152	0.41631758	1.2028649	0.17218544	0.45674127	1.0	2810	tags=18%, list=14%, signal=21%
COGNITION(GO-0050890)	COGNITION(GO-0050890)		26	0.5290368	1.2015269	0.24251497	0.45853877	1.0	3568	tags=38%, list=18%, signal=47%
SMALL_GTPASE_MEDIATED_SIGNAL_TRANSDUCTION(GO-0007264)	SMALL_GTPASE_MEDIATED_SIGNAL_TRANSDUCTION(GO-0007264)		72	0.439674	1.1970758	0.20226131	0.4670639	1.0	1485	tags=11%, list=8%, signal=12%
FATTY_ACID_BETA-OXIDATION(GO-0006635)	FATTY_ACID_BETA-OXIDATION(GO-0006635)		33	0.49961677	1.1967314	0.23829788	0.46658152	1.0	3945	tags=42%, list=20%, signal=53%
CARBOXYLIC_ACID_METABOLIC_PROCESS(GO-0019752)	CARBOXYLIC_ACID_METABOLIC_PROCESS(GO-0019752)		370	0.39202818	1.1966237	0.11534501	0.46550262	1.0	2497	tags=15%, list=13%, signal=17%
POSITIVE_REGULATION_OF_GLUCOSE_METABOLIC_PROCESS(GO-0010907)	POSITIVE_REGULATION_OF_GLUCOSE_METABOLIC_PROCESS(GO-0010907)		15	0.5653763	1.1950493	0.26996806	0.46784785	1.0	697	tags=20%, list=4%, signal=21%
ORGANIC_CATION_TRANSPORT(GO-0015695)	ORGANIC_CATION_TRANSPORT(GO-0015695)		16	0.5461357	1.1940739	0.2531847	0.4685259	1.0	2764	tags=44%, list=14%, signal=51%
POSITIVE_REGULATION_OF_CYTOKINE_SECRETION(GO-0050715)	POSITIVE_REGULATION_OF_CYTOKINE_SECRETION(GO-0050715)		25	0.52561176	1.1933366	0.27549466	0.468776	1.0	4753	tags=40%, list=24%, signal=53%
REGULATION_OF_SEQUENCE-SPECIFIC_DNA_BINDING_TRANSCRIPTION_FACTOR_ACTIVITY(GO-0051090)	REGULATION_OF_SEQUENCE-SPECIFIC_DNA_BINDING_TRANSCRIPTION_FACTOR_ACTIVITY(GO-0051090)		139	0.41267547	1.1869615	0.17045455	0.48170117	1.0	2677	tags=17%, list=14%, signal=20%
OSTEOBLAST_DIFFERENTIATION(GO-0001649)	OSTEOBLAST_DIFFERENTIATION(GO-0001649)		18	0.5522139	1.18649	0.2827804	0.48152587	1.0	2445	tags=22%, list=13%, signal=25%
REGULATION_OF_CELLULAR_LOCALIZATION(GO-0060341)	REGULATION_OF_CELLULAR_LOCALIZATION(GO-0060341)		208	0.39791816	1.1863394	0.14455232	0.48055804	1.0	3035	tags=21%, list=16%, signal=24%
ORGANIC_ACID_METABOLIC_PROCESS(GO-0006082)	ORGANIC_ACID_METABOLIC_PROCESS(GO-0006082)		374	0.3901585	1.1861625	0.11099692	0.47961363	1.0	2497	tags=15%, list=13%, signal=17%
REGULATION_OF_CELL_GROWTH(GO-0001558)	REGULATION_OF_CELL_GROWTH(GO-0001558)		71	0.44031343	1.1835597	0.21509434	0.48407632	1.0	2734	tags=27%, list=14%, signal=31%
CELLULAR_KETONE_METABOLIC_PROCESS(GO-0042180)	CELLULAR_KETONE_METABOLIC_PROCESS(GO-0042180)		376	0.38674068	1.1819419	0.105316974	0.48640746	1.0	2497	tags=15%, list=13%, signal=17%
REGULATION_OF_ENDOCYTOSIS(GO-0030100)	REGULATION_OF_ENDOCYTOSIS(GO-0030100)		40	0.47185665	1.1817737	0.25169146	0.48549944	1.0	1625	tags=13%, list=8%, signal=14%
REGULATION_OF_CYTOKINE_PRODUCTION(GO-0001817)	REGULATION_OF_CYTOKINE_PRODUCTION(GO-0001817)		158	0.4034694	1.1795725	0.2008879	0.48909464	1.0	2542	tags=16%, list=13%, signal=19%
PROTEIN_TARGETING(GO-0006605)	PROTEIN_TARGETING(GO-0006605)		63	0.4461365	1.1786038	0.23884514	0.49002913	1.0	3447	tags=19%, list=18%, signal=23%
MITOTIC_CELL_CYCLE_G1-S_TRANSITION_CHECKPOINT(GO-0031575)	MITOTIC_CELL_CYCLE_G1-S_TRANSITION_CHECKPOINT(GO-0031575)		23	0.51239794	1.1769159	0.2740964	0.49256027	1.0	1546	tags=13%, list=8%, signal=14%
ANTIGEN_PROCESSING_AND_PRESENTATION(GO-0019882)	ANTIGEN_PROCESSING_AND_PRESENTATION(GO-0019882)		21	0.5237447	1.1756654	0.27300614	0.4940129	1.0	2796	tags=24%, list=14%, signal=28%
ENERGY_RESERVE_METABOLIC_PROCESS(GO-0006112)	ENERGY_RESERVE_METABOLIC_PROCESS(GO-0006112)		60	0.44938666	1.174894	0.23663102	0.49440444	1.0	3318	tags=27%, list=17%, signal=32%
TRANSFORMING_GROWTH_FACTOR_BETA_RECEPTOR_SIGNALING_PATHWAY(GO-0007179)	TRANSFORMING_GROWTH_FACTOR_BETA_RECEPTOR_SIGNALING_PATHWAY(GO-0007179)		33	0.49458408	1.1742237	0.2618705	0.49473006	1.0	455	tags=12%, list=2%, signal=12%
RESPONSE_TO_ESTROGEN_STIMULUS(GO-0043627)	RESPONSE_TO_ESTROGEN_STIMULUS(GO-0043627)		22	0.5243831	1.1732718	0.26229507	0.49559128	1.0	228	tags=9%, list=1%, signal=9%
POSITIVE_REGULATION_OF_CYTOSKELETON_ORGANIZATION(GO-0051495)	POSITIVE_REGULATION_OF_CYTOSKELETON_ORGANIZATION(GO-0051495)		27	0.50467473	1.1707736	0.26466164	0.5000639	1.0	1215	tags=15%, list=6%, signal=16%
REGULATION_OF_NEUROTRANSMITTER_LEVELS(GO-0001505)	REGULATION_OF_NEUROTRANSMITTER_LEVELS(GO-0001505)		27	0.5031439	1.1691567	0.2757079	0.5023739	1.0	608	tags=11%, list=3%, signal=11%
INTRACELLULAR_SIGNAL_TRANSDUCTION(GO-0035556)	INTRACELLULAR_SIGNAL_TRANSDUCTION(GO-0035556)		401	0.3816968	1.1687028	0.13863404	0.5021371	1.0	3008	tags=16%, list=15%, signal=19%
NEGATIVE_REGULATION_OF_APOPTOTIC_PROCESS(GO-0043066)	NEGATIVE_REGULATION_OF_APOPTOTIC_PROCESS(GO-0043066)		225	0.38975826	1.1686966	0.18669528	0.50082237	1.0	3491	tags=25%, list=18%, signal=30%
INTRACELLULAR_PROTEIN_TRANSPORT(GO-0006886)	INTRACELLULAR_PROTEIN_TRANSPORT(GO-0006886)		79	0.42789814	1.1681182	0.24492386	0.500682	1.0	3449	tags=20%, list=18%, signal=24%
ORGANELLE_ORGANIZATION(GO-0006996)	ORGANELLE_ORGANIZATION(GO-0006996)		272	0.38855544	1.1666186	0.16913319	0.5027483	1.0	2060	tags=14%, list=11%, signal=15%
LIMB_MORPHOGENESIS(GO-0035108)	LIMB_MORPHOGENESIS(GO-0035108)		27	0.4961033	1.1656636	0.28631875	0.5036975	1.0	2995	tags=30%, list=15%, signal=35%
M_PHASE_OF_MITOTIC_CELL_CYCLE(GO-0000087)	M_PHASE_OF_MITOTIC_CELL_CYCLE(GO-0000087)		17	0.53727865	1.1636236	0.27403846	0.5069479	1.0	1997	tags=18%, list=10%, signal=20%
NEGATIVE_REGULATION_OF_PROGRAMMED_CELL_DEATH(GO-0043069)	NEGATIVE_REGULATION_OF_PROGRAMMED_CELL_DEATH(GO-0043069)		226	0.3913973	1.1630955	0.19153439	0.50675863	1.0	3491	tags=25%, list=18%, signal=30%
EPITHELIAL_TO_MESENCHYMAL_TRANSITION(GO-0001837)	EPITHELIAL_TO_MESENCHYMAL_TRANSITION(GO-0001837)		19	0.5294686	1.1630468	0.29051986	0.50554574	1.0	2445	tags=26%, list=13%, signal=30%
POSITIVE_REGULATION_OF_PROTEIN_TRANSPORT(GO-0051222)	POSITIVE_REGULATION_OF_PROTEIN_TRANSPORT(GO-0051222)		64	0.441126	1.1606206	0.24805194	0.50997406	1.0	2030	tags=19%, list=10%, signal=21%
PROTEIN_LOCALIZATION_IN_MEMBRANE(GO-0072657)	PROTEIN_LOCALIZATION_IN_MEMBRANE(GO-0072657)		19	0.5279279	1.1597232	0.2924071	0.51069087	1.0	3011	tags=42%, list=15%, signal=50%
NEGATIVE_REGULATION_OF_CELL_CYCLE(GO-0045786)	NEGATIVE_REGULATION_OF_CELL_CYCLE(GO-0045786)		73	0.42840728	1.1543124	0.2620519	0.5216395	1.0	2971	tags=30%, list=15%, signal=35%
LOCOMOTORY_BEHAVIOR(GO-0007626)	LOCOMOTORY_BEHAVIOR(GO-0007626)		15	0.5612164	1.1519454	0.29268292	0.5256611	1.0	2206	tags=20%, list=11%, signal=23%
REGULATION_OF_CELL_ADHESION(GO-0030155)	REGULATION_OF_CELL_ADHESION(GO-0030155)		95	0.41365036	1.151221	0.24542125	0.5258479	1.0	2855	tags=19%, list=15%, signal=22%
PROTEIN_COMPLEX_ASSEMBLY(GO-0006461)	PROTEIN_COMPLEX_ASSEMBLY(GO-0006461)		141	0.39775658	1.150777	0.23927765	0.52544785	1.0	3331	tags=22%, list=17%, signal=26%
MESENCHYME_DEVELOPMENT(GO-0060485)	MESENCHYME_DEVELOPMENT(GO-0060485)		40	0.4712426	1.1501358	0.27642277	0.525536	1.0	2445	tags=25%, list=13%, signal=29%
ANTIGEN_PROCESSING_AND_PRESENTATION_OF_EXOGENOUS_PEPTIDE_ANTIGEN_VIA_MHC_CLASS_I(GO-0042590)	ANTIGEN_PROCESSING_AND_PRESENTATION_OF_EXOGENOUS_PEPTIDE_ANTIGEN_VIA_MHC_CLASS_I(GO-0042590)		19	0.517926	1.1499828	0.29489052	0.52447796	1.0	2414	tags=21%, list=12%, signal=24%
POSITIVE_REGULATION_OF_TYROSINE_PHOSPHORYLATION_OF_STAT3_PROTEIN(GO-0042517)	POSITIVE_REGULATION_OF_TYROSINE_PHOSPHORYLATION_OF_STAT3_PROTEIN(GO-0042517)		17	0.53968126	1.1482422	0.3167702	0.5273609	1.0	3824	tags=35%, list=20%, signal=44%
POSITIVE_REGULATION_OF_SIGNAL_TRANSDUCTION(GO-0009967)	POSITIVE_REGULATION_OF_SIGNAL_TRANSDUCTION(GO-0009967)		265	0.38478908	1.1477629	0.19494204	0.5271208	1.0	2154	tags=14%, list=11%, signal=15%
HETEROCYCLE_METABOLIC_PROCESS(GO-0046483)	HETEROCYCLE_METABOLIC_PROCESS(GO-0046483)		210	0.38254228	1.144525	0.2118551	0.5330643	1.0	2429	tags=13%, list=12%, signal=15%
OXIDATION-REDUCTION_PROCESS(GO-0055114)	OXIDATION-REDUCTION_PROCESS(GO-0055114)		280	0.37928534	1.1444408	0.1855346	0.5319234	1.0	5410	tags=34%, list=28%, signal=47%
CELLULAR_LIPID_METABOLIC_PROCESS(GO-0044255)	CELLULAR_LIPID_METABOLIC_PROCESS(GO-0044255)		367	0.37732413	1.143125	0.17502558	0.5334217	1.0	4185	tags=29%, list=21%, signal=36%
POSITIVE_REGULATION_OF_IMMUNE_SYSTEM_PROCESS(GO-0002684)	POSITIVE_REGULATION_OF_IMMUNE_SYSTEM_PROCESS(GO-0002684)		236	0.3783427	1.1392329	0.20819849	0.5409718	1.0	2542	tags=14%, list=13%, signal=16%
NEGATIVE_REGULATION_OF_CELL_DEATH(GO-0060548)	NEGATIVE_REGULATION_OF_CELL_DEATH(GO-0060548)		231	0.378586	1.1388534	0.20231824	0.540402	1.0	3491	tags=25%, list=18%, signal=30%
POSITIVE_REGULATION_OF_OSTEOBLAST_DIFFERENTIATION(GO-0045669)	POSITIVE_REGULATION_OF_OSTEOBLAST_DIFFERENTIATION(GO-0045669)		20	0.51871955	1.1375101	0.31462333	0.5420331	1.0	2620	tags=30%, list=13%, signal=35%
ANTIGEN_PROCESSING_AND_PRESENTATION_OF_PEPTIDE_ANTIGEN_VIA_MHC_CLASS_I(GO-0002474)	ANTIGEN_PROCESSING_AND_PRESENTATION_OF_PEPTIDE_ANTIGEN_VIA_MHC_CLASS_I(GO-0002474)		20	0.51791966	1.1365281	0.32886904	0.54298764	1.0	2414	tags=20%, list=12%, signal=23%
CELLULAR_LIPID_CATABOLIC_PROCESS(GO-0044242)	CELLULAR_LIPID_CATABOLIC_PROCESS(GO-0044242)		65	0.42919672	1.1360288	0.2572877	0.5427988	1.0	2294	tags=22%, list=12%, signal=24%
FATTY_ACID_CATABOLIC_PROCESS(GO-0009062)	FATTY_ACID_CATABOLIC_PROCESS(GO-0009062)		39	0.45852658	1.1348393	0.31015298	0.544224	1.0	5275	tags=54%, list=27%, signal=74%
POSITIVE_REGULATION_OF_INTERLEUKIN-8_PRODUCTION(GO-0032757)	POSITIVE_REGULATION_OF_INTERLEUKIN-8_PRODUCTION(GO-0032757)		15	0.54966176	1.1341463	0.32242227	0.54443884	1.0	3714	tags=27%, list=19%, signal=33%
NEGATIVE_REGULATION_OF_CYSTEINE-TYPE_ENDOPEPTIDASE_ACTIVITY_INVOLVED_IN_APOPTOTIC_PROCESS(GO-0043154)	NEGATIVE_REGULATION_OF_CYSTEINE-TYPE_ENDOPEPTIDASE_ACTIVITY_INVOLVED_IN_APOPTOTIC_PROCESS(GO-0043154)		23	0.4977557	1.1338054	0.31195337	0.54376066	1.0	2685	tags=22%, list=14%, signal=25%
PEPTIDE_METABOLIC_PROCESS(GO-0006518)	PEPTIDE_METABOLIC_PROCESS(GO-0006518)		28	0.479516	1.133043	0.31149927	0.5441209	1.0	4977	tags=36%, list=25%, signal=48%
REGULATION_OF_PHOSPHORYLATION(GO-0042325)	REGULATION_OF_PHOSPHORYLATION(GO-0042325)		334	0.37242025	1.1325465	0.21193415	0.54392064	1.0	3478	tags=22%, list=18%, signal=26%
REGULATION_OF_DNA_REPLICATION(GO-0006275)	REGULATION_OF_DNA_REPLICATION(GO-0006275)		28	0.4862307	1.1322007	0.29337093	0.5433791	1.0	1530	tags=25%, list=8%, signal=27%
DETERMINATION_OF_HEART_LEFT-RIGHT_ASYMMETRY(GO-0061371)	DETERMINATION_OF_HEART_LEFT-RIGHT_ASYMMETRY(GO-0061371)		18	0.5159546	1.1321508	0.3074485	0.5421854	1.0	2356	tags=39%, list=12%, signal=44%
REGULATION_OF_PROTEIN_LOCALIZATION(GO-0032880)	REGULATION_OF_PROTEIN_LOCALIZATION(GO-0032880)		117	0.3958032	1.132083	0.24825175	0.541008	1.0	2384	tags=18%, list=12%, signal=20%
REGULATION_OF_G1-S_TRANSITION_OF_MITOTIC_CELL_CYCLE(GO-2000045)	REGULATION_OF_G1-S_TRANSITION_OF_MITOTIC_CELL_CYCLE(GO-2000045)		29	0.48269427	1.1303971	0.3214815	0.54367703	1.0	1546	tags=17%, list=8%, signal=19%
REGULATION_OF_PROTEIN_KINASE_ACTIVITY(GO-0045859)	REGULATION_OF_PROTEIN_KINASE_ACTIVITY(GO-0045859)		233	0.37686434	1.1283702	0.22635494	0.547057	1.0	3449	tags=22%, list=18%, signal=27%
POSITIVE_REGULATION_OF_REACTIVE_OXYGEN_SPECIES_METABOLIC_PROCESS(GO-2000379)	POSITIVE_REGULATION_OF_REACTIVE_OXYGEN_SPECIES_METABOLIC_PROCESS(GO-2000379)		18	0.5205073	1.1279911	0.33385092	0.54651356	1.0	4780	tags=39%, list=24%, signal=51%
LIPID_TRANSPORT(GO-0006869)	LIPID_TRANSPORT(GO-0006869)		68	0.42294312	1.1274707	0.2901619	0.5463547	1.0	4499	tags=34%, list=23%, signal=44%
POSITIVE_REGULATION_OF_CELLULAR_BIOSYNTHETIC_PROCESS(GO-0031328)	POSITIVE_REGULATION_OF_CELLULAR_BIOSYNTHETIC_PROCESS(GO-0031328)		382	0.36786467	1.1266156	0.1880781	0.5468717	1.0	2037	tags=14%, list=10%, signal=15%
REGULATION_OF_CELL_CYCLE(GO-0051726)	REGULATION_OF_CELL_CYCLE(GO-0051726)		170	0.38587794	1.124264	0.26674235	0.55104387	1.0	2855	tags=21%, list=15%, signal=24%
LEUKOCYTE_ACTIVATION(GO-0045321)	LEUKOCYTE_ACTIVATION(GO-0045321)		71	0.42198905	1.1228068	0.2975	0.5531206	1.0	3972	tags=25%, list=20%, signal=32%
POSITIVE_REGULATION_OF_MACROMOLECULE_BIOSYNTHETIC_PROCESS(GO-0010557)	POSITIVE_REGULATION_OF_MACROMOLECULE_BIOSYNTHETIC_PROCESS(GO-0010557)		344	0.367354	1.120857	0.23336746	0.55636036	1.0	2154	tags=14%, list=11%, signal=15%
NEGATIVE_REGULATION_OF_CELL_GROWTH(GO-0030308)	NEGATIVE_REGULATION_OF_CELL_GROWTH(GO-0030308)		45	0.44420612	1.1173334	0.30551818	0.5629473	1.0	2734	tags=27%, list=14%, signal=31%
ADAPTIVE_IMMUNE_RESPONSE(GO-0002250)	ADAPTIVE_IMMUNE_RESPONSE(GO-0002250)		26	0.4912487	1.1168429	0.32894737	0.5627463	1.0	2796	tags=27%, list=14%, signal=31%
IN_UTERO_EMBRYONIC_DEVELOPMENT(GO-0001701)	IN_UTERO_EMBRYONIC_DEVELOPMENT(GO-0001701)		20	0.50673306	1.1163352	0.33384854	0.5626336	1.0	309	tags=10%, list=2%, signal=10%
REGULATION_OF_PROTEIN_PHOSPHORYLATION(GO-0001932)	REGULATION_OF_PROTEIN_PHOSPHORYLATION(GO-0001932)		317	0.370468	1.115138	0.23108809	0.56403106	1.0	3478	tags=22%, list=18%, signal=26%
RHO_PROTEIN_SIGNAL_TRANSDUCTION(GO-0007266)	RHO_PROTEIN_SIGNAL_TRANSDUCTION(GO-0007266)		17	0.519534	1.1134017	0.3640625	0.5665734	1.0	6598	tags=59%, list=34%, signal=89%
RESPONSE_TO_CYTOKINE_STIMULUS(GO-0034097)	RESPONSE_TO_CYTOKINE_STIMULUS(GO-0034097)		169	0.37903458	1.1104022	0.2920354	0.5720287	1.0	2994	tags=18%, list=15%, signal=21%
PLASMA_LIPOPROTEIN_PARTICLE_CLEARANCE(GO-0034381)	PLASMA_LIPOPROTEIN_PARTICLE_CLEARANCE(GO-0034381)		17	0.51165664	1.1066861	0.36142626	0.57912415	1.0	5109	tags=47%, list=26%, signal=64%
REGULATION_OF_STRIATED_MUSCLE_TISSUE_DEVELOPMENT(GO-0016202)	REGULATION_OF_STRIATED_MUSCLE_TISSUE_DEVELOPMENT(GO-0016202)		33	0.46869904	1.106122	0.34054834	0.5790338	1.0	2905	tags=36%, list=15%, signal=43%
REGULATION_OF_CAMP_METABOLIC_PROCESS(GO-0030814)	REGULATION_OF_CAMP_METABOLIC_PROCESS(GO-0030814)		53	0.42122748	1.1059	0.32270917	0.57824296	1.0	1997	tags=17%, list=10%, signal=19%
CELLULAR_RESPONSE_TO_MECHANICAL_STIMULUS(GO-0071260)	CELLULAR_RESPONSE_TO_MECHANICAL_STIMULUS(GO-0071260)		33	0.45631176	1.1049258	0.3409742	0.57903874	1.0	3819	tags=36%, list=20%, signal=45%
GLYCOSPHINGOLIPID_METABOLIC_PROCESS(GO-0006687)	GLYCOSPHINGOLIPID_METABOLIC_PROCESS(GO-0006687)		33	0.4535057	1.1024749	0.32458565	0.58336437	1.0	4031	tags=45%, list=21%, signal=57%
HOMEOSTATIC_PROCESS(GO-0042592)	HOMEOSTATIC_PROCESS(GO-0042592)		307	0.36311132	1.101743	0.26403326	0.58377826	1.0	2030	tags=14%, list=10%, signal=15%
CHOLESTEROL_TRANSPORT(GO-0030301)	CHOLESTEROL_TRANSPORT(GO-0030301)		30	0.46173298	1.1008229	0.35455862	0.58459777	1.0	4456	tags=37%, list=23%, signal=47%
INTRACELLULAR_TRANSPORT(GO-0046907)	INTRACELLULAR_TRANSPORT(GO-0046907)		166	0.38093424	1.0988811	0.30735457	0.5876762	1.0	4475	tags=30%, list=23%, signal=38%
REGULATION_OF_EMBRYONIC_DEVELOPMENT(GO-0045995)	REGULATION_OF_EMBRYONIC_DEVELOPMENT(GO-0045995)		24	0.47454494	1.0977775	0.35119048	0.58898914	1.0	904	tags=17%, list=5%, signal=17%
NEGATIVE_REGULATION_OF_NEURON_APOPTOSIS(GO-0043524)	NEGATIVE_REGULATION_OF_NEURON_APOPTOSIS(GO-0043524)		22	0.48523462	1.0957457	0.3542601	0.592301	1.0	4333	tags=45%, list=22%, signal=58%
POSITIVE_REGULATION_OF_TRANSCRIPTION__DNA-DEPENDENT(GO-0045893)	POSITIVE_REGULATION_OF_TRANSCRIPTION__DNA-DEPENDENT(GO-0045893)		281	0.36364716	1.0948234	0.28466386	0.5930531	1.0	2037	tags=14%, list=10%, signal=15%
VERY_LONG-CHAIN_FATTY_ACID_METABOLIC_PROCESS(GO-0000038)	VERY_LONG-CHAIN_FATTY_ACID_METABOLIC_PROCESS(GO-0000038)		19	0.4941861	1.0945731	0.3523077	0.59236276	1.0	2117	tags=26%, list=11%, signal=29%
NEGATIVE_REGULATION_OF_CYSTEINE-TYPE_ENDOPEPTIDASE_ACTIVITY(GO-2000117)	NEGATIVE_REGULATION_OF_CYSTEINE-TYPE_ENDOPEPTIDASE_ACTIVITY(GO-2000117)		25	0.47756556	1.091931	0.35074627	0.59714764	1.0	3264	tags=24%, list=17%, signal=29%
CELLULAR_RESPONSE_TO_CYTOKINE_STIMULUS(GO-0071345)	CELLULAR_RESPONSE_TO_CYTOKINE_STIMULUS(GO-0071345)		139	0.38031587	1.0914998	0.3115693	0.5967483	1.0	2994	tags=19%, list=15%, signal=22%
RESPONSE_TO_HORMONE_STIMULUS(GO-0009725)	RESPONSE_TO_HORMONE_STIMULUS(GO-0009725)		193	0.36877266	1.0897753	0.3129771	0.5993524	1.0	2841	tags=18%, list=15%, signal=20%
RESPONSE_TO_GLUCOCORTICOID_STIMULUS(GO-0051384)	RESPONSE_TO_GLUCOCORTICOID_STIMULUS(GO-0051384)		15	0.50864583	1.0894992	0.38424438	0.59862816	1.0	2384	tags=27%, list=12%, signal=30%
BILE_ACID_BIOSYNTHETIC_PROCESS(GO-0006699)	BILE_ACID_BIOSYNTHETIC_PROCESS(GO-0006699)		19	0.49923518	1.0876149	0.36463225	0.6016333	1.0	2172	tags=32%, list=11%, signal=35%
ESTABLISHMENT_OF_PROTEIN_LOCALIZATION(GO-0045184)	ESTABLISHMENT_OF_PROTEIN_LOCALIZATION(GO-0045184)		117	0.39126298	1.0875974	0.3325554	0.60031617	1.0	3449	tags=20%, list=18%, signal=24%
POSITIVE_REGULATION_OF_CELL_CYCLE_PROCESS(GO-0090068)	POSITIVE_REGULATION_OF_CELL_CYCLE_PROCESS(GO-0090068)		50	0.42221078	1.0836185	0.3662714	0.60815185	1.0	2734	tags=20%, list=14%, signal=23%
CELLULAR_MEMBRANE_ORGANIZATION(GO-0016044)	CELLULAR_MEMBRANE_ORGANIZATION(GO-0016044)		133	0.37885275	1.0813235	0.33256084	0.6122792	1.0	4535	tags=32%, list=23%, signal=41%
GENERATION_OF_PRECURSOR_METABOLITES_AND_ENERGY(GO-0006091)	GENERATION_OF_PRECURSOR_METABOLITES_AND_ENERGY(GO-0006091)		199	0.37058467	1.081297	0.3231106	0.6109657	1.0	5334	tags=31%, list=27%, signal=42%
CELLULAR_BIOGENIC_AMINE_METABOLIC_PROCESS(GO-0006576)	CELLULAR_BIOGENIC_AMINE_METABOLIC_PROCESS(GO-0006576)		51	0.4235051	1.0804974	0.35751978	0.6114387	1.0	3177	tags=25%, list=16%, signal=30%
INOSITOL_PHOSPHATE-MEDIATED_SIGNALING(GO-0048016)	INOSITOL_PHOSPHATE-MEDIATED_SIGNALING(GO-0048016)		32	0.44464824	1.0795084	0.36390102	0.61233306	1.0	844	tags=16%, list=4%, signal=16%
NEGATIVE_REGULATION_OF_CATALYTIC_ACTIVITY(GO-0043086)	NEGATIVE_REGULATION_OF_CATALYTIC_ACTIVITY(GO-0043086)		153	0.369482	1.079475	0.3277027	0.61105514	1.0	3021	tags=21%, list=15%, signal=25%
CELLULAR_RESPONSE_TO_INTERFERON-GAMMA(GO-0071346)	CELLULAR_RESPONSE_TO_INTERFERON-GAMMA(GO-0071346)		44	0.42480835	1.0761486	0.34072024	0.6174188	1.0	2994	tags=23%, list=15%, signal=27%
REGULATION_OF_TYROSINE_PHOSPHORYLATION_OF_STAT3_PROTEIN(GO-0042516)	REGULATION_OF_TYROSINE_PHOSPHORYLATION_OF_STAT3_PROTEIN(GO-0042516)		19	0.4863464	1.0737083	0.38967136	0.62163186	1.0	3824	tags=32%, list=20%, signal=39%
LIMB_DEVELOPMENT(GO-0060173)	LIMB_DEVELOPMENT(GO-0060173)		32	0.44686273	1.0733135	0.37552157	0.6211915	1.0	2995	tags=28%, list=15%, signal=33%
ENERGY_DERIVATION_BY_OXIDATION_OF_ORGANIC_COMPOUNDS(GO-0015980)	ENERGY_DERIVATION_BY_OXIDATION_OF_ORGANIC_COMPOUNDS(GO-0015980)		170	0.36540085	1.0730528	0.32378855	0.62041813	1.0	5667	tags=36%, list=29%, signal=50%
POSITIVE_REGULATION_OF_ORGANELLE_ORGANIZATION(GO-0010638)	POSITIVE_REGULATION_OF_ORGANELLE_ORGANIZATION(GO-0010638)		67	0.40094602	1.0729254	0.34993774	0.6193312	1.0	1939	tags=15%, list=10%, signal=17%
CHOLESTEROL_EFFLUX(GO-0033344)	CHOLESTEROL_EFFLUX(GO-0033344)		18	0.49988943	1.072883	0.38343558	0.61806	1.0	6644	tags=61%, list=34%, signal=93%
NEGATIVE_REGULATION_OF_GROWTH(GO-0045926)	NEGATIVE_REGULATION_OF_GROWTH(GO-0045926)		55	0.41333938	1.0693032	0.3637532	0.62485486	1.0	2734	tags=24%, list=14%, signal=27%
REGULATION_OF_TOLL-LIKE_RECEPTOR_SIGNALING_PATHWAY(GO-0034121)	REGULATION_OF_TOLL-LIKE_RECEPTOR_SIGNALING_PATHWAY(GO-0034121)		15	0.50805444	1.0637264	0.39739415	0.636042	1.0	2026	tags=27%, list=10%, signal=30%
POSITIVE_REGULATION_OF_CATALYTIC_ACTIVITY(GO-0043085)	POSITIVE_REGULATION_OF_CATALYTIC_ACTIVITY(GO-0043085)		395	0.3454935	1.0636917	0.32991803	0.6347442	1.0	3322	tags=19%, list=17%, signal=23%
REPRODUCTION(GO-0000003)	REPRODUCTION(GO-0000003)		152	0.36776128	1.0631909	0.35433072	0.6344311	1.0	2154	tags=16%, list=11%, signal=18%
RESPONSE_TO_OXIDATIVE_STRESS(GO-0006979)	RESPONSE_TO_OXIDATIVE_STRESS(GO-0006979)		77	0.3955692	1.0627575	0.3725	0.63409126	1.0	3180	tags=21%, list=16%, signal=25%
REGULATION_OF_APOPTOTIC_PROCESS(GO-0042981)	REGULATION_OF_APOPTOTIC_PROCESS(GO-0042981)		396	0.34556538	1.0600551	0.33641976	0.63882536	1.0	3561	tags=23%, list=18%, signal=28%
POSITIVE_REGULATION_OF_GENE_EXPRESSION(GO-0010628)	POSITIVE_REGULATION_OF_GENE_EXPRESSION(GO-0010628)		307	0.3475075	1.05884	0.35751295	0.6402407	1.0	2037	tags=13%, list=10%, signal=14%
REGULATION_OF_CELL_DEATH(GO-0010941)	REGULATION_OF_CELL_DEATH(GO-0010941)		406	0.34518376	1.0570723	0.33333334	0.6429565	1.0	3561	tags=23%, list=18%, signal=28%
RESPONSE_TO_INTERFERON-GAMMA(GO-0034341)	RESPONSE_TO_INTERFERON-GAMMA(GO-0034341)		51	0.41219592	1.056233	0.37921727	0.6434523	1.0	2994	tags=22%, list=15%, signal=25%
MAPK_CASCADE(GO-0000165)	MAPK_CASCADE(GO-0000165)		88	0.3875811	1.0542537	0.37980768	0.64673626	1.0	2455	tags=14%, list=13%, signal=16%
CELL-CELL_JUNCTION_ORGANIZATION(GO-0045216)	CELL-CELL_JUNCTION_ORGANIZATION(GO-0045216)		33	0.43460414	1.053142	0.40756303	0.6481131	1.0	1832	tags=15%, list=9%, signal=17%
GROWTH_HORMONE_RECEPTOR_SIGNALING_PATHWAY(GO-0060396)	GROWTH_HORMONE_RECEPTOR_SIGNALING_PATHWAY(GO-0060396)		24	0.46369788	1.0504159	0.40332326	0.6529721	1.0	2185	tags=17%, list=11%, signal=19%
ENDOCYTOSIS(GO-0006897)	ENDOCYTOSIS(GO-0006897)		68	0.39302567	1.0485158	0.36828643	0.6560218	1.0	2235	tags=15%, list=11%, signal=17%
TRANSMEMBRANE_RECEPTOR_PROTEIN_SERINE-THREONINE_KINASE_SIGNALING_PATHWAY(GO-0007178)	TRANSMEMBRANE_RECEPTOR_PROTEIN_SERINE-THREONINE_KINASE_SIGNALING_PATHWAY(GO-0007178)		51	0.4073926	1.0481642	0.379494	0.65551716	1.0	943	tags=16%, list=5%, signal=16%
PROTEIN_TRANSPORT(GO-0015031)	PROTEIN_TRANSPORT(GO-0015031)		112	0.36872754	1.047031	0.3895954	0.6567206	1.0	3449	tags=19%, list=18%, signal=23%
REGULATION_OF_PROTEIN_BINDING(GO-0043393)	REGULATION_OF_PROTEIN_BINDING(GO-0043393)		38	0.42285717	1.0454512	0.40469614	0.6591852	1.0	4197	tags=29%, list=21%, signal=37%
REGULATION_OF_BINDING(GO-0051098)	REGULATION_OF_BINDING(GO-0051098)		66	0.39051127	1.0441113	0.39688715	0.66102487	1.0	2582	tags=18%, list=13%, signal=21%
CANONICAL_WNT_RECEPTOR_SIGNALING_PATHWAY(GO-0060070)	CANONICAL_WNT_RECEPTOR_SIGNALING_PATHWAY(GO-0060070)		32	0.4336973	1.0438793	0.40233237	0.66019946	1.0	1450	tags=16%, list=7%, signal=17%
REGULATION_OF_OSTEOBLAST_DIFFERENTIATION(GO-0045667)	REGULATION_OF_OSTEOBLAST_DIFFERENTIATION(GO-0045667)		35	0.4295153	1.0423559	0.41480446	0.6622175	1.0	2855	tags=23%, list=15%, signal=27%
ACTIVATION_OF_SIGNALING_PROTEIN_ACTIVITY_INVOLVED_IN_UNFOLDED_PROTEIN_RESPONSE(GO-0006987)	ACTIVATION_OF_SIGNALING_PROTEIN_ACTIVITY_INVOLVED_IN_UNFOLDED_PROTEIN_RESPONSE(GO-0006987)		25	0.45774648	1.0379156	0.43491125	0.6712955	1.0	6793	tags=76%, list=35%, signal=116%
POSITIVE_REGULATION_OF_CHEMOTAXIS(GO-0050921)	POSITIVE_REGULATION_OF_CHEMOTAXIS(GO-0050921)		37	0.42109537	1.0372546	0.40915394	0.6714381	1.0	2487	tags=16%, list=13%, signal=19%
ANTI-APOPTOSIS(GO-0006916)	ANTI-APOPTOSIS(GO-0006916)		102	0.3653358	1.0352879	0.40775558	0.67469853	1.0	3461	tags=29%, list=18%, signal=36%
NEGATIVE_REGULATION_OF_G-PROTEIN_COUPLED_RECEPTOR_PROTEIN_SIGNALING_PATHWAY(GO-0045744)	NEGATIVE_REGULATION_OF_G-PROTEIN_COUPLED_RECEPTOR_PROTEIN_SIGNALING_PATHWAY(GO-0045744)		15	0.49924093	1.0317523	0.4352	0.6817471	1.0	5262	tags=40%, list=27%, signal=55%
DIGESTIVE_TRACT_DEVELOPMENT(GO-0048565)	DIGESTIVE_TRACT_DEVELOPMENT(GO-0048565)		22	0.45971975	1.030859	0.43419063	0.68245023	1.0	2356	tags=18%, list=12%, signal=21%
CARBOHYDRATE_METABOLIC_PROCESS(GO-0005975)	CARBOHYDRATE_METABOLIC_PROCESS(GO-0005975)		140	0.3552587	1.0267125	0.42508325	0.6906127	1.0	3461	tags=19%, list=18%, signal=23%
NEGATIVE_REGULATION_OF_CELL_MOTILITY(GO-2000146)	NEGATIVE_REGULATION_OF_CELL_MOTILITY(GO-2000146)		48	0.4022312	1.0254818	0.44369972	0.6921255	1.0	2371	tags=17%, list=12%, signal=19%
POST-TRANSLATIONAL_PROTEIN_MODIFICATION(GO-0043687)	POST-TRANSLATIONAL_PROTEIN_MODIFICATION(GO-0043687)		54	0.3969628	1.0245149	0.42993197	0.69294834	1.0	3423	tags=20%, list=18%, signal=25%
ACTIVATION_OF_PRO-APOPTOTIC_GENE_PRODUCTS(GO-0008633)	ACTIVATION_OF_PRO-APOPTOTIC_GENE_PRODUCTS(GO-0008633)		22	0.45786053	1.023835	0.44766507	0.6930076	1.0	4331	tags=32%, list=22%, signal=41%
POSITIVE_REGULATION_OF_ANGIOGENESIS(GO-0045766)	POSITIVE_REGULATION_OF_ANGIOGENESIS(GO-0045766)		38	0.41446957	1.0228201	0.42060086	0.6938733	1.0	2356	tags=24%, list=12%, signal=27%
POSITIVE_REGULATION_OF_B_CELL_ACTIVATION(GO-0050871)	POSITIVE_REGULATION_OF_B_CELL_ACTIVATION(GO-0050871)		18	0.4718161	1.0203805	0.4446154	0.6981744	1.0	1072	tags=17%, list=5%, signal=18%
GLYCOLIPID_METABOLIC_PROCESS(GO-0006664)	GLYCOLIPID_METABOLIC_PROCESS(GO-0006664)		38	0.4144263	1.0200928	0.44230768	0.69739807	1.0	4031	tags=39%, list=21%, signal=50%
NEGATIVE_REGULATION_OF_CELL_MIGRATION(GO-0030336)	NEGATIVE_REGULATION_OF_CELL_MIGRATION(GO-0030336)		47	0.40316132	1.0198182	0.4347826	0.6966246	1.0	2371	tags=17%, list=12%, signal=19%
TRIGLYCERIDE_HOMEOSTASIS(GO-0070328)	TRIGLYCERIDE_HOMEOSTASIS(GO-0070328)		17	0.46434826	1.0196493	0.4437401	0.6956186	1.0	2263	tags=24%, list=12%, signal=27%
CHLORIDE_TRANSPORT(GO-0006821)	CHLORIDE_TRANSPORT(GO-0006821)		17	0.4730869	1.0183533	0.4484375	0.6972553	1.0	3244	tags=29%, list=17%, signal=35%
CYTOKINE_PRODUCTION(GO-0001816)	CYTOKINE_PRODUCTION(GO-0001816)		27	0.43767133	1.0144173	0.45550528	0.70492995	1.0	1991	tags=15%, list=10%, signal=16%
WATER_TRANSPORT(GO-0006833)	WATER_TRANSPORT(GO-0006833)		15	0.4873237	1.0133474	0.46504065	0.7059723	1.0	4437	tags=40%, list=23%, signal=52%
CELLULAR_RESPONSE_TO_TOPOLOGICALLY_INCORRECT_PROTEIN(GO-0035967)	CELLULAR_RESPONSE_TO_TOPOLOGICALLY_INCORRECT_PROTEIN(GO-0035967)		29	0.43089834	1.0121932	0.43362832	0.7072622	1.0	6865	tags=76%, list=35%, signal=117%
CATABOLIC_PROCESS(GO-0009056)	CATABOLIC_PROCESS(GO-0009056)		389	0.3314342	1.0107255	0.45035824	0.7092777	1.0	2465	tags=13%, list=13%, signal=14%
REGULATION_OF_FATTY_ACID_BIOSYNTHETIC_PROCESS(GO-0042304)	REGULATION_OF_FATTY_ACID_BIOSYNTHETIC_PROCESS(GO-0042304)		16	0.46820807	1.0082871	0.4591195	0.71356004	1.0	1625	tags=25%, list=8%, signal=27%
INFLAMMATORY_RESPONSE(GO-0006954)	INFLAMMATORY_RESPONSE(GO-0006954)		145	0.347891	1.0082631	0.4498309	0.7121478	1.0	3836	tags=19%, list=20%, signal=24%
POSITIVE_REGULATION_OF_LEUKOCYTE_CHEMOTAXIS(GO-0002690)	POSITIVE_REGULATION_OF_LEUKOCYTE_CHEMOTAXIS(GO-0002690)		31	0.4271534	1.0076113	0.45185184	0.71221334	1.0	587	tags=10%, list=3%, signal=10%
POSITIVE_REGULATION_OF_TUMOR_NECROSIS_FACTOR_PRODUCTION(GO-0032760)	POSITIVE_REGULATION_OF_TUMOR_NECROSIS_FACTOR_PRODUCTION(GO-0032760)		18	0.47035742	1.0075921	0.46212122	0.7108117	1.0	2026	tags=22%, list=10%, signal=25%
RESPONSE_TO_BIOTIC_STIMULUS(GO-0009607)	RESPONSE_TO_BIOTIC_STIMULUS(GO-0009607)		138	0.35455278	1.0051237	0.46643913	0.71506685	1.0	2994	tags=14%, list=15%, signal=17%
NEGATIVE_REGULATION_OF_CELLULAR_COMPONENT_MOVEMENT(GO-0051271)	NEGATIVE_REGULATION_OF_CELLULAR_COMPONENT_MOVEMENT(GO-0051271)		51	0.39438	1.0043987	0.46205962	0.7152865	1.0	2371	tags=16%, list=12%, signal=18%
REGULATION_OF_DEPHOSPHORYLATION(GO-0035303)	REGULATION_OF_DEPHOSPHORYLATION(GO-0035303)		21	0.44807255	1.0037578	0.45808384	0.7153782	1.0	3322	tags=29%, list=17%, signal=34%
CILIUM_MORPHOGENESIS(GO-0060271)	CILIUM_MORPHOGENESIS(GO-0060271)		16	0.46190786	1.0016011	0.44254658	0.7190561	1.0	4270	tags=50%, list=22%, signal=64%
REGULATION_OF_SMOOTH_MUSCLE_CELL_MIGRATION(GO-0014910)	REGULATION_OF_SMOOTH_MUSCLE_CELL_MIGRATION(GO-0014910)		16	0.46816483	1.0012838	0.45709828	0.7182995	1.0	2371	tags=25%, list=12%, signal=28%
INTRACELLULAR_PROTEIN_KINASE_CASCADE(GO-0007243)	INTRACELLULAR_PROTEIN_KINASE_CASCADE(GO-0007243)		165	0.34331703	0.99990445	0.45394006	0.7200144	1.0	2587	tags=13%, list=13%, signal=15%
CELLULAR_RESPONSE_TO_ORGANIC_SUBSTANCE(GO-0071310)	CELLULAR_RESPONSE_TO_ORGANIC_SUBSTANCE(GO-0071310)		396	0.3291953	0.99957895	0.48825333	0.7193381	1.0	2994	tags=17%, list=15%, signal=19%
ENDOPLASMIC_RETICULUM_UNFOLDED_PROTEIN_RESPONSE(GO-0030968)	ENDOPLASMIC_RETICULUM_UNFOLDED_PROTEIN_RESPONSE(GO-0030968)		28	0.4257135	0.99896044	0.4729927	0.7192916	1.0	6865	tags=75%, list=35%, signal=115%
REGULATION_OF_CELL-CELL_ADHESION(GO-0022407)	REGULATION_OF_CELL-CELL_ADHESION(GO-0022407)		32	0.41686293	0.997646	0.47008547	0.72097397	1.0	3398	tags=22%, list=17%, signal=26%
PLASMA_MEMBRANE_ORGANIZATION(GO-0007009)	PLASMA_MEMBRANE_ORGANIZATION(GO-0007009)		17	0.46737745	0.9974884	0.46791863	0.7199173	1.0	4333	tags=47%, list=22%, signal=60%
REGULATION_OF_DNA_BINDING(GO-0051101)	REGULATION_OF_DNA_BINDING(GO-0051101)		24	0.4273703	0.99694216	0.45508102	0.71981126	1.0	2445	tags=25%, list=13%, signal=29%
POSITIVE_REGULATION_OF_LEUKOCYTE_MIGRATION(GO-0002687)	POSITIVE_REGULATION_OF_LEUKOCYTE_MIGRATION(GO-0002687)		34	0.40680593	0.996832	0.47175142	0.7186504	1.0	587	tags=9%, list=3%, signal=9%
RECEPTOR-MEDIATED_ENDOCYTOSIS(GO-0006898)	RECEPTOR-MEDIATED_ENDOCYTOSIS(GO-0006898)		45	0.39004433	0.99620867	0.4743083	0.7187064	1.0	1115	tags=11%, list=6%, signal=12%
NEGATIVE_REGULATION_OF_PHOSPHORYLATION(GO-0042326)	NEGATIVE_REGULATION_OF_PHOSPHORYLATION(GO-0042326)		38	0.3996947	0.9943178	0.47375888	0.7216784	1.0	2734	tags=34%, list=14%, signal=40%
CELL_DIVISION(GO-0051301)	CELL_DIVISION(GO-0051301)		17	0.47836357	0.9926616	0.5129771	0.72412544	1.0	3145	tags=29%, list=16%, signal=35%
STEROL_TRANSPORT(GO-0015918)	STEROL_TRANSPORT(GO-0015918)		31	0.41790166	0.9888009	0.47008547	0.73161685	1.0	4456	tags=35%, list=23%, signal=46%
PHOSPHOLIPID_METABOLIC_PROCESS(GO-0006644)	PHOSPHOLIPID_METABOLIC_PROCESS(GO-0006644)		112	0.35232088	0.9875191	0.49246815	0.732972	1.0	4499	tags=27%, list=23%, signal=35%
CELLULAR_RESPONSE_TO_HORMONE_STIMULUS(GO-0032870)	CELLULAR_RESPONSE_TO_HORMONE_STIMULUS(GO-0032870)		152	0.34142223	0.98638165	0.49117	0.73417705	1.0	2828	tags=18%, list=14%, signal=21%
REGULATION_OF_RAS_GTPASE_ACTIVITY(GO-0032318)	REGULATION_OF_RAS_GTPASE_ACTIVITY(GO-0032318)		37	0.4080236	0.986181	0.4900568	0.7332184	1.0	1805	tags=16%, list=9%, signal=18%
LIPOPOLYSACCHARIDE-MEDIATED_SIGNALING_PATHWAY(GO-0031663)	LIPOPOLYSACCHARIDE-MEDIATED_SIGNALING_PATHWAY(GO-0031663)		15	0.47262156	0.98562497	0.5064516	0.7329814	1.0	1919	tags=20%, list=10%, signal=22%
REGULATION_OF_RHO_GTPASE_ACTIVITY(GO-0032319)	REGULATION_OF_RHO_GTPASE_ACTIVITY(GO-0032319)		28	0.4267723	0.98445094	0.5	0.7342794	1.0	3184	tags=25%, list=16%, signal=30%
PEPTIDE_TRANSPORT(GO-0015833)	PEPTIDE_TRANSPORT(GO-0015833)		15	0.47594503	0.9834052	0.47203946	0.735245	1.0	2214	tags=13%, list=11%, signal=15%
MORPHOGENESIS_OF_EMBRYONIC_EPITHELIUM(GO-0016331)	MORPHOGENESIS_OF_EMBRYONIC_EPITHELIUM(GO-0016331)		15	0.46333602	0.9807754	0.4910859	0.7394918	1.0	3351	tags=33%, list=17%, signal=40%
SPHINGOLIPID_METABOLIC_PROCESS(GO-0006665)	SPHINGOLIPID_METABOLIC_PROCESS(GO-0006665)		51	0.37915123	0.9805542	0.49932885	0.73855966	1.0	4169	tags=41%, list=21%, signal=52%
REGULATION_OF_RHO_PROTEIN_SIGNAL_TRANSDUCTION(GO-0035023)	REGULATION_OF_RHO_PROTEIN_SIGNAL_TRANSDUCTION(GO-0035023)		33	0.4085978	0.97821903	0.49861112	0.7425835	1.0	1805	tags=15%, list=9%, signal=17%
GLUCOSE_METABOLIC_PROCESS(GO-0006006)	GLUCOSE_METABOLIC_PROCESS(GO-0006006)		48	0.3832414	0.9766043	0.49197862	0.7447764	1.0	3753	tags=21%, list=19%, signal=26%
LIPID_BIOSYNTHETIC_PROCESS(GO-0008610)	LIPID_BIOSYNTHETIC_PROCESS(GO-0008610)		223	0.33109492	0.97621185	0.5462274	0.7442215	1.0	2785	tags=15%, list=14%, signal=18%
CIRCADIAN_RHYTHM(GO-0007623)	CIRCADIAN_RHYTHM(GO-0007623)		20	0.43741527	0.975291	0.5284178	0.74480057	1.0	490	tags=10%, list=3%, signal=10%
CELLULAR_RESPONSE_TO_REACTIVE_OXYGEN_SPECIES(GO-0034614)	CELLULAR_RESPONSE_TO_REACTIVE_OXYGEN_SPECIES(GO-0034614)		25	0.425559	0.9746431	0.5202399	0.74487185	1.0	2185	tags=20%, list=11%, signal=22%
REGULATION_OF_PROTEIN_STABILITY(GO-0031647)	REGULATION_OF_PROTEIN_STABILITY(GO-0031647)		33	0.40139344	0.9726919	0.50710225	0.7476474	1.0	4392	tags=36%, list=22%, signal=47%
REGULATION_OF_PLASMA_LIPOPROTEIN_PARTICLE_LEVELS(GO-0097006)	REGULATION_OF_PLASMA_LIPOPROTEIN_PARTICLE_LEVELS(GO-0097006)		31	0.40718684	0.972145	0.5127119	0.74750555	1.0	5109	tags=42%, list=26%, signal=57%
REGULATION_OF_CHEMOTAXIS(GO-0050920)	REGULATION_OF_CHEMOTAXIS(GO-0050920)		46	0.38942623	0.972037	0.5203679	0.74632305	1.0	2487	tags=15%, list=13%, signal=17%
ADHERENS_JUNCTION_ORGANIZATION(GO-0034332)	ADHERENS_JUNCTION_ORGANIZATION(GO-0034332)		17	0.45302886	0.9686723	0.515873	0.75232226	1.0	1832	tags=18%, list=9%, signal=19%
POSITIVE_REGULATION_OF_CYTOKINE_PRODUCTION(GO-0001819)	POSITIVE_REGULATION_OF_CYTOKINE_PRODUCTION(GO-0001819)		91	0.35406643	0.96668446	0.52258855	0.7552305	1.0	2542	tags=18%, list=13%, signal=20%
POSITIVE_REGULATION_OF_HYDROLASE_ACTIVITY(GO-0051345)	POSITIVE_REGULATION_OF_HYDROLASE_ACTIVITY(GO-0051345)		218	0.32619053	0.96626824	0.5488722	0.75477743	1.0	3008	tags=18%, list=15%, signal=21%
PATTERN_SPECIFICATION_PROCESS(GO-0007389)	PATTERN_SPECIFICATION_PROCESS(GO-0007389)		76	0.35474735	0.9642986	0.5379826	0.75760543	1.0	3351	tags=30%, list=17%, signal=36%
SULFUR_COMPOUND_METABOLIC_PROCESS(GO-0006790)	SULFUR_COMPOUND_METABOLIC_PROCESS(GO-0006790)		67	0.36340144	0.9637263	0.50765306	0.7573553	1.0	3129	tags=19%, list=16%, signal=23%
POSITIVE_REGULATION_OF_SMOOTH_MUSCLE_CELL_PROLIFERATION(GO-0048661)	POSITIVE_REGULATION_OF_SMOOTH_MUSCLE_CELL_PROLIFERATION(GO-0048661)		17	0.44807073	0.96195865	0.52388537	0.7598921	1.0	4212	tags=29%, list=22%, signal=37%
SKELETAL_SYSTEM_MORPHOGENESIS(GO-0048705)	SKELETAL_SYSTEM_MORPHOGENESIS(GO-0048705)		28	0.4062899	0.96173537	0.53608245	0.7589327	1.0	3351	tags=29%, list=17%, signal=34%
DICARBOXYLIC_ACID_METABOLIC_PROCESS(GO-0043648)	DICARBOXYLIC_ACID_METABOLIC_PROCESS(GO-0043648)		19	0.4386535	0.9603425	0.5292308	0.7605262	1.0	608	tags=11%, list=3%, signal=11%
REGULATION_OF_CELL_SHAPE(GO-0008360)	REGULATION_OF_CELL_SHAPE(GO-0008360)		16	0.44413233	0.9590687	0.515873	0.7619234	1.0	3739	tags=25%, list=19%, signal=31%
POSITIVE_REGULATION_OF_ENDOCYTOSIS(GO-0045807)	POSITIVE_REGULATION_OF_ENDOCYTOSIS(GO-0045807)		22	0.4196401	0.958925	0.53608245	0.760854	1.0	904	tags=9%, list=5%, signal=10%
POSITIVE_REGULATION_OF_PROTEIN_KINASE_ACTIVITY(GO-0045860)	POSITIVE_REGULATION_OF_PROTEIN_KINASE_ACTIVITY(GO-0045860)		186	0.32780117	0.9557241	0.56718063	0.7665155	1.0	3449	tags=19%, list=18%, signal=23%
POSITIVE_REGULATION_OF_TRANSFERASE_ACTIVITY(GO-0051347)	POSITIVE_REGULATION_OF_TRANSFERASE_ACTIVITY(GO-0051347)		195	0.32127056	0.9548342	0.56845564	0.7670158	1.0	3449	tags=19%, list=18%, signal=23%
ACUTE_INFLAMMATORY_RESPONSE(GO-0002526)	ACUTE_INFLAMMATORY_RESPONSE(GO-0002526)		19	0.43179455	0.9541182	0.50992364	0.767261	1.0	4197	tags=37%, list=21%, signal=47%
POSITIVE_REGULATION_OF_KINASE_ACTIVITY(GO-0033674)	POSITIVE_REGULATION_OF_KINASE_ACTIVITY(GO-0033674)		191	0.3216627	0.95148	0.5714286	0.7716798	1.0	3449	tags=19%, list=18%, signal=23%
REGULATION_OF_NEURON_PROJECTION_DEVELOPMENT(GO-0010975)	REGULATION_OF_NEURON_PROJECTION_DEVELOPMENT(GO-0010975)		30	0.41146225	0.9507681	0.5647059	0.77173656	1.0	2051	tags=17%, list=10%, signal=19%
REGULATION_OF_VESICLE-MEDIATED_TRANSPORT(GO-0060627)	REGULATION_OF_VESICLE-MEDIATED_TRANSPORT(GO-0060627)		63	0.36122453	0.9506903	0.53984576	0.77048105	1.0	2154	tags=13%, list=11%, signal=14%
AMINO_ACID_TRANSPORT(GO-0006865)	AMINO_ACID_TRANSPORT(GO-0006865)		35	0.3971857	0.950101	0.529661	0.77026796	1.0	3087	tags=34%, list=16%, signal=41%
CELL_RECOGNITION(GO-0008037)	CELL_RECOGNITION(GO-0008037)		15	0.43862548	0.9497908	0.53706753	0.76952827	1.0	1805	tags=13%, list=9%, signal=15%
PHOSPHATIDYLINOSITOL_METABOLIC_PROCESS(GO-0046488)	PHOSPHATIDYLINOSITOL_METABOLIC_PROCESS(GO-0046488)		56	0.36639398	0.9493851	0.53333336	0.7689972	1.0	4884	tags=38%, list=25%, signal=50%
GLIOGENESIS(GO-0042063)	GLIOGENESIS(GO-0042063)		20	0.42804065	0.94847053	0.5391566	0.7695034	1.0	96	tags=5%, list=0%, signal=5%
FATTY_ACID_OXIDATION(GO-0019395)	FATTY_ACID_OXIDATION(GO-0019395)		40	0.3860155	0.94790566	0.54607975	0.76938975	1.0	2660	tags=28%, list=14%, signal=32%
NEGATIVE_REGULATION_OF_BINDING(GO-0051100)	NEGATIVE_REGULATION_OF_BINDING(GO-0051100)		31	0.40135458	0.94725895	0.5555556	0.769361	1.0	2985	tags=23%, list=15%, signal=27%
PHOSPHATIDYLINOSITOL_BIOSYNTHETIC_PROCESS(GO-0006661)	PHOSPHATIDYLINOSITOL_BIOSYNTHETIC_PROCESS(GO-0006661)		42	0.37945333	0.94562954	0.55359566	0.7713433	1.0	15	tags=2%, list=0%, signal=2%
GLYCEROPHOSPHOLIPID_METABOLIC_PROCESS(GO-0006650)	GLYCEROPHOSPHOLIPID_METABOLIC_PROCESS(GO-0006650)		87	0.34632406	0.9428109	0.5550239	0.7758834	1.0	4753	tags=30%, list=24%, signal=39%
TRANSCRIPTION__DNA-DEPENDENT(GO-0006351)	TRANSCRIPTION__DNA-DEPENDENT(GO-0006351)		90	0.34486124	0.942179	0.57761735	0.7758288	1.0	3461	tags=22%, list=18%, signal=27%
POSITIVE_REGULATION_OF_CELL_GROWTH(GO-0030307)	POSITIVE_REGULATION_OF_CELL_GROWTH(GO-0030307)		24	0.40994763	0.93982166	0.5651515	0.77949345	1.0	2445	tags=25%, list=13%, signal=29%
REGULATION_OF_GTPASE_ACTIVITY(GO-0043087)	REGULATION_OF_GTPASE_ACTIVITY(GO-0043087)		44	0.38003176	0.9395631	0.55870444	0.7785718	1.0	2252	tags=20%, list=12%, signal=23%
RETINOID_METABOLIC_PROCESS(GO-0001523)	RETINOID_METABOLIC_PROCESS(GO-0001523)		17	0.4355604	0.9387491	0.53605014	0.7788609	1.0	105	tags=6%, list=1%, signal=6%
POSITIVE_REGULATION_OF_INNATE_IMMUNE_RESPONSE(GO-0045089)	POSITIVE_REGULATION_OF_INNATE_IMMUNE_RESPONSE(GO-0045089)		77	0.3503292	0.9375134	0.5620525	0.7800444	1.0	3746	tags=21%, list=19%, signal=26%
RESPONSE_TO_REACTIVE_OXYGEN_SPECIES(GO-0000302)	RESPONSE_TO_REACTIVE_OXYGEN_SPECIES(GO-0000302)		32	0.39929464	0.93684524	0.5410072	0.77997416	1.0	2969	tags=22%, list=15%, signal=26%
REGULATION_OF_ANGIOGENESIS(GO-0045765)	REGULATION_OF_ANGIOGENESIS(GO-0045765)		68	0.34687245	0.9362772	0.5669587	0.7797362	1.0	2356	tags=16%, list=12%, signal=18%
CELLULAR_RESPONSE_TO_LIPOPOLYSACCHARIDE(GO-0071222)	CELLULAR_RESPONSE_TO_LIPOPOLYSACCHARIDE(GO-0071222)		29	0.39055353	0.9278971	0.5451937	0.7959684	1.0	1919	tags=14%, list=10%, signal=15%
DEVELOPMENTAL_GROWTH(GO-0048589)	DEVELOPMENTAL_GROWTH(GO-0048589)		27	0.39617518	0.92759895	0.5689655	0.7951675	1.0	2051	tags=19%, list=10%, signal=21%
CELLULAR_RESPIRATION(GO-0045333)	CELLULAR_RESPIRATION(GO-0045333)		107	0.33120802	0.9265383	0.6007109	0.7959472	1.0	6834	tags=50%, list=35%, signal=76%
ANTIGEN_PROCESSING_AND_PRESENTATION_OF_EXOGENOUS_PEPTIDE_ANTIGEN_VIA_MHC_CLASS_I__TAP-DEPENDENT(GO-0002479)	ANTIGEN_PROCESSING_AND_PRESENTATION_OF_EXOGENOUS_PEPTIDE_ANTIGEN_VIA_MHC_CLASS_I__TAP-DEPENDENT(GO-0002479)		18	0.42459548	0.92443216	0.57392687	0.7989794	1.0	2414	tags=17%, list=12%, signal=19%
POSITIVE_REGULATION_OF_BINDING(GO-0051099)	POSITIVE_REGULATION_OF_BINDING(GO-0051099)		26	0.40897375	0.9239001	0.5898876	0.7985383	1.0	2009	tags=19%, list=10%, signal=21%
REGULATION_OF_JAK-STAT_CASCADE(GO-0046425)	REGULATION_OF_JAK-STAT_CASCADE(GO-0046425)		43	0.37477234	0.92244244	0.56104255	0.80010015	1.0	2487	tags=14%, list=13%, signal=16%
LONG-CHAIN_FATTY_ACID_METABOLIC_PROCESS(GO-0001676)	LONG-CHAIN_FATTY_ACID_METABOLIC_PROCESS(GO-0001676)		20	0.4254869	0.9210402	0.5613497	0.8015481	1.0	2117	tags=25%, list=11%, signal=28%
POSITIVE_REGULATION_OF_PROTEIN_SERINE-THREONINE_KINASE_ACTIVITY(GO-0071902)	POSITIVE_REGULATION_OF_PROTEIN_SERINE-THREONINE_KINASE_ACTIVITY(GO-0071902)		103	0.32622525	0.91813886	0.6103896	0.80604994	1.0	1130	tags=7%, list=6%, signal=7%
CELL_JUNCTION_ASSEMBLY(GO-0034329)	CELL_JUNCTION_ASSEMBLY(GO-0034329)		44	0.3630154	0.91747093	0.58356166	0.8060451	1.0	2566	tags=27%, list=13%, signal=31%
POSITIVE_REGULATION_OF_TRANSCRIPTION_FROM_RNA_POLYMERASE_II_PROMOTER(GO-0045944)	POSITIVE_REGULATION_OF_TRANSCRIPTION_FROM_RNA_POLYMERASE_II_PROMOTER(GO-0045944)		196	0.31148845	0.91632885	0.63793105	0.8071159	1.0	2445	tags=16%, list=13%, signal=18%
INDUCTION_OF_APOPTOSIS(GO-0006917)	INDUCTION_OF_APOPTOSIS(GO-0006917)		122	0.3239306	0.91605365	0.6218097	0.80624765	1.0	3819	tags=25%, list=20%, signal=31%
NEGATIVE_REGULATION_OF_BIOSYNTHETIC_PROCESS(GO-0009890)	NEGATIVE_REGULATION_OF_BIOSYNTHETIC_PROCESS(GO-0009890)		274	0.30517632	0.9134872	0.6786091	0.8102618	1.0	2511	tags=15%, list=13%, signal=17%
ENDOCRINE_PANCREAS_DEVELOPMENT(GO-0031018)	ENDOCRINE_PANCREAS_DEVELOPMENT(GO-0031018)		19	0.41447166	0.91311234	0.57763976	0.8096414	1.0	3331	tags=21%, list=17%, signal=25%
POSITIVE_REGULATION_OF_TYROSINE_PHOSPHORYLATION_OF_STAT_PROTEIN(GO-0042531)	POSITIVE_REGULATION_OF_TYROSINE_PHOSPHORYLATION_OF_STAT_PROTEIN(GO-0042531)		32	0.38273278	0.9126305	0.5813296	0.809258	1.0	3824	tags=25%, list=20%, signal=31%
REGULATION_OF_MEMBRANE_POTENTIAL(GO-0042391)	REGULATION_OF_MEMBRANE_POTENTIAL(GO-0042391)		42	0.36841947	0.91178066	0.59839356	0.8096406	1.0	3970	tags=24%, list=20%, signal=30%
NEUROTRANSMITTER_TRANSPORT(GO-0006836)	NEUROTRANSMITTER_TRANSPORT(GO-0006836)		19	0.42281386	0.9117521	0.576324	0.808298	1.0	608	tags=11%, list=3%, signal=11%
CARBOHYDRATE_BIOSYNTHETIC_PROCESS(GO-0016051)	CARBOHYDRATE_BIOSYNTHETIC_PROCESS(GO-0016051)		50	0.3611888	0.91115767	0.5978975	0.80807626	1.0	595	tags=6%, list=3%, signal=6%
MEMBRANE_LIPID_METABOLIC_PROCESS(GO-0006643)	MEMBRANE_LIPID_METABOLIC_PROCESS(GO-0006643)		57	0.34773296	0.910513	0.5804749	0.8079577	1.0	4169	tags=37%, list=21%, signal=47%
RAS_PROTEIN_SIGNAL_TRANSDUCTION(GO-0007265)	RAS_PROTEIN_SIGNAL_TRANSDUCTION(GO-0007265)		53	0.3503391	0.9057526	0.6030928	0.81616116	1.0	1485	tags=13%, list=8%, signal=14%
NEGATIVE_REGULATION_OF_PROTEIN_IMPORT_INTO_NUCLEUS(GO-0042308)	NEGATIVE_REGULATION_OF_PROTEIN_IMPORT_INTO_NUCLEUS(GO-0042308)		17	0.42125523	0.9010156	0.59322035	0.82456815	1.0	827	tags=12%, list=4%, signal=12%
STEROID_BIOSYNTHETIC_PROCESS(GO-0006694)	STEROID_BIOSYNTHETIC_PROCESS(GO-0006694)		71	0.3392576	0.9001681	0.641604	0.82489175	1.0	2785	tags=20%, list=14%, signal=23%
NEGATIVE_REGULATION_OF_INTRACELLULAR_PROTEIN_TRANSPORT(GO-0090317)	NEGATIVE_REGULATION_OF_INTRACELLULAR_PROTEIN_TRANSPORT(GO-0090317)		20	0.405968	0.89837205	0.58970356	0.8270212	1.0	827	tags=10%, list=4%, signal=10%
NEGATIVE_REGULATION_OF_CELLULAR_METABOLIC_PROCESS(GO-0031324)	NEGATIVE_REGULATION_OF_CELLULAR_METABOLIC_PROCESS(GO-0031324)		324	0.29572564	0.8968892	0.7078189	0.8286453	1.0	2807	tags=16%, list=14%, signal=18%
REGULATION_OF_GLUCOSE_METABOLIC_PROCESS(GO-0010906)	REGULATION_OF_GLUCOSE_METABOLIC_PROCESS(GO-0010906)		31	0.36599463	0.8967902	0.58640224	0.8273826	1.0	697	tags=10%, list=4%, signal=10%
CELL_DEATH(GO-0008219)	CELL_DEATH(GO-0008219)		210	0.30213398	0.8947219	0.6807818	0.83008116	1.0	3561	tags=19%, list=18%, signal=22%
POSITIVE_REGULATION_OF_JAK-STAT_CASCADE(GO-0046427)	POSITIVE_REGULATION_OF_JAK-STAT_CASCADE(GO-0046427)		35	0.37181196	0.8939062	0.6051136	0.83035314	1.0	3824	tags=23%, list=20%, signal=28%
LIPID_HOMEOSTASIS(GO-0055088)	LIPID_HOMEOSTASIS(GO-0055088)		48	0.35315076	0.8937132	0.62087184	0.8293015	1.0	4456	tags=29%, list=23%, signal=38%
NEGATIVE_REGULATION_OF_TRANSCRIPTION_FROM_RNA_POLYMERASE_II_PROMOTER(GO-0000122)	NEGATIVE_REGULATION_OF_TRANSCRIPTION_FROM_RNA_POLYMERASE_II_PROMOTER(GO-0000122)		124	0.31358927	0.8931375	0.67533934	0.82895917	1.0	2511	tags=14%, list=13%, signal=16%
ESTABLISHMENT_OR_MAINTENANCE_OF_CELL_POLARITY(GO-0007163)	ESTABLISHMENT_OR_MAINTENANCE_OF_CELL_POLARITY(GO-0007163)		18	0.41622484	0.88988185	0.5977564	0.8339524	1.0	2647	tags=22%, list=14%, signal=26%
AMINE_METABOLIC_PROCESS(GO-0009308)	AMINE_METABOLIC_PROCESS(GO-0009308)		266	0.29319	0.8870444	0.7225131	0.838139	1.0	3219	tags=16%, list=16%, signal=19%
FAT_CELL_DIFFERENTIATION(GO-0045444)	FAT_CELL_DIFFERENTIATION(GO-0045444)		20	0.39488757	0.88684803	0.5941807	0.837111	1.0	2168	tags=20%, list=11%, signal=22%
PHOSPHOLIPID_BIOSYNTHETIC_PROCESS(GO-0008654)	PHOSPHOLIPID_BIOSYNTHETIC_PROCESS(GO-0008654)		66	0.33637628	0.88612807	0.6511335	0.8371276	1.0	4884	tags=29%, list=25%, signal=38%
MITOCHONDRION_ORGANIZATION(GO-0007005)	MITOCHONDRION_ORGANIZATION(GO-0007005)		80	0.32430813	0.88236517	0.68679243	0.8431403	1.0	2242	tags=14%, list=11%, signal=15%
REGULATION_OF_TRANSCRIPTION_FROM_RNA_POLYMERASE_II_PROMOTER(GO-0006357)	REGULATION_OF_TRANSCRIPTION_FROM_RNA_POLYMERASE_II_PROMOTER(GO-0006357)		302	0.2933581	0.8811025	0.7595855	0.8441952	1.0	2511	tags=14%, list=13%, signal=16%
DIGESTION(GO-0007586)	DIGESTION(GO-0007586)		35	0.35658097	0.8781958	0.6355811	0.84853226	1.0	2163	tags=14%, list=11%, signal=16%
CELLULAR_RESPONSE_TO_STRESS(GO-0033554)	CELLULAR_RESPONSE_TO_STRESS(GO-0033554)		255	0.2931126	0.87777585	0.75211865	0.8479803	1.0	2837	tags=14%, list=15%, signal=16%
KIDNEY_EPITHELIUM_DEVELOPMENT(GO-0072073)	KIDNEY_EPITHELIUM_DEVELOPMENT(GO-0072073)		15	0.42559657	0.8764072	0.6327504	0.8492311	1.0	1924	tags=27%, list=10%, signal=30%
CELLULAR_RESPONSE_TO_HYPOXIA(GO-0071456)	CELLULAR_RESPONSE_TO_HYPOXIA(GO-0071456)		19	0.40341914	0.87624866	0.6246154	0.84814626	1.0	4309	tags=37%, list=22%, signal=47%
NEGATIVE_REGULATION_OF_T_CELL_ACTIVATION(GO-0050868)	NEGATIVE_REGULATION_OF_T_CELL_ACTIVATION(GO-0050868)		18	0.39908886	0.8755539	0.61737806	0.8480507	1.0	1994	tags=11%, list=10%, signal=12%
BONE_DEVELOPMENT(GO-0060348)	BONE_DEVELOPMENT(GO-0060348)		20	0.39280507	0.8748255	0.6430769	0.84803265	1.0	2060	tags=25%, list=11%, signal=28%
REGULATION_OF_CELL_ADHESION_MEDIATED_BY_INTEGRIN(GO-0033628)	REGULATION_OF_CELL_ADHESION_MEDIATED_BY_INTEGRIN(GO-0033628)		17	0.4092681	0.87470794	0.6131045	0.8468579	1.0	2384	tags=18%, list=12%, signal=20%
FEMALE_PREGNANCY(GO-0007565)	FEMALE_PREGNANCY(GO-0007565)		24	0.38538966	0.87444603	0.6349925	0.84593666	1.0	1265	tags=17%, list=6%, signal=18%
REGULATION_OF_STRESS-ACTIVATED_MAPK_CASCADE(GO-0032872)	REGULATION_OF_STRESS-ACTIVATED_MAPK_CASCADE(GO-0032872)		53	0.34198618	0.8743879	0.6547619	0.8446387	1.0	3142	tags=17%, list=16%, signal=20%
T_CELL_ACTIVATION(GO-0042110)	T_CELL_ACTIVATION(GO-0042110)		36	0.35471937	0.8732041	0.64113474	0.84556293	1.0	4529	tags=31%, list=23%, signal=40%
MORPHOGENESIS_OF_AN_EPITHELIUM(GO-0002009)	MORPHOGENESIS_OF_AN_EPITHELIUM(GO-0002009)		53	0.33925715	0.87151945	0.64889467	0.847402	1.0	2620	tags=23%, list=13%, signal=26%
RESPONSE_TO_TYPE_I_INTERFERON(GO-0034340)	RESPONSE_TO_TYPE_I_INTERFERON(GO-0034340)		22	0.37844947	0.867953	0.6165413	0.85266364	1.0	963	tags=9%, list=5%, signal=10%
LIPID_OXIDATION(GO-0034440)	LIPID_OXIDATION(GO-0034440)		41	0.35395354	0.8649517	0.64705884	0.85664827	1.0	2660	tags=27%, list=14%, signal=31%
POSITIVE_REGULATION_OF_PROGRAMMED_CELL_DEATH(GO-0043068)	POSITIVE_REGULATION_OF_PROGRAMMED_CELL_DEATH(GO-0043068)		181	0.29308254	0.86464196	0.7560706	0.8558107	1.0	3819	tags=24%, list=20%, signal=29%
NEGATIVE_REGULATION_OF_TRANSCRIPTION__DNA-DEPENDENT(GO-0045892)	NEGATIVE_REGULATION_OF_TRANSCRIPTION__DNA-DEPENDENT(GO-0045892)		201	0.29008877	0.86342853	0.7761194	0.85667247	1.0	2511	tags=14%, list=13%, signal=16%
POSITIVE_REGULATION_OF_RAS_GTPASE_ACTIVITY(GO-0032320)	POSITIVE_REGULATION_OF_RAS_GTPASE_ACTIVITY(GO-0032320)		32	0.35966086	0.86298114	0.6633663	0.8561186	1.0	1485	tags=13%, list=8%, signal=14%
NEGATIVE_REGULATION_OF_INTRACELLULAR_TRANSPORT(GO-0032387)	NEGATIVE_REGULATION_OF_INTRACELLULAR_TRANSPORT(GO-0032387)		21	0.3806658	0.8625946	0.62968516	0.85538477	1.0	827	tags=10%, list=4%, signal=10%
RESPONSE_TO_ENDOPLASMIC_RETICULUM_STRESS(GO-0034976)	RESPONSE_TO_ENDOPLASMIC_RETICULUM_STRESS(GO-0034976)		31	0.35757592	0.86155415	0.6546243	0.8559224	1.0	6865	tags=68%, list=35%, signal=104%
POSITIVE_REGULATION_OF_SEQUENCE-SPECIFIC_DNA_BINDING_TRANSCRIPTION_FACTOR_ACTIVITY(GO-0051091)	POSITIVE_REGULATION_OF_SEQUENCE-SPECIFIC_DNA_BINDING_TRANSCRIPTION_FACTOR_ACTIVITY(GO-0051091)		84	0.31608585	0.86030555	0.6789216	0.85692763	1.0	2677	tags=14%, list=14%, signal=16%
REGULATION_OF_PHOSPHOLIPASE_ACTIVITY(GO-0010517)	REGULATION_OF_PHOSPHOLIPASE_ACTIVITY(GO-0010517)		82	0.3181072	0.857036	0.6925881	0.8614844	1.0	3387	tags=22%, list=17%, signal=26%
MITOCHONDRIAL_TRANSPORT(GO-0006839)	MITOCHONDRIAL_TRANSPORT(GO-0006839)		58	0.32632583	0.85504	0.6920103	0.86367536	1.0	2764	tags=16%, list=14%, signal=18%
POSITIVE_REGULATION_OF_APOPTOTIC_PROCESS(GO-0043065)	POSITIVE_REGULATION_OF_APOPTOTIC_PROCESS(GO-0043065)		181	0.29308254	0.8542672	0.76258206	0.86367327	1.0	3819	tags=24%, list=20%, signal=29%
POSITIVE_REGULATION_OF_CELL_DEATH(GO-0010942)	POSITIVE_REGULATION_OF_CELL_DEATH(GO-0010942)		186	0.2893181	0.8541816	0.77121377	0.8624519	1.0	3819	tags=23%, list=20%, signal=28%
REGULATION_OF_PROTEIN_COMPLEX_ASSEMBLY(GO-0043254)	REGULATION_OF_PROTEIN_COMPLEX_ASSEMBLY(GO-0043254)		54	0.33487192	0.8517647	0.67279893	0.8654146	1.0	2750	tags=19%, list=14%, signal=21%
TYPE_I_INTERFERON-MEDIATED_SIGNALING_PATHWAY(GO-0060337)	TYPE_I_INTERFERON-MEDIATED_SIGNALING_PATHWAY(GO-0060337)		21	0.3815022	0.85165703	0.6536732	0.864215	1.0	963	tags=10%, list=5%, signal=10%
DRUG_METABOLIC_PROCESS(GO-0017144)	DRUG_METABOLIC_PROCESS(GO-0017144)		22	0.38290322	0.8512337	0.6729264	0.86355275	1.0	1000	tags=9%, list=5%, signal=10%
NEGATIVE_REGULATION_OF_BLOOD_COAGULATION(GO-0030195)	NEGATIVE_REGULATION_OF_BLOOD_COAGULATION(GO-0030195)		24	0.36900198	0.8509724	0.6458037	0.8626269	1.0	6396	tags=54%, list=33%, signal=80%
POSITIVE_REGULATION_OF_INTRACELLULAR_PROTEIN_KINASE_CASCADE(GO-0010740)	POSITIVE_REGULATION_OF_INTRACELLULAR_PROTEIN_KINASE_CASCADE(GO-0010740)		159	0.29245296	0.84913856	0.7552602	0.86443853	1.0	3331	tags=15%, list=17%, signal=18%
POSITIVE_REGULATION_OF_I-KAPPAB_KINASE-NF-KAPPAB_CASCADE(GO-0043123)	POSITIVE_REGULATION_OF_I-KAPPAB_KINASE-NF-KAPPAB_CASCADE(GO-0043123)		60	0.3230503	0.8489531	0.7061856	0.8634043	1.0	3540	tags=15%, list=18%, signal=18%
PHOSPHORYLATION(GO-0016310)	PHOSPHORYLATION(GO-0016310)		278	0.27892852	0.84674877	0.8081335	0.8660007	1.0	3568	tags=19%, list=18%, signal=23%
REGULATION_OF_INTERFERON-GAMMA_PRODUCTION(GO-0032649)	REGULATION_OF_INTERFERON-GAMMA_PRODUCTION(GO-0032649)		28	0.36025754	0.8461586	0.68	0.8656909	1.0	2026	tags=18%, list=10%, signal=20%
NEGATIVE_REGULATION_OF_COAGULATION(GO-0050819)	NEGATIVE_REGULATION_OF_COAGULATION(GO-0050819)		25	0.36465573	0.8430494	0.69816643	0.8700292	1.0	6396	tags=52%, list=33%, signal=77%
AMINE_BIOSYNTHETIC_PROCESS(GO-0009309)	AMINE_BIOSYNTHETIC_PROCESS(GO-0009309)		56	0.32001114	0.8394858	0.7043364	0.8750364	1.0	3655	tags=23%, list=19%, signal=28%
CELLULAR_AMINO_ACID_METABOLIC_PROCESS(GO-0006520)	CELLULAR_AMINO_ACID_METABOLIC_PROCESS(GO-0006520)		207	0.28634587	0.83478844	0.8095756	0.8819261	1.0	2447	tags=12%, list=13%, signal=13%
CELLULAR_RESPONSE_TO_MOLECULE_OF_BACTERIAL_ORIGIN(GO-0071219)	CELLULAR_RESPONSE_TO_MOLECULE_OF_BACTERIAL_ORIGIN(GO-0071219)		33	0.35211697	0.8346761	0.70797724	0.8807462	1.0	1919	tags=12%, list=10%, signal=13%
POSITIVE_REGULATION_OF_RHO_GTPASE_ACTIVITY(GO-0032321)	POSITIVE_REGULATION_OF_RHO_GTPASE_ACTIVITY(GO-0032321)		23	0.3668334	0.83368284	0.6637298	0.8811498	1.0	1485	tags=13%, list=8%, signal=14%
RESPONSE_TO_UNFOLDED_PROTEIN(GO-0006986)	RESPONSE_TO_UNFOLDED_PROTEIN(GO-0006986)		36	0.33994272	0.83358186	0.7070423	0.87992114	1.0	5069	tags=47%, list=26%, signal=64%
GLYCOPROTEIN_BIOSYNTHETIC_PROCESS(GO-0009101)	GLYCOPROTEIN_BIOSYNTHETIC_PROCESS(GO-0009101)		38	0.33565113	0.83026326	0.71794873	0.88439935	1.0	3447	tags=24%, list=18%, signal=29%
RESPIRATORY_ELECTRON_TRANSPORT_CHAIN(GO-0022904)	RESPIRATORY_ELECTRON_TRANSPORT_CHAIN(GO-0022904)		83	0.30262572	0.8298765	0.72073174	0.88369703	1.0	6815	tags=49%, list=35%, signal=76%
POSITIVE_REGULATION_OF_GTPASE_ACTIVITY(GO-0043547)	POSITIVE_REGULATION_OF_GTPASE_ACTIVITY(GO-0043547)		39	0.33532745	0.8283624	0.7197279	0.8849289	1.0	3184	tags=23%, list=16%, signal=28%
ELECTRON_TRANSPORT_CHAIN(GO-0022900)	ELECTRON_TRANSPORT_CHAIN(GO-0022900)		83	0.30262572	0.82813424	0.747561	0.8839124	1.0	6815	tags=49%, list=35%, signal=76%
CELL_CYCLE(GO-0007049)	CELL_CYCLE(GO-0007049)		134	0.2888272	0.8261944	0.77505827	0.8860305	1.0	2995	tags=18%, list=15%, signal=21%
MYELOID_CELL_DIFFERENTIATION(GO-0030099)	MYELOID_CELL_DIFFERENTIATION(GO-0030099)		40	0.32986262	0.8252061	0.71486485	0.88634783	1.0	3145	tags=15%, list=16%, signal=18%
REGULATION_OF_UBIQUITIN-PROTEIN_LIGASE_ACTIVITY(GO-0051438)	REGULATION_OF_UBIQUITIN-PROTEIN_LIGASE_ACTIVITY(GO-0051438)		19	0.3826067	0.8246706	0.6872247	0.8859783	1.0	1636	tags=11%, list=8%, signal=11%
NEGATIVE_REGULATION_OF_GENE_EXPRESSION(GO-0010629)	NEGATIVE_REGULATION_OF_GENE_EXPRESSION(GO-0010629)		214	0.27766147	0.82440776	0.83477324	0.88499767	1.0	2511	tags=13%, list=13%, signal=15%
POSITIVE_REGULATION_OF_PROTEIN_PHOSPHORYLATION(GO-0001934)	POSITIVE_REGULATION_OF_PROTEIN_PHOSPHORYLATION(GO-0001934)		119	0.2926847	0.82353646	0.7674944	0.8850652	1.0	904	tags=7%, list=5%, signal=7%
NEGATIVE_REGULATION_OF_ENDOTHELIAL_CELL_MIGRATION(GO-0010596)	NEGATIVE_REGULATION_OF_ENDOTHELIAL_CELL_MIGRATION(GO-0010596)		15	0.3929786	0.82209975	0.6687403	0.88616264	1.0	2051	tags=20%, list=10%, signal=22%
ACYL-COA_METABOLIC_PROCESS(GO-0006637)	ACYL-COA_METABOLIC_PROCESS(GO-0006637)		26	0.35429806	0.82209486	0.71513355	0.8847797	1.0	4185	tags=31%, list=21%, signal=39%
ACTIVATION_OF_INNATE_IMMUNE_RESPONSE(GO-0002218)	ACTIVATION_OF_INNATE_IMMUNE_RESPONSE(GO-0002218)		68	0.30678087	0.8209068	0.74206346	0.8853289	1.0	3746	tags=19%, list=19%, signal=24%
ACTIVATION_OF_PROTEIN_KINASE_ACTIVITY(GO-0032147)	ACTIVATION_OF_PROTEIN_KINASE_ACTIVITY(GO-0032147)		111	0.29008305	0.82055515	0.76615745	0.8845454	1.0	3429	tags=20%, list=18%, signal=24%
REGULATION_OF_INTERFERON-GAMMA-MEDIATED_SIGNALING_PATHWAY(GO-0060334)	REGULATION_OF_INTERFERON-GAMMA-MEDIATED_SIGNALING_PATHWAY(GO-0060334)		15	0.3913767	0.8194715	0.7083333	0.8849505	1.0	4094	tags=33%, list=21%, signal=42%
LEUKOCYTE_ACTIVATION_INVOLVED_IN_IMMUNE_RESPONSE(GO-0002366)	LEUKOCYTE_ACTIVATION_INVOLVED_IN_IMMUNE_RESPONSE(GO-0002366)		16	0.39139766	0.81945956	0.6809211	0.88359827	1.0	4529	tags=38%, list=23%, signal=49%
PATTERN_RECOGNITION_RECEPTOR_SIGNALING_PATHWAY(GO-0002221)	PATTERN_RECOGNITION_RECEPTOR_SIGNALING_PATHWAY(GO-0002221)		67	0.31057107	0.81882256	0.7591623	0.8833551	1.0	3746	tags=19%, list=19%, signal=24%
NEGATIVE_REGULATION_OF_NEUROGENESIS(GO-0050768)	NEGATIVE_REGULATION_OF_NEUROGENESIS(GO-0050768)		16	0.38085955	0.8158438	0.7030769	0.8870568	1.0	3331	tags=31%, list=17%, signal=38%
NOTCH_SIGNALING_PATHWAY(GO-0007219)	NOTCH_SIGNALING_PATHWAY(GO-0007219)		18	0.37424886	0.8141732	0.7123288	0.8886238	1.0	5484	tags=33%, list=28%, signal=46%
REGULATION_OF_CELL-MATRIX_ADHESION(GO-0001952)	REGULATION_OF_CELL-MATRIX_ADHESION(GO-0001952)		24	0.36107984	0.81339854	0.7364341	0.8884405	1.0	6018	tags=29%, list=31%, signal=42%
MITOTIC_CELL_CYCLE(GO-0000278)	MITOTIC_CELL_CYCLE(GO-0000278)		78	0.30175567	0.8116443	0.7872079	0.8899531	1.0	2855	tags=15%, list=15%, signal=18%
JAK-STAT_CASCADE_INVOLVED_IN_GROWTH_HORMONE_SIGNALING_PATHWAY(GO-0060397)	JAK-STAT_CASCADE_INVOLVED_IN_GROWTH_HORMONE_SIGNALING_PATHWAY(GO-0060397)		21	0.36814415	0.8112799	0.6989247	0.8891822	1.0	228	tags=5%, list=1%, signal=5%
TRANSCRIPTION_FROM_RNA_POLYMERASE_II_PROMOTER(GO-0006366)	TRANSCRIPTION_FROM_RNA_POLYMERASE_II_PROMOTER(GO-0006366)		70	0.30177537	0.80805725	0.76299113	0.8931951	1.0	3461	tags=21%, list=18%, signal=26%
PROTEIN_PHOSPHORYLATION(GO-0006468)	PROTEIN_PHOSPHORYLATION(GO-0006468)		251	0.26811826	0.8076229	0.8538136	0.89257544	1.0	3568	tags=19%, list=18%, signal=23%
INTRACELLULAR_RECEPTOR_MEDIATED_SIGNALING_PATHWAY(GO-0030522)	INTRACELLULAR_RECEPTOR_MEDIATED_SIGNALING_PATHWAY(GO-0030522)		67	0.3048621	0.80234945	0.7452229	0.8998277	1.0	2412	tags=12%, list=12%, signal=14%
REGULATION_OF_T_CELL_ACTIVATION(GO-0050863)	REGULATION_OF_T_CELL_ACTIVATION(GO-0050863)		97	0.29011142	0.8017279	0.8105263	0.89945984	1.0	2030	tags=11%, list=10%, signal=13%
IRON_ION_HOMEOSTASIS(GO-0055072)	IRON_ION_HOMEOSTASIS(GO-0055072)		25	0.34800935	0.8002179	0.7362963	0.9005214	1.0	4333	tags=32%, list=22%, signal=41%
CELLULAR_RESPONSE_TO_OXIDATIVE_STRESS(GO-0034599)	CELLULAR_RESPONSE_TO_OXIDATIVE_STRESS(GO-0034599)		39	0.318908	0.7987689	0.7489598	0.9015093	1.0	2185	tags=13%, list=11%, signal=14%
PHOSPHATE-CONTAINING_COMPOUND_METABOLIC_PROCESS(GO-0006796)	PHOSPHATE-CONTAINING_COMPOUND_METABOLIC_PROCESS(GO-0006796)		312	0.26278406	0.79826176	0.9102167	0.90087706	1.0	3506	tags=18%, list=18%, signal=22%
POSITIVE_REGULATION_OF_PHOSPHORYLATION(GO-0042327)	POSITIVE_REGULATION_OF_PHOSPHORYLATION(GO-0042327)		127	0.27767164	0.7974303	0.8180791	0.9008361	1.0	904	tags=6%, list=5%, signal=7%
ENZYME_LINKED_RECEPTOR_PROTEIN_SIGNALING_PATHWAY(GO-0007167)	ENZYME_LINKED_RECEPTOR_PROTEIN_SIGNALING_PATHWAY(GO-0007167)		285	0.26544824	0.7960476	0.89413	0.9016397	1.0	2384	tags=13%, list=12%, signal=14%
NEGATIVE_REGULATION_OF_ANGIOGENESIS(GO-0016525)	NEGATIVE_REGULATION_OF_ANGIOGENESIS(GO-0016525)		27	0.33966962	0.79599327	0.7422096	0.90035665	1.0	4188	tags=22%, list=21%, signal=28%
TOLL_SIGNALING_PATHWAY(GO-0008063)	TOLL_SIGNALING_PATHWAY(GO-0008063)		58	0.3070108	0.79340696	0.78707224	0.90304154	1.0	1500	tags=9%, list=8%, signal=9%
REGULATION_OF_ENDOPEPTIDASE_ACTIVITY(GO-0052548)	REGULATION_OF_ENDOPEPTIDASE_ACTIVITY(GO-0052548)		101	0.2848069	0.79213583	0.8208778	0.9036626	1.0	4140	tags=26%, list=21%, signal=32%
NUCLEOBASE-CONTAINING_COMPOUND_METABOLIC_PROCESS(GO-0006139)	NUCLEOBASE-CONTAINING_COMPOUND_METABOLIC_PROCESS(GO-0006139)		424	0.25593492	0.78498447	0.9300203	0.91345453	1.0	2373	tags=10%, list=12%, signal=11%
REGULATION_OF_TRANSMEMBRANE_TRANSPORTER_ACTIVITY(GO-0022898)	REGULATION_OF_TRANSMEMBRANE_TRANSPORTER_ACTIVITY(GO-0022898)		25	0.3402122	0.783817	0.73716015	0.91394514	1.0	2958	tags=24%, list=15%, signal=28%
REGULATION_OF_PEPTIDASE_ACTIVITY(GO-0052547)	REGULATION_OF_PEPTIDASE_ACTIVITY(GO-0052547)		104	0.28054282	0.78326267	0.83373207	0.9134363	1.0	5508	tags=38%, list=28%, signal=52%
PROTEIN_MODIFICATION_PROCESS(GO-0006464)	PROTEIN_MODIFICATION_PROCESS(GO-0006464)		452	0.25085735	0.7795524	0.94892746	0.91753906	1.0	3754	tags=19%, list=19%, signal=23%
GLUCOSE_HOMEOSTASIS(GO-0042593)	GLUCOSE_HOMEOSTASIS(GO-0042593)		31	0.32451946	0.7768948	0.7827338	0.92009115	1.0	4094	tags=26%, list=21%, signal=33%
TOLL-LIKE_RECEPTOR_1_SIGNALING_PATHWAY(GO-0034130)	TOLL-LIKE_RECEPTOR_1_SIGNALING_PATHWAY(GO-0034130)		51	0.30058676	0.7760765	0.7786561	0.9199118	1.0	1349	tags=8%, list=7%, signal=8%
REGULATION_OF_BLOOD_VESSEL_ENDOTHELIAL_CELL_MIGRATION(GO-0043535)	REGULATION_OF_BLOOD_VESSEL_ENDOTHELIAL_CELL_MIGRATION(GO-0043535)		22	0.33742815	0.7737444	0.75748503	0.9219139	1.0	1104	tags=9%, list=6%, signal=10%
ACTIVATION_OF_PHOSPHOLIPASE_C_ACTIVITY_BY_G-PROTEIN_COUPLED_RECEPTOR_PROTEIN_SIGNALING_PATHWAY_COUPLED_TO_IP3_SECOND_MESSENGER(GO-0007200)	ACTIVATION_OF_PHOSPHOLIPASE_C_ACTIVITY_BY_G-PROTEIN_COUPLED_RECEPTOR_PROTEIN_SIGNALING_PATHWAY_COUPLED_TO_IP3_SECOND_MESSENGER(GO-0007200)		26	0.3370659	0.771883	0.7577904	0.92324823	1.0	844	tags=12%, list=4%, signal=12%
TOLL-LIKE_RECEPTOR_2_SIGNALING_PATHWAY(GO-0034134)	TOLL-LIKE_RECEPTOR_2_SIGNALING_PATHWAY(GO-0034134)		51	0.30058676	0.77083486	0.80507344	0.9234539	1.0	1349	tags=8%, list=7%, signal=8%
POSITIVE_REGULATION_OF_T_CELL_ACTIVATION(GO-0050870)	POSITIVE_REGULATION_OF_T_CELL_ACTIVATION(GO-0050870)		81	0.28138462	0.7671872	0.8373266	0.9273723	1.0	2030	tags=11%, list=10%, signal=12%
PROTEIN_POLYUBIQUITINATION(GO-0000209)	PROTEIN_POLYUBIQUITINATION(GO-0000209)		19	0.35362518	0.7660856	0.76030535	0.92766035	1.0	1178	tags=11%, list=6%, signal=11%
ACTIVATION_OF_PHOSPHOLIPASE_C_ACTIVITY(GO-0007202)	ACTIVATION_OF_PHOSPHOLIPASE_C_ACTIVITY(GO-0007202)		66	0.28787568	0.7653302	0.812987	0.92734194	1.0	3387	tags=20%, list=17%, signal=24%
REGULATION_OF_PROTEIN_IMPORT_INTO_NUCLEUS(GO-0042306)	REGULATION_OF_PROTEIN_IMPORT_INTO_NUCLEUS(GO-0042306)		53	0.29434788	0.76222986	0.8044914	0.9305184	1.0	904	tags=9%, list=5%, signal=10%
CELLULAR_IRON_ION_HOMEOSTASIS(GO-0006879)	CELLULAR_IRON_ION_HOMEOSTASIS(GO-0006879)		24	0.3319863	0.75519377	0.80305344	0.93926424	1.0	4333	tags=29%, list=22%, signal=37%
CELLULAR_RESPONSE_TO_STEROID_HORMONE_STIMULUS(GO-0071383)	CELLULAR_RESPONSE_TO_STEROID_HORMONE_STIMULUS(GO-0071383)		18	0.34848583	0.7549844	0.7659906	0.9382042	1.0	1209	tags=17%, list=6%, signal=18%
PLASMA_LIPOPROTEIN_PARTICLE_REMODELING(GO-0034369)	PLASMA_LIPOPROTEIN_PARTICLE_REMODELING(GO-0034369)		18	0.3528295	0.7543985	0.7669753	0.93766254	1.0	4456	tags=39%, list=23%, signal=50%
AEROBIC_RESPIRATION(GO-0009060)	AEROBIC_RESPIRATION(GO-0009060)		28	0.31835422	0.7487726	0.79882526	0.9442115	1.0	5155	tags=39%, list=26%, signal=53%
G1-S_TRANSITION_OF_MITOTIC_CELL_CYCLE(GO-0000082)	G1-S_TRANSITION_OF_MITOTIC_CELL_CYCLE(GO-0000082)		37	0.305655	0.74445176	0.81884056	0.9487921	1.0	3677	tags=24%, list=19%, signal=30%
GPI_ANCHOR_BIOSYNTHETIC_PROCESS(GO-0006506)	GPI_ANCHOR_BIOSYNTHETIC_PROCESS(GO-0006506)		25	0.3227622	0.74373716	0.8053097	0.94844204	1.0	5309	tags=40%, list=27%, signal=55%
POSITIVE_REGULATION_OF_PROTEIN_METABOLIC_PROCESS(GO-0051247)	POSITIVE_REGULATION_OF_PROTEIN_METABOLIC_PROCESS(GO-0051247)		215	0.24802193	0.73960894	0.9220779	0.952631	1.0	2151	tags=10%, list=11%, signal=11%
NEGATIVE_REGULATION_OF_LIPID_TRANSPORT(GO-0032369)	NEGATIVE_REGULATION_OF_LIPID_TRANSPORT(GO-0032369)		17	0.34510553	0.7365619	0.7955975	0.95524514	1.0	1625	tags=12%, list=8%, signal=13%
DEVELOPMENTAL_GROWTH_INVOLVED_IN_MORPHOGENESIS(GO-0060560)	DEVELOPMENTAL_GROWTH_INVOLVED_IN_MORPHOGENESIS(GO-0060560)		17	0.33965948	0.7357322	0.7889447	0.954875	1.0	5679	tags=53%, list=29%, signal=75%
POSITIVE_REGULATION_OF_MAPK_CASCADE(GO-0043410)	POSITIVE_REGULATION_OF_MAPK_CASCADE(GO-0043410)		63	0.27794915	0.7353401	0.8683871	0.95400935	1.0	3069	tags=16%, list=16%, signal=19%
MYD88-DEPENDENT_TOLL-LIKE_RECEPTOR_SIGNALING_PATHWAY(GO-0002755)	MYD88-DEPENDENT_TOLL-LIKE_RECEPTOR_SIGNALING_PATHWAY(GO-0002755)		55	0.28464878	0.73490494	0.84802043	0.953181	1.0	1789	tags=9%, list=9%, signal=10%
POSITIVE_REGULATION_OF_PHOSPHOLIPASE_ACTIVITY(GO-0010518)	POSITIVE_REGULATION_OF_PHOSPHOLIPASE_ACTIVITY(GO-0010518)		77	0.27137423	0.73425835	0.87270504	0.95260125	1.0	3387	tags=21%, list=17%, signal=25%
ACETYL-COA_METABOLIC_PROCESS(GO-0006084)	ACETYL-COA_METABOLIC_PROCESS(GO-0006084)		23	0.3247612	0.7340286	0.81195337	0.95152617	1.0	5155	tags=35%, list=26%, signal=47%
TOLL-LIKE_RECEPTOR_SIGNALING_PATHWAY(GO-0002224)	TOLL-LIKE_RECEPTOR_SIGNALING_PATHWAY(GO-0002224)		63	0.28082743	0.7330412	0.88182974	0.9514463	1.0	3714	tags=16%, list=19%, signal=20%
TOLL-LIKE_RECEPTOR_4_SIGNALING_PATHWAY(GO-0034142)	TOLL-LIKE_RECEPTOR_4_SIGNALING_PATHWAY(GO-0034142)		57	0.27952752	0.7330279	0.84705883	0.95008785	1.0	1349	tags=7%, list=7%, signal=8%
POSITIVE_REGULATION_OF_PEPTIDYL-TYROSINE_PHOSPHORYLATION(GO-0050731)	POSITIVE_REGULATION_OF_PEPTIDYL-TYROSINE_PHOSPHORYLATION(GO-0050731)		61	0.27760136	0.73142064	0.85305107	0.9507992	1.0	4212	tags=21%, list=22%, signal=27%
GLYCOPROTEIN_METABOLIC_PROCESS(GO-0009100)	GLYCOPROTEIN_METABOLIC_PROCESS(GO-0009100)		56	0.28199378	0.73101425	0.8603133	0.9499822	1.0	4223	tags=30%, list=22%, signal=39%
NEGATIVE_REGULATION_OF_NF-KAPPAB_TRANSCRIPTION_FACTOR_ACTIVITY(GO-0032088)	NEGATIVE_REGULATION_OF_NF-KAPPAB_TRANSCRIPTION_FACTOR_ACTIVITY(GO-0032088)		20	0.32738578	0.7309869	0.77796054	0.9486508	1.0	1644	tags=15%, list=8%, signal=16%
PROTEIN_TETRAMERIZATION(GO-0051262)	PROTEIN_TETRAMERIZATION(GO-0051262)		22	0.32156795	0.7305923	0.81845236	0.9478308	1.0	3219	tags=27%, list=16%, signal=33%
REGULATION_OF_PROTEIN_TYROSINE_KINASE_ACTIVITY(GO-0061097)	REGULATION_OF_PROTEIN_TYROSINE_KINASE_ACTIVITY(GO-0061097)		18	0.33419392	0.7299458	0.79850745	0.94725937	1.0	4212	tags=33%, list=22%, signal=42%
POSITIVE_REGULATION_OF_PROTEIN_TYROSINE_KINASE_ACTIVITY(GO-0061098)	POSITIVE_REGULATION_OF_PROTEIN_TYROSINE_KINASE_ACTIVITY(GO-0061098)		15	0.35141942	0.7285657	0.8050713	0.9475673	1.0	1268	tags=13%, list=6%, signal=14%
NEGATIVE_REGULATION_OF_PROTEIN_KINASE_ACTIVITY(GO-0006469)	NEGATIVE_REGULATION_OF_PROTEIN_KINASE_ACTIVITY(GO-0006469)		44	0.2944848	0.72794336	0.84005564	0.946939	1.0	3264	tags=27%, list=17%, signal=33%
T_CELL_DIFFERENTIATION(GO-0030217)	T_CELL_DIFFERENTIATION(GO-0030217)		18	0.33469284	0.7278309	0.7990726	0.94571286	1.0	2710	tags=17%, list=14%, signal=19%
REGULATION_OF_INSULIN_SECRETION(GO-0050796)	REGULATION_OF_INSULIN_SECRETION(GO-0050796)		56	0.28265986	0.7258722	0.8668407	0.9467031	1.0	3908	tags=23%, list=20%, signal=29%
POSITIVE_REGULATION_OF_CELLULAR_PROTEIN_METABOLIC_PROCESS(GO-0032270)	POSITIVE_REGULATION_OF_CELLULAR_PROTEIN_METABOLIC_PROCESS(GO-0032270)		183	0.24459125	0.7198206	0.9562363	0.95263064	1.0	2151	tags=10%, list=11%, signal=11%
POSITIVE_REGULATION_OF_INTRACELLULAR_TRANSPORT(GO-0032388)	POSITIVE_REGULATION_OF_INTRACELLULAR_TRANSPORT(GO-0032388)		34	0.28742597	0.7110474	0.87379974	0.9616227	1.0	2026	tags=15%, list=10%, signal=16%
NEGATIVE_REGULATION_OF_KINASE_ACTIVITY(GO-0033673)	NEGATIVE_REGULATION_OF_KINASE_ACTIVITY(GO-0033673)		49	0.27927902	0.7104015	0.88	0.9609616	1.0	3264	tags=24%, list=17%, signal=29%
CELLULAR_RESPONSE_TO_INTERLEUKIN-1(GO-0071347)	CELLULAR_RESPONSE_TO_INTERLEUKIN-1(GO-0071347)		18	0.32650933	0.7097106	0.8492936	0.9603854	1.0	2154	tags=22%, list=11%, signal=25%
STRESS-ACTIVATED_MAPK_CASCADE(GO-0051403)	STRESS-ACTIVATED_MAPK_CASCADE(GO-0051403)		54	0.2725059	0.7044993	0.8980645	0.9648654	1.0	2455	tags=11%, list=13%, signal=13%
RESPONSE_TO_LIGHT_STIMULUS(GO-0009416)	RESPONSE_TO_LIGHT_STIMULUS(GO-0009416)		39	0.2863695	0.69736457	0.8797814	0.9712985	1.0	2168	tags=13%, list=11%, signal=14%
COFACTOR_METABOLIC_PROCESS(GO-0051186)	COFACTOR_METABOLIC_PROCESS(GO-0051186)		101	0.24827953	0.69502074	0.94145757	0.9724133	1.0	3945	tags=18%, list=20%, signal=22%
INDUCTION_OF_APOPTOSIS_BY_INTRACELLULAR_SIGNALS(GO-0008629)	INDUCTION_OF_APOPTOSIS_BY_INTRACELLULAR_SIGNALS(GO-0008629)		36	0.28623185	0.6939828	0.88949525	0.9721117	1.0	3819	tags=25%, list=20%, signal=31%
POSITIVE_REGULATION_OF_NF-KAPPAB_TRANSCRIPTION_FACTOR_ACTIVITY(GO-0051092)	POSITIVE_REGULATION_OF_NF-KAPPAB_TRANSCRIPTION_FACTOR_ACTIVITY(GO-0051092)		55	0.26795706	0.6931785	0.90575916	0.97156876	1.0	2677	tags=16%, list=14%, signal=19%
CHOLESTEROL_METABOLIC_PROCESS(GO-0008203)	CHOLESTEROL_METABOLIC_PROCESS(GO-0008203)		49	0.26883546	0.69149655	0.91572326	0.9719676	1.0	4498	tags=20%, list=23%, signal=26%
REGULATION_OF_STRESS_FIBER_ASSEMBLY(GO-0051492)	REGULATION_OF_STRESS_FIBER_ASSEMBLY(GO-0051492)		15	0.33079076	0.68668747	0.864486	0.97545135	1.0	4714	tags=40%, list=24%, signal=53%
TRICARBOXYLIC_ACID_CYCLE(GO-0006099)	TRICARBOXYLIC_ACID_CYCLE(GO-0006099)		19	0.31374916	0.68457955	0.8485342	0.97616607	1.0	5155	tags=37%, list=26%, signal=50%
REGULATION_OF_CYSTEINE-TYPE_ENDOPEPTIDASE_ACTIVITY(GO-2000116)	REGULATION_OF_CYSTEINE-TYPE_ENDOPEPTIDASE_ACTIVITY(GO-2000116)		82	0.24962173	0.6836148	0.9253366	0.9757699	1.0	3819	tags=23%, list=20%, signal=29%
REGULATION_OF_PROTEIN_UBIQUITINATION(GO-0031396)	REGULATION_OF_PROTEIN_UBIQUITINATION(GO-0031396)		36	0.2786672	0.68355155	0.8898551	0.9744528	1.0	4392	tags=22%, list=22%, signal=29%
PROGRAMMED_CELL_DEATH(GO-0012501)	PROGRAMMED_CELL_DEATH(GO-0012501)		200	0.22907194	0.6833815	0.9761647	0.9732669	1.0	4390	tags=24%, list=22%, signal=30%
RESPONSE_TO_HYDROGEN_PEROXIDE(GO-0042542)	RESPONSE_TO_HYDROGEN_PEROXIDE(GO-0042542)		21	0.29500502	0.6775784	0.89681333	0.9775199	1.0	6644	tags=52%, list=34%, signal=79%
CELLULAR_RESPONSE_TO_INORGANIC_SUBSTANCE(GO-0071241)	CELLULAR_RESPONSE_TO_INORGANIC_SUBSTANCE(GO-0071241)		24	0.29156137	0.675635	0.8783784	0.9779315	1.0	1349	tags=17%, list=7%, signal=18%
TOLL-LIKE_RECEPTOR_3_SIGNALING_PATHWAY(GO-0034138)	TOLL-LIKE_RECEPTOR_3_SIGNALING_PATHWAY(GO-0034138)		49	0.26121923	0.67456704	0.91574585	0.9775921	1.0	3461	tags=14%, list=18%, signal=17%
TRANSMEMBRANE_RECEPTOR_PROTEIN_TYROSINE_KINASE_SIGNALING_PATHWAY(GO-0007169)	TRANSMEMBRANE_RECEPTOR_PROTEIN_TYROSINE_KINASE_SIGNALING_PATHWAY(GO-0007169)		229	0.22441448	0.6690705	0.98599136	0.9810434	1.0	2303	tags=11%, list=12%, signal=12%
APOPTOTIC_PROCESS(GO-0006915)	APOPTOTIC_PROCESS(GO-0006915)		199	0.22648937	0.6688316	0.9859002	0.979911	1.0	4390	tags=23%, list=22%, signal=30%
REGULATION_OF_EPIDERMAL_GROWTH_FACTOR_RECEPTOR_SIGNALING_PATHWAY(GO-0042058)	REGULATION_OF_EPIDERMAL_GROWTH_FACTOR_RECEPTOR_SIGNALING_PATHWAY(GO-0042058)		21	0.303796	0.66789484	0.8865672	0.97937477	1.0	6366	tags=48%, list=33%, signal=71%
DEFENSE_RESPONSE_TO_BACTERIUM(GO-0042742)	DEFENSE_RESPONSE_TO_BACTERIUM(GO-0042742)		27	0.28288192	0.6625024	0.87630403	0.9826824	1.0	2514	tags=19%, list=13%, signal=21%
TRIF-DEPENDENT_TOLL-LIKE_RECEPTOR_SIGNALING_PATHWAY(GO-0035666)	TRIF-DEPENDENT_TOLL-LIKE_RECEPTOR_SIGNALING_PATHWAY(GO-0035666)		49	0.26121923	0.66169894	0.9355705	0.9819835	1.0	3461	tags=14%, list=18%, signal=17%
PLACENTA_DEVELOPMENT(GO-0001890)	PLACENTA_DEVELOPMENT(GO-0001890)		15	0.31334537	0.6610762	0.86677116	0.98112124	1.0	952	tags=13%, list=5%, signal=14%
MYD88-INDEPENDENT_TOLL-LIKE_RECEPTOR_SIGNALING_PATHWAY(GO-0002756)	MYD88-INDEPENDENT_TOLL-LIKE_RECEPTOR_SIGNALING_PATHWAY(GO-0002756)		52	0.25090107	0.6593667	0.9266667	0.98110086	1.0	3461	tags=13%, list=18%, signal=16%
PEPTIDYL-TYROSINE_PHOSPHORYLATION(GO-0018108)	PEPTIDYL-TYROSINE_PHOSPHORYLATION(GO-0018108)		25	0.28956205	0.658351	0.90814817	0.9805995	1.0	1999	tags=12%, list=10%, signal=13%
REGULATION_OF_JNK_CASCADE(GO-0046328)	REGULATION_OF_JNK_CASCADE(GO-0046328)		44	0.26217255	0.6579667	0.92235607	0.97952896	1.0	2455	tags=14%, list=13%, signal=16%
C-TERMINAL_PROTEIN_LIPIDATION(GO-0006501)	C-TERMINAL_PROTEIN_LIPIDATION(GO-0006501)		24	0.2801248	0.6493339	0.8998459	0.9848546	1.0	6556	tags=50%, list=34%, signal=75%
POSITIVE_REGULATION_OF_PROTEIN_IMPORT_INTO_NUCLEUS(GO-0042307)	POSITIVE_REGULATION_OF_PROTEIN_IMPORT_INTO_NUCLEUS(GO-0042307)		28	0.2811151	0.64792144	0.89048994	0.98465323	1.0	4020	tags=32%, list=21%, signal=40%
RESPONSE_TO_LIPOPOLYSACCHARIDE(GO-0032496)	RESPONSE_TO_LIPOPOLYSACCHARIDE(GO-0032496)		46	0.2518359	0.64106184	0.94025606	0.98833936	1.0	1999	tags=11%, list=10%, signal=12%
REGULATION_OF_INTERLEUKIN-12_PRODUCTION(GO-0032655)	REGULATION_OF_INTERLEUKIN-12_PRODUCTION(GO-0032655)		21	0.28941512	0.63856214	0.9130435	0.98874164	1.0	2154	tags=14%, list=11%, signal=16%
REGULATION_OF_I-KAPPAB_KINASE-NF-KAPPAB_CASCADE(GO-0043122)	REGULATION_OF_I-KAPPAB_KINASE-NF-KAPPAB_CASCADE(GO-0043122)		74	0.23602654	0.6380675	0.9555006	0.9876796	1.0	3099	tags=12%, list=16%, signal=14%
EPIDERMAL_CELL_DIFFERENTIATION(GO-0009913)	EPIDERMAL_CELL_DIFFERENTIATION(GO-0009913)		15	0.30562153	0.6378761	0.9008	0.98644674	1.0	2767	tags=27%, list=14%, signal=31%
SULFUR_AMINO_ACID_METABOLIC_PROCESS(GO-0000096)	SULFUR_AMINO_ACID_METABOLIC_PROCESS(GO-0000096)		28	0.2744146	0.63291097	0.92753625	0.9884951	1.0	3982	tags=25%, list=20%, signal=31%
REGULATION_OF_NF-KAPPAB_IMPORT_INTO_NUCLEUS(GO-0042345)	REGULATION_OF_NF-KAPPAB_IMPORT_INTO_NUCLEUS(GO-0042345)		17	0.28901026	0.6326328	0.8967213	0.9873352	1.0	5620	tags=47%, list=29%, signal=66%
REGULATION_OF_CYTOKINE-MEDIATED_SIGNALING_PATHWAY(GO-0001959)	REGULATION_OF_CYTOKINE-MEDIATED_SIGNALING_PATHWAY(GO-0001959)		36	0.25580305	0.63183004	0.92037785	0.9864797	1.0	5431	tags=31%, list=28%, signal=42%
MITOCHONDRIAL_MEMBRANE_ORGANIZATION(GO-0007006)	MITOCHONDRIAL_MEMBRANE_ORGANIZATION(GO-0007006)		20	0.28263798	0.62510204	0.9138187	0.9894169	1.0	1830	tags=10%, list=9%, signal=11%
CELLULAR_COMPONENT_DISASSEMBLY_INVOLVED_IN_APOPTOSIS(GO-0006921)	CELLULAR_COMPONENT_DISASSEMBLY_INVOLVED_IN_APOPTOSIS(GO-0006921)		37	0.25425616	0.62509495	0.9436997	0.9880789	1.0	5745	tags=49%, list=29%, signal=69%
REGULATION_OF_PEPTIDYL-TYROSINE_PHOSPHORYLATION(GO-0050730)	REGULATION_OF_PEPTIDYL-TYROSINE_PHOSPHORYLATION(GO-0050730)		70	0.23074517	0.62221944	0.96851385	0.98843837	1.0	4212	tags=21%, list=22%, signal=27%
CHOLESTEROL_HOMEOSTASIS(GO-0042632)	CHOLESTEROL_HOMEOSTASIS(GO-0042632)		34	0.25343418	0.6168352	0.9544199	0.99020725	1.0	4456	tags=26%, list=23%, signal=34%
PROTEIN_FOLDING(GO-0006457)	PROTEIN_FOLDING(GO-0006457)		30	0.2596767	0.6118507	0.93635076	0.9916562	1.0	5500	tags=50%, list=28%, signal=69%
STEROL_HOMEOSTASIS(GO-0055092)	STEROL_HOMEOSTASIS(GO-0055092)		34	0.25343418	0.60981864	0.9658606	0.9914173	1.0	4456	tags=26%, list=23%, signal=34%
PROTEIN_TARGETING_TO_MEMBRANE(GO-0006612)	PROTEIN_TARGETING_TO_MEMBRANE(GO-0006612)		18	0.27930078	0.60707146	0.93568146	0.99149156	1.0	658	tags=6%, list=3%, signal=6%
PHAGOCYTOSIS(GO-0006909)	PHAGOCYTOSIS(GO-0006909)		17	0.28406692	0.60593045	0.9305994	0.99073595	1.0	4323	tags=24%, list=22%, signal=30%
POSITIVE_REGULATION_OF_CYTOKINE_BIOSYNTHETIC_PROCESS(GO-0042108)	POSITIVE_REGULATION_OF_CYTOKINE_BIOSYNTHETIC_PROCESS(GO-0042108)		28	0.25432327	0.60003227	0.9475921	0.99228597	1.0	2026	tags=11%, list=10%, signal=12%
PROTON_TRANSPORT(GO-0015992)	PROTON_TRANSPORT(GO-0015992)		22	0.26483047	0.59790605	0.9289026	0.9919325	1.0	5794	tags=32%, list=30%, signal=45%
CERAMIDE_METABOLIC_PROCESS(GO-0006672)	CERAMIDE_METABOLIC_PROCESS(GO-0006672)		18	0.27643457	0.5964942	0.92248064	0.9912726	1.0	3781	tags=28%, list=19%, signal=34%
RNA_PROCESSING(GO-0006396)	RNA_PROCESSING(GO-0006396)		32	0.24454123	0.5885637	0.95454544	0.99351776	1.0	3143	tags=16%, list=16%, signal=19%
REGULATION_OF_T_CELL_DIFFERENTIATION(GO-0045580)	REGULATION_OF_T_CELL_DIFFERENTIATION(GO-0045580)		31	0.24416073	0.58706754	0.96253604	0.99282503	1.0	2030	tags=10%, list=10%, signal=11%
MACROMOLECULE_GLYCOSYLATION(GO-0043413)	MACROMOLECULE_GLYCOSYLATION(GO-0043413)		33	0.24559513	0.5825065	0.9666183	0.99336624	1.0	3447	tags=21%, list=18%, signal=26%
REGULATION_OF_DEFENSE_RESPONSE_TO_VIRUS(GO-0050688)	REGULATION_OF_DEFENSE_RESPONSE_TO_VIRUS(GO-0050688)		17	0.2751443	0.5821034	0.9493243	0.99222666	1.0	6825	tags=47%, list=35%, signal=72%
JAK-STAT_CASCADE(GO-0007259)	JAK-STAT_CASCADE(GO-0007259)		36	0.23464952	0.5779949	0.96353436	0.9924317	1.0	228	tags=3%, list=1%, signal=3%
JNK_CASCADE(GO-0007254)	JNK_CASCADE(GO-0007254)		32	0.24183495	0.5768823	0.9626437	0.99152756	1.0	5255	tags=28%, list=27%, signal=38%
POSITIVE_REGULATION_OF_T_CELL_DIFFERENTIATION(GO-0045582)	POSITIVE_REGULATION_OF_T_CELL_DIFFERENTIATION(GO-0045582)		19	0.2574694	0.5756696	0.9491256	0.99066687	1.0	3862	tags=21%, list=20%, signal=26%
PHOSPHOLIPID_TRANSPORT(GO-0015914)	PHOSPHOLIPID_TRANSPORT(GO-0015914)		15	0.2691233	0.5700579	0.93579453	0.9913887	1.0	4456	tags=33%, list=23%, signal=43%
RESPONSE_TO_BACTERIUM(GO-0009617)	RESPONSE_TO_BACTERIUM(GO-0009617)		77	0.20451643	0.56332	0.9963325	0.99242395	1.0	2514	tags=12%, list=13%, signal=13%
REGULATION_OF_CYSTEINE-TYPE_ENDOPEPTIDASE_ACTIVITY_INVOLVED_IN_APOPTOTIC_PROCESS(GO-0043281)	REGULATION_OF_CYSTEINE-TYPE_ENDOPEPTIDASE_ACTIVITY_INVOLVED_IN_APOPTOTIC_PROCESS(GO-0043281)		78	0.20793086	0.56321764	0.99036145	0.9911381	1.0	3819	tags=22%, list=20%, signal=27%
ATP_BIOSYNTHETIC_PROCESS(GO-0006754)	ATP_BIOSYNTHETIC_PROCESS(GO-0006754)		17	0.2585373	0.5583064	0.9507936	0.9913806	1.0	5794	tags=41%, list=30%, signal=58%
RESPONSE_TO_MOLECULE_OF_BACTERIAL_ORIGIN(GO-0002237)	RESPONSE_TO_MOLECULE_OF_BACTERIAL_ORIGIN(GO-0002237)		55	0.21518204	0.5487973	0.9844961	0.9927966	1.0	1999	tags=9%, list=10%, signal=10%
CELLULAR_RESPONSE_TO_HYDROGEN_PEROXIDE(GO-0070301)	CELLULAR_RESPONSE_TO_HYDROGEN_PEROXIDE(GO-0070301)		16	0.25634602	0.54141235	0.95638126	0.9934912	1.0	2054	tags=13%, list=11%, signal=14%
REGULATION_OF_TUMOR_NECROSIS_FACTOR_PRODUCTION(GO-0032680)	REGULATION_OF_TUMOR_NECROSIS_FACTOR_PRODUCTION(GO-0032680)		36	0.22126652	0.54077995	0.9834711	0.9923351	1.0	2026	tags=11%, list=10%, signal=12%
NUCLEOTIDE-BINDING_DOMAIN__LEUCINE_RICH_REPEAT_CONTAINING_RECEPTOR_SIGNALING_PATHWAY(GO-0035872)	NUCLEOTIDE-BINDING_DOMAIN__LEUCINE_RICH_REPEAT_CONTAINING_RECEPTOR_SIGNALING_PATHWAY(GO-0035872)		31	0.22168975	0.5302756	0.9859155	0.9934805	1.0	1457	tags=6%, list=7%, signal=7%
PREASSEMBLY_OF_GPI_ANCHOR_IN_ER_MEMBRANE(GO-0016254)	PREASSEMBLY_OF_GPI_ANCHOR_IN_ER_MEMBRANE(GO-0016254)		16	0.24608551	0.52969766	0.96450615	0.9923056	1.0	5309	tags=38%, list=27%, signal=51%
RESPONSE_TO_UV(GO-0009411)	RESPONSE_TO_UV(GO-0009411)		25	0.22506413	0.515456	0.9830247	0.9939528	1.0	2168	tags=12%, list=11%, signal=13%
NUCLEOSIDE_METABOLIC_PROCESS(GO-0009116)	NUCLEOSIDE_METABOLIC_PROCESS(GO-0009116)		22	0.21682261	0.49235722	0.9836066	0.9961802	1.0	3398	tags=18%, list=17%, signal=22%
VASCULAR_ENDOTHELIAL_GROWTH_FACTOR_RECEPTOR_SIGNALING_PATHWAY(GO-0048010)	VASCULAR_ENDOTHELIAL_GROWTH_FACTOR_RECEPTOR_SIGNALING_PATHWAY(GO-0048010)		15	0.22430044	0.4629283	0.97572815	0.99811506	1.0	6991	tags=47%, list=36%, signal=73%
POSITIVE_REGULATION_OF_PROTEIN_UBIQUITINATION(GO-0031398)	POSITIVE_REGULATION_OF_PROTEIN_UBIQUITINATION(GO-0031398)		25	0.19827631	0.46037468	0.99689925	0.9970255	1.0	4392	tags=20%, list=22%, signal=26%
PROTEOLYSIS_INVOLVED_IN_CELLULAR_PROTEIN_CATABOLIC_PROCESS(GO-0051603)	PROTEOLYSIS_INVOLVED_IN_CELLULAR_PROTEIN_CATABOLIC_PROCESS(GO-0051603)		30	0.1938215	0.4540017	0.994302	0.9962515	1.0	6281	tags=43%, list=32%, signal=64%
