# Supplementary material for: Consensus Comparative Analysis of Human Embryonic Stem Cell-Derived Cardiomyocytes
Source: PLoS One. 2015 May 4;10(5):e0125442. doi: 10.1371/journal.pone.0125442 (PMC4418815; doi:10.1371/journal.pone.0125442)
Supplement: S1 Data — (ZIP) [file pone.0125442.s007.zip › DataCode/DataCode/result/uclGSEA/Ellen12EVCMvsES.xls]

NAME	GS<br> follow link to MSigDB	GS DETAILS	SIZE	ES	NES	NOM p-val	FDR q-val	FWER p-val	RANK AT MAX	LEADING EDGE
REGULATION_OF_CELL_MIGRATION(GO-0030334)	REGULATION_OF_CELL_MIGRATION(GO-0030334)	Details ...	158	0.64454955	1.9090834	0.0	0.007373699	0.004	7699	tags=49%, list=20%, signal=61%
REGULATION_OF_CELL_MOTILITY(GO-2000145)	REGULATION_OF_CELL_MOTILITY(GO-2000145)	Details ...	170	0.6296812	1.9064512	0.0	0.0036868495	0.004	7699	tags=46%, list=20%, signal=57%
MUSCLE_STRUCTURE_DEVELOPMENT(GO-0061061)	MUSCLE_STRUCTURE_DEVELOPMENT(GO-0061061)	Details ...	133	0.6452527	1.8970773	0.0	0.003689936	0.006	6916	tags=47%, list=18%, signal=57%
POSITIVE_REGULATION_OF_LOCOMOTION(GO-0040017)	POSITIVE_REGULATION_OF_LOCOMOTION(GO-0040017)	Details ...	113	0.6502778	1.8933944	0.0	0.0031946213	0.007	7699	tags=50%, list=20%, signal=62%
POSITIVE_REGULATION_OF_CELL_MOTILITY(GO-2000147)	POSITIVE_REGULATION_OF_CELL_MOTILITY(GO-2000147)	Details ...	111	0.6480286	1.8693851	0.0	0.0032804117	0.009	7214	tags=46%, list=19%, signal=56%
POSITIVE_REGULATION_OF_CELL_MIGRATION(GO-0030335)	POSITIVE_REGULATION_OF_CELL_MIGRATION(GO-0030335)	Details ...	108	0.65405935	1.8684673	0.0	0.0027336765	0.009	7699	tags=50%, list=20%, signal=62%
MUSCLE_ORGAN_DEVELOPMENT(GO-0007517)	MUSCLE_ORGAN_DEVELOPMENT(GO-0007517)	Details ...	95	0.6632256	1.8548534	0.0	0.0036377416	0.014	6916	tags=51%, list=18%, signal=62%
REGULATION_OF_ANGIOGENESIS(GO-0045765)	REGULATION_OF_ANGIOGENESIS(GO-0045765)	Details ...	66	0.6975131	1.8537606	0.0	0.0031830238	0.014	7486	tags=48%, list=20%, signal=60%
POSITIVE_REGULATION_OF_CELLULAR_COMPONENT_MOVEMENT(GO-0051272)	POSITIVE_REGULATION_OF_CELLULAR_COMPONENT_MOVEMENT(GO-0051272)	Details ...	116	0.6402101	1.8461664	0.0	0.0036619112	0.018	8373	tags=51%, list=22%, signal=65%
TISSUE_DEVELOPMENT(GO-0009888)	TISSUE_DEVELOPMENT(GO-0009888)	Details ...	234	0.59837455	1.8434079	0.0	0.003673417	0.02	7209	tags=45%, list=19%, signal=55%
RESPONSE_TO_MOLECULE_OF_BACTERIAL_ORIGIN(GO-0002237)	RESPONSE_TO_MOLECULE_OF_BACTERIAL_ORIGIN(GO-0002237)	Details ...	54	0.69476914	1.8280256	0.0	0.0056532016	0.033	6104	tags=44%, list=16%, signal=53%
POSITIVE_REGULATION_OF_ANGIOGENESIS(GO-0045766)	POSITIVE_REGULATION_OF_ANGIOGENESIS(GO-0045766)	Details ...	37	0.73641765	1.8267546	0.0	0.0054932944	0.034	5638	tags=51%, list=15%, signal=60%
REGULATION_OF_HEART_CONTRACTION(GO-0008016)	REGULATION_OF_HEART_CONTRACTION(GO-0008016)	Details ...	40	0.73840696	1.811948	0.0020491802	0.006911426	0.046	6713	tags=63%, list=18%, signal=76%
REGULATION_OF_PEPTIDASE_ACTIVITY(GO-0052547)	REGULATION_OF_PEPTIDASE_ACTIVITY(GO-0052547)	Details ...	101	0.63588935	1.8083898	0.0	0.006955214	0.05	6680	tags=34%, list=17%, signal=41%
CARDIAC_MUSCLE_TISSUE_DEVELOPMENT(GO-0048738)	CARDIAC_MUSCLE_TISSUE_DEVELOPMENT(GO-0048738)	Details ...	44	0.7167997	1.8079921	0.0	0.0064915325	0.05	6462	tags=59%, list=17%, signal=71%
MUSCLE_TISSUE_DEVELOPMENT(GO-0060537)	MUSCLE_TISSUE_DEVELOPMENT(GO-0060537)	Details ...	80	0.663167	1.8064984	0.0	0.006196492	0.051	7024	tags=52%, list=18%, signal=64%
EYE_DEVELOPMENT(GO-0001654)	EYE_DEVELOPMENT(GO-0001654)	Details ...	38	0.72953904	1.7965287	0.0	0.0071357056	0.062	5558	tags=45%, list=15%, signal=52%
EXTRACELLULAR_STRUCTURE_ORGANIZATION(GO-0043062)	EXTRACELLULAR_STRUCTURE_ORGANIZATION(GO-0043062)	Details ...	32	0.7510048	1.7935995	0.0	0.0073519275	0.068	7120	tags=59%, list=19%, signal=73%
EXTRACELLULAR_MATRIX_ORGANIZATION(GO-0030198)	EXTRACELLULAR_MATRIX_ORGANIZATION(GO-0030198)	Details ...	32	0.7510048	1.7755046	0.0	0.010339223	0.098	7120	tags=59%, list=19%, signal=73%
REGULATION_OF_ENDOPEPTIDASE_ACTIVITY(GO-0052548)	REGULATION_OF_ENDOPEPTIDASE_ACTIVITY(GO-0052548)	Details ...	97	0.62981427	1.769158	0.0	0.01158613	0.112	6673	tags=33%, list=17%, signal=40%
KIDNEY_DEVELOPMENT(GO-0001822)	KIDNEY_DEVELOPMENT(GO-0001822)		51	0.6737634	1.7603087	0.0	0.014338256	0.141	7209	tags=49%, list=19%, signal=60%
RENAL_SYSTEM_DEVELOPMENT(GO-0072001)	RENAL_SYSTEM_DEVELOPMENT(GO-0072001)		54	0.67261696	1.7505443	0.0	0.016917417	0.174	7209	tags=48%, list=19%, signal=59%
MUSCLE_CELL_DIFFERENTIATION(GO-0042692)	MUSCLE_CELL_DIFFERENTIATION(GO-0042692)		73	0.64972126	1.7494562	0.0	0.017049722	0.184	6916	tags=44%, list=18%, signal=53%
CARDIAC_VENTRICLE_MORPHOGENESIS(GO-0003208)	CARDIAC_VENTRICLE_MORPHOGENESIS(GO-0003208)		32	0.7337888	1.7490824	0.003992016	0.016339319	0.184	6079	tags=66%, list=16%, signal=78%
MUSCLE_CELL_DEVELOPMENT(GO-0055001)	MUSCLE_CELL_DEVELOPMENT(GO-0055001)		34	0.7348514	1.7464898	0.0	0.016849857	0.198	6462	tags=53%, list=17%, signal=64%
REGULATION_OF_CELL_MORPHOGENESIS(GO-0022604)	REGULATION_OF_CELL_MORPHOGENESIS(GO-0022604)		58	0.66081846	1.7410576	0.0	0.018630827	0.226	7321	tags=45%, list=19%, signal=55%
REGULATION_OF_BEHAVIOR(GO-0050795)	REGULATION_OF_BEHAVIOR(GO-0050795)		55	0.6653742	1.7381898	0.0	0.01886904	0.236	6911	tags=47%, list=18%, signal=58%
POSITIVE_REGULATION_OF_CYTOKINE_PRODUCTION(GO-0001819)	POSITIVE_REGULATION_OF_CYTOKINE_PRODUCTION(GO-0001819)		88	0.6224167	1.7366823	0.0	0.01871444	0.241	6333	tags=31%, list=17%, signal=37%
ANATOMICAL_STRUCTURE_FORMATION_INVOLVED_IN_MORPHOGENESIS(GO-0048646)	ANATOMICAL_STRUCTURE_FORMATION_INVOLVED_IN_MORPHOGENESIS(GO-0048646)		127	0.5922215	1.72937	0.0	0.02002817	0.264	7573	tags=46%, list=20%, signal=58%
VASCULATURE_DEVELOPMENT(GO-0001944)	VASCULATURE_DEVELOPMENT(GO-0001944)		105	0.6046395	1.7237259	0.0	0.021919275	0.29	7507	tags=55%, list=20%, signal=69%
TUBE_DEVELOPMENT(GO-0035295)	TUBE_DEVELOPMENT(GO-0035295)		71	0.6415042	1.7198786	0.0	0.022619728	0.309	6269	tags=42%, list=16%, signal=50%
REGULATION_OF_I-KAPPAB_KINASE-NF-KAPPAB_CASCADE(GO-0043122)	REGULATION_OF_I-KAPPAB_KINASE-NF-KAPPAB_CASCADE(GO-0043122)		68	0.64302146	1.7178986	0.0	0.022703357	0.317	10332	tags=57%, list=27%, signal=78%
REGULATION_OF_CYSTEINE-TYPE_ENDOPEPTIDASE_ACTIVITY_INVOLVED_IN_APOPTOTIC_PROCESS(GO-0043281)	REGULATION_OF_CYSTEINE-TYPE_ENDOPEPTIDASE_ACTIVITY_INVOLVED_IN_APOPTOTIC_PROCESS(GO-0043281)		74	0.62951994	1.7140425	0.0	0.023899835	0.338	6155	tags=28%, list=16%, signal=34%
REGULATION_OF_ENDOTHELIAL_CELL_MIGRATION(GO-0010594)	REGULATION_OF_ENDOTHELIAL_CELL_MIGRATION(GO-0010594)		43	0.686854	1.7130514	0.0	0.023467636	0.343	7321	tags=56%, list=19%, signal=69%
HEART_MORPHOGENESIS(GO-0003007)	HEART_MORPHOGENESIS(GO-0003007)		72	0.6380891	1.7127061	0.0	0.022849524	0.343	6079	tags=46%, list=16%, signal=54%
CARDIAC_CELL_DIFFERENTIATION(GO-0035051)	CARDIAC_CELL_DIFFERENTIATION(GO-0035051)		30	0.72715306	1.7107575	0.0	0.023485653	0.36	5486	tags=60%, list=14%, signal=70%
ORGAN_MORPHOGENESIS(GO-0009887)	ORGAN_MORPHOGENESIS(GO-0009887)		161	0.5755075	1.7064192	0.0	0.024371399	0.381	6079	tags=40%, list=16%, signal=47%
RESPONSE_TO_LIPOPOLYSACCHARIDE(GO-0032496)	RESPONSE_TO_LIPOPOLYSACCHARIDE(GO-0032496)		46	0.6658109	1.7060393	0.0	0.024162851	0.386	6104	tags=41%, list=16%, signal=49%
ACTIN_FILAMENT-BASED_PROCESS(GO-0030029)	ACTIN_FILAMENT-BASED_PROCESS(GO-0030029)		88	0.6137074	1.7040676	0.0	0.024199747	0.397	7335	tags=47%, list=19%, signal=58%
STRIATED_MUSCLE_CONTRACTION(GO-0006941)	STRIATED_MUSCLE_CONTRACTION(GO-0006941)		27	0.74992335	1.703132	0.0020325202	0.023905313	0.4	6874	tags=63%, list=18%, signal=77%
CELL_MOTILITY(GO-0048870)	CELL_MOTILITY(GO-0048870)		189	0.5598006	1.70313	0.0	0.023322254	0.4	7355	tags=40%, list=19%, signal=49%
POSITIVE_REGULATION_OF_I-KAPPAB_KINASE-NF-KAPPAB_CASCADE(GO-0043123)	POSITIVE_REGULATION_OF_I-KAPPAB_KINASE-NF-KAPPAB_CASCADE(GO-0043123)		55	0.6549505	1.6980196	0.0	0.02517684	0.431	10294	tags=56%, list=27%, signal=77%
CELL_MIGRATION(GO-0016477)	CELL_MIGRATION(GO-0016477)		182	0.5598663	1.6976781	0.0	0.024884252	0.436	7355	tags=41%, list=19%, signal=50%
REGULATION_OF_ENDOTHELIAL_CELL_PROLIFERATION(GO-0001936)	REGULATION_OF_ENDOTHELIAL_CELL_PROLIFERATION(GO-0001936)		43	0.6833316	1.6966705	0.004032258	0.024737747	0.441	7484	tags=51%, list=20%, signal=64%
REGULATION_OF_INFLAMMATORY_RESPONSE(GO-0050727)	REGULATION_OF_INFLAMMATORY_RESPONSE(GO-0050727)		51	0.64801884	1.6887262	0.0	0.027564934	0.487	7781	tags=53%, list=20%, signal=66%
REGULATION_OF_CYSTEINE-TYPE_ENDOPEPTIDASE_ACTIVITY(GO-2000116)	REGULATION_OF_CYSTEINE-TYPE_ENDOPEPTIDASE_ACTIVITY(GO-2000116)		78	0.6095085	1.6881862	0.0	0.027281007	0.492	6155	tags=27%, list=16%, signal=32%
CELL-SUBSTRATE_ADHESION(GO-0031589)	CELL-SUBSTRATE_ADHESION(GO-0031589)		35	0.705291	1.6876782	0.0	0.026818372	0.494	7120	tags=51%, list=19%, signal=63%
MORPHOGENESIS_OF_AN_EPITHELIUM(GO-0002009)	MORPHOGENESIS_OF_AN_EPITHELIUM(GO-0002009)		56	0.6380443	1.6876409	0.0	0.026300004	0.495	6269	tags=39%, list=16%, signal=47%
POSITIVE_REGULATION_OF_SECRETION(GO-0051047)	POSITIVE_REGULATION_OF_SECRETION(GO-0051047)		71	0.61644787	1.6861943	0.0	0.026436584	0.504	6332	tags=32%, list=17%, signal=39%
CELL-MATRIX_ADHESION(GO-0007160)	CELL-MATRIX_ADHESION(GO-0007160)		27	0.73199564	1.6857133	0.004	0.026207231	0.507	7120	tags=52%, list=19%, signal=64%
BLOOD_VESSEL_DEVELOPMENT(GO-0001568)	BLOOD_VESSEL_DEVELOPMENT(GO-0001568)		100	0.60080165	1.6853493	0.0	0.025871562	0.51	7507	tags=55%, list=20%, signal=68%
POSITIVE_REGULATION_OF_CELL_DIFFERENTIATION(GO-0045597)	POSITIVE_REGULATION_OF_CELL_DIFFERENTIATION(GO-0045597)		147	0.57247335	1.685181	0.0	0.025410341	0.51	7652	tags=41%, list=20%, signal=51%
HEART_DEVELOPMENT(GO-0007507)	HEART_DEVELOPMENT(GO-0007507)		124	0.5826268	1.6839556	0.0	0.025621837	0.518	7579	tags=48%, list=20%, signal=59%
CELL_DEVELOPMENT(GO-0048468)	CELL_DEVELOPMENT(GO-0048468)		274	0.53409445	1.6781735	0.0	0.028196525	0.563	7622	tags=37%, list=20%, signal=46%
REGULATION_OF_INTERLEUKIN-6_PRODUCTION(GO-0032675)	REGULATION_OF_INTERLEUKIN-6_PRODUCTION(GO-0032675)		32	0.70524454	1.6781493	0.0019723866	0.027683863	0.563	6333	tags=38%, list=17%, signal=45%
REGULATION_OF_STRIATED_MUSCLE_CELL_DIFFERENTIATION(GO-0051153)	REGULATION_OF_STRIATED_MUSCLE_CELL_DIFFERENTIATION(GO-0051153)		25	0.75146174	1.6777138	0.005905512	0.02735062	0.566	5638	tags=52%, list=15%, signal=61%
SENSORY_ORGAN_DEVELOPMENT(GO-0007423)	SENSORY_ORGAN_DEVELOPMENT(GO-0007423)		55	0.6382531	1.6777068	0.0	0.026870783	0.566	7024	tags=45%, list=18%, signal=56%
CELLULAR_RESPONSE_TO_MOLECULE_OF_BACTERIAL_ORIGIN(GO-0071219)	CELLULAR_RESPONSE_TO_MOLECULE_OF_BACTERIAL_ORIGIN(GO-0071219)		33	0.70370096	1.6738782	0.0	0.028206045	0.592	5487	tags=48%, list=14%, signal=57%
RESPONSE_TO_BIOTIC_STIMULUS(GO-0009607)	RESPONSE_TO_BIOTIC_STIMULUS(GO-0009607)		129	0.57629526	1.6715846	0.0	0.028689764	0.604	7181	tags=39%, list=19%, signal=48%
NEGATIVE_REGULATION_OF_CELL_GROWTH(GO-0030308)	NEGATIVE_REGULATION_OF_CELL_GROWTH(GO-0030308)		42	0.65948516	1.6691128	0.0	0.02927771	0.619	6712	tags=43%, list=18%, signal=52%
POSITIVE_REGULATION_OF_TRANSCRIPTION_FROM_RNA_POLYMERASE_II_PROMOTER(GO-0045944)	POSITIVE_REGULATION_OF_TRANSCRIPTION_FROM_RNA_POLYMERASE_II_PROMOTER(GO-0045944)		187	0.54817945	1.6667931	0.0	0.030084588	0.635	8320	tags=43%, list=22%, signal=54%
NEGATIVE_REGULATION_OF_PEPTIDASE_ACTIVITY(GO-0010466)	NEGATIVE_REGULATION_OF_PEPTIDASE_ACTIVITY(GO-0010466)		42	0.6669204	1.66424	0.0021231424	0.03101073	0.651	6555	tags=40%, list=17%, signal=49%
CELLULAR_RESPONSE_TO_LIPOPOLYSACCHARIDE(GO-0071222)	CELLULAR_RESPONSE_TO_LIPOPOLYSACCHARIDE(GO-0071222)		29	0.70552695	1.6622678	0.0062370063	0.0316313	0.668	5487	tags=52%, list=14%, signal=60%
POSITIVE_REGULATION_OF_PROTEIN_SECRETION(GO-0050714)	POSITIVE_REGULATION_OF_PROTEIN_SECRETION(GO-0050714)		34	0.69221777	1.6600314	0.002016129	0.03221441	0.677	6332	tags=41%, list=17%, signal=49%
LEUKOCYTE_MIGRATION(GO-0050900)	LEUKOCYTE_MIGRATION(GO-0050900)		106	0.58485407	1.6539661	0.0	0.034488056	0.706	8033	tags=47%, list=21%, signal=60%
RESPONSE_TO_WOUNDING(GO-0009611)	RESPONSE_TO_WOUNDING(GO-0009611)		427	0.5141959	1.6525636	0.0	0.03457038	0.715	7857	tags=37%, list=21%, signal=46%
CARDIAC_MUSCLE_CELL_DIFFERENTIATION(GO-0055007)	CARDIAC_MUSCLE_CELL_DIFFERENTIATION(GO-0055007)		18	0.7976029	1.6500376	0.0062240665	0.03528525	0.728	5486	tags=67%, list=14%, signal=78%
REGULATION_OF_CHEMOTAXIS(GO-0050920)	REGULATION_OF_CHEMOTAXIS(GO-0050920)		46	0.64995915	1.6499889	0.004310345	0.034792844	0.729	7321	tags=50%, list=19%, signal=62%
CELLULAR_COMPONENT_MOVEMENT(GO-0006928)	CELLULAR_COMPONENT_MOVEMENT(GO-0006928)		268	0.5277694	1.6450267	0.0	0.03695887	0.759	7355	tags=38%, list=19%, signal=47%
SEX_DIFFERENTIATION(GO-0007548)	SEX_DIFFERENTIATION(GO-0007548)		45	0.6505346	1.6417439	0.012024048	0.0382081	0.78	6080	tags=40%, list=16%, signal=47%
NEGATIVE_REGULATION_OF_SIGNAL_TRANSDUCTION(GO-0009968)	NEGATIVE_REGULATION_OF_SIGNAL_TRANSDUCTION(GO-0009968)		191	0.5396936	1.6416267	0.0	0.037773646	0.782	9316	tags=48%, list=24%, signal=63%
POSITIVE_REGULATION_OF_CYSTEINE-TYPE_ENDOPEPTIDASE_ACTIVITY_INVOLVED_IN_APOPTOTIC_PROCESS(GO-0043280)	POSITIVE_REGULATION_OF_CYSTEINE-TYPE_ENDOPEPTIDASE_ACTIVITY_INVOLVED_IN_APOPTOTIC_PROCESS(GO-0043280)		53	0.62621534	1.6413461	0.0	0.037349336	0.782	6966	tags=30%, list=18%, signal=37%
GLOMERULUS_DEVELOPMENT(GO-0032835)	GLOMERULUS_DEVELOPMENT(GO-0032835)		18	0.78073347	1.6405678	0.004032258	0.0372654	0.788	7209	tags=72%, list=19%, signal=89%
POSITIVE_REGULATION_OF_CHEMOKINE_PRODUCTION(GO-0032722)	POSITIVE_REGULATION_OF_CHEMOKINE_PRODUCTION(GO-0032722)		17	0.78855497	1.6402936	0.00811359	0.036983635	0.791	6333	tags=47%, list=17%, signal=56%
RESPONSE_TO_CYTOKINE_STIMULUS(GO-0034097)	RESPONSE_TO_CYTOKINE_STIMULUS(GO-0034097)		168	0.5494534	1.6402367	0.0	0.036561415	0.791	6133	tags=30%, list=16%, signal=36%
POSITIVE_REGULATION_OF_FIBROBLAST_PROLIFERATION(GO-0048146)	POSITIVE_REGULATION_OF_FIBROBLAST_PROLIFERATION(GO-0048146)		20	0.7505581	1.640132	0.0018867925	0.036178127	0.791	6916	tags=55%, list=18%, signal=67%
CAMERA-TYPE_EYE_DEVELOPMENT(GO-0043010)	CAMERA-TYPE_EYE_DEVELOPMENT(GO-0043010)		28	0.7118151	1.6394655	0.006342495	0.03618718	0.793	5487	tags=39%, list=14%, signal=46%
EMBRYONIC_HEART_TUBE_DEVELOPMENT(GO-0035050)	EMBRYONIC_HEART_TUBE_DEVELOPMENT(GO-0035050)		21	0.7458322	1.6379429	0.008213553	0.036300357	0.795	6078	tags=52%, list=16%, signal=62%
MUSCLE_TISSUE_MORPHOGENESIS(GO-0060415)	MUSCLE_TISSUE_MORPHOGENESIS(GO-0060415)		28	0.708003	1.6376176	0.006012024	0.036003206	0.797	7573	tags=71%, list=20%, signal=89%
REGULATION_OF_BINDING(GO-0051098)	REGULATION_OF_BINDING(GO-0051098)		65	0.6102832	1.635689	0.0	0.036626067	0.803	6925	tags=40%, list=18%, signal=49%
POSITIVE_REGULATION_OF_PEPTIDASE_ACTIVITY(GO-0010952)	POSITIVE_REGULATION_OF_PEPTIDASE_ACTIVITY(GO-0010952)		56	0.6236707	1.635378	0.0020449897	0.036290184	0.803	6966	tags=30%, list=18%, signal=37%
NEGATIVE_REGULATION_OF_CELL_MIGRATION(GO-0030336)	NEGATIVE_REGULATION_OF_CELL_MIGRATION(GO-0030336)		47	0.6411854	1.6340644	0.0	0.036607116	0.807	7403	tags=51%, list=19%, signal=63%
CHEMOTAXIS(GO-0006935)	CHEMOTAXIS(GO-0006935)		225	0.53278685	1.6335094	0.0	0.036429156	0.808	7103	tags=36%, list=19%, signal=44%
MUSCLE_ORGAN_MORPHOGENESIS(GO-0048644)	MUSCLE_ORGAN_MORPHOGENESIS(GO-0048644)		28	0.708003	1.6331121	0.012170386	0.03625942	0.812	7573	tags=71%, list=20%, signal=89%
NEGATIVE_REGULATION_OF_CELL_MOTILITY(GO-2000146)	NEGATIVE_REGULATION_OF_CELL_MOTILITY(GO-2000146)		48	0.64538646	1.6327891	0.003984064	0.035986226	0.813	7403	tags=52%, list=19%, signal=64%
REGULATION_OF_MUSCLE_CELL_DIFFERENTIATION(GO-0051147)	REGULATION_OF_MUSCLE_CELL_DIFFERENTIATION(GO-0051147)		46	0.63613236	1.6318694	0.0040241447	0.0360596	0.819	5638	tags=37%, list=15%, signal=43%
NEGATIVE_REGULATION_OF_ENDOPEPTIDASE_ACTIVITY(GO-0010951)	NEGATIVE_REGULATION_OF_ENDOPEPTIDASE_ACTIVITY(GO-0010951)		41	0.6539078	1.6310921	0.006355932	0.03610695	0.821	6555	tags=39%, list=17%, signal=47%
NEGATIVE_REGULATION_OF_GROWTH(GO-0045926)	NEGATIVE_REGULATION_OF_GROWTH(GO-0045926)		51	0.6294887	1.6276027	0.004008016	0.037168734	0.833	7321	tags=39%, list=19%, signal=48%
NEGATIVE_REGULATION_OF_CELLULAR_COMPONENT_MOVEMENT(GO-0051271)	NEGATIVE_REGULATION_OF_CELLULAR_COMPONENT_MOVEMENT(GO-0051271)		51	0.6395864	1.6262145	0.0020283975	0.037400875	0.837	7403	tags=51%, list=19%, signal=63%
UROGENITAL_SYSTEM_DEVELOPMENT(GO-0001655)	UROGENITAL_SYSTEM_DEVELOPMENT(GO-0001655)		55	0.6217912	1.6249934	0.002074689	0.037658717	0.847	7209	tags=47%, list=19%, signal=58%
MYOFIBRIL_ASSEMBLY(GO-0030239)	MYOFIBRIL_ASSEMBLY(GO-0030239)		16	0.77892995	1.6229006	0.008583691	0.038350612	0.856	6462	tags=75%, list=17%, signal=90%
REGULATION_OF_CYTOKINE_PRODUCTION(GO-0001817)	REGULATION_OF_CYTOKINE_PRODUCTION(GO-0001817)		153	0.5466574	1.6217093	0.0	0.038609535	0.859	5993	tags=29%, list=16%, signal=34%
RESPONSE_TO_BACTERIUM(GO-0009617)	RESPONSE_TO_BACTERIUM(GO-0009617)		70	0.6060134	1.6196848	0.0	0.03927841	0.867	6333	tags=39%, list=17%, signal=46%
CELLULAR_RESPONSE_TO_CYTOKINE_STIMULUS(GO-0071345)	CELLULAR_RESPONSE_TO_CYTOKINE_STIMULUS(GO-0071345)		138	0.5508111	1.6185942	0.0	0.039700378	0.873	6133	tags=33%, list=16%, signal=40%
CELL_DIFFERENTIATION(GO-0030154)	CELL_DIFFERENTIATION(GO-0030154)		474	0.49948722	1.6180463	0.0	0.03955752	0.875	7622	tags=35%, list=20%, signal=43%
RESPONSE_TO_EXTERNAL_STIMULUS(GO-0009605)	RESPONSE_TO_EXTERNAL_STIMULUS(GO-0009605)		357	0.5075328	1.6158136	0.0	0.04053514	0.884	7385	tags=36%, list=19%, signal=44%
REGULATION_OF_G-PROTEIN_COUPLED_RECEPTOR_PROTEIN_SIGNALING_PATHWAY(GO-0008277)	REGULATION_OF_G-PROTEIN_COUPLED_RECEPTOR_PROTEIN_SIGNALING_PATHWAY(GO-0008277)		30	0.69342875	1.6145501	0.006147541	0.04068276	0.887	6407	tags=47%, list=17%, signal=56%
LIPOPOLYSACCHARIDE-MEDIATED_SIGNALING_PATHWAY(GO-0031663)	LIPOPOLYSACCHARIDE-MEDIATED_SIGNALING_PATHWAY(GO-0031663)		15	0.7900387	1.6135427	0.0021413276	0.040923	0.892	6104	tags=60%, list=16%, signal=71%
ACTIN_FILAMENT-BASED_MOVEMENT(GO-0030048)	ACTIN_FILAMENT-BASED_MOVEMENT(GO-0030048)		36	0.6668796	1.6117767	0.0021505377	0.04140247	0.895	5703	tags=50%, list=15%, signal=59%
DEVELOPMENTAL_PROCESS_INVOLVED_IN_REPRODUCTION(GO-0003006)	DEVELOPMENTAL_PROCESS_INVOLVED_IN_REPRODUCTION(GO-0003006)		66	0.6060042	1.6108549	0.0021008404	0.041427746	0.899	6285	tags=38%, list=16%, signal=45%
ANATOMICAL_STRUCTURE_MORPHOGENESIS(GO-0009653)	ANATOMICAL_STRUCTURE_MORPHOGENESIS(GO-0009653)		421	0.49891722	1.6104676	0.0	0.041148014	0.9	7573	tags=38%, list=20%, signal=47%
POSITIVE_REGULATION_OF_TRANSCRIPTION__DNA-DEPENDENT(GO-0045893)	POSITIVE_REGULATION_OF_TRANSCRIPTION__DNA-DEPENDENT(GO-0045893)		268	0.5186535	1.6101273	0.0	0.04092333	0.901	6916	tags=34%, list=18%, signal=41%
CARDIAC_MUSCLE_TISSUE_MORPHOGENESIS(GO-0055008)	CARDIAC_MUSCLE_TISSUE_MORPHOGENESIS(GO-0055008)		26	0.7135995	1.6098038	0.0038986355	0.040686615	0.901	7573	tags=77%, list=20%, signal=96%
REGULATION_OF_OSSIFICATION(GO-0030278)	REGULATION_OF_OSSIFICATION(GO-0030278)		52	0.6304539	1.6096226	0.004149378	0.040383864	0.902	7484	tags=46%, list=20%, signal=57%
POSITIVE_REGULATION_OF_OSSIFICATION(GO-0045778)	POSITIVE_REGULATION_OF_OSSIFICATION(GO-0045778)		22	0.7182997	1.6095932	0.01910828	0.04001724	0.902	5487	tags=45%, list=14%, signal=53%
EMBRYONIC_HEART_TUBE_MORPHOGENESIS(GO-0003143)	EMBRYONIC_HEART_TUBE_MORPHOGENESIS(GO-0003143)		19	0.7523618	1.6043639	0.010706638	0.042481974	0.913	6078	tags=53%, list=16%, signal=63%
LIPOPROTEIN_METABOLIC_PROCESS(GO-0042157)	LIPOPROTEIN_METABOLIC_PROCESS(GO-0042157)		49	0.6339686	1.6042039	0.002074689	0.042102512	0.913	8358	tags=39%, list=22%, signal=50%
MUSCLE_FILAMENT_SLIDING(GO-0030049)	MUSCLE_FILAMENT_SLIDING(GO-0030049)		33	0.66539955	1.6025771	0.0063829785	0.04259785	0.916	5703	tags=52%, list=15%, signal=60%
CELL_ADHESION(GO-0007155)	CELL_ADHESION(GO-0007155)		142	0.5405994	1.6020274	0.0	0.04256005	0.918	7236	tags=44%, list=19%, signal=54%
REGULATION_OF_CELL_SHAPE(GO-0008360)	REGULATION_OF_CELL_SHAPE(GO-0008360)		16	0.7717093	1.6020131	0.00996016	0.042190704	0.918	6911	tags=56%, list=18%, signal=69%
ACTIN_CYTOSKELETON_ORGANIZATION(GO-0030036)	ACTIN_CYTOSKELETON_ORGANIZATION(GO-0030036)		59	0.6083389	1.6018202	0.0020242915	0.04192859	0.918	7335	tags=44%, list=19%, signal=54%
ACTOMYOSIN_STRUCTURE_ORGANIZATION(GO-0031032)	ACTOMYOSIN_STRUCTURE_ORGANIZATION(GO-0031032)		16	0.77892995	1.6013939	0.010752688	0.041902307	0.92	6462	tags=75%, list=17%, signal=90%
ACTIVATION_OF_CYSTEINE-TYPE_ENDOPEPTIDASE_ACTIVITY_INVOLVED_IN_APOPTOTIC_PROCESS(GO-0006919)	ACTIVATION_OF_CYSTEINE-TYPE_ENDOPEPTIDASE_ACTIVITY_INVOLVED_IN_APOPTOTIC_PROCESS(GO-0006919)		46	0.63826495	1.5996872	0.00589391	0.04260489	0.927	6966	tags=33%, list=18%, signal=40%
GONAD_DEVELOPMENT(GO-0008406)	GONAD_DEVELOPMENT(GO-0008406)		35	0.65906864	1.5917181	0.0058708414	0.047203653	0.948	6080	tags=46%, list=16%, signal=54%
REGULATION_OF_DNA_BINDING(GO-0051101)	REGULATION_OF_DNA_BINDING(GO-0051101)		24	0.7063224	1.5907102	0.01048218	0.047364898	0.952	6916	tags=54%, list=18%, signal=66%
TELENCEPHALON_DEVELOPMENT(GO-0021537)	TELENCEPHALON_DEVELOPMENT(GO-0021537)		28	0.69843554	1.5906314	0.006355932	0.04697239	0.952	7484	tags=50%, list=20%, signal=62%
HEART_LOOPING(GO-0001947)	HEART_LOOPING(GO-0001947)		18	0.7491483	1.5886534	0.016427105	0.047817856	0.957	6078	tags=50%, list=16%, signal=59%
REGULATION_OF_SKELETAL_MUSCLE_FIBER_DEVELOPMENT(GO-0048742)	REGULATION_OF_SKELETAL_MUSCLE_FIBER_DEVELOPMENT(GO-0048742)		17	0.7612324	1.5874164	0.0116054155	0.048084643	0.958	5638	tags=47%, list=15%, signal=55%
PATTERN_RECOGNITION_RECEPTOR_SIGNALING_PATHWAY(GO-0002221)	PATTERN_RECOGNITION_RECEPTOR_SIGNALING_PATHWAY(GO-0002221)		65	0.59018606	1.5850251	0.0	0.049079098	0.96	10294	tags=45%, list=27%, signal=61%
WOUND_HEALING(GO-0042060)	WOUND_HEALING(GO-0042060)		295	0.50049347	1.5849513	0.0	0.048700493	0.96	7857	tags=36%, list=21%, signal=45%
REGULATION_OF_CELL_DIFFERENTIATION(GO-0045595)	REGULATION_OF_CELL_DIFFERENTIATION(GO-0045595)		258	0.51051956	1.5845771	0.0	0.048523497	0.961	7579	tags=38%, list=20%, signal=48%
REGULATION_OF_BONE_MINERALIZATION(GO-0030500)	REGULATION_OF_BONE_MINERALIZATION(GO-0030500)		28	0.6819192	1.5841819	0.012658228	0.04839414	0.961	5300	tags=36%, list=14%, signal=41%
POSITIVE_REGULATION_OF_SIGNAL_TRANSDUCTION(GO-0009967)	POSITIVE_REGULATION_OF_SIGNAL_TRANSDUCTION(GO-0009967)		258	0.5080907	1.5814232	0.0	0.049386024	0.963	7781	tags=38%, list=20%, signal=47%
TRANSFORMING_GROWTH_FACTOR_BETA_RECEPTOR_SIGNALING_PATHWAY(GO-0007179)	TRANSFORMING_GROWTH_FACTOR_BETA_RECEPTOR_SIGNALING_PATHWAY(GO-0007179)		32	0.6603408	1.578886	0.0041067763	0.05048009	0.969	6849	tags=56%, list=18%, signal=68%
HEART_CONTRACTION(GO-0060047)	HEART_CONTRACTION(GO-0060047)		15	0.7924939	1.578845	0.008438818	0.050076246	0.969	6874	tags=67%, list=18%, signal=81%
POSITIVE_REGULATION_OF_GENE_EXPRESSION(GO-0010628)	POSITIVE_REGULATION_OF_GENE_EXPRESSION(GO-0010628)		294	0.4983895	1.5736893	0.0	0.0532977	0.976	6916	tags=33%, list=18%, signal=40%
NEGATIVE_REGULATION_OF_MYELOID_CELL_DIFFERENTIATION(GO-0045638)	NEGATIVE_REGULATION_OF_MYELOID_CELL_DIFFERENTIATION(GO-0045638)		16	0.7683592	1.5735826	0.01764706	0.052921705	0.977	6908	tags=50%, list=18%, signal=61%
EMBRYONIC_MORPHOGENESIS(GO-0048598)	EMBRYONIC_MORPHOGENESIS(GO-0048598)		74	0.5808102	1.5695199	0.0	0.05512177	0.979	6078	tags=41%, list=16%, signal=48%
NEGATIVE_REGULATION_OF_EPITHELIAL_CELL_PROLIFERATION(GO-0050680)	NEGATIVE_REGULATION_OF_EPITHELIAL_CELL_PROLIFERATION(GO-0050680)		27	0.68517745	1.5692328	0.007889546	0.054895874	0.98	7209	tags=59%, list=19%, signal=73%
ACTIN-MYOSIN_FILAMENT_SLIDING(GO-0033275)	ACTIN-MYOSIN_FILAMENT_SLIDING(GO-0033275)		33	0.66539955	1.5681219	0.0019880715	0.05507342	0.98	5703	tags=52%, list=15%, signal=60%
CYTOKINE-MEDIATED_SIGNALING_PATHWAY(GO-0019221)	CYTOKINE-MEDIATED_SIGNALING_PATHWAY(GO-0019221)		110	0.54259026	1.5673227	0.0	0.055213243	0.98	7307	tags=38%, list=19%, signal=47%
REGULATION_OF_PHOSPHORYLATION(GO-0042325)	REGULATION_OF_PHOSPHORYLATION(GO-0042325)		324	0.49488595	1.5659348	0.0	0.05564335	0.98	7712	tags=33%, list=20%, signal=41%
ANGIOGENESIS(GO-0001525)	ANGIOGENESIS(GO-0001525)		57	0.5940951	1.5643684	0.0	0.056136627	0.98	7507	tags=54%, list=20%, signal=68%
ACTIVATION_OF_INNATE_IMMUNE_RESPONSE(GO-0002218)	ACTIVATION_OF_INNATE_IMMUNE_RESPONSE(GO-0002218)		65	0.59018606	1.5630667	0.006012024	0.056546077	0.983	10294	tags=45%, list=27%, signal=61%
TOLL-LIKE_RECEPTOR_4_SIGNALING_PATHWAY(GO-0034142)	TOLL-LIKE_RECEPTOR_4_SIGNALING_PATHWAY(GO-0034142)		55	0.5935444	1.5619012	0.0	0.057021305	0.985	10294	tags=47%, list=27%, signal=65%
RESPONSE_TO_INTERLEUKIN-1(GO-0070555)	RESPONSE_TO_INTERLEUKIN-1(GO-0070555)		28	0.66943187	1.561849	0.021868788	0.05661528	0.985	8181	tags=50%, list=21%, signal=64%
POSITIVE_REGULATION_OF_MACROMOLECULE_BIOSYNTHETIC_PROCESS(GO-0010557)	POSITIVE_REGULATION_OF_MACROMOLECULE_BIOSYNTHETIC_PROCESS(GO-0010557)		327	0.4968593	1.5618246	0.0	0.05621527	0.985	6972	tags=33%, list=18%, signal=40%
REGULATION_OF_BLOOD_VESSEL_ENDOTHELIAL_CELL_MIGRATION(GO-0043535)	REGULATION_OF_BLOOD_VESSEL_ENDOTHELIAL_CELL_MIGRATION(GO-0043535)		21	0.71961623	1.561766	0.0118811885	0.055848174	0.985	7214	tags=57%, list=19%, signal=70%
BLOOD_CIRCULATION(GO-0008015)	BLOOD_CIRCULATION(GO-0008015)		98	0.5496807	1.5615169	0.0020533882	0.05553746	0.985	7321	tags=44%, list=19%, signal=54%
OVULATION_CYCLE(GO-0042698)	OVULATION_CYCLE(GO-0042698)		15	0.76862293	1.561213	0.016161617	0.055372998	0.985	6080	tags=53%, list=16%, signal=63%
EMBRYONIC_LIMB_MORPHOGENESIS(GO-0030326)	EMBRYONIC_LIMB_MORPHOGENESIS(GO-0030326)		19	0.7292065	1.5608023	0.02008032	0.055137333	0.985	5926	tags=47%, list=15%, signal=56%
DETERMINATION_OF_HEART_LEFT-RIGHT_ASYMMETRY(GO-0061371)	DETERMINATION_OF_HEART_LEFT-RIGHT_ASYMMETRY(GO-0061371)		20	0.7293541	1.558764	0.023809524	0.056082055	0.986	6078	tags=45%, list=16%, signal=53%
REGULATION_OF_NF-KAPPAB_IMPORT_INTO_NUCLEUS(GO-0042345)	REGULATION_OF_NF-KAPPAB_IMPORT_INTO_NUCLEUS(GO-0042345)		16	0.7516825	1.5580033	0.00998004	0.056151144	0.986	6333	tags=50%, list=17%, signal=60%
POSITIVE_REGULATION_OF_CYTOKINE_SECRETION(GO-0050715)	POSITIVE_REGULATION_OF_CYTOKINE_SECRETION(GO-0050715)		23	0.7007286	1.5565481	0.022494888	0.056738388	0.986	7160	tags=43%, list=19%, signal=53%
VENTRICULAR_CARDIAC_MUSCLE_TISSUE_MORPHOGENESIS(GO-0055010)	VENTRICULAR_CARDIAC_MUSCLE_TISSUE_MORPHOGENESIS(GO-0055010)		20	0.7218538	1.556336	0.020408163	0.056434557	0.986	6079	tags=70%, list=16%, signal=83%
EMBRYO_DEVELOPMENT(GO-0009790)	EMBRYO_DEVELOPMENT(GO-0009790)		122	0.53868777	1.5559205	0.0	0.056237295	0.987	6428	tags=38%, list=17%, signal=45%
APOPTOTIC_PROCESS(GO-0006915)	APOPTOTIC_PROCESS(GO-0006915)		190	0.5069117	1.5537943	0.0	0.05710874	0.989	7385	tags=27%, list=19%, signal=34%
TOLL-LIKE_RECEPTOR_SIGNALING_PATHWAY(GO-0002224)	TOLL-LIKE_RECEPTOR_SIGNALING_PATHWAY(GO-0002224)		61	0.5879647	1.5537279	0.004048583	0.056771714	0.989	10294	tags=46%, list=27%, signal=63%
POSITIVE_REGULATION_OF_CHEMOTAXIS(GO-0050921)	POSITIVE_REGULATION_OF_CHEMOTAXIS(GO-0050921)		37	0.639376	1.5513014	0.010288066	0.057795368	0.989	7321	tags=46%, list=19%, signal=57%
CELL_DEATH(GO-0008219)	CELL_DEATH(GO-0008219)		201	0.50960445	1.5489749	0.0	0.058835626	0.99	7385	tags=27%, list=19%, signal=34%
POSITIVE_REGULATION_OF_NF-KAPPAB_TRANSCRIPTION_FACTOR_ACTIVITY(GO-0051092)	POSITIVE_REGULATION_OF_NF-KAPPAB_TRANSCRIPTION_FACTOR_ACTIVITY(GO-0051092)		52	0.6018689	1.5460324	0.012	0.060378067	0.991	7199	tags=31%, list=19%, signal=38%
RESPONSE_TO_ORGANIC_CYCLIC_COMPOUND(GO-0014070)	RESPONSE_TO_ORGANIC_CYCLIC_COMPOUND(GO-0014070)		25	0.6883598	1.544709	0.010438413	0.060662784	0.991	6925	tags=52%, list=18%, signal=63%
POSITIVE_REGULATION_OF_ENDOTHELIAL_CELL_MIGRATION(GO-0010595)	POSITIVE_REGULATION_OF_ENDOTHELIAL_CELL_MIGRATION(GO-0010595)		30	0.6645674	1.5429525	0.021956088	0.06148477	0.992	7214	tags=57%, list=19%, signal=70%
POSITIVE_REGULATION_OF_REACTIVE_OXYGEN_SPECIES_METABOLIC_PROCESS(GO-2000379)	POSITIVE_REGULATION_OF_REACTIVE_OXYGEN_SPECIES_METABOLIC_PROCESS(GO-2000379)		16	0.7529456	1.5422788	0.022916667	0.061372217	0.993	5680	tags=50%, list=15%, signal=59%
INNATE_IMMUNE_RESPONSE(GO-0045087)	INNATE_IMMUNE_RESPONSE(GO-0045087)		185	0.51127857	1.5409582	0.0	0.061847076	0.993	7133	tags=33%, list=19%, signal=40%
INDUCTION_OF_APOPTOSIS(GO-0006917)	INDUCTION_OF_APOPTOSIS(GO-0006917)		118	0.53316826	1.536244	0.0	0.064753756	0.995	7385	tags=31%, list=19%, signal=39%
CELL-CELL_JUNCTION_ORGANIZATION(GO-0045216)	CELL-CELL_JUNCTION_ORGANIZATION(GO-0045216)		32	0.6431742	1.5360835	0.0063829785	0.064401716	0.995	8344	tags=47%, list=22%, signal=60%
POSITIVE_REGULATION_OF_SEQUENCE-SPECIFIC_DNA_BINDING_TRANSCRIPTION_FACTOR_ACTIVITY(GO-0051091)	POSITIVE_REGULATION_OF_SEQUENCE-SPECIFIC_DNA_BINDING_TRANSCRIPTION_FACTOR_ACTIVITY(GO-0051091)		80	0.55676645	1.5355484	0.0021008404	0.06440419	0.996	7751	tags=34%, list=20%, signal=42%
NEGATIVE_REGULATION_OF_ANGIOGENESIS(GO-0016525)	NEGATIVE_REGULATION_OF_ANGIOGENESIS(GO-0016525)		26	0.6675839	1.5352623	0.021782178	0.06416448	0.997	6106	tags=31%, list=16%, signal=37%
BLOOD_COAGULATION(GO-0007596)	BLOOD_COAGULATION(GO-0007596)		264	0.49328616	1.5338072	0.0	0.064792514	0.997	7857	tags=35%, list=21%, signal=44%
REGULATION_OF_INTERFERON-GAMMA_PRODUCTION(GO-0032649)	REGULATION_OF_INTERFERON-GAMMA_PRODUCTION(GO-0032649)		28	0.6527825	1.5326649	0.015151516	0.06516325	0.998	6796	tags=39%, list=18%, signal=48%
NEGATIVE_REGULATION_OF_CELLULAR_METABOLIC_PROCESS(GO-0031324)	NEGATIVE_REGULATION_OF_CELLULAR_METABOLIC_PROCESS(GO-0031324)		312	0.48513386	1.5325403	0.0	0.06480605	0.998	6853	tags=31%, list=18%, signal=38%
MESENCHYME_DEVELOPMENT(GO-0060485)	MESENCHYME_DEVELOPMENT(GO-0060485)		42	0.61306465	1.5318377	0.016842104	0.06503118	0.998	7579	tags=48%, list=20%, signal=59%
NEGATIVE_REGULATION_OF_GENE_EXPRESSION(GO-0010629)	NEGATIVE_REGULATION_OF_GENE_EXPRESSION(GO-0010629)		206	0.49520716	1.5317025	0.0	0.06475722	0.998	7751	tags=36%, list=20%, signal=45%
POSITIVE_REGULATION_OF_PROGRAMMED_CELL_DEATH(GO-0043068)	POSITIVE_REGULATION_OF_PROGRAMMED_CELL_DEATH(GO-0043068)		176	0.5093398	1.5315013	0.0	0.06443267	0.999	7486	tags=31%, list=20%, signal=39%
CARTILAGE_DEVELOPMENT(GO-0051216)	CARTILAGE_DEVELOPMENT(GO-0051216)		26	0.6841766	1.5313654	0.01871102	0.06418865	0.999	6899	tags=54%, list=18%, signal=66%
DEFENSE_RESPONSE(GO-0006952)	DEFENSE_RESPONSE(GO-0006952)		339	0.4845583	1.5306852	0.0	0.06430684	0.999	7932	tags=38%, list=21%, signal=47%
PROGRAMMED_CELL_DEATH(GO-0012501)	PROGRAMMED_CELL_DEATH(GO-0012501)		191	0.5064793	1.5298779	0.0	0.06452226	1.0	7385	tags=27%, list=19%, signal=34%
POSITIVE_REGULATION_OF_OSTEOBLAST_DIFFERENTIATION(GO-0045669)	POSITIVE_REGULATION_OF_OSTEOBLAST_DIFFERENTIATION(GO-0045669)		20	0.70679235	1.529257	0.025490196	0.06462349	1.0	7484	tags=55%, list=20%, signal=68%
REGULATION_OF_PROTEIN_PHOSPHORYLATION(GO-0001932)	REGULATION_OF_PROTEIN_PHOSPHORYLATION(GO-0001932)		307	0.48645055	1.5284274	0.0	0.06476182	1.0	7712	tags=33%, list=20%, signal=40%
POSITIVE_REGULATION_OF_BONE_MINERALIZATION(GO-0030501)	POSITIVE_REGULATION_OF_BONE_MINERALIZATION(GO-0030501)		19	0.7093292	1.5282325	0.034979425	0.06453512	1.0	5236	tags=42%, list=14%, signal=49%
REGULATION_OF_INNATE_IMMUNE_RESPONSE(GO-0045088)	REGULATION_OF_INNATE_IMMUNE_RESPONSE(GO-0045088)		102	0.5427082	1.5277915	0.0041237115	0.0644768	1.0	8595	tags=35%, list=22%, signal=45%
MYD88-INDEPENDENT_TOLL-LIKE_RECEPTOR_SIGNALING_PATHWAY(GO-0002756)	MYD88-INDEPENDENT_TOLL-LIKE_RECEPTOR_SIGNALING_PATHWAY(GO-0002756)		50	0.59762007	1.5277736	0.01	0.06413643	1.0	7032	tags=32%, list=18%, signal=39%
MYD88-DEPENDENT_TOLL-LIKE_RECEPTOR_SIGNALING_PATHWAY(GO-0002755)	MYD88-DEPENDENT_TOLL-LIKE_RECEPTOR_SIGNALING_PATHWAY(GO-0002755)		53	0.5863329	1.5266012	0.004415011	0.06456064	1.0	10102	tags=43%, list=26%, signal=59%
BLOOD_VESSEL_MORPHOGENESIS(GO-0048514)	BLOOD_VESSEL_MORPHOGENESIS(GO-0048514)		84	0.55354583	1.5241508	0.002057613	0.06622185	1.0	7507	tags=51%, list=20%, signal=64%
REGULATION_OF_DEPHOSPHORYLATION(GO-0035303)	REGULATION_OF_DEPHOSPHORYLATION(GO-0035303)		22	0.69695693	1.5238184	0.025948104	0.06612638	1.0	6386	tags=36%, list=17%, signal=44%
TOLL-LIKE_RECEPTOR_1_SIGNALING_PATHWAY(GO-0034130)	TOLL-LIKE_RECEPTOR_1_SIGNALING_PATHWAY(GO-0034130)		49	0.5952872	1.5236442	0.0041067763	0.065888345	1.0	10102	tags=45%, list=26%, signal=61%
TOLL-LIKE_RECEPTOR_2_SIGNALING_PATHWAY(GO-0034134)	TOLL-LIKE_RECEPTOR_2_SIGNALING_PATHWAY(GO-0034134)		49	0.5952872	1.523262	0.013752456	0.06571343	1.0	10102	tags=45%, list=26%, signal=61%
NEGATIVE_REGULATION_OF_ENDOTHELIAL_CELL_MIGRATION(GO-0010596)	NEGATIVE_REGULATION_OF_ENDOTHELIAL_CELL_MIGRATION(GO-0010596)		15	0.7393058	1.5195655	0.034816246	0.06802741	1.0	7321	tags=53%, list=19%, signal=66%
RESPONSE_TO_INTERFERON-GAMMA(GO-0034341)	RESPONSE_TO_INTERFERON-GAMMA(GO-0034341)		51	0.59311134	1.5194019	0.016597511	0.067773856	1.0	6113	tags=43%, list=16%, signal=51%
REGULATION_OF_CYTOKINE_BIOSYNTHETIC_PROCESS(GO-0042035)	REGULATION_OF_CYTOKINE_BIOSYNTHETIC_PROCESS(GO-0042035)		39	0.6105268	1.5183928	0.010288066	0.06803955	1.0	6333	tags=46%, list=17%, signal=55%
CELLULAR_RESPONSE_TO_INTERFERON-GAMMA(GO-0071346)	CELLULAR_RESPONSE_TO_INTERFERON-GAMMA(GO-0071346)		44	0.5980159	1.5158739	0.020491803	0.06976984	1.0	6113	tags=45%, list=16%, signal=54%
POSITIVE_REGULATION_OF_APOPTOTIC_PROCESS(GO-0043065)	POSITIVE_REGULATION_OF_APOPTOTIC_PROCESS(GO-0043065)		176	0.5093398	1.5149995	0.0	0.069967896	1.0	7486	tags=31%, list=20%, signal=39%
REGULATION_OF_CELL_GROWTH(GO-0001558)	REGULATION_OF_CELL_GROWTH(GO-0001558)		66	0.57225746	1.5135701	0.0021881838	0.07066603	1.0	7579	tags=39%, list=20%, signal=49%
MALE_GONAD_DEVELOPMENT(GO-0008584)	MALE_GONAD_DEVELOPMENT(GO-0008584)		21	0.70059985	1.5122336	0.0349345	0.07125026	1.0	5661	tags=57%, list=15%, signal=67%
RESPONSE_TO_LIPID(GO-0033993)	RESPONSE_TO_LIPID(GO-0033993)		23	0.6857583	1.5121797	0.010183299	0.07090745	1.0	6598	tags=48%, list=17%, signal=58%
POSITIVE_REGULATION_OF_CELLULAR_BIOSYNTHETIC_PROCESS(GO-0031328)	POSITIVE_REGULATION_OF_CELLULAR_BIOSYNTHETIC_PROCESS(GO-0031328)		368	0.47355998	1.5083474	0.0	0.07322504	1.0	6333	tags=30%, list=17%, signal=35%
POSITIVE_REGULATION_OF_PROTEIN_TRANSPORT(GO-0051222)	POSITIVE_REGULATION_OF_PROTEIN_TRANSPORT(GO-0051222)		60	0.5718566	1.5082039	0.0062370063	0.07295298	1.0	7212	tags=40%, list=19%, signal=49%
HUMORAL_IMMUNE_RESPONSE(GO-0006959)	HUMORAL_IMMUNE_RESPONSE(GO-0006959)		30	0.6505781	1.5067016	0.028629856	0.073619	1.0	7181	tags=47%, list=19%, signal=57%
NEGATIVE_REGULATION_OF_BIOSYNTHETIC_PROCESS(GO-0009890)	NEGATIVE_REGULATION_OF_BIOSYNTHETIC_PROCESS(GO-0009890)		262	0.4818858	1.5056323	0.0	0.07393082	1.0	7738	tags=35%, list=20%, signal=44%
REGULATION_OF_CYTOKINE-MEDIATED_SIGNALING_PATHWAY(GO-0001959)	REGULATION_OF_CYTOKINE-MEDIATED_SIGNALING_PATHWAY(GO-0001959)		36	0.62591565	1.5055335	0.017582418	0.07359069	1.0	7757	tags=42%, list=20%, signal=52%
POSITIVE_REGULATION_OF_CELL_DEATH(GO-0010942)	POSITIVE_REGULATION_OF_CELL_DEATH(GO-0010942)		181	0.49806455	1.5051593	0.0021929825	0.07350326	1.0	7486	tags=30%, list=20%, signal=38%
NEGATIVE_REGULATION_OF_TRANSCRIPTION__DNA-DEPENDENT(GO-0045892)	NEGATIVE_REGULATION_OF_TRANSCRIPTION__DNA-DEPENDENT(GO-0045892)		193	0.50145245	1.5040816	0.0	0.07373471	1.0	7738	tags=37%, list=20%, signal=46%
TOLL_SIGNALING_PATHWAY(GO-0008063)	TOLL_SIGNALING_PATHWAY(GO-0008063)		56	0.5795986	1.5034604	0.015118791	0.07378778	1.0	10294	tags=46%, list=27%, signal=63%
FATTY_ACID_BIOSYNTHETIC_PROCESS(GO-0006633)	FATTY_ACID_BIOSYNTHETIC_PROCESS(GO-0006633)		31	0.63507783	1.5034333	0.016129032	0.07342839	1.0	8288	tags=55%, list=22%, signal=70%
POSITIVE_REGULATION_OF_INTRACELLULAR_PROTEIN_KINASE_CASCADE(GO-0010740)	POSITIVE_REGULATION_OF_INTRACELLULAR_PROTEIN_KINASE_CASCADE(GO-0010740)		153	0.50609946	1.500022	0.0	0.07534386	1.0	7328	tags=38%, list=19%, signal=47%
NEGATIVE_REGULATION_OF_TRANSCRIPTION_FROM_RNA_POLYMERASE_II_PROMOTER(GO-0000122)	NEGATIVE_REGULATION_OF_TRANSCRIPTION_FROM_RNA_POLYMERASE_II_PROMOTER(GO-0000122)		117	0.51677907	1.4980141	0.0043196543	0.07648647	1.0	7697	tags=38%, list=20%, signal=48%
CELLULAR_RESPONSE_TO_INTERLEUKIN-1(GO-0071347)	CELLULAR_RESPONSE_TO_INTERLEUKIN-1(GO-0071347)		17	0.71557206	1.496834	0.032397408	0.07698544	1.0	7486	tags=65%, list=20%, signal=80%
REGULATION_OF_TRANSCRIPTION_FROM_RNA_POLYMERASE_II_PROMOTER(GO-0006357)	REGULATION_OF_TRANSCRIPTION_FROM_RNA_POLYMERASE_II_PROMOTER(GO-0006357)		285	0.47539428	1.4967678	0.0	0.07664519	1.0	8320	tags=39%, list=22%, signal=49%
EPITHELIAL_CELL_DIFFERENTIATION(GO-0030855)	EPITHELIAL_CELL_DIFFERENTIATION(GO-0030855)		42	0.5920802	1.4961711	0.020361992	0.07666467	1.0	6078	tags=40%, list=16%, signal=48%
HEMOSTASIS(GO-0007599)	HEMOSTASIS(GO-0007599)		265	0.4767755	1.4948542	0.0	0.07720922	1.0	7857	tags=35%, list=21%, signal=43%
REGULATION_OF_CELL-MATRIX_ADHESION(GO-0001952)	REGULATION_OF_CELL-MATRIX_ADHESION(GO-0001952)		24	0.67384404	1.4946029	0.026156941	0.07702406	1.0	7982	tags=46%, list=21%, signal=58%
POSITIVE_REGULATION_OF_ENDOTHELIAL_CELL_PROLIFERATION(GO-0001938)	POSITIVE_REGULATION_OF_ENDOTHELIAL_CELL_PROLIFERATION(GO-0001938)		29	0.6328755	1.4918298	0.026369167	0.07860405	1.0	8473	tags=48%, list=22%, signal=62%
RESPONSE_TO_VIRUS(GO-0009615)	RESPONSE_TO_VIRUS(GO-0009615)		55	0.5743335	1.4910642	0.006535948	0.078740805	1.0	7385	tags=42%, list=19%, signal=52%
MUSCLE_CONTRACTION(GO-0006936)	MUSCLE_CONTRACTION(GO-0006936)		129	0.5080828	1.4901527	0.0	0.078998715	1.0	6697	tags=38%, list=17%, signal=46%
NEUROGENESIS(GO-0022008)	NEUROGENESIS(GO-0022008)		244	0.4825284	1.489413	0.0020283975	0.07914887	1.0	7622	tags=34%, list=20%, signal=42%
POSITIVE_REGULATION_OF_MUSCLE_CELL_DIFFERENTIATION(GO-0051149)	POSITIVE_REGULATION_OF_MUSCLE_CELL_DIFFERENTIATION(GO-0051149)		27	0.64886534	1.4893605	0.02952756	0.078783974	1.0	5511	tags=30%, list=14%, signal=35%
REGULATION_OF_SMOOTH_MUSCLE_CELL_PROLIFERATION(GO-0048660)	REGULATION_OF_SMOOTH_MUSCLE_CELL_PROLIFERATION(GO-0048660)		29	0.64766073	1.4877368	0.033613447	0.079271846	1.0	5993	tags=41%, list=16%, signal=49%
INTERFERON-GAMMA-MEDIATED_SIGNALING_PATHWAY(GO-0060333)	INTERFERON-GAMMA-MEDIATED_SIGNALING_PATHWAY(GO-0060333)		37	0.62118375	1.486794	0.01632653	0.079644546	1.0	6113	tags=43%, list=16%, signal=51%
MESENCHYMAL_CELL_DIFFERENTIATION(GO-0048762)	MESENCHYMAL_CELL_DIFFERENTIATION(GO-0048762)		35	0.6139147	1.486647	0.015625	0.07938017	1.0	5926	tags=37%, list=15%, signal=44%
REGULATION_OF_APOPTOTIC_PROCESS(GO-0042981)	REGULATION_OF_APOPTOTIC_PROCESS(GO-0042981)		387	0.4614566	1.4860488	0.0	0.07933387	1.0	7622	tags=31%, list=20%, signal=39%
REGULATION_OF_PROTEIN_KINASE_ACTIVITY(GO-0045859)	REGULATION_OF_PROTEIN_KINASE_ACTIVITY(GO-0045859)		229	0.48361215	1.4859235	0.0	0.07904557	1.0	9384	tags=39%, list=25%, signal=51%
REGULATION_OF_STRIATED_MUSCLE_CONTRACTION(GO-0006942)	REGULATION_OF_STRIATED_MUSCLE_CONTRACTION(GO-0006942)		19	0.7025956	1.4819157	0.05050505	0.081901416	1.0	6079	tags=47%, list=16%, signal=56%
REGULATION_OF_RESPONSE_TO_STRESS(GO-0080134)	REGULATION_OF_RESPONSE_TO_STRESS(GO-0080134)		260	0.47742364	1.4798139	0.0	0.08315196	1.0	8703	tags=35%, list=23%, signal=45%
POSITIVE_REGULATION_OF_PROTEIN_PHOSPHORYLATION(GO-0001934)	POSITIVE_REGULATION_OF_PROTEIN_PHOSPHORYLATION(GO-0001934)		115	0.5139597	1.4788637	0.008474576	0.08342652	1.0	7103	tags=37%, list=19%, signal=46%
POSITIVE_REGULATION_OF_PROTEIN_METABOLIC_PROCESS(GO-0051247)	POSITIVE_REGULATION_OF_PROTEIN_METABOLIC_PROCESS(GO-0051247)		210	0.48382843	1.4786757	0.004310345	0.08325799	1.0	7307	tags=34%, list=19%, signal=42%
NEURON_DEVELOPMENT(GO-0048666)	NEURON_DEVELOPMENT(GO-0048666)		164	0.4886376	1.4759034	0.0	0.085032426	1.0	7725	tags=35%, list=20%, signal=44%
NEGATIVE_REGULATION_OF_LIPID_METABOLIC_PROCESS(GO-0045833)	NEGATIVE_REGULATION_OF_LIPID_METABOLIC_PROCESS(GO-0045833)		30	0.6262673	1.4750723	0.035639413	0.085232556	1.0	5647	tags=40%, list=15%, signal=47%
POSITIVE_REGULATION_OF_PHOSPHORYLATION(GO-0042327)	POSITIVE_REGULATION_OF_PHOSPHORYLATION(GO-0042327)		123	0.50505704	1.4747266	0.0040816325	0.08511187	1.0	7633	tags=39%, list=20%, signal=49%
GENERATION_OF_NEURONS(GO-0048699)	GENERATION_OF_NEURONS(GO-0048699)		234	0.47932723	1.4740809	0.0	0.08522032	1.0	7622	tags=34%, list=20%, signal=42%
REPRODUCTION(GO-0000003)	REPRODUCTION(GO-0000003)		149	0.49624118	1.4737608	0.0	0.08512728	1.0	6285	tags=30%, list=16%, signal=36%
REPRODUCTIVE_STRUCTURE_DEVELOPMENT(GO-0048608)	REPRODUCTIVE_STRUCTURE_DEVELOPMENT(GO-0048608)		38	0.6002294	1.4732023	0.016161617	0.08519995	1.0	6080	tags=42%, list=16%, signal=50%
VASCULOGENESIS(GO-0001570)	VASCULOGENESIS(GO-0001570)		18	0.70292306	1.4717305	0.037475344	0.08575022	1.0	6911	tags=44%, list=18%, signal=54%
POSITIVE_REGULATION_OF_LEUKOCYTE_MIGRATION(GO-0002687)	POSITIVE_REGULATION_OF_LEUKOCYTE_MIGRATION(GO-0002687)		34	0.61855674	1.4713326	0.014314928	0.085682146	1.0	6911	tags=38%, list=18%, signal=47%
NEGATIVE_REGULATION_OF_PROTEIN_KINASE_ACTIVITY(GO-0006469)	NEGATIVE_REGULATION_OF_PROTEIN_KINASE_ACTIVITY(GO-0006469)		45	0.58453876	1.4698673	0.021008404	0.08638192	1.0	9256	tags=51%, list=24%, signal=67%
IMMUNE_RESPONSE(GO-0006955)	IMMUNE_RESPONSE(GO-0006955)		306	0.46902192	1.4697068	0.0	0.08612136	1.0	7193	tags=32%, list=19%, signal=39%
REGULATION_OF_SEQUENCE-SPECIFIC_DNA_BINDING_TRANSCRIPTION_FACTOR_ACTIVITY(GO-0051090)	REGULATION_OF_SEQUENCE-SPECIFIC_DNA_BINDING_TRANSCRIPTION_FACTOR_ACTIVITY(GO-0051090)		132	0.50217915	1.4693861	0.0066079297	0.08608105	1.0	9327	tags=40%, list=24%, signal=53%
REGULATION_OF_FIBROBLAST_PROLIFERATION(GO-0048145)	REGULATION_OF_FIBROBLAST_PROLIFERATION(GO-0048145)		28	0.6492242	1.4680829	0.028985508	0.08678832	1.0	6916	tags=39%, list=18%, signal=48%
REGULATION_OF_PATHWAY-RESTRICTED_SMAD_PROTEIN_PHOSPHORYLATION(GO-0060393)	REGULATION_OF_PATHWAY-RESTRICTED_SMAD_PROTEIN_PHOSPHORYLATION(GO-0060393)		15	0.7276083	1.4674711	0.046092186	0.0869177	1.0	7484	tags=67%, list=20%, signal=83%
NEGATIVE_REGULATION_OF_CELL_DIFFERENTIATION(GO-0045596)	NEGATIVE_REGULATION_OF_CELL_DIFFERENTIATION(GO-0045596)		111	0.50629705	1.4667168	0.0	0.08715365	1.0	7024	tags=36%, list=18%, signal=44%
REGULATION_OF_CELL_DEATH(GO-0010941)	REGULATION_OF_CELL_DEATH(GO-0010941)		396	0.45652792	1.4659401	0.0	0.087241426	1.0	7622	tags=31%, list=20%, signal=38%
UNSATURATED_FATTY_ACID_BIOSYNTHETIC_PROCESS(GO-0006636)	UNSATURATED_FATTY_ACID_BIOSYNTHETIC_PROCESS(GO-0006636)		21	0.6733019	1.464048	0.026859503	0.08833374	1.0	7912	tags=52%, list=21%, signal=66%
OSTEOBLAST_DIFFERENTIATION(GO-0001649)	OSTEOBLAST_DIFFERENTIATION(GO-0001649)		18	0.6880776	1.4617535	0.039337475	0.089779854	1.0	8181	tags=56%, list=21%, signal=71%
POSITIVE_REGULATION_OF_CELLULAR_PROTEIN_METABOLIC_PROCESS(GO-0032270)	POSITIVE_REGULATION_OF_CELLULAR_PROTEIN_METABOLIC_PROCESS(GO-0032270)		179	0.47919783	1.4608119	0.0	0.09009768	1.0	7307	tags=34%, list=19%, signal=41%
NEGATIVE_REGULATION_OF_CYSTEINE-TYPE_ENDOPEPTIDASE_ACTIVITY_INVOLVED_IN_APOPTOTIC_PROCESS(GO-0043154)	NEGATIVE_REGULATION_OF_CYSTEINE-TYPE_ENDOPEPTIDASE_ACTIVITY_INVOLVED_IN_APOPTOTIC_PROCESS(GO-0043154)		22	0.6562091	1.4589788	0.04563492	0.091180734	1.0	5737	tags=32%, list=15%, signal=37%
NEGATIVE_REGULATION_OF_BINDING(GO-0051100)	NEGATIVE_REGULATION_OF_BINDING(GO-0051100)		31	0.6091159	1.4564232	0.040860213	0.092649706	1.0	7573	tags=35%, list=20%, signal=44%
NEURON_DIFFERENTIATION(GO-0030182)	NEURON_DIFFERENTIATION(GO-0030182)		197	0.48030618	1.455415	0.0021978023	0.09303855	1.0	6941	tags=32%, list=18%, signal=39%
REGULATION_OF_PROTEIN_SECRETION(GO-0050708)	REGULATION_OF_PROTEIN_SECRETION(GO-0050708)		46	0.5699725	1.4525386	0.02991453	0.09484891	1.0	10488	tags=63%, list=27%, signal=87%
ATP_METABOLIC_PROCESS(GO-0046034)	ATP_METABOLIC_PROCESS(GO-0046034)		39	0.5845628	1.4509697	0.027484143	0.0957149	1.0	6840	tags=23%, list=18%, signal=28%
POSITIVE_REGULATION_OF_MAPK_CASCADE(GO-0043410)	POSITIVE_REGULATION_OF_MAPK_CASCADE(GO-0043410)		62	0.5432187	1.4484653	0.021653544	0.097109996	1.0	6245	tags=34%, list=16%, signal=40%
POSITIVE_REGULATION_OF_LEUKOCYTE_CHEMOTAXIS(GO-0002690)	POSITIVE_REGULATION_OF_LEUKOCYTE_CHEMOTAXIS(GO-0002690)		31	0.6245141	1.448207	0.036960986	0.09688949	1.0	6911	tags=39%, list=18%, signal=47%
REGULATION_OF_EMBRYONIC_DEVELOPMENT(GO-0045995)	REGULATION_OF_EMBRYONIC_DEVELOPMENT(GO-0045995)		24	0.6455491	1.4469132	0.041257367	0.097491406	1.0	5426	tags=38%, list=14%, signal=44%
REGULATION_OF_CYCLIN-DEPENDENT_PROTEIN_KINASE_ACTIVITY(GO-0000079)	REGULATION_OF_CYCLIN-DEPENDENT_PROTEIN_KINASE_ACTIVITY(GO-0000079)		27	0.63378024	1.4468852	0.042016808	0.09710547	1.0	9384	tags=67%, list=25%, signal=88%
ACTIVATION_OF_PRO-APOPTOTIC_GENE_PRODUCTS(GO-0008633)	ACTIVATION_OF_PRO-APOPTOTIC_GENE_PRODUCTS(GO-0008633)		22	0.65282285	1.4451449	0.032719836	0.09809596	1.0	6966	tags=36%, list=18%, signal=44%
NEGATIVE_REGULATION_OF_KINASE_ACTIVITY(GO-0033673)	NEGATIVE_REGULATION_OF_KINASE_ACTIVITY(GO-0033673)		50	0.5642641	1.444706	0.00990099	0.09804332	1.0	9256	tags=48%, list=24%, signal=63%
NEGATIVE_REGULATION_OF_IMMUNE_SYSTEM_PROCESS(GO-0002683)	NEGATIVE_REGULATION_OF_IMMUNE_SYSTEM_PROCESS(GO-0002683)		56	0.5553142	1.4440219	0.018	0.09817976	1.0	5318	tags=30%, list=14%, signal=35%
POSITIVE_REGULATION_OF_INFLAMMATORY_RESPONSE(GO-0050729)	POSITIVE_REGULATION_OF_INFLAMMATORY_RESPONSE(GO-0050729)		23	0.6414881	1.4407573	0.033613447	0.100527585	1.0	7307	tags=57%, list=19%, signal=70%
ENDOPLASMIC_RETICULUM_UNFOLDED_PROTEIN_RESPONSE(GO-0030968)	ENDOPLASMIC_RETICULUM_UNFOLDED_PROTEIN_RESPONSE(GO-0030968)		28	0.617442	1.4402076	0.050607286	0.10057752	1.0	13385	tags=82%, list=35%, signal=126%
REGULATION_OF_OSTEOBLAST_DIFFERENTIATION(GO-0045667)	REGULATION_OF_OSTEOBLAST_DIFFERENTIATION(GO-0045667)		33	0.6024198	1.4400475	0.032786883	0.10037881	1.0	7484	tags=48%, list=20%, signal=60%
NEGATIVE_REGULATION_OF_PHOSPHORYLATION(GO-0042326)	NEGATIVE_REGULATION_OF_PHOSPHORYLATION(GO-0042326)		36	0.59028107	1.4390938	0.051502146	0.10086683	1.0	6680	tags=39%, list=17%, signal=47%
REGULATION_OF_PROTEIN_CATABOLIC_PROCESS(GO-0042176)	REGULATION_OF_PROTEIN_CATABOLIC_PROCESS(GO-0042176)		44	0.5721559	1.4379547	0.03076923	0.101405494	1.0	7699	tags=36%, list=20%, signal=45%
POSITIVE_REGULATION_OF_HORMONE_SECRETION(GO-0046887)	POSITIVE_REGULATION_OF_HORMONE_SECRETION(GO-0046887)		22	0.6478878	1.4362034	0.051975053	0.10260679	1.0	5789	tags=27%, list=15%, signal=32%
AXON_GUIDANCE(GO-0007411)	AXON_GUIDANCE(GO-0007411)		124	0.5016604	1.4359697	0.0	0.10236818	1.0	8564	tags=40%, list=22%, signal=52%
NEGATIVE_REGULATION_OF_CELL_PROLIFERATION(GO-0008285)	NEGATIVE_REGULATION_OF_CELL_PROLIFERATION(GO-0008285)		167	0.47923476	1.4352825	0.0	0.1025737	1.0	7225	tags=32%, list=19%, signal=40%
PEPTIDYL-LYSINE_MODIFICATION(GO-0018205)	PEPTIDYL-LYSINE_MODIFICATION(GO-0018205)		18	0.6703126	1.4329846	0.06007752	0.10402013	1.0	5638	tags=28%, list=15%, signal=33%
POSITIVE_REGULATION_OF_KINASE_ACTIVITY(GO-0033674)	POSITIVE_REGULATION_OF_KINASE_ACTIVITY(GO-0033674)		185	0.46769843	1.430599	0.0	0.105786785	1.0	6934	tags=24%, list=18%, signal=30%
REGULATION_OF_CELL_PROLIFERATION(GO-0042127)	REGULATION_OF_CELL_PROLIFERATION(GO-0042127)		371	0.449553	1.4296992	0.0	0.10622567	1.0	7328	tags=33%, list=19%, signal=40%
METANEPHROS_DEVELOPMENT(GO-0001656)	METANEPHROS_DEVELOPMENT(GO-0001656)		25	0.6332174	1.4275663	0.04819277	0.107854284	1.0	7024	tags=52%, list=18%, signal=64%
REGULATION_OF_CELL_ADHESION(GO-0030155)	REGULATION_OF_CELL_ADHESION(GO-0030155)		94	0.50412005	1.4260166	0.0062111802	0.10871429	1.0	8027	tags=43%, list=21%, signal=54%
CELL_MORPHOGENESIS(GO-0000902)	CELL_MORPHOGENESIS(GO-0000902)		191	0.46677607	1.4243208	0.0021141649	0.10968843	1.0	8344	tags=38%, list=22%, signal=48%
NEGATIVE_REGULATION_OF_CATALYTIC_ACTIVITY(GO-0043086)	NEGATIVE_REGULATION_OF_CATALYTIC_ACTIVITY(GO-0043086)		156	0.47157943	1.4235132	0.004140787	0.109986395	1.0	8098	tags=36%, list=21%, signal=45%
EPIDERMIS_DEVELOPMENT(GO-0008544)	EPIDERMIS_DEVELOPMENT(GO-0008544)		44	0.56035036	1.4229728	0.028806584	0.11004951	1.0	7182	tags=52%, list=19%, signal=64%
POSITIVE_REGULATION_OF_CALCIUM_ION_TRANSPORT(GO-0051928)	POSITIVE_REGULATION_OF_CALCIUM_ION_TRANSPORT(GO-0051928)		22	0.6512762	1.421305	0.06326531	0.11106807	1.0	8273	tags=45%, list=22%, signal=58%
CELLULAR_MEMBRANE_ORGANIZATION(GO-0016044)	CELLULAR_MEMBRANE_ORGANIZATION(GO-0016044)		126	0.4867095	1.4205217	0.0065789474	0.111255854	1.0	8604	tags=31%, list=22%, signal=40%
NEGATIVE_REGULATION_OF_CYSTEINE-TYPE_ENDOPEPTIDASE_ACTIVITY(GO-2000117)	NEGATIVE_REGULATION_OF_CYSTEINE-TYPE_ENDOPEPTIDASE_ACTIVITY(GO-2000117)		24	0.6225277	1.4200089	0.06036217	0.111291185	1.0	5737	tags=29%, list=15%, signal=34%
CELL_MORPHOGENESIS_INVOLVED_IN_DIFFERENTIATION(GO-0000904)	CELL_MORPHOGENESIS_INVOLVED_IN_DIFFERENTIATION(GO-0000904)		170	0.4765027	1.4199986	0.0020833334	0.110872805	1.0	7725	tags=36%, list=20%, signal=45%
POSITIVE_REGULATION_OF_PROTEIN_KINASE_ACTIVITY(GO-0045860)	POSITIVE_REGULATION_OF_PROTEIN_KINASE_ACTIVITY(GO-0045860)		180	0.47188437	1.4192142	0.0	0.1111144	1.0	6934	tags=24%, list=18%, signal=30%
TRANSCRIPTION__DNA-DEPENDENT(GO-0006351)	TRANSCRIPTION__DNA-DEPENDENT(GO-0006351)		83	0.5165351	1.418757	0.011976048	0.111091524	1.0	7987	tags=36%, list=21%, signal=46%
CELLULAR_RESPONSE_TO_TOPOLOGICALLY_INCORRECT_PROTEIN(GO-0035967)	CELLULAR_RESPONSE_TO_TOPOLOGICALLY_INCORRECT_PROTEIN(GO-0035967)		29	0.6180075	1.4181223	0.04526749	0.1112627	1.0	13385	tags=83%, list=35%, signal=127%
CELL_PROJECTION_ORGANIZATION(GO-0030030)	CELL_PROJECTION_ORGANIZATION(GO-0030030)		183	0.46739194	1.4144684	0.002105263	0.11402835	1.0	6941	tags=31%, list=18%, signal=37%
POSITIVE_REGULATION_OF_ION_TRANSPORT(GO-0043270)	POSITIVE_REGULATION_OF_ION_TRANSPORT(GO-0043270)		25	0.62697005	1.4131442	0.06666667	0.11480521	1.0	8273	tags=44%, list=22%, signal=56%
ENDOTHELIUM_DEVELOPMENT(GO-0003158)	ENDOTHELIUM_DEVELOPMENT(GO-0003158)		16	0.681089	1.4129727	0.06369427	0.11455815	1.0	6078	tags=44%, list=16%, signal=52%
NEGATIVE_REGULATION_OF_CANONICAL_WNT_RECEPTOR_SIGNALING_PATHWAY(GO-0090090)	NEGATIVE_REGULATION_OF_CANONICAL_WNT_RECEPTOR_SIGNALING_PATHWAY(GO-0090090)		36	0.5773478	1.4112648	0.035940804	0.11566769	1.0	9024	tags=67%, list=24%, signal=87%
POSITIVE_REGULATION_OF_INNATE_IMMUNE_RESPONSE(GO-0045089)	POSITIVE_REGULATION_OF_INNATE_IMMUNE_RESPONSE(GO-0045089)		73	0.52010477	1.410202	0.008163265	0.11626665	1.0	8595	tags=33%, list=22%, signal=42%
PHOSPHATE-CONTAINING_COMPOUND_METABOLIC_PROCESS(GO-0006796)	PHOSPHATE-CONTAINING_COMPOUND_METABOLIC_PROCESS(GO-0006796)		301	0.4435265	1.4098729	0.0	0.1160359	1.0	8886	tags=31%, list=23%, signal=40%
NOTCH_SIGNALING_PATHWAY(GO-0007219)	NOTCH_SIGNALING_PATHWAY(GO-0007219)		18	0.6686096	1.4094737	0.062240664	0.11594041	1.0	7579	tags=44%, list=20%, signal=55%
REGULATION_OF_ACTIN_CYTOSKELETON_ORGANIZATION(GO-0032956)	REGULATION_OF_ACTIN_CYTOSKELETON_ORGANIZATION(GO-0032956)		45	0.5615987	1.4093424	0.049689442	0.11564659	1.0	8098	tags=42%, list=21%, signal=53%
ACTIVATION_OF_SIGNALING_PROTEIN_ACTIVITY_INVOLVED_IN_UNFOLDED_PROTEIN_RESPONSE(GO-0006987)	ACTIVATION_OF_SIGNALING_PROTEIN_ACTIVITY_INVOLVED_IN_UNFOLDED_PROTEIN_RESPONSE(GO-0006987)		25	0.61699265	1.4080561	0.054507338	0.11623816	1.0	13385	tags=84%, list=35%, signal=129%
POSITIVE_REGULATION_OF_TUMOR_NECROSIS_FACTOR_PRODUCTION(GO-0032760)	POSITIVE_REGULATION_OF_TUMOR_NECROSIS_FACTOR_PRODUCTION(GO-0032760)		16	0.67858833	1.4078932	0.071283095	0.115972824	1.0	7123	tags=38%, list=19%, signal=46%
POSITIVE_REGULATION_OF_INTERFERON-GAMMA_PRODUCTION(GO-0032729)	POSITIVE_REGULATION_OF_INTERFERON-GAMMA_PRODUCTION(GO-0032729)		16	0.68852264	1.406837	0.06680162	0.11645383	1.0	5318	tags=31%, list=14%, signal=36%
REGULATION_OF_PROTEIN_COMPLEX_ASSEMBLY(GO-0043254)	REGULATION_OF_PROTEIN_COMPLEX_ASSEMBLY(GO-0043254)		51	0.54822963	1.4068071	0.02783726	0.116078615	1.0	7676	tags=33%, list=20%, signal=42%
PHOSPHORYLATION(GO-0016310)	PHOSPHORYLATION(GO-0016310)		268	0.44829288	1.4051645	0.0	0.11723085	1.0	8886	tags=32%, list=23%, signal=41%
POSITIVE_REGULATION_OF_PEPTIDYL-TYROSINE_PHOSPHORYLATION(GO-0050731)	POSITIVE_REGULATION_OF_PEPTIDYL-TYROSINE_PHOSPHORYLATION(GO-0050731)		60	0.53054297	1.4039253	0.025806451	0.11794083	1.0	5993	tags=37%, list=16%, signal=43%
POSITIVE_REGULATION_OF_BINDING(GO-0051099)	POSITIVE_REGULATION_OF_BINDING(GO-0051099)		25	0.6183821	1.4018838	0.06225681	0.119600624	1.0	6916	tags=52%, list=18%, signal=63%
EPITHELIAL_TO_MESENCHYMAL_TRANSITION(GO-0001837)	EPITHELIAL_TO_MESENCHYMAL_TRANSITION(GO-0001837)		19	0.65630555	1.4004378	0.060344826	0.12053871	1.0	5926	tags=37%, list=15%, signal=44%
CYTOSKELETON_ORGANIZATION(GO-0007010)	CYTOSKELETON_ORGANIZATION(GO-0007010)		106	0.49378595	1.4003954	0.0102459015	0.120143145	1.0	7335	tags=31%, list=19%, signal=38%
GLAND_DEVELOPMENT(GO-0048732)	GLAND_DEVELOPMENT(GO-0048732)		41	0.5711801	1.4000267	0.042682927	0.12014707	1.0	7579	tags=51%, list=20%, signal=64%
PALATE_DEVELOPMENT(GO-0060021)	PALATE_DEVELOPMENT(GO-0060021)		21	0.63263375	1.3985599	0.073068894	0.121030904	1.0	6885	tags=48%, list=18%, signal=58%
POSITIVE_REGULATION_OF_TRANSFERASE_ACTIVITY(GO-0051347)	POSITIVE_REGULATION_OF_TRANSFERASE_ACTIVITY(GO-0051347)		189	0.46366167	1.397051	0.0023310024	0.12202529	1.0	6934	tags=25%, list=18%, signal=30%
RECEPTOR-MEDIATED_ENDOCYTOSIS(GO-0006898)	RECEPTOR-MEDIATED_ENDOCYTOSIS(GO-0006898)		42	0.5600248	1.3960508	0.03177966	0.12259188	1.0	9252	tags=45%, list=24%, signal=60%
INFLAMMATORY_RESPONSE(GO-0006954)	INFLAMMATORY_RESPONSE(GO-0006954)		140	0.4760804	1.395339	0.004237288	0.122902624	1.0	6853	tags=34%, list=18%, signal=41%
NERVOUS_SYSTEM_DEVELOPMENT(GO-0007399)	NERVOUS_SYSTEM_DEVELOPMENT(GO-0007399)		349	0.435816	1.3949169	0.0	0.1228108	1.0	7738	tags=33%, list=20%, signal=41%
POSITIVE_REGULATION_OF_SMOOTH_MUSCLE_CELL_PROLIFERATION(GO-0048661)	POSITIVE_REGULATION_OF_SMOOTH_MUSCLE_CELL_PROLIFERATION(GO-0048661)		16	0.67105216	1.393117	0.06437768	0.12405579	1.0	8027	tags=63%, list=21%, signal=79%
REGULATION_OF_SMOOTH_MUSCLE_CELL_MIGRATION(GO-0014910)	REGULATION_OF_SMOOTH_MUSCLE_CELL_MIGRATION(GO-0014910)		16	0.6847323	1.392922	0.08778626	0.12378848	1.0	7321	tags=56%, list=19%, signal=70%
SKELETAL_MUSCLE_TISSUE_DEVELOPMENT(GO-0007519)	SKELETAL_MUSCLE_TISSUE_DEVELOPMENT(GO-0007519)		33	0.5846299	1.3918694	0.045360826	0.12429345	1.0	5697	tags=33%, list=15%, signal=39%
CELLULAR_RESPONSE_TO_ORGANIC_SUBSTANCE(GO-0071310)	CELLULAR_RESPONSE_TO_ORGANIC_SUBSTANCE(GO-0071310)		388	0.4344874	1.3914207	0.0	0.124358036	1.0	7773	tags=33%, list=20%, signal=41%
SMALL_GTPASE_MEDIATED_SIGNAL_TRANSDUCTION(GO-0007264)	SMALL_GTPASE_MEDIATED_SIGNAL_TRANSDUCTION(GO-0007264)		71	0.51583314	1.391291	0.015414258	0.12406858	1.0	7383	tags=28%, list=19%, signal=35%
POSITIVE_REGULATION_OF_CATALYTIC_ACTIVITY(GO-0043085)	POSITIVE_REGULATION_OF_CATALYTIC_ACTIVITY(GO-0043085)		382	0.43356112	1.3912082	0.0	0.12373206	1.0	7024	tags=26%, list=18%, signal=31%
POTASSIUM_ION_TRANSPORT(GO-0006813)	POTASSIUM_ION_TRANSPORT(GO-0006813)		24	0.6273941	1.3905737	0.073839664	0.12400645	1.0	6669	tags=46%, list=17%, signal=55%
NEGATIVE_REGULATION_OF_CELLULAR_PROTEIN_METABOLIC_PROCESS(GO-0032269)	NEGATIVE_REGULATION_OF_CELLULAR_PROTEIN_METABOLIC_PROCESS(GO-0032269)		76	0.5108405	1.3901267	0.022177419	0.12395421	1.0	6680	tags=32%, list=17%, signal=38%
EMBRYONIC_SKELETAL_SYSTEM_DEVELOPMENT(GO-0048706)	EMBRYONIC_SKELETAL_SYSTEM_DEVELOPMENT(GO-0048706)		18	0.6522847	1.3899308	0.08506224	0.12371327	1.0	6428	tags=44%, list=17%, signal=53%
NEURON_PROJECTION_DEVELOPMENT(GO-0031175)	NEURON_PROJECTION_DEVELOPMENT(GO-0031175)		152	0.46709087	1.3898892	0.0065789474	0.12334677	1.0	7725	tags=35%, list=20%, signal=44%
REGULATION_OF_IMMUNE_SYSTEM_PROCESS(GO-0002682)	REGULATION_OF_IMMUNE_SYSTEM_PROCESS(GO-0002682)		337	0.43709633	1.3888392	0.0	0.12383553	1.0	7781	tags=32%, list=20%, signal=40%
REGULATION_OF_MUSCLE_CONTRACTION(GO-0006937)	REGULATION_OF_MUSCLE_CONTRACTION(GO-0006937)		39	0.5667698	1.3885902	0.034412954	0.12364978	1.0	6079	tags=38%, list=16%, signal=46%
CHORDATE_EMBRYONIC_DEVELOPMENT(GO-0043009)	CHORDATE_EMBRYONIC_DEVELOPMENT(GO-0043009)		52	0.5353455	1.3859462	0.023060797	0.12552969	1.0	7573	tags=46%, list=20%, signal=57%
REGULATION_OF_PROTEOLYSIS(GO-0030162)	REGULATION_OF_PROTEOLYSIS(GO-0030162)		42	0.55428433	1.3832119	0.04140787	0.12767304	1.0	7633	tags=31%, list=20%, signal=39%
RESPONSE_TO_TYPE_I_INTERFERON(GO-0034340)	RESPONSE_TO_TYPE_I_INTERFERON(GO-0034340)		23	0.61276925	1.3822598	0.064257026	0.12813203	1.0	8045	tags=57%, list=21%, signal=72%
SYNAPSE_ORGANIZATION(GO-0050808)	SYNAPSE_ORGANIZATION(GO-0050808)		16	0.66369206	1.3821368	0.07333333	0.12781186	1.0	8557	tags=50%, list=22%, signal=64%
POSITIVE_REGULATION_OF_NITRIC_OXIDE_BIOSYNTHETIC_PROCESS(GO-0045429)	POSITIVE_REGULATION_OF_NITRIC_OXIDE_BIOSYNTHETIC_PROCESS(GO-0045429)		15	0.6717888	1.3819842	0.07531381	0.12752223	1.0	8677	tags=53%, list=23%, signal=69%
RESPONSE_TO_HYPOXIA(GO-0001666)	RESPONSE_TO_HYPOXIA(GO-0001666)		51	0.5362148	1.3815266	0.038854804	0.12754081	1.0	7514	tags=47%, list=20%, signal=58%
POSITIVE_REGULATION_OF_PROTEIN_CATABOLIC_PROCESS(GO-0045732)	POSITIVE_REGULATION_OF_PROTEIN_CATABOLIC_PROCESS(GO-0045732)		24	0.60295665	1.3804963	0.071278825	0.12818293	1.0	8876	tags=50%, list=23%, signal=65%
POSITIVE_REGULATION_OF_HYDROLASE_ACTIVITY(GO-0051345)	POSITIVE_REGULATION_OF_HYDROLASE_ACTIVITY(GO-0051345)		211	0.44550237	1.3797549	0.0021097045	0.12838933	1.0	6713	tags=25%, list=18%, signal=30%
REGULATION_OF_BLOOD_PRESSURE(GO-0008217)	REGULATION_OF_BLOOD_PRESSURE(GO-0008217)		52	0.53720045	1.3792149	0.032051284	0.1284904	1.0	6321	tags=38%, list=17%, signal=46%
POSITIVE_REGULATION_OF_IMMUNE_SYSTEM_PROCESS(GO-0002684)	POSITIVE_REGULATION_OF_IMMUNE_SYSTEM_PROCESS(GO-0002684)		232	0.44491786	1.3787863	0.0040816325	0.12847371	1.0	7199	tags=30%, list=19%, signal=36%
NEURON_PROJECTION_MORPHOGENESIS(GO-0048812)	NEURON_PROJECTION_MORPHOGENESIS(GO-0048812)		145	0.46111408	1.3785759	0.016771488	0.12819746	1.0	8564	tags=40%, list=22%, signal=51%
FOREBRAIN_DEVELOPMENT(GO-0030900)	FOREBRAIN_DEVELOPMENT(GO-0030900)		44	0.54451525	1.3782152	0.034764826	0.12808006	1.0	7484	tags=43%, list=20%, signal=54%
PROTEIN_PHOSPHORYLATION(GO-0006468)	PROTEIN_PHOSPHORYLATION(GO-0006468)		242	0.44578475	1.3765773	0.0021834061	0.12928209	1.0	8886	tags=33%, list=23%, signal=43%
VASCULAR_ENDOTHELIAL_GROWTH_FACTOR_RECEPTOR_SIGNALING_PATHWAY(GO-0048010)	VASCULAR_ENDOTHELIAL_GROWTH_FACTOR_RECEPTOR_SIGNALING_PATHWAY(GO-0048010)		15	0.68806857	1.3761557	0.07113821	0.12920415	1.0	7099	tags=53%, list=19%, signal=65%
ACTIVATION_OF_PROTEIN_KINASE_ACTIVITY(GO-0032147)	ACTIVATION_OF_PROTEIN_KINASE_ACTIVITY(GO-0032147)		106	0.48852792	1.3759345	0.013043478	0.1289821	1.0	9327	tags=35%, list=24%, signal=46%
ATP_CATABOLIC_PROCESS(GO-0006200)	ATP_CATABOLIC_PROCESS(GO-0006200)		31	0.59209394	1.3754702	0.06276151	0.12903528	1.0	6840	tags=23%, list=18%, signal=27%
COMPLEMENT_ACTIVATION(GO-0006956)	COMPLEMENT_ACTIVATION(GO-0006956)		15	0.6713395	1.3741462	0.078891255	0.12986124	1.0	11223	tags=87%, list=29%, signal=123%
CELL_CHEMOTAXIS(GO-0060326)	CELL_CHEMOTAXIS(GO-0060326)		51	0.5297317	1.373721	0.040598292	0.12984669	1.0	7099	tags=45%, list=19%, signal=55%
POSITIVE_REGULATION_OF_CELL_PROLIFERATION(GO-0008284)	POSITIVE_REGULATION_OF_CELL_PROLIFERATION(GO-0008284)		221	0.44851342	1.3736005	0.0	0.12956874	1.0	6972	tags=34%, list=18%, signal=41%
PURINE_NUCLEOTIDE_CATABOLIC_PROCESS(GO-0006195)	PURINE_NUCLEOTIDE_CATABOLIC_PROCESS(GO-0006195)		75	0.5024917	1.3713568	0.025	0.13139793	1.0	7250	tags=23%, list=19%, signal=28%
REGULATION_OF_PROTEIN_BINDING(GO-0043393)	REGULATION_OF_PROTEIN_BINDING(GO-0043393)		37	0.561382	1.3697712	0.065737054	0.1324529	1.0	7579	tags=38%, list=20%, signal=47%
TRANSCRIPTION_FROM_RNA_POLYMERASE_II_PROMOTER(GO-0006366)	TRANSCRIPTION_FROM_RNA_POLYMERASE_II_PROMOTER(GO-0006366)		62	0.51792336	1.3677685	0.04710921	0.13404669	1.0	8282	tags=40%, list=22%, signal=51%
NEGATIVE_REGULATION_OF_PROTEIN_BINDING(GO-0032091)	NEGATIVE_REGULATION_OF_PROTEIN_BINDING(GO-0032091)		18	0.645098	1.3655589	0.08492569	0.13597092	1.0	7573	tags=39%, list=20%, signal=48%
MYELOID_CELL_DIFFERENTIATION(GO-0030099)	MYELOID_CELL_DIFFERENTIATION(GO-0030099)		38	0.5511756	1.3639724	0.04106776	0.13720559	1.0	7514	tags=39%, list=20%, signal=49%
NEGATIVE_REGULATION_OF_PROTEIN_SERINE-THREONINE_KINASE_ACTIVITY(GO-0071901)	NEGATIVE_REGULATION_OF_PROTEIN_SERINE-THREONINE_KINASE_ACTIVITY(GO-0071901)		33	0.57764953	1.3636601	0.056133058	0.13709985	1.0	7987	tags=42%, list=21%, signal=54%
TISSUE_HOMEOSTASIS(GO-0001894)	TISSUE_HOMEOSTASIS(GO-0001894)		17	0.65631676	1.3621713	0.09631147	0.13804603	1.0	5232	tags=24%, list=14%, signal=27%
TRIF-DEPENDENT_TOLL-LIKE_RECEPTOR_SIGNALING_PATHWAY(GO-0035666)	TRIF-DEPENDENT_TOLL-LIKE_RECEPTOR_SIGNALING_PATHWAY(GO-0035666)		47	0.5327422	1.3608959	0.04411765	0.13894677	1.0	12086	tags=57%, list=32%, signal=84%
RESPONSE_TO_TUMOR_NECROSIS_FACTOR(GO-0034612)	RESPONSE_TO_TUMOR_NECROSIS_FACTOR(GO-0034612)		40	0.5555339	1.3585892	0.06613226	0.14091547	1.0	5876	tags=33%, list=15%, signal=38%
AXONOGENESIS(GO-0007409)	AXONOGENESIS(GO-0007409)		138	0.46420172	1.3563488	0.016806724	0.14266607	1.0	7725	tags=36%, list=20%, signal=44%
CELLULAR_RESPONSE_TO_TUMOR_NECROSIS_FACTOR(GO-0071356)	CELLULAR_RESPONSE_TO_TUMOR_NECROSIS_FACTOR(GO-0071356)		28	0.5873332	1.3557742	0.073839664	0.14285415	1.0	5876	tags=39%, list=15%, signal=46%
REGULATION_OF_PEPTIDYL-TYROSINE_PHOSPHORYLATION(GO-0050730)	REGULATION_OF_PEPTIDYL-TYROSINE_PHOSPHORYLATION(GO-0050730)		69	0.5027312	1.3551234	0.0385439	0.14302401	1.0	5993	tags=32%, list=16%, signal=38%
TOLL-LIKE_RECEPTOR_3_SIGNALING_PATHWAY(GO-0034138)	TOLL-LIKE_RECEPTOR_3_SIGNALING_PATHWAY(GO-0034138)		47	0.5327422	1.3512964	0.049079753	0.14668754	1.0	12086	tags=57%, list=32%, signal=84%
REGULATION_OF_EPITHELIAL_TO_MESENCHYMAL_TRANSITION(GO-0010717)	REGULATION_OF_EPITHELIAL_TO_MESENCHYMAL_TRANSITION(GO-0010717)		22	0.6188678	1.3511133	0.08146639	0.14641121	1.0	6532	tags=45%, list=17%, signal=55%
CELL_JUNCTION_ASSEMBLY(GO-0034329)	CELL_JUNCTION_ASSEMBLY(GO-0034329)		42	0.5428191	1.3506734	0.051502146	0.146414	1.0	8344	tags=40%, list=22%, signal=52%
SENSORY_PERCEPTION_OF_SOUND(GO-0007605)	SENSORY_PERCEPTION_OF_SOUND(GO-0007605)		24	0.60443074	1.3482629	0.09146342	0.14827143	1.0	6885	tags=25%, list=18%, signal=30%
BRAIN_DEVELOPMENT(GO-0007420)	BRAIN_DEVELOPMENT(GO-0007420)		58	0.5048524	1.3469332	0.050847456	0.14929086	1.0	8339	tags=43%, list=22%, signal=55%
NEGATIVE_REGULATION_OF_IMMUNE_RESPONSE(GO-0050777)	NEGATIVE_REGULATION_OF_IMMUNE_RESPONSE(GO-0050777)		17	0.66042036	1.3467163	0.0997921	0.14905573	1.0	4824	tags=35%, list=13%, signal=40%
NEGATIVE_REGULATION_OF_LIPID_TRANSPORT(GO-0032369)	NEGATIVE_REGULATION_OF_LIPID_TRANSPORT(GO-0032369)		17	0.64085186	1.345203	0.0831643	0.15010025	1.0	5378	tags=35%, list=14%, signal=41%
ADHERENS_JUNCTION_ORGANIZATION(GO-0034332)	ADHERENS_JUNCTION_ORGANIZATION(GO-0034332)		16	0.65291053	1.3448973	0.09638554	0.14991999	1.0	7994	tags=44%, list=21%, signal=55%
ENDOCYTOSIS(GO-0006897)	ENDOCYTOSIS(GO-0006897)		65	0.5081308	1.342223	0.044487428	0.1524654	1.0	8417	tags=37%, list=22%, signal=47%
RESPONSE_TO_UNFOLDED_PROTEIN(GO-0006986)	RESPONSE_TO_UNFOLDED_PROTEIN(GO-0006986)		35	0.5605776	1.341092	0.061349694	0.15344074	1.0	12050	tags=60%, list=31%, signal=87%
NUCLEOSIDE_TRIPHOSPHATE_CATABOLIC_PROCESS(GO-0009143)	NUCLEOSIDE_TRIPHOSPHATE_CATABOLIC_PROCESS(GO-0009143)		63	0.5030736	1.3400837	0.039583333	0.15423381	1.0	7250	tags=22%, list=19%, signal=27%
PLATELET_DEGRANULATION(GO-0002576)	PLATELET_DEGRANULATION(GO-0002576)		64	0.501617	1.3399785	0.055084746	0.1539243	1.0	8485	tags=52%, list=22%, signal=66%
REGULATION_OF_MAPK_CASCADE(GO-0043408)	REGULATION_OF_MAPK_CASCADE(GO-0043408)		111	0.4642607	1.3387313	0.009881423	0.15472199	1.0	7103	tags=29%, list=19%, signal=35%
REGULATION_OF_CYTOSKELETON_ORGANIZATION(GO-0051493)	REGULATION_OF_CYTOSKELETON_ORGANIZATION(GO-0051493)		57	0.5123653	1.338211	0.037894737	0.15485811	1.0	8098	tags=39%, list=21%, signal=49%
RESPONSE_TO_ENDOPLASMIC_RETICULUM_STRESS(GO-0034976)	RESPONSE_TO_ENDOPLASMIC_RETICULUM_STRESS(GO-0034976)		31	0.57274187	1.3381009	0.08387097	0.15454695	1.0	13385	tags=74%, list=35%, signal=114%
NUCLEOTIDE_METABOLIC_PROCESS(GO-0009117)	NUCLEOTIDE_METABOLIC_PROCESS(GO-0009117)		129	0.45773947	1.338002	0.010373444	0.15422124	1.0	7271	tags=22%, list=19%, signal=27%
DIGESTIVE_TRACT_DEVELOPMENT(GO-0048565)	DIGESTIVE_TRACT_DEVELOPMENT(GO-0048565)		23	0.5934063	1.3377749	0.07755102	0.15400809	1.0	6899	tags=57%, list=18%, signal=69%
CARDIAC_SEPTUM_DEVELOPMENT(GO-0003279)	CARDIAC_SEPTUM_DEVELOPMENT(GO-0003279)		22	0.60066646	1.3369626	0.0927835	0.15438615	1.0	6613	tags=55%, list=17%, signal=66%
POSITIVE_REGULATION_OF_EPITHELIAL_CELL_PROLIFERATION(GO-0050679)	POSITIVE_REGULATION_OF_EPITHELIAL_CELL_PROLIFERATION(GO-0050679)		47	0.5251173	1.3357	0.07112971	0.15530701	1.0	7622	tags=40%, list=20%, signal=50%
NEGATIVE_REGULATION_OF_APOPTOTIC_PROCESS(GO-0043066)	NEGATIVE_REGULATION_OF_APOPTOTIC_PROCESS(GO-0043066)		221	0.43383908	1.3351959	0.014492754	0.1553888	1.0	7622	tags=32%, list=20%, signal=39%
CELL_FATE_COMMITMENT(GO-0045165)	CELL_FATE_COMMITMENT(GO-0045165)		35	0.5581602	1.3342052	0.075431034	0.15587537	1.0	5484	tags=37%, list=14%, signal=43%
REGULATION_OF_STRIATED_MUSCLE_TISSUE_DEVELOPMENT(GO-0016202)	REGULATION_OF_STRIATED_MUSCLE_TISSUE_DEVELOPMENT(GO-0016202)		31	0.5655936	1.3340144	0.0875	0.1556339	1.0	5926	tags=42%, list=15%, signal=50%
CELL-CELL_ADHESION(GO-0016337)	CELL-CELL_ADHESION(GO-0016337)		55	0.51288664	1.3337098	0.04828974	0.15554567	1.0	6080	tags=36%, list=16%, signal=43%
NEGATIVE_REGULATION_OF_MAP_KINASE_ACTIVITY(GO-0043407)	NEGATIVE_REGULATION_OF_MAP_KINASE_ACTIVITY(GO-0043407)		23	0.6082299	1.333649	0.10548523	0.15514849	1.0	7712	tags=39%, list=20%, signal=49%
PROSTANOID_METABOLIC_PROCESS(GO-0006692)	PROSTANOID_METABOLIC_PROCESS(GO-0006692)		20	0.61166495	1.3314985	0.112676054	0.1570389	1.0	7912	tags=50%, list=21%, signal=63%
REGULATION_OF_SMALL_GTPASE_MEDIATED_SIGNAL_TRANSDUCTION(GO-0051056)	REGULATION_OF_SMALL_GTPASE_MEDIATED_SIGNAL_TRANSDUCTION(GO-0051056)		66	0.49112624	1.3302656	0.035051547	0.15795496	1.0	9329	tags=39%, list=24%, signal=52%
NEGATIVE_REGULATION_OF_PROGRAMMED_CELL_DEATH(GO-0043069)	NEGATIVE_REGULATION_OF_PROGRAMMED_CELL_DEATH(GO-0043069)		221	0.43383908	1.3271348	0.010729614	0.16100776	1.0	7622	tags=32%, list=20%, signal=39%
TYPE_I_INTERFERON-MEDIATED_SIGNALING_PATHWAY(GO-0060337)	TYPE_I_INTERFERON-MEDIATED_SIGNALING_PATHWAY(GO-0060337)		22	0.5984112	1.3262494	0.1054614	0.16160846	1.0	8045	tags=55%, list=21%, signal=69%
VESICLE-MEDIATED_TRANSPORT(GO-0016192)	VESICLE-MEDIATED_TRANSPORT(GO-0016192)		161	0.44584486	1.3254131	0.008888889	0.16213149	1.0	8485	tags=39%, list=22%, signal=49%
NEGATIVE_REGULATION_OF_WNT_RECEPTOR_SIGNALING_PATHWAY(GO-0030178)	NEGATIVE_REGULATION_OF_WNT_RECEPTOR_SIGNALING_PATHWAY(GO-0030178)		46	0.5234503	1.3249363	0.059670784	0.16221802	1.0	9296	tags=59%, list=24%, signal=77%
NEGATIVE_REGULATION_OF_CELL_DEATH(GO-0060548)	NEGATIVE_REGULATION_OF_CELL_DEATH(GO-0060548)		226	0.4312816	1.3248997	0.008928572	0.16183479	1.0	7622	tags=31%, list=20%, signal=39%
SPERMATOGENESIS(GO-0007283)	SPERMATOGENESIS(GO-0007283)		22	0.59752756	1.3235589	0.10772358	0.16293286	1.0	5484	tags=27%, list=14%, signal=32%
NEGATIVE_REGULATION_OF_CELL_ADHESION(GO-0007162)	NEGATIVE_REGULATION_OF_CELL_ADHESION(GO-0007162)		34	0.55417925	1.3225394	0.06415929	0.1634514	1.0	6424	tags=35%, list=17%, signal=42%
REGULATION_OF_CELLULAR_LOCALIZATION(GO-0060341)	REGULATION_OF_CELLULAR_LOCALIZATION(GO-0060341)		200	0.4308987	1.3193153	0.014553014	0.16658635	1.0	7699	tags=29%, list=20%, signal=36%
SECRETION_BY_CELL(GO-0032940)	SECRETION_BY_CELL(GO-0032940)		111	0.45917183	1.3191524	0.02838428	0.16629559	1.0	6916	tags=35%, list=18%, signal=43%
CELL_ACTIVATION(GO-0001775)	CELL_ACTIVATION(GO-0001775)		200	0.42904168	1.3173424	0.010869565	0.16791216	1.0	8504	tags=40%, list=22%, signal=51%
PLATELET_ACTIVATION(GO-0030168)	PLATELET_ACTIVATION(GO-0030168)		135	0.4525587	1.3151828	0.02396514	0.16981299	1.0	8497	tags=41%, list=22%, signal=52%
NEGATIVE_REGULATION_OF_G-PROTEIN_COUPLED_RECEPTOR_PROTEIN_SIGNALING_PATHWAY(GO-0045744)	NEGATIVE_REGULATION_OF_G-PROTEIN_COUPLED_RECEPTOR_PROTEIN_SIGNALING_PATHWAY(GO-0045744)		15	0.64848715	1.3150425	0.13469388	0.169545	1.0	10854	tags=73%, list=28%, signal=102%
REGULATION_OF_LIPID_METABOLIC_PROCESS(GO-0019216)	REGULATION_OF_LIPID_METABOLIC_PROCESS(GO-0019216)		96	0.46366867	1.3137673	0.03968254	0.17060737	1.0	6972	tags=30%, list=18%, signal=37%
REGULATION_OF_BMP_SIGNALING_PATHWAY(GO-0030510)	REGULATION_OF_BMP_SIGNALING_PATHWAY(GO-0030510)		17	0.6358183	1.3135508	0.121703856	0.17043993	1.0	7027	tags=65%, list=18%, signal=79%
CELL_CYCLE_ARREST(GO-0007050)	CELL_CYCLE_ARREST(GO-0007050)		50	0.52250785	1.3115959	0.07385229	0.17218606	1.0	6899	tags=32%, list=18%, signal=39%
TRANSMEMBRANE_RECEPTOR_PROTEIN_SERINE-THREONINE_KINASE_SIGNALING_PATHWAY(GO-0007178)	TRANSMEMBRANE_RECEPTOR_PROTEIN_SERINE-THREONINE_KINASE_SIGNALING_PATHWAY(GO-0007178)		50	0.5045934	1.3113772	0.05252101	0.17205028	1.0	7027	tags=52%, list=18%, signal=64%
PROTEIN_LOCALIZATION(GO-0008104)	PROTEIN_LOCALIZATION(GO-0008104)		159	0.43463787	1.3109411	0.010526316	0.17209172	1.0	9316	tags=36%, list=24%, signal=48%
NEGATIVE_REGULATION_OF_CELL_CYCLE(GO-0045786)	NEGATIVE_REGULATION_OF_CELL_CYCLE(GO-0045786)		71	0.47936013	1.3102727	0.04158004	0.17238472	1.0	8886	tags=41%, list=23%, signal=53%
ANTI-APOPTOSIS(GO-0006916)	ANTI-APOPTOSIS(GO-0006916)		98	0.46083537	1.3087529	0.04158004	0.1736064	1.0	8181	tags=36%, list=21%, signal=45%
REGULATION_OF_PROTEIN_TYROSINE_KINASE_ACTIVITY(GO-0061097)	REGULATION_OF_PROTEIN_TYROSINE_KINASE_ACTIVITY(GO-0061097)		17	0.6306932	1.3053133	0.13186814	0.1772674	1.0	6222	tags=29%, list=16%, signal=35%
POSITIVE_REGULATION_OF_ERK1_AND_ERK2_CASCADE(GO-0070374)	POSITIVE_REGULATION_OF_ERK1_AND_ERK2_CASCADE(GO-0070374)		39	0.5257505	1.303491	0.063025214	0.17894551	1.0	5896	tags=31%, list=15%, signal=36%
RESPONSE_TO_CALCIUM_ION(GO-0051592)	RESPONSE_TO_CALCIUM_ION(GO-0051592)		30	0.56081694	1.3032259	0.09108911	0.17880899	1.0	6680	tags=47%, list=17%, signal=56%
POSITIVE_REGULATION_OF_CELL_CYCLE_PROCESS(GO-0090068)	POSITIVE_REGULATION_OF_CELL_CYCLE_PROCESS(GO-0090068)		50	0.50923294	1.301515	0.07032967	0.18024124	1.0	7286	tags=36%, list=19%, signal=44%
POSITIVE_REGULATION_OF_NEUROGENESIS(GO-0050769)	POSITIVE_REGULATION_OF_NEUROGENESIS(GO-0050769)		23	0.57866406	1.3011701	0.11111111	0.18022005	1.0	11087	tags=65%, list=29%, signal=92%
RESPONSE_TO_GROWTH_FACTOR_STIMULUS(GO-0070848)	RESPONSE_TO_GROWTH_FACTOR_STIMULUS(GO-0070848)		118	0.44959703	1.2990588	0.038539555	0.18236057	1.0	7355	tags=30%, list=19%, signal=37%
SKELETAL_SYSTEM_DEVELOPMENT(GO-0001501)	SKELETAL_SYSTEM_DEVELOPMENT(GO-0001501)		104	0.45105433	1.2982775	0.026584867	0.1828317	1.0	7569	tags=44%, list=20%, signal=55%
RESPONSE_TO_DRUG(GO-0042493)	RESPONSE_TO_DRUG(GO-0042493)		55	0.4969689	1.2960238	0.07883818	0.1850807	1.0	5896	tags=33%, list=15%, signal=39%
CELL-CELL_SIGNALING(GO-0007267)	CELL-CELL_SIGNALING(GO-0007267)		274	0.41816062	1.2958453	0.006756757	0.1848497	1.0	6702	tags=31%, list=18%, signal=37%
NUCLEOTIDE-BINDING_DOMAIN__LEUCINE_RICH_REPEAT_CONTAINING_RECEPTOR_SIGNALING_PATHWAY(GO-0035872)	NUCLEOTIDE-BINDING_DOMAIN__LEUCINE_RICH_REPEAT_CONTAINING_RECEPTOR_SIGNALING_PATHWAY(GO-0035872)		28	0.55625933	1.2939782	0.0955414	0.1865509	1.0	8595	tags=36%, list=22%, signal=46%
EMBRYONIC_ORGAN_DEVELOPMENT(GO-0048568)	EMBRYONIC_ORGAN_DEVELOPMENT(GO-0048568)		45	0.5202587	1.293917	0.07302231	0.18611984	1.0	6899	tags=40%, list=18%, signal=49%
POSITIVE_REGULATION_OF_CELL_ADHESION(GO-0045785)	POSITIVE_REGULATION_OF_CELL_ADHESION(GO-0045785)		45	0.51885396	1.2935479	0.084886126	0.18611766	1.0	7677	tags=53%, list=20%, signal=67%
ADULT_BEHAVIOR(GO-0030534)	ADULT_BEHAVIOR(GO-0030534)		19	0.6075622	1.2932721	0.13293651	0.18596573	1.0	6584	tags=26%, list=17%, signal=32%
POSITIVE_REGULATION_OF_OXIDOREDUCTASE_ACTIVITY(GO-0051353)	POSITIVE_REGULATION_OF_OXIDOREDUCTASE_ACTIVITY(GO-0051353)		24	0.57147044	1.2917941	0.10309278	0.18729319	1.0	9484	tags=58%, list=25%, signal=78%
G1_PHASE_OF_MITOTIC_CELL_CYCLE(GO-0000080)	G1_PHASE_OF_MITOTIC_CELL_CYCLE(GO-0000080)		16	0.6223678	1.29091	0.13518886	0.1877979	1.0	9384	tags=50%, list=25%, signal=66%
REGULATION_OF_SYSTEMIC_ARTERIAL_BLOOD_PRESSURE(GO-0003073)	REGULATION_OF_SYSTEMIC_ARTERIAL_BLOOD_PRESSURE(GO-0003073)		26	0.5636597	1.2853538	0.128	0.19388604	1.0	9427	tags=62%, list=25%, signal=82%
ACTIVATION_OF_MAPK_ACTIVITY(GO-0000187)	ACTIVATION_OF_MAPK_ACTIVITY(GO-0000187)		55	0.4852974	1.2815565	0.08939709	0.19826923	1.0	5487	tags=16%, list=14%, signal=19%
CELLULAR_PROTEIN_LOCALIZATION(GO-0034613)	CELLULAR_PROTEIN_LOCALIZATION(GO-0034613)		116	0.44494224	1.28123	0.051282052	0.19829203	1.0	7725	tags=31%, list=20%, signal=39%
PROSTAGLANDIN_METABOLIC_PROCESS(GO-0006693)	PROSTAGLANDIN_METABOLIC_PROCESS(GO-0006693)		15	0.63872266	1.2809936	0.18110237	0.19802468	1.0	7912	tags=53%, list=21%, signal=67%
POSITIVE_REGULATION_OF_PROTEIN_COMPLEX_ASSEMBLY(GO-0031334)	POSITIVE_REGULATION_OF_PROTEIN_COMPLEX_ASSEMBLY(GO-0031334)		32	0.54060215	1.2781041	0.11618257	0.20112845	1.0	5685	tags=22%, list=15%, signal=26%
GLUCOSE_METABOLIC_PROCESS(GO-0006006)	GLUCOSE_METABOLIC_PROCESS(GO-0006006)		48	0.50464803	1.2757245	0.097363085	0.20368975	1.0	8420	tags=29%, list=22%, signal=37%
NEGATIVE_REGULATION_OF_PROTEIN_COMPLEX_ASSEMBLY(GO-0031333)	NEGATIVE_REGULATION_OF_PROTEIN_COMPLEX_ASSEMBLY(GO-0031333)		17	0.6017665	1.2733625	0.14227642	0.20623401	1.0	7676	tags=47%, list=20%, signal=59%
POSITIVE_REGULATION_OF_CYTOKINE_BIOSYNTHETIC_PROCESS(GO-0042108)	POSITIVE_REGULATION_OF_CYTOKINE_BIOSYNTHETIC_PROCESS(GO-0042108)		27	0.5559227	1.2693115	0.138	0.21122667	1.0	5487	tags=41%, list=14%, signal=48%
ENZYME_LINKED_RECEPTOR_PROTEIN_SIGNALING_PATHWAY(GO-0007167)	ENZYME_LINKED_RECEPTOR_PROTEIN_SIGNALING_PATHWAY(GO-0007167)		280	0.40803567	1.2655457	0.011415525	0.21589243	1.0	7622	tags=33%, list=20%, signal=41%
PATTERN_SPECIFICATION_PROCESS(GO-0007389)	PATTERN_SPECIFICATION_PROCESS(GO-0007389)		76	0.4638795	1.2631203	0.082073435	0.21862645	1.0	6078	tags=30%, list=16%, signal=36%
STEROID_METABOLIC_PROCESS(GO-0008202)	STEROID_METABOLIC_PROCESS(GO-0008202)		136	0.42848006	1.2626907	0.044806518	0.21864402	1.0	2391	tags=13%, list=6%, signal=13%
LIMB_DEVELOPMENT(GO-0060173)	LIMB_DEVELOPMENT(GO-0060173)		31	0.5410127	1.2626451	0.13529412	0.2181524	1.0	5926	tags=35%, list=15%, signal=42%
APOPTOTIC_MITOCHONDRIAL_CHANGES(GO-0008637)	APOPTOTIC_MITOCHONDRIAL_CHANGES(GO-0008637)		15	0.62592524	1.257599	0.19094488	0.22460295	1.0	7982	tags=40%, list=21%, signal=51%
REGULATION_OF_PROTEIN_LOCALIZATION(GO-0032880)	REGULATION_OF_PROTEIN_LOCALIZATION(GO-0032880)		112	0.44194356	1.2566448	0.06026786	0.22536604	1.0	7699	tags=32%, list=20%, signal=40%
G1_PHASE(GO-0051318)	G1_PHASE(GO-0051318)		17	0.597831	1.2563078	0.1597633	0.22518218	1.0	9384	tags=47%, list=25%, signal=62%
LIPID_CATABOLIC_PROCESS(GO-0016042)	LIPID_CATABOLIC_PROCESS(GO-0016042)		74	0.46387342	1.2555727	0.080434784	0.22567576	1.0	8012	tags=34%, list=21%, signal=43%
LEUKOCYTE_CHEMOTAXIS(GO-0030595)	LEUKOCYTE_CHEMOTAXIS(GO-0030595)		39	0.5062603	1.2535669	0.12981744	0.2278454	1.0	6097	tags=36%, list=16%, signal=43%
CHOLESTEROL_TRANSPORT(GO-0030301)	CHOLESTEROL_TRANSPORT(GO-0030301)		30	0.52970487	1.2526968	0.12295082	0.22842588	1.0	9252	tags=50%, list=24%, signal=66%
REGULATION_OF_ORGAN_MORPHOGENESIS(GO-2000027)	REGULATION_OF_ORGAN_MORPHOGENESIS(GO-2000027)		31	0.53282744	1.2522489	0.15416667	0.22846696	1.0	5926	tags=35%, list=15%, signal=42%
FATTY_ACID_METABOLIC_PROCESS(GO-0006631)	FATTY_ACID_METABOLIC_PROCESS(GO-0006631)		99	0.44002855	1.2468065	0.06753813	0.23602197	1.0	8288	tags=34%, list=22%, signal=44%
NEGATIVE_REGULATION_OF_NEURON_APOPTOSIS(GO-0043524)	NEGATIVE_REGULATION_OF_NEURON_APOPTOSIS(GO-0043524)		22	0.5690579	1.246484	0.15337424	0.2359714	1.0	7573	tags=36%, list=20%, signal=45%
NEGATIVE_REGULATION_OF_NF-KAPPAB_TRANSCRIPTION_FACTOR_ACTIVITY(GO-0032088)	NEGATIVE_REGULATION_OF_NF-KAPPAB_TRANSCRIPTION_FACTOR_ACTIVITY(GO-0032088)		20	0.57518953	1.2432334	0.17299578	0.2399477	1.0	10121	tags=50%, list=26%, signal=68%
REGULATION_OF_CELL_CYCLE(GO-0051726)	REGULATION_OF_CELL_CYCLE(GO-0051726)		167	0.413228	1.2420653	0.033472802	0.2410248	1.0	8033	tags=32%, list=21%, signal=41%
CELLULAR_RESPONSE_TO_GROWTH_FACTOR_STIMULUS(GO-0071363)	CELLULAR_RESPONSE_TO_GROWTH_FACTOR_STIMULUS(GO-0071363)		113	0.43600473	1.2414163	0.058333334	0.24142332	1.0	7355	tags=30%, list=19%, signal=37%
EMBRYONIC_ORGAN_MORPHOGENESIS(GO-0048562)	EMBRYONIC_ORGAN_MORPHOGENESIS(GO-0048562)		27	0.5403455	1.2409679	0.16188525	0.24152847	1.0	6428	tags=37%, list=17%, signal=44%
REGULATION_OF_GTPASE_ACTIVITY(GO-0043087)	REGULATION_OF_GTPASE_ACTIVITY(GO-0043087)		44	0.4854575	1.2404194	0.10973085	0.24174733	1.0	9329	tags=39%, list=24%, signal=51%
REGULATION_OF_CALCIUM_ION_TRANSPORT(GO-0051924)	REGULATION_OF_CALCIUM_ION_TRANSPORT(GO-0051924)		51	0.48426813	1.2390817	0.114285715	0.24317126	1.0	6925	tags=37%, list=18%, signal=45%
REGULATION_OF_WOUND_HEALING(GO-0061041)	REGULATION_OF_WOUND_HEALING(GO-0061041)		48	0.48141477	1.2382541	0.115384616	0.24387993	1.0	6253	tags=33%, list=16%, signal=40%
PLASMA_LIPOPROTEIN_PARTICLE_CLEARANCE(GO-0034381)	PLASMA_LIPOPROTEIN_PARTICLE_CLEARANCE(GO-0034381)		17	0.59706885	1.2378732	0.18410042	0.24385549	1.0	8163	tags=41%, list=21%, signal=52%
CELLULAR_LIPID_METABOLIC_PROCESS(GO-0044255)	CELLULAR_LIPID_METABOLIC_PROCESS(GO-0044255)		344	0.3906698	1.2378352	0.0154185025	0.24333741	1.0	7959	tags=25%, list=21%, signal=32%
CELLULAR_RESPONSE_TO_EXTRACELLULAR_STIMULUS(GO-0031668)	CELLULAR_RESPONSE_TO_EXTRACELLULAR_STIMULUS(GO-0031668)		47	0.48744258	1.2346187	0.12981744	0.2474434	1.0	6796	tags=36%, list=18%, signal=44%
PROTEIN_MODIFICATION_PROCESS(GO-0006464)	PROTEIN_MODIFICATION_PROCESS(GO-0006464)		437	0.3839165	1.2327145	0.015384615	0.24965821	1.0	8886	tags=29%, list=23%, signal=37%
REGULATION_OF_MITOTIC_CELL_CYCLE(GO-0007346)	REGULATION_OF_MITOTIC_CELL_CYCLE(GO-0007346)		70	0.44979364	1.231896	0.077951	0.2503143	1.0	8033	tags=34%, list=21%, signal=43%
NEGATIVE_REGULATION_OF_SEQUENCE-SPECIFIC_DNA_BINDING_TRANSCRIPTION_FACTOR_ACTIVITY(GO-0043433)	NEGATIVE_REGULATION_OF_SEQUENCE-SPECIFIC_DNA_BINDING_TRANSCRIPTION_FACTOR_ACTIVITY(GO-0043433)		48	0.48467273	1.2317632	0.10759494	0.2499059	1.0	9316	tags=48%, list=24%, signal=63%
I-KAPPAB_KINASE-NF-KAPPAB_CASCADE(GO-0007249)	I-KAPPAB_KINASE-NF-KAPPAB_CASCADE(GO-0007249)		21	0.5628305	1.2317476	0.16210526	0.24935481	1.0	6765	tags=29%, list=18%, signal=35%
POSITIVE_REGULATION_OF_CELL_CYCLE(GO-0045787)	POSITIVE_REGULATION_OF_CELL_CYCLE(GO-0045787)		45	0.484279	1.2303432	0.13785046	0.2507593	1.0	7622	tags=49%, list=20%, signal=61%
POSITIVE_REGULATION_OF_PROTEIN_SERINE-THREONINE_KINASE_ACTIVITY(GO-0071902)	POSITIVE_REGULATION_OF_PROTEIN_SERINE-THREONINE_KINASE_ACTIVITY(GO-0071902)		100	0.43525198	1.2302339	0.07083333	0.25033173	1.0	6934	tags=26%, list=18%, signal=32%
MUSCLE_FIBER_DEVELOPMENT(GO-0048747)	MUSCLE_FIBER_DEVELOPMENT(GO-0048747)		16	0.598498	1.2285339	0.19008264	0.25231865	1.0	6462	tags=38%, list=17%, signal=45%
REGULATION_OF_TOLL-LIKE_RECEPTOR_SIGNALING_PATHWAY(GO-0034121)	REGULATION_OF_TOLL-LIKE_RECEPTOR_SIGNALING_PATHWAY(GO-0034121)		15	0.6105635	1.2278143	0.19254659	0.25294647	1.0	9191	tags=53%, list=24%, signal=70%
CELLULAR_RESPONSE_TO_HYPOXIA(GO-0071456)	CELLULAR_RESPONSE_TO_HYPOXIA(GO-0071456)		19	0.57114273	1.2268031	0.17586912	0.2540653	1.0	9692	tags=63%, list=25%, signal=85%
MAPK_CASCADE(GO-0000165)	MAPK_CASCADE(GO-0000165)		85	0.44748217	1.2259337	0.0862423	0.25479385	1.0	7160	tags=26%, list=19%, signal=32%
REGULATION_OF_MAP_KINASE_ACTIVITY(GO-0043405)	REGULATION_OF_MAP_KINASE_ACTIVITY(GO-0043405)		105	0.43339762	1.2236222	0.0720339	0.2575194	1.0	7024	tags=27%, list=18%, signal=33%
REGULATION_OF_EPIDERMAL_GROWTH_FACTOR_RECEPTOR_SIGNALING_PATHWAY(GO-0042058)	REGULATION_OF_EPIDERMAL_GROWTH_FACTOR_RECEPTOR_SIGNALING_PATHWAY(GO-0042058)		21	0.56754273	1.2227674	0.19393939	0.25832573	1.0	14	tags=5%, list=0%, signal=5%
STRESS-ACTIVATED_MAPK_CASCADE(GO-0051403)	STRESS-ACTIVATED_MAPK_CASCADE(GO-0051403)		51	0.48208624	1.2223947	0.11405295	0.25834593	1.0	10795	tags=43%, list=28%, signal=60%
RESPONSE_TO_MECHANICAL_STIMULUS(GO-0009612)	RESPONSE_TO_MECHANICAL_STIMULUS(GO-0009612)		42	0.49214473	1.2217596	0.1367347	0.25876167	1.0	7385	tags=45%, list=19%, signal=56%
CARDIAC_SEPTUM_MORPHOGENESIS(GO-0060411)	CARDIAC_SEPTUM_MORPHOGENESIS(GO-0060411)		15	0.6065576	1.2211264	0.22111554	0.25925112	1.0	6079	tags=53%, list=16%, signal=63%
ACTIN_FILAMENT_ORGANIZATION(GO-0007015)	ACTIN_FILAMENT_ORGANIZATION(GO-0007015)		19	0.57027847	1.2199647	0.18867925	0.2604051	1.0	7099	tags=37%, list=19%, signal=45%
ISOPRENOID_METABOLIC_PROCESS(GO-0006720)	ISOPRENOID_METABOLIC_PROCESS(GO-0006720)		35	0.51045465	1.2199303	0.15778251	0.2598826	1.0	5484	tags=23%, list=14%, signal=27%
RESPONSE_TO_RETINOIC_ACID(GO-0032526)	RESPONSE_TO_RETINOIC_ACID(GO-0032526)		30	0.5187046	1.2181534	0.17	0.26197782	1.0	6796	tags=37%, list=18%, signal=45%
RHO_PROTEIN_SIGNAL_TRANSDUCTION(GO-0007266)	RHO_PROTEIN_SIGNAL_TRANSDUCTION(GO-0007266)		17	0.5823532	1.2175487	0.20750988	0.26237717	1.0	5680	tags=29%, list=15%, signal=35%
INTRACELLULAR_SIGNAL_TRANSDUCTION(GO-0035556)	INTRACELLULAR_SIGNAL_TRANSDUCTION(GO-0035556)		391	0.38117924	1.2163683	0.022779044	0.26357776	1.0	7383	tags=29%, list=19%, signal=35%
LIMB_MORPHOGENESIS(GO-0035108)	LIMB_MORPHOGENESIS(GO-0035108)		26	0.5315481	1.2147722	0.19700214	0.26548767	1.0	5926	tags=38%, list=15%, signal=45%
POSITIVE_REGULATION_OF_ORGANELLE_ORGANIZATION(GO-0010638)	POSITIVE_REGULATION_OF_ORGANELLE_ORGANIZATION(GO-0010638)		66	0.4497151	1.2125459	0.1017964	0.26842713	1.0	7385	tags=36%, list=19%, signal=45%
REGULATION_OF_PROTEIN_IMPORT_INTO_NUCLEUS(GO-0042306)	REGULATION_OF_PROTEIN_IMPORT_INTO_NUCLEUS(GO-0042306)		51	0.47320494	1.2113975	0.12783505	0.2695182	1.0	7212	tags=37%, list=19%, signal=46%
VIRAL_INFECTIOUS_CYCLE(GO-0019058)	VIRAL_INFECTIOUS_CYCLE(GO-0019058)		27	0.5240125	1.2106333	0.19583334	0.2701136	1.0	7173	tags=26%, list=19%, signal=32%
RESPONSE_TO_STEROID_HORMONE_STIMULUS(GO-0048545)	RESPONSE_TO_STEROID_HORMONE_STIMULUS(GO-0048545)		50	0.46407437	1.2086462	0.124763705	0.27261847	1.0	7980	tags=42%, list=21%, signal=53%
REGULATION_OF_CHOLESTEROL_TRANSPORT(GO-0032374)	REGULATION_OF_CHOLESTEROL_TRANSPORT(GO-0032374)		22	0.5508063	1.2067641	0.19678715	0.27493387	1.0	8347	tags=41%, list=22%, signal=52%
PROTEIN_COMPLEX_ASSEMBLY(GO-0006461)	PROTEIN_COMPLEX_ASSEMBLY(GO-0006461)		135	0.40659115	1.2060124	0.05021834	0.27553052	1.0	8924	tags=32%, list=23%, signal=41%
RECEPTOR_INTERNALIZATION(GO-0031623)	RECEPTOR_INTERNALIZATION(GO-0031623)		20	0.56047386	1.2044429	0.21311475	0.2773715	1.0	6680	tags=30%, list=17%, signal=36%
POSITIVE_REGULATION_OF_PROTEIN_IMPORT_INTO_NUCLEUS(GO-0042307)	POSITIVE_REGULATION_OF_PROTEIN_IMPORT_INTO_NUCLEUS(GO-0042307)		26	0.5317007	1.2039988	0.19087137	0.27754638	1.0	6333	tags=38%, list=17%, signal=46%
RAS_PROTEIN_SIGNAL_TRANSDUCTION(GO-0007265)	RAS_PROTEIN_SIGNAL_TRANSDUCTION(GO-0007265)		52	0.46598613	1.1977131	0.1632653	0.2872758	1.0	8204	tags=33%, list=21%, signal=42%
POSITIVE_REGULATION_OF_INTERLEUKIN-12_PRODUCTION(GO-0032735)	POSITIVE_REGULATION_OF_INTERLEUKIN-12_PRODUCTION(GO-0032735)		16	0.5809046	1.1950678	0.21966527	0.2911307	1.0	6333	tags=31%, list=17%, signal=37%
RESPONSE_TO_EXTRACELLULAR_STIMULUS(GO-0009991)	RESPONSE_TO_EXTRACELLULAR_STIMULUS(GO-0009991)		80	0.434817	1.1946304	0.12394958	0.2911279	1.0	6796	tags=30%, list=18%, signal=36%
REGULATION_OF_PHOSPHATIDYLINOSITOL_3-KINASE_ACTIVITY(GO-0043551)	REGULATION_OF_PHOSPHATIDYLINOSITOL_3-KINASE_ACTIVITY(GO-0043551)		16	0.5732779	1.1945449	0.22030652	0.29066092	1.0	6838	tags=44%, list=18%, signal=53%
MITOTIC_CELL_CYCLE_G1-S_TRANSITION_CHECKPOINT(GO-0031575)	MITOTIC_CELL_CYCLE_G1-S_TRANSITION_CHECKPOINT(GO-0031575)		23	0.5412718	1.1941897	0.21062993	0.29059133	1.0	7286	tags=26%, list=19%, signal=32%
INTRACELLULAR_RECEPTOR_MEDIATED_SIGNALING_PATHWAY(GO-0030522)	INTRACELLULAR_RECEPTOR_MEDIATED_SIGNALING_PATHWAY(GO-0030522)		61	0.4481584	1.1937872	0.14052953	0.29062963	1.0	7130	tags=26%, list=19%, signal=32%
ODONTOGENESIS(GO-0042476)	ODONTOGENESIS(GO-0042476)		19	0.56252486	1.1919926	0.23865877	0.29300705	1.0	5271	tags=42%, list=14%, signal=49%
POSITIVE_REGULATION_OF_PROTEOLYSIS(GO-0045862)	POSITIVE_REGULATION_OF_PROTEOLYSIS(GO-0045862)		25	0.5288859	1.1917865	0.2194617	0.29271388	1.0	8876	tags=40%, list=23%, signal=52%
POSITIVE_REGULATION_OF_PHOSPHATIDYLINOSITOL_3-KINASE_ACTIVITY(GO-0043552)	POSITIVE_REGULATION_OF_PHOSPHATIDYLINOSITOL_3-KINASE_ACTIVITY(GO-0043552)		15	0.5951617	1.1917061	0.21230158	0.29223233	1.0	5522	tags=40%, list=14%, signal=47%
STEROL_TRANSPORT(GO-0015918)	STEROL_TRANSPORT(GO-0015918)		31	0.5100956	1.1916957	0.1904762	0.29161167	1.0	9252	tags=48%, list=24%, signal=64%
POSITIVE_REGULATION_OF_CYTOSKELETON_ORGANIZATION(GO-0051495)	POSITIVE_REGULATION_OF_CYTOSKELETON_ORGANIZATION(GO-0051495)		26	0.52730507	1.1908355	0.18525897	0.29244164	1.0	6269	tags=35%, list=16%, signal=41%
FATTY_ACID_CATABOLIC_PROCESS(GO-0009062)	FATTY_ACID_CATABOLIC_PROCESS(GO-0009062)		36	0.4880514	1.1889594	0.18240343	0.2948646	1.0	10749	tags=44%, list=28%, signal=62%
REGULATION_OF_ERK1_AND_ERK2_CASCADE(GO-0070372)	REGULATION_OF_ERK1_AND_ERK2_CASCADE(GO-0070372)		47	0.46151897	1.1885613	0.16393442	0.29492885	1.0	5896	tags=30%, list=15%, signal=35%
DETERMINATION_OF_LEFT-RIGHT_SYMMETRY(GO-0007368)	DETERMINATION_OF_LEFT-RIGHT_SYMMETRY(GO-0007368)		29	0.5104598	1.1869597	0.19246861	0.29710102	1.0	6078	tags=31%, list=16%, signal=37%
PROTEIN_LOCALIZATION_TO_NUCLEUS(GO-0034504)	PROTEIN_LOCALIZATION_TO_NUCLEUS(GO-0034504)		33	0.50750124	1.1867427	0.20647773	0.29686463	1.0	7519	tags=45%, list=20%, signal=57%
NEGATIVE_REGULATION_OF_COAGULATION(GO-0050819)	NEGATIVE_REGULATION_OF_COAGULATION(GO-0050819)		24	0.5288019	1.1849531	0.19961977	0.29930592	1.0	6253	tags=42%, list=16%, signal=50%
REGULATION_OF_LIPID_BIOSYNTHETIC_PROCESS(GO-0046890)	REGULATION_OF_LIPID_BIOSYNTHETIC_PROCESS(GO-0046890)		42	0.46989536	1.1834859	0.19037656	0.3013004	1.0	6785	tags=29%, list=18%, signal=35%
RESPONSE_TO_GLUCOCORTICOID_STIMULUS(GO-0051384)	RESPONSE_TO_GLUCOCORTICOID_STIMULUS(GO-0051384)		15	0.57425255	1.1834261	0.24649298	0.30078602	1.0	7980	tags=53%, list=21%, signal=67%
ENDOTHELIAL_CELL_MIGRATION(GO-0043542)	ENDOTHELIAL_CELL_MIGRATION(GO-0043542)		22	0.5425244	1.1824435	0.202	0.3017478	1.0	7321	tags=50%, list=19%, signal=62%
POSITIVE_REGULATION_OF_INTRACELLULAR_TRANSPORT(GO-0032388)	POSITIVE_REGULATION_OF_INTRACELLULAR_TRANSPORT(GO-0032388)		32	0.50101197	1.1794084	0.21730383	0.30613077	1.0	7622	tags=41%, list=20%, signal=51%
AGING(GO-0007568)	AGING(GO-0007568)		27	0.5171084	1.1787534	0.23306774	0.3066138	1.0	7982	tags=30%, list=21%, signal=37%
REGULATION_OF_LIPID_KINASE_ACTIVITY(GO-0043550)	REGULATION_OF_LIPID_KINASE_ACTIVITY(GO-0043550)		19	0.55435467	1.1775986	0.24096386	0.308117	1.0	6838	tags=42%, list=18%, signal=51%
HEMOPOIESIS(GO-0030097)	HEMOPOIESIS(GO-0030097)		91	0.42192212	1.1761215	0.12578617	0.30989522	1.0	7514	tags=33%, list=20%, signal=41%
NEGATIVE_REGULATION_OF_BLOOD_COAGULATION(GO-0030195)	NEGATIVE_REGULATION_OF_BLOOD_COAGULATION(GO-0030195)		23	0.5312673	1.1742965	0.23991507	0.31236172	1.0	6253	tags=43%, list=16%, signal=52%
PHOSPHATIDYLCHOLINE_METABOLIC_PROCESS(GO-0046470)	PHOSPHATIDYLCHOLINE_METABOLIC_PROCESS(GO-0046470)		17	0.57453984	1.1724424	0.2334004	0.31496966	1.0	10870	tags=53%, list=28%, signal=74%
ESTABLISHMENT_OF_PROTEIN_LOCALIZATION(GO-0045184)	ESTABLISHMENT_OF_PROTEIN_LOCALIZATION(GO-0045184)		110	0.41026142	1.1724306	0.10799136	0.3143262	1.0	9191	tags=33%, list=24%, signal=43%
PLASMA_MEMBRANE_ORGANIZATION(GO-0007009)	PLASMA_MEMBRANE_ORGANIZATION(GO-0007009)		15	0.58606726	1.1714872	0.25957447	0.31541875	1.0	5896	tags=33%, list=15%, signal=39%
MORPHOGENESIS_OF_A_BRANCHING_EPITHELIUM(GO-0061138)	MORPHOGENESIS_OF_A_BRANCHING_EPITHELIUM(GO-0061138)		19	0.54585373	1.169549	0.25786164	0.31821918	1.0	6078	tags=37%, list=16%, signal=44%
CELLULAR_RESPONSE_TO_NUTRIENT_LEVELS(GO-0031669)	CELLULAR_RESPONSE_TO_NUTRIENT_LEVELS(GO-0031669)		44	0.46230063	1.1673939	0.196	0.3213926	1.0	6796	tags=34%, list=18%, signal=41%
DRUG_METABOLIC_PROCESS(GO-0017144)	DRUG_METABOLIC_PROCESS(GO-0017144)		24	0.5225714	1.1669787	0.2166998	0.32143408	1.0	5201	tags=29%, list=14%, signal=34%
POSITIVE_REGULATION_OF_CELL_CYCLE_ARREST(GO-0071158)	POSITIVE_REGULATION_OF_CELL_CYCLE_ARREST(GO-0071158)		24	0.5239834	1.1644359	0.2309237	0.32524243	1.0	7982	tags=25%, list=21%, signal=32%
EXOCYTOSIS(GO-0006887)	EXOCYTOSIS(GO-0006887)		77	0.4317661	1.1631311	0.1670282	0.32693124	1.0	8485	tags=47%, list=22%, signal=60%
ATP_BIOSYNTHETIC_PROCESS(GO-0006754)	ATP_BIOSYNTHETIC_PROCESS(GO-0006754)		17	0.5663366	1.1626811	0.25626203	0.3270783	1.0	11248	tags=35%, list=29%, signal=50%
ALCOHOL_METABOLIC_PROCESS(GO-0006066)	ALCOHOL_METABOLIC_PROCESS(GO-0006066)		164	0.38655815	1.1621906	0.09185804	0.32733136	1.0	8421	tags=29%, list=22%, signal=37%
FATTY_ACID_BETA-OXIDATION(GO-0006635)	FATTY_ACID_BETA-OXIDATION(GO-0006635)		32	0.4909123	1.160275	0.21572581	0.33034024	1.0	10749	tags=47%, list=28%, signal=65%
ICOSANOID_METABOLIC_PROCESS(GO-0006690)	ICOSANOID_METABOLIC_PROCESS(GO-0006690)		30	0.494562	1.1590457	0.2375	0.33195436	1.0	7912	tags=50%, list=21%, signal=63%
REGULATION_OF_CELL_CYCLE_PROCESS(GO-0010564)	REGULATION_OF_CELL_CYCLE_PROCESS(GO-0010564)		87	0.41947892	1.1569737	0.15873016	0.33504868	1.0	8033	tags=31%, list=21%, signal=39%
POSITIVE_REGULATION_OF_GLUCOSE_METABOLIC_PROCESS(GO-0010907)	POSITIVE_REGULATION_OF_GLUCOSE_METABOLIC_PROCESS(GO-0010907)		15	0.5696467	1.1510036	0.25482625	0.34562907	1.0	8886	tags=60%, list=23%, signal=78%
ORGANELLE_ORGANIZATION(GO-0006996)	ORGANELLE_ORGANIZATION(GO-0006996)		257	0.37087506	1.1509358	0.08588957	0.34502777	1.0	8604	tags=26%, list=22%, signal=33%
INDUCTION_OF_APOPTOSIS_BY_EXTRACELLULAR_SIGNALS(GO-0008624)	INDUCTION_OF_APOPTOSIS_BY_EXTRACELLULAR_SIGNALS(GO-0008624)		49	0.43712643	1.1501949	0.17204301	0.34564978	1.0	8181	tags=29%, list=21%, signal=36%
CELL_AGING(GO-0007569)	CELL_AGING(GO-0007569)		23	0.52373457	1.1485201	0.25540274	0.3480157	1.0	7982	tags=30%, list=21%, signal=38%
POSITIVE_REGULATION_OF_PROTEIN_KINASE_B_SIGNALING_CASCADE(GO-0051897)	POSITIVE_REGULATION_OF_PROTEIN_KINASE_B_SIGNALING_CASCADE(GO-0051897)		28	0.49860975	1.1470463	0.23974082	0.35000986	1.0	7622	tags=46%, list=20%, signal=58%
EPIDERMAL_GROWTH_FACTOR_RECEPTOR_SIGNALING_PATHWAY(GO-0007173)	EPIDERMAL_GROWTH_FACTOR_RECEPTOR_SIGNALING_PATHWAY(GO-0007173)		74	0.42089167	1.1453515	0.18398269	0.35262647	1.0	7622	tags=28%, list=20%, signal=35%
XENOBIOTIC_METABOLIC_PROCESS(GO-0006805)	XENOBIOTIC_METABOLIC_PROCESS(GO-0006805)		98	0.40527818	1.1449869	0.17575757	0.3526547	1.0	6863	tags=27%, list=18%, signal=32%
PROTEIN_STABILIZATION(GO-0050821)	PROTEIN_STABILIZATION(GO-0050821)		22	0.5128084	1.1448312	0.2584746	0.35219452	1.0	7982	tags=32%, list=21%, signal=40%
REGULATION_OF_IMMUNE_RESPONSE(GO-0050776)	REGULATION_OF_IMMUNE_RESPONSE(GO-0050776)		221	0.3712853	1.1446406	0.10690423	0.3518566	1.0	7181	tags=27%, list=19%, signal=33%
CELLULAR_RESPONSE_TO_NUTRIENT(GO-0031670)	CELLULAR_RESPONSE_TO_NUTRIENT(GO-0031670)		30	0.49234536	1.1422956	0.23991507	0.35558814	1.0	6796	tags=40%, list=18%, signal=49%
RESPONSE_TO_ABIOTIC_STIMULUS(GO-0009628)	RESPONSE_TO_ABIOTIC_STIMULUS(GO-0009628)		117	0.40079248	1.1422231	0.15789473	0.35497567	1.0	7385	tags=28%, list=19%, signal=35%
POSITIVE_REGULATION_OF_JUN_KINASE_ACTIVITY(GO-0043507)	POSITIVE_REGULATION_OF_JUN_KINASE_ACTIVITY(GO-0043507)		20	0.52977574	1.142032	0.25201613	0.3547192	1.0	8703	tags=35%, list=23%, signal=45%
REGULATION_OF_TUMOR_NECROSIS_FACTOR_PRODUCTION(GO-0032680)	REGULATION_OF_TUMOR_NECROSIS_FACTOR_PRODUCTION(GO-0032680)		34	0.4778822	1.1416658	0.24603175	0.3547695	1.0	7645	tags=32%, list=20%, signal=40%
NEGATIVE_REGULATION_OF_MAPK_CASCADE(GO-0043409)	NEGATIVE_REGULATION_OF_MAPK_CASCADE(GO-0043409)		24	0.51459765	1.1411417	0.24949698	0.35502625	1.0	8053	tags=29%, list=21%, signal=37%
POSITIVE_REGULATION_OF_TYROSINE_PHOSPHORYLATION_OF_STAT3_PROTEIN(GO-0042517)	POSITIVE_REGULATION_OF_TYROSINE_PHOSPHORYLATION_OF_STAT3_PROTEIN(GO-0042517)		16	0.54920125	1.1392593	0.26060605	0.3579819	1.0	5993	tags=56%, list=16%, signal=67%
REGULATION_OF_JNK_CASCADE(GO-0046328)	REGULATION_OF_JNK_CASCADE(GO-0046328)		40	0.4575642	1.138849	0.22269808	0.35796696	1.0	10430	tags=38%, list=27%, signal=51%
DEFENSE_RESPONSE_TO_BACTERIUM(GO-0042742)	DEFENSE_RESPONSE_TO_BACTERIUM(GO-0042742)		22	0.514713	1.1378131	0.26019418	0.3593302	1.0	4482	tags=23%, list=12%, signal=26%
REGULATION_OF_TRANSFORMING_GROWTH_FACTOR_BETA_RECEPTOR_SIGNALING_PATHWAY(GO-0017015)	REGULATION_OF_TRANSFORMING_GROWTH_FACTOR_BETA_RECEPTOR_SIGNALING_PATHWAY(GO-0017015)		24	0.5040048	1.1374388	0.25760648	0.3593888	1.0	8113	tags=46%, list=21%, signal=58%
SPROUTING_ANGIOGENESIS(GO-0002040)	SPROUTING_ANGIOGENESIS(GO-0002040)		19	0.526321	1.1370676	0.2680851	0.35948122	1.0	7321	tags=47%, list=19%, signal=59%
POSITIVE_REGULATION_OF_GTPASE_ACTIVITY(GO-0043547)	POSITIVE_REGULATION_OF_GTPASE_ACTIVITY(GO-0043547)		39	0.45882928	1.1352968	0.22594142	0.36222008	1.0	11363	tags=49%, list=30%, signal=69%
CALCIUM-MEDIATED_SIGNALING(GO-0019722)	CALCIUM-MEDIATED_SIGNALING(GO-0019722)		22	0.5095172	1.1336389	0.25690022	0.3647416	1.0	6097	tags=50%, list=16%, signal=59%
AMINO_ACID_TRANSPORT(GO-0006865)	AMINO_ACID_TRANSPORT(GO-0006865)		35	0.46097323	1.1323783	0.23404256	0.36644992	1.0	8991	tags=43%, list=23%, signal=56%
MONOCARBOXYLIC_ACID_METABOLIC_PROCESS(GO-0032787)	MONOCARBOXYLIC_ACID_METABOLIC_PROCESS(GO-0032787)		160	0.38525733	1.1311821	0.16255145	0.3681504	1.0	8358	tags=34%, list=22%, signal=44%
GLIOGENESIS(GO-0042063)	GLIOGENESIS(GO-0042063)		18	0.54118013	1.1299397	0.276	0.3699558	1.0	7024	tags=33%, list=18%, signal=41%
POSITIVE_REGULATION_OF_MAP_KINASE_ACTIVITY(GO-0043406)	POSITIVE_REGULATION_OF_MAP_KINASE_ACTIVITY(GO-0043406)		82	0.4064267	1.1289846	0.19866072	0.37126902	1.0	5487	tags=20%, list=14%, signal=23%
G-PROTEIN_SIGNALING__COUPLED_TO_CYCLIC_NUCLEOTIDE_SECOND_MESSENGER(GO-0007187)	G-PROTEIN_SIGNALING__COUPLED_TO_CYCLIC_NUCLEOTIDE_SECOND_MESSENGER(GO-0007187)		65	0.42074966	1.1287186	0.21893491	0.37108028	1.0	6040	tags=29%, list=16%, signal=35%
REGULATION_OF_NEURON_DIFFERENTIATION(GO-0045664)	REGULATION_OF_NEURON_DIFFERENTIATION(GO-0045664)		43	0.45486417	1.1280595	0.25382933	0.3715653	1.0	6245	tags=26%, list=16%, signal=31%
REGULATION_OF_BLOOD_COAGULATION(GO-0030193)	REGULATION_OF_BLOOD_COAGULATION(GO-0030193)		38	0.4611219	1.1277233	0.26060605	0.37150165	1.0	6680	tags=34%, list=17%, signal=41%
POSITIVE_REGULATION_OF_IMMUNE_RESPONSE(GO-0050778)	POSITIVE_REGULATION_OF_IMMUNE_RESPONSE(GO-0050778)		147	0.3804995	1.126317	0.15605749	0.37373683	1.0	7181	tags=26%, list=19%, signal=32%
NUCLEOBASE-CONTAINING_SMALL_MOLECULE_METABOLIC_PROCESS(GO-0055086)	NUCLEOBASE-CONTAINING_SMALL_MOLECULE_METABOLIC_PROCESS(GO-0055086)		149	0.37965953	1.1239735	0.15730338	0.3777204	1.0	7271	tags=20%, list=19%, signal=25%
BILE_ACID_BIOSYNTHETIC_PROCESS(GO-0006699)	BILE_ACID_BIOSYNTHETIC_PROCESS(GO-0006699)		19	0.5092464	1.1216168	0.2915811	0.38178933	1.0	938	tags=11%, list=2%, signal=11%
VITAMIN_A_METABOLIC_PROCESS(GO-0006776)	VITAMIN_A_METABOLIC_PROCESS(GO-0006776)		16	0.5443531	1.1209651	0.29651162	0.38249698	1.0	5484	tags=25%, list=14%, signal=29%
CELL_PROLIFERATION(GO-0008283)	CELL_PROLIFERATION(GO-0008283)		132	0.38311225	1.1198219	0.18235295	0.38434097	1.0	8153	tags=34%, list=21%, signal=43%
POSITIVE_REGULATION_OF_PEPTIDYL-SERINE_PHOSPHORYLATION(GO-0033138)	POSITIVE_REGULATION_OF_PEPTIDYL-SERINE_PHOSPHORYLATION(GO-0033138)		22	0.5000307	1.1178155	0.2811245	0.38783482	1.0	6911	tags=36%, list=18%, signal=44%
REGULATION_OF_TYROSINE_PHOSPHORYLATION_OF_STAT3_PROTEIN(GO-0042516)	REGULATION_OF_TYROSINE_PHOSPHORYLATION_OF_STAT3_PROTEIN(GO-0042516)		18	0.5312195	1.1157377	0.3011811	0.39139265	1.0	5993	tags=50%, list=16%, signal=59%
CENTRAL_NERVOUS_SYSTEM_DEVELOPMENT(GO-0007417)	CENTRAL_NERVOUS_SYSTEM_DEVELOPMENT(GO-0007417)		97	0.3975035	1.1153214	0.22431865	0.39151308	1.0	7573	tags=35%, list=20%, signal=44%
DEVELOPMENTAL_GROWTH_INVOLVED_IN_MORPHOGENESIS(GO-0060560)	DEVELOPMENTAL_GROWTH_INVOLVED_IN_MORPHOGENESIS(GO-0060560)		17	0.54006714	1.1151496	0.2877551	0.3911468	1.0	1843	tags=18%, list=5%, signal=19%
NERVE_GROWTH_FACTOR_RECEPTOR_SIGNALING_PATHWAY(GO-0048011)	NERVE_GROWTH_FACTOR_RECEPTOR_SIGNALING_PATHWAY(GO-0048011)		110	0.38913104	1.1137363	0.20512821	0.39341158	1.0	10344	tags=34%, list=27%, signal=46%
DEVELOPMENTAL_GROWTH(GO-0048589)	DEVELOPMENTAL_GROWTH(GO-0048589)		27	0.48791215	1.1114419	0.28395063	0.3975131	1.0	1843	tags=19%, list=5%, signal=19%
BRANCHING_MORPHOGENESIS_OF_A_TUBE(GO-0048754)	BRANCHING_MORPHOGENESIS_OF_A_TUBE(GO-0048754)		22	0.5053434	1.1112857	0.27672955	0.3971392	1.0	7484	tags=41%, list=20%, signal=51%
POLYSACCHARIDE_METABOLIC_PROCESS(GO-0005976)	POLYSACCHARIDE_METABOLIC_PROCESS(GO-0005976)		25	0.49576393	1.1111251	0.2866242	0.3967316	1.0	8421	tags=56%, list=22%, signal=72%
PROTEIN_IMPORT_INTO_NUCLEUS(GO-0006606)	PROTEIN_IMPORT_INTO_NUCLEUS(GO-0006606)		21	0.50800246	1.1108661	0.28024194	0.39650396	1.0	6222	tags=48%, list=16%, signal=57%
LUNG_DEVELOPMENT(GO-0030324)	LUNG_DEVELOPMENT(GO-0030324)		18	0.5245791	1.110591	0.2931727	0.39632532	1.0	6899	tags=50%, list=18%, signal=61%
VIRAL_REPRODUCTION(GO-0016032)	VIRAL_REPRODUCTION(GO-0016032)		62	0.42481565	1.1104797	0.25210086	0.39582184	1.0	7513	tags=21%, list=20%, signal=26%
RESPONSE_TO_TOXIN(GO-0009636)	RESPONSE_TO_TOXIN(GO-0009636)		19	0.5116111	1.1080761	0.2991632	0.40010613	1.0	5428	tags=21%, list=14%, signal=25%
OUTFLOW_TRACT_MORPHOGENESIS(GO-0003151)	OUTFLOW_TRACT_MORPHOGENESIS(GO-0003151)		20	0.5136773	1.1077437	0.29554656	0.4000468	1.0	5892	tags=40%, list=15%, signal=47%
REGULATION_OF_CELL_CYCLE_ARREST(GO-0071156)	REGULATION_OF_CELL_CYCLE_ARREST(GO-0071156)		48	0.43443218	1.107314	0.25389755	0.40021387	1.0	7982	tags=25%, list=21%, signal=32%
LIPID_TRANSPORT(GO-0006869)	LIPID_TRANSPORT(GO-0006869)		68	0.4127822	1.1054213	0.24448898	0.4033368	1.0	8527	tags=40%, list=22%, signal=51%
RESPIRATORY_SYSTEM_DEVELOPMENT(GO-0060541)	RESPIRATORY_SYSTEM_DEVELOPMENT(GO-0060541)		21	0.5005485	1.1050873	0.2868526	0.40337443	1.0	6899	tags=43%, list=18%, signal=52%
CELLULAR_RESPONSE_TO_MECHANICAL_STIMULUS(GO-0071260)	CELLULAR_RESPONSE_TO_MECHANICAL_STIMULUS(GO-0071260)		33	0.46121293	1.104896	0.30632412	0.4030685	1.0	9909	tags=61%, list=26%, signal=82%
PROTEIN_LOCALIZATION_TO_ORGANELLE(GO-0033365)	PROTEIN_LOCALIZATION_TO_ORGANELLE(GO-0033365)		69	0.40582606	1.1037848	0.24746451	0.4046165	1.0	7519	tags=29%, list=20%, signal=36%
REGULATION_OF_CANONICAL_WNT_RECEPTOR_SIGNALING_PATHWAY(GO-0060828)	REGULATION_OF_CANONICAL_WNT_RECEPTOR_SIGNALING_PATHWAY(GO-0060828)		51	0.42692313	1.1034607	0.26260504	0.4046643	1.0	6680	tags=41%, list=17%, signal=50%
PROTEIN_IMPORT(GO-0017038)	PROTEIN_IMPORT(GO-0017038)		45	0.43879434	1.1026293	0.2836439	0.40567628	1.0	6590	tags=27%, list=17%, signal=32%
POSITIVE_REGULATION_OF_MONONUCLEAR_CELL_PROLIFERATION(GO-0032946)	POSITIVE_REGULATION_OF_MONONUCLEAR_CELL_PROLIFERATION(GO-0032946)		40	0.4426849	1.1024692	0.254	0.40530562	1.0	6972	tags=38%, list=18%, signal=46%
REGULATION_OF_JAK-STAT_CASCADE(GO-0046425)	REGULATION_OF_JAK-STAT_CASCADE(GO-0046425)		41	0.4406811	1.1018198	0.2750533	0.406017	1.0	5993	tags=29%, list=16%, signal=35%
NEGATIVE_REGULATION_OF_PROTEIN_PHOSPHORYLATION(GO-0001933)	NEGATIVE_REGULATION_OF_PROTEIN_PHOSPHORYLATION(GO-0001933)		25	0.48650473	1.1017078	0.29791668	0.40550426	1.0	7321	tags=44%, list=19%, signal=54%
CATION_TRANSPORT(GO-0006812)	CATION_TRANSPORT(GO-0006812)		135	0.37632224	1.0982038	0.22435898	0.41218123	1.0	6966	tags=26%, list=18%, signal=32%
LIPID_HOMEOSTASIS(GO-0055088)	LIPID_HOMEOSTASIS(GO-0055088)		46	0.43113297	1.0977255	0.26732674	0.4124713	1.0	8914	tags=46%, list=23%, signal=59%
RESPONSE_TO_NUTRIENT(GO-0007584)	RESPONSE_TO_NUTRIENT(GO-0007584)		54	0.42030826	1.0975577	0.26666668	0.41208184	1.0	6350	tags=31%, list=17%, signal=38%
GTP_CATABOLIC_PROCESS(GO-0006184)	GTP_CATABOLIC_PROCESS(GO-0006184)		31	0.46290347	1.096959	0.2840691	0.4126746	1.0	8497	tags=29%, list=22%, signal=37%
ACYL-COA_METABOLIC_PROCESS(GO-0006637)	ACYL-COA_METABOLIC_PROCESS(GO-0006637)		26	0.4763599	1.0951003	0.33333334	0.41579312	1.0	8288	tags=35%, list=22%, signal=44%
GLYCEROPHOSPHOLIPID_METABOLIC_PROCESS(GO-0006650)	GLYCEROPHOSPHOLIPID_METABOLIC_PROCESS(GO-0006650)		79	0.3955336	1.0931113	0.25887266	0.4192105	1.0	6838	tags=20%, list=18%, signal=25%
PROTEIN_TRANSPORT(GO-0015031)	PROTEIN_TRANSPORT(GO-0015031)		105	0.3849029	1.0907155	0.24217118	0.42373523	1.0	9191	tags=31%, list=24%, signal=41%
CELLULAR_PROTEIN_COMPLEX_ASSEMBLY(GO-0043623)	CELLULAR_PROTEIN_COMPLEX_ASSEMBLY(GO-0043623)		54	0.4217138	1.0879669	0.27348644	0.42864352	1.0	7684	tags=24%, list=20%, signal=30%
CELLULAR_MACROMOLECULE_BIOSYNTHETIC_PROCESS(GO-0034645)	CELLULAR_MACROMOLECULE_BIOSYNTHETIC_PROCESS(GO-0034645)		226	0.35532954	1.0878574	0.20421052	0.4280922	1.0	7987	tags=22%, list=21%, signal=27%
NUCLEOCYTOPLASMIC_TRANSPORT(GO-0006913)	NUCLEOCYTOPLASMIC_TRANSPORT(GO-0006913)		30	0.4626392	1.0875846	0.32186234	0.42789984	1.0	7519	tags=40%, list=20%, signal=50%
MORPHOGENESIS_OF_A_BRANCHING_STRUCTURE(GO-0001763)	MORPHOGENESIS_OF_A_BRANCHING_STRUCTURE(GO-0001763)		26	0.46518114	1.0866729	0.29821074	0.4291956	1.0	7484	tags=42%, list=20%, signal=53%
RESPIRATORY_TUBE_DEVELOPMENT(GO-0030323)	RESPIRATORY_TUBE_DEVELOPMENT(GO-0030323)		19	0.51510084	1.0841482	0.3297414	0.43399304	1.0	6899	tags=47%, list=18%, signal=58%
RESPONSE_TO_GLUCOSE_STIMULUS(GO-0009749)	RESPONSE_TO_GLUCOSE_STIMULUS(GO-0009749)		22	0.4920714	1.0824667	0.33052632	0.4370877	1.0	7562	tags=32%, list=20%, signal=40%
MESODERM_DEVELOPMENT(GO-0007498)	MESODERM_DEVELOPMENT(GO-0007498)		15	0.5327432	1.0824658	0.34888437	0.43630996	1.0	5892	tags=40%, list=15%, signal=47%
CELLULAR_LIPID_CATABOLIC_PROCESS(GO-0044242)	CELLULAR_LIPID_CATABOLIC_PROCESS(GO-0044242)		60	0.41256416	1.0823122	0.27935222	0.43593383	1.0	7959	tags=32%, list=21%, signal=40%
REGULATION_OF_STRESS-ACTIVATED_MAPK_CASCADE(GO-0032872)	REGULATION_OF_STRESS-ACTIVATED_MAPK_CASCADE(GO-0032872)		48	0.42422682	1.0812094	0.27628866	0.4377326	1.0	10430	tags=33%, list=27%, signal=46%
VISUAL_PERCEPTION(GO-0007601)	VISUAL_PERCEPTION(GO-0007601)		38	0.4342121	1.0811003	0.30501089	0.4372301	1.0	6508	tags=26%, list=17%, signal=32%
ANTIGEN_PROCESSING_AND_PRESENTATION_OF_EXOGENOUS_PEPTIDE_ANTIGEN_VIA_MHC_CLASS_I(GO-0042590)	ANTIGEN_PROCESSING_AND_PRESENTATION_OF_EXOGENOUS_PEPTIDE_ANTIGEN_VIA_MHC_CLASS_I(GO-0042590)		19	0.5030025	1.0774351	0.34773663	0.444614	1.0	7652	tags=37%, list=20%, signal=46%
DETECTION_OF_STIMULUS(GO-0051606)	DETECTION_OF_STIMULUS(GO-0051606)		38	0.4384098	1.0755951	0.30042017	0.4481879	1.0	8113	tags=34%, list=21%, signal=43%
EYE_MORPHOGENESIS(GO-0048592)	EYE_MORPHOGENESIS(GO-0048592)		21	0.49636468	1.0746182	0.3432836	0.4496661	1.0	11229	tags=57%, list=29%, signal=81%
EAR_DEVELOPMENT(GO-0043583)	EAR_DEVELOPMENT(GO-0043583)		18	0.506797	1.074566	0.35613683	0.44899452	1.0	5926	tags=33%, list=15%, signal=39%
HOMEOSTATIC_PROCESS(GO-0042592)	HOMEOSTATIC_PROCESS(GO-0042592)		293	0.3428725	1.0732361	0.22294372	0.45116317	1.0	8581	tags=32%, list=22%, signal=41%
SENSORY_PERCEPTION(GO-0007600)	SENSORY_PERCEPTION(GO-0007600)		67	0.4063654	1.0718246	0.2929293	0.45355248	1.0	6885	tags=22%, list=18%, signal=27%
SKELETAL_SYSTEM_MORPHOGENESIS(GO-0048705)	SKELETAL_SYSTEM_MORPHOGENESIS(GO-0048705)		29	0.46070194	1.0715507	0.3181818	0.45336366	1.0	6428	tags=41%, list=17%, signal=50%
CELLULAR_BIOGENIC_AMINE_METABOLIC_PROCESS(GO-0006576)	CELLULAR_BIOGENIC_AMINE_METABOLIC_PROCESS(GO-0006576)		48	0.42183098	1.0714676	0.29850745	0.45277467	1.0	5779	tags=27%, list=15%, signal=32%
CELL_CYCLE(GO-0007049)	CELL_CYCLE(GO-0007049)		130	0.366692	1.068517	0.26844263	0.4587871	1.0	9140	tags=30%, list=24%, signal=39%
SENSORY_PERCEPTION_OF_LIGHT_STIMULUS(GO-0050953)	SENSORY_PERCEPTION_OF_LIGHT_STIMULUS(GO-0050953)		38	0.4342121	1.0670012	0.3413729	0.46142095	1.0	6508	tags=26%, list=17%, signal=32%
ORGANIC_CATION_TRANSPORT(GO-0015695)	ORGANIC_CATION_TRANSPORT(GO-0015695)		16	0.5168717	1.0657111	0.3578732	0.46362722	1.0	8527	tags=50%, list=22%, signal=64%
G-PROTEIN_COUPLED_RECEPTOR_SIGNALING_PATHWAY(GO-0007186)	G-PROTEIN_COUPLED_RECEPTOR_SIGNALING_PATHWAY(GO-0007186)		204	0.3483404	1.0653746	0.23728813	0.46353033	1.0	5891	tags=24%, list=15%, signal=28%
REGULATION_OF_G1-S_TRANSITION_OF_MITOTIC_CELL_CYCLE(GO-2000045)	REGULATION_OF_G1-S_TRANSITION_OF_MITOTIC_CELL_CYCLE(GO-2000045)		28	0.45620203	1.0649128	0.33853006	0.46383822	1.0	9005	tags=29%, list=24%, signal=37%
REGULATION_OF_TYPE_I_INTERFERON-MEDIATED_SIGNALING_PATHWAY(GO-0060338)	REGULATION_OF_TYPE_I_INTERFERON-MEDIATED_SIGNALING_PATHWAY(GO-0060338)		15	0.5327683	1.0617317	0.3984221	0.47023326	1.0	7757	tags=47%, list=20%, signal=59%
REGULATION_OF_STEROID_BIOSYNTHETIC_PROCESS(GO-0050810)	REGULATION_OF_STEROID_BIOSYNTHETIC_PROCESS(GO-0050810)		15	0.5223999	1.0611122	0.3795309	0.47085452	1.0	7697	tags=40%, list=20%, signal=50%
TRANSMEMBRANE_RECEPTOR_PROTEIN_TYROSINE_KINASE_SIGNALING_PATHWAY(GO-0007169)	TRANSMEMBRANE_RECEPTOR_PROTEIN_TYROSINE_KINASE_SIGNALING_PATHWAY(GO-0007169)		225	0.34705764	1.0603838	0.2489712	0.47158024	1.0	7622	tags=29%, list=20%, signal=36%
ANTIGEN_PROCESSING_AND_PRESENTATION_OF_PEPTIDE_ANTIGEN_VIA_MHC_CLASS_I(GO-0002474)	ANTIGEN_PROCESSING_AND_PRESENTATION_OF_PEPTIDE_ANTIGEN_VIA_MHC_CLASS_I(GO-0002474)		19	0.5030025	1.0584332	0.36853448	0.47534224	1.0	7652	tags=37%, list=20%, signal=46%
REGULATION_OF_INTERFERON-GAMMA-MEDIATED_SIGNALING_PATHWAY(GO-0060334)	REGULATION_OF_INTERFERON-GAMMA-MEDIATED_SIGNALING_PATHWAY(GO-0060334)		15	0.5267055	1.0577031	0.36820924	0.47631815	1.0	9148	tags=47%, list=24%, signal=61%
PROTEIN_DEPHOSPHORYLATION(GO-0006470)	PROTEIN_DEPHOSPHORYLATION(GO-0006470)		27	0.4608951	1.0554271	0.36507937	0.48095882	1.0	11630	tags=48%, list=30%, signal=69%
CAMERA-TYPE_EYE_MORPHOGENESIS(GO-0048593)	CAMERA-TYPE_EYE_MORPHOGENESIS(GO-0048593)		15	0.51256114	1.0525446	0.373444	0.48703718	1.0	11229	tags=60%, list=29%, signal=85%
INTRACELLULAR_PROTEIN_TRANSPORT(GO-0006886)	INTRACELLULAR_PROTEIN_TRANSPORT(GO-0006886)		75	0.38204184	1.0515896	0.32783505	0.48851696	1.0	7519	tags=24%, list=20%, signal=30%
INTRACELLULAR_PROTEIN_KINASE_CASCADE(GO-0007243)	INTRACELLULAR_PROTEIN_KINASE_CASCADE(GO-0007243)		161	0.35209766	1.0510162	0.29511678	0.48904413	1.0	7245	tags=28%, list=19%, signal=34%
REGULATION_OF_PROTEIN_STABILITY(GO-0031647)	REGULATION_OF_PROTEIN_STABILITY(GO-0031647)		32	0.44342238	1.0493497	0.35849056	0.49229172	1.0	7982	tags=28%, list=21%, signal=36%
CHOLESTEROL_METABOLIC_PROCESS(GO-0008203)	CHOLESTEROL_METABOLIC_PROCESS(GO-0008203)		48	0.40768355	1.0478274	0.34854773	0.4951637	1.0	2087	tags=8%, list=5%, signal=9%
HORMONE-MEDIATED_SIGNALING_PATHWAY(GO-0009755)	HORMONE-MEDIATED_SIGNALING_PATHWAY(GO-0009755)		16	0.5114833	1.0467734	0.3958763	0.4969322	1.0	10105	tags=56%, list=26%, signal=76%
REGULATION_OF_VESICLE-MEDIATED_TRANSPORT(GO-0060627)	REGULATION_OF_VESICLE-MEDIATED_TRANSPORT(GO-0060627)		64	0.3864413	1.0418695	0.3265306	0.5079679	1.0	5522	tags=23%, list=14%, signal=27%
URETERIC_BUD_DEVELOPMENT(GO-0001657)	URETERIC_BUD_DEVELOPMENT(GO-0001657)		20	0.48210615	1.0380138	0.37367302	0.51676446	1.0	7484	tags=40%, list=20%, signal=50%
STEM_CELL_DIFFERENTIATION(GO-0048863)	STEM_CELL_DIFFERENTIATION(GO-0048863)		20	0.4702707	1.0315418	0.4129979	0.5317873	1.0	7572	tags=45%, list=20%, signal=56%
REGULATION_OF_MITOSIS(GO-0007088)	REGULATION_OF_MITOSIS(GO-0007088)		24	0.4570262	1.0298249	0.398773	0.5353258	1.0	7699	tags=46%, list=20%, signal=57%
POSITIVE_REGULATION_OF_MITOSIS(GO-0045840)	POSITIVE_REGULATION_OF_MITOSIS(GO-0045840)		19	0.47864622	1.0288552	0.402834	0.5369625	1.0	6916	tags=47%, list=18%, signal=58%
CELL_PROJECTION_ASSEMBLY(GO-0030031)	CELL_PROJECTION_ASSEMBLY(GO-0030031)		23	0.45920345	1.0278392	0.4025157	0.5386139	1.0	7863	tags=26%, list=21%, signal=33%
RESPONSE_TO_RADIATION(GO-0009314)	RESPONSE_TO_RADIATION(GO-0009314)		52	0.39677322	1.0264219	0.38045737	0.54136384	1.0	7865	tags=21%, list=21%, signal=27%
REGULATION_OF_GLUCOSE_TRANSPORT(GO-0010827)	REGULATION_OF_GLUCOSE_TRANSPORT(GO-0010827)		21	0.47579405	1.0242871	0.43271223	0.54580396	1.0	8815	tags=48%, list=23%, signal=62%
DEPHOSPHORYLATION(GO-0016311)	DEPHOSPHORYLATION(GO-0016311)		31	0.43535706	1.0233757	0.39219713	0.5472842	1.0	11630	tags=42%, list=30%, signal=60%
INTRACELLULAR_TRANSPORT(GO-0046907)	INTRACELLULAR_TRANSPORT(GO-0046907)		160	0.34313706	1.0221547	0.3611691	0.54952157	1.0	9692	tags=25%, list=25%, signal=33%
REGULATION_OF_ACTIN_POLYMERIZATION_OR_DEPOLYMERIZATION(GO-0008064)	REGULATION_OF_ACTIN_POLYMERIZATION_OR_DEPOLYMERIZATION(GO-0008064)		17	0.49033016	1.0216786	0.397541	0.54978186	1.0	7321	tags=35%, list=19%, signal=44%
POSITIVE_REGULATION_OF_PHOSPHATIDYLINOSITOL_3-KINASE_CASCADE(GO-0014068)	POSITIVE_REGULATION_OF_PHOSPHATIDYLINOSITOL_3-KINASE_CASCADE(GO-0014068)		23	0.45618832	1.0213703	0.41983122	0.54972196	1.0	6916	tags=48%, list=18%, signal=58%
ANTIGEN_PROCESSING_AND_PRESENTATION_OF_EXOGENOUS_PEPTIDE_ANTIGEN_VIA_MHC_CLASS_I__TAP-DEPENDENT(GO-0002479)	ANTIGEN_PROCESSING_AND_PRESENTATION_OF_EXOGENOUS_PEPTIDE_ANTIGEN_VIA_MHC_CLASS_I__TAP-DEPENDENT(GO-0002479)		18	0.48201218	1.0194218	0.400818	0.55381984	1.0	7652	tags=33%, list=20%, signal=42%
REGULATION_OF_STRESS_FIBER_ASSEMBLY(GO-0051492)	REGULATION_OF_STRESS_FIBER_ASSEMBLY(GO-0051492)		15	0.50382316	1.0192834	0.44153225	0.5532883	1.0	8027	tags=40%, list=21%, signal=51%
PHOSPHOLIPID_METABOLIC_PROCESS(GO-0006644)	PHOSPHOLIPID_METABOLIC_PROCESS(GO-0006644)		100	0.3593681	1.0172291	0.3873684	0.557771	1.0	6838	tags=20%, list=18%, signal=24%
ION_TRANSPORT(GO-0006811)	ION_TRANSPORT(GO-0006811)		206	0.3319157	1.0148785	0.37424546	0.563179	1.0	6806	tags=23%, list=18%, signal=28%
CHOLESTEROL_EFFLUX(GO-0033344)	CHOLESTEROL_EFFLUX(GO-0033344)		18	0.47595528	1.0129229	0.43789473	0.5675894	1.0	3943	tags=17%, list=10%, signal=19%
G1-S_TRANSITION_OF_MITOTIC_CELL_CYCLE(GO-0000082)	G1-S_TRANSITION_OF_MITOTIC_CELL_CYCLE(GO-0000082)		37	0.41066667	1.0115559	0.42526317	0.5701866	1.0	9384	tags=38%, list=25%, signal=50%
ION_HOMEOSTASIS(GO-0050801)	ION_HOMEOSTASIS(GO-0050801)		163	0.33770725	1.010953	0.40851063	0.57076526	1.0	5789	tags=19%, list=15%, signal=22%
MORPHOGENESIS_OF_EMBRYONIC_EPITHELIUM(GO-0016331)	MORPHOGENESIS_OF_EMBRYONIC_EPITHELIUM(GO-0016331)		15	0.49258876	1.0105641	0.42768595	0.57082075	1.0	5487	tags=33%, list=14%, signal=39%
PROTEIN_TARGETING(GO-0006605)	PROTEIN_TARGETING(GO-0006605)		61	0.3785937	1.0103576	0.41563785	0.57039213	1.0	7519	tags=26%, list=20%, signal=33%
REGULATION_OF_DNA_REPLICATION(GO-0006275)	REGULATION_OF_DNA_REPLICATION(GO-0006275)		27	0.44775265	1.0102003	0.4459725	0.5698461	1.0	5661	tags=33%, list=15%, signal=39%
CELLULAR_RESPONSE_TO_INORGANIC_SUBSTANCE(GO-0071241)	CELLULAR_RESPONSE_TO_INORGANIC_SUBSTANCE(GO-0071241)		24	0.45770586	1.0087085	0.43574297	0.5726108	1.0	5487	tags=29%, list=14%, signal=34%
TRANSMEMBRANE_TRANSPORT(GO-0055085)	TRANSMEMBRANE_TRANSPORT(GO-0055085)		189	0.33061475	1.0069857	0.41509435	0.57651514	1.0	8355	tags=27%, list=22%, signal=34%
ION_TRANSMEMBRANE_TRANSPORT(GO-0034220)	ION_TRANSMEMBRANE_TRANSPORT(GO-0034220)		76	0.37128827	1.0057724	0.4129979	0.5789368	1.0	6659	tags=24%, list=17%, signal=29%
MAMMARY_GLAND_DEVELOPMENT(GO-0030879)	MAMMARY_GLAND_DEVELOPMENT(GO-0030879)		21	0.46236116	1.0056704	0.43578947	0.57825947	1.0	6680	tags=38%, list=17%, signal=46%
POSITIVE_REGULATION_OF_LYMPHOCYTE_PROLIFERATION(GO-0050671)	POSITIVE_REGULATION_OF_LYMPHOCYTE_PROLIFERATION(GO-0050671)		39	0.4124667	1.0043504	0.42418033	0.5808313	1.0	6972	tags=36%, list=18%, signal=44%
REGULATION_OF_INTERLEUKIN-12_PRODUCTION(GO-0032655)	REGULATION_OF_INTERLEUKIN-12_PRODUCTION(GO-0032655)		21	0.46555617	1.002911	0.4375	0.5839469	1.0	5318	tags=33%, list=14%, signal=39%
ANTIGEN_PROCESSING_AND_PRESENTATION(GO-0019882)	ANTIGEN_PROCESSING_AND_PRESENTATION(GO-0019882)		21	0.4659006	1.0024152	0.44050103	0.5842519	1.0	7652	tags=33%, list=20%, signal=42%
REGULATION_OF_REACTIVE_OXYGEN_SPECIES_METABOLIC_PROCESS(GO-2000377)	REGULATION_OF_REACTIVE_OXYGEN_SPECIES_METABOLIC_PROCESS(GO-2000377)		24	0.4400031	1.0023093	0.45134574	0.5836645	1.0	5680	tags=33%, list=15%, signal=39%
REGULATION_OF_PROTEIN_UBIQUITINATION(GO-0031396)	REGULATION_OF_PROTEIN_UBIQUITINATION(GO-0031396)		35	0.41277146	1.0002029	0.46296296	0.5883621	1.0	7982	tags=23%, list=21%, signal=29%
COGNITION(GO-0050890)	COGNITION(GO-0050890)		25	0.43381897	0.9993398	0.4487705	0.589585	1.0	8744	tags=32%, list=23%, signal=41%
POSITIVE_REGULATION_OF_PROTEIN_UBIQUITINATION(GO-0031398)	POSITIVE_REGULATION_OF_PROTEIN_UBIQUITINATION(GO-0031398)		24	0.4535402	0.9984311	0.4385965	0.59103215	1.0	7181	tags=25%, list=19%, signal=31%
PROTEIN_LOCALIZATION_IN_MEMBRANE(GO-0072657)	PROTEIN_LOCALIZATION_IN_MEMBRANE(GO-0072657)		18	0.46946356	0.99838835	0.44893616	0.5901787	1.0	5896	tags=22%, list=15%, signal=26%
JNK_CASCADE(GO-0007254)	JNK_CASCADE(GO-0007254)		29	0.43127286	0.99736124	0.45081967	0.59193873	1.0	10795	tags=48%, list=28%, signal=67%
POSITIVE_REGULATION_OF_STRESS-ACTIVATED_PROTEIN_KINASE_SIGNALING_CASCADE(GO-0070304)	POSITIVE_REGULATION_OF_STRESS-ACTIVATED_PROTEIN_KINASE_SIGNALING_CASCADE(GO-0070304)		15	0.50478804	0.9965771	0.47659576	0.59310424	1.0	9191	tags=33%, list=24%, signal=44%
OSSIFICATION(GO-0001503)	OSSIFICATION(GO-0001503)		44	0.3911437	0.99614227	0.42535788	0.5932256	1.0	6119	tags=32%, list=16%, signal=38%
CELLULAR_HOMEOSTASIS(GO-0019725)	CELLULAR_HOMEOSTASIS(GO-0019725)		174	0.33144462	0.99475867	0.4231579	0.5958668	1.0	5896	tags=19%, list=15%, signal=22%
LEARNING_OR_MEMORY(GO-0007611)	LEARNING_OR_MEMORY(GO-0007611)		21	0.4515385	0.99440235	0.44311377	0.595954	1.0	7024	tags=29%, list=18%, signal=35%
BLOOD_COAGULATION__INTRINSIC_PATHWAY(GO-0007597)	BLOOD_COAGULATION__INTRINSIC_PATHWAY(GO-0007597)		16	0.4773276	0.99	0.4439834	0.6067626	1.0	3	tags=6%, list=0%, signal=6%
SIGNAL_TRANSDUCTION_IN_RESPONSE_TO_DNA_DAMAGE(GO-0042770)	SIGNAL_TRANSDUCTION_IN_RESPONSE_TO_DNA_DAMAGE(GO-0042770)		32	0.42162418	0.98978657	0.4732334	0.6063513	1.0	7286	tags=25%, list=19%, signal=31%
RNA_METABOLIC_PROCESS(GO-0016070)	RNA_METABOLIC_PROCESS(GO-0016070)		171	0.33049616	0.989449	0.45022625	0.6063288	1.0	8045	tags=22%, list=21%, signal=27%
PHAGOCYTOSIS(GO-0006909)	PHAGOCYTOSIS(GO-0006909)		17	0.4735714	0.9893607	0.46995708	0.6056428	1.0	7994	tags=41%, list=21%, signal=52%
REGULATION_OF_RAS_PROTEIN_SIGNAL_TRANSDUCTION(GO-0046578)	REGULATION_OF_RAS_PROTEIN_SIGNAL_TRANSDUCTION(GO-0046578)		50	0.38574317	0.9892783	0.4675835	0.6049275	1.0	9329	tags=36%, list=24%, signal=48%
OXIDATION-REDUCTION_PROCESS(GO-0055114)	OXIDATION-REDUCTION_PROCESS(GO-0055114)		272	0.31570846	0.98881423	0.4746137	0.6051613	1.0	7805	tags=17%, list=20%, signal=21%
POSITIVE_REGULATION_OF_LIPID_BIOSYNTHETIC_PROCESS(GO-0046889)	POSITIVE_REGULATION_OF_LIPID_BIOSYNTHETIC_PROCESS(GO-0046889)		19	0.4701017	0.98815566	0.47046414	0.6060317	1.0	5125	tags=21%, list=13%, signal=24%
INTEGRIN-MEDIATED_SIGNALING_PATHWAY(GO-0007229)	INTEGRIN-MEDIATED_SIGNALING_PATHWAY(GO-0007229)		15	0.47744605	0.9859937	0.48255813	0.61098117	1.0	919	tags=13%, list=2%, signal=14%
BILE_ACID_METABOLIC_PROCESS(GO-0008206)	BILE_ACID_METABOLIC_PROCESS(GO-0008206)		27	0.42067653	0.97755456	0.47991967	0.6329451	1.0	938	tags=7%, list=2%, signal=8%
LEUKOCYTE_CELL-CELL_ADHESION(GO-0007159)	LEUKOCYTE_CELL-CELL_ADHESION(GO-0007159)		17	0.4657874	0.9770355	0.4800885	0.63340336	1.0	6612	tags=53%, list=17%, signal=64%
CELLULAR_ION_HOMEOSTASIS(GO-0006873)	CELLULAR_ION_HOMEOSTASIS(GO-0006873)		153	0.33175626	0.9768639	0.5162037	0.63286805	1.0	5789	tags=19%, list=15%, signal=22%
WNT_RECEPTOR_SIGNALING_PATHWAY(GO-0016055)	WNT_RECEPTOR_SIGNALING_PATHWAY(GO-0016055)		41	0.39512688	0.97604877	0.4796748	0.6342589	1.0	6790	tags=22%, list=18%, signal=27%
LIPID_BIOSYNTHETIC_PROCESS(GO-0008610)	LIPID_BIOSYNTHETIC_PROCESS(GO-0008610)		208	0.31506798	0.9728968	0.51129365	0.64229095	1.0	7917	tags=24%, list=21%, signal=30%
REGULATION_OF_RAS_GTPASE_ACTIVITY(GO-0032318)	REGULATION_OF_RAS_GTPASE_ACTIVITY(GO-0032318)		37	0.40261132	0.96768355	0.48995984	0.65607536	1.0	11152	tags=46%, list=29%, signal=65%
CALCIUM_ION_HOMEOSTASIS(GO-0055074)	CALCIUM_ION_HOMEOSTASIS(GO-0055074)		85	0.34243163	0.966714	0.51866406	0.6578616	1.0	5789	tags=25%, list=15%, signal=29%
POSITIVE_REGULATION_OF_JAK-STAT_CASCADE(GO-0046427)	POSITIVE_REGULATION_OF_JAK-STAT_CASCADE(GO-0046427)		34	0.39910322	0.96270984	0.5	0.6682115	1.0	5993	tags=32%, list=16%, signal=38%
TRIGLYCERIDE_HOMEOSTASIS(GO-0070328)	TRIGLYCERIDE_HOMEOSTASIS(GO-0070328)		15	0.48098224	0.9615822	0.5123967	0.6704047	1.0	7259	tags=47%, list=19%, signal=58%
FEMALE_PREGNANCY(GO-0007565)	FEMALE_PREGNANCY(GO-0007565)		22	0.4329987	0.9606753	0.50328225	0.671851	1.0	6285	tags=36%, list=16%, signal=43%
INDUCTION_OF_APOPTOSIS_BY_INTRACELLULAR_SIGNALS(GO-0008629)	INDUCTION_OF_APOPTOSIS_BY_INTRACELLULAR_SIGNALS(GO-0008629)		35	0.3945359	0.9602065	0.5258621	0.672165	1.0	9989	tags=40%, list=26%, signal=54%
REGULATION_OF_OXIDOREDUCTASE_ACTIVITY(GO-0051341)	REGULATION_OF_OXIDOREDUCTASE_ACTIVITY(GO-0051341)		44	0.38327497	0.95997524	0.5259875	0.6718388	1.0	8677	tags=36%, list=23%, signal=47%
FATTY_ACID_OXIDATION(GO-0019395)	FATTY_ACID_OXIDATION(GO-0019395)		38	0.3870476	0.95973855	0.5041841	0.67148733	1.0	10749	tags=42%, list=28%, signal=58%
POSITIVE_REGULATION_OF_TYROSINE_PHOSPHORYLATION_OF_STAT_PROTEIN(GO-0042531)	POSITIVE_REGULATION_OF_TYROSINE_PHOSPHORYLATION_OF_STAT_PROTEIN(GO-0042531)		31	0.40468436	0.9577616	0.51265824	0.6758912	1.0	5993	tags=35%, list=16%, signal=42%
CELLULAR_CALCIUM_ION_HOMEOSTASIS(GO-0006874)	CELLULAR_CALCIUM_ION_HOMEOSTASIS(GO-0006874)		82	0.3455111	0.95616496	0.5610278	0.6793891	1.0	5789	tags=26%, list=15%, signal=30%
REGULATION_OF_FATTY_ACID_BIOSYNTHETIC_PROCESS(GO-0042304)	REGULATION_OF_FATTY_ACID_BIOSYNTHETIC_PROCESS(GO-0042304)		16	0.46275765	0.9561221	0.5165692	0.67847735	1.0	6352	tags=31%, list=17%, signal=37%
REGULATION_OF_CELL-CELL_ADHESION(GO-0022407)	REGULATION_OF_CELL-CELL_ADHESION(GO-0022407)		32	0.4033375	0.9550636	0.5081301	0.6802987	1.0	6253	tags=31%, list=16%, signal=37%
GLYCOSAMINOGLYCAN_METABOLIC_PROCESS(GO-0030203)	GLYCOSAMINOGLYCAN_METABOLIC_PROCESS(GO-0030203)		15	0.47926718	0.9541928	0.5150905	0.68166053	1.0	8421	tags=60%, list=22%, signal=77%
NUCLEOBASE-CONTAINING_COMPOUND_METABOLIC_PROCESS(GO-0006139)	NUCLEOBASE-CONTAINING_COMPOUND_METABOLIC_PROCESS(GO-0006139)		402	0.29601637	0.9540357	0.67713004	0.68110913	1.0	8072	tags=21%, list=21%, signal=26%
AROMATIC_COMPOUND_CATABOLIC_PROCESS(GO-0019439)	AROMATIC_COMPOUND_CATABOLIC_PROCESS(GO-0019439)		17	0.46441677	0.9538268	0.51744187	0.6806107	1.0	8476	tags=41%, list=22%, signal=53%
RESPONSE_TO_HORMONE_STIMULUS(GO-0009725)	RESPONSE_TO_HORMONE_STIMULUS(GO-0009725)		190	0.31432813	0.9535886	0.5842217	0.68030226	1.0	7751	tags=29%, list=20%, signal=37%
PLASMA_LIPOPROTEIN_PARTICLE_REMODELING(GO-0034369)	PLASMA_LIPOPROTEIN_PARTICLE_REMODELING(GO-0034369)		18	0.45588657	0.95297515	0.5119048	0.68098694	1.0	8347	tags=50%, list=22%, signal=64%
VITAMIN_METABOLIC_PROCESS(GO-0006766)	VITAMIN_METABOLIC_PROCESS(GO-0006766)		45	0.3734776	0.95211023	0.5169492	0.6823147	1.0	5883	tags=18%, list=15%, signal=21%
REGULATION_OF_PLATELET_ACTIVATION(GO-0010543)	REGULATION_OF_PLATELET_ACTIVATION(GO-0010543)		15	0.4700947	0.94967115	0.5231388	0.6880202	1.0	841	tags=13%, list=2%, signal=14%
REGULATION_OF_MEMBRANE_POTENTIAL(GO-0042391)	REGULATION_OF_MEMBRANE_POTENTIAL(GO-0042391)		40	0.38095245	0.9475984	0.5446224	0.69308466	1.0	2066	tags=8%, list=5%, signal=8%
NEGATIVE_REGULATION_OF_SECRETION(GO-0051048)	NEGATIVE_REGULATION_OF_SECRETION(GO-0051048)		35	0.38835874	0.9468705	0.550495	0.69404083	1.0	10488	tags=49%, list=27%, signal=67%
NEGATIVE_REGULATION_OF_INTRACELLULAR_PROTEIN_KINASE_CASCADE(GO-0010741)	NEGATIVE_REGULATION_OF_INTRACELLULAR_PROTEIN_KINASE_CASCADE(GO-0010741)		39	0.38623935	0.94574547	0.54219407	0.6962384	1.0	9316	tags=36%, list=24%, signal=47%
CANONICAL_WNT_RECEPTOR_SIGNALING_PATHWAY(GO-0060070)	CANONICAL_WNT_RECEPTOR_SIGNALING_PATHWAY(GO-0060070)		32	0.39542958	0.9439703	0.5324948	0.7002928	1.0	6790	tags=22%, list=18%, signal=27%
NEUROLOGICAL_SYSTEM_PROCESS(GO-0050877)	NEUROLOGICAL_SYSTEM_PROCESS(GO-0050877)		230	0.3049367	0.9380843	0.6498906	0.7158415	1.0	6669	tags=20%, list=17%, signal=24%
INTERNAL_PROTEIN_AMINO_ACID_ACETYLATION(GO-0006475)	INTERNAL_PROTEIN_AMINO_ACID_ACETYLATION(GO-0006475)		15	0.46740362	0.93596464	0.57377046	0.7209493	1.0	5083	tags=13%, list=13%, signal=15%
LIPID_OXIDATION(GO-0034440)	LIPID_OXIDATION(GO-0034440)		39	0.37873277	0.93401134	0.5760649	0.72549146	1.0	10749	tags=41%, list=28%, signal=57%
CHOLESTEROL_HOMEOSTASIS(GO-0042632)	CHOLESTEROL_HOMEOSTASIS(GO-0042632)		33	0.39183143	0.93383145	0.562249	0.72494864	1.0	8347	tags=36%, list=22%, signal=46%
STEROL_HOMEOSTASIS(GO-0055092)	STEROL_HOMEOSTASIS(GO-0055092)		33	0.39183143	0.9324774	0.5381166	0.7276698	1.0	8347	tags=36%, list=22%, signal=46%
PHOSPHOLIPID_TRANSPORT(GO-0015914)	PHOSPHOLIPID_TRANSPORT(GO-0015914)		15	0.4686382	0.9278727	0.5306554	0.73965174	1.0	10664	tags=53%, list=28%, signal=74%
PHOSPHATIDYLINOSITOL-MEDIATED_SIGNALING(GO-0048015)	PHOSPHATIDYLINOSITOL-MEDIATED_SIGNALING(GO-0048015)		37	0.3777282	0.92599297	0.5557851	0.74387777	1.0	9143	tags=46%, list=24%, signal=60%
REGULATION_OF_UBIQUITIN-PROTEIN_LIGASE_ACTIVITY(GO-0051438)	REGULATION_OF_UBIQUITIN-PROTEIN_LIGASE_ACTIVITY(GO-0051438)		18	0.44093025	0.9246961	0.5652174	0.7464826	1.0	10110	tags=28%, list=26%, signal=38%
AEROBIC_RESPIRATION(GO-0009060)	AEROBIC_RESPIRATION(GO-0009060)		28	0.4013683	0.9216023	0.57322174	0.75432754	1.0	7000	tags=14%, list=18%, signal=17%
CELLULAR_RESPONSE_TO_FIBROBLAST_GROWTH_FACTOR_STIMULUS(GO-0044344)	CELLULAR_RESPONSE_TO_FIBROBLAST_GROWTH_FACTOR_STIMULUS(GO-0044344)		76	0.3394337	0.9205295	0.63958335	0.7562622	1.0	7355	tags=26%, list=19%, signal=33%
POSITIVE_REGULATION_OF_T_CELL_ACTIVATION(GO-0050870)	POSITIVE_REGULATION_OF_T_CELL_ACTIVATION(GO-0050870)		82	0.33551678	0.9181049	0.65762	0.76201546	1.0	6916	tags=26%, list=18%, signal=31%
NEGATIVE_REGULATION_OF_INTRACELLULAR_TRANSPORT(GO-0032387)	NEGATIVE_REGULATION_OF_INTRACELLULAR_TRANSPORT(GO-0032387)		21	0.42253333	0.91322505	0.60728747	0.7747557	1.0	7024	tags=33%, list=18%, signal=41%
RESPONSE_TO_LIGHT_STIMULUS(GO-0009416)	RESPONSE_TO_LIGHT_STIMULUS(GO-0009416)		37	0.37356701	0.9114296	0.61270493	0.7787742	1.0	10353	tags=35%, list=27%, signal=48%
RETINOID_METABOLIC_PROCESS(GO-0001523)	RETINOID_METABOLIC_PROCESS(GO-0001523)		18	0.42123935	0.9079965	0.5882353	0.78761804	1.0	5484	tags=22%, list=14%, signal=26%
REGULATION_OF_RHO_GTPASE_ACTIVITY(GO-0032319)	REGULATION_OF_RHO_GTPASE_ACTIVITY(GO-0032319)		28	0.39093056	0.9044307	0.63917524	0.79666156	1.0	7355	tags=25%, list=19%, signal=31%
REGULATION_OF_GLUCOSE_IMPORT(GO-0046324)	REGULATION_OF_GLUCOSE_IMPORT(GO-0046324)		16	0.44955432	0.90409577	0.56969696	0.7964538	1.0	8815	tags=50%, list=23%, signal=65%
DNA_DAMAGE_RESPONSE__SIGNAL_TRANSDUCTION_BY_P53_CLASS_MEDIATOR_RESULTING_IN_CELL_CYCLE_ARREST(GO-0006977)	DNA_DAMAGE_RESPONSE__SIGNAL_TRANSDUCTION_BY_P53_CLASS_MEDIATOR_RESULTING_IN_CELL_CYCLE_ARREST(GO-0006977)		18	0.4353592	0.9039804	0.60327196	0.7955574	1.0	7286	tags=17%, list=19%, signal=21%
DNA_DAMAGE_RESPONSE__SIGNAL_TRANSDUCTION_BY_P53_CLASS_MEDIATOR(GO-0030330)	DNA_DAMAGE_RESPONSE__SIGNAL_TRANSDUCTION_BY_P53_CLASS_MEDIATOR(GO-0030330)		25	0.40007994	0.90251195	0.62236285	0.79837835	1.0	7286	tags=24%, list=19%, signal=30%
SIGNAL_TRANSDUCTION_INVOLVED_IN_G1-S_TRANSITION_CHECKPOINT(GO-0072404)	SIGNAL_TRANSDUCTION_INVOLVED_IN_G1-S_TRANSITION_CHECKPOINT(GO-0072404)		19	0.4286892	0.9020848	0.59381044	0.79843587	1.0	7286	tags=16%, list=19%, signal=19%
WATER_TRANSPORT(GO-0006833)	WATER_TRANSPORT(GO-0006833)		15	0.44847038	0.8999525	0.6102041	0.8030646	1.0	5520	tags=27%, list=14%, signal=31%
REGULATION_OF_TRANSLATION(GO-0006417)	REGULATION_OF_TRANSLATION(GO-0006417)		27	0.39658684	0.8994619	0.61	0.8033005	1.0	5993	tags=15%, list=16%, signal=18%
CAMP-MEDIATED_SIGNALING(GO-0019933)	CAMP-MEDIATED_SIGNALING(GO-0019933)		43	0.36165208	0.8992417	0.66391754	0.8027474	1.0	6040	tags=33%, list=16%, signal=39%
IRON_ION_HOMEOSTASIS(GO-0055072)	IRON_ION_HOMEOSTASIS(GO-0055072)		25	0.39427486	0.89767146	0.6493776	0.8060767	1.0	5058	tags=20%, list=13%, signal=23%
CATABOLIC_PROCESS(GO-0009056)	CATABOLIC_PROCESS(GO-0009056)		377	0.28015205	0.8975528	0.9277899	0.8052996	1.0	8137	tags=21%, list=21%, signal=27%
CELLULAR_RESPONSE_TO_STRESS(GO-0033554)	CELLULAR_RESPONSE_TO_STRESS(GO-0033554)		248	0.29024535	0.897211	0.8668172	0.8050515	1.0	9692	tags=29%, list=25%, signal=39%
REGULATION_OF_RHO_PROTEIN_SIGNAL_TRANSDUCTION(GO-0035023)	REGULATION_OF_RHO_PROTEIN_SIGNAL_TRANSDUCTION(GO-0035023)		34	0.37272215	0.89398766	0.6597938	0.812858	1.0	12270	tags=44%, list=32%, signal=65%
MITOCHONDRIAL_MEMBRANE_ORGANIZATION(GO-0007006)	MITOCHONDRIAL_MEMBRANE_ORGANIZATION(GO-0007006)		19	0.4086294	0.893422	0.5824847	0.8133269	1.0	9692	tags=32%, list=25%, signal=42%
MONOCARBOXYLIC_ACID_TRANSPORT(GO-0015718)	MONOCARBOXYLIC_ACID_TRANSPORT(GO-0015718)		36	0.36579803	0.88920265	0.6619433	0.8232917	1.0	10504	tags=53%, list=27%, signal=73%
PROTEOLYSIS(GO-0006508)	PROTEOLYSIS(GO-0006508)		102	0.31491688	0.88582236	0.78213507	0.83111364	1.0	8815	tags=34%, list=23%, signal=44%
REGULATION_OF_ENDOCYTOSIS(GO-0030100)	REGULATION_OF_ENDOCYTOSIS(GO-0030100)		41	0.3581472	0.88532245	0.689243	0.83126056	1.0	5522	tags=27%, list=14%, signal=31%
REGULATION_OF_FATTY_ACID_OXIDATION(GO-0046320)	REGULATION_OF_FATTY_ACID_OXIDATION(GO-0046320)		23	0.40555847	0.88393724	0.6221766	0.8338212	1.0	8886	tags=52%, list=23%, signal=68%
CELLULAR_RESPIRATION(GO-0045333)	CELLULAR_RESPIRATION(GO-0045333)		101	0.31035617	0.883255	0.79041916	0.83442783	1.0	14376	tags=40%, list=38%, signal=63%
CIRCADIAN_RHYTHM(GO-0007623)	CIRCADIAN_RHYTHM(GO-0007623)		18	0.41661754	0.8829445	0.6588983	0.8341074	1.0	8473	tags=44%, list=22%, signal=57%
MITOTIC_CELL_CYCLE_G1-S_TRANSITION_DNA_DAMAGE_CHECKPOINT(GO-0031571)	MITOTIC_CELL_CYCLE_G1-S_TRANSITION_DNA_DAMAGE_CHECKPOINT(GO-0031571)		19	0.415742	0.88169605	0.6419753	0.8361566	1.0	9005	tags=21%, list=24%, signal=28%
G-PROTEIN_SIGNALING__COUPLED_TO_CAMP_NUCLEOTIDE_SECOND_MESSENGER(GO-0007188)	G-PROTEIN_SIGNALING__COUPLED_TO_CAMP_NUCLEOTIDE_SECOND_MESSENGER(GO-0007188)		38	0.35889778	0.8811249	0.6645833	0.8364092	1.0	6040	tags=34%, list=16%, signal=41%
PURINE_NUCLEOTIDE_BIOSYNTHETIC_PROCESS(GO-0006164)	PURINE_NUCLEOTIDE_BIOSYNTHETIC_PROCESS(GO-0006164)		37	0.35931557	0.87742335	0.66071427	0.8450153	1.0	6352	tags=19%, list=17%, signal=23%
LEUKOCYTE_ACTIVATION(GO-0045321)	LEUKOCYTE_ACTIVATION(GO-0045321)		68	0.32278815	0.8762735	0.74358976	0.846716	1.0	6161	tags=28%, list=16%, signal=33%
SYNAPTIC_TRANSMISSION(GO-0007268)	SYNAPTIC_TRANSMISSION(GO-0007268)		143	0.2967564	0.8743372	0.8506224	0.8505033	1.0	6669	tags=21%, list=17%, signal=25%
CELLULAR_RESPONSE_TO_STEROID_HORMONE_STIMULUS(GO-0071383)	CELLULAR_RESPONSE_TO_STEROID_HORMONE_STIMULUS(GO-0071383)		17	0.41937748	0.8725559	0.6168831	0.85378677	1.0	10105	tags=53%, list=26%, signal=72%
IMMUNE_RESPONSE-REGULATING_SIGNALING_PATHWAY(GO-0002764)	IMMUNE_RESPONSE-REGULATING_SIGNALING_PATHWAY(GO-0002764)		114	0.29900116	0.8698315	0.8860215	0.85934216	1.0	7099	tags=23%, list=19%, signal=28%
MITOCHONDRION_ORGANIZATION(GO-0007005)	MITOCHONDRION_ORGANIZATION(GO-0007005)		74	0.32366183	0.8689198	0.7572614	0.86028737	1.0	8604	tags=19%, list=22%, signal=24%
REGULATION_OF_PLASMA_LIPOPROTEIN_PARTICLE_LEVELS(GO-0097006)	REGULATION_OF_PLASMA_LIPOPROTEIN_PARTICLE_LEVELS(GO-0097006)		31	0.36457855	0.86868274	0.6851852	0.8596493	1.0	9252	tags=45%, list=24%, signal=60%
GENE_EXPRESSION(GO-0010467)	GENE_EXPRESSION(GO-0010467)		243	0.2787445	0.86338353	0.9456067	0.87127966	1.0	8033	tags=20%, list=21%, signal=25%
REGULATION_OF_INSULIN_SECRETION(GO-0050796)	REGULATION_OF_INSULIN_SECRETION(GO-0050796)		54	0.32975125	0.8582646	0.7737069	0.8821779	1.0	7513	tags=20%, list=20%, signal=25%
HETEROCYCLE_METABOLIC_PROCESS(GO-0046483)	HETEROCYCLE_METABOLIC_PROCESS(GO-0046483)		207	0.28143606	0.8578756	0.9352818	0.8818386	1.0	7271	tags=19%, list=19%, signal=24%
ELEVATION_OF_CYTOSOLIC_CALCIUM_ION_CONCENTRATION(GO-0007204)	ELEVATION_OF_CYTOSOLIC_CALCIUM_ION_CONCENTRATION(GO-0007204)		58	0.33161318	0.8575992	0.76150626	0.8811791	1.0	6097	tags=31%, list=16%, signal=37%
CARBOXYLIC_ACID_METABOLIC_PROCESS(GO-0019752)	CARBOXYLIC_ACID_METABOLIC_PROCESS(GO-0019752)		358	0.26921275	0.8562088	0.9953271	0.88339275	1.0	8127	tags=22%, list=21%, signal=27%
POSTTRANSCRIPTIONAL_REGULATION_OF_GENE_EXPRESSION(GO-0010608)	POSTTRANSCRIPTIONAL_REGULATION_OF_GENE_EXPRESSION(GO-0010608)		66	0.32056317	0.85523355	0.75782883	0.8845305	1.0	7982	tags=23%, list=21%, signal=29%
CYTOSOLIC_CALCIUM_ION_HOMEOSTASIS(GO-0051480)	CYTOSOLIC_CALCIUM_ION_HOMEOSTASIS(GO-0051480)		63	0.32261825	0.85435396	0.78510636	0.8852618	1.0	6097	tags=29%, list=16%, signal=34%
CELLULAR_RESPONSE_TO_RETINOIC_ACID(GO-0071300)	CELLULAR_RESPONSE_TO_RETINOIC_ACID(GO-0071300)		22	0.38842654	0.8505007	0.70731705	0.8931342	1.0	6796	tags=36%, list=18%, signal=44%
REGULATION_OF_T_CELL_ACTIVATION(GO-0050863)	REGULATION_OF_T_CELL_ACTIVATION(GO-0050863)		98	0.29823753	0.8502009	0.86530614	0.8925412	1.0	6916	tags=24%, list=18%, signal=30%
SEXUAL_REPRODUCTION(GO-0019953)	SEXUAL_REPRODUCTION(GO-0019953)		41	0.34101835	0.849601	0.74285716	0.89273435	1.0	5484	tags=20%, list=14%, signal=23%
CELLULAR_KETONE_METABOLIC_PROCESS(GO-0042180)	CELLULAR_KETONE_METABOLIC_PROCESS(GO-0042180)		364	0.2650303	0.8484993	0.9892473	0.89417225	1.0	8127	tags=21%, list=21%, signal=27%
ORGANIC_ACID_METABOLIC_PROCESS(GO-0006082)	ORGANIC_ACID_METABOLIC_PROCESS(GO-0006082)		362	0.26439902	0.8469922	1.0	0.8962694	1.0	8127	tags=22%, list=21%, signal=27%
PROTEIN_POLYUBIQUITINATION(GO-0000209)	PROTEIN_POLYUBIQUITINATION(GO-0000209)		19	0.39777204	0.8465507	0.6673387	0.8960041	1.0	8181	tags=32%, list=21%, signal=40%
NEGATIVE_REGULATION_OF_PROTEIN_IMPORT_INTO_NUCLEUS(GO-0042308)	NEGATIVE_REGULATION_OF_PROTEIN_IMPORT_INTO_NUCLEUS(GO-0042308)		17	0.41497996	0.8456226	0.6970297	0.8967652	1.0	7024	tags=35%, list=18%, signal=43%
VERY_LONG-CHAIN_FATTY_ACID_METABOLIC_PROCESS(GO-0000038)	VERY_LONG-CHAIN_FATTY_ACID_METABOLIC_PROCESS(GO-0000038)		19	0.39458066	0.84375083	0.6876268	0.89953434	1.0	8288	tags=47%, list=22%, signal=60%
POSITIVE_REGULATION_OF_ENDOCYTOSIS(GO-0045807)	POSITIVE_REGULATION_OF_ENDOCYTOSIS(GO-0045807)		22	0.38037124	0.8430002	0.7218814	0.8999612	1.0	5522	tags=27%, list=14%, signal=32%
REGULATION_OF_ION_HOMEOSTASIS(GO-2000021)	REGULATION_OF_ION_HOMEOSTASIS(GO-2000021)		39	0.34999153	0.842923	0.7601713	0.8988891	1.0	7271	tags=36%, list=19%, signal=44%
REGULATION_OF_ADAPTIVE_IMMUNE_RESPONSE(GO-0002819)	REGULATION_OF_ADAPTIVE_IMMUNE_RESPONSE(GO-0002819)		30	0.3529659	0.8350818	0.73427993	0.91386485	1.0	5318	tags=23%, list=14%, signal=27%
POSITIVE_REGULATION_OF_RAS_GTPASE_ACTIVITY(GO-0032320)	POSITIVE_REGULATION_OF_RAS_GTPASE_ACTIVITY(GO-0032320)		32	0.34687442	0.8331356	0.8063241	0.9164553	1.0	11152	tags=44%, list=29%, signal=62%
NEGATIVE_REGULATION_OF_INTRACELLULAR_PROTEIN_TRANSPORT(GO-0090317)	NEGATIVE_REGULATION_OF_INTRACELLULAR_PROTEIN_TRANSPORT(GO-0090317)		20	0.38910002	0.8316981	0.7382413	0.9180021	1.0	7024	tags=30%, list=18%, signal=37%
CELLULAR_RESPONSE_TO_HORMONE_STIMULUS(GO-0032870)	CELLULAR_RESPONSE_TO_HORMONE_STIMULUS(GO-0032870)		150	0.27910188	0.8304331	0.96280086	0.91953826	1.0	7751	tags=29%, list=20%, signal=36%
TRANSMISSION_OF_NERVE_IMPULSE(GO-0019226)	TRANSMISSION_OF_NERVE_IMPULSE(GO-0019226)		153	0.28139618	0.82885194	0.9449339	0.9214965	1.0	6669	tags=20%, list=17%, signal=24%
ANTERIOR-POSTERIOR_PATTERN_SPECIFICATION(GO-0009952)	ANTERIOR-POSTERIOR_PATTERN_SPECIFICATION(GO-0009952)		18	0.40062776	0.8281121	0.7276507	0.9216387	1.0	5604	tags=28%, list=15%, signal=33%
LONG-CHAIN_FATTY_ACID_METABOLIC_PROCESS(GO-0001676)	LONG-CHAIN_FATTY_ACID_METABOLIC_PROCESS(GO-0001676)		20	0.3734217	0.8228064	0.746507	0.9306734	1.0	8288	tags=45%, list=22%, signal=57%
AMINE_METABOLIC_PROCESS(GO-0009308)	AMINE_METABOLIC_PROCESS(GO-0009308)		252	0.2613521	0.820721	0.9978355	0.93345845	1.0	8476	tags=23%, list=22%, signal=29%
CARBOHYDRATE_METABOLIC_PROCESS(GO-0005975)	CARBOHYDRATE_METABOLIC_PROCESS(GO-0005975)		142	0.2794304	0.81965387	0.9638298	0.9342998	1.0	8568	tags=27%, list=22%, signal=35%
PLACENTA_DEVELOPMENT(GO-0001890)	PLACENTA_DEVELOPMENT(GO-0001890)		15	0.39978158	0.81860197	0.72164947	0.93504703	1.0	8050	tags=47%, list=21%, signal=59%
CYTOSOLIC_CALCIUM_ION_TRANSPORT(GO-0060401)	CYTOSOLIC_CALCIUM_ION_TRANSPORT(GO-0060401)		20	0.37476367	0.816296	0.742268	0.9382287	1.0	6966	tags=40%, list=18%, signal=49%
GPI_ANCHOR_BIOSYNTHETIC_PROCESS(GO-0006506)	GPI_ANCHOR_BIOSYNTHETIC_PROCESS(GO-0006506)		23	0.3694987	0.8127251	0.79288703	0.94337106	1.0	12885	tags=39%, list=34%, signal=59%
GENERATION_OF_PRECURSOR_METABOLITES_AND_ENERGY(GO-0006091)	GENERATION_OF_PRECURSOR_METABOLITES_AND_ENERGY(GO-0006091)		191	0.2669729	0.812574	0.98995984	0.9423858	1.0	7685	tags=14%, list=20%, signal=17%
POSITIVE_REGULATION_OF_WNT_RECEPTOR_SIGNALING_PATHWAY(GO-0030177)	POSITIVE_REGULATION_OF_WNT_RECEPTOR_SIGNALING_PATHWAY(GO-0030177)		25	0.35688826	0.8109168	0.776087	0.9441785	1.0	7633	tags=36%, list=20%, signal=45%
POSITIVE_REGULATION_OF_B_CELL_ACTIVATION(GO-0050871)	POSITIVE_REGULATION_OF_B_CELL_ACTIVATION(GO-0050871)		17	0.39392212	0.8082194	0.7701613	0.9478061	1.0	6972	tags=47%, list=18%, signal=58%
CALCIUM_ION_TRANSPORT(GO-0006816)	CALCIUM_ION_TRANSPORT(GO-0006816)		46	0.32046756	0.8077502	0.8729508	0.94735414	1.0	6966	tags=35%, list=18%, signal=42%
POSITIVE_REGULATION_OF_T_CELL_PROLIFERATION(GO-0042102)	POSITIVE_REGULATION_OF_T_CELL_PROLIFERATION(GO-0042102)		26	0.35518032	0.8058264	0.7635659	0.9493153	1.0	5993	tags=27%, list=16%, signal=32%
PANCREAS_DEVELOPMENT(GO-0031016)	PANCREAS_DEVELOPMENT(GO-0031016)		19	0.3830666	0.8057157	0.78629035	0.94823104	1.0	8677	tags=37%, list=23%, signal=48%
CARBOHYDRATE_BIOSYNTHETIC_PROCESS(GO-0016051)	CARBOHYDRATE_BIOSYNTHETIC_PROCESS(GO-0016051)		50	0.31037846	0.80009747	0.8613445	0.9563994	1.0	8568	tags=30%, list=22%, signal=39%
SULFUR_COMPOUND_METABOLIC_PROCESS(GO-0006790)	SULFUR_COMPOUND_METABOLIC_PROCESS(GO-0006790)		65	0.3025826	0.79874265	0.9069307	0.95748067	1.0	997	tags=5%, list=3%, signal=5%
S_PHASE_OF_MITOTIC_CELL_CYCLE(GO-0000084)	S_PHASE_OF_MITOTIC_CELL_CYCLE(GO-0000084)		17	0.38548726	0.7966946	0.7906977	0.9594252	1.0	9005	tags=24%, list=24%, signal=31%
NUCLEOTIDE-BINDING_OLIGOMERIZATION_DOMAIN_CONTAINING_SIGNALING_PATHWAY(GO-0070423)	NUCLEOTIDE-BINDING_OLIGOMERIZATION_DOMAIN_CONTAINING_SIGNALING_PATHWAY(GO-0070423)		16	0.3941501	0.7932699	0.75308645	0.9634788	1.0	10102	tags=38%, list=26%, signal=51%
PEPTIDYL-TYROSINE_PHOSPHORYLATION(GO-0018108)	PEPTIDYL-TYROSINE_PHOSPHORYLATION(GO-0018108)		25	0.35275218	0.7924809	0.8153527	0.9634532	1.0	6174	tags=40%, list=16%, signal=48%
POSITIVE_REGULATION_OF_CAMP_BIOSYNTHETIC_PROCESS(GO-0030819)	POSITIVE_REGULATION_OF_CAMP_BIOSYNTHETIC_PROCESS(GO-0030819)		32	0.3395948	0.7878838	0.8406709	0.9691835	1.0	6245	tags=34%, list=16%, signal=41%
REGULATION_OF_PHOSPHOLIPASE_ACTIVITY(GO-0010517)	REGULATION_OF_PHOSPHOLIPASE_ACTIVITY(GO-0010517)		78	0.28670967	0.78461206	0.9662028	0.97287	1.0	5789	tags=24%, list=15%, signal=29%
IN_UTERO_EMBRYONIC_DEVELOPMENT(GO-0001701)	IN_UTERO_EMBRYONIC_DEVELOPMENT(GO-0001701)		19	0.3687476	0.783233	0.79375	0.97367513	1.0	7484	tags=42%, list=20%, signal=52%
CALCIUM_ION_TRANSPORT_INTO_CYTOSOL(GO-0060402)	CALCIUM_ION_TRANSPORT_INTO_CYTOSOL(GO-0060402)		19	0.36535576	0.78178	0.8164557	0.9746531	1.0	5789	tags=32%, list=15%, signal=37%
PROTEIN_OLIGOMERIZATION(GO-0051259)	PROTEIN_OLIGOMERIZATION(GO-0051259)		53	0.30203873	0.78135335	0.9322382	0.9739717	1.0	9327	tags=30%, list=24%, signal=40%
REGULATION_OF_RECEPTOR_ACTIVITY(GO-0010469)	REGULATION_OF_RECEPTOR_ACTIVITY(GO-0010469)		22	0.35474557	0.77889764	0.83054394	0.9762448	1.0	11470	tags=41%, list=30%, signal=58%
PROTEIN_AUTOPHOSPHORYLATION(GO-0046777)	PROTEIN_AUTOPHOSPHORYLATION(GO-0046777)		46	0.30336994	0.77398354	0.9023861	0.98188573	1.0	8053	tags=26%, list=21%, signal=33%
POSITIVE_REGULATION_OF_CANONICAL_WNT_RECEPTOR_SIGNALING_PATHWAY(GO-0090263)	POSITIVE_REGULATION_OF_CANONICAL_WNT_RECEPTOR_SIGNALING_PATHWAY(GO-0090263)		18	0.36985734	0.7712579	0.8111332	0.9843414	1.0	6680	tags=39%, list=17%, signal=47%
BMP_SIGNALING_PATHWAY(GO-0030509)	BMP_SIGNALING_PATHWAY(GO-0030509)		24	0.3361755	0.76829445	0.86764705	0.98699427	1.0	7484	tags=50%, list=20%, signal=62%
UBIQUITIN-DEPENDENT_PROTEIN_CATABOLIC_PROCESS(GO-0006511)	UBIQUITIN-DEPENDENT_PROTEIN_CATABOLIC_PROCESS(GO-0006511)		22	0.34434175	0.7673925	0.86382115	0.9869081	1.0	12159	tags=36%, list=32%, signal=53%
CHROMATIN_MODIFICATION(GO-0016568)	CHROMATIN_MODIFICATION(GO-0016568)		45	0.30581263	0.7667599	0.9322034	0.9864163	1.0	8886	tags=27%, list=23%, signal=35%
MITOTIC_CELL_CYCLE(GO-0000278)	MITOTIC_CELL_CYCLE(GO-0000278)		75	0.28088236	0.7661581	0.96025103	0.98593295	1.0	9384	tags=29%, list=25%, signal=39%
RESPONSE_TO_REACTIVE_OXYGEN_SPECIES(GO-0000302)	RESPONSE_TO_REACTIVE_OXYGEN_SPECIES(GO-0000302)		32	0.32495627	0.7659334	0.87258685	0.9849416	1.0	5993	tags=19%, list=16%, signal=22%
GLUTATHIONE_METABOLIC_PROCESS(GO-0006749)	GLUTATHIONE_METABOLIC_PROCESS(GO-0006749)		16	0.37311482	0.7645674	0.80464214	0.985353	1.0	11805	tags=38%, list=31%, signal=54%
CELLULAR_IRON_ION_HOMEOSTASIS(GO-0006879)	CELLULAR_IRON_ION_HOMEOSTASIS(GO-0006879)		24	0.33320996	0.7622286	0.8716356	0.98703957	1.0	5058	tags=17%, list=13%, signal=19%
PROTEIN_HOMOOLIGOMERIZATION(GO-0051260)	PROTEIN_HOMOOLIGOMERIZATION(GO-0051260)		32	0.32586738	0.7590932	0.87204725	0.989721	1.0	8727	tags=25%, list=23%, signal=32%
ENDOCRINE_PANCREAS_DEVELOPMENT(GO-0031018)	ENDOCRINE_PANCREAS_DEVELOPMENT(GO-0031018)		16	0.3681116	0.7587496	0.81183934	0.98884195	1.0	6529	tags=25%, list=17%, signal=30%
REGULATION_OF_FATTY_ACID_METABOLIC_PROCESS(GO-0019217)	REGULATION_OF_FATTY_ACID_METABOLIC_PROCESS(GO-0019217)		39	0.31090117	0.75771123	0.91188526	0.9888793	1.0	8886	tags=41%, list=23%, signal=53%
FIBROBLAST_GROWTH_FACTOR_RECEPTOR_SIGNALING_PATHWAY(GO-0008543)	FIBROBLAST_GROWTH_FACTOR_RECEPTOR_SIGNALING_PATHWAY(GO-0008543)		67	0.27941656	0.75550556	0.9676113	0.9901146	1.0	7355	tags=24%, list=19%, signal=30%
NEGATIVE_REGULATION_OF_NEUROGENESIS(GO-0050768)	NEGATIVE_REGULATION_OF_NEUROGENESIS(GO-0050768)		15	0.37255016	0.74777234	0.86491936	0.99744344	1.0	7024	tags=33%, list=18%, signal=41%
ENERGY_DERIVATION_BY_OXIDATION_OF_ORGANIC_COMPOUNDS(GO-0015980)	ENERGY_DERIVATION_BY_OXIDATION_OF_ORGANIC_COMPOUNDS(GO-0015980)		163	0.25110787	0.7458168	1.0	0.9981386	1.0	8527	tags=15%, list=22%, signal=20%
REGULATION_OF_CELL_ADHESION_MEDIATED_BY_INTEGRIN(GO-0033628)	REGULATION_OF_CELL_ADHESION_MEDIATED_BY_INTEGRIN(GO-0033628)		17	0.3556583	0.7431672	0.852459	0.9996841	1.0	8809	tags=53%, list=23%, signal=69%
CELL_CYCLE_CHECKPOINT(GO-0000075)	CELL_CYCLE_CHECKPOINT(GO-0000075)		38	0.30072623	0.7346998	0.9415584	1.0	1.0	7982	tags=21%, list=21%, signal=27%
PROTEASOMAL_UBIQUITIN-DEPENDENT_PROTEIN_CATABOLIC_PROCESS(GO-0043161)	PROTEASOMAL_UBIQUITIN-DEPENDENT_PROTEIN_CATABOLIC_PROCESS(GO-0043161)		17	0.35065725	0.7343071	0.8786127	1.0	1.0	8815	tags=24%, list=23%, signal=31%
POSITIVE_REGULATION_OF_DNA_REPLICATION(GO-0045740)	POSITIVE_REGULATION_OF_DNA_REPLICATION(GO-0045740)		19	0.34308875	0.73265547	0.87396693	1.0	1.0	10316	tags=68%, list=27%, signal=94%
SPHINGOLIPID_METABOLIC_PROCESS(GO-0006665)	SPHINGOLIPID_METABOLIC_PROCESS(GO-0006665)		46	0.2862471	0.7319546	0.97357726	1.0	1.0	8778	tags=26%, list=23%, signal=34%
PHOSPHATIDYLINOSITOL_METABOLIC_PROCESS(GO-0046488)	PHOSPHATIDYLINOSITOL_METABOLIC_PROCESS(GO-0046488)		50	0.2855136	0.7311638	0.9638298	1.0	1.0	6838	tags=18%, list=18%, signal=22%
ENERGY_RESERVE_METABOLIC_PROCESS(GO-0006112)	ENERGY_RESERVE_METABOLIC_PROCESS(GO-0006112)		59	0.27465445	0.73039865	0.9857724	1.0	1.0	8527	tags=29%, list=22%, signal=37%
INSULIN_RECEPTOR_SIGNALING_PATHWAY(GO-0008286)	INSULIN_RECEPTOR_SIGNALING_PATHWAY(GO-0008286)		55	0.2823359	0.7278654	0.97604793	1.0	1.0	9258	tags=40%, list=24%, signal=53%
LONG-CHAIN_FATTY-ACYL-COA_METABOLIC_PROCESS(GO-0035336)	LONG-CHAIN_FATTY-ACYL-COA_METABOLIC_PROCESS(GO-0035336)		17	0.35337818	0.7228115	0.8704454	1.0	1.0	8288	tags=35%, list=22%, signal=45%
LONG-CHAIN_FATTY-ACYL-COA_BIOSYNTHETIC_PROCESS(GO-0035338)	LONG-CHAIN_FATTY-ACYL-COA_BIOSYNTHETIC_PROCESS(GO-0035338)		15	0.35984182	0.7221594	0.87474334	1.0	1.0	8288	tags=40%, list=22%, signal=51%
CELLULAR_RESPONSE_TO_INSULIN_STIMULUS(GO-0032869)	CELLULAR_RESPONSE_TO_INSULIN_STIMULUS(GO-0032869)		70	0.26670003	0.72200197	0.9917184	1.0	1.0	9258	tags=37%, list=24%, signal=49%
ANION_TRANSPORT(GO-0006820)	ANION_TRANSPORT(GO-0006820)		40	0.2943719	0.7212658	0.9541485	1.0	1.0	8243	tags=33%, list=22%, signal=41%
PEPTIDYL-SERINE_PHOSPHORYLATION(GO-0018105)	PEPTIDYL-SERINE_PHOSPHORYLATION(GO-0018105)		29	0.30634707	0.71449023	0.9538784	1.0	1.0	8886	tags=28%, list=23%, signal=36%
GLYCOSPHINGOLIPID_METABOLIC_PROCESS(GO-0006687)	GLYCOSPHINGOLIPID_METABOLIC_PROCESS(GO-0006687)		32	0.2951255	0.7030263	0.9662447	1.0	1.0	7859	tags=25%, list=21%, signal=31%
C-TERMINAL_PROTEIN_LIPIDATION(GO-0006501)	C-TERMINAL_PROTEIN_LIPIDATION(GO-0006501)		22	0.31297752	0.6994324	0.9414141	1.0	1.0	12885	tags=36%, list=34%, signal=55%
CALCIUM_ION_TRANSMEMBRANE_TRANSPORT(GO-0070588)	CALCIUM_ION_TRANSMEMBRANE_TRANSPORT(GO-0070588)		17	0.3351895	0.69904274	0.91682786	1.0	1.0	6659	tags=29%, list=17%, signal=36%
RELEASE_OF_SEQUESTERED_CALCIUM_ION_INTO_CYTOSOL(GO-0051209)	RELEASE_OF_SEQUESTERED_CALCIUM_ION_INTO_CYTOSOL(GO-0051209)		15	0.34401193	0.695608	0.91493773	1.0	1.0	6966	tags=40%, list=18%, signal=49%
MITOCHONDRIAL_TRANSPORT(GO-0006839)	MITOCHONDRIAL_TRANSPORT(GO-0006839)		59	0.25989258	0.6902571	0.997955	1.0	1.0	11248	tags=27%, list=29%, signal=38%
T_CELL_ACTIVATION(GO-0042110)	T_CELL_ACTIVATION(GO-0042110)		35	0.28392902	0.68230444	0.988	1.0	1.0	9581	tags=37%, list=25%, signal=49%
PHOSPHOLIPID_BIOSYNTHETIC_PROCESS(GO-0008654)	PHOSPHOLIPID_BIOSYNTHETIC_PROCESS(GO-0008654)		56	0.25900605	0.67890203	0.99604744	1.0	1.0	6192	tags=11%, list=16%, signal=13%
PYRUVATE_METABOLIC_PROCESS(GO-0006090)	PYRUVATE_METABOLIC_PROCESS(GO-0006090)		17	0.3255639	0.6750166	0.94692147	1.0	1.0	7963	tags=29%, list=21%, signal=37%
CELLULAR_RESPONSE_TO_STARVATION(GO-0009267)	CELLULAR_RESPONSE_TO_STARVATION(GO-0009267)		15	0.33209416	0.674135	0.92210525	1.0	1.0	8886	tags=33%, list=23%, signal=43%
FAT_CELL_DIFFERENTIATION(GO-0045444)	FAT_CELL_DIFFERENTIATION(GO-0045444)		18	0.32062095	0.6726576	0.94871795	1.0	1.0	5229	tags=11%, list=14%, signal=13%
CHROMATIN_ORGANIZATION(GO-0006325)	CHROMATIN_ORGANIZATION(GO-0006325)		49	0.2628008	0.6662119	0.9890591	1.0	1.0	8886	tags=24%, list=23%, signal=32%
NEUROTRANSMITTER_TRANSPORT(GO-0006836)	NEUROTRANSMITTER_TRANSPORT(GO-0006836)		19	0.30967462	0.6649967	0.97319585	1.0	1.0	6584	tags=16%, list=17%, signal=19%
POSITIVE_REGULATION_OF_T_CELL_DIFFERENTIATION(GO-0045582)	POSITIVE_REGULATION_OF_T_CELL_DIFFERENTIATION(GO-0045582)		20	0.30250907	0.657931	0.96385545	1.0	1.0	6796	tags=30%, list=18%, signal=36%
DNA_DAMAGE_CHECKPOINT(GO-0000077)	DNA_DAMAGE_CHECKPOINT(GO-0000077)		22	0.2987054	0.6557393	0.96443516	1.0	1.0	9005	tags=18%, list=24%, signal=24%
POSITIVE_REGULATION_OF_RHO_GTPASE_ACTIVITY(GO-0032321)	POSITIVE_REGULATION_OF_RHO_GTPASE_ACTIVITY(GO-0032321)		23	0.29616335	0.6550677	0.98203593	1.0	1.0	11152	tags=35%, list=29%, signal=49%
REGULATION_OF_GLUCOSE_METABOLIC_PROCESS(GO-0010906)	REGULATION_OF_GLUCOSE_METABOLIC_PROCESS(GO-0010906)		31	0.27863297	0.6547909	0.9788136	1.0	1.0	10105	tags=42%, list=26%, signal=57%
PREASSEMBLY_OF_GPI_ANCHOR_IN_ER_MEMBRANE(GO-0016254)	PREASSEMBLY_OF_GPI_ANCHOR_IN_ER_MEMBRANE(GO-0016254)		15	0.32422897	0.65220946	0.9623431	1.0	1.0	25869	tags=100%, list=68%, signal=308%
RESPONSE_TO_ESTROGEN_STIMULUS(GO-0043627)	RESPONSE_TO_ESTROGEN_STIMULUS(GO-0043627)		22	0.29698965	0.6463352	0.970339	1.0	1.0	7751	tags=41%, list=20%, signal=51%
NEGATIVE_REGULATION_OF_PROTEIN_SECRETION(GO-0050709)	NEGATIVE_REGULATION_OF_PROTEIN_SECRETION(GO-0050709)		16	0.31333038	0.64502704	0.9498998	1.0	1.0	10926	tags=56%, list=29%, signal=79%
EMBRYONIC_PATTERN_SPECIFICATION(GO-0009880)	EMBRYONIC_PATTERN_SPECIFICATION(GO-0009880)		15	0.31463134	0.6412719	0.9456522	1.0	1.0	5737	tags=27%, list=15%, signal=31%
RESPONSE_TO_OXIDATIVE_STRESS(GO-0006979)	RESPONSE_TO_OXIDATIVE_STRESS(GO-0006979)		75	0.23451446	0.6404855	1.0	1.0	1.0	6225	tags=13%, list=16%, signal=16%
POSITIVE_REGULATION_OF_CELL_GROWTH(GO-0030307)	POSITIVE_REGULATION_OF_CELL_GROWTH(GO-0030307)		23	0.28139532	0.62501055	0.9814433	1.0	1.0	11193	tags=52%, list=29%, signal=74%
PROTEOLYSIS_INVOLVED_IN_CELLULAR_PROTEIN_CATABOLIC_PROCESS(GO-0051603)	PROTEOLYSIS_INVOLVED_IN_CELLULAR_PROTEIN_CATABOLIC_PROCESS(GO-0051603)		29	0.26492256	0.61965275	0.9934498	1.0	1.0	12159	tags=31%, list=32%, signal=45%
RESPONSE_TO_INSULIN_STIMULUS(GO-0032868)	RESPONSE_TO_INSULIN_STIMULUS(GO-0032868)		74	0.22524479	0.617993	1.0	1.0	1.0	9258	tags=35%, list=24%, signal=46%
G2-M_TRANSITION_OF_MITOTIC_CELL_CYCLE(GO-0000086)	G2-M_TRANSITION_OF_MITOTIC_CELL_CYCLE(GO-0000086)		21	0.2805413	0.61199236	0.9796748	1.0	1.0	8153	tags=24%, list=21%, signal=30%
RESPIRATORY_ELECTRON_TRANSPORT_CHAIN(GO-0022904)	RESPIRATORY_ELECTRON_TRANSPORT_CHAIN(GO-0022904)		77	0.22251089	0.6085431	1.0	1.0	1.0	14347	tags=38%, list=37%, signal=60%
ELECTRON_TRANSPORT_CHAIN(GO-0022900)	ELECTRON_TRANSPORT_CHAIN(GO-0022900)		77	0.22251089	0.60556734	1.0	1.0	1.0	14347	tags=38%, list=37%, signal=60%
RESPONSE_TO_UV(GO-0009411)	RESPONSE_TO_UV(GO-0009411)		24	0.26438746	0.5987398	0.9919192	1.0	1.0	12657	tags=50%, list=33%, signal=75%
GLUCOSE_CATABOLIC_PROCESS(GO-0006007)	GLUCOSE_CATABOLIC_PROCESS(GO-0006007)		16	0.29111853	0.59555525	0.98770493	1.0	1.0	5859	tags=13%, list=15%, signal=15%
TRIGLYCERIDE_BIOSYNTHETIC_PROCESS(GO-0019432)	TRIGLYCERIDE_BIOSYNTHETIC_PROCESS(GO-0019432)		24	0.26224968	0.5909543	0.9937107	1.0	1.0	8288	tags=29%, list=22%, signal=37%
PROTEIN_TARGETING_TO_MITOCHONDRION(GO-0006626)	PROTEIN_TARGETING_TO_MITOCHONDRION(GO-0006626)		23	0.26401195	0.58243734	0.99571735	1.0	1.0	9645	tags=17%, list=25%, signal=23%
ACTIVATION_OF_MAPKK_ACTIVITY(GO-0000186)	ACTIVATION_OF_MAPKK_ACTIVITY(GO-0000186)		19	0.27065054	0.57835734	0.9958159	1.0	1.0	27920	tags=100%, list=73%, signal=369%
REGULATION_OF_NEURON_PROJECTION_DEVELOPMENT(GO-0010975)	REGULATION_OF_NEURON_PROJECTION_DEVELOPMENT(GO-0010975)		26	0.24851911	0.5704192	0.9980507	1.0	1.0	11087	tags=46%, list=29%, signal=65%
PEPTIDE_METABOLIC_PROCESS(GO-0006518)	PEPTIDE_METABOLIC_PROCESS(GO-0006518)		28	0.24826704	0.56582785	0.997992	1.0	1.0	8137	tags=21%, list=21%, signal=27%
PROTEIN_PROCESSING(GO-0016485)	PROTEIN_PROCESSING(GO-0016485)		25	0.25052536	0.5568939	0.99601597	1.0	1.0	4923	tags=12%, list=13%, signal=14%
CELLULAR_COMPONENT_DISASSEMBLY_INVOLVED_IN_APOPTOSIS(GO-0006921)	CELLULAR_COMPONENT_DISASSEMBLY_INVOLVED_IN_APOPTOSIS(GO-0006921)		36	0.22594012	0.5444662	0.9979253	1.0	1.0	9989	tags=31%, list=26%, signal=41%
PROTEIN_MATURATION(GO-0051604)	PROTEIN_MATURATION(GO-0051604)		29	0.23405485	0.5434046	1.0	1.0	1.0	4923	tags=10%, list=13%, signal=12%
CELLULAR_RESPONSE_TO_REACTIVE_OXYGEN_SPECIES(GO-0034614)	CELLULAR_RESPONSE_TO_REACTIVE_OXYGEN_SPECIES(GO-0034614)		25	0.23254295	0.53108287	1.0	1.0	1.0	5993	tags=20%, list=16%, signal=24%
SPHINGOLIPID_BIOSYNTHETIC_PROCESS(GO-0030148)	SPHINGOLIPID_BIOSYNTHETIC_PROCESS(GO-0030148)		22	0.238216	0.5287985	0.9980159	1.0	1.0	8778	tags=32%, list=23%, signal=41%
POSITIVE_REGULATION_OF_ADAPTIVE_IMMUNE_RESPONSE(GO-0002821)	POSITIVE_REGULATION_OF_ADAPTIVE_IMMUNE_RESPONSE(GO-0002821)		17	0.24328203	0.50942993	0.99176955	1.0	1.0	10910	tags=35%, list=29%, signal=49%
GLUCONEOGENESIS(GO-0006094)	GLUCONEOGENESIS(GO-0006094)		24	0.22175342	0.4998161	1.0	1.0	1.0	8109	tags=21%, list=21%, signal=26%
TRICARBOXYLIC_ACID_CYCLE(GO-0006099)	TRICARBOXYLIC_ACID_CYCLE(GO-0006099)		19	0.22469932	0.47718728	0.9937369	1.0	1.0	13523	tags=42%, list=35%, signal=65%
PROTEIN_FOLDING(GO-0006457)	PROTEIN_FOLDING(GO-0006457)		28	0.20521876	0.4708025	1.0	1.0	1.0	30425	tags=100%, list=79%, signal=487%
PROTEIN_TARGETING_TO_MEMBRANE(GO-0006612)	PROTEIN_TARGETING_TO_MEMBRANE(GO-0006612)		17	0.20563032	0.43119395	0.99791664	1.0	1.0	30407	tags=100%, list=79%, signal=486%
PROTON_TRANSPORT(GO-0015992)	PROTON_TRANSPORT(GO-0015992)		22	0.17786832	0.38756907	1.0	1.0	1.0	31470	tags=100%, list=82%, signal=562%
ACETYL-COA_METABOLIC_PROCESS(GO-0006084)	ACETYL-COA_METABOLIC_PROCESS(GO-0006084)		23	0.17446382	0.3801422	1.0	0.99995786	1.0	13624	tags=43%, list=36%, signal=67%
