# Supplementary material for: Consensus Comparative Analysis of Human Embryonic Stem Cell-Derived Cardiomyocytes
Source: PLoS One. 2015 May 4;10(5):e0125442. doi: 10.1371/journal.pone.0125442 (PMC4418815; doi:10.1371/journal.pone.0125442)
Supplement: S1 Data — (ZIP) [file pone.0125442.s007.zip › DataCode/DataCode/result/uclGSEA/Jane12CM3w.xls]

NAME	GS<br> follow link to MSigDB	GS DETAILS	SIZE	ES	NES	NOM p-val	FDR q-val	FWER p-val	RANK AT MAX	LEADING EDGE
BLOOD_CIRCULATION(GO-0008015)	BLOOD_CIRCULATION(GO-0008015)	Details ...	103	0.8879255	2.1923482	0.0	0.0	0.0	1092	tags=27%, list=5%, signal=29%
MUSCLE_STRUCTURE_DEVELOPMENT(GO-0061061)	MUSCLE_STRUCTURE_DEVELOPMENT(GO-0061061)	Details ...	140	0.83694917	2.1559238	0.0	0.0	0.0	985	tags=33%, list=5%, signal=34%
MUSCLE_ORGAN_DEVELOPMENT(GO-0007517)	MUSCLE_ORGAN_DEVELOPMENT(GO-0007517)	Details ...	101	0.8695827	2.1453097	0.0	0.0	0.0	976	tags=32%, list=5%, signal=33%
MUSCLE_TISSUE_DEVELOPMENT(GO-0060537)	MUSCLE_TISSUE_DEVELOPMENT(GO-0060537)	Details ...	84	0.8732945	2.093535	0.0	0.0	0.0	976	tags=40%, list=5%, signal=42%
MUSCLE_CONTRACTION(GO-0006936)	MUSCLE_CONTRACTION(GO-0006936)	Details ...	131	0.80902296	2.0514219	0.0	3.8060604E-4	0.001	1136	tags=31%, list=6%, signal=33%
REGULATION_OF_BLOOD_PRESSURE(GO-0008217)	REGULATION_OF_BLOOD_PRESSURE(GO-0008217)	Details ...	55	0.883885	2.04095	0.0	3.171717E-4	0.001	1092	tags=20%, list=5%, signal=21%
CARDIAC_MUSCLE_TISSUE_DEVELOPMENT(GO-0048738)	CARDIAC_MUSCLE_TISSUE_DEVELOPMENT(GO-0048738)	Details ...	46	0.906173	2.0268078	0.0	2.7186144E-4	0.001	713	tags=50%, list=3%, signal=52%
MUSCLE_CELL_DIFFERENTIATION(GO-0042692)	MUSCLE_CELL_DIFFERENTIATION(GO-0042692)	Details ...	75	0.8297203	2.019525	0.0	5.1044824E-4	0.002	985	tags=33%, list=5%, signal=35%
CELL_ADHESION(GO-0007155)	CELL_ADHESION(GO-0007155)	Details ...	149	0.7958611	1.9915684	0.0	4.5373174E-4	0.002	1093	tags=21%, list=5%, signal=23%
TISSUE_DEVELOPMENT(GO-0009888)	TISSUE_DEVELOPMENT(GO-0009888)	Details ...	242	0.7437318	1.9833705	0.0	4.0835858E-4	0.002	1064	tags=28%, list=5%, signal=29%
MUSCLE_ORGAN_MORPHOGENESIS(GO-0048644)	MUSCLE_ORGAN_MORPHOGENESIS(GO-0048644)	Details ...	29	0.9306374	1.9828557	0.0	3.7123507E-4	0.002	825	tags=55%, list=4%, signal=57%
HEART_MORPHOGENESIS(GO-0003007)	HEART_MORPHOGENESIS(GO-0003007)	Details ...	73	0.835072	1.9807243	0.0	3.402988E-4	0.002	1038	tags=36%, list=5%, signal=37%
ORGAN_MORPHOGENESIS(GO-0009887)	ORGAN_MORPHOGENESIS(GO-0009887)	Details ...	167	0.7566451	1.979137	0.0	3.1412198E-4	0.002	1133	tags=30%, list=6%, signal=31%
ACTIN_FILAMENT-BASED_MOVEMENT(GO-0030048)	ACTIN_FILAMENT-BASED_MOVEMENT(GO-0030048)	Details ...	38	0.90637785	1.961128	0.0	6.0149E-4	0.004	327	tags=42%, list=2%, signal=43%
CELL-SUBSTRATE_ADHESION(GO-0031589)	CELL-SUBSTRATE_ADHESION(GO-0031589)	Details ...	35	0.9227862	1.9573382	0.0	8.561898E-4	0.006	473	tags=29%, list=2%, signal=29%
POSITIVE_REGULATION_OF_T_CELL_PROLIFERATION(GO-0042102)	POSITIVE_REGULATION_OF_T_CELL_PROLIFERATION(GO-0042102)	Details ...	26	0.93325686	1.9527324	0.0	8.0267794E-4	0.006	281	tags=12%, list=1%, signal=12%
ACTIN-MYOSIN_FILAMENT_SLIDING(GO-0033275)	ACTIN-MYOSIN_FILAMENT_SLIDING(GO-0033275)	Details ...	35	0.9150245	1.9435583	0.0	0.0012482096	0.01	327	tags=46%, list=2%, signal=46%
REGULATION_OF_HEART_CONTRACTION(GO-0008016)	REGULATION_OF_HEART_CONTRACTION(GO-0008016)	Details ...	40	0.9081744	1.9421088	0.0	0.001424756	0.011	651	tags=35%, list=3%, signal=36%
MUSCLE_FILAMENT_SLIDING(GO-0030049)	MUSCLE_FILAMENT_SLIDING(GO-0030049)	Details ...	35	0.9150245	1.935442	0.0	0.0014603129	0.012	327	tags=46%, list=2%, signal=46%
REGULATION_OF_MUSCLE_CONTRACTION(GO-0006937)	REGULATION_OF_MUSCLE_CONTRACTION(GO-0006937)	Details ...	39	0.8706844	1.9331145	0.0	0.0014937379	0.013	583	tags=31%, list=3%, signal=32%
ACTIN_FILAMENT-BASED_PROCESS(GO-0030029)	ACTIN_FILAMENT-BASED_PROCESS(GO-0030029)		92	0.8149768	1.9302999	0.0	0.0014226076	0.013	710	tags=28%, list=3%, signal=29%
STRIATED_MUSCLE_CONTRACTION(GO-0006941)	STRIATED_MUSCLE_CONTRACTION(GO-0006941)		27	0.9203082	1.9242942	0.003125	0.0014506236	0.014	484	tags=37%, list=2%, signal=38%
CELL-MATRIX_ADHESION(GO-0007160)	CELL-MATRIX_ADHESION(GO-0007160)		27	0.933102	1.920622	0.0	0.0017687497	0.018	186	tags=19%, list=1%, signal=19%
CELL_DEVELOPMENT(GO-0048468)	CELL_DEVELOPMENT(GO-0048468)		279	0.6858952	1.9091158	0.0	0.002494661	0.027	1093	tags=25%, list=5%, signal=26%
EXTRACELLULAR_MATRIX_ORGANIZATION(GO-0030198)	EXTRACELLULAR_MATRIX_ORGANIZATION(GO-0030198)		31	0.89703184	1.9078836	0.0	0.0024794536	0.028	494	tags=32%, list=2%, signal=33%
CARDIAC_MUSCLE_TISSUE_MORPHOGENESIS(GO-0055008)	CARDIAC_MUSCLE_TISSUE_MORPHOGENESIS(GO-0055008)		27	0.93323994	1.900242	0.0	0.0031747257	0.037	825	tags=59%, list=4%, signal=62%
EPIDERMIS_DEVELOPMENT(GO-0008544)	EPIDERMIS_DEVELOPMENT(GO-0008544)		45	0.8595687	1.8890606	0.0	0.004066012	0.05	359	tags=29%, list=2%, signal=29%
ACTOMYOSIN_STRUCTURE_ORGANIZATION(GO-0031032)	ACTOMYOSIN_STRUCTURE_ORGANIZATION(GO-0031032)		18	0.95012176	1.8888878	0.0	0.003920797	0.05	243	tags=50%, list=1%, signal=51%
CELLULAR_COMPONENT_MOVEMENT(GO-0006928)	CELLULAR_COMPONENT_MOVEMENT(GO-0006928)		275	0.683381	1.8875575	0.0	0.0038547833	0.051	1091	tags=23%, list=5%, signal=24%
PLATELET_ACTIVATION(GO-0030168)	PLATELET_ACTIVATION(GO-0030168)		137	0.7287534	1.8874848	0.0	0.0037970112	0.052	1203	tags=26%, list=6%, signal=27%
MUSCLE_TISSUE_MORPHOGENESIS(GO-0060415)	MUSCLE_TISSUE_MORPHOGENESIS(GO-0060415)		29	0.9306374	1.8778393	0.0	0.004615631	0.066	825	tags=55%, list=4%, signal=57%
CELL_ACTIVATION(GO-0001775)	CELL_ACTIVATION(GO-0001775)		203	0.70289904	1.8706211	0.0	0.005331846	0.078	1777	tags=29%, list=9%, signal=32%
ANATOMICAL_STRUCTURE_MORPHOGENESIS(GO-0009653)	ANATOMICAL_STRUCTURE_MORPHOGENESIS(GO-0009653)		436	0.65163887	1.8602602	0.0	0.0072320015	0.107	1103	tags=25%, list=5%, signal=26%
ACTIN_CYTOSKELETON_ORGANIZATION(GO-0030036)	ACTIN_CYTOSKELETON_ORGANIZATION(GO-0030036)		62	0.7885677	1.8474659	0.0	0.009346536	0.137	710	tags=24%, list=3%, signal=25%
EXTRACELLULAR_STRUCTURE_ORGANIZATION(GO-0043062)	EXTRACELLULAR_STRUCTURE_ORGANIZATION(GO-0043062)		31	0.89703184	1.8441958	0.0	0.009687973	0.145	494	tags=32%, list=2%, signal=33%
RESPONSE_TO_WOUNDING(GO-0009611)	RESPONSE_TO_WOUNDING(GO-0009611)		431	0.6348593	1.840907	0.0	0.010052953	0.153	1091	tags=16%, list=5%, signal=17%
BLOOD_VESSEL_DEVELOPMENT(GO-0001568)	BLOOD_VESSEL_DEVELOPMENT(GO-0001568)		103	0.73249906	1.8392434	0.0	0.010181562	0.159	1149	tags=33%, list=6%, signal=35%
CARDIAC_VENTRICLE_MORPHOGENESIS(GO-0003208)	CARDIAC_VENTRICLE_MORPHOGENESIS(GO-0003208)		32	0.87495625	1.8374811	0.0	0.010573412	0.168	825	tags=50%, list=4%, signal=52%
MUSCLE_CELL_DEVELOPMENT(GO-0055001)	MUSCLE_CELL_DEVELOPMENT(GO-0055001)		36	0.8804416	1.8368776	0.0030395137	0.010356884	0.168	699	tags=36%, list=3%, signal=37%
VENTRICULAR_CARDIAC_MUSCLE_TISSUE_MORPHOGENESIS(GO-0055010)	VENTRICULAR_CARDIAC_MUSCLE_TISSUE_MORPHOGENESIS(GO-0055010)		20	0.9220896	1.8348557	0.0	0.010573292	0.176	976	tags=65%, list=5%, signal=68%
CARDIAC_MUSCLE_CELL_DIFFERENTIATION(GO-0055007)	CARDIAC_MUSCLE_CELL_DIFFERENTIATION(GO-0055007)		20	0.938976	1.830406	0.003021148	0.011440838	0.195	699	tags=55%, list=3%, signal=57%
NEGATIVE_REGULATION_OF_IMMUNE_RESPONSE(GO-0050777)	NEGATIVE_REGULATION_OF_IMMUNE_RESPONSE(GO-0050777)		16	0.9638884	1.8283508	0.0	0.011558744	0.202	96	tags=19%, list=0%, signal=19%
HEART_DEVELOPMENT(GO-0007507)	HEART_DEVELOPMENT(GO-0007507)		126	0.7345398	1.8276372	0.0	0.011382577	0.204	852	tags=26%, list=4%, signal=27%
MYOFIBRIL_ASSEMBLY(GO-0030239)	MYOFIBRIL_ASSEMBLY(GO-0030239)		18	0.95012176	1.827461	0.002739726	0.011217831	0.205	243	tags=50%, list=1%, signal=51%
CELL_DIFFERENTIATION(GO-0030154)	CELL_DIFFERENTIATION(GO-0030154)		489	0.62397206	1.8191297	0.0	0.01314245	0.242	1103	tags=20%, list=5%, signal=20%
POSITIVE_REGULATION_OF_CYTOKINE_BIOSYNTHETIC_PROCESS(GO-0042108)	POSITIVE_REGULATION_OF_CYTOKINE_BIOSYNTHETIC_PROCESS(GO-0042108)		27	0.8696812	1.8176326	0.0	0.013217111	0.247	655	tags=11%, list=3%, signal=11%
NEGATIVE_REGULATION_OF_IMMUNE_SYSTEM_PROCESS(GO-0002683)	NEGATIVE_REGULATION_OF_IMMUNE_SYSTEM_PROCESS(GO-0002683)		55	0.823457	1.8173769	0.0	0.013030114	0.249	1517	tags=25%, list=7%, signal=27%
VISUAL_PERCEPTION(GO-0007601)	VISUAL_PERCEPTION(GO-0007601)		39	0.8392973	1.8159373	0.0	0.013248953	0.259	854	tags=15%, list=4%, signal=16%
VASCULATURE_DEVELOPMENT(GO-0001944)	VASCULATURE_DEVELOPMENT(GO-0001944)		108	0.7333815	1.8120269	0.0	0.014304432	0.278	1149	tags=33%, list=6%, signal=35%
WOUND_HEALING(GO-0042060)	WOUND_HEALING(GO-0042060)		297	0.649972	1.8079954	0.0	0.015441815	0.298	1091	tags=21%, list=5%, signal=21%
HEART_CONTRACTION(GO-0060047)	HEART_CONTRACTION(GO-0060047)		16	0.9604914	1.8064069	0.0	0.0155107565	0.303	208	tags=50%, list=1%, signal=50%
CELLULAR_DEFENSE_RESPONSE(GO-0006968)	CELLULAR_DEFENSE_RESPONSE(GO-0006968)		24	0.8873027	1.7976179	0.009287925	0.018044755	0.352	187	tags=8%, list=1%, signal=8%
POSITIVE_REGULATION_OF_LYMPHOCYTE_PROLIFERATION(GO-0050671)	POSITIVE_REGULATION_OF_LYMPHOCYTE_PROLIFERATION(GO-0050671)		39	0.81421643	1.7936474	0.0027855153	0.018913126	0.368	611	tags=13%, list=3%, signal=13%
EXOCYTOSIS(GO-0006887)	EXOCYTOSIS(GO-0006887)		77	0.75679976	1.7882216	0.0031152647	0.020695543	0.399	1026	tags=31%, list=5%, signal=33%
RESPONSE_TO_CALCIUM_ION(GO-0051592)	RESPONSE_TO_CALCIUM_ION(GO-0051592)		30	0.8575283	1.7842754	0.009090909	0.022656318	0.437	824	tags=40%, list=4%, signal=42%
SENSORY_PERCEPTION_OF_LIGHT_STIMULUS(GO-0050953)	SENSORY_PERCEPTION_OF_LIGHT_STIMULUS(GO-0050953)		39	0.8392973	1.778379	0.0	0.02439168	0.471	854	tags=15%, list=4%, signal=16%
PLATELET_DEGRANULATION(GO-0002576)	PLATELET_DEGRANULATION(GO-0002576)		64	0.76740575	1.7745489	0.0	0.025774585	0.491	1026	tags=38%, list=5%, signal=39%
REGULATION_OF_STRIATED_MUSCLE_CELL_DIFFERENTIATION(GO-0051153)	REGULATION_OF_STRIATED_MUSCLE_CELL_DIFFERENTIATION(GO-0051153)		27	0.847132	1.7737792	0.0130293155	0.02598117	0.499	1767	tags=52%, list=9%, signal=57%
REGULATION_OF_STRIATED_MUSCLE_CONTRACTION(GO-0006942)	REGULATION_OF_STRIATED_MUSCLE_CONTRACTION(GO-0006942)		19	0.90118575	1.7736949	0.009036144	0.025574496	0.5	490	tags=32%, list=2%, signal=32%
CARDIAC_CELL_DIFFERENTIATION(GO-0035051)	CARDIAC_CELL_DIFFERENTIATION(GO-0035051)		32	0.8489932	1.7713014	0.005988024	0.026463907	0.518	699	tags=44%, list=3%, signal=45%
CALCIUM_ION_TRANSPORT(GO-0006816)	CALCIUM_ION_TRANSPORT(GO-0006816)		46	0.80483985	1.7685386	0.0058651026	0.027300818	0.536	522	tags=9%, list=3%, signal=9%
POSITIVE_REGULATION_OF_MONONUCLEAR_CELL_PROLIFERATION(GO-0032946)	POSITIVE_REGULATION_OF_MONONUCLEAR_CELL_PROLIFERATION(GO-0032946)		40	0.8059738	1.7582338	0.0056818184	0.032737993	0.619	611	tags=13%, list=3%, signal=13%
BLOOD_COAGULATION(GO-0007596)	BLOOD_COAGULATION(GO-0007596)		267	0.6410032	1.7567896	0.0	0.033051483	0.627	1091	tags=20%, list=5%, signal=21%
HEMOSTASIS(GO-0007599)	HEMOSTASIS(GO-0007599)		268	0.6409132	1.7549071	0.0	0.033991843	0.641	1091	tags=20%, list=5%, signal=21%
UROGENITAL_SYSTEM_DEVELOPMENT(GO-0001655)	UROGENITAL_SYSTEM_DEVELOPMENT(GO-0001655)		58	0.7515363	1.7515213	0.0061728396	0.03503214	0.652	1628	tags=31%, list=8%, signal=34%
ANATOMICAL_STRUCTURE_FORMATION_INVOLVED_IN_MORPHOGENESIS(GO-0048646)	ANATOMICAL_STRUCTURE_FORMATION_INVOLVED_IN_MORPHOGENESIS(GO-0048646)		134	0.6949894	1.74643	0.0	0.038231447	0.688	852	tags=26%, list=4%, signal=27%
GLOMERULUS_DEVELOPMENT(GO-0032835)	GLOMERULUS_DEVELOPMENT(GO-0032835)		18	0.91441536	1.7456497	0.0	0.038003676	0.692	851	tags=50%, list=4%, signal=52%
RESPONSE_TO_GLUCOCORTICOID_STIMULUS(GO-0051384)	RESPONSE_TO_GLUCOCORTICOID_STIMULUS(GO-0051384)		15	0.91287446	1.7426522	0.0027322404	0.03930206	0.713	361	tags=33%, list=2%, signal=34%
INTEGRIN-MEDIATED_SIGNALING_PATHWAY(GO-0007229)	INTEGRIN-MEDIATED_SIGNALING_PATHWAY(GO-0007229)		15	0.9145641	1.7400306	0.005181347	0.039985973	0.726	1045	tags=33%, list=5%, signal=35%
CELL_MORPHOGENESIS_INVOLVED_IN_DIFFERENTIATION(GO-0000904)	CELL_MORPHOGENESIS_INVOLVED_IN_DIFFERENTIATION(GO-0000904)		171	0.6565582	1.7336435	0.0	0.04369487	0.763	1093	tags=29%, list=5%, signal=30%
SECRETION_BY_CELL(GO-0032940)	SECRETION_BY_CELL(GO-0032940)		114	0.68783975	1.7317998	0.0	0.044247445	0.771	1026	tags=23%, list=5%, signal=24%
REGULATION_OF_OSSIFICATION(GO-0030278)	REGULATION_OF_OSSIFICATION(GO-0030278)		54	0.7534454	1.7280427	0.0033557047	0.04645951	0.792	1026	tags=26%, list=5%, signal=27%
KIDNEY_DEVELOPMENT(GO-0001822)	KIDNEY_DEVELOPMENT(GO-0001822)		53	0.77416414	1.7259135	0.0032258064	0.047441266	0.803	1628	tags=32%, list=8%, signal=35%
RENAL_SYSTEM_DEVELOPMENT(GO-0072001)	RENAL_SYSTEM_DEVELOPMENT(GO-0072001)		57	0.7641627	1.7254826	0.0065789474	0.046971127	0.804	1628	tags=32%, list=8%, signal=34%
REGULATION_OF_ENDOTHELIAL_CELL_PROLIFERATION(GO-0001936)	REGULATION_OF_ENDOTHELIAL_CELL_PROLIFERATION(GO-0001936)		42	0.7826658	1.722156	0.014084507	0.048676807	0.824	1387	tags=43%, list=7%, signal=46%
REGULATION_OF_CYTOKINE_BIOSYNTHETIC_PROCESS(GO-0042035)	REGULATION_OF_CYTOKINE_BIOSYNTHETIC_PROCESS(GO-0042035)		40	0.7987299	1.7126684	0.012461059	0.054586854	0.867	655	tags=8%, list=3%, signal=8%
REGULATION_OF_CELL_MIGRATION(GO-0030334)	REGULATION_OF_CELL_MIGRATION(GO-0030334)		159	0.6461413	1.7125491	0.0	0.053935695	0.868	1203	tags=24%, list=6%, signal=25%
POSITIVE_REGULATION_OF_LOCOMOTION(GO-0040017)	POSITIVE_REGULATION_OF_LOCOMOTION(GO-0040017)		113	0.6923217	1.7114943	0.0037037036	0.053843625	0.87	1203	tags=25%, list=6%, signal=26%
REGULATION_OF_BONE_MINERALIZATION(GO-0030500)	REGULATION_OF_BONE_MINERALIZATION(GO-0030500)		28	0.8175067	1.7086346	0.01607717	0.055334948	0.876	2099	tags=46%, list=10%, signal=52%
REGULATION_OF_BEHAVIOR(GO-0050795)	REGULATION_OF_BEHAVIOR(GO-0050795)		54	0.75194913	1.7065548	0.0062695923	0.05632206	0.886	1386	tags=31%, list=7%, signal=34%
CHEMOTAXIS(GO-0006935)	CHEMOTAXIS(GO-0006935)		226	0.62162083	1.7044998	0.0	0.057040118	0.893	1247	tags=24%, list=6%, signal=26%
CELL_MORPHOGENESIS(GO-0000902)	CELL_MORPHOGENESIS(GO-0000902)		194	0.64747757	1.701182	0.0	0.059270047	0.903	1093	tags=26%, list=5%, signal=27%
PHAGOCYTOSIS(GO-0006909)	PHAGOCYTOSIS(GO-0006909)		17	0.87772137	1.6937034	0.021276595	0.0635405	0.923	833	tags=29%, list=4%, signal=31%
HEXOSE_TRANSPORT(GO-0008645)	HEXOSE_TRANSPORT(GO-0008645)		15	0.88360614	1.6907314	0.009345794	0.06535603	0.931	786	tags=27%, list=4%, signal=28%
POSITIVE_REGULATION_OF_CELL_MOTILITY(GO-2000147)	POSITIVE_REGULATION_OF_CELL_MOTILITY(GO-2000147)		111	0.67649	1.6867273	0.007067138	0.068460785	0.941	1203	tags=23%, list=6%, signal=25%
REGULATION_OF_OSTEOBLAST_DIFFERENTIATION(GO-0045667)	REGULATION_OF_OSTEOBLAST_DIFFERENTIATION(GO-0045667)		35	0.7910294	1.6849428	0.016778523	0.069026046	0.947	851	tags=26%, list=4%, signal=27%
CALCIUM_ION_TRANSMEMBRANE_TRANSPORT(GO-0070588)	CALCIUM_ION_TRANSMEMBRANE_TRANSPORT(GO-0070588)		17	0.8786756	1.6846815	0.011494253	0.06837698	0.947	1668	tags=29%, list=8%, signal=32%
POSITIVE_REGULATION_OF_OSTEOBLAST_DIFFERENTIATION(GO-0045669)	POSITIVE_REGULATION_OF_OSTEOBLAST_DIFFERENTIATION(GO-0045669)		20	0.84365594	1.6807247	0.028248588	0.07053224	0.953	223	tags=30%, list=1%, signal=30%
POSITIVE_REGULATION_OF_CELL_MIGRATION(GO-0030335)	POSITIVE_REGULATION_OF_CELL_MIGRATION(GO-0030335)		108	0.6816009	1.6787794	0.0	0.07161847	0.959	1203	tags=24%, list=6%, signal=25%
REGULATION_OF_SMOOTH_MUSCLE_CELL_MIGRATION(GO-0014910)	REGULATION_OF_SMOOTH_MUSCLE_CELL_MIGRATION(GO-0014910)		16	0.9045566	1.6780827	0.013404826	0.071715556	0.96	716	tags=44%, list=4%, signal=45%
REGULATION_OF_CHEMOTAXIS(GO-0050920)	REGULATION_OF_CHEMOTAXIS(GO-0050920)		46	0.7428086	1.6753148	0.012158055	0.07345638	0.961	1386	tags=35%, list=7%, signal=37%
CELL_PROJECTION_ORGANIZATION(GO-0030030)	CELL_PROJECTION_ORGANIZATION(GO-0030030)		185	0.6423998	1.6742024	0.0	0.073535375	0.961	1386	tags=27%, list=7%, signal=29%
ATP_CATABOLIC_PROCESS(GO-0006200)	ATP_CATABOLIC_PROCESS(GO-0006200)		32	0.7935681	1.6694407	0.006430868	0.07711138	0.965	345	tags=19%, list=2%, signal=19%
ACTIN_FILAMENT_ORGANIZATION(GO-0007015)	ACTIN_FILAMENT_ORGANIZATION(GO-0007015)		21	0.8506119	1.6686224	0.013888889	0.07716691	0.968	171	tags=19%, list=1%, signal=19%
CYTOSKELETON_ORGANIZATION(GO-0007010)	CYTOSKELETON_ORGANIZATION(GO-0007010)		110	0.67803735	1.6676209	0.0	0.077264205	0.969	1739	tags=29%, list=9%, signal=32%
MESODERM_DEVELOPMENT(GO-0007498)	MESODERM_DEVELOPMENT(GO-0007498)		15	0.88461524	1.6664647	0.005830904	0.07712014	0.971	868	tags=27%, list=4%, signal=28%
REGULATION_OF_SYSTEMIC_ARTERIAL_BLOOD_PRESSURE(GO-0003073)	REGULATION_OF_SYSTEMIC_ARTERIAL_BLOOD_PRESSURE(GO-0003073)		26	0.79645026	1.6631517	0.020408163	0.07910522	0.973	1722	tags=38%, list=8%, signal=42%
PROTEIN_LOCALIZATION_TO_NUCLEUS(GO-0034504)	PROTEIN_LOCALIZATION_TO_NUCLEUS(GO-0034504)		33	0.8042885	1.6611968	0.021084337	0.08005657	0.975	2127	tags=42%, list=10%, signal=47%
TELENCEPHALON_DEVELOPMENT(GO-0021537)	TELENCEPHALON_DEVELOPMENT(GO-0021537)		28	0.8057053	1.6610911	0.015527951	0.07933315	0.975	1767	tags=61%, list=9%, signal=66%
GLUCOSE_TRANSPORT(GO-0015758)	GLUCOSE_TRANSPORT(GO-0015758)		15	0.88360614	1.6556798	0.010666667	0.083031245	0.981	786	tags=27%, list=4%, signal=28%
REGULATION_OF_MUSCLE_CELL_DIFFERENTIATION(GO-0051147)	REGULATION_OF_MUSCLE_CELL_DIFFERENTIATION(GO-0051147)		49	0.74990916	1.6556389	0.010309278	0.082251966	0.981	1767	tags=39%, list=9%, signal=42%
PURINE_NUCLEOTIDE_CATABOLIC_PROCESS(GO-0006195)	PURINE_NUCLEOTIDE_CATABOLIC_PROCESS(GO-0006195)		74	0.690176	1.6546227	0.003508772	0.08215142	0.981	867	tags=16%, list=4%, signal=17%
ATP_METABOLIC_PROCESS(GO-0046034)	ATP_METABOLIC_PROCESS(GO-0046034)		40	0.7561524	1.6516297	0.016997168	0.08430834	0.987	475	tags=18%, list=2%, signal=18%
POSITIVE_REGULATION_OF_CELLULAR_COMPONENT_MOVEMENT(GO-0051272)	POSITIVE_REGULATION_OF_CELLULAR_COMPONENT_MOVEMENT(GO-0051272)		116	0.6483862	1.6505462	0.0	0.08427788	0.987	1203	tags=23%, list=6%, signal=25%
PROTEIN_IMPORT_INTO_NUCLEUS(GO-0006606)	PROTEIN_IMPORT_INTO_NUCLEUS(GO-0006606)		21	0.844748	1.6485561	0.009584664	0.085082404	0.988	2127	tags=43%, list=10%, signal=48%
LEUKOCYTE_MIGRATION(GO-0050900)	LEUKOCYTE_MIGRATION(GO-0050900)		106	0.66260105	1.64698	0.0035460992	0.08550111	0.988	1157	tags=19%, list=6%, signal=20%
REGULATION_OF_CELL_MOTILITY(GO-2000145)	REGULATION_OF_CELL_MOTILITY(GO-2000145)		171	0.6323947	1.6460456	0.0038314175	0.08560139	0.989	1217	tags=23%, list=6%, signal=25%
SENSORY_PERCEPTION(GO-0007600)	SENSORY_PERCEPTION(GO-0007600)		69	0.70588744	1.6453713	0.009615385	0.085452	0.99	854	tags=10%, list=4%, signal=11%
VESICLE-MEDIATED_TRANSPORT(GO-0016192)	VESICLE-MEDIATED_TRANSPORT(GO-0016192)		163	0.62967914	1.6431657	0.007662835	0.0869225	0.991	1203	tags=24%, list=6%, signal=25%
POSITIVE_REGULATION_OF_PROTEIN_KINASE_B_SIGNALING_CASCADE(GO-0051897)	POSITIVE_REGULATION_OF_PROTEIN_KINASE_B_SIGNALING_CASCADE(GO-0051897)		27	0.7910765	1.6363816	0.020408163	0.09227401	0.997	1026	tags=26%, list=5%, signal=27%
POSITIVE_REGULATION_OF_CHEMOTAXIS(GO-0050921)	POSITIVE_REGULATION_OF_CHEMOTAXIS(GO-0050921)		37	0.75420916	1.6354355	0.02017291	0.09249902	0.997	1203	tags=30%, list=6%, signal=32%
AXON_GUIDANCE(GO-0007411)	AXON_GUIDANCE(GO-0007411)		125	0.6406354	1.6346006	0.0	0.09240343	0.997	936	tags=29%, list=5%, signal=30%
REGULATION_OF_RECEPTOR_ACTIVITY(GO-0010469)	REGULATION_OF_RECEPTOR_ACTIVITY(GO-0010469)		23	0.7773237	1.6343167	0.018126888	0.09175857	0.997	522	tags=17%, list=3%, signal=18%
MESENCHYME_DEVELOPMENT(GO-0060485)	MESENCHYME_DEVELOPMENT(GO-0060485)		42	0.7649602	1.6337848	0.019169329	0.09143914	0.997	1986	tags=43%, list=10%, signal=47%
POSITIVE_REGULATION_OF_CELL_DIFFERENTIATION(GO-0045597)	POSITIVE_REGULATION_OF_CELL_DIFFERENTIATION(GO-0045597)		155	0.6406285	1.6325606	0.0	0.09167221	0.997	1793	tags=26%, list=9%, signal=29%
REGULATION_OF_DEPHOSPHORYLATION(GO-0035303)	REGULATION_OF_DEPHOSPHORYLATION(GO-0035303)		22	0.81874734	1.629892	0.029673591	0.093382634	0.997	1026	tags=36%, list=5%, signal=38%
RESPONSE_TO_STEROID_HORMONE_STIMULUS(GO-0048545)	RESPONSE_TO_STEROID_HORMONE_STIMULUS(GO-0048545)		51	0.72940165	1.629632	0.006756757	0.0927651	0.997	2005	tags=33%, list=10%, signal=37%
AXONOGENESIS(GO-0007409)	AXONOGENESIS(GO-0007409)		139	0.63378996	1.6296306	0.00390625	0.09197896	0.997	1093	tags=28%, list=5%, signal=29%
NEURON_PROJECTION_MORPHOGENESIS(GO-0048812)	NEURON_PROJECTION_MORPHOGENESIS(GO-0048812)		146	0.6358581	1.6293349	0.0074626864	0.09134377	0.997	1093	tags=28%, list=5%, signal=29%
NEGATIVE_REGULATION_OF_ANGIOGENESIS(GO-0016525)	NEGATIVE_REGULATION_OF_ANGIOGENESIS(GO-0016525)		27	0.78704166	1.6265205	0.033898305	0.093198374	0.998	1553	tags=22%, list=8%, signal=24%
ODONTOGENESIS(GO-0042476)	ODONTOGENESIS(GO-0042476)		20	0.8261698	1.623252	0.026548672	0.095547274	0.998	851	tags=25%, list=4%, signal=26%
NEURON_DEVELOPMENT(GO-0048666)	NEURON_DEVELOPMENT(GO-0048666)		165	0.6248112	1.6229285	0.0038022813	0.09502291	0.998	1386	tags=30%, list=7%, signal=32%
RESPONSE_TO_EXTERNAL_STIMULUS(GO-0009605)	RESPONSE_TO_EXTERNAL_STIMULUS(GO-0009605)		362	0.5700991	1.6155621	0.0	0.10069557	0.999	1386	tags=21%, list=7%, signal=22%
NEGATIVE_REGULATION_OF_LIPID_TRANSPORT(GO-0032369)	NEGATIVE_REGULATION_OF_LIPID_TRANSPORT(GO-0032369)		17	0.85202193	1.6139119	0.036414567	0.101316676	0.999	720	tags=24%, list=4%, signal=24%
POSITIVE_REGULATION_OF_MUSCLE_CELL_DIFFERENTIATION(GO-0051149)	POSITIVE_REGULATION_OF_MUSCLE_CELL_DIFFERENTIATION(GO-0051149)		28	0.76313007	1.6095563	0.022801302	0.10418185	0.999	1767	tags=39%, list=9%, signal=43%
LEUKOCYTE_CELL-CELL_ADHESION(GO-0007159)	LEUKOCYTE_CELL-CELL_ADHESION(GO-0007159)		19	0.83927244	1.609377	0.029333333	0.10350551	0.999	1705	tags=26%, list=8%, signal=29%
REGULATION_OF_CELL_ADHESION(GO-0030155)	REGULATION_OF_CELL_ADHESION(GO-0030155)		95	0.6521344	1.6092523	0.013559322	0.1027735	0.999	1217	tags=24%, list=6%, signal=26%
NEURON_PROJECTION_DEVELOPMENT(GO-0031175)	NEURON_PROJECTION_DEVELOPMENT(GO-0031175)		153	0.62761736	1.6071407	0.003968254	0.10367038	0.999	1386	tags=31%, list=7%, signal=33%
REGULATION_OF_CALCIUM_ION_TRANSPORT(GO-0051924)	REGULATION_OF_CALCIUM_ION_TRANSPORT(GO-0051924)		52	0.7183771	1.6057737	0.012158055	0.10387171	0.999	2216	tags=27%, list=11%, signal=30%
POSITIVE_REGULATION_OF_BONE_MINERALIZATION(GO-0030501)	POSITIVE_REGULATION_OF_BONE_MINERALIZATION(GO-0030501)		19	0.82571226	1.6056278	0.032163743	0.10317219	0.999	2099	tags=53%, list=10%, signal=59%
CELL_PROJECTION_ASSEMBLY(GO-0030031)	CELL_PROJECTION_ASSEMBLY(GO-0030031)		24	0.7968392	1.5996016	0.038123168	0.10860963	1.0	552	tags=8%, list=3%, signal=9%
REGULATION_OF_SKELETAL_MUSCLE_FIBER_DEVELOPMENT(GO-0048742)	REGULATION_OF_SKELETAL_MUSCLE_FIBER_DEVELOPMENT(GO-0048742)		18	0.81812483	1.5884125	0.025	0.1185976	1.0	1767	tags=56%, list=9%, signal=61%
POSITIVE_REGULATION_OF_OSSIFICATION(GO-0045778)	POSITIVE_REGULATION_OF_OSSIFICATION(GO-0045778)		22	0.8065034	1.5884014	0.035714287	0.11770589	1.0	2099	tags=55%, list=10%, signal=61%
NEURON_DIFFERENTIATION(GO-0030182)	NEURON_DIFFERENTIATION(GO-0030182)		199	0.6029665	1.5818154	0.0	0.12295646	1.0	1387	tags=27%, list=7%, signal=29%
REGULATION_OF_IMMUNE_SYSTEM_PROCESS(GO-0002682)	REGULATION_OF_IMMUNE_SYSTEM_PROCESS(GO-0002682)		341	0.5655905	1.5793566	0.0	0.124334306	1.0	1767	tags=18%, list=9%, signal=19%
ION_TRANSMEMBRANE_TRANSPORT(GO-0034220)	ION_TRANSMEMBRANE_TRANSPORT(GO-0034220)		76	0.6816548	1.5772867	0.014184397	0.12544405	1.0	748	tags=14%, list=4%, signal=15%
NUCLEOSIDE_TRIPHOSPHATE_CATABOLIC_PROCESS(GO-0009143)	NUCLEOSIDE_TRIPHOSPHATE_CATABOLIC_PROCESS(GO-0009143)		62	0.6899327	1.573909	0.017605634	0.12820077	1.0	867	tags=18%, list=4%, signal=18%
VASCULAR_ENDOTHELIAL_GROWTH_FACTOR_RECEPTOR_SIGNALING_PATHWAY(GO-0048010)	VASCULAR_ENDOTHELIAL_GROWTH_FACTOR_RECEPTOR_SIGNALING_PATHWAY(GO-0048010)		15	0.8336693	1.5728322	0.018817205	0.12809102	1.0	1203	tags=53%, list=6%, signal=57%
FOREBRAIN_DEVELOPMENT(GO-0030900)	FOREBRAIN_DEVELOPMENT(GO-0030900)		44	0.7046593	1.5702001	0.048780486	0.12991281	1.0	1931	tags=45%, list=9%, signal=50%
POSITIVE_REGULATION_OF_CELL_ADHESION(GO-0045785)	POSITIVE_REGULATION_OF_CELL_ADHESION(GO-0045785)		45	0.69867706	1.5678303	0.055555556	0.13149768	1.0	1108	tags=31%, list=5%, signal=33%
CHORDATE_EMBRYONIC_DEVELOPMENT(GO-0043009)	CHORDATE_EMBRYONIC_DEVELOPMENT(GO-0043009)		54	0.6818307	1.5656677	0.018461538	0.132402	1.0	655	tags=17%, list=3%, signal=17%
RESPONSE_TO_CYTOKINE_STIMULUS(GO-0034097)	RESPONSE_TO_CYTOKINE_STIMULUS(GO-0034097)		168	0.6002809	1.5650368	0.004032258	0.13203518	1.0	779	tags=12%, list=4%, signal=12%
TRANSFORMING_GROWTH_FACTOR_BETA_RECEPTOR_SIGNALING_PATHWAY(GO-0007179)	TRANSFORMING_GROWTH_FACTOR_BETA_RECEPTOR_SIGNALING_PATHWAY(GO-0007179)		33	0.7477936	1.5630156	0.031847134	0.13296722	1.0	1043	tags=36%, list=5%, signal=38%
EMBRYONIC_SKELETAL_SYSTEM_DEVELOPMENT(GO-0048706)	EMBRYONIC_SKELETAL_SYSTEM_DEVELOPMENT(GO-0048706)		18	0.81095976	1.5603368	0.035928145	0.1345353	1.0	1611	tags=39%, list=8%, signal=42%
MUSCLE_FIBER_DEVELOPMENT(GO-0048747)	MUSCLE_FIBER_DEVELOPMENT(GO-0048747)		16	0.8455926	1.559958	0.03206997	0.13408984	1.0	689	tags=31%, list=3%, signal=32%
EMBRYONIC_HEART_TUBE_DEVELOPMENT(GO-0035050)	EMBRYONIC_HEART_TUBE_DEVELOPMENT(GO-0035050)		21	0.8055234	1.5597132	0.046783626	0.13345975	1.0	1263	tags=43%, list=6%, signal=46%
GENERATION_OF_NEURONS(GO-0048699)	GENERATION_OF_NEURONS(GO-0048699)		241	0.57490975	1.5594903	0.0	0.13277903	1.0	1422	tags=24%, list=7%, signal=26%
NEUROGENESIS(GO-0022008)	NEUROGENESIS(GO-0022008)		253	0.5788217	1.5579503	0.0	0.13349867	1.0	1422	tags=24%, list=7%, signal=26%
REGULATION_OF_STRIATED_MUSCLE_TISSUE_DEVELOPMENT(GO-0016202)	REGULATION_OF_STRIATED_MUSCLE_TISSUE_DEVELOPMENT(GO-0016202)		32	0.73993677	1.5575097	0.033033032	0.13319653	1.0	1939	tags=53%, list=9%, signal=59%
CELL_MOTILITY(GO-0048870)	CELL_MOTILITY(GO-0048870)		191	0.58381253	1.5567913	0.0	0.13284132	1.0	1203	tags=23%, list=6%, signal=24%
METANEPHROS_DEVELOPMENT(GO-0001656)	METANEPHROS_DEVELOPMENT(GO-0001656)		25	0.7523779	1.5542734	0.04587156	0.1341791	1.0	1986	tags=36%, list=10%, signal=40%
NEGATIVE_REGULATION_OF_T_CELL_ACTIVATION(GO-0050868)	NEGATIVE_REGULATION_OF_T_CELL_ACTIVATION(GO-0050868)		19	0.7876814	1.550744	0.04507042	0.13729271	1.0	1088	tags=16%, list=5%, signal=17%
EPIDERMAL_CELL_DIFFERENTIATION(GO-0009913)	EPIDERMAL_CELL_DIFFERENTIATION(GO-0009913)		15	0.80968744	1.5490738	0.05120482	0.13799891	1.0	655	tags=33%, list=3%, signal=34%
ACUTE_INFLAMMATORY_RESPONSE(GO-0002526)	ACUTE_INFLAMMATORY_RESPONSE(GO-0002526)		18	0.79929805	1.5473608	0.036363635	0.13864267	1.0	236	tags=11%, list=1%, signal=11%
CELL_MIGRATION(GO-0016477)	CELL_MIGRATION(GO-0016477)		183	0.5849542	1.5388898	0.0	0.14648992	1.0	1203	tags=23%, list=6%, signal=24%
CATION_TRANSPORT(GO-0006812)	CATION_TRANSPORT(GO-0006812)		136	0.5968962	1.5348158	0.003773585	0.15008402	1.0	1247	tags=13%, list=6%, signal=14%
POSITIVE_REGULATION_OF_ENDOTHELIAL_CELL_PROLIFERATION(GO-0001938)	POSITIVE_REGULATION_OF_ENDOTHELIAL_CELL_PROLIFERATION(GO-0001938)		28	0.7569334	1.5340828	0.04398827	0.15002236	1.0	1387	tags=43%, list=7%, signal=46%
EMBRYONIC_HEART_TUBE_MORPHOGENESIS(GO-0003143)	EMBRYONIC_HEART_TUBE_MORPHOGENESIS(GO-0003143)		19	0.79840475	1.5318818	0.039325844	0.1515477	1.0	1263	tags=42%, list=6%, signal=45%
REGULATION_OF_INFLAMMATORY_RESPONSE(GO-0050727)	REGULATION_OF_INFLAMMATORY_RESPONSE(GO-0050727)		52	0.6805534	1.5303679	0.051779937	0.15227063	1.0	1944	tags=23%, list=10%, signal=25%
EPITHELIAL_CELL_DIFFERENTIATION(GO-0030855)	EPITHELIAL_CELL_DIFFERENTIATION(GO-0030855)		43	0.70876056	1.5290306	0.04950495	0.15275528	1.0	851	tags=30%, list=4%, signal=31%
TRANSMEMBRANE_TRANSPORT(GO-0055085)	TRANSMEMBRANE_TRANSPORT(GO-0055085)		188	0.5670506	1.5275979	0.0	0.15342467	1.0	1064	tags=15%, list=5%, signal=16%
DETERMINATION_OF_HEART_LEFT-RIGHT_ASYMMETRY(GO-0061371)	DETERMINATION_OF_HEART_LEFT-RIGHT_ASYMMETRY(GO-0061371)		20	0.764319	1.526569	0.06497175	0.15353373	1.0	1630	tags=40%, list=8%, signal=43%
INFLAMMATORY_RESPONSE(GO-0006954)	INFLAMMATORY_RESPONSE(GO-0006954)		141	0.5998211	1.5226045	0.014545455	0.15621494	1.0	2132	tags=13%, list=10%, signal=14%
SKELETAL_MUSCLE_TISSUE_DEVELOPMENT(GO-0007519)	SKELETAL_MUSCLE_TISSUE_DEVELOPMENT(GO-0007519)		34	0.73086417	1.5213135	0.053968254	0.15655513	1.0	936	tags=26%, list=5%, signal=28%
GLIOGENESIS(GO-0042063)	GLIOGENESIS(GO-0042063)		20	0.76908755	1.5196131	0.06557377	0.15751755	1.0	1133	tags=35%, list=6%, signal=37%
REGULATION_OF_CELL_SHAPE(GO-0008360)	REGULATION_OF_CELL_SHAPE(GO-0008360)		16	0.8077956	1.5173788	0.042016808	0.15909368	1.0	1469	tags=31%, list=7%, signal=34%
CELL-CELL_ADHESION(GO-0016337)	CELL-CELL_ADHESION(GO-0016337)		59	0.67041874	1.5160149	0.05079365	0.1594079	1.0	1719	tags=29%, list=8%, signal=31%
CYTOSOLIC_CALCIUM_ION_TRANSPORT(GO-0060401)	CYTOSOLIC_CALCIUM_ION_TRANSPORT(GO-0060401)		20	0.7779027	1.5145649	0.053672317	0.1597349	1.0	82	tags=10%, list=0%, signal=10%
HUMORAL_IMMUNE_RESPONSE(GO-0006959)	HUMORAL_IMMUNE_RESPONSE(GO-0006959)		30	0.72369164	1.5115287	0.03939394	0.16206768	1.0	1383	tags=20%, list=7%, signal=21%
CARDIAC_SEPTUM_MORPHOGENESIS(GO-0060411)	CARDIAC_SEPTUM_MORPHOGENESIS(GO-0060411)		15	0.80064017	1.5105305	0.069970846	0.16198927	1.0	713	tags=40%, list=3%, signal=41%
CELL_RECOGNITION(GO-0008037)	CELL_RECOGNITION(GO-0008037)		15	0.805941	1.5078056	0.060686015	0.16418664	1.0	1719	tags=33%, list=8%, signal=36%
REGULATION_OF_FATTY_ACID_OXIDATION(GO-0046320)	REGULATION_OF_FATTY_ACID_OXIDATION(GO-0046320)		23	0.7396413	1.5031765	0.05421687	0.1683061	1.0	3078	tags=61%, list=15%, signal=72%
JAK-STAT_CASCADE(GO-0007259)	JAK-STAT_CASCADE(GO-0007259)		36	0.7109211	1.5003748	0.04819277	0.17064829	1.0	3427	tags=47%, list=17%, signal=57%
SENSORY_PERCEPTION_OF_SOUND(GO-0007605)	SENSORY_PERCEPTION_OF_SOUND(GO-0007605)		25	0.7226859	1.4987874	0.07619048	0.17173861	1.0	854	tags=12%, list=4%, signal=13%
MESENCHYMAL_CELL_DIFFERENTIATION(GO-0048762)	MESENCHYMAL_CELL_DIFFERENTIATION(GO-0048762)		35	0.7009332	1.4976329	0.07973422	0.17223963	1.0	1986	tags=40%, list=10%, signal=44%
SKELETAL_SYSTEM_DEVELOPMENT(GO-0001501)	SKELETAL_SYSTEM_DEVELOPMENT(GO-0001501)		104	0.61905354	1.4966086	0.028571429	0.17248249	1.0	1064	tags=21%, list=5%, signal=22%
RESPONSE_TO_TYPE_I_INTERFERON(GO-0034340)	RESPONSE_TO_TYPE_I_INTERFERON(GO-0034340)		23	0.73978466	1.4931567	0.07122507	0.17501345	1.0	2171	tags=22%, list=11%, signal=24%
REGULATION_OF_CELL_DIFFERENTIATION(GO-0045595)	REGULATION_OF_CELL_DIFFERENTIATION(GO-0045595)		273	0.5484241	1.4926869	0.0	0.17456612	1.0	1422	tags=18%, list=7%, signal=19%
HEART_LOOPING(GO-0001947)	HEART_LOOPING(GO-0001947)		18	0.7672311	1.49106	0.05882353	0.17520966	1.0	1630	tags=44%, list=8%, signal=48%
RESPONSE_TO_MECHANICAL_STIMULUS(GO-0009612)	RESPONSE_TO_MECHANICAL_STIMULUS(GO-0009612)		42	0.6756192	1.4895535	0.03726708	0.17598243	1.0	2405	tags=29%, list=12%, signal=32%
BLOOD_VESSEL_MORPHOGENESIS(GO-0048514)	BLOOD_VESSEL_MORPHOGENESIS(GO-0048514)		87	0.6088855	1.4876353	0.035598706	0.17727222	1.0	1630	tags=38%, list=8%, signal=41%
DEFENSE_RESPONSE(GO-0006952)	DEFENSE_RESPONSE(GO-0006952)		342	0.52386683	1.4856	0.0	0.17869341	1.0	1861	tags=14%, list=9%, signal=15%
POSITIVE_REGULATION_OF_JAK-STAT_CASCADE(GO-0046427)	POSITIVE_REGULATION_OF_JAK-STAT_CASCADE(GO-0046427)		34	0.6980592	1.4846216	0.057692308	0.17888117	1.0	2119	tags=21%, list=10%, signal=23%
CARDIAC_SEPTUM_DEVELOPMENT(GO-0003279)	CARDIAC_SEPTUM_DEVELOPMENT(GO-0003279)		22	0.747578	1.4820169	0.08626198	0.18104456	1.0	851	tags=36%, list=4%, signal=38%
REGULATION_OF_BLOOD_COAGULATION(GO-0030193)	REGULATION_OF_BLOOD_COAGULATION(GO-0030193)		39	0.69262993	1.4819587	0.06395349	0.18014525	1.0	437	tags=10%, list=2%, signal=10%
VASCULOGENESIS(GO-0001570)	VASCULOGENESIS(GO-0001570)		18	0.75825644	1.4765046	0.06925208	0.18556602	1.0	1630	tags=44%, list=8%, signal=48%
NOTCH_SIGNALING_PATHWAY(GO-0007219)	NOTCH_SIGNALING_PATHWAY(GO-0007219)		18	0.763572	1.4746964	0.08645533	0.18678583	1.0	2991	tags=50%, list=15%, signal=59%
CENTRAL_NERVOUS_SYSTEM_NEURON_DIFFERENTIATION(GO-0021953)	CENTRAL_NERVOUS_SYSTEM_NEURON_DIFFERENTIATION(GO-0021953)		15	0.78976625	1.4740847	0.088757396	0.18647224	1.0	1387	tags=33%, list=7%, signal=36%
POSITIVE_REGULATION_OF_STRESS-ACTIVATED_PROTEIN_KINASE_SIGNALING_CASCADE(GO-0070304)	POSITIVE_REGULATION_OF_STRESS-ACTIVATED_PROTEIN_KINASE_SIGNALING_CASCADE(GO-0070304)		16	0.7581625	1.4738381	0.071428575	0.18582657	1.0	1767	tags=25%, list=9%, signal=27%
LEARNING_OR_MEMORY(GO-0007611)	LEARNING_OR_MEMORY(GO-0007611)		22	0.7396326	1.4698628	0.077586204	0.18935327	1.0	1767	tags=27%, list=9%, signal=30%
EYE_MORPHOGENESIS(GO-0048592)	EYE_MORPHOGENESIS(GO-0048592)		21	0.74497074	1.4691441	0.10115607	0.1890794	1.0	1387	tags=38%, list=7%, signal=41%
POSITIVE_REGULATION_OF_MAPK_CASCADE(GO-0043410)	POSITIVE_REGULATION_OF_MAPK_CASCADE(GO-0043410)		62	0.6402719	1.4690647	0.038327526	0.18814802	1.0	1767	tags=26%, list=9%, signal=28%
REGULATION_OF_IMMUNE_RESPONSE(GO-0050776)	REGULATION_OF_IMMUNE_RESPONSE(GO-0050776)		222	0.55114514	1.4686056	0.012931035	0.18759042	1.0	1744	tags=17%, list=9%, signal=19%
POSITIVE_REGULATION_OF_LEUKOCYTE_MIGRATION(GO-0002687)	POSITIVE_REGULATION_OF_LEUKOCYTE_MIGRATION(GO-0002687)		34	0.6903241	1.4684175	0.05846154	0.18673275	1.0	2136	tags=29%, list=10%, signal=33%
TYPE_I_INTERFERON-MEDIATED_SIGNALING_PATHWAY(GO-0060337)	TYPE_I_INTERFERON-MEDIATED_SIGNALING_PATHWAY(GO-0060337)		22	0.74276656	1.4659806	0.088757396	0.18865703	1.0	2171	tags=23%, list=11%, signal=25%
RESPONSE_TO_VIRUS(GO-0009615)	RESPONSE_TO_VIRUS(GO-0009615)		56	0.65380967	1.4631968	0.048543688	0.19068143	1.0	742	tags=14%, list=4%, signal=15%
POSITIVE_REGULATION_OF_TYROSINE_PHOSPHORYLATION_OF_STAT_PROTEIN(GO-0042531)	POSITIVE_REGULATION_OF_TYROSINE_PHOSPHORYLATION_OF_STAT_PROTEIN(GO-0042531)		31	0.69690466	1.4599878	0.06603774	0.19355172	1.0	2119	tags=19%, list=10%, signal=22%
INTERFERON-GAMMA-MEDIATED_SIGNALING_PATHWAY(GO-0060333)	INTERFERON-GAMMA-MEDIATED_SIGNALING_PATHWAY(GO-0060333)		36	0.65805805	1.4591217	0.056657225	0.19349094	1.0	364	tags=14%, list=2%, signal=14%
POSITIVE_REGULATION_OF_ERK1_AND_ERK2_CASCADE(GO-0070374)	POSITIVE_REGULATION_OF_ERK1_AND_ERK2_CASCADE(GO-0070374)		40	0.6714791	1.4567813	0.05919003	0.1953605	1.0	958	tags=23%, list=5%, signal=24%
CELLULAR_RESPONSE_TO_INTERLEUKIN-1(GO-0071347)	CELLULAR_RESPONSE_TO_INTERLEUKIN-1(GO-0071347)		18	0.7537216	1.4557723	0.08955224	0.19557747	1.0	1767	tags=44%, list=9%, signal=49%
EYE_DEVELOPMENT(GO-0001654)	EYE_DEVELOPMENT(GO-0001654)		39	0.6697252	1.4528421	0.065625	0.19782466	1.0	1449	tags=31%, list=7%, signal=33%
POSITIVE_REGULATION_OF_IMMUNE_SYSTEM_PROCESS(GO-0002684)	POSITIVE_REGULATION_OF_IMMUNE_SYSTEM_PROCESS(GO-0002684)		233	0.53344554	1.4507718	0.0045045046	0.19916518	1.0	1744	tags=18%, list=9%, signal=19%
RHO_PROTEIN_SIGNAL_TRANSDUCTION(GO-0007266)	RHO_PROTEIN_SIGNAL_TRANSDUCTION(GO-0007266)		17	0.7692704	1.4482225	0.09677419	0.20133549	1.0	382	tags=12%, list=2%, signal=12%
POSITIVE_REGULATION_OF_LEUKOCYTE_CHEMOTAXIS(GO-0002690)	POSITIVE_REGULATION_OF_LEUKOCYTE_CHEMOTAXIS(GO-0002690)		31	0.6982618	1.4471216	0.07250755	0.20168637	1.0	2136	tags=32%, list=10%, signal=36%
REGULATION_OF_PROTEIN_SECRETION(GO-0050708)	REGULATION_OF_PROTEIN_SECRETION(GO-0050708)		48	0.6568478	1.4461467	0.049342107	0.20179865	1.0	1722	tags=21%, list=8%, signal=23%
POTASSIUM_ION_TRANSPORT(GO-0006813)	POTASSIUM_ION_TRANSPORT(GO-0006813)		24	0.7267818	1.4397416	0.07514451	0.20818228	1.0	4602	tags=54%, list=23%, signal=70%
PROTEIN_PROCESSING(GO-0016485)	PROTEIN_PROCESSING(GO-0016485)		27	0.69034034	1.4391648	0.08125	0.20785135	1.0	451	tags=11%, list=2%, signal=11%
CELLULAR_RESPONSE_TO_MECHANICAL_STIMULUS(GO-0071260)	CELLULAR_RESPONSE_TO_MECHANICAL_STIMULUS(GO-0071260)		33	0.6870302	1.4374477	0.09148265	0.2087145	1.0	1348	tags=21%, list=7%, signal=23%
POSITIVE_REGULATION_OF_STRESS-ACTIVATED_MAPK_CASCADE(GO-0032874)	POSITIVE_REGULATION_OF_STRESS-ACTIVATED_MAPK_CASCADE(GO-0032874)		15	0.76756865	1.437081	0.083591335	0.20806132	1.0	1767	tags=27%, list=9%, signal=29%
EPITHELIAL_TO_MESENCHYMAL_TRANSITION(GO-0001837)	EPITHELIAL_TO_MESENCHYMAL_TRANSITION(GO-0001837)		19	0.7520707	1.4351093	0.07062147	0.20923892	1.0	1899	tags=47%, list=9%, signal=52%
REGULATION_OF_WOUND_HEALING(GO-0061041)	REGULATION_OF_WOUND_HEALING(GO-0061041)		49	0.64103466	1.4336259	0.0754717	0.20992002	1.0	1929	tags=24%, list=9%, signal=27%
REGULATION_OF_TRANSFORMING_GROWTH_FACTOR_BETA_RECEPTOR_SIGNALING_PATHWAY(GO-0017015)	REGULATION_OF_TRANSFORMING_GROWTH_FACTOR_BETA_RECEPTOR_SIGNALING_PATHWAY(GO-0017015)		24	0.71970826	1.4316529	0.09214092	0.21123771	1.0	1043	tags=33%, list=5%, signal=35%
POSITIVE_REGULATION_OF_CALCIUM_ION_TRANSPORT(GO-0051928)	POSITIVE_REGULATION_OF_CALCIUM_ION_TRANSPORT(GO-0051928)		23	0.70971125	1.4310282	0.083798885	0.21099702	1.0	2216	tags=35%, list=11%, signal=39%
NUCLEOTIDE_METABOLIC_PROCESS(GO-0009117)	NUCLEOTIDE_METABOLIC_PROCESS(GO-0009117)		129	0.5618456	1.4282976	0.032846715	0.2134216	1.0	867	tags=13%, list=4%, signal=14%
POSITIVE_REGULATION_OF_ANGIOGENESIS(GO-0045766)	POSITIVE_REGULATION_OF_ANGIOGENESIS(GO-0045766)		37	0.66255164	1.4280581	0.09638554	0.2127303	1.0	879	tags=30%, list=4%, signal=31%
SENSORY_ORGAN_DEVELOPMENT(GO-0007423)	SENSORY_ORGAN_DEVELOPMENT(GO-0007423)		56	0.6317251	1.425899	0.062305298	0.21434538	1.0	1449	tags=27%, list=7%, signal=29%
DETERMINATION_OF_LEFT-RIGHT_SYMMETRY(GO-0007368)	DETERMINATION_OF_LEFT-RIGHT_SYMMETRY(GO-0007368)		30	0.6729875	1.4235048	0.098726116	0.2163092	1.0	1263	tags=27%, list=6%, signal=28%
ION_TRANSPORT(GO-0006811)	ION_TRANSPORT(GO-0006811)		207	0.52622396	1.4216151	0.014981274	0.21770677	1.0	1247	tags=14%, list=6%, signal=15%
POSITIVE_REGULATION_OF_HYDROLASE_ACTIVITY(GO-0051345)	POSITIVE_REGULATION_OF_HYDROLASE_ACTIVITY(GO-0051345)		217	0.5251183	1.4195762	0.020242915	0.21924673	1.0	1767	tags=19%, list=9%, signal=21%
RESPONSE_TO_RADIATION(GO-0009314)	RESPONSE_TO_RADIATION(GO-0009314)		52	0.61558974	1.4194609	0.08766234	0.21835484	1.0	361	tags=10%, list=2%, signal=10%
JAK-STAT_CASCADE_INVOLVED_IN_GROWTH_HORMONE_SIGNALING_PATHWAY(GO-0060397)	JAK-STAT_CASCADE_INVOLVED_IN_GROWTH_HORMONE_SIGNALING_PATHWAY(GO-0060397)		21	0.71741635	1.4191998	0.08510638	0.21776748	1.0	2002	tags=29%, list=10%, signal=32%
REGULATION_OF_CYCLIN-DEPENDENT_PROTEIN_KINASE_ACTIVITY(GO-0000079)	REGULATION_OF_CYCLIN-DEPENDENT_PROTEIN_KINASE_ACTIVITY(GO-0000079)		26	0.7019902	1.4184569	0.06969697	0.21763404	1.0	1399	tags=31%, list=7%, signal=33%
CELLULAR_RESPONSE_TO_INORGANIC_SUBSTANCE(GO-0071241)	CELLULAR_RESPONSE_TO_INORGANIC_SUBSTANCE(GO-0071241)		24	0.7034674	1.4184043	0.090410955	0.21668668	1.0	2216	tags=42%, list=11%, signal=47%
CYTOKINE-MEDIATED_SIGNALING_PATHWAY(GO-0019221)	CYTOKINE-MEDIATED_SIGNALING_PATHWAY(GO-0019221)		107	0.5810673	1.418219	0.043010753	0.21599406	1.0	2171	tags=20%, list=11%, signal=22%
POSITIVE_REGULATION_OF_ION_TRANSPORT(GO-0043270)	POSITIVE_REGULATION_OF_ION_TRANSPORT(GO-0043270)		26	0.68369806	1.4179866	0.08882522	0.21530764	1.0	2216	tags=31%, list=11%, signal=34%
RESPONSE_TO_HORMONE_STIMULUS(GO-0009725)	RESPONSE_TO_HORMONE_STIMULUS(GO-0009725)		193	0.5395151	1.4117165	0.025104603	0.22175404	1.0	2005	tags=25%, list=10%, signal=28%
GROWTH_HORMONE_RECEPTOR_SIGNALING_PATHWAY(GO-0060396)	GROWTH_HORMONE_RECEPTOR_SIGNALING_PATHWAY(GO-0060396)		24	0.7121002	1.4106772	0.08959538	0.22201319	1.0	3356	tags=46%, list=16%, signal=55%
OVULATION_CYCLE(GO-0042698)	OVULATION_CYCLE(GO-0042698)		15	0.7594633	1.4064713	0.10344828	0.22579153	1.0	197	tags=27%, list=1%, signal=27%
REGULATION_OF_G-PROTEIN_COUPLED_RECEPTOR_PROTEIN_SIGNALING_PATHWAY(GO-0008277)	REGULATION_OF_G-PROTEIN_COUPLED_RECEPTOR_PROTEIN_SIGNALING_PATHWAY(GO-0008277)		30	0.66487837	1.4062854	0.07848837	0.22505301	1.0	3449	tags=43%, list=17%, signal=52%
REGULATION_OF_SMALL_GTPASE_MEDIATED_SIGNAL_TRANSDUCTION(GO-0051056)	REGULATION_OF_SMALL_GTPASE_MEDIATED_SIGNAL_TRANSDUCTION(GO-0051056)		66	0.6050897	1.4044216	0.05172414	0.22617222	1.0	1722	tags=26%, list=8%, signal=28%
ACETYL-COA_METABOLIC_PROCESS(GO-0006084)	ACETYL-COA_METABOLIC_PROCESS(GO-0006084)		23	0.7034778	1.4008642	0.08864266	0.22948664	1.0	1497	tags=35%, list=7%, signal=37%
POSITIVE_REGULATION_OF_ADENYLATE_CYCLASE_ACTIVITY(GO-0045762)	POSITIVE_REGULATION_OF_ADENYLATE_CYCLASE_ACTIVITY(GO-0045762)		22	0.7127589	1.3969721	0.13994169	0.2332661	1.0	3669	tags=41%, list=18%, signal=50%
TRICARBOXYLIC_ACID_CYCLE(GO-0006099)	TRICARBOXYLIC_ACID_CYCLE(GO-0006099)		19	0.7246871	1.3930181	0.109375	0.23705377	1.0	1426	tags=37%, list=7%, signal=40%
RESPONSE_TO_GLUCOSE_STIMULUS(GO-0009749)	RESPONSE_TO_GLUCOSE_STIMULUS(GO-0009749)		24	0.70180166	1.3857769	0.09770115	0.24505223	1.0	958	tags=17%, list=5%, signal=17%
RESPONSE_TO_INTERLEUKIN-1(GO-0070555)	RESPONSE_TO_INTERLEUKIN-1(GO-0070555)		29	0.6838533	1.3852985	0.10060976	0.24454887	1.0	2216	tags=34%, list=11%, signal=39%
NUCLEOBASE-CONTAINING_SMALL_MOLECULE_METABOLIC_PROCESS(GO-0055086)	NUCLEOBASE-CONTAINING_SMALL_MOLECULE_METABOLIC_PROCESS(GO-0055086)		150	0.52701455	1.3848703	0.02919708	0.24407296	1.0	1055	tags=13%, list=5%, signal=14%
REGULATION_OF_CELL-MATRIX_ADHESION(GO-0001952)	REGULATION_OF_CELL-MATRIX_ADHESION(GO-0001952)		24	0.70996636	1.3826966	0.103658535	0.24584205	1.0	1217	tags=29%, list=6%, signal=31%
POSITIVE_REGULATION_OF_CATALYTIC_ACTIVITY(GO-0043085)	POSITIVE_REGULATION_OF_CATALYTIC_ACTIVITY(GO-0043085)		392	0.48144078	1.3811038	0.010526316	0.24665183	1.0	1826	tags=20%, list=9%, signal=21%
NEGATIVE_REGULATION_OF_CELL_MOTILITY(GO-2000146)	NEGATIVE_REGULATION_OF_CELL_MOTILITY(GO-2000146)		48	0.6060674	1.3763616	0.08978328	0.251662	1.0	1767	tags=33%, list=9%, signal=36%
POSITIVE_REGULATION_OF_BLOOD_VESSEL_ENDOTHELIAL_CELL_MIGRATION(GO-0043536)	POSITIVE_REGULATION_OF_BLOOD_VESSEL_ENDOTHELIAL_CELL_MIGRATION(GO-0043536)		15	0.7303891	1.3754903	0.10324484	0.25184545	1.0	1026	tags=27%, list=5%, signal=28%
IMMUNE_RESPONSE(GO-0006955)	IMMUNE_RESPONSE(GO-0006955)		308	0.49843833	1.3749934	0.014778325	0.25151977	1.0	1744	tags=15%, list=9%, signal=16%
ACTIVATION_OF_ADENYLATE_CYCLASE_ACTIVITY(GO-0007190)	ACTIVATION_OF_ADENYLATE_CYCLASE_ACTIVITY(GO-0007190)		20	0.7108985	1.3749483	0.11884058	0.2505157	1.0	3669	tags=40%, list=18%, signal=49%
GONAD_DEVELOPMENT(GO-0008406)	GONAD_DEVELOPMENT(GO-0008406)		35	0.6421796	1.3732973	0.117117114	0.25147685	1.0	1711	tags=29%, list=8%, signal=31%
ENZYME_LINKED_RECEPTOR_PROTEIN_SIGNALING_PATHWAY(GO-0007167)	ENZYME_LINKED_RECEPTOR_PROTEIN_SIGNALING_PATHWAY(GO-0007167)		285	0.49447405	1.3694853	0.0045871558	0.25564355	1.0	1733	tags=25%, list=8%, signal=26%
CALCIUM-MEDIATED_SIGNALING(GO-0019722)	CALCIUM-MEDIATED_SIGNALING(GO-0019722)		22	0.70387244	1.3694215	0.12044818	0.25469458	1.0	316	tags=14%, list=2%, signal=14%
NERVOUS_SYSTEM_DEVELOPMENT(GO-0007399)	NERVOUS_SYSTEM_DEVELOPMENT(GO-0007399)		360	0.4830019	1.3689882	0.0	0.25420824	1.0	1630	tags=23%, list=8%, signal=25%
NEGATIVE_REGULATION_OF_BLOOD_COAGULATION(GO-0030195)	NEGATIVE_REGULATION_OF_BLOOD_COAGULATION(GO-0030195)		24	0.670428	1.3660446	0.12463768	0.25668228	1.0	437	tags=13%, list=2%, signal=13%
RESPONSE_TO_HYPOXIA(GO-0001666)	RESPONSE_TO_HYPOXIA(GO-0001666)		52	0.6212026	1.3645672	0.110032365	0.257562	1.0	2181	tags=48%, list=11%, signal=54%
REGULATION_OF_T_CELL_ACTIVATION(GO-0050863)	REGULATION_OF_T_CELL_ACTIVATION(GO-0050863)		98	0.5721937	1.3642539	0.07118644	0.2568489	1.0	1157	tags=11%, list=6%, signal=12%
HETEROCYCLE_METABOLIC_PROCESS(GO-0046483)	HETEROCYCLE_METABOLIC_PROCESS(GO-0046483)		207	0.5018959	1.3591206	0.018181818	0.26275536	1.0	1064	tags=11%, list=5%, signal=11%
REGULATION_OF_CELL_MORPHOGENESIS(GO-0022604)	REGULATION_OF_CELL_MORPHOGENESIS(GO-0022604)		61	0.5793646	1.3554306	0.09570957	0.26658723	1.0	1469	tags=28%, list=7%, signal=30%
NEGATIVE_REGULATION_OF_CELLULAR_COMPONENT_MOVEMENT(GO-0051271)	NEGATIVE_REGULATION_OF_CELLULAR_COMPONENT_MOVEMENT(GO-0051271)		51	0.6119073	1.3553197	0.10461538	0.26570547	1.0	1133	tags=27%, list=6%, signal=29%
POSITIVE_REGULATION_OF_PROTEIN_SECRETION(GO-0050714)	POSITIVE_REGULATION_OF_PROTEIN_SECRETION(GO-0050714)		35	0.64401853	1.3513141	0.112804875	0.26992407	1.0	2090	tags=26%, list=10%, signal=29%
REGULATION_OF_ANGIOGENESIS(GO-0045765)	REGULATION_OF_ANGIOGENESIS(GO-0045765)		67	0.5877814	1.3505464	0.09271523	0.269804	1.0	1217	tags=24%, list=6%, signal=25%
REGULATION_OF_PROTEIN_PHOSPHORYLATION(GO-0001932)	REGULATION_OF_PROTEIN_PHOSPHORYLATION(GO-0001932)		313	0.48414332	1.3505347	0.019607844	0.2687869	1.0	2015	tags=26%, list=10%, signal=28%
NEGATIVE_REGULATION_OF_INTRACELLULAR_TRANSPORT(GO-0032387)	NEGATIVE_REGULATION_OF_INTRACELLULAR_TRANSPORT(GO-0032387)		21	0.69399256	1.3505177	0.122023806	0.26776218	1.0	1679	tags=29%, list=8%, signal=31%
REGULATION_OF_ENDOTHELIAL_CELL_MIGRATION(GO-0010594)	REGULATION_OF_ENDOTHELIAL_CELL_MIGRATION(GO-0010594)		44	0.6069516	1.3471718	0.10231023	0.2709685	1.0	1133	tags=36%, list=6%, signal=38%
SMALL_GTPASE_MEDIATED_SIGNAL_TRANSDUCTION(GO-0007264)	SMALL_GTPASE_MEDIATED_SIGNAL_TRANSDUCTION(GO-0007264)		72	0.57269347	1.3437161	0.07508533	0.27475384	1.0	1284	tags=19%, list=6%, signal=21%
REGULATION_OF_JAK-STAT_CASCADE(GO-0046425)	REGULATION_OF_JAK-STAT_CASCADE(GO-0046425)		42	0.5988132	1.3429421	0.10443038	0.27481797	1.0	2119	tags=19%, list=10%, signal=21%
DEVELOPMENTAL_PROCESS_INVOLVED_IN_REPRODUCTION(GO-0003006)	DEVELOPMENTAL_PROCESS_INVOLVED_IN_REPRODUCTION(GO-0003006)		67	0.57673234	1.3397274	0.09060403	0.27808988	1.0	1711	tags=28%, list=8%, signal=31%
NEGATIVE_REGULATION_OF_CELL_MIGRATION(GO-0030336)	NEGATIVE_REGULATION_OF_CELL_MIGRATION(GO-0030336)		47	0.60704106	1.3396183	0.12258065	0.27722222	1.0	1767	tags=34%, list=9%, signal=37%
POSITIVE_REGULATION_OF_CAMP_BIOSYNTHETIC_PROCESS(GO-0030819)	POSITIVE_REGULATION_OF_CAMP_BIOSYNTHETIC_PROCESS(GO-0030819)		32	0.6648317	1.337608	0.11363637	0.278906	1.0	3669	tags=34%, list=18%, signal=42%
INNATE_IMMUNE_RESPONSE(GO-0045087)	INNATE_IMMUNE_RESPONSE(GO-0045087)		186	0.50088215	1.3369746	0.0373444	0.27866754	1.0	1383	tags=14%, list=7%, signal=15%
GLUCOSE_HOMEOSTASIS(GO-0042593)	GLUCOSE_HOMEOSTASIS(GO-0042593)		30	0.6418602	1.3365036	0.14696486	0.27813277	1.0	1560	tags=27%, list=8%, signal=29%
RESPONSE_TO_ABIOTIC_STIMULUS(GO-0009628)	RESPONSE_TO_ABIOTIC_STIMULUS(GO-0009628)		118	0.5382144	1.3364215	0.05882353	0.27719513	1.0	1209	tags=12%, list=6%, signal=13%
REGULATION_OF_CELL_PROLIFERATION(GO-0042127)	REGULATION_OF_CELL_PROLIFERATION(GO-0042127)		378	0.46648434	1.3357219	0.021857923	0.2769981	1.0	1541	tags=23%, list=8%, signal=24%
MALE_GONAD_DEVELOPMENT(GO-0008584)	MALE_GONAD_DEVELOPMENT(GO-0008584)		21	0.6662013	1.3349228	0.11598746	0.27705547	1.0	1711	tags=29%, list=8%, signal=31%
REPRODUCTIVE_STRUCTURE_DEVELOPMENT(GO-0048608)	REPRODUCTIVE_STRUCTURE_DEVELOPMENT(GO-0048608)		38	0.62417406	1.334356	0.14423077	0.27667567	1.0	1386	tags=26%, list=7%, signal=28%
LIPOPOLYSACCHARIDE-MEDIATED_SIGNALING_PATHWAY(GO-0031663)	LIPOPOLYSACCHARIDE-MEDIATED_SIGNALING_PATHWAY(GO-0031663)		15	0.70517814	1.3343313	0.13068181	0.27567044	1.0	3319	tags=33%, list=16%, signal=40%
BLOOD_COAGULATION__INTRINSIC_PATHWAY(GO-0007597)	BLOOD_COAGULATION__INTRINSIC_PATHWAY(GO-0007597)		17	0.69052345	1.3333431	0.14450867	0.27580142	1.0	414	tags=12%, list=2%, signal=12%
NEGATIVE_REGULATION_OF_ENDOTHELIAL_CELL_MIGRATION(GO-0010596)	NEGATIVE_REGULATION_OF_ENDOTHELIAL_CELL_MIGRATION(GO-0010596)		15	0.7144479	1.3328853	0.16011237	0.2753799	1.0	1026	tags=27%, list=5%, signal=28%
MORPHOGENESIS_OF_AN_EPITHELIUM(GO-0002009)	MORPHOGENESIS_OF_AN_EPITHELIUM(GO-0002009)		56	0.58641255	1.3322291	0.11392405	0.27522042	1.0	1630	tags=30%, list=8%, signal=33%
CELL_CHEMOTAXIS(GO-0060326)	CELL_CHEMOTAXIS(GO-0060326)		50	0.6004551	1.3302466	0.11960133	0.27674538	1.0	1149	tags=18%, list=6%, signal=19%
NEGATIVE_REGULATION_OF_COAGULATION(GO-0050819)	NEGATIVE_REGULATION_OF_COAGULATION(GO-0050819)		25	0.6690072	1.3278526	0.16758242	0.27865466	1.0	437	tags=12%, list=2%, signal=12%
POSITIVE_REGULATION_OF_CELL_PROLIFERATION(GO-0008284)	POSITIVE_REGULATION_OF_CELL_PROLIFERATION(GO-0008284)		223	0.4974572	1.3272918	0.03524229	0.27831575	1.0	1541	tags=22%, list=8%, signal=23%
POSITIVE_REGULATION_OF_SMOOTH_MUSCLE_CELL_PROLIFERATION(GO-0048661)	POSITIVE_REGULATION_OF_SMOOTH_MUSCLE_CELL_PROLIFERATION(GO-0048661)		16	0.7037567	1.3258487	0.14005603	0.27910924	1.0	5209	tags=63%, list=25%, signal=84%
PROTEIN_MODIFICATION_PROCESS(GO-0006464)	PROTEIN_MODIFICATION_PROCESS(GO-0006464)		447	0.45179158	1.3214295	0.015873017	0.28383788	1.0	1095	tags=13%, list=5%, signal=14%
REGULATION_OF_GLUCOSE_METABOLIC_PROCESS(GO-0010906)	REGULATION_OF_GLUCOSE_METABOLIC_PROCESS(GO-0010906)		29	0.6390673	1.3193148	0.15384616	0.28580415	1.0	1716	tags=31%, list=8%, signal=34%
REGULATION_OF_PHOSPHORYLATION(GO-0042325)	REGULATION_OF_PHOSPHORYLATION(GO-0042325)		330	0.47299114	1.3178347	0.02955665	0.2866513	1.0	2015	tags=26%, list=10%, signal=28%
POSITIVE_REGULATION_OF_INTRACELLULAR_PROTEIN_KINASE_CASCADE(GO-0010740)	POSITIVE_REGULATION_OF_INTRACELLULAR_PROTEIN_KINASE_CASCADE(GO-0010740)		154	0.5100563	1.3164833	0.061068702	0.28729928	1.0	2002	tags=21%, list=10%, signal=23%
POSITIVE_REGULATION_OF_SIGNAL_TRANSDUCTION(GO-0009967)	POSITIVE_REGULATION_OF_SIGNAL_TRANSDUCTION(GO-0009967)		260	0.47882777	1.3158832	0.0045045046	0.28707817	1.0	1952	tags=22%, list=10%, signal=24%
AEROBIC_RESPIRATION(GO-0009060)	AEROBIC_RESPIRATION(GO-0009060)		28	0.636383	1.3145949	0.16909622	0.28777984	1.0	1426	tags=29%, list=7%, signal=31%
CELL_CYCLE_ARREST(GO-0007050)	CELL_CYCLE_ARREST(GO-0007050)		51	0.59219646	1.3135343	0.12738854	0.2881309	1.0	1043	tags=27%, list=5%, signal=29%
SEX_DIFFERENTIATION(GO-0007548)	SEX_DIFFERENTIATION(GO-0007548)		46	0.5782244	1.3133513	0.11764706	0.28732526	1.0	1386	tags=24%, list=7%, signal=26%
NEGATIVE_REGULATION_OF_CELL_ADHESION(GO-0007162)	NEGATIVE_REGULATION_OF_CELL_ADHESION(GO-0007162)		35	0.6081308	1.3125052	0.12111801	0.2875777	1.0	1026	tags=17%, list=5%, signal=18%
REGULATION_OF_SMOOTH_MUSCLE_CELL_PROLIFERATION(GO-0048660)	REGULATION_OF_SMOOTH_MUSCLE_CELL_PROLIFERATION(GO-0048660)		29	0.65527976	1.3122582	0.15615615	0.28694803	1.0	2119	tags=24%, list=10%, signal=27%
REGULATION_OF_PROTEIN_KINASE_ACTIVITY(GO-0045859)	REGULATION_OF_PROTEIN_KINASE_ACTIVITY(GO-0045859)		231	0.47603536	1.3106686	0.046413504	0.28796157	1.0	1741	tags=23%, list=9%, signal=25%
REGULATION_OF_TYROSINE_PHOSPHORYLATION_OF_STAT3_PROTEIN(GO-0042516)	REGULATION_OF_TYROSINE_PHOSPHORYLATION_OF_STAT3_PROTEIN(GO-0042516)		18	0.6804248	1.3096466	0.19571045	0.28805768	1.0	2119	tags=22%, list=10%, signal=25%
EMBRYO_DEVELOPMENT(GO-0009790)	EMBRYO_DEVELOPMENT(GO-0009790)		124	0.5212958	1.3048527	0.08812261	0.2931526	1.0	868	tags=19%, list=4%, signal=20%
BEHAVIOR(GO-0007610)	BEHAVIOR(GO-0007610)		73	0.5510506	1.3044081	0.11333334	0.29270133	1.0	1767	tags=15%, list=9%, signal=16%
POSITIVE_REGULATION_OF_DNA_REPLICATION(GO-0045740)	POSITIVE_REGULATION_OF_DNA_REPLICATION(GO-0045740)		18	0.68576646	1.3041676	0.15099715	0.29205015	1.0	1711	tags=28%, list=8%, signal=30%
REGULATION_OF_CANONICAL_WNT_RECEPTOR_SIGNALING_PATHWAY(GO-0060828)	REGULATION_OF_CANONICAL_WNT_RECEPTOR_SIGNALING_PATHWAY(GO-0060828)		53	0.58364254	1.2987059	0.13461539	0.29815838	1.0	1114	tags=28%, list=5%, signal=30%
POSITIVE_REGULATION_OF_TYROSINE_PHOSPHORYLATION_OF_STAT3_PROTEIN(GO-0042517)	POSITIVE_REGULATION_OF_TYROSINE_PHOSPHORYLATION_OF_STAT3_PROTEIN(GO-0042517)		16	0.68528026	1.2965264	0.16997167	0.30008727	1.0	2119	tags=25%, list=10%, signal=28%
INTRACELLULAR_SIGNAL_TRANSDUCTION(GO-0035556)	INTRACELLULAR_SIGNAL_TRANSDUCTION(GO-0035556)		399	0.4534574	1.296154	0.022222223	0.2996561	1.0	1953	tags=17%, list=10%, signal=18%
IN_UTERO_EMBRYONIC_DEVELOPMENT(GO-0001701)	IN_UTERO_EMBRYONIC_DEVELOPMENT(GO-0001701)		20	0.66015095	1.2945858	0.1855346	0.3006792	1.0	577	tags=20%, list=3%, signal=21%
DEFENSE_RESPONSE_TO_BACTERIUM(GO-0042742)	DEFENSE_RESPONSE_TO_BACTERIUM(GO-0042742)		25	0.6407057	1.293806	0.16138329	0.30064118	1.0	5214	tags=36%, list=26%, signal=48%
PEPTIDE_TRANSPORT(GO-0015833)	PEPTIDE_TRANSPORT(GO-0015833)		15	0.6799228	1.2901745	0.17804155	0.30454317	1.0	4468	tags=40%, list=22%, signal=51%
POSITIVE_REGULATION_OF_T_CELL_ACTIVATION(GO-0050870)	POSITIVE_REGULATION_OF_T_CELL_ACTIVATION(GO-0050870)		82	0.53996503	1.2897267	0.14576271	0.3041774	1.0	1157	tags=11%, list=6%, signal=12%
POSITIVE_REGULATION_OF_PHOSPHATIDYLINOSITOL_3-KINASE_CASCADE(GO-0014068)	POSITIVE_REGULATION_OF_PHOSPHATIDYLINOSITOL_3-KINASE_CASCADE(GO-0014068)		22	0.62996125	1.286991	0.18507463	0.3069286	1.0	1092	tags=23%, list=5%, signal=24%
POSITIVE_REGULATION_OF_INFLAMMATORY_RESPONSE(GO-0050729)	POSITIVE_REGULATION_OF_INFLAMMATORY_RESPONSE(GO-0050729)		23	0.6490563	1.2858653	0.17363344	0.3073874	1.0	2983	tags=30%, list=15%, signal=36%
RESPIRATORY_TUBE_DEVELOPMENT(GO-0030323)	RESPIRATORY_TUBE_DEVELOPMENT(GO-0030323)		19	0.6519745	1.2858555	0.17597765	0.3063662	1.0	1611	tags=42%, list=8%, signal=46%
ANGIOGENESIS(GO-0001525)	ANGIOGENESIS(GO-0001525)		60	0.5601363	1.2812897	0.14238411	0.31150877	1.0	1630	tags=40%, list=8%, signal=43%
REGULATION_OF_BLOOD_VESSEL_ENDOTHELIAL_CELL_MIGRATION(GO-0043535)	REGULATION_OF_BLOOD_VESSEL_ENDOTHELIAL_CELL_MIGRATION(GO-0043535)		22	0.67111325	1.2796344	0.16804408	0.31289235	1.0	1133	tags=23%, list=6%, signal=24%
CELLULAR_RESPONSE_TO_CYTOKINE_STIMULUS(GO-0071345)	CELLULAR_RESPONSE_TO_CYTOKINE_STIMULUS(GO-0071345)		138	0.5003514	1.278223	0.09375	0.31366798	1.0	1348	tags=15%, list=7%, signal=16%
POSITIVE_REGULATION_OF_CYTOKINE_PRODUCTION(GO-0001819)	POSITIVE_REGULATION_OF_CYTOKINE_PRODUCTION(GO-0001819)		90	0.52513593	1.2777078	0.11764706	0.3133367	1.0	1092	tags=10%, list=5%, signal=11%
POSITIVE_REGULATION_OF_EPITHELIAL_CELL_PROLIFERATION(GO-0050679)	POSITIVE_REGULATION_OF_EPITHELIAL_CELL_PROLIFERATION(GO-0050679)		47	0.5720163	1.2772661	0.18484849	0.31292555	1.0	1387	tags=30%, list=7%, signal=32%
NEUROLOGICAL_SYSTEM_PROCESS(GO-0050877)	NEUROLOGICAL_SYSTEM_PROCESS(GO-0050877)		234	0.47402123	1.2727289	0.05042017	0.31777364	1.0	1303	tags=12%, list=6%, signal=13%
TRANSMEMBRANE_RECEPTOR_PROTEIN_SERINE-THREONINE_KINASE_SIGNALING_PATHWAY(GO-0007178)	TRANSMEMBRANE_RECEPTOR_PROTEIN_SERINE-THREONINE_KINASE_SIGNALING_PATHWAY(GO-0007178)		51	0.5645882	1.2706304	0.16666667	0.31981152	1.0	1043	tags=31%, list=5%, signal=33%
CELLULAR_CALCIUM_ION_HOMEOSTASIS(GO-0006874)	CELLULAR_CALCIUM_ION_HOMEOSTASIS(GO-0006874)		86	0.5179362	1.263877	0.12543555	0.32848755	1.0	1954	tags=14%, list=10%, signal=15%
ENDOCYTOSIS(GO-0006897)	ENDOCYTOSIS(GO-0006897)		66	0.55142707	1.2632527	0.16053511	0.32816675	1.0	1105	tags=18%, list=5%, signal=19%
RESPONSE_TO_BIOTIC_STIMULUS(GO-0009607)	RESPONSE_TO_BIOTIC_STIMULUS(GO-0009607)		136	0.510905	1.2599494	0.10687023	0.33207878	1.0	1068	tags=13%, list=5%, signal=14%
REGULATION_OF_PATHWAY-RESTRICTED_SMAD_PROTEIN_PHOSPHORYLATION(GO-0060393)	REGULATION_OF_PATHWAY-RESTRICTED_SMAD_PROTEIN_PHOSPHORYLATION(GO-0060393)		15	0.66549927	1.2588029	0.2234957	0.33268145	1.0	2377	tags=67%, list=12%, signal=75%
POSITIVE_REGULATION_OF_CANONICAL_WNT_RECEPTOR_SIGNALING_PATHWAY(GO-0090263)	POSITIVE_REGULATION_OF_CANONICAL_WNT_RECEPTOR_SIGNALING_PATHWAY(GO-0090263)		20	0.63997453	1.2576078	0.1764706	0.33336288	1.0	1348	tags=25%, list=7%, signal=27%
DETECTION_OF_STIMULUS(GO-0051606)	DETECTION_OF_STIMULUS(GO-0051606)		42	0.5714801	1.2566441	0.13548388	0.33361918	1.0	2363	tags=19%, list=12%, signal=21%
LUNG_DEVELOPMENT(GO-0030324)	LUNG_DEVELOPMENT(GO-0030324)		18	0.66260356	1.2495197	0.19602273	0.3431994	1.0	1611	tags=44%, list=8%, signal=48%
POSITIVE_REGULATION_OF_ENDOTHELIAL_CELL_MIGRATION(GO-0010595)	POSITIVE_REGULATION_OF_ENDOTHELIAL_CELL_MIGRATION(GO-0010595)		31	0.60461617	1.2477357	0.18987341	0.34485367	1.0	1092	tags=42%, list=5%, signal=44%
ENERGY_RESERVE_METABOLIC_PROCESS(GO-0006112)	ENERGY_RESERVE_METABOLIC_PROCESS(GO-0006112)		59	0.53761834	1.244912	0.1611842	0.34840137	1.0	1679	tags=31%, list=8%, signal=33%
POSITIVE_REGULATION_OF_MACROMOLECULE_BIOSYNTHETIC_PROCESS(GO-0010557)	POSITIVE_REGULATION_OF_MACROMOLECULE_BIOSYNTHETIC_PROCESS(GO-0010557)		340	0.44315425	1.2433212	0.04232804	0.34947643	1.0	1722	tags=17%, list=8%, signal=19%
RESPONSE_TO_ORGANIC_CYCLIC_COMPOUND(GO-0014070)	RESPONSE_TO_ORGANIC_CYCLIC_COMPOUND(GO-0014070)		25	0.6152277	1.2376715	0.23184358	0.35708642	1.0	1273	tags=20%, list=6%, signal=21%
CELLULAR_RESPONSE_TO_HORMONE_STIMULUS(GO-0032870)	CELLULAR_RESPONSE_TO_HORMONE_STIMULUS(GO-0032870)		152	0.48307094	1.2366874	0.10507246	0.3573696	1.0	1733	tags=21%, list=8%, signal=23%
POSITIVE_REGULATION_OF_LYASE_ACTIVITY(GO-0051349)	POSITIVE_REGULATION_OF_LYASE_ACTIVITY(GO-0051349)		25	0.60941994	1.2270179	0.20056497	0.37072966	1.0	3669	tags=36%, list=18%, signal=44%
NUCLEOCYTOPLASMIC_TRANSPORT(GO-0006913)	NUCLEOCYTOPLASMIC_TRANSPORT(GO-0006913)		31	0.5784631	1.2249292	0.20869565	0.37293947	1.0	2127	tags=32%, list=10%, signal=36%
REGULATION_OF_ION_HOMEOSTASIS(GO-2000021)	REGULATION_OF_ION_HOMEOSTASIS(GO-2000021)		40	0.563682	1.2239422	0.19937694	0.373367	1.0	2216	tags=23%, list=11%, signal=25%
CALCIUM_ION_HOMEOSTASIS(GO-0055074)	CALCIUM_ION_HOMEOSTASIS(GO-0055074)		89	0.5143136	1.2235591	0.18181819	0.372764	1.0	2274	tags=16%, list=11%, signal=18%
POSITIVE_REGULATION_OF_SECRETION(GO-0051047)	POSITIVE_REGULATION_OF_SECRETION(GO-0051047)		73	0.5262506	1.2235574	0.16831683	0.37161705	1.0	1767	tags=15%, list=9%, signal=16%
WATER_TRANSPORT(GO-0006833)	WATER_TRANSPORT(GO-0006833)		15	0.64785284	1.2197827	0.26567164	0.37659037	1.0	488	tags=27%, list=2%, signal=27%
REGULATION_OF_CELLULAR_LOCALIZATION(GO-0060341)	REGULATION_OF_CELLULAR_LOCALIZATION(GO-0060341)		205	0.45495796	1.2194942	0.097087376	0.37584752	1.0	1767	tags=18%, list=9%, signal=19%
FEEDING_BEHAVIOR(GO-0007631)	FEEDING_BEHAVIOR(GO-0007631)		23	0.6066132	1.2173572	0.231454	0.3779274	1.0	108	tags=4%, list=1%, signal=4%
REGULATION_OF_EPITHELIAL_TO_MESENCHYMAL_TRANSITION(GO-0010717)	REGULATION_OF_EPITHELIAL_TO_MESENCHYMAL_TRANSITION(GO-0010717)		22	0.6239629	1.216003	0.22222222	0.3788947	1.0	1043	tags=32%, list=5%, signal=33%
REGULATION_OF_INTERLEUKIN-12_PRODUCTION(GO-0032655)	REGULATION_OF_INTERLEUKIN-12_PRODUCTION(GO-0032655)		21	0.61931384	1.215445	0.216763	0.3786152	1.0	40	tags=5%, list=0%, signal=5%
CELLULAR_AMIDE_METABOLIC_PROCESS(GO-0043603)	CELLULAR_AMIDE_METABOLIC_PROCESS(GO-0043603)		15	0.6514494	1.2143502	0.24089636	0.3791314	1.0	2230	tags=33%, list=11%, signal=37%
CYTOSOLIC_CALCIUM_ION_HOMEOSTASIS(GO-0051480)	CYTOSOLIC_CALCIUM_ION_HOMEOSTASIS(GO-0051480)		67	0.51752317	1.213436	0.2020548	0.37944272	1.0	1954	tags=13%, list=10%, signal=15%
ELEVATION_OF_CYTOSOLIC_CALCIUM_ION_CONCENTRATION(GO-0007204)	ELEVATION_OF_CYTOSOLIC_CALCIUM_ION_CONCENTRATION(GO-0007204)		61	0.51941675	1.2128239	0.18770227	0.37929505	1.0	1954	tags=13%, list=10%, signal=14%
OSTEOBLAST_DIFFERENTIATION(GO-0001649)	OSTEOBLAST_DIFFERENTIATION(GO-0001649)		18	0.6401419	1.2119552	0.22701149	0.37954074	1.0	1133	tags=28%, list=6%, signal=29%
CELLULAR_RESPONSE_TO_ORGANIC_SUBSTANCE(GO-0071310)	CELLULAR_RESPONSE_TO_ORGANIC_SUBSTANCE(GO-0071310)		393	0.41847324	1.2111803	0.045	0.37953204	1.0	1793	tags=20%, list=9%, signal=22%
REGULATION_OF_PLASMA_LIPOPROTEIN_PARTICLE_LEVELS(GO-0097006)	REGULATION_OF_PLASMA_LIPOPROTEIN_PARTICLE_LEVELS(GO-0097006)		31	0.5760784	1.2083288	0.21580547	0.38256332	1.0	4204	tags=55%, list=21%, signal=69%
PLASMA_LIPOPROTEIN_PARTICLE_CLEARANCE(GO-0034381)	PLASMA_LIPOPROTEIN_PARTICLE_CLEARANCE(GO-0034381)		17	0.6374423	1.207595	0.22590362	0.382603	1.0	1105	tags=24%, list=5%, signal=25%
ORGANELLE_ORGANIZATION(GO-0006996)	ORGANELLE_ORGANIZATION(GO-0006996)		270	0.43857956	1.2070813	0.08675799	0.382264	1.0	1133	tags=13%, list=6%, signal=14%
LONG-CHAIN_FATTY_ACID_TRANSPORT(GO-0015909)	LONG-CHAIN_FATTY_ACID_TRANSPORT(GO-0015909)		21	0.6017364	1.201905	0.21839081	0.38903743	1.0	4090	tags=38%, list=20%, signal=48%
POSITIVE_REGULATION_OF_FIBROBLAST_PROLIFERATION(GO-0048146)	POSITIVE_REGULATION_OF_FIBROBLAST_PROLIFERATION(GO-0048146)		21	0.6235024	1.1993386	0.26979473	0.39185643	1.0	1499	tags=48%, list=7%, signal=51%
POSITIVE_REGULATION_OF_WNT_RECEPTOR_SIGNALING_PATHWAY(GO-0030177)	POSITIVE_REGULATION_OF_WNT_RECEPTOR_SIGNALING_PATHWAY(GO-0030177)		27	0.5925121	1.1979051	0.27160493	0.39295292	1.0	1348	tags=26%, list=7%, signal=28%
CELLULAR_BIOGENIC_AMINE_METABOLIC_PROCESS(GO-0006576)	CELLULAR_BIOGENIC_AMINE_METABOLIC_PROCESS(GO-0006576)		49	0.5347141	1.1969258	0.20065789	0.3932983	1.0	2216	tags=22%, list=11%, signal=25%
TRANSCRIPTION_FROM_RNA_POLYMERASE_II_PROMOTER(GO-0006366)	TRANSCRIPTION_FROM_RNA_POLYMERASE_II_PROMOTER(GO-0006366)		68	0.52081656	1.1902407	0.22082019	0.40236533	1.0	1758	tags=28%, list=9%, signal=30%
POSITIVE_REGULATION_OF_TRANSFERASE_ACTIVITY(GO-0051347)	POSITIVE_REGULATION_OF_TRANSFERASE_ACTIVITY(GO-0051347)		192	0.4534941	1.1896284	0.12692308	0.40204576	1.0	2015	tags=24%, list=10%, signal=27%
REGULATION_OF_LIPID_KINASE_ACTIVITY(GO-0043550)	REGULATION_OF_LIPID_KINASE_ACTIVITY(GO-0043550)		20	0.5975972	1.1835078	0.26268658	0.4108284	1.0	1741	tags=45%, list=9%, signal=49%
REGULATION_OF_GTPASE_ACTIVITY(GO-0043087)	REGULATION_OF_GTPASE_ACTIVITY(GO-0043087)		44	0.5282815	1.1830802	0.23225807	0.41035613	1.0	1767	tags=27%, list=9%, signal=30%
NEGATIVE_REGULATION_OF_EPITHELIAL_CELL_PROLIFERATION(GO-0050680)	NEGATIVE_REGULATION_OF_EPITHELIAL_CELL_PROLIFERATION(GO-0050680)		27	0.59913677	1.1792749	0.27034885	0.41564	1.0	1630	tags=44%, list=8%, signal=48%
CELL_DEATH(GO-0008219)	CELL_DEATH(GO-0008219)		208	0.43531725	1.1774201	0.14981273	0.41749942	1.0	1399	tags=17%, list=7%, signal=18%
NEGATIVE_REGULATION_OF_CELL_PROLIFERATION(GO-0008285)	NEGATIVE_REGULATION_OF_CELL_PROLIFERATION(GO-0008285)		170	0.4549429	1.1772218	0.1732852	0.4166175	1.0	1777	tags=29%, list=9%, signal=31%
REGULATION_OF_VESICLE-MEDIATED_TRANSPORT(GO-0060627)	REGULATION_OF_VESICLE-MEDIATED_TRANSPORT(GO-0060627)		64	0.5101685	1.1751814	0.22929937	0.418754	1.0	1894	tags=17%, list=9%, signal=19%
DIGESTION(GO-0007586)	DIGESTION(GO-0007586)		35	0.53276026	1.17476	0.25	0.4182885	1.0	1293	tags=14%, list=6%, signal=15%
CATABOLIC_PROCESS(GO-0009056)	CATABOLIC_PROCESS(GO-0009056)		385	0.4125352	1.1730359	0.046632126	0.41997945	1.0	1469	tags=13%, list=7%, signal=14%
NEGATIVE_REGULATION_OF_INTRACELLULAR_PROTEIN_TRANSPORT(GO-0090317)	NEGATIVE_REGULATION_OF_INTRACELLULAR_PROTEIN_TRANSPORT(GO-0090317)		20	0.5900698	1.1730062	0.26801154	0.41883004	1.0	1679	tags=25%, list=8%, signal=27%
REGULATION_OF_LIPID_METABOLIC_PROCESS(GO-0019216)	REGULATION_OF_LIPID_METABOLIC_PROCESS(GO-0019216)		94	0.48311424	1.1721076	0.21428572	0.41926768	1.0	1741	tags=24%, list=9%, signal=27%
COGNITION(GO-0050890)	COGNITION(GO-0050890)		26	0.5763727	1.1705195	0.25757575	0.42074186	1.0	1133	tags=23%, list=6%, signal=24%
NEGATIVE_REGULATION_OF_PROTEIN_IMPORT_INTO_NUCLEUS(GO-0042308)	NEGATIVE_REGULATION_OF_PROTEIN_IMPORT_INTO_NUCLEUS(GO-0042308)		17	0.6096188	1.1646364	0.28612718	0.42953023	1.0	1679	tags=29%, list=8%, signal=32%
POSITIVE_REGULATION_OF_KINASE_ACTIVITY(GO-0033674)	POSITIVE_REGULATION_OF_KINASE_ACTIVITY(GO-0033674)		188	0.44788343	1.1601988	0.19354838	0.43560866	1.0	2015	tags=24%, list=10%, signal=27%
RELEASE_OF_SEQUESTERED_CALCIUM_ION_INTO_CYTOSOL(GO-0051209)	RELEASE_OF_SEQUESTERED_CALCIUM_ION_INTO_CYTOSOL(GO-0051209)		15	0.63054293	1.1591647	0.29577464	0.4360469	1.0	82	tags=7%, list=0%, signal=7%
TRANSCRIPTION__DNA-DEPENDENT(GO-0006351)	TRANSCRIPTION__DNA-DEPENDENT(GO-0006351)		87	0.48711953	1.1588062	0.21993127	0.43555737	1.0	2181	tags=28%, list=11%, signal=31%
CAMERA-TYPE_EYE_MORPHOGENESIS(GO-0048593)	CAMERA-TYPE_EYE_MORPHOGENESIS(GO-0048593)		15	0.6239746	1.1572881	0.31578946	0.43690842	1.0	2814	tags=47%, list=14%, signal=54%
OUTFLOW_TRACT_MORPHOGENESIS(GO-0003151)	OUTFLOW_TRACT_MORPHOGENESIS(GO-0003151)		20	0.5912926	1.1567782	0.29752067	0.43651804	1.0	713	tags=25%, list=3%, signal=26%
DIGESTIVE_TRACT_DEVELOPMENT(GO-0048565)	DIGESTIVE_TRACT_DEVELOPMENT(GO-0048565)		23	0.58896124	1.1567693	0.2827381	0.43534207	1.0	1611	tags=35%, list=8%, signal=38%
T_CELL_DIFFERENTIATION(GO-0030217)	T_CELL_DIFFERENTIATION(GO-0030217)		18	0.57851934	1.1563569	0.2951807	0.43484473	1.0	1952	tags=28%, list=10%, signal=31%
CELLULAR_HOMEOSTASIS(GO-0019725)	CELLULAR_HOMEOSTASIS(GO-0019725)		181	0.44045615	1.1563241	0.15322581	0.4337257	1.0	1284	tags=13%, list=6%, signal=13%
POSITIVE_REGULATION_OF_PEPTIDYL-TYROSINE_PHOSPHORYLATION(GO-0050731)	POSITIVE_REGULATION_OF_PEPTIDYL-TYROSINE_PHOSPHORYLATION(GO-0050731)		59	0.50000346	1.1562601	0.22222222	0.43266475	1.0	2119	tags=31%, list=10%, signal=34%
COMPLEMENT_ACTIVATION(GO-0006956)	COMPLEMENT_ACTIVATION(GO-0006956)		15	0.62579906	1.1558474	0.3	0.4322283	1.0	1383	tags=27%, list=7%, signal=29%
REGULATION_OF_CELL_ADHESION_MEDIATED_BY_INTEGRIN(GO-0033628)	REGULATION_OF_CELL_ADHESION_MEDIATED_BY_INTEGRIN(GO-0033628)		17	0.61143726	1.155836	0.29301074	0.43109128	1.0	542	tags=24%, list=3%, signal=24%
REGULATION_OF_CELL_DEATH(GO-0010941)	REGULATION_OF_CELL_DEATH(GO-0010941)		404	0.3940163	1.1542495	0.09248555	0.43252465	1.0	1744	tags=22%, list=9%, signal=23%
PHOSPHORYLATION(GO-0016310)	PHOSPHORYLATION(GO-0016310)		275	0.4174096	1.1539373	0.13425925	0.43177563	1.0	1741	tags=22%, list=9%, signal=24%
REGULATION_OF_ACTIN_CYTOSKELETON_ORGANIZATION(GO-0032956)	REGULATION_OF_ACTIN_CYTOSKELETON_ORGANIZATION(GO-0032956)		47	0.51701486	1.1529453	0.2570533	0.43212992	1.0	1723	tags=28%, list=8%, signal=30%
REGULATION_OF_CYTOKINE-MEDIATED_SIGNALING_PATHWAY(GO-0001959)	REGULATION_OF_CYTOKINE-MEDIATED_SIGNALING_PATHWAY(GO-0001959)		36	0.53729093	1.1519055	0.2590164	0.43260485	1.0	1353	tags=19%, list=7%, signal=21%
REGULATION_OF_MAPK_CASCADE(GO-0043408)	REGULATION_OF_MAPK_CASCADE(GO-0043408)		114	0.46500078	1.1513102	0.19343066	0.43236828	1.0	1767	tags=21%, list=9%, signal=23%
NEGATIVE_REGULATION_OF_PROTEIN_SECRETION(GO-0050709)	NEGATIVE_REGULATION_OF_PROTEIN_SECRETION(GO-0050709)		16	0.6202902	1.1501193	0.28402367	0.4332503	1.0	1722	tags=19%, list=8%, signal=20%
POSITIVE_REGULATION_OF_CELLULAR_BIOSYNTHETIC_PROCESS(GO-0031328)	POSITIVE_REGULATION_OF_CELLULAR_BIOSYNTHETIC_PROCESS(GO-0031328)		378	0.40440232	1.1498163	0.12244898	0.4326028	1.0	1779	tags=16%, list=9%, signal=17%
KIDNEY_EPITHELIUM_DEVELOPMENT(GO-0072073)	KIDNEY_EPITHELIUM_DEVELOPMENT(GO-0072073)		15	0.6229208	1.1482373	0.30107528	0.43392178	1.0	1986	tags=33%, list=10%, signal=37%
POSITIVE_REGULATION_OF_B_CELL_ACTIVATION(GO-0050871)	POSITIVE_REGULATION_OF_B_CELL_ACTIVATION(GO-0050871)		18	0.58842653	1.1473422	0.28818443	0.4340402	1.0	1026	tags=17%, list=5%, signal=18%
REGULATION_OF_INNATE_IMMUNE_RESPONSE(GO-0045088)	REGULATION_OF_INNATE_IMMUNE_RESPONSE(GO-0045088)		104	0.4667875	1.1463231	0.24150944	0.43462083	1.0	1744	tags=19%, list=9%, signal=21%
REGULATION_OF_ERK1_AND_ERK2_CASCADE(GO-0070372)	REGULATION_OF_ERK1_AND_ERK2_CASCADE(GO-0070372)		48	0.5071539	1.1455265	0.25581396	0.43471888	1.0	958	tags=21%, list=5%, signal=22%
REGULATION_OF_TRANSMEMBRANE_TRANSPORTER_ACTIVITY(GO-0022898)	REGULATION_OF_TRANSMEMBRANE_TRANSPORTER_ACTIVITY(GO-0022898)		24	0.572177	1.1452875	0.2881356	0.43395677	1.0	522	tags=17%, list=3%, signal=17%
REGULATION_OF_RESPONSE_TO_STRESS(GO-0080134)	REGULATION_OF_RESPONSE_TO_STRESS(GO-0080134)		268	0.42234933	1.1434771	0.17619048	0.4356371	1.0	1777	tags=17%, list=9%, signal=19%
PROTEIN_PHOSPHORYLATION(GO-0006468)	PROTEIN_PHOSPHORYLATION(GO-0006468)		248	0.4197734	1.14333	0.18666667	0.4346931	1.0	1741	tags=21%, list=9%, signal=23%
GLUCOSE_METABOLIC_PROCESS(GO-0006006)	GLUCOSE_METABOLIC_PROCESS(GO-0006006)		47	0.5210358	1.1362131	0.28783384	0.4450322	1.0	1469	tags=34%, list=7%, signal=37%
POSITIVE_REGULATION_OF_PHOSPHORYLATION(GO-0042327)	POSITIVE_REGULATION_OF_PHOSPHORYLATION(GO-0042327)		124	0.4539166	1.1339425	0.23735408	0.44796336	1.0	2002	tags=29%, list=10%, signal=32%
INTRACELLULAR_PROTEIN_KINASE_CASCADE(GO-0007243)	INTRACELLULAR_PROTEIN_KINASE_CASCADE(GO-0007243)		164	0.43737718	1.1334906	0.21459228	0.44764093	1.0	2002	tags=18%, list=10%, signal=20%
PEPTIDYL-TYROSINE_PHOSPHORYLATION(GO-0018108)	PEPTIDYL-TYROSINE_PHOSPHORYLATION(GO-0018108)		25	0.55813247	1.131984	0.28932583	0.44891548	1.0	2002	tags=32%, list=10%, signal=35%
REGULATION_OF_RAS_PROTEIN_SIGNAL_TRANSDUCTION(GO-0046578)	REGULATION_OF_RAS_PROTEIN_SIGNAL_TRANSDUCTION(GO-0046578)		50	0.51589525	1.1312939	0.26506025	0.4488207	1.0	1722	tags=26%, list=8%, signal=28%
PROTEOLYSIS(GO-0006508)	PROTEOLYSIS(GO-0006508)		104	0.46198177	1.1310599	0.24444444	0.44795454	1.0	2323	tags=25%, list=11%, signal=28%
EMBRYONIC_ORGAN_DEVELOPMENT(GO-0048568)	EMBRYONIC_ORGAN_DEVELOPMENT(GO-0048568)		45	0.5118187	1.130768	0.27761194	0.44722635	1.0	2090	tags=31%, list=10%, signal=35%
REGULATION_OF_CYTOKINE_PRODUCTION(GO-0001817)	REGULATION_OF_CYTOKINE_PRODUCTION(GO-0001817)		157	0.44276458	1.1295162	0.23166023	0.44814312	1.0	1824	tags=15%, list=9%, signal=16%
PROTEIN_IMPORT(GO-0017038)	PROTEIN_IMPORT(GO-0017038)		46	0.50442797	1.1290281	0.28093645	0.44782293	1.0	1026	tags=15%, list=5%, signal=16%
TOLL-LIKE_RECEPTOR_1_SIGNALING_PATHWAY(GO-0034130)	TOLL-LIKE_RECEPTOR_1_SIGNALING_PATHWAY(GO-0034130)		50	0.5062381	1.1272427	0.29041916	0.44975567	1.0	1604	tags=22%, list=8%, signal=24%
POSITIVE_REGULATION_OF_CELL_DEATH(GO-0010942)	POSITIVE_REGULATION_OF_CELL_DEATH(GO-0010942)		186	0.42334968	1.1254426	0.19678715	0.45154732	1.0	1399	tags=18%, list=7%, signal=19%
PROGRAMMED_CELL_DEATH(GO-0012501)	PROGRAMMED_CELL_DEATH(GO-0012501)		199	0.42203087	1.1244175	0.21702127	0.452216	1.0	1399	tags=17%, list=7%, signal=18%
POSITIVE_REGULATION_OF_PROTEIN_PHOSPHORYLATION(GO-0001934)	POSITIVE_REGULATION_OF_PROTEIN_PHOSPHORYLATION(GO-0001934)		116	0.4521493	1.1228074	0.22568093	0.45362604	1.0	2002	tags=29%, list=10%, signal=32%
TRANSMEMBRANE_RECEPTOR_PROTEIN_TYROSINE_KINASE_SIGNALING_PATHWAY(GO-0007169)	TRANSMEMBRANE_RECEPTOR_PROTEIN_TYROSINE_KINASE_SIGNALING_PATHWAY(GO-0007169)		229	0.41185278	1.1198876	0.21072797	0.4575494	1.0	1767	tags=21%, list=9%, signal=23%
PROTEIN_LOCALIZATION_TO_ORGANELLE(GO-0033365)	PROTEIN_LOCALIZATION_TO_ORGANELLE(GO-0033365)		70	0.48756176	1.1186532	0.25	0.45850307	1.0	1026	tags=16%, list=5%, signal=16%
HORMONE-MEDIATED_SIGNALING_PATHWAY(GO-0009755)	HORMONE-MEDIATED_SIGNALING_PATHWAY(GO-0009755)		17	0.57075316	1.1161131	0.33532935	0.4615706	1.0	2926	tags=35%, list=14%, signal=41%
POSITIVE_REGULATION_OF_TRANSCRIPTION__DNA-DEPENDENT(GO-0045893)	POSITIVE_REGULATION_OF_TRANSCRIPTION__DNA-DEPENDENT(GO-0045893)		279	0.4015982	1.1150167	0.1719457	0.4621286	1.0	1387	tags=14%, list=7%, signal=15%
BRAIN_DEVELOPMENT(GO-0007420)	BRAIN_DEVELOPMENT(GO-0007420)		59	0.4838973	1.1141453	0.254717	0.46243578	1.0	1931	tags=37%, list=9%, signal=41%
ANTI-APOPTOSIS(GO-0006916)	ANTI-APOPTOSIS(GO-0006916)		102	0.4481018	1.1131212	0.25684932	0.46303123	1.0	1352	tags=22%, list=7%, signal=23%
POSITIVE_REGULATION_OF_APOPTOTIC_PROCESS(GO-0043065)	POSITIVE_REGULATION_OF_APOPTOTIC_PROCESS(GO-0043065)		181	0.42402643	1.1124586	0.20883535	0.46291888	1.0	1399	tags=18%, list=7%, signal=19%
POSITIVE_REGULATION_OF_PROTEIN_KINASE_ACTIVITY(GO-0045860)	POSITIVE_REGULATION_OF_PROTEIN_KINASE_ACTIVITY(GO-0045860)		183	0.42370155	1.1122824	0.23404256	0.46208555	1.0	2015	tags=23%, list=10%, signal=26%
GLIAL_CELL_DIFFERENTIATION(GO-0010001)	GLIAL_CELL_DIFFERENTIATION(GO-0010001)		15	0.58030885	1.1122391	0.32240438	0.4610165	1.0	1133	tags=27%, list=6%, signal=28%
POSITIVE_REGULATION_OF_PROGRAMMED_CELL_DEATH(GO-0043068)	POSITIVE_REGULATION_OF_PROGRAMMED_CELL_DEATH(GO-0043068)		181	0.42402643	1.1101136	0.20987654	0.4636885	1.0	1399	tags=18%, list=7%, signal=19%
LEUKOCYTE_ACTIVATION(GO-0045321)	LEUKOCYTE_ACTIVATION(GO-0045321)		68	0.47806475	1.1082245	0.27946126	0.46568134	1.0	2136	tags=18%, list=10%, signal=20%
TOLL_SIGNALING_PATHWAY(GO-0008063)	TOLL_SIGNALING_PATHWAY(GO-0008063)		57	0.4982229	1.1079057	0.3043478	0.46518612	1.0	1604	tags=21%, list=8%, signal=23%
REGULATION_OF_FATTY_ACID_METABOLIC_PROCESS(GO-0019217)	REGULATION_OF_FATTY_ACID_METABOLIC_PROCESS(GO-0019217)		36	0.51190656	1.1062506	0.29663607	0.46687537	1.0	3078	tags=42%, list=15%, signal=49%
CELLULAR_ION_HOMEOSTASIS(GO-0006873)	CELLULAR_ION_HOMEOSTASIS(GO-0006873)		159	0.42675316	1.1060748	0.24609375	0.46602714	1.0	1284	tags=11%, list=6%, signal=12%
NEGATIVE_REGULATION_OF_CELL_CYCLE(GO-0045786)	NEGATIVE_REGULATION_OF_CELL_CYCLE(GO-0045786)		73	0.47696036	1.1047144	0.32013202	0.4672986	1.0	1043	tags=27%, list=5%, signal=29%
GLYCOLIPID_METABOLIC_PROCESS(GO-0006664)	GLYCOLIPID_METABOLIC_PROCESS(GO-0006664)		40	0.5000744	1.103795	0.27631578	0.46764243	1.0	2902	tags=25%, list=14%, signal=29%
RAS_PROTEIN_SIGNAL_TRANSDUCTION(GO-0007265)	RAS_PROTEIN_SIGNAL_TRANSDUCTION(GO-0007265)		53	0.4952555	1.103325	0.28666666	0.46728528	1.0	1284	tags=21%, list=6%, signal=22%
TOLL-LIKE_RECEPTOR_2_SIGNALING_PATHWAY(GO-0034134)	TOLL-LIKE_RECEPTOR_2_SIGNALING_PATHWAY(GO-0034134)		50	0.5062381	1.1019926	0.32492113	0.46850607	1.0	1604	tags=22%, list=8%, signal=24%
TOLL-LIKE_RECEPTOR_4_SIGNALING_PATHWAY(GO-0034142)	TOLL-LIKE_RECEPTOR_4_SIGNALING_PATHWAY(GO-0034142)		56	0.48592138	1.101882	0.30571428	0.4675744	1.0	1723	tags=21%, list=8%, signal=23%
SPROUTING_ANGIOGENESIS(GO-0002040)	SPROUTING_ANGIOGENESIS(GO-0002040)		20	0.5502292	1.1015728	0.32853025	0.46703246	1.0	1353	tags=45%, list=7%, signal=48%
ION_HOMEOSTASIS(GO-0050801)	ION_HOMEOSTASIS(GO-0050801)		170	0.42139918	1.1008921	0.2375	0.46696985	1.0	1284	tags=11%, list=6%, signal=11%
REGULATION_OF_PHOSPHATIDYLINOSITOL_3-KINASE_ACTIVITY(GO-0043551)	REGULATION_OF_PHOSPHATIDYLINOSITOL_3-KINASE_ACTIVITY(GO-0043551)		17	0.5663936	1.100382	0.30898875	0.4667496	1.0	1560	tags=35%, list=8%, signal=38%
CELLULAR_PROTEIN_LOCALIZATION(GO-0034613)	CELLULAR_PROTEIN_LOCALIZATION(GO-0034613)		121	0.4303967	1.09978	0.2734694	0.46672168	1.0	1026	tags=13%, list=5%, signal=14%
CALCIUM_ION_TRANSPORT_INTO_CYTOSOL(GO-0060402)	CALCIUM_ION_TRANSPORT_INTO_CYTOSOL(GO-0060402)		19	0.56530136	1.0982002	0.34567901	0.4680857	1.0	82	tags=5%, list=0%, signal=5%
REGULATION_OF_APOPTOTIC_PROCESS(GO-0042981)	REGULATION_OF_APOPTOTIC_PROCESS(GO-0042981)		395	0.38852084	1.0971391	0.21387284	0.46890876	1.0	1744	tags=22%, list=9%, signal=23%
STRESS-ACTIVATED_MAPK_CASCADE(GO-0051403)	STRESS-ACTIVATED_MAPK_CASCADE(GO-0051403)		53	0.4852109	1.0903635	0.30872482	0.47912714	1.0	1604	tags=21%, list=8%, signal=22%
CARBOHYDRATE_METABOLIC_PROCESS(GO-0005975)	CARBOHYDRATE_METABOLIC_PROCESS(GO-0005975)		138	0.42623404	1.0897951	0.27755103	0.4790074	1.0	1469	tags=20%, list=7%, signal=21%
REGULATION_OF_INSULIN_SECRETION(GO-0050796)	REGULATION_OF_INSULIN_SECRETION(GO-0050796)		54	0.4863142	1.0896997	0.2926045	0.478064	1.0	1668	tags=17%, list=8%, signal=18%
NEGATIVE_REGULATION_OF_CANONICAL_WNT_RECEPTOR_SIGNALING_PATHWAY(GO-0090090)	NEGATIVE_REGULATION_OF_CANONICAL_WNT_RECEPTOR_SIGNALING_PATHWAY(GO-0090090)		36	0.5162857	1.0873058	0.34848484	0.48074192	1.0	1994	tags=42%, list=10%, signal=46%
REGULATION_OF_RHO_GTPASE_ACTIVITY(GO-0032319)	REGULATION_OF_RHO_GTPASE_ACTIVITY(GO-0032319)		28	0.525032	1.0868751	0.31847134	0.4803768	1.0	1091	tags=18%, list=5%, signal=19%
GLUCONEOGENESIS(GO-0006094)	GLUCONEOGENESIS(GO-0006094)		23	0.54082555	1.0863546	0.34929577	0.48002732	1.0	1469	tags=39%, list=7%, signal=42%
REGULATION_OF_RAS_GTPASE_ACTIVITY(GO-0032318)	REGULATION_OF_RAS_GTPASE_ACTIVITY(GO-0032318)		37	0.51006985	1.0850847	0.32398754	0.48104963	1.0	1679	tags=24%, list=8%, signal=26%
RESPONSE_TO_DRUG(GO-0042493)	RESPONSE_TO_DRUG(GO-0042493)		55	0.4681529	1.0847456	0.3	0.48045	1.0	1486	tags=18%, list=7%, signal=20%
TUBE_DEVELOPMENT(GO-0035295)	TUBE_DEVELOPMENT(GO-0035295)		72	0.46112964	1.0841868	0.28052804	0.48030496	1.0	1630	tags=36%, list=8%, signal=39%
RESPONSE_TO_LIPID(GO-0033993)	RESPONSE_TO_LIPID(GO-0033993)		25	0.53612894	1.084159	0.34042552	0.47923464	1.0	1486	tags=16%, list=7%, signal=17%
CELL_JUNCTION_ASSEMBLY(GO-0034329)	CELL_JUNCTION_ASSEMBLY(GO-0034329)		43	0.4813542	1.0834264	0.29508197	0.47936255	1.0	597	tags=19%, list=3%, signal=19%
APOPTOTIC_PROCESS(GO-0006915)	APOPTOTIC_PROCESS(GO-0006915)		198	0.41666174	1.0832095	0.28629032	0.47857916	1.0	1399	tags=17%, list=7%, signal=18%
LEUKOCYTE_CHEMOTAXIS(GO-0030595)	LEUKOCYTE_CHEMOTAXIS(GO-0030595)		38	0.50150913	1.0812231	0.33125	0.48076257	1.0	772	tags=11%, list=4%, signal=11%
POSITIVE_REGULATION_OF_PHOSPHATIDYLINOSITOL_3-KINASE_ACTIVITY(GO-0043552)	POSITIVE_REGULATION_OF_PHOSPHATIDYLINOSITOL_3-KINASE_ACTIVITY(GO-0043552)		16	0.5487267	1.0789129	0.35211268	0.48387095	1.0	1560	tags=31%, list=8%, signal=34%
VERY_LONG-CHAIN_FATTY_ACID_METABOLIC_PROCESS(GO-0000038)	VERY_LONG-CHAIN_FATTY_ACID_METABOLIC_PROCESS(GO-0000038)		19	0.5467472	1.077543	0.37365592	0.4849598	1.0	4682	tags=42%, list=23%, signal=55%
RESPIRATORY_SYSTEM_DEVELOPMENT(GO-0060541)	RESPIRATORY_SYSTEM_DEVELOPMENT(GO-0060541)		21	0.54941577	1.0763091	0.36363637	0.48596638	1.0	1611	tags=43%, list=8%, signal=46%
REGULATION_OF_RHO_PROTEIN_SIGNAL_TRANSDUCTION(GO-0035023)	REGULATION_OF_RHO_PROTEIN_SIGNAL_TRANSDUCTION(GO-0035023)		34	0.49964562	1.0745714	0.35474005	0.48793122	1.0	1722	tags=21%, list=8%, signal=22%
CARBOHYDRATE_BIOSYNTHETIC_PROCESS(GO-0016051)	CARBOHYDRATE_BIOSYNTHETIC_PROCESS(GO-0016051)		50	0.47436115	1.0721262	0.35215947	0.49104324	1.0	1469	tags=28%, list=7%, signal=30%
LIPID_HOMEOSTASIS(GO-0055088)	LIPID_HOMEOSTASIS(GO-0055088)		46	0.48305824	1.0702763	0.3559322	0.4929591	1.0	3592	tags=37%, list=18%, signal=45%
GLYCOSPHINGOLIPID_METABOLIC_PROCESS(GO-0006687)	GLYCOSPHINGOLIPID_METABOLIC_PROCESS(GO-0006687)		35	0.4906969	1.0702175	0.35384616	0.49197042	1.0	2902	tags=26%, list=14%, signal=30%
POSITIVE_REGULATION_OF_IMMUNE_RESPONSE(GO-0050778)	POSITIVE_REGULATION_OF_IMMUNE_RESPONSE(GO-0050778)		148	0.41815168	1.0681585	0.29692832	0.49443585	1.0	1824	tags=17%, list=9%, signal=18%
GENERATION_OF_PRECURSOR_METABOLITES_AND_ENERGY(GO-0006091)	GENERATION_OF_PRECURSOR_METABOLITES_AND_ENERGY(GO-0006091)		196	0.40909684	1.067911	0.3004926	0.49371666	1.0	1679	tags=22%, list=8%, signal=24%
TRIF-DEPENDENT_TOLL-LIKE_RECEPTOR_SIGNALING_PATHWAY(GO-0035666)	TRIF-DEPENDENT_TOLL-LIKE_RECEPTOR_SIGNALING_PATHWAY(GO-0035666)		48	0.47353736	1.0633708	0.3657718	0.50055707	1.0	1604	tags=21%, list=8%, signal=23%
TOLL-LIKE_RECEPTOR_3_SIGNALING_PATHWAY(GO-0034138)	TOLL-LIKE_RECEPTOR_3_SIGNALING_PATHWAY(GO-0034138)		48	0.47353736	1.0627636	0.3386076	0.500581	1.0	1604	tags=21%, list=8%, signal=23%
NEGATIVE_REGULATION_OF_CATALYTIC_ACTIVITY(GO-0043086)	NEGATIVE_REGULATION_OF_CATALYTIC_ACTIVITY(GO-0043086)		154	0.41143188	1.0623008	0.29249012	0.5003218	1.0	1748	tags=24%, list=9%, signal=26%
POSITIVE_REGULATION_OF_TRANSCRIPTION_FROM_RNA_POLYMERASE_II_PROMOTER(GO-0045944)	POSITIVE_REGULATION_OF_TRANSCRIPTION_FROM_RNA_POLYMERASE_II_PROMOTER(GO-0045944)		196	0.39533594	1.0598786	0.31967214	0.50347024	1.0	1263	tags=16%, list=6%, signal=17%
ACTIVATION_OF_PHOSPHOLIPASE_C_ACTIVITY(GO-0007202)	ACTIVATION_OF_PHOSPHOLIPASE_C_ACTIVITY(GO-0007202)		65	0.45883992	1.0591257	0.35691318	0.5035641	1.0	1826	tags=15%, list=9%, signal=17%
NEGATIVE_REGULATION_OF_PHOSPHORYLATION(GO-0042326)	NEGATIVE_REGULATION_OF_PHOSPHORYLATION(GO-0042326)		38	0.48647073	1.0574214	0.35625	0.5053591	1.0	1630	tags=34%, list=8%, signal=37%
CELLULAR_RESPONSE_TO_REACTIVE_OXYGEN_SPECIES(GO-0034614)	CELLULAR_RESPONSE_TO_REACTIVE_OXYGEN_SPECIES(GO-0034614)		25	0.52600336	1.0557935	0.40131578	0.5072195	1.0	1488	tags=24%, list=7%, signal=26%
PLASMA_LIPOPROTEIN_PARTICLE_REMODELING(GO-0034369)	PLASMA_LIPOPROTEIN_PARTICLE_REMODELING(GO-0034369)		18	0.5430638	1.0521315	0.38753387	0.51261884	1.0	392	tags=11%, list=2%, signal=11%
REGULATION_OF_PHOSPHOLIPASE_ACTIVITY(GO-0010517)	REGULATION_OF_PHOSPHOLIPASE_ACTIVITY(GO-0010517)		81	0.4381226	1.0486627	0.34615386	0.517722	1.0	1826	tags=17%, list=9%, signal=19%
POSITIVE_REGULATION_OF_CELL_CYCLE(GO-0045787)	POSITIVE_REGULATION_OF_CELL_CYCLE(GO-0045787)		44	0.48330134	1.0465875	0.37942123	0.52011997	1.0	969	tags=20%, list=5%, signal=21%
ACTIVATION_OF_PROTEIN_KINASE_ACTIVITY(GO-0032147)	ACTIVATION_OF_PROTEIN_KINASE_ACTIVITY(GO-0032147)		109	0.43132353	1.0457116	0.33969465	0.520561	1.0	1824	tags=22%, list=9%, signal=24%
POSITIVE_REGULATION_OF_GENE_EXPRESSION(GO-0010628)	POSITIVE_REGULATION_OF_GENE_EXPRESSION(GO-0010628)		306	0.37529334	1.0451938	0.32057416	0.5202558	1.0	1387	tags=13%, list=7%, signal=14%
NEGATIVE_REGULATION_OF_SEQUENCE-SPECIFIC_DNA_BINDING_TRANSCRIPTION_FACTOR_ACTIVITY(GO-0043433)	NEGATIVE_REGULATION_OF_SEQUENCE-SPECIFIC_DNA_BINDING_TRANSCRIPTION_FACTOR_ACTIVITY(GO-0043433)		49	0.46332592	1.0435717	0.35064936	0.5220089	1.0	1744	tags=22%, list=9%, signal=24%
MYD88-INDEPENDENT_TOLL-LIKE_RECEPTOR_SIGNALING_PATHWAY(GO-0002756)	MYD88-INDEPENDENT_TOLL-LIKE_RECEPTOR_SIGNALING_PATHWAY(GO-0002756)		51	0.47095188	1.042498	0.3597561	0.5227405	1.0	1723	tags=22%, list=8%, signal=23%
PROTEIN_TETRAMERIZATION(GO-0051262)	PROTEIN_TETRAMERIZATION(GO-0051262)		21	0.52319145	1.0399579	0.4159544	0.52610356	1.0	12	tags=5%, list=0%, signal=5%
NEGATIVE_REGULATION_OF_SIGNAL_TRANSDUCTION(GO-0009968)	NEGATIVE_REGULATION_OF_SIGNAL_TRANSDUCTION(GO-0009968)		196	0.39237696	1.0391768	0.39183673	0.5262876	1.0	1744	tags=24%, list=9%, signal=26%
NEGATIVE_REGULATION_OF_PROGRAMMED_CELL_DEATH(GO-0043069)	NEGATIVE_REGULATION_OF_PROGRAMMED_CELL_DEATH(GO-0043069)		225	0.37840542	1.0356904	0.3231939	0.53178287	1.0	1744	tags=24%, list=9%, signal=25%
STEROL_HOMEOSTASIS(GO-0055092)	STEROL_HOMEOSTASIS(GO-0055092)		34	0.48044187	1.033463	0.39076924	0.53452605	1.0	3592	tags=38%, list=18%, signal=46%
PHOSPHATE-CONTAINING_COMPOUND_METABOLIC_PROCESS(GO-0006796)	PHOSPHATE-CONTAINING_COMPOUND_METABOLIC_PROCESS(GO-0006796)		308	0.3716597	1.0333655	0.3286385	0.5335281	1.0	1741	tags=21%, list=9%, signal=22%
PATTERN_RECOGNITION_RECEPTOR_SIGNALING_PATHWAY(GO-0002221)	PATTERN_RECOGNITION_RECEPTOR_SIGNALING_PATHWAY(GO-0002221)		66	0.43775636	1.030372	0.37588653	0.5377374	1.0	1744	tags=21%, list=9%, signal=23%
CAMERA-TYPE_EYE_DEVELOPMENT(GO-0043010)	CAMERA-TYPE_EYE_DEVELOPMENT(GO-0043010)		29	0.5053998	1.0300202	0.41082802	0.53721523	1.0	1449	tags=28%, list=7%, signal=30%
REGULATION_OF_T_CELL_DIFFERENTIATION(GO-0045580)	REGULATION_OF_T_CELL_DIFFERENTIATION(GO-0045580)		32	0.4906727	1.0244211	0.39534885	0.5460373	1.0	3658	tags=19%, list=18%, signal=23%
POSITIVE_REGULATION_OF_INNATE_IMMUNE_RESPONSE(GO-0045089)	POSITIVE_REGULATION_OF_INNATE_IMMUNE_RESPONSE(GO-0045089)		75	0.43708795	1.0240968	0.40453073	0.5454156	1.0	1744	tags=20%, list=9%, signal=22%
PROTEIN_MATURATION(GO-0051604)	PROTEIN_MATURATION(GO-0051604)		31	0.489407	1.0232466	0.3882353	0.5457552	1.0	451	tags=10%, list=2%, signal=10%
M_PHASE_OF_MITOTIC_CELL_CYCLE(GO-0000087)	M_PHASE_OF_MITOTIC_CELL_CYCLE(GO-0000087)		16	0.540195	1.0219514	0.43188405	0.5469994	1.0	1018	tags=25%, list=5%, signal=26%
POSITIVE_REGULATION_OF_PHOSPHOLIPASE_C_ACTIVITY(GO-0010863)	POSITIVE_REGULATION_OF_PHOSPHOLIPASE_C_ACTIVITY(GO-0010863)		71	0.4362686	1.0208788	0.3890785	0.5479322	1.0	1826	tags=17%, list=9%, signal=18%
POLYSACCHARIDE_METABOLIC_PROCESS(GO-0005976)	POLYSACCHARIDE_METABOLIC_PROCESS(GO-0005976)		26	0.48912987	1.0196072	0.3971831	0.54893714	1.0	1705	tags=38%, list=8%, signal=42%
CERAMIDE_METABOLIC_PROCESS(GO-0006672)	CERAMIDE_METABOLIC_PROCESS(GO-0006672)		20	0.503821	1.0192373	0.43103448	0.5484254	1.0	2435	tags=25%, list=12%, signal=28%
NEGATIVE_REGULATION_OF_CELL_DEATH(GO-0060548)	NEGATIVE_REGULATION_OF_CELL_DEATH(GO-0060548)		230	0.37695247	1.0189601	0.36206895	0.5478591	1.0	1744	tags=23%, list=9%, signal=25%
GLAND_DEVELOPMENT(GO-0048732)	GLAND_DEVELOPMENT(GO-0048732)		41	0.471313	1.0171245	0.40677965	0.5501647	1.0	1611	tags=32%, list=8%, signal=34%
NEGATIVE_REGULATION_OF_APOPTOTIC_PROCESS(GO-0043066)	NEGATIVE_REGULATION_OF_APOPTOTIC_PROCESS(GO-0043066)		225	0.37840542	1.0171195	0.41153845	0.54900336	1.0	1744	tags=24%, list=9%, signal=25%
POSITIVE_REGULATION_OF_GTPASE_ACTIVITY(GO-0043547)	POSITIVE_REGULATION_OF_GTPASE_ACTIVITY(GO-0043547)		39	0.48026586	1.0158995	0.41612902	0.54995763	1.0	1767	tags=26%, list=9%, signal=28%
REGULATION_OF_ENDOCYTOSIS(GO-0030100)	REGULATION_OF_ENDOCYTOSIS(GO-0030100)		41	0.4715713	1.0152502	0.40243903	0.5499679	1.0	437	tags=10%, list=2%, signal=10%
REGULATION_OF_SEQUENCE-SPECIFIC_DNA_BINDING_TRANSCRIPTION_FACTOR_ACTIVITY(GO-0051090)	REGULATION_OF_SEQUENCE-SPECIFIC_DNA_BINDING_TRANSCRIPTION_FACTOR_ACTIVITY(GO-0051090)		134	0.4048213	1.0146577	0.38129497	0.5497656	1.0	1824	tags=20%, list=9%, signal=22%
CELLULAR_RESPONSE_TO_HYPOXIA(GO-0071456)	CELLULAR_RESPONSE_TO_HYPOXIA(GO-0071456)		19	0.51813394	1.0136852	0.39939025	0.55039376	1.0	557	tags=26%, list=3%, signal=27%
SMOOTH_MUSCLE_CONTRACTION(GO-0006939)	SMOOTH_MUSCLE_CONTRACTION(GO-0006939)		19	0.5270888	1.0133035	0.41839764	0.5499488	1.0	2398	tags=26%, list=12%, signal=30%
ACTIVATION_OF_INNATE_IMMUNE_RESPONSE(GO-0002218)	ACTIVATION_OF_INNATE_IMMUNE_RESPONSE(GO-0002218)		66	0.43775636	1.0105549	0.41533548	0.5538137	1.0	1744	tags=21%, list=9%, signal=23%
ENERGY_DERIVATION_BY_OXIDATION_OF_ORGANIC_COMPOUNDS(GO-0015980)	ENERGY_DERIVATION_BY_OXIDATION_OF_ORGANIC_COMPOUNDS(GO-0015980)		168	0.38809937	1.0081422	0.4257028	0.55702823	1.0	1679	tags=22%, list=8%, signal=24%
MITOSIS(GO-0007067)	MITOSIS(GO-0007067)		16	0.540195	1.0077285	0.44023323	0.55660814	1.0	1018	tags=25%, list=5%, signal=26%
REGULATION_OF_TRANSCRIPTION_FROM_RNA_POLYMERASE_II_PROMOTER(GO-0006357)	REGULATION_OF_TRANSCRIPTION_FROM_RNA_POLYMERASE_II_PROMOTER(GO-0006357)		299	0.35822877	1.0049726	0.42156863	0.5605109	1.0	2189	tags=23%, list=11%, signal=25%
NEGATIVE_REGULATION_OF_PROTEIN_KINASE_ACTIVITY(GO-0006469)	NEGATIVE_REGULATION_OF_PROTEIN_KINASE_ACTIVITY(GO-0006469)		45	0.446975	1.0046399	0.42443728	0.55995166	1.0	1733	tags=29%, list=8%, signal=31%
REGULATION_OF_PROTEOLYSIS(GO-0030162)	REGULATION_OF_PROTEOLYSIS(GO-0030162)		42	0.46566042	1.0022573	0.43421054	0.56335837	1.0	488	tags=14%, list=2%, signal=15%
ENDOTHELIUM_DEVELOPMENT(GO-0003158)	ENDOTHELIUM_DEVELOPMENT(GO-0003158)		16	0.5125249	1.001906	0.45454547	0.5629159	1.0	1855	tags=44%, list=9%, signal=48%
POSITIVE_REGULATION_OF_PHOSPHOLIPASE_ACTIVITY(GO-0010518)	POSITIVE_REGULATION_OF_PHOSPHOLIPASE_ACTIVITY(GO-0010518)		76	0.42149362	0.99762326	0.42443728	0.57009435	1.0	1826	tags=16%, list=9%, signal=17%
NEGATIVE_REGULATION_OF_PROTEIN_PHOSPHORYLATION(GO-0001933)	NEGATIVE_REGULATION_OF_PROTEIN_PHOSPHORYLATION(GO-0001933)		27	0.49041456	0.99759203	0.4247312	0.5689299	1.0	1043	tags=30%, list=5%, signal=31%
MYD88-DEPENDENT_TOLL-LIKE_RECEPTOR_SIGNALING_PATHWAY(GO-0002755)	MYD88-DEPENDENT_TOLL-LIKE_RECEPTOR_SIGNALING_PATHWAY(GO-0002755)		54	0.44334385	0.99667645	0.4117647	0.56952196	1.0	1604	tags=20%, list=8%, signal=22%
ALCOHOL_METABOLIC_PROCESS(GO-0006066)	ALCOHOL_METABOLIC_PROCESS(GO-0006066)		159	0.3788936	0.99566424	0.4377224	0.57032156	1.0	1143	tags=15%, list=6%, signal=16%
CHOLESTEROL_HOMEOSTASIS(GO-0042632)	CHOLESTEROL_HOMEOSTASIS(GO-0042632)		34	0.48044187	0.99520004	0.43202418	0.57001555	1.0	3592	tags=38%, list=18%, signal=46%
PROTEIN_LOCALIZATION(GO-0008104)	PROTEIN_LOCALIZATION(GO-0008104)		166	0.38569048	0.9950002	0.46564886	0.56918705	1.0	1143	tags=14%, list=6%, signal=15%
OSSIFICATION(GO-0001503)	OSSIFICATION(GO-0001503)		44	0.44769526	0.9942724	0.42405063	0.5692948	1.0	1133	tags=20%, list=6%, signal=22%
REGULATION_OF_CELL_CYCLE(GO-0051726)	REGULATION_OF_CELL_CYCLE(GO-0051726)		168	0.38556647	0.9926712	0.4431818	0.57099074	1.0	1043	tags=20%, list=5%, signal=21%
GLYCOPROTEIN_METABOLIC_PROCESS(GO-0009100)	GLYCOPROTEIN_METABOLIC_PROCESS(GO-0009100)		55	0.43366304	0.9914873	0.43377483	0.57202405	1.0	1767	tags=16%, list=9%, signal=18%
REGULATION_OF_CELL-CELL_ADHESION(GO-0022407)	REGULATION_OF_CELL-CELL_ADHESION(GO-0022407)		32	0.47750393	0.9900392	0.46623793	0.5734673	1.0	2189	tags=31%, list=11%, signal=35%
CELLULAR_RESPONSE_TO_INTERFERON-GAMMA(GO-0071346)	CELLULAR_RESPONSE_TO_INTERFERON-GAMMA(GO-0071346)		43	0.45213124	0.9893923	0.42724457	0.5734567	1.0	772	tags=16%, list=4%, signal=17%
TOLL-LIKE_RECEPTOR_SIGNALING_PATHWAY(GO-0002224)	TOLL-LIKE_RECEPTOR_SIGNALING_PATHWAY(GO-0002224)		62	0.42458862	0.98903495	0.41118422	0.573014	1.0	1723	tags=19%, list=8%, signal=21%
ORGANIC_CATION_TRANSPORT(GO-0015695)	ORGANIC_CATION_TRANSPORT(GO-0015695)		16	0.5222062	0.98747236	0.4874214	0.5745709	1.0	1825	tags=31%, list=9%, signal=34%
EMBRYONIC_LIMB_MORPHOGENESIS(GO-0030326)	EMBRYONIC_LIMB_MORPHOGENESIS(GO-0030326)		20	0.50230765	0.98737043	0.46312684	0.57360655	1.0	2090	tags=40%, list=10%, signal=45%
RESPONSE_TO_LIGHT_STIMULUS(GO-0009416)	RESPONSE_TO_LIGHT_STIMULUS(GO-0009416)		37	0.47212097	0.9841132	0.47619048	0.57839555	1.0	1209	tags=14%, list=6%, signal=14%
NEGATIVE_REGULATION_OF_CELL_GROWTH(GO-0030308)	NEGATIVE_REGULATION_OF_CELL_GROWTH(GO-0030308)		45	0.45147356	0.9837669	0.45679012	0.5778759	1.0	1043	tags=29%, list=5%, signal=30%
EMBRYONIC_MORPHOGENESIS(GO-0048598)	EMBRYONIC_MORPHOGENESIS(GO-0048598)		75	0.411569	0.98199916	0.44036698	0.58008283	1.0	1486	tags=29%, list=7%, signal=32%
NEGATIVE_REGULATION_OF_GROWTH(GO-0045926)	NEGATIVE_REGULATION_OF_GROWTH(GO-0045926)		55	0.44248328	0.9806307	0.45928338	0.5813006	1.0	1043	tags=25%, list=5%, signal=27%
REGULATION_OF_CYTOSKELETON_ORGANIZATION(GO-0051493)	REGULATION_OF_CYTOSKELETON_ORGANIZATION(GO-0051493)		59	0.42043057	0.9738508	0.44771242	0.59326684	1.0	769	tags=20%, list=4%, signal=21%
RESPONSE_TO_INTERFERON-GAMMA(GO-0034341)	RESPONSE_TO_INTERFERON-GAMMA(GO-0034341)		50	0.43752164	0.97141516	0.45714286	0.5967181	1.0	772	tags=14%, list=4%, signal=15%
MAPK_CASCADE(GO-0000165)	MAPK_CASCADE(GO-0000165)		87	0.40145823	0.96532685	0.4915254	0.60713637	1.0	1604	tags=17%, list=8%, signal=19%
POSITIVE_REGULATION_OF_T_CELL_DIFFERENTIATION(GO-0045582)	POSITIVE_REGULATION_OF_T_CELL_DIFFERENTIATION(GO-0045582)		20	0.5016154	0.96532685	0.50617284	0.6059365	1.0	3133	tags=20%, list=15%, signal=24%
RESPONSE_TO_PEPTIDE_HORMONE_STIMULUS(GO-0043434)	RESPONSE_TO_PEPTIDE_HORMONE_STIMULUS(GO-0043434)		115	0.3915335	0.96440506	0.49438202	0.60655653	1.0	2002	tags=21%, list=10%, signal=23%
REPRODUCTION(GO-0000003)	REPRODUCTION(GO-0000003)		151	0.37566376	0.9630981	0.5362319	0.6079114	1.0	1767	tags=22%, list=9%, signal=24%
POSITIVE_REGULATION_OF_CHEMOKINE_PRODUCTION(GO-0032722)	POSITIVE_REGULATION_OF_CHEMOKINE_PRODUCTION(GO-0032722)		17	0.5108278	0.96207404	0.50708216	0.60851085	1.0	3255	tags=24%, list=16%, signal=28%
CENTRAL_NERVOUS_SYSTEM_DEVELOPMENT(GO-0007417)	CENTRAL_NERVOUS_SYSTEM_DEVELOPMENT(GO-0007417)		100	0.3985758	0.95993096	0.48958334	0.61165303	1.0	1767	tags=26%, list=9%, signal=28%
EMBRYONIC_ORGAN_MORPHOGENESIS(GO-0048562)	EMBRYONIC_ORGAN_MORPHOGENESIS(GO-0048562)		27	0.46163055	0.9552097	0.50584793	0.61962813	1.0	2090	tags=33%, list=10%, signal=37%
PROTEIN_COMPLEX_ASSEMBLY(GO-0006461)	PROTEIN_COMPLEX_ASSEMBLY(GO-0006461)		141	0.37365216	0.95220906	0.49253732	0.6242134	1.0	1060	tags=11%, list=5%, signal=12%
RESPONSE_TO_LIPOPOLYSACCHARIDE(GO-0032496)	RESPONSE_TO_LIPOPOLYSACCHARIDE(GO-0032496)		46	0.4221288	0.9502104	0.47039473	0.62692416	1.0	1952	tags=26%, list=10%, signal=29%
INDUCTION_OF_APOPTOSIS(GO-0006917)	INDUCTION_OF_APOPTOSIS(GO-0006917)		123	0.3799451	0.9487271	0.502008	0.62855554	1.0	1723	tags=20%, list=8%, signal=21%
REGULATION_OF_PROTEIN_COMPLEX_DISASSEMBLY(GO-0043244)	REGULATION_OF_PROTEIN_COMPLEX_DISASSEMBLY(GO-0043244)		15	0.514042	0.9486696	0.5045872	0.62743884	1.0	679	tags=20%, list=3%, signal=21%
NEGATIVE_REGULATION_OF_PEPTIDASE_ACTIVITY(GO-0010466)	NEGATIVE_REGULATION_OF_PEPTIDASE_ACTIVITY(GO-0010466)		44	0.42578295	0.9480407	0.5090361	0.62743807	1.0	1894	tags=30%, list=9%, signal=32%
HEMOPOIESIS(GO-0030097)	HEMOPOIESIS(GO-0030097)		94	0.3792935	0.9478009	0.53355706	0.6267007	1.0	1721	tags=19%, list=8%, signal=21%
REGULATION_OF_PEPTIDYL-TYROSINE_PHOSPHORYLATION(GO-0050730)	REGULATION_OF_PEPTIDYL-TYROSINE_PHOSPHORYLATION(GO-0050730)		68	0.40782252	0.94684595	0.503125	0.62726575	1.0	2119	tags=26%, list=10%, signal=29%
REGULATION_OF_DEFENSE_RESPONSE_TO_VIRUS(GO-0050688)	REGULATION_OF_DEFENSE_RESPONSE_TO_VIRUS(GO-0050688)		17	0.4896091	0.9460345	0.5138889	0.62766284	1.0	927	tags=12%, list=5%, signal=12%
NEGATIVE_REGULATION_OF_KINASE_ACTIVITY(GO-0033673)	NEGATIVE_REGULATION_OF_KINASE_ACTIVITY(GO-0033673)		50	0.41470963	0.94094986	0.5352564	0.6366811	1.0	1733	tags=28%, list=8%, signal=31%
FEMALE_PREGNANCY(GO-0007565)	FEMALE_PREGNANCY(GO-0007565)		23	0.4723735	0.9408041	0.53055555	0.63567823	1.0	4776	tags=43%, list=23%, signal=57%
REGULATION_OF_TUMOR_NECROSIS_FACTOR_PRODUCTION(GO-0032680)	REGULATION_OF_TUMOR_NECROSIS_FACTOR_PRODUCTION(GO-0032680)		35	0.43952698	0.9403263	0.5621118	0.6354646	1.0	833	tags=6%, list=4%, signal=6%
RESPONSE_TO_ESTROGEN_STIMULUS(GO-0043627)	RESPONSE_TO_ESTROGEN_STIMULUS(GO-0043627)		22	0.4760709	0.9397118	0.4970588	0.63539785	1.0	2411	tags=32%, list=12%, signal=36%
SYNAPTIC_TRANSMISSION(GO-0007268)	SYNAPTIC_TRANSMISSION(GO-0007268)		144	0.3662473	0.93847215	0.50751877	0.63661283	1.0	1767	tags=15%, list=9%, signal=17%
RESPONSE_TO_UNFOLDED_PROTEIN(GO-0006986)	RESPONSE_TO_UNFOLDED_PROTEIN(GO-0006986)		34	0.43165708	0.93742007	0.52615386	0.63748574	1.0	2239	tags=38%, list=11%, signal=43%
REGULATION_OF_CELL_GROWTH(GO-0001558)	REGULATION_OF_CELL_GROWTH(GO-0001558)		71	0.40001807	0.9355348	0.52040815	0.6399015	1.0	1043	tags=21%, list=5%, signal=22%
MEMBRANE_LIPID_METABOLIC_PROCESS(GO-0006643)	MEMBRANE_LIPID_METABOLIC_PROCESS(GO-0006643)		57	0.40559107	0.9350165	0.54285717	0.6397002	1.0	2703	tags=25%, list=13%, signal=28%
NEGATIVE_REGULATION_OF_G-PROTEIN_COUPLED_RECEPTOR_PROTEIN_SIGNALING_PATHWAY(GO-0045744)	NEGATIVE_REGULATION_OF_G-PROTEIN_COUPLED_RECEPTOR_PROTEIN_SIGNALING_PATHWAY(GO-0045744)		15	0.5080434	0.9331174	0.56973296	0.6423681	1.0	3449	tags=33%, list=17%, signal=40%
REACTIVE_OXYGEN_SPECIES_METABOLIC_PROCESS(GO-0072593)	REACTIVE_OXYGEN_SPECIES_METABOLIC_PROCESS(GO-0072593)		28	0.4566859	0.9316462	0.53731346	0.64384633	1.0	1488	tags=14%, list=7%, signal=15%
RESPONSE_TO_REACTIVE_OXYGEN_SPECIES(GO-0000302)	RESPONSE_TO_REACTIVE_OXYGEN_SPECIES(GO-0000302)		32	0.44016713	0.93019193	0.50769234	0.64553934	1.0	1064	tags=19%, list=5%, signal=20%
ADULT_BEHAVIOR(GO-0030534)	ADULT_BEHAVIOR(GO-0030534)		20	0.46628898	0.9299724	0.51358694	0.6447036	1.0	1673	tags=20%, list=8%, signal=22%
CELLULAR_PROTEIN_COMPLEX_ASSEMBLY(GO-0043623)	CELLULAR_PROTEIN_COMPLEX_ASSEMBLY(GO-0043623)		57	0.40952832	0.92914474	0.55331415	0.6451152	1.0	1043	tags=9%, list=5%, signal=9%
CHOLESTEROL_TRANSPORT(GO-0030301)	CHOLESTEROL_TRANSPORT(GO-0030301)		30	0.44421834	0.9277857	0.5090909	0.6465768	1.0	3592	tags=40%, list=18%, signal=48%
GLUCOSE_CATABOLIC_PROCESS(GO-0006007)	GLUCOSE_CATABOLIC_PROCESS(GO-0006007)		15	0.48774666	0.92721564	0.55780345	0.6466286	1.0	1469	tags=47%, list=7%, signal=50%
NEGATIVE_REGULATION_OF_ENDOPEPTIDASE_ACTIVITY(GO-0010951)	NEGATIVE_REGULATION_OF_ENDOPEPTIDASE_ACTIVITY(GO-0010951)		43	0.42873067	0.9210762	0.5341615	0.65773076	1.0	1894	tags=30%, list=9%, signal=33%
POSITIVE_REGULATION_OF_TUMOR_NECROSIS_FACTOR_PRODUCTION(GO-0032760)	POSITIVE_REGULATION_OF_TUMOR_NECROSIS_FACTOR_PRODUCTION(GO-0032760)		17	0.4697896	0.9197769	0.51343286	0.65916145	1.0	3930	tags=24%, list=19%, signal=29%
CELLULAR_IRON_ION_HOMEOSTASIS(GO-0006879)	CELLULAR_IRON_ION_HOMEOSTASIS(GO-0006879)		24	0.45435253	0.9179013	0.52890176	0.6617312	1.0	3051	tags=33%, list=15%, signal=39%
TRANSMISSION_OF_NERVE_IMPULSE(GO-0019226)	TRANSMISSION_OF_NERVE_IMPULSE(GO-0019226)		154	0.3528529	0.91740054	0.6515151	0.6614151	1.0	1767	tags=15%, list=9%, signal=16%
POSITIVE_REGULATION_OF_PROTEIN_CATABOLIC_PROCESS(GO-0045732)	POSITIVE_REGULATION_OF_PROTEIN_CATABOLIC_PROCESS(GO-0045732)		24	0.46518922	0.9160823	0.5602241	0.662771	1.0	1744	tags=25%, list=9%, signal=27%
IMMUNE_RESPONSE-REGULATING_SIGNALING_PATHWAY(GO-0002764)	IMMUNE_RESPONSE-REGULATING_SIGNALING_PATHWAY(GO-0002764)		114	0.3690373	0.9148958	0.5675676	0.6639419	1.0	1824	tags=17%, list=9%, signal=18%
REGULATION_OF_GLUCOSE_TRANSPORT(GO-0010827)	REGULATION_OF_GLUCOSE_TRANSPORT(GO-0010827)		20	0.45984873	0.90347457	0.5875371	0.68544614	1.0	1560	tags=25%, list=8%, signal=27%
CELLULAR_RESPONSE_TO_LIPOPOLYSACCHARIDE(GO-0071222)	CELLULAR_RESPONSE_TO_LIPOPOLYSACCHARIDE(GO-0071222)		29	0.43235287	0.90201867	0.61349696	0.68734777	1.0	1744	tags=28%, list=9%, signal=30%
REGULATION_OF_PROTEIN_TYROSINE_KINASE_ACTIVITY(GO-0061097)	REGULATION_OF_PROTEIN_TYROSINE_KINASE_ACTIVITY(GO-0061097)		18	0.4632189	0.8994981	0.57593125	0.69149715	1.0	1952	tags=17%, list=10%, signal=18%
LIPOPROTEIN_METABOLIC_PROCESS(GO-0042157)	LIPOPROTEIN_METABOLIC_PROCESS(GO-0042157)		51	0.39436284	0.8963642	0.5610561	0.69623005	1.0	2323	tags=22%, list=11%, signal=24%
INSULIN_RECEPTOR_SIGNALING_PATHWAY(GO-0008286)	INSULIN_RECEPTOR_SIGNALING_PATHWAY(GO-0008286)		56	0.3920074	0.8954561	0.5539359	0.6967974	1.0	2230	tags=29%, list=11%, signal=32%
POSITIVE_REGULATION_OF_ENDOCYTOSIS(GO-0045807)	POSITIVE_REGULATION_OF_ENDOCYTOSIS(GO-0045807)		22	0.45707962	0.8951077	0.59659094	0.6961509	1.0	437	tags=14%, list=2%, signal=14%
IRON_ION_HOMEOSTASIS(GO-0055072)	IRON_ION_HOMEOSTASIS(GO-0055072)		25	0.45388654	0.8902078	0.58204335	0.7047676	1.0	3051	tags=32%, list=15%, signal=38%
REGULATION_OF_PLATELET_ACTIVATION(GO-0010543)	REGULATION_OF_PLATELET_ACTIVATION(GO-0010543)		16	0.47591442	0.8854477	0.5755814	0.71312755	1.0	116	tags=6%, list=1%, signal=6%
SPHINGOLIPID_METABOLIC_PROCESS(GO-0006665)	SPHINGOLIPID_METABOLIC_PROCESS(GO-0006665)		51	0.39834672	0.8848222	0.6459016	0.7130879	1.0	2703	tags=25%, list=13%, signal=29%
INTRACELLULAR_RECEPTOR_MEDIATED_SIGNALING_PATHWAY(GO-0030522)	INTRACELLULAR_RECEPTOR_MEDIATED_SIGNALING_PATHWAY(GO-0030522)		66	0.3852301	0.8845101	0.61198735	0.71233445	1.0	1299	tags=12%, list=6%, signal=13%
ENDOTHELIAL_CELL_MIGRATION(GO-0043542)	ENDOTHELIAL_CELL_MIGRATION(GO-0043542)		21	0.44505796	0.8826786	0.613079	0.7147102	1.0	1353	tags=43%, list=7%, signal=46%
REGULATION_OF_GLUCOSE_IMPORT(GO-0046324)	REGULATION_OF_GLUCOSE_IMPORT(GO-0046324)		16	0.4713655	0.8792355	0.6062323	0.7204338	1.0	1560	tags=31%, list=8%, signal=34%
MORPHOGENESIS_OF_A_BRANCHING_EPITHELIUM(GO-0061138)	MORPHOGENESIS_OF_A_BRANCHING_EPITHELIUM(GO-0061138)		19	0.43683675	0.8787645	0.62691134	0.7199714	1.0	1630	tags=32%, list=8%, signal=34%
POSITIVE_REGULATION_OF_RAS_GTPASE_ACTIVITY(GO-0032320)	POSITIVE_REGULATION_OF_RAS_GTPASE_ACTIVITY(GO-0032320)		32	0.4335115	0.87574285	0.636076	0.72453696	1.0	1679	tags=22%, list=8%, signal=24%
NEGATIVE_REGULATION_OF_LIPID_METABOLIC_PROCESS(GO-0045833)	NEGATIVE_REGULATION_OF_LIPID_METABOLIC_PROCESS(GO-0045833)		27	0.42881855	0.8683945	0.62058824	0.73796433	1.0	1394	tags=19%, list=7%, signal=20%
PURINE_NUCLEOTIDE_BIOSYNTHETIC_PROCESS(GO-0006164)	PURINE_NUCLEOTIDE_BIOSYNTHETIC_PROCESS(GO-0006164)		37	0.40215388	0.86793566	0.6085627	0.7376103	1.0	1026	tags=22%, list=5%, signal=23%
NUCLEOTIDE-BINDING_DOMAIN__LEUCINE_RICH_REPEAT_CONTAINING_RECEPTOR_SIGNALING_PATHWAY(GO-0035872)	NUCLEOTIDE-BINDING_DOMAIN__LEUCINE_RICH_REPEAT_CONTAINING_RECEPTOR_SIGNALING_PATHWAY(GO-0035872)		30	0.42214528	0.866026	0.61875	0.7402019	1.0	1209	tags=13%, list=6%, signal=14%
RESPONSE_TO_RETINOIC_ACID(GO-0032526)	RESPONSE_TO_RETINOIC_ACID(GO-0032526)		31	0.40220228	0.8660158	0.6	0.738891	1.0	1611	tags=19%, list=8%, signal=21%
REGULATION_OF_PROTEIN_CATABOLIC_PROCESS(GO-0042176)	REGULATION_OF_PROTEIN_CATABOLIC_PROCESS(GO-0042176)		43	0.39175943	0.8655863	0.6388889	0.7384859	1.0	1089	tags=19%, list=5%, signal=20%
PHOSPHOLIPID_TRANSPORT(GO-0015914)	PHOSPHOLIPID_TRANSPORT(GO-0015914)		15	0.4513541	0.8650589	0.62643677	0.7381198	1.0	3557	tags=53%, list=17%, signal=65%
ADAPTIVE_IMMUNE_RESPONSE(GO-0002250)	ADAPTIVE_IMMUNE_RESPONSE(GO-0002250)		27	0.42145175	0.8583163	0.64688426	0.75037813	1.0	1952	tags=19%, list=10%, signal=20%
POSITIVE_REGULATION_OF_RHO_GTPASE_ACTIVITY(GO-0032321)	POSITIVE_REGULATION_OF_RHO_GTPASE_ACTIVITY(GO-0032321)		23	0.43108815	0.85696584	0.63380283	0.7517269	1.0	1679	tags=17%, list=8%, signal=19%
POSITIVE_REGULATION_OF_REACTIVE_OXYGEN_SPECIES_METABOLIC_PROCESS(GO-2000379)	POSITIVE_REGULATION_OF_REACTIVE_OXYGEN_SPECIES_METABOLIC_PROCESS(GO-2000379)		18	0.43851772	0.8548578	0.62880886	0.75469595	1.0	1092	tags=28%, list=5%, signal=29%
T_CELL_ACTIVATION(GO-0042110)	T_CELL_ACTIVATION(GO-0042110)		35	0.40133992	0.85151124	0.6602564	0.75963455	1.0	1952	tags=23%, list=10%, signal=25%
NEGATIVE_REGULATION_OF_TRANSCRIPTION_FROM_RNA_POLYMERASE_II_PROMOTER(GO-0000122)	NEGATIVE_REGULATION_OF_TRANSCRIPTION_FROM_RNA_POLYMERASE_II_PROMOTER(GO-0000122)		122	0.34477127	0.8497126	0.76862746	0.7619159	1.0	2189	tags=27%, list=11%, signal=30%
REGULATION_OF_LIPID_BIOSYNTHETIC_PROCESS(GO-0046890)	REGULATION_OF_LIPID_BIOSYNTHETIC_PROCESS(GO-0046890)		42	0.39215362	0.84846205	0.6603774	0.7629514	1.0	1394	tags=14%, list=7%, signal=15%
NERVE_GROWTH_FACTOR_RECEPTOR_SIGNALING_PATHWAY(GO-0048011)	NERVE_GROWTH_FACTOR_RECEPTOR_SIGNALING_PATHWAY(GO-0048011)		114	0.34003714	0.84701115	0.76816607	0.76438403	1.0	1733	tags=19%, list=8%, signal=21%
REGULATION_OF_REACTIVE_OXYGEN_SPECIES_METABOLIC_PROCESS(GO-2000377)	REGULATION_OF_REACTIVE_OXYGEN_SPECIES_METABOLIC_PROCESS(GO-2000377)		26	0.4114189	0.8467943	0.68154764	0.76352555	1.0	1628	tags=31%, list=8%, signal=33%
BRANCHING_MORPHOGENESIS_OF_A_TUBE(GO-0048754)	BRANCHING_MORPHOGENESIS_OF_A_TUBE(GO-0048754)		22	0.42413902	0.84419906	0.6547945	0.76734364	1.0	851	tags=23%, list=4%, signal=24%
PROTEIN_HOMOOLIGOMERIZATION(GO-0051260)	PROTEIN_HOMOOLIGOMERIZATION(GO-0051260)		33	0.4025116	0.8426098	0.67697597	0.7689841	1.0	202	tags=6%, list=1%, signal=6%
NEGATIVE_REGULATION_OF_NF-KAPPAB_TRANSCRIPTION_FACTOR_ACTIVITY(GO-0032088)	NEGATIVE_REGULATION_OF_NF-KAPPAB_TRANSCRIPTION_FACTOR_ACTIVITY(GO-0032088)		20	0.42912734	0.84112406	0.66574585	0.77059287	1.0	2492	tags=25%, list=12%, signal=28%
POSITIVE_REGULATION_OF_PROTEIN_TRANSPORT(GO-0051222)	POSITIVE_REGULATION_OF_PROTEIN_TRANSPORT(GO-0051222)		62	0.36480004	0.8376615	0.6932907	0.77589935	1.0	1722	tags=19%, list=8%, signal=21%
APOPTOTIC_MITOCHONDRIAL_CHANGES(GO-0008637)	APOPTOTIC_MITOCHONDRIAL_CHANGES(GO-0008637)		15	0.4396696	0.83629936	0.6637168	0.777066	1.0	124	tags=7%, list=1%, signal=7%
NEGATIVE_REGULATION_OF_MYELOID_CELL_DIFFERENTIATION(GO-0045638)	NEGATIVE_REGULATION_OF_MYELOID_CELL_DIFFERENTIATION(GO-0045638)		17	0.42829555	0.833313	0.68333334	0.7816786	1.0	3133	tags=35%, list=15%, signal=42%
REGULATION_OF_CAMP_METABOLIC_PROCESS(GO-0030814)	REGULATION_OF_CAMP_METABOLIC_PROCESS(GO-0030814)		53	0.36327964	0.8301957	0.742236	0.7865112	1.0	1779	tags=11%, list=9%, signal=12%
CAMP-MEDIATED_SIGNALING(GO-0019933)	CAMP-MEDIATED_SIGNALING(GO-0019933)		43	0.38251087	0.8266239	0.7128378	0.79147273	1.0	832	tags=9%, list=4%, signal=10%
PHOSPHATIDYLINOSITOL-MEDIATED_SIGNALING(GO-0048015)	PHOSPHATIDYLINOSITOL-MEDIATED_SIGNALING(GO-0048015)		41	0.37912312	0.82385683	0.7337884	0.79496455	1.0	1733	tags=24%, list=8%, signal=27%
LIMB_MORPHOGENESIS(GO-0035108)	LIMB_MORPHOGENESIS(GO-0035108)		27	0.40430176	0.8224766	0.6627907	0.7961688	1.0	2090	tags=30%, list=10%, signal=33%
NEGATIVE_REGULATION_OF_CYSTEINE-TYPE_ENDOPEPTIDASE_ACTIVITY_INVOLVED_IN_APOPTOTIC_PROCESS(GO-0043154)	NEGATIVE_REGULATION_OF_CYSTEINE-TYPE_ENDOPEPTIDASE_ACTIVITY_INVOLVED_IN_APOPTOTIC_PROCESS(GO-0043154)		23	0.41343728	0.8217173	0.7038123	0.7962155	1.0	779	tags=17%, list=4%, signal=18%
NEGATIVE_REGULATION_OF_PROTEIN_SERINE-THREONINE_KINASE_ACTIVITY(GO-0071901)	NEGATIVE_REGULATION_OF_PROTEIN_SERINE-THREONINE_KINASE_ACTIVITY(GO-0071901)		33	0.38954127	0.8179044	0.6753247	0.8017851	1.0	1213	tags=21%, list=6%, signal=23%
POST-TRANSLATIONAL_PROTEIN_MODIFICATION(GO-0043687)	POST-TRANSLATIONAL_PROTEIN_MODIFICATION(GO-0043687)		54	0.36449295	0.81448096	0.7482993	0.8064701	1.0	958	tags=7%, list=5%, signal=8%
PROTON_TRANSPORT(GO-0015992)	PROTON_TRANSPORT(GO-0015992)		22	0.41172743	0.80974936	0.71823204	0.81385285	1.0	748	tags=14%, list=4%, signal=14%
REGULATION_OF_ACTIN_POLYMERIZATION_OR_DEPOLYMERIZATION(GO-0008064)	REGULATION_OF_ACTIN_POLYMERIZATION_OR_DEPOLYMERIZATION(GO-0008064)		18	0.41675615	0.8089498	0.6902655	0.81392807	1.0	679	tags=17%, list=3%, signal=17%
ACTIVATION_OF_MAPKK_ACTIVITY(GO-0000186)	ACTIVATION_OF_MAPKK_ACTIVITY(GO-0000186)		21	0.40182656	0.7998033	0.7155172	0.8286398	1.0	1055	tags=19%, list=5%, signal=20%
ESTABLISHMENT_OR_MAINTENANCE_OF_CELL_POLARITY(GO-0007163)	ESTABLISHMENT_OR_MAINTENANCE_OF_CELL_POLARITY(GO-0007163)		18	0.41328937	0.79741114	0.7520436	0.8315175	1.0	1018	tags=17%, list=5%, signal=18%
POSITIVE_REGULATION_OF_PROTEIN_TYROSINE_KINASE_ACTIVITY(GO-0061098)	POSITIVE_REGULATION_OF_PROTEIN_TYROSINE_KINASE_ACTIVITY(GO-0061098)		15	0.42541474	0.7954696	0.72676057	0.8332325	1.0	3413	tags=27%, list=17%, signal=32%
LIPID_TRANSPORT(GO-0006869)	LIPID_TRANSPORT(GO-0006869)		67	0.33519045	0.7946407	0.8409894	0.8331522	1.0	3592	tags=31%, list=18%, signal=38%
ACTIVATION_OF_SIGNALING_PROTEIN_ACTIVITY_INVOLVED_IN_UNFOLDED_PROTEIN_RESPONSE(GO-0006987)	ACTIVATION_OF_SIGNALING_PROTEIN_ACTIVITY_INVOLVED_IN_UNFOLDED_PROTEIN_RESPONSE(GO-0006987)		24	0.38790452	0.7901206	0.74127907	0.83970064	1.0	2239	tags=42%, list=11%, signal=47%
RESPONSE_TO_UV(GO-0009411)	RESPONSE_TO_UV(GO-0009411)		24	0.39893618	0.7835631	0.7323077	0.8493784	1.0	1209	tags=13%, list=6%, signal=13%
REGULATION_OF_NEURON_DIFFERENTIATION(GO-0045664)	REGULATION_OF_NEURON_DIFFERENTIATION(GO-0045664)		48	0.34784132	0.78327596	0.8101695	0.8484298	1.0	1628	tags=19%, list=8%, signal=20%
SYNAPSE_ORGANIZATION(GO-0050808)	SYNAPSE_ORGANIZATION(GO-0050808)		16	0.40863618	0.77574795	0.75574714	0.85920346	1.0	1722	tags=13%, list=8%, signal=14%
G-PROTEIN_SIGNALING__COUPLED_TO_CAMP_NUCLEOTIDE_SECOND_MESSENGER(GO-0007188)	G-PROTEIN_SIGNALING__COUPLED_TO_CAMP_NUCLEOTIDE_SECOND_MESSENGER(GO-0007188)		38	0.3585621	0.767456	0.79742765	0.8709326	1.0	574	tags=8%, list=3%, signal=8%
REGULATION_OF_BINDING(GO-0051098)	REGULATION_OF_BINDING(GO-0051098)		66	0.32128048	0.7674462	0.8855219	0.86946756	1.0	2090	tags=21%, list=10%, signal=24%
CHOLESTEROL_EFFLUX(GO-0033344)	CHOLESTEROL_EFFLUX(GO-0033344)		18	0.39124835	0.7647309	0.75574714	0.87206167	1.0	3592	tags=44%, list=18%, signal=54%
EAR_DEVELOPMENT(GO-0043583)	EAR_DEVELOPMENT(GO-0043583)		18	0.3932952	0.76327586	0.76368874	0.87286216	1.0	2090	tags=28%, list=10%, signal=31%
LIMB_DEVELOPMENT(GO-0060173)	LIMB_DEVELOPMENT(GO-0060173)		32	0.35894692	0.76322687	0.82539684	0.8714683	1.0	2090	tags=28%, list=10%, signal=31%
G-PROTEIN_SIGNALING__COUPLED_TO_CYCLIC_NUCLEOTIDE_SECOND_MESSENGER(GO-0007187)	G-PROTEIN_SIGNALING__COUPLED_TO_CYCLIC_NUCLEOTIDE_SECOND_MESSENGER(GO-0007187)		65	0.32858175	0.7616666	0.8892617	0.8722319	1.0	3448	tags=22%, list=17%, signal=26%
REGULATION_OF_PROTEIN_BINDING(GO-0043393)	REGULATION_OF_PROTEIN_BINDING(GO-0043393)		38	0.35195196	0.7582174	0.79623824	0.8761318	1.0	2503	tags=26%, list=12%, signal=30%
FATTY_ACID_TRANSPORT(GO-0015908)	FATTY_ACID_TRANSPORT(GO-0015908)		25	0.36897215	0.7574061	0.8110749	0.87589276	1.0	1497	tags=12%, list=7%, signal=13%
ACTIVATION_OF_PHOSPHOLIPASE_C_ACTIVITY_BY_G-PROTEIN_COUPLED_RECEPTOR_PROTEIN_SIGNALING_PATHWAY_COUPLED_TO_IP3_SECOND_MESSENGER(GO-0007200)	ACTIVATION_OF_PHOSPHOLIPASE_C_ACTIVITY_BY_G-PROTEIN_COUPLED_RECEPTOR_PROTEIN_SIGNALING_PATHWAY_COUPLED_TO_IP3_SECOND_MESSENGER(GO-0007200)		25	0.36595964	0.7559256	0.82530123	0.87655634	1.0	2274	tags=16%, list=11%, signal=18%
CELLULAR_RESPONSE_TO_RETINOIC_ACID(GO-0071300)	CELLULAR_RESPONSE_TO_RETINOIC_ACID(GO-0071300)		23	0.38374686	0.7556355	0.7957958	0.8754769	1.0	1611	tags=17%, list=8%, signal=19%
ENDOPLASMIC_RETICULUM_UNFOLDED_PROTEIN_RESPONSE(GO-0030968)	ENDOPLASMIC_RETICULUM_UNFOLDED_PROTEIN_RESPONSE(GO-0030968)		27	0.36241224	0.7548096	0.7950311	0.87509555	1.0	2239	tags=37%, list=11%, signal=42%
ENDOCRINE_PANCREAS_DEVELOPMENT(GO-0031018)	ENDOCRINE_PANCREAS_DEVELOPMENT(GO-0031018)		18	0.37739122	0.7475563	0.8042895	0.88389117	1.0	3032	tags=28%, list=15%, signal=33%
NEGATIVE_REGULATION_OF_PROTEIN_COMPLEX_ASSEMBLY(GO-0031333)	NEGATIVE_REGULATION_OF_PROTEIN_COMPLEX_ASSEMBLY(GO-0031333)		18	0.38757035	0.7417122	0.7905028	0.8901998	1.0	1679	tags=28%, list=8%, signal=30%
AROMATIC_COMPOUND_CATABOLIC_PROCESS(GO-0019439)	AROMATIC_COMPOUND_CATABOLIC_PROCESS(GO-0019439)		17	0.38338128	0.74124765	0.7725857	0.8893991	1.0	1320	tags=12%, list=6%, signal=13%
EXCRETION(GO-0007588)	EXCRETION(GO-0007588)		18	0.39523733	0.7369398	0.7751479	0.8936956	1.0	2502	tags=17%, list=12%, signal=19%
GLYCEROPHOSPHOLIPID_METABOLIC_PROCESS(GO-0006650)	GLYCEROPHOSPHOLIPID_METABOLIC_PROCESS(GO-0006650)		85	0.30732447	0.73240495	0.9144737	0.89816093	1.0	2036	tags=15%, list=10%, signal=17%
CELLULAR_RESPONSE_TO_TOPOLOGICALLY_INCORRECT_PROTEIN(GO-0035967)	CELLULAR_RESPONSE_TO_TOPOLOGICALLY_INCORRECT_PROTEIN(GO-0035967)		28	0.36144137	0.7319268	0.81345564	0.8973193	1.0	2239	tags=36%, list=11%, signal=40%
PHOSPHATIDYLCHOLINE_METABOLIC_PROCESS(GO-0046470)	PHOSPHATIDYLCHOLINE_METABOLIC_PROCESS(GO-0046470)		16	0.3857527	0.7309341	0.8174157	0.8970383	1.0	2775	tags=25%, list=14%, signal=29%
PLACENTA_DEVELOPMENT(GO-0001890)	PLACENTA_DEVELOPMENT(GO-0001890)		15	0.39056787	0.7269765	0.8082192	0.9005019	1.0	4764	tags=40%, list=23%, signal=52%
STEROL_TRANSPORT(GO-0015918)	STEROL_TRANSPORT(GO-0015918)		31	0.34184065	0.7242279	0.88554215	0.9024394	1.0	3592	tags=39%, list=18%, signal=47%
CELLULAR_RESPONSE_TO_STEROID_HORMONE_STIMULUS(GO-0071383)	CELLULAR_RESPONSE_TO_STEROID_HORMONE_STIMULUS(GO-0071383)		18	0.3729392	0.72334516	0.8066465	0.90198845	1.0	3168	tags=39%, list=16%, signal=46%
INOSITOL_PHOSPHATE-MEDIATED_SIGNALING(GO-0048016)	INOSITOL_PHOSPHATE-MEDIATED_SIGNALING(GO-0048016)		31	0.34611505	0.7229008	0.85846156	0.9010716	1.0	2274	tags=16%, list=11%, signal=18%
GLYCOPROTEIN_BIOSYNTHETIC_PROCESS(GO-0009101)	GLYCOPROTEIN_BIOSYNTHETIC_PROCESS(GO-0009101)		38	0.33401847	0.7221634	0.8964497	0.9004903	1.0	1767	tags=18%, list=9%, signal=20%
REGULATION_OF_FATTY_ACID_BIOSYNTHETIC_PROCESS(GO-0042304)	REGULATION_OF_FATTY_ACID_BIOSYNTHETIC_PROCESS(GO-0042304)		16	0.38401225	0.7205319	0.8288288	0.90113217	1.0	1394	tags=19%, list=7%, signal=20%
PANCREAS_DEVELOPMENT(GO-0031016)	PANCREAS_DEVELOPMENT(GO-0031016)		21	0.36040762	0.714566	0.8424242	0.90642464	1.0	3032	tags=33%, list=15%, signal=39%
SPERMATOGENESIS(GO-0007283)	SPERMATOGENESIS(GO-0007283)		22	0.3478379	0.70435613	0.8739003	0.9162725	1.0	1716	tags=18%, list=8%, signal=20%
REGULATION_OF_CHOLESTEROL_TRANSPORT(GO-0032374)	REGULATION_OF_CHOLESTEROL_TRANSPORT(GO-0032374)		23	0.34755722	0.6929257	0.87683284	0.92668194	1.0	716	tags=9%, list=4%, signal=9%
RECEPTOR-MEDIATED_ENDOCYTOSIS(GO-0006898)	RECEPTOR-MEDIATED_ENDOCYTOSIS(GO-0006898)		43	0.30853096	0.6925122	0.93650794	0.9256326	1.0	2503	tags=23%, list=12%, signal=26%
FATTY_ACID_CATABOLIC_PROCESS(GO-0009062)	FATTY_ACID_CATABOLIC_PROCESS(GO-0009062)		38	0.3170753	0.6863545	0.9189189	0.93021226	1.0	2935	tags=34%, list=14%, signal=40%
NEGATIVE_REGULATION_OF_NEURON_APOPTOSIS(GO-0043524)	NEGATIVE_REGULATION_OF_NEURON_APOPTOSIS(GO-0043524)		21	0.3579417	0.681057	0.8831169	0.9335892	1.0	2714	tags=38%, list=13%, signal=44%
FATTY_ACID_BETA-OXIDATION(GO-0006635)	FATTY_ACID_BETA-OXIDATION(GO-0006635)		33	0.3183667	0.65112233	0.94017094	0.95561653	1.0	3155	tags=39%, list=15%, signal=47%
NEGATIVE_REGULATION_OF_SECRETION(GO-0051048)	NEGATIVE_REGULATION_OF_SECRETION(GO-0051048)		35	0.29402694	0.63672984	0.9723077	0.9630206	1.0	2216	tags=14%, list=11%, signal=16%
REGULATION_OF_NF-KAPPAB_IMPORT_INTO_NUCLEUS(GO-0042345)	REGULATION_OF_NF-KAPPAB_IMPORT_INTO_NUCLEUS(GO-0042345)		17	0.32057822	0.6052452	0.9317507	0.97776973	1.0	5419	tags=41%, list=27%, signal=56%
REGULATION_OF_TOLL-LIKE_RECEPTOR_SIGNALING_PATHWAY(GO-0034121)	REGULATION_OF_TOLL-LIKE_RECEPTOR_SIGNALING_PATHWAY(GO-0034121)		15	0.2956078	0.55710715	0.96561605	0.99139524	1.0	3330	tags=20%, list=16%, signal=24%
POSITIVE_REGULATION_OF_LIPID_BIOSYNTHETIC_PROCESS(GO-0046889)	POSITIVE_REGULATION_OF_LIPID_BIOSYNTHETIC_PROCESS(GO-0046889)		19	0.2700872	0.5413296	0.98595506	0.9929192	1.0	3557	tags=26%, list=17%, signal=32%
CILIUM_MORPHOGENESIS(GO-0060271)	CILIUM_MORPHOGENESIS(GO-0060271)		16	0.29002813	0.5383849	0.9756757	0.9918988	1.0	2762	tags=25%, list=14%, signal=29%
ANDROGEN_METABOLIC_PROCESS(GO-0008209)	ANDROGEN_METABOLIC_PROCESS(GO-0008209)		15	0.23971301	0.45079318	0.99722993	0.99810886	1.0	1370	tags=7%, list=7%, signal=7%
