# Supplementary material for: Consensus Comparative Analysis of Human Embryonic Stem Cell-Derived Cardiomyocytes
Source: PLoS One. 2015 May 4;10(5):e0125442. doi: 10.1371/journal.pone.0125442 (PMC4418815; doi:10.1371/journal.pone.0125442)
Supplement: S1 Data — (ZIP) [file pone.0125442.s007.zip › DataCode/DataCode/result/uclGSEA/Jane12CM7w.xls]

NAME	GS<br> follow link to MSigDB	GS DETAILS	SIZE	ES	NES	NOM p-val	FDR q-val	FWER p-val	RANK AT MAX	LEADING EDGE
MUSCLE_CONTRACTION(GO-0006936)	MUSCLE_CONTRACTION(GO-0006936)	Details ...	131	0.8640085	2.1322355	0.0	0.0	0.0	916	tags=37%, list=4%, signal=39%
BLOOD_CIRCULATION(GO-0008015)	BLOOD_CIRCULATION(GO-0008015)	Details ...	103	0.8956402	2.1234734	0.0	0.0	0.0	962	tags=27%, list=5%, signal=28%
MUSCLE_STRUCTURE_DEVELOPMENT(GO-0061061)	MUSCLE_STRUCTURE_DEVELOPMENT(GO-0061061)	Details ...	140	0.85265297	2.111577	0.0	0.0	0.0	1088	tags=37%, list=5%, signal=39%
MUSCLE_ORGAN_DEVELOPMENT(GO-0007517)	MUSCLE_ORGAN_DEVELOPMENT(GO-0007517)	Details ...	101	0.89245445	2.1088626	0.0	0.0	0.0	990	tags=37%, list=5%, signal=38%
MUSCLE_TISSUE_DEVELOPMENT(GO-0060537)	MUSCLE_TISSUE_DEVELOPMENT(GO-0060537)	Details ...	84	0.89667386	2.0905032	0.0	0.0	0.0	877	tags=39%, list=4%, signal=41%
ACTIN-MYOSIN_FILAMENT_SLIDING(GO-0033275)	ACTIN-MYOSIN_FILAMENT_SLIDING(GO-0033275)	Details ...	35	0.94788533	2.018255	0.0	0.0	0.0	281	tags=57%, list=1%, signal=58%
CELL_ADHESION(GO-0007155)	CELL_ADHESION(GO-0007155)	Details ...	149	0.79889774	2.0026677	0.0	0.0	0.0	1217	tags=27%, list=6%, signal=28%
TISSUE_DEVELOPMENT(GO-0009888)	TISSUE_DEVELOPMENT(GO-0009888)	Details ...	242	0.75653255	1.9988642	0.0	0.0	0.0	1144	tags=29%, list=6%, signal=30%
MUSCLE_FILAMENT_SLIDING(GO-0030049)	MUSCLE_FILAMENT_SLIDING(GO-0030049)	Details ...	35	0.94788533	1.9934916	0.0	0.0	0.0	281	tags=57%, list=1%, signal=58%
ACTIN_FILAMENT-BASED_PROCESS(GO-0030029)	ACTIN_FILAMENT-BASED_PROCESS(GO-0030029)	Details ...	92	0.84620094	1.9839375	0.0	0.0	0.0	872	tags=37%, list=4%, signal=38%
MUSCLE_CELL_DIFFERENTIATION(GO-0042692)	MUSCLE_CELL_DIFFERENTIATION(GO-0042692)	Details ...	75	0.85102326	1.9723351	0.0	0.0	0.0	1088	tags=37%, list=5%, signal=39%
ACTIN_FILAMENT-BASED_MOVEMENT(GO-0030048)	ACTIN_FILAMENT-BASED_MOVEMENT(GO-0030048)	Details ...	38	0.93161756	1.9713283	0.0	0.0	0.0	281	tags=53%, list=1%, signal=53%
REGULATION_OF_BLOOD_PRESSURE(GO-0008217)	REGULATION_OF_BLOOD_PRESSURE(GO-0008217)	Details ...	55	0.890035	1.9610654	0.0	0.0	0.0	905	tags=18%, list=4%, signal=19%
CARDIAC_MUSCLE_TISSUE_DEVELOPMENT(GO-0048738)	CARDIAC_MUSCLE_TISSUE_DEVELOPMENT(GO-0048738)	Details ...	46	0.9150236	1.9354101	0.0	1.4130435E-4	0.001	833	tags=50%, list=4%, signal=52%
HEART_MORPHOGENESIS(GO-0003007)	HEART_MORPHOGENESIS(GO-0003007)	Details ...	73	0.84958774	1.933257	0.0	1.3188407E-4	0.001	310	tags=23%, list=2%, signal=24%
CELL_ACTIVATION(GO-0001775)	CELL_ACTIVATION(GO-0001775)	Details ...	203	0.7343302	1.9177982	0.0	2.5460348E-4	0.002	749	tags=15%, list=4%, signal=16%
PLATELET_ACTIVATION(GO-0030168)	PLATELET_ACTIVATION(GO-0030168)	Details ...	137	0.7790836	1.9170892	0.0	2.3962681E-4	0.002	731	tags=20%, list=4%, signal=20%
ORGAN_MORPHOGENESIS(GO-0009887)	ORGAN_MORPHOGENESIS(GO-0009887)	Details ...	167	0.7567583	1.9145249	0.0	4.367004E-4	0.004	1394	tags=33%, list=7%, signal=35%
REGULATION_OF_HEART_CONTRACTION(GO-0008016)	REGULATION_OF_HEART_CONTRACTION(GO-0008016)	Details ...	40	0.92355126	1.9124453	0.0	4.1371616E-4	0.004	658	tags=40%, list=3%, signal=41%
CARDIAC_MUSCLE_TISSUE_MORPHOGENESIS(GO-0055008)	CARDIAC_MUSCLE_TISSUE_MORPHOGENESIS(GO-0055008)	Details ...	27	0.95239955	1.9026613	0.0	5.996665E-4	0.006	163	tags=44%, list=1%, signal=45%
MUSCLE_ORGAN_MORPHOGENESIS(GO-0048644)	MUSCLE_ORGAN_MORPHOGENESIS(GO-0048644)		29	0.9473792	1.8975215	0.0	6.732433E-4	0.007	163	tags=41%, list=1%, signal=42%
CELLULAR_COMPONENT_MOVEMENT(GO-0006928)	CELLULAR_COMPONENT_MOVEMENT(GO-0006928)		275	0.7104644	1.8950636	0.0	6.426414E-4	0.007	1156	tags=25%, list=6%, signal=27%
CELL-SUBSTRATE_ADHESION(GO-0031589)	CELL-SUBSTRATE_ADHESION(GO-0031589)		35	0.90402824	1.8868974	0.0	7.058046E-4	0.008	830	tags=40%, list=4%, signal=42%
REGULATION_OF_MUSCLE_CONTRACTION(GO-0006937)	REGULATION_OF_MUSCLE_CONTRACTION(GO-0006937)		39	0.911376	1.8777635	0.0	0.0010865849	0.013	658	tags=38%, list=3%, signal=40%
CELL-MATRIX_ADHESION(GO-0007160)	CELL-MATRIX_ADHESION(GO-0007160)		27	0.90095407	1.8570127	0.0027322404	0.0023357999	0.029	1080	tags=41%, list=5%, signal=43%
EXOCYTOSIS(GO-0006887)	EXOCYTOSIS(GO-0006887)		77	0.8119702	1.8517866	0.0	0.0028637315	0.037	731	tags=26%, list=4%, signal=27%
EXTRACELLULAR_MATRIX_ORGANIZATION(GO-0030198)	EXTRACELLULAR_MATRIX_ORGANIZATION(GO-0030198)		31	0.89207554	1.8512526	0.0028248588	0.002828093	0.038	878	tags=42%, list=4%, signal=44%
NEGATIVE_REGULATION_OF_IMMUNE_SYSTEM_PROCESS(GO-0002683)	NEGATIVE_REGULATION_OF_IMMUNE_SYSTEM_PROCESS(GO-0002683)		55	0.84259796	1.8472501	0.0	0.0028676302	0.039	978	tags=24%, list=5%, signal=25%
MUSCLE_TISSUE_MORPHOGENESIS(GO-0060415)	MUSCLE_TISSUE_MORPHOGENESIS(GO-0060415)		29	0.9473792	1.846175	0.0	0.0027687466	0.039	163	tags=41%, list=1%, signal=42%
ACTIN_CYTOSKELETON_ORGANIZATION(GO-0030036)	ACTIN_CYTOSKELETON_ORGANIZATION(GO-0030036)		62	0.82146007	1.8457454	0.0	0.0026764548	0.039	872	tags=32%, list=4%, signal=34%
MUSCLE_CELL_DEVELOPMENT(GO-0055001)	MUSCLE_CELL_DEVELOPMENT(GO-0055001)		36	0.9022004	1.844602	0.0	0.0028594863	0.043	990	tags=47%, list=5%, signal=50%
CARDIAC_VENTRICLE_MORPHOGENESIS(GO-0003208)	CARDIAC_VENTRICLE_MORPHOGENESIS(GO-0003208)		32	0.88859344	1.8437057	0.0	0.0027701273	0.043	310	tags=41%, list=2%, signal=41%
STRIATED_MUSCLE_CONTRACTION(GO-0006941)	STRIATED_MUSCLE_CONTRACTION(GO-0006941)		27	0.93507564	1.8411967	0.0	0.0030442157	0.048	829	tags=56%, list=4%, signal=58%
CALCIUM_ION_TRANSPORT(GO-0006816)	CALCIUM_ION_TRANSPORT(GO-0006816)		46	0.83434075	1.8394651	0.0	0.0031271942	0.051	623	tags=13%, list=3%, signal=13%
ANATOMICAL_STRUCTURE_MORPHOGENESIS(GO-0009653)	ANATOMICAL_STRUCTURE_MORPHOGENESIS(GO-0009653)		436	0.6460879	1.8284987	0.0	0.004527895	0.076	1411	tags=27%, list=7%, signal=29%
WOUND_HEALING(GO-0042060)	WOUND_HEALING(GO-0042060)		297	0.66811985	1.8256886	0.0	0.004844034	0.081	1147	tags=22%, list=6%, signal=23%
REGULATION_OF_STRIATED_MUSCLE_CONTRACTION(GO-0006942)	REGULATION_OF_STRIATED_MUSCLE_CONTRACTION(GO-0006942)		19	0.93770075	1.8218846	0.0	0.0048674294	0.083	658	tags=37%, list=3%, signal=38%
SECRETION_BY_CELL(GO-0032940)	SECRETION_BY_CELL(GO-0032940)		114	0.75126714	1.820634	0.0	0.0049546664	0.087	878	tags=20%, list=4%, signal=21%
CELL_DEVELOPMENT(GO-0048468)	CELL_DEVELOPMENT(GO-0048468)		279	0.6820595	1.8200452	0.0	0.004927084	0.089	1225	tags=25%, list=6%, signal=26%
PLATELET_DEGRANULATION(GO-0002576)	PLATELET_DEGRANULATION(GO-0002576)		64	0.8237451	1.8177959	0.0	0.005349669	0.097	731	tags=31%, list=4%, signal=32%
HEART_DEVELOPMENT(GO-0007507)	HEART_DEVELOPMENT(GO-0007507)		126	0.74713165	1.8124322	0.0	0.0064083817	0.118	1072	tags=31%, list=5%, signal=32%
EXTRACELLULAR_STRUCTURE_ORGANIZATION(GO-0043062)	EXTRACELLULAR_STRUCTURE_ORGANIZATION(GO-0043062)		31	0.89207554	1.8091699	0.0	0.0069769938	0.13	878	tags=42%, list=4%, signal=44%
VENTRICULAR_CARDIAC_MUSCLE_TISSUE_MORPHOGENESIS(GO-0055010)	VENTRICULAR_CARDIAC_MUSCLE_TISSUE_MORPHOGENESIS(GO-0055010)		20	0.9444451	1.8052368	0.0	0.0075664176	0.143	163	tags=45%, list=1%, signal=45%
RESPONSE_TO_WOUNDING(GO-0009611)	RESPONSE_TO_WOUNDING(GO-0009611)		431	0.6455505	1.8044927	0.0	0.0073944535	0.143	1156	tags=17%, list=6%, signal=18%
ANATOMICAL_STRUCTURE_FORMATION_INVOLVED_IN_MORPHOGENESIS(GO-0048646)	ANATOMICAL_STRUCTURE_FORMATION_INVOLVED_IN_MORPHOGENESIS(GO-0048646)		134	0.71960884	1.7995548	0.0	0.008336636	0.166	1156	tags=29%, list=6%, signal=31%
BLOOD_COAGULATION(GO-0007596)	BLOOD_COAGULATION(GO-0007596)		267	0.671481	1.797001	0.0	0.009056018	0.183	1147	tags=21%, list=6%, signal=22%
CELL_DIFFERENTIATION(GO-0030154)	CELL_DIFFERENTIATION(GO-0030154)		489	0.633124	1.7962775	0.0	0.00900005	0.186	1147	tags=20%, list=6%, signal=21%
MYOFIBRIL_ASSEMBLY(GO-0030239)	MYOFIBRIL_ASSEMBLY(GO-0030239)		18	0.9380672	1.790372	0.0	0.01044305	0.217	833	tags=67%, list=4%, signal=69%
CARDIAC_CELL_DIFFERENTIATION(GO-0035051)	CARDIAC_CELL_DIFFERENTIATION(GO-0035051)		32	0.8694395	1.788698	0.0	0.010394	0.219	1042	tags=53%, list=5%, signal=56%
BLOOD_VESSEL_DEVELOPMENT(GO-0001568)	BLOOD_VESSEL_DEVELOPMENT(GO-0001568)		103	0.7370245	1.7859105	0.0	0.01082279	0.231	1156	tags=35%, list=6%, signal=37%
HEMOSTASIS(GO-0007599)	HEMOSTASIS(GO-0007599)		268	0.67137337	1.7841576	0.0	0.010971429	0.237	1147	tags=21%, list=6%, signal=22%
HEART_CONTRACTION(GO-0060047)	HEART_CONTRACTION(GO-0060047)		16	0.96774834	1.7833825	0.0	0.010993201	0.242	163	tags=56%, list=1%, signal=57%
VASCULATURE_DEVELOPMENT(GO-0001944)	VASCULATURE_DEVELOPMENT(GO-0001944)		108	0.73380697	1.781771	0.0033898305	0.011310013	0.251	1156	tags=35%, list=6%, signal=37%
EPIDERMIS_DEVELOPMENT(GO-0008544)	EPIDERMIS_DEVELOPMENT(GO-0008544)		45	0.8165144	1.7731249	0.0	0.013657346	0.301	396	tags=31%, list=2%, signal=32%
CELLULAR_DEFENSE_RESPONSE(GO-0006968)	CELLULAR_DEFENSE_RESPONSE(GO-0006968)		24	0.91895723	1.7701445	0.0	0.014612403	0.323	216	tags=13%, list=1%, signal=13%
GLOMERULUS_DEVELOPMENT(GO-0032835)	GLOMERULUS_DEVELOPMENT(GO-0032835)		18	0.936707	1.7678224	0.0	0.01532258	0.337	952	tags=44%, list=5%, signal=47%
RESPONSE_TO_CALCIUM_ION(GO-0051592)	RESPONSE_TO_CALCIUM_ION(GO-0051592)		30	0.87938374	1.7675087	0.0	0.015053763	0.337	623	tags=40%, list=3%, signal=41%
NEGATIVE_REGULATION_OF_ANGIOGENESIS(GO-0016525)	NEGATIVE_REGULATION_OF_ANGIOGENESIS(GO-0016525)		27	0.87206674	1.7632248	0.0	0.016344681	0.368	1431	tags=33%, list=7%, signal=36%
CARDIAC_MUSCLE_CELL_DIFFERENTIATION(GO-0055007)	CARDIAC_MUSCLE_CELL_DIFFERENTIATION(GO-0055007)		20	0.9353446	1.7631834	0.0028011205	0.016137103	0.37	990	tags=65%, list=5%, signal=68%
VISUAL_PERCEPTION(GO-0007601)	VISUAL_PERCEPTION(GO-0007601)		39	0.8263278	1.762306	0.0057306592	0.016209267	0.376	790	tags=15%, list=4%, signal=16%
SKELETAL_MUSCLE_TISSUE_DEVELOPMENT(GO-0007519)	SKELETAL_MUSCLE_TISSUE_DEVELOPMENT(GO-0007519)		34	0.86873406	1.7577773	0.0028571428	0.017753081	0.408	397	tags=26%, list=2%, signal=27%
VESICLE-MEDIATED_TRANSPORT(GO-0016192)	VESICLE-MEDIATED_TRANSPORT(GO-0016192)		163	0.6989256	1.7541634	0.0	0.018938744	0.436	731	tags=18%, list=4%, signal=19%
NEGATIVE_REGULATION_OF_IMMUNE_RESPONSE(GO-0050777)	NEGATIVE_REGULATION_OF_IMMUNE_RESPONSE(GO-0050777)		16	0.94998616	1.7464894	0.0	0.02125983	0.481	265	tags=19%, list=1%, signal=19%
SENSORY_PERCEPTION_OF_LIGHT_STIMULUS(GO-0050953)	SENSORY_PERCEPTION_OF_LIGHT_STIMULUS(GO-0050953)		39	0.8263278	1.7447312	0.0	0.021674266	0.492	790	tags=15%, list=4%, signal=16%
REGULATION_OF_ENDOTHELIAL_CELL_PROLIFERATION(GO-0001936)	REGULATION_OF_ENDOTHELIAL_CELL_PROLIFERATION(GO-0001936)		42	0.8028546	1.7412239	0.0029325513	0.023122953	0.519	1431	tags=43%, list=7%, signal=46%
ACTOMYOSIN_STRUCTURE_ORGANIZATION(GO-0031032)	ACTOMYOSIN_STRUCTURE_ORGANIZATION(GO-0031032)		18	0.9380672	1.7375841	0.0	0.024507679	0.547	833	tags=67%, list=4%, signal=69%
POSITIVE_REGULATION_OF_T_CELL_PROLIFERATION(GO-0042102)	POSITIVE_REGULATION_OF_T_CELL_PROLIFERATION(GO-0042102)		26	0.8498065	1.7339725	0.003021148	0.025897836	0.581	767	tags=12%, list=4%, signal=12%
NEGATIVE_REGULATION_OF_LIPID_TRANSPORT(GO-0032369)	NEGATIVE_REGULATION_OF_LIPID_TRANSPORT(GO-0032369)		17	0.9007562	1.7244326	0.0053908355	0.031019196	0.664	288	tags=18%, list=1%, signal=18%
RESPONSE_TO_GLUCOCORTICOID_STIMULUS(GO-0051384)	RESPONSE_TO_GLUCOCORTICOID_STIMULUS(GO-0051384)		15	0.9419143	1.7211906	0.0	0.03256753	0.692	371	tags=33%, list=2%, signal=34%
REGULATION_OF_CELL_MIGRATION(GO-0030334)	REGULATION_OF_CELL_MIGRATION(GO-0030334)		159	0.6729468	1.7177804	0.0	0.03440817	0.712	1908	tags=33%, list=9%, signal=36%
POSITIVE_REGULATION_OF_LOCOMOTION(GO-0040017)	POSITIVE_REGULATION_OF_LOCOMOTION(GO-0040017)		113	0.7097265	1.7164505	0.0	0.03460015	0.721	1673	tags=28%, list=8%, signal=31%
CATION_TRANSPORT(GO-0006812)	CATION_TRANSPORT(GO-0006812)		136	0.6895968	1.7117537	0.0	0.037380703	0.754	1927	tags=24%, list=9%, signal=27%
CYTOSKELETON_ORGANIZATION(GO-0007010)	CYTOSKELETON_ORGANIZATION(GO-0007010)		110	0.7240071	1.7107948	0.0	0.037507124	0.76	990	tags=25%, list=5%, signal=26%
ACTIN_FILAMENT_ORGANIZATION(GO-0007015)	ACTIN_FILAMENT_ORGANIZATION(GO-0007015)		21	0.8636069	1.7072421	0.017492712	0.039263763	0.783	1111	tags=38%, list=5%, signal=40%
ATP_METABOLIC_PROCESS(GO-0046034)	ATP_METABOLIC_PROCESS(GO-0046034)		40	0.78179127	1.700591	0.018404908	0.04388933	0.824	1111	tags=35%, list=5%, signal=37%
CALCIUM_ION_TRANSMEMBRANE_TRANSPORT(GO-0070588)	CALCIUM_ION_TRANSMEMBRANE_TRANSPORT(GO-0070588)		17	0.90497696	1.692101	0.008403362	0.04880031	0.858	623	tags=24%, list=3%, signal=24%
REGULATION_OF_BEHAVIOR(GO-0050795)	REGULATION_OF_BEHAVIOR(GO-0050795)		54	0.7675957	1.6892259	0.005540166	0.050581623	0.873	1468	tags=31%, list=7%, signal=34%
REGULATION_OF_STRIATED_MUSCLE_CELL_DIFFERENTIATION(GO-0051153)	REGULATION_OF_STRIATED_MUSCLE_CELL_DIFFERENTIATION(GO-0051153)		27	0.8412083	1.6761858	0.016997168	0.061077345	0.915	1291	tags=44%, list=6%, signal=47%
REGULATION_OF_SMOOTH_MUSCLE_CELL_MIGRATION(GO-0014910)	REGULATION_OF_SMOOTH_MUSCLE_CELL_MIGRATION(GO-0014910)		16	0.91577727	1.6707692	0.00795756	0.06534559	0.938	1311	tags=50%, list=6%, signal=53%
PURINE_NUCLEOTIDE_CATABOLIC_PROCESS(GO-0006195)	PURINE_NUCLEOTIDE_CATABOLIC_PROCESS(GO-0006195)		74	0.7197398	1.6661186	0.00931677	0.06897727	0.945	522	tags=15%, list=3%, signal=15%
POSITIVE_REGULATION_OF_CELL_MIGRATION(GO-0030335)	POSITIVE_REGULATION_OF_CELL_MIGRATION(GO-0030335)		108	0.6962787	1.66481	0.0	0.06929399	0.948	1827	tags=30%, list=9%, signal=32%
ATP_CATABOLIC_PROCESS(GO-0006200)	ATP_CATABOLIC_PROCESS(GO-0006200)		32	0.8052468	1.66473	0.005319149	0.06851907	0.948	487	tags=22%, list=2%, signal=22%
LEUKOCYTE_MIGRATION(GO-0050900)	LEUKOCYTE_MIGRATION(GO-0050900)		106	0.6959672	1.6633643	0.0	0.068725	0.95	1225	tags=23%, list=6%, signal=24%
MUSCLE_FIBER_DEVELOPMENT(GO-0048747)	MUSCLE_FIBER_DEVELOPMENT(GO-0048747)		16	0.9118272	1.6625355	0.0057803467	0.068668045	0.952	477	tags=38%, list=2%, signal=38%
REGULATION_OF_CELL_MOTILITY(GO-2000145)	REGULATION_OF_CELL_MOTILITY(GO-2000145)		171	0.6601654	1.6577718	0.0	0.07224749	0.963	1908	tags=32%, list=9%, signal=35%
TRANSMEMBRANE_TRANSPORT(GO-0055085)	TRANSMEMBRANE_TRANSPORT(GO-0055085)		188	0.64839363	1.6566981	0.0	0.07238015	0.963	1409	tags=21%, list=7%, signal=22%
POSITIVE_REGULATION_OF_CHEMOTAXIS(GO-0050921)	POSITIVE_REGULATION_OF_CHEMOTAXIS(GO-0050921)		37	0.79960334	1.6547966	0.00887574	0.07368268	0.965	1468	tags=35%, list=7%, signal=38%
REGULATION_OF_SYSTEMIC_ARTERIAL_BLOOD_PRESSURE(GO-0003073)	REGULATION_OF_SYSTEMIC_ARTERIAL_BLOOD_PRESSURE(GO-0003073)		26	0.8152996	1.6525388	0.01907357	0.074946426	0.968	1714	tags=35%, list=8%, signal=38%
ION_TRANSMEMBRANE_TRANSPORT(GO-0034220)	ION_TRANSMEMBRANE_TRANSPORT(GO-0034220)		76	0.7315571	1.6517564	0.0030959751	0.07477917	0.97	1144	tags=21%, list=6%, signal=22%
PROTEIN_LOCALIZATION_TO_NUCLEUS(GO-0034504)	PROTEIN_LOCALIZATION_TO_NUCLEUS(GO-0034504)		33	0.814366	1.6454967	0.024657534	0.0800141	0.977	1869	tags=45%, list=9%, signal=50%
GLUCOSE_TRANSPORT(GO-0015758)	GLUCOSE_TRANSPORT(GO-0015758)		15	0.8847743	1.6404687	0.018181818	0.083732374	0.984	447	tags=27%, list=2%, signal=27%
POSITIVE_REGULATION_OF_CELL_MOTILITY(GO-2000147)	POSITIVE_REGULATION_OF_CELL_MOTILITY(GO-2000147)		111	0.6911838	1.6360277	0.0	0.0878757	0.99	1827	tags=29%, list=9%, signal=31%
REGULATION_OF_CALCIUM_ION_TRANSPORT(GO-0051924)	REGULATION_OF_CALCIUM_ION_TRANSPORT(GO-0051924)		52	0.75094354	1.6338481	0.006024096	0.08914172	0.99	1089	tags=21%, list=5%, signal=22%
INTERFERON-GAMMA-MEDIATED_SIGNALING_PATHWAY(GO-0060333)	INTERFERON-GAMMA-MEDIATED_SIGNALING_PATHWAY(GO-0060333)		36	0.7914484	1.630701	0.01179941	0.091308005	0.99	1400	tags=36%, list=7%, signal=39%
REGULATION_OF_INFLAMMATORY_RESPONSE(GO-0050727)	REGULATION_OF_INFLAMMATORY_RESPONSE(GO-0050727)		52	0.7649392	1.6243305	0.022151899	0.09691002	0.992	1371	tags=15%, list=7%, signal=16%
PHAGOCYTOSIS(GO-0006909)	PHAGOCYTOSIS(GO-0006909)		17	0.8631009	1.6217293	0.01396648	0.0989981	0.993	1008	tags=29%, list=5%, signal=31%
PROTEIN_IMPORT_INTO_NUCLEUS(GO-0006606)	PROTEIN_IMPORT_INTO_NUCLEUS(GO-0006606)		21	0.8344637	1.6203732	0.026627218	0.099585965	0.993	1869	tags=48%, list=9%, signal=52%
ION_TRANSPORT(GO-0006811)	ION_TRANSPORT(GO-0006811)		207	0.6198133	1.6186168	0.0	0.10102568	0.993	1468	tags=19%, list=7%, signal=20%
INTEGRIN-MEDIATED_SIGNALING_PATHWAY(GO-0007229)	INTEGRIN-MEDIATED_SIGNALING_PATHWAY(GO-0007229)		15	0.8804274	1.6173248	0.015037594	0.101612814	0.994	799	tags=20%, list=4%, signal=21%
REGULATION_OF_CHEMOTAXIS(GO-0050920)	REGULATION_OF_CHEMOTAXIS(GO-0050920)		46	0.7655659	1.6152283	0.016713092	0.102884725	0.994	1468	tags=35%, list=7%, signal=37%
NUCLEOSIDE_TRIPHOSPHATE_CATABOLIC_PROCESS(GO-0009143)	NUCLEOSIDE_TRIPHOSPHATE_CATABOLIC_PROCESS(GO-0009143)		62	0.7180058	1.6129626	0.024922118	0.10457223	0.994	522	tags=16%, list=3%, signal=17%
REGULATION_OF_BLOOD_COAGULATION(GO-0030193)	REGULATION_OF_BLOOD_COAGULATION(GO-0030193)		39	0.7508408	1.6084335	0.033898305	0.108717024	0.994	1311	tags=18%, list=6%, signal=19%
HEXOSE_TRANSPORT(GO-0008645)	HEXOSE_TRANSPORT(GO-0008645)		15	0.8847743	1.6065862	0.028011205	0.109665714	0.994	447	tags=27%, list=2%, signal=27%
POSITIVE_REGULATION_OF_LEUKOCYTE_MIGRATION(GO-0002687)	POSITIVE_REGULATION_OF_LEUKOCYTE_MIGRATION(GO-0002687)		34	0.76630455	1.6062989	0.024861878	0.10888187	0.994	1908	tags=32%, list=9%, signal=36%
LEUKOCYTE_CELL-CELL_ADHESION(GO-0007159)	LEUKOCYTE_CELL-CELL_ADHESION(GO-0007159)		19	0.8459375	1.6021509	0.01977401	0.11285684	0.995	2609	tags=53%, list=13%, signal=60%
REGULATION_OF_FATTY_ACID_OXIDATION(GO-0046320)	REGULATION_OF_FATTY_ACID_OXIDATION(GO-0046320)		23	0.80933446	1.6000124	0.036458332	0.114401	0.995	2533	tags=65%, list=12%, signal=74%
AEROBIC_RESPIRATION(GO-0009060)	AEROBIC_RESPIRATION(GO-0009060)		28	0.77735555	1.5965216	0.016806724	0.117340654	0.996	933	tags=36%, list=5%, signal=37%
TYPE_I_INTERFERON-MEDIATED_SIGNALING_PATHWAY(GO-0060337)	TYPE_I_INTERFERON-MEDIATED_SIGNALING_PATHWAY(GO-0060337)		22	0.83103395	1.5962378	0.02247191	0.116620615	0.996	1837	tags=36%, list=9%, signal=40%
REGULATION_OF_CELL_ADHESION(GO-0030155)	REGULATION_OF_CELL_ADHESION(GO-0030155)		95	0.66873723	1.5956111	0.007168459	0.11621739	0.996	1883	tags=34%, list=9%, signal=37%
POSITIVE_REGULATION_OF_LEUKOCYTE_CHEMOTAXIS(GO-0002690)	POSITIVE_REGULATION_OF_LEUKOCYTE_CHEMOTAXIS(GO-0002690)		31	0.7775422	1.5927138	0.020348838	0.118336275	0.996	1468	tags=29%, list=7%, signal=31%
POSITIVE_REGULATION_OF_ADENYLATE_CYCLASE_ACTIVITY(GO-0045762)	POSITIVE_REGULATION_OF_ADENYLATE_CYCLASE_ACTIVITY(GO-0045762)		22	0.81109744	1.5923626	0.030555556	0.117612556	0.997	920	tags=18%, list=5%, signal=19%
JAK-STAT_CASCADE(GO-0007259)	JAK-STAT_CASCADE(GO-0007259)		36	0.74563557	1.5838425	0.025787966	0.12634496	0.999	2291	tags=33%, list=11%, signal=37%
HUMORAL_IMMUNE_RESPONSE(GO-0006959)	HUMORAL_IMMUNE_RESPONSE(GO-0006959)		30	0.7842986	1.5837634	0.036363635	0.12535039	0.999	965	tags=17%, list=5%, signal=17%
TRICARBOXYLIC_ACID_CYCLE(GO-0006099)	TRICARBOXYLIC_ACID_CYCLE(GO-0006099)		19	0.8361225	1.5808524	0.034285713	0.12768678	0.999	933	tags=47%, list=5%, signal=50%
POSITIVE_REGULATION_OF_PROTEIN_KINASE_B_SIGNALING_CASCADE(GO-0051897)	POSITIVE_REGULATION_OF_PROTEIN_KINASE_B_SIGNALING_CASCADE(GO-0051897)		27	0.7915066	1.5804551	0.02739726	0.12699708	0.999	1468	tags=33%, list=7%, signal=36%
REGULATION_OF_SMALL_GTPASE_MEDIATED_SIGNAL_TRANSDUCTION(GO-0051056)	REGULATION_OF_SMALL_GTPASE_MEDIATED_SIGNAL_TRANSDUCTION(GO-0051056)		66	0.6970135	1.5778346	0.011869436	0.12899408	0.999	1468	tags=24%, list=7%, signal=26%
KIDNEY_DEVELOPMENT(GO-0001822)	KIDNEY_DEVELOPMENT(GO-0001822)		53	0.7163066	1.5771539	0.02017291	0.12853973	0.999	1317	tags=26%, list=6%, signal=28%
REGULATION_OF_CELL_SHAPE(GO-0008360)	REGULATION_OF_CELL_SHAPE(GO-0008360)		16	0.85191476	1.5759143	0.034852546	0.12893562	0.999	1111	tags=31%, list=5%, signal=33%
CELL_MIGRATION(GO-0016477)	CELL_MIGRATION(GO-0016477)		183	0.60519314	1.5755869	0.003690037	0.12820727	0.999	1156	tags=23%, list=6%, signal=24%
CELL_PROJECTION_ORGANIZATION(GO-0030030)	CELL_PROJECTION_ORGANIZATION(GO-0030030)		185	0.6164233	1.5747358	0.0	0.12825842	0.999	1468	tags=30%, list=7%, signal=32%
SENSORY_PERCEPTION(GO-0007600)	SENSORY_PERCEPTION(GO-0007600)		69	0.69009036	1.5730876	0.01875	0.12928076	0.999	1394	tags=14%, list=7%, signal=16%
CELL_MOTILITY(GO-0048870)	CELL_MOTILITY(GO-0048870)		191	0.60173416	1.5704687	0.0	0.13111834	0.999	1156	tags=22%, list=6%, signal=23%
POSITIVE_REGULATION_OF_CELLULAR_COMPONENT_MOVEMENT(GO-0051272)	POSITIVE_REGULATION_OF_CELLULAR_COMPONENT_MOVEMENT(GO-0051272)		116	0.6486976	1.5700648	0.0063897762	0.1304923	0.999	1827	tags=28%, list=9%, signal=30%
REGULATION_OF_ION_HOMEOSTASIS(GO-2000021)	REGULATION_OF_ION_HOMEOSTASIS(GO-2000021)		40	0.73949254	1.5691546	0.027607363	0.1306688	0.999	623	tags=15%, list=3%, signal=15%
NUCLEOTIDE_METABOLIC_PROCESS(GO-0009117)	NUCLEOTIDE_METABOLIC_PROCESS(GO-0009117)		129	0.62905675	1.5684414	0.00591716	0.13046858	0.999	551	tags=13%, list=3%, signal=13%
ACETYL-COA_METABOLIC_PROCESS(GO-0006084)	ACETYL-COA_METABOLIC_PROCESS(GO-0006084)		23	0.80168664	1.5670558	0.04481793	0.13088028	0.999	933	tags=39%, list=5%, signal=41%
RESPONSE_TO_TYPE_I_INTERFERON(GO-0034340)	RESPONSE_TO_TYPE_I_INTERFERON(GO-0034340)		23	0.82241356	1.5668435	0.014005602	0.1301342	0.999	1837	tags=35%, list=9%, signal=38%
CELL_MORPHOGENESIS_INVOLVED_IN_DIFFERENTIATION(GO-0000904)	CELL_MORPHOGENESIS_INVOLVED_IN_DIFFERENTIATION(GO-0000904)		171	0.60952824	1.5595951	0.003164557	0.13831258	1.0	1225	tags=27%, list=6%, signal=28%
CELL_MORPHOGENESIS(GO-0000902)	CELL_MORPHOGENESIS(GO-0000902)		194	0.60211146	1.5549643	0.0	0.14267212	1.0	1225	tags=24%, list=6%, signal=26%
POSITIVE_REGULATION_OF_CYTOKINE_BIOSYNTHETIC_PROCESS(GO-0042108)	POSITIVE_REGULATION_OF_CYTOKINE_BIOSYNTHETIC_PROCESS(GO-0042108)		27	0.77718955	1.5507797	0.04761905	0.14701879	1.0	31	tags=4%, list=0%, signal=4%
POTASSIUM_ION_TRANSPORT(GO-0006813)	POTASSIUM_ION_TRANSPORT(GO-0006813)		24	0.7781798	1.5505906	0.06575342	0.14600094	1.0	2706	tags=42%, list=13%, signal=48%
NEGATIVE_REGULATION_OF_T_CELL_ACTIVATION(GO-0050868)	NEGATIVE_REGULATION_OF_T_CELL_ACTIVATION(GO-0050868)		19	0.82741845	1.5480151	0.04178273	0.14814605	1.0	216	tags=11%, list=1%, signal=11%
ACTIVATION_OF_ADENYLATE_CYCLASE_ACTIVITY(GO-0007190)	ACTIVATION_OF_ADENYLATE_CYCLASE_ACTIVITY(GO-0007190)		20	0.80013293	1.5471137	0.029069768	0.14804861	1.0	920	tags=15%, list=5%, signal=16%
REGULATION_OF_CYTOKINE_BIOSYNTHETIC_PROCESS(GO-0042035)	REGULATION_OF_CYTOKINE_BIOSYNTHETIC_PROCESS(GO-0042035)		40	0.73356724	1.5436412	0.023809524	0.15128818	1.0	2447	tags=18%, list=12%, signal=20%
REGULATION_OF_IMMUNE_SYSTEM_PROCESS(GO-0002682)	REGULATION_OF_IMMUNE_SYSTEM_PROCESS(GO-0002682)		341	0.55933994	1.5428867	0.003984064	0.15095304	1.0	1837	tags=17%, list=9%, signal=19%
TELENCEPHALON_DEVELOPMENT(GO-0021537)	TELENCEPHALON_DEVELOPMENT(GO-0021537)		28	0.75933	1.5400027	0.033707865	0.15351443	1.0	2098	tags=46%, list=10%, signal=52%
CHEMOTAXIS(GO-0006935)	CHEMOTAXIS(GO-0006935)		226	0.5865114	1.5381104	0.0	0.15458746	1.0	1411	tags=24%, list=7%, signal=25%
RENAL_SYSTEM_DEVELOPMENT(GO-0072001)	RENAL_SYSTEM_DEVELOPMENT(GO-0072001)		57	0.69868	1.5379435	0.033333335	0.15368278	1.0	1317	tags=25%, list=6%, signal=26%
GENERATION_OF_PRECURSOR_METABOLITES_AND_ENERGY(GO-0006091)	GENERATION_OF_PRECURSOR_METABOLITES_AND_ENERGY(GO-0006091)		196	0.5887093	1.537848	0.003690037	0.15268967	1.0	1811	tags=29%, list=9%, signal=32%
POSITIVE_REGULATION_OF_LYMPHOCYTE_PROLIFERATION(GO-0050671)	POSITIVE_REGULATION_OF_LYMPHOCYTE_PROLIFERATION(GO-0050671)		39	0.7145765	1.535097	0.06371191	0.15514098	1.0	1266	tags=13%, list=6%, signal=14%
CELL_PROJECTION_ASSEMBLY(GO-0030031)	CELL_PROJECTION_ASSEMBLY(GO-0030031)		24	0.7727603	1.5318081	0.067708336	0.15767041	1.0	1468	tags=21%, list=7%, signal=22%
CYTOSOLIC_CALCIUM_ION_TRANSPORT(GO-0060401)	CYTOSOLIC_CALCIUM_ION_TRANSPORT(GO-0060401)		20	0.8081221	1.529949	0.040462427	0.15879029	1.0	67	tags=10%, list=0%, signal=10%
RESPONSE_TO_HORMONE_STIMULUS(GO-0009725)	RESPONSE_TO_HORMONE_STIMULUS(GO-0009725)		193	0.5865741	1.529748	0.003717472	0.15789011	1.0	1954	tags=29%, list=10%, signal=32%
NEURON_PROJECTION_DEVELOPMENT(GO-0031175)	NEURON_PROJECTION_DEVELOPMENT(GO-0031175)		153	0.59371364	1.5271367	0.0068728523	0.16031869	1.0	1411	tags=31%, list=7%, signal=33%
REGULATION_OF_SKELETAL_MUSCLE_FIBER_DEVELOPMENT(GO-0048742)	REGULATION_OF_SKELETAL_MUSCLE_FIBER_DEVELOPMENT(GO-0048742)		18	0.8174505	1.5265793	0.04494382	0.15975	1.0	1673	tags=50%, list=8%, signal=54%
CYTOKINE-MEDIATED_SIGNALING_PATHWAY(GO-0019221)	CYTOKINE-MEDIATED_SIGNALING_PATHWAY(GO-0019221)		107	0.6328059	1.5264559	0.011869436	0.1587237	1.0	1400	tags=21%, list=7%, signal=22%
POSITIVE_REGULATION_OF_CAMP_BIOSYNTHETIC_PROCESS(GO-0030819)	POSITIVE_REGULATION_OF_CAMP_BIOSYNTHETIC_PROCESS(GO-0030819)		32	0.7394445	1.5263436	0.037249282	0.15779394	1.0	920	tags=13%, list=5%, signal=13%
NEGATIVE_REGULATION_OF_CELLULAR_COMPONENT_MOVEMENT(GO-0051271)	NEGATIVE_REGULATION_OF_CELLULAR_COMPONENT_MOVEMENT(GO-0051271)		51	0.6909865	1.523461	0.04507042	0.15980674	1.0	1431	tags=33%, list=7%, signal=36%
NEURON_PROJECTION_MORPHOGENESIS(GO-0048812)	NEURON_PROJECTION_MORPHOGENESIS(GO-0048812)		146	0.6026014	1.5152177	0.0	0.16905358	1.0	1411	tags=32%, list=7%, signal=34%
REGULATION_OF_WOUND_HEALING(GO-0061041)	REGULATION_OF_WOUND_HEALING(GO-0061041)		49	0.70221484	1.5144649	0.026865672	0.16880237	1.0	1311	tags=20%, list=6%, signal=22%
POSITIVE_REGULATION_OF_CELL_DIFFERENTIATION(GO-0045597)	POSITIVE_REGULATION_OF_CELL_DIFFERENTIATION(GO-0045597)		155	0.59911984	1.5123594	0.017667845	0.1705024	1.0	1371	tags=21%, list=7%, signal=23%
REGULATION_OF_STRIATED_MUSCLE_TISSUE_DEVELOPMENT(GO-0016202)	REGULATION_OF_STRIATED_MUSCLE_TISSUE_DEVELOPMENT(GO-0016202)		32	0.72595835	1.507697	0.05970149	0.17546856	1.0	1350	tags=41%, list=7%, signal=43%
BLOOD_COAGULATION__INTRINSIC_PATHWAY(GO-0007597)	BLOOD_COAGULATION__INTRINSIC_PATHWAY(GO-0007597)		17	0.81958497	1.505951	0.065714285	0.176472	1.0	659	tags=12%, list=3%, signal=12%
POSITIVE_REGULATION_OF_INFLAMMATORY_RESPONSE(GO-0050729)	POSITIVE_REGULATION_OF_INFLAMMATORY_RESPONSE(GO-0050729)		23	0.78462607	1.5056281	0.047368422	0.17577446	1.0	2511	tags=35%, list=12%, signal=40%
AXONOGENESIS(GO-0007409)	AXONOGENESIS(GO-0007409)		139	0.5977767	1.5054867	0.010344828	0.17480724	1.0	1411	tags=31%, list=7%, signal=33%
POSITIVE_REGULATION_OF_LYASE_ACTIVITY(GO-0051349)	POSITIVE_REGULATION_OF_LYASE_ACTIVITY(GO-0051349)		25	0.7408556	1.5008566	0.06169666	0.17950788	1.0	920	tags=16%, list=5%, signal=17%
RESPONSE_TO_EXTERNAL_STIMULUS(GO-0009605)	RESPONSE_TO_EXTERNAL_STIMULUS(GO-0009605)		362	0.541378	1.4976693	0.003937008	0.18269648	1.0	1411	tags=19%, list=7%, signal=20%
DEFENSE_RESPONSE(GO-0006952)	DEFENSE_RESPONSE(GO-0006952)		342	0.54791075	1.4952062	0.008298756	0.18503012	1.0	1679	tags=15%, list=8%, signal=16%
POSITIVE_REGULATION_OF_ENDOTHELIAL_CELL_PROLIFERATION(GO-0001938)	POSITIVE_REGULATION_OF_ENDOTHELIAL_CELL_PROLIFERATION(GO-0001938)		28	0.7509062	1.4942265	0.062992126	0.18494031	1.0	1431	tags=36%, list=7%, signal=38%
REGULATION_OF_G-PROTEIN_COUPLED_RECEPTOR_PROTEIN_SIGNALING_PATHWAY(GO-0008277)	REGULATION_OF_G-PROTEIN_COUPLED_RECEPTOR_PROTEIN_SIGNALING_PATHWAY(GO-0008277)		30	0.7336416	1.4922819	0.072829135	0.18657583	1.0	1263	tags=23%, list=6%, signal=25%
UROGENITAL_SYSTEM_DEVELOPMENT(GO-0001655)	UROGENITAL_SYSTEM_DEVELOPMENT(GO-0001655)		58	0.6728525	1.490607	0.044025157	0.18763784	1.0	1317	tags=24%, list=6%, signal=26%
NUCLEOBASE-CONTAINING_SMALL_MOLECULE_METABOLIC_PROCESS(GO-0055086)	NUCLEOBASE-CONTAINING_SMALL_MOLECULE_METABOLIC_PROCESS(GO-0055086)		150	0.6010522	1.4892977	0.01718213	0.18816681	1.0	1114	tags=17%, list=5%, signal=18%
SENSORY_PERCEPTION_OF_SOUND(GO-0007605)	SENSORY_PERCEPTION_OF_SOUND(GO-0007605)		25	0.75089794	1.4892634	0.08163265	0.18703704	1.0	1394	tags=20%, list=7%, signal=21%
LEARNING_OR_MEMORY(GO-0007611)	LEARNING_OR_MEMORY(GO-0007611)		22	0.768526	1.4885437	0.06702413	0.18700072	1.0	1463	tags=27%, list=7%, signal=29%
ENDOCYTOSIS(GO-0006897)	ENDOCYTOSIS(GO-0006897)		66	0.6503013	1.4881237	0.04643963	0.18636376	1.0	400	tags=14%, list=2%, signal=14%
SMALL_GTPASE_MEDIATED_SIGNAL_TRANSDUCTION(GO-0007264)	SMALL_GTPASE_MEDIATED_SIGNAL_TRANSDUCTION(GO-0007264)		72	0.6497625	1.4869698	0.026946107	0.1865362	1.0	1375	tags=24%, list=7%, signal=25%
POSITIVE_REGULATION_OF_STRESS-ACTIVATED_PROTEIN_KINASE_SIGNALING_CASCADE(GO-0070304)	POSITIVE_REGULATION_OF_STRESS-ACTIVATED_PROTEIN_KINASE_SIGNALING_CASCADE(GO-0070304)		16	0.7900053	1.486864	0.059620596	0.18554014	1.0	1468	tags=31%, list=7%, signal=34%
POSITIVE_REGULATION_OF_MONONUCLEAR_CELL_PROLIFERATION(GO-0032946)	POSITIVE_REGULATION_OF_MONONUCLEAR_CELL_PROLIFERATION(GO-0032946)		40	0.70221084	1.4867469	0.061764706	0.1845326	1.0	1646	tags=15%, list=8%, signal=16%
REGULATION_OF_CELL-MATRIX_ADHESION(GO-0001952)	REGULATION_OF_CELL-MATRIX_ADHESION(GO-0001952)		24	0.7527753	1.4867394	0.060240965	0.1834407	1.0	1883	tags=50%, list=9%, signal=55%
REGULATION_OF_ANGIOGENESIS(GO-0045765)	REGULATION_OF_ANGIOGENESIS(GO-0045765)		67	0.6553891	1.4862759	0.041237112	0.18291959	1.0	1431	tags=28%, list=7%, signal=30%
ODONTOGENESIS(GO-0042476)	ODONTOGENESIS(GO-0042476)		20	0.7789544	1.4850771	0.052770447	0.18337208	1.0	796	tags=20%, list=4%, signal=21%
HETEROCYCLE_METABOLIC_PROCESS(GO-0046483)	HETEROCYCLE_METABOLIC_PROCESS(GO-0046483)		207	0.56768614	1.484977	0.0065146578	0.1823783	1.0	616	tags=9%, list=3%, signal=9%
BLOOD_VESSEL_MORPHOGENESIS(GO-0048514)	BLOOD_VESSEL_MORPHOGENESIS(GO-0048514)		87	0.621125	1.4840456	0.03021148	0.18237826	1.0	1431	tags=37%, list=7%, signal=39%
INFLAMMATORY_RESPONSE(GO-0006954)	INFLAMMATORY_RESPONSE(GO-0006954)		141	0.58808213	1.4834174	0.018115941	0.1822802	1.0	2789	tags=19%, list=14%, signal=22%
AXON_GUIDANCE(GO-0007411)	AXON_GUIDANCE(GO-0007411)		125	0.6050828	1.483029	0.023255814	0.18184891	1.0	1411	tags=34%, list=7%, signal=36%
CELLULAR_CALCIUM_ION_HOMEOSTASIS(GO-0006874)	CELLULAR_CALCIUM_ION_HOMEOSTASIS(GO-0006874)		86	0.62098217	1.482798	0.03343465	0.18106619	1.0	598	tags=9%, list=3%, signal=10%
NEURON_DEVELOPMENT(GO-0048666)	NEURON_DEVELOPMENT(GO-0048666)		165	0.59281254	1.4814348	0.011538462	0.18161327	1.0	1411	tags=31%, list=7%, signal=33%
GROWTH_HORMONE_RECEPTOR_SIGNALING_PATHWAY(GO-0060396)	GROWTH_HORMONE_RECEPTOR_SIGNALING_PATHWAY(GO-0060396)		24	0.7471006	1.481344	0.04935065	0.18077329	1.0	2267	tags=33%, list=11%, signal=37%
EMBRYONIC_HEART_TUBE_MORPHOGENESIS(GO-0003143)	EMBRYONIC_HEART_TUBE_MORPHOGENESIS(GO-0003143)		19	0.77993196	1.4810067	0.063535914	0.18017796	1.0	1072	tags=37%, list=5%, signal=39%
NEUROGENESIS(GO-0022008)	NEUROGENESIS(GO-0022008)		253	0.54610723	1.4804405	0.0036101083	0.17985825	1.0	1225	tags=23%, list=6%, signal=24%
NEGATIVE_REGULATION_OF_BLOOD_COAGULATION(GO-0030195)	NEGATIVE_REGULATION_OF_BLOOD_COAGULATION(GO-0030195)		24	0.7363075	1.4801694	0.06306306	0.17916556	1.0	1311	tags=21%, list=6%, signal=22%
EPITHELIAL_CELL_DIFFERENTIATION(GO-0030855)	EPITHELIAL_CELL_DIFFERENTIATION(GO-0030855)		43	0.68409747	1.4780742	0.042042043	0.18094075	1.0	1134	tags=30%, list=6%, signal=32%
POSITIVE_REGULATION_OF_CELL_ADHESION(GO-0045785)	POSITIVE_REGULATION_OF_CELL_ADHESION(GO-0045785)		45	0.6893157	1.4771967	0.06303725	0.18107745	1.0	1811	tags=38%, list=9%, signal=41%
DEFENSE_RESPONSE_TO_BACTERIUM(GO-0042742)	DEFENSE_RESPONSE_TO_BACTERIUM(GO-0042742)		25	0.75844055	1.47508	0.07055215	0.18273859	1.0	2646	tags=16%, list=13%, signal=18%
GLYCOLIPID_METABOLIC_PROCESS(GO-0006664)	GLYCOLIPID_METABOLIC_PROCESS(GO-0006664)		40	0.6910972	1.4743919	0.07647059	0.18268633	1.0	1696	tags=25%, list=8%, signal=27%
EMBRYONIC_HEART_TUBE_DEVELOPMENT(GO-0035050)	EMBRYONIC_HEART_TUBE_DEVELOPMENT(GO-0035050)		21	0.76461124	1.4741855	0.075	0.18190952	1.0	1072	tags=33%, list=5%, signal=35%
POSITIVE_REGULATION_OF_STRESS-ACTIVATED_MAPK_CASCADE(GO-0032874)	POSITIVE_REGULATION_OF_STRESS-ACTIVATED_MAPK_CASCADE(GO-0032874)		15	0.79424024	1.4736391	0.077120826	0.18154164	1.0	1468	tags=33%, list=7%, signal=36%
NEGATIVE_REGULATION_OF_CELL_MOTILITY(GO-2000146)	NEGATIVE_REGULATION_OF_CELL_MOTILITY(GO-2000146)		48	0.67206866	1.4727257	0.057228915	0.18159492	1.0	1883	tags=40%, list=9%, signal=43%
RESPONSE_TO_STEROID_HORMONE_STIMULUS(GO-0048545)	RESPONSE_TO_STEROID_HORMONE_STIMULUS(GO-0048545)		51	0.6984793	1.4723377	0.04477612	0.18102036	1.0	1831	tags=33%, list=9%, signal=37%
REGULATION_OF_CELL_DIFFERENTIATION(GO-0045595)	REGULATION_OF_CELL_DIFFERENTIATION(GO-0045595)		273	0.5427207	1.4711727	0.003875969	0.18157725	1.0	1396	tags=19%, list=7%, signal=21%
RESPONSE_TO_CYTOKINE_STIMULUS(GO-0034097)	RESPONSE_TO_CYTOKINE_STIMULUS(GO-0034097)		168	0.57770735	1.4695848	0.010135135	0.1824925	1.0	1307	tags=18%, list=6%, signal=20%
VASCULOGENESIS(GO-0001570)	VASCULOGENESIS(GO-0001570)		18	0.78592813	1.4682025	0.08459215	0.18332867	1.0	1714	tags=44%, list=8%, signal=48%
RESPONSE_TO_VIRUS(GO-0009615)	RESPONSE_TO_VIRUS(GO-0009615)		56	0.65219676	1.4660585	0.038575668	0.18480003	1.0	325	tags=9%, list=2%, signal=9%
REGULATION_OF_BONE_MINERALIZATION(GO-0030500)	REGULATION_OF_BONE_MINERALIZATION(GO-0030500)		28	0.73413354	1.4654597	0.06153846	0.18455729	1.0	1217	tags=25%, list=6%, signal=27%
NEURON_DIFFERENTIATION(GO-0030182)	NEURON_DIFFERENTIATION(GO-0030182)		199	0.5697172	1.4622573	0.0	0.18732366	1.0	1225	tags=26%, list=6%, signal=27%
GLUCONEOGENESIS(GO-0006094)	GLUCONEOGENESIS(GO-0006094)		23	0.739939	1.4611129	0.066313	0.1877732	1.0	1111	tags=39%, list=5%, signal=41%
POSITIVE_REGULATION_OF_OSTEOBLAST_DIFFERENTIATION(GO-0045669)	POSITIVE_REGULATION_OF_OSTEOBLAST_DIFFERENTIATION(GO-0045669)		20	0.7576888	1.4573358	0.075	0.19107561	1.0	1217	tags=35%, list=6%, signal=37%
JAK-STAT_CASCADE_INVOLVED_IN_GROWTH_HORMONE_SIGNALING_PATHWAY(GO-0060397)	JAK-STAT_CASCADE_INVOLVED_IN_GROWTH_HORMONE_SIGNALING_PATHWAY(GO-0060397)		21	0.75618005	1.4560134	0.07046071	0.19199716	1.0	2267	tags=33%, list=11%, signal=37%
GENERATION_OF_NEURONS(GO-0048699)	GENERATION_OF_NEURONS(GO-0048699)		241	0.5439912	1.455679	0.0071174377	0.19149126	1.0	1225	tags=23%, list=6%, signal=24%
CENTRAL_NERVOUS_SYSTEM_NEURON_DIFFERENTIATION(GO-0021953)	CENTRAL_NERVOUS_SYSTEM_NEURON_DIFFERENTIATION(GO-0021953)		15	0.78939754	1.4549464	0.088709675	0.19138539	1.0	1144	tags=47%, list=6%, signal=49%
CELL-CELL_ADHESION(GO-0016337)	CELL-CELL_ADHESION(GO-0016337)		59	0.6508637	1.4531077	0.05487805	0.19278723	1.0	1370	tags=31%, list=7%, signal=33%
SKELETAL_SYSTEM_DEVELOPMENT(GO-0001501)	SKELETAL_SYSTEM_DEVELOPMENT(GO-0001501)		104	0.59306353	1.4524808	0.03	0.19252966	1.0	1431	tags=24%, list=7%, signal=26%
GLYCOSPHINGOLIPID_METABOLIC_PROCESS(GO-0006687)	GLYCOSPHINGOLIPID_METABOLIC_PROCESS(GO-0006687)		35	0.68836176	1.4505816	0.075075075	0.19388339	1.0	1696	tags=26%, list=8%, signal=28%
CELLULAR_RESPONSE_TO_INORGANIC_SUBSTANCE(GO-0071241)	CELLULAR_RESPONSE_TO_INORGANIC_SUBSTANCE(GO-0071241)		24	0.73190004	1.441132	0.083550915	0.20510542	1.0	2193	tags=54%, list=11%, signal=61%
POSITIVE_REGULATION_OF_CALCIUM_ION_TRANSPORT(GO-0051928)	POSITIVE_REGULATION_OF_CALCIUM_ION_TRANSPORT(GO-0051928)		23	0.7356178	1.439366	0.07880435	0.2067043	1.0	3003	tags=43%, list=15%, signal=51%
GLUCOSE_METABOLIC_PROCESS(GO-0006006)	GLUCOSE_METABOLIC_PROCESS(GO-0006006)		47	0.6617237	1.4389498	0.04262295	0.20625836	1.0	1111	tags=34%, list=5%, signal=36%
NEGATIVE_REGULATION_OF_COAGULATION(GO-0050819)	NEGATIVE_REGULATION_OF_COAGULATION(GO-0050819)		25	0.73513687	1.4368018	0.073033705	0.20772654	1.0	1311	tags=20%, list=6%, signal=21%
REGULATION_OF_RECEPTOR_ACTIVITY(GO-0010469)	REGULATION_OF_RECEPTOR_ACTIVITY(GO-0010469)		23	0.7320286	1.4344243	0.07258064	0.20980363	1.0	1311	tags=17%, list=6%, signal=19%
BEHAVIOR(GO-0007610)	BEHAVIOR(GO-0007610)		73	0.6216385	1.432467	0.06535948	0.21131934	1.0	1509	tags=15%, list=7%, signal=16%
REGULATION_OF_CYCLIN-DEPENDENT_PROTEIN_KINASE_ACTIVITY(GO-0000079)	REGULATION_OF_CYCLIN-DEPENDENT_PROTEIN_KINASE_ACTIVITY(GO-0000079)		26	0.73220617	1.4317342	0.06478873	0.21145497	1.0	1956	tags=42%, list=10%, signal=47%
REGULATION_OF_MUSCLE_CELL_DIFFERENTIATION(GO-0051147)	REGULATION_OF_MUSCLE_CELL_DIFFERENTIATION(GO-0051147)		49	0.6772072	1.4298683	0.0881459	0.21269831	1.0	1291	tags=33%, list=6%, signal=35%
POSITIVE_REGULATION_OF_MUSCLE_CELL_DIFFERENTIATION(GO-0051149)	POSITIVE_REGULATION_OF_MUSCLE_CELL_DIFFERENTIATION(GO-0051149)		28	0.716868	1.4284687	0.08598726	0.21348199	1.0	766	tags=29%, list=4%, signal=30%
PURINE_NUCLEOTIDE_BIOSYNTHETIC_PROCESS(GO-0006164)	PURINE_NUCLEOTIDE_BIOSYNTHETIC_PROCESS(GO-0006164)		37	0.658986	1.4277194	0.0739645	0.21340233	1.0	1111	tags=30%, list=5%, signal=31%
ENERGY_DERIVATION_BY_OXIDATION_OF_ORGANIC_COMPOUNDS(GO-0015980)	ENERGY_DERIVATION_BY_OXIDATION_OF_ORGANIC_COMPOUNDS(GO-0015980)		168	0.557472	1.4268006	0.02097902	0.2134401	1.0	1202	tags=24%, list=6%, signal=25%
NEUROLOGICAL_SYSTEM_PROCESS(GO-0050877)	NEUROLOGICAL_SYSTEM_PROCESS(GO-0050877)		234	0.53369457	1.426336	0.010600707	0.2130241	1.0	1650	tags=16%, list=8%, signal=17%
EYE_MORPHOGENESIS(GO-0048592)	EYE_MORPHOGENESIS(GO-0048592)		21	0.75750923	1.4239169	0.10761155	0.21498351	1.0	1134	tags=29%, list=6%, signal=30%
POSITIVE_REGULATION_OF_OSSIFICATION(GO-0045778)	POSITIVE_REGULATION_OF_OSSIFICATION(GO-0045778)		22	0.74486315	1.4237285	0.09117647	0.21417147	1.0	1217	tags=36%, list=6%, signal=39%
POSITIVE_REGULATION_OF_ANGIOGENESIS(GO-0045766)	POSITIVE_REGULATION_OF_ANGIOGENESIS(GO-0045766)		37	0.67056936	1.4191744	0.084745765	0.21869354	1.0	1748	tags=35%, list=9%, signal=38%
NEGATIVE_REGULATION_OF_CELL_MIGRATION(GO-0030336)	NEGATIVE_REGULATION_OF_CELL_MIGRATION(GO-0030336)		47	0.67537665	1.4182677	0.071428575	0.21899246	1.0	1883	tags=40%, list=9%, signal=44%
VASCULAR_ENDOTHELIAL_GROWTH_FACTOR_RECEPTOR_SIGNALING_PATHWAY(GO-0048010)	VASCULAR_ENDOTHELIAL_GROWTH_FACTOR_RECEPTOR_SIGNALING_PATHWAY(GO-0048010)		15	0.7925904	1.4160812	0.082474224	0.22084008	1.0	1137	tags=33%, list=6%, signal=35%
POSITIVE_REGULATION_OF_BONE_MINERALIZATION(GO-0030501)	POSITIVE_REGULATION_OF_BONE_MINERALIZATION(GO-0030501)		19	0.7504081	1.4143926	0.09275363	0.22206907	1.0	1217	tags=32%, list=6%, signal=34%
EMBRYONIC_SKELETAL_SYSTEM_DEVELOPMENT(GO-0048706)	EMBRYONIC_SKELETAL_SYSTEM_DEVELOPMENT(GO-0048706)		18	0.7457629	1.4139683	0.10404624	0.22156072	1.0	1394	tags=28%, list=7%, signal=30%
CALCIUM_ION_HOMEOSTASIS(GO-0055074)	CALCIUM_ION_HOMEOSTASIS(GO-0055074)		89	0.6170394	1.4135867	0.053156145	0.22096345	1.0	598	tags=9%, list=3%, signal=9%
POSITIVE_REGULATION_OF_CATALYTIC_ACTIVITY(GO-0043085)	POSITIVE_REGULATION_OF_CATALYTIC_ACTIVITY(GO-0043085)		392	0.50115854	1.4112747	0.004048583	0.22288626	1.0	1770	tags=21%, list=9%, signal=22%
LONG-CHAIN_FATTY_ACID_TRANSPORT(GO-0015909)	LONG-CHAIN_FATTY_ACID_TRANSPORT(GO-0015909)		21	0.7382636	1.4104143	0.09946237	0.22296074	1.0	3156	tags=38%, list=15%, signal=45%
LIPOPOLYSACCHARIDE-MEDIATED_SIGNALING_PATHWAY(GO-0031663)	LIPOPOLYSACCHARIDE-MEDIATED_SIGNALING_PATHWAY(GO-0031663)		15	0.800492	1.4071599	0.091644205	0.22537518	1.0	2939	tags=40%, list=14%, signal=47%
CHORDATE_EMBRYONIC_DEVELOPMENT(GO-0043009)	CHORDATE_EMBRYONIC_DEVELOPMENT(GO-0043009)		54	0.63969815	1.4052497	0.08259587	0.2267362	1.0	1394	tags=22%, list=7%, signal=24%
ORGANELLE_ORGANIZATION(GO-0006996)	ORGANELLE_ORGANIZATION(GO-0006996)		270	0.523026	1.4049093	0.01968504	0.22611907	1.0	990	tags=14%, list=5%, signal=15%
REGULATION_OF_IMMUNE_RESPONSE(GO-0050776)	REGULATION_OF_IMMUNE_RESPONSE(GO-0050776)		222	0.52934337	1.4030757	0.025179856	0.22726561	1.0	1266	tags=13%, list=6%, signal=14%
FOREBRAIN_DEVELOPMENT(GO-0030900)	FOREBRAIN_DEVELOPMENT(GO-0030900)		44	0.64674515	1.4000326	0.088495575	0.23019682	1.0	1144	tags=30%, list=6%, signal=31%
CALCIUM-MEDIATED_SIGNALING(GO-0019722)	CALCIUM-MEDIATED_SIGNALING(GO-0019722)		22	0.7294865	1.3934338	0.105882354	0.2371461	1.0	1156	tags=18%, list=6%, signal=19%
POSITIVE_REGULATION_OF_HYDROLASE_ACTIVITY(GO-0051345)	POSITIVE_REGULATION_OF_HYDROLASE_ACTIVITY(GO-0051345)		217	0.52482927	1.3922364	0.014814815	0.23781787	1.0	1604	tags=18%, list=8%, signal=20%
POSITIVE_REGULATION_OF_BLOOD_VESSEL_ENDOTHELIAL_CELL_MIGRATION(GO-0043536)	POSITIVE_REGULATION_OF_BLOOD_VESSEL_ENDOTHELIAL_CELL_MIGRATION(GO-0043536)		15	0.7430892	1.3904041	0.11653116	0.23908587	1.0	1673	tags=47%, list=8%, signal=51%
REGULATION_OF_VESICLE-MEDIATED_TRANSPORT(GO-0060627)	REGULATION_OF_VESICLE-MEDIATED_TRANSPORT(GO-0060627)		64	0.6203328	1.3888526	0.057803467	0.24020466	1.0	1468	tags=17%, list=7%, signal=18%
RESPONSE_TO_MECHANICAL_STIMULUS(GO-0009612)	RESPONSE_TO_MECHANICAL_STIMULUS(GO-0009612)		42	0.65419	1.3870057	0.08928572	0.24146363	1.0	3284	tags=43%, list=16%, signal=51%
CELLULAR_RESPONSE_TO_HORMONE_STIMULUS(GO-0032870)	CELLULAR_RESPONSE_TO_HORMONE_STIMULUS(GO-0032870)		152	0.5503291	1.3822188	0.03883495	0.24684244	1.0	2313	tags=32%, list=11%, signal=36%
RESPONSE_TO_INTERFERON-GAMMA(GO-0034341)	RESPONSE_TO_INTERFERON-GAMMA(GO-0034341)		50	0.63635373	1.3815438	0.083333336	0.2464824	1.0	1142	tags=28%, list=6%, signal=30%
POSITIVE_REGULATION_OF_SECRETION(GO-0051047)	POSITIVE_REGULATION_OF_SECRETION(GO-0051047)		73	0.59082675	1.3792999	0.08108108	0.2488145	1.0	1134	tags=11%, list=6%, signal=12%
CELL_RECOGNITION(GO-0008037)	CELL_RECOGNITION(GO-0008037)		15	0.7423096	1.3787098	0.101928376	0.24870162	1.0	1468	tags=27%, list=7%, signal=29%
DETERMINATION_OF_HEART_LEFT-RIGHT_ASYMMETRY(GO-0061371)	DETERMINATION_OF_HEART_LEFT-RIGHT_ASYMMETRY(GO-0061371)		20	0.7130048	1.3768367	0.12676056	0.25012195	1.0	1072	tags=30%, list=5%, signal=32%
NEGATIVE_REGULATION_OF_ENDOTHELIAL_CELL_MIGRATION(GO-0010596)	NEGATIVE_REGULATION_OF_ENDOTHELIAL_CELL_MIGRATION(GO-0010596)		15	0.75479275	1.3767637	0.11716621	0.24915816	1.0	1431	tags=33%, list=7%, signal=36%
RESPONSE_TO_GLUCOSE_STIMULUS(GO-0009749)	RESPONSE_TO_GLUCOSE_STIMULUS(GO-0009749)		24	0.70586276	1.3765852	0.10625	0.24833265	1.0	701	tags=13%, list=3%, signal=13%
CELLULAR_RESPIRATION(GO-0045333)	CELLULAR_RESPIRATION(GO-0045333)		106	0.5683975	1.373903	0.06270627	0.250918	1.0	1308	tags=26%, list=6%, signal=28%
NEGATIVE_REGULATION_OF_INTRACELLULAR_TRANSPORT(GO-0032387)	NEGATIVE_REGULATION_OF_INTRACELLULAR_TRANSPORT(GO-0032387)		21	0.7110057	1.3711271	0.1232493	0.25352573	1.0	1217	tags=19%, list=6%, signal=20%
REGULATION_OF_PROTEIN_PHOSPHORYLATION(GO-0001932)	REGULATION_OF_PROTEIN_PHOSPHORYLATION(GO-0001932)		313	0.50306994	1.3698047	0.011857707	0.25433636	1.0	1714	tags=24%, list=8%, signal=26%
INTRACELLULAR_SIGNAL_TRANSDUCTION(GO-0035556)	INTRACELLULAR_SIGNAL_TRANSDUCTION(GO-0035556)		399	0.48875797	1.368633	0.008403362	0.25479856	1.0	1837	tags=17%, list=9%, signal=18%
CELLULAR_HOMEOSTASIS(GO-0019725)	CELLULAR_HOMEOSTASIS(GO-0019725)		181	0.5366337	1.3672626	0.04964539	0.2555446	1.0	1599	tags=17%, list=8%, signal=18%
EPIDERMAL_CELL_DIFFERENTIATION(GO-0009913)	EPIDERMAL_CELL_DIFFERENTIATION(GO-0009913)		15	0.7427664	1.3663223	0.14689265	0.25581288	1.0	375	tags=33%, list=2%, signal=34%
TRANSFORMING_GROWTH_FACTOR_BETA_RECEPTOR_SIGNALING_PATHWAY(GO-0007179)	TRANSFORMING_GROWTH_FACTOR_BETA_RECEPTOR_SIGNALING_PATHWAY(GO-0007179)		33	0.6655136	1.365263	0.10632184	0.25616023	1.0	1039	tags=24%, list=5%, signal=25%
NEGATIVE_REGULATION_OF_CELL_ADHESION(GO-0007162)	NEGATIVE_REGULATION_OF_CELL_ADHESION(GO-0007162)		35	0.6545359	1.3652625	0.0990991	0.2551356	1.0	1297	tags=23%, list=6%, signal=24%
REGULATION_OF_FATTY_ACID_METABOLIC_PROCESS(GO-0019217)	REGULATION_OF_FATTY_ACID_METABOLIC_PROCESS(GO-0019217)		36	0.65703595	1.3626237	0.12742382	0.2577205	1.0	2212	tags=42%, list=11%, signal=47%
POSITIVE_REGULATION_OF_ION_TRANSPORT(GO-0043270)	POSITIVE_REGULATION_OF_ION_TRANSPORT(GO-0043270)		26	0.6968876	1.3614981	0.12176166	0.2581968	1.0	3003	tags=38%, list=15%, signal=45%
REGULATION_OF_PROTEIN_KINASE_ACTIVITY(GO-0045859)	REGULATION_OF_PROTEIN_KINASE_ACTIVITY(GO-0045859)		231	0.5220338	1.3605418	0.019011406	0.2581251	1.0	1701	tags=26%, list=8%, signal=28%
REGULATION_OF_OSSIFICATION(GO-0030278)	REGULATION_OF_OSSIFICATION(GO-0030278)		54	0.60941964	1.360364	0.12052117	0.25728294	1.0	1217	tags=22%, list=6%, signal=24%
POSITIVE_REGULATION_OF_CYTOKINE_PRODUCTION(GO-0001819)	POSITIVE_REGULATION_OF_CYTOKINE_PRODUCTION(GO-0001819)		90	0.5734012	1.3598367	0.04761905	0.25696036	1.0	2533	tags=24%, list=12%, signal=28%
FEMALE_PREGNANCY(GO-0007565)	FEMALE_PREGNANCY(GO-0007565)		23	0.6781256	1.3589233	0.125	0.25721893	1.0	3108	tags=30%, list=15%, signal=36%
POSITIVE_REGULATION_OF_IMMUNE_SYSTEM_PROCESS(GO-0002684)	POSITIVE_REGULATION_OF_IMMUNE_SYSTEM_PROCESS(GO-0002684)		233	0.5143832	1.3583406	0.02264151	0.25705957	1.0	1658	tags=16%, list=8%, signal=17%
REGULATION_OF_BLOOD_VESSEL_ENDOTHELIAL_CELL_MIGRATION(GO-0043535)	REGULATION_OF_BLOOD_VESSEL_ENDOTHELIAL_CELL_MIGRATION(GO-0043535)		22	0.69620144	1.3579714	0.14159292	0.25657928	1.0	1673	tags=41%, list=8%, signal=45%
IMMUNE_RESPONSE(GO-0006955)	IMMUNE_RESPONSE(GO-0006955)		308	0.4957782	1.356926	0.019305019	0.25694758	1.0	1594	tags=13%, list=8%, signal=14%
REGULATION_OF_PHOSPHORYLATION(GO-0042325)	REGULATION_OF_PHOSPHORYLATION(GO-0042325)		330	0.49034745	1.3566674	0.007968128	0.25628394	1.0	1806	tags=25%, list=9%, signal=27%
REGULATION_OF_GLUCOSE_METABOLIC_PROCESS(GO-0010906)	REGULATION_OF_GLUCOSE_METABOLIC_PROCESS(GO-0010906)		29	0.6652448	1.3518987	0.12034384	0.26141793	1.0	1811	tags=34%, list=9%, signal=38%
CELLULAR_RESPONSE_TO_INTERFERON-GAMMA(GO-0071346)	CELLULAR_RESPONSE_TO_INTERFERON-GAMMA(GO-0071346)		43	0.6465295	1.3516661	0.1389728	0.26072702	1.0	1142	tags=33%, list=6%, signal=34%
FATTY_ACID_TRANSPORT(GO-0015908)	FATTY_ACID_TRANSPORT(GO-0015908)		25	0.68412095	1.3507612	0.13611111	0.26082617	1.0	3156	tags=40%, list=15%, signal=47%
RESPONSE_TO_BIOTIC_STIMULUS(GO-0009607)	RESPONSE_TO_BIOTIC_STIMULUS(GO-0009607)		136	0.5365286	1.3460776	0.038327526	0.26605737	1.0	455	tags=7%, list=2%, signal=7%
REGULATION_OF_INTERLEUKIN-12_PRODUCTION(GO-0032655)	REGULATION_OF_INTERLEUKIN-12_PRODUCTION(GO-0032655)		21	0.7247574	1.3398224	0.12921348	0.27379423	1.0	749	tags=19%, list=4%, signal=20%
REGULATION_OF_TRANSFORMING_GROWTH_FACTOR_BETA_RECEPTOR_SIGNALING_PATHWAY(GO-0017015)	REGULATION_OF_TRANSFORMING_GROWTH_FACTOR_BETA_RECEPTOR_SIGNALING_PATHWAY(GO-0017015)		24	0.68734086	1.3392593	0.12535612	0.2735455	1.0	1956	tags=46%, list=10%, signal=51%
HEART_LOOPING(GO-0001947)	HEART_LOOPING(GO-0001947)		18	0.71839285	1.3388342	0.14477211	0.27314925	1.0	1072	tags=33%, list=5%, signal=35%
REGULATION_OF_CELL_MORPHOGENESIS(GO-0022604)	REGULATION_OF_CELL_MORPHOGENESIS(GO-0022604)		61	0.5953383	1.3379416	0.12391931	0.27337402	1.0	1111	tags=28%, list=5%, signal=29%
GLIOGENESIS(GO-0042063)	GLIOGENESIS(GO-0042063)		20	0.70170796	1.3206784	0.15186246	0.29678273	1.0	1147	tags=30%, list=6%, signal=32%
ENZYME_LINKED_RECEPTOR_PROTEIN_SIGNALING_PATHWAY(GO-0007167)	ENZYME_LINKED_RECEPTOR_PROTEIN_SIGNALING_PATHWAY(GO-0007167)		285	0.49120012	1.3183715	0.019455252	0.2989904	1.0	1954	tags=26%, list=10%, signal=28%
ACUTE_INFLAMMATORY_RESPONSE(GO-0002526)	ACUTE_INFLAMMATORY_RESPONSE(GO-0002526)		18	0.6987806	1.3160517	0.13611111	0.30107564	1.0	232	tags=6%, list=1%, signal=6%
INNATE_IMMUNE_RESPONSE(GO-0045087)	INNATE_IMMUNE_RESPONSE(GO-0045087)		186	0.5155863	1.3150166	0.05019305	0.30147946	1.0	1594	tags=17%, list=8%, signal=18%
VERY_LONG-CHAIN_FATTY_ACID_METABOLIC_PROCESS(GO-0000038)	VERY_LONG-CHAIN_FATTY_ACID_METABOLIC_PROCESS(GO-0000038)		19	0.6920579	1.3142581	0.15135135	0.301479	1.0	2733	tags=37%, list=13%, signal=42%
POSITIVE_REGULATION_OF_SMOOTH_MUSCLE_CELL_PROLIFERATION(GO-0048661)	POSITIVE_REGULATION_OF_SMOOTH_MUSCLE_CELL_PROLIFERATION(GO-0048661)		16	0.72410697	1.3112441	0.19354838	0.30502754	1.0	4502	tags=50%, list=22%, signal=64%
COMPLEMENT_ACTIVATION(GO-0006956)	COMPLEMENT_ACTIVATION(GO-0006956)		15	0.7241432	1.3100885	0.1883289	0.30547896	1.0	965	tags=20%, list=5%, signal=21%
OVULATION_CYCLE(GO-0042698)	OVULATION_CYCLE(GO-0042698)		15	0.7394706	1.3087682	0.18836565	0.3062666	1.0	1147	tags=40%, list=6%, signal=42%
CELLULAR_ION_HOMEOSTASIS(GO-0006873)	CELLULAR_ION_HOMEOSTASIS(GO-0006873)		159	0.5190097	1.3081465	0.058631923	0.30594042	1.0	1599	tags=15%, list=8%, signal=16%
REGULATION_OF_ENDOTHELIAL_CELL_MIGRATION(GO-0010594)	REGULATION_OF_ENDOTHELIAL_CELL_MIGRATION(GO-0010594)		44	0.61073744	1.303897	0.12759644	0.31091657	1.0	1673	tags=39%, list=8%, signal=42%
ION_HOMEOSTASIS(GO-0050801)	ION_HOMEOSTASIS(GO-0050801)		170	0.5135611	1.301945	0.06428572	0.31255627	1.0	1599	tags=14%, list=8%, signal=15%
RHO_PROTEIN_SIGNAL_TRANSDUCTION(GO-0007266)	RHO_PROTEIN_SIGNAL_TRANSDUCTION(GO-0007266)		17	0.71355784	1.3013978	0.1658031	0.31217918	1.0	12	tags=6%, list=0%, signal=6%
CELL_CYCLE_ARREST(GO-0007050)	CELL_CYCLE_ARREST(GO-0007050)		51	0.5948139	1.3011891	0.13	0.31134957	1.0	1956	tags=43%, list=10%, signal=48%
REGULATION_OF_DEFENSE_RESPONSE_TO_VIRUS(GO-0050688)	REGULATION_OF_DEFENSE_RESPONSE_TO_VIRUS(GO-0050688)		17	0.7041557	1.2974916	0.18157895	0.315249	1.0	978	tags=12%, list=5%, signal=12%
REGULATION_OF_OSTEOBLAST_DIFFERENTIATION(GO-0045667)	REGULATION_OF_OSTEOBLAST_DIFFERENTIATION(GO-0045667)		35	0.6340588	1.2937995	0.13782991	0.31945693	1.0	1217	tags=23%, list=6%, signal=24%
CATABOLIC_PROCESS(GO-0009056)	CATABOLIC_PROCESS(GO-0009056)		385	0.46269798	1.2924163	0.01904762	0.32045627	1.0	1170	tags=14%, list=6%, signal=14%
CYTOSOLIC_CALCIUM_ION_HOMEOSTASIS(GO-0051480)	CYTOSOLIC_CALCIUM_ION_HOMEOSTASIS(GO-0051480)		67	0.5630235	1.2909086	0.12420382	0.32168615	1.0	598	tags=7%, list=3%, signal=8%
CELLULAR_RESPONSE_TO_CYTOKINE_STIMULUS(GO-0071345)	CELLULAR_RESPONSE_TO_CYTOKINE_STIMULUS(GO-0071345)		138	0.5206166	1.2902128	0.09240924	0.3215606	1.0	1577	tags=22%, list=8%, signal=23%
NERVOUS_SYSTEM_DEVELOPMENT(GO-0007399)	NERVOUS_SYSTEM_DEVELOPMENT(GO-0007399)		360	0.4687678	1.2898799	0.016806724	0.3209492	1.0	1411	tags=21%, list=7%, signal=23%
CARBOHYDRATE_METABOLIC_PROCESS(GO-0005975)	CARBOHYDRATE_METABOLIC_PROCESS(GO-0005975)		138	0.519884	1.2894901	0.104575165	0.32043958	1.0	1189	tags=20%, list=6%, signal=21%
POSITIVE_REGULATION_OF_MAPK_CASCADE(GO-0043410)	POSITIVE_REGULATION_OF_MAPK_CASCADE(GO-0043410)		62	0.583178	1.2872839	0.134375	0.32240024	1.0	1136	tags=23%, list=6%, signal=24%
HORMONE-MEDIATED_SIGNALING_PATHWAY(GO-0009755)	HORMONE-MEDIATED_SIGNALING_PATHWAY(GO-0009755)		17	0.7029725	1.287148	0.16901408	0.32147452	1.0	2313	tags=47%, list=11%, signal=53%
CELLULAR_RESPONSE_TO_MECHANICAL_STIMULUS(GO-0071260)	CELLULAR_RESPONSE_TO_MECHANICAL_STIMULUS(GO-0071260)		33	0.62572086	1.2847569	0.15135135	0.3238147	1.0	3211	tags=39%, list=16%, signal=47%
REGULATION_OF_T_CELL_ACTIVATION(GO-0050863)	REGULATION_OF_T_CELL_ACTIVATION(GO-0050863)		98	0.53845847	1.2834259	0.11490683	0.3246234	1.0	1658	tags=14%, list=8%, signal=15%
CELLULAR_RESPONSE_TO_INTERLEUKIN-1(GO-0071347)	CELLULAR_RESPONSE_TO_INTERLEUKIN-1(GO-0071347)		18	0.68219525	1.2806138	0.1826087	0.3275776	1.0	1758	tags=50%, list=9%, signal=55%
M_PHASE_OF_MITOTIC_CELL_CYCLE(GO-0000087)	M_PHASE_OF_MITOTIC_CELL_CYCLE(GO-0000087)		16	0.680633	1.2799983	0.20430107	0.32734865	1.0	791	tags=25%, list=4%, signal=26%
CARDIAC_SEPTUM_DEVELOPMENT(GO-0003279)	CARDIAC_SEPTUM_DEVELOPMENT(GO-0003279)		22	0.65608585	1.2783399	0.16847827	0.32876262	1.0	1223	tags=36%, list=6%, signal=39%
POSITIVE_REGULATION_OF_TRANSFERASE_ACTIVITY(GO-0051347)	POSITIVE_REGULATION_OF_TRANSFERASE_ACTIVITY(GO-0051347)		192	0.48466334	1.2748765	0.049822062	0.3328811	1.0	1701	tags=25%, list=8%, signal=27%
REGULATION_OF_DEPHOSPHORYLATION(GO-0035303)	REGULATION_OF_DEPHOSPHORYLATION(GO-0035303)		22	0.66933733	1.2746052	0.1815562	0.33206868	1.0	1274	tags=36%, list=6%, signal=39%
EYE_DEVELOPMENT(GO-0001654)	EYE_DEVELOPMENT(GO-0001654)		39	0.6198123	1.2741219	0.16713881	0.3317589	1.0	1134	tags=28%, list=6%, signal=30%
MEMBRANE_LIPID_METABOLIC_PROCESS(GO-0006643)	MEMBRANE_LIPID_METABOLIC_PROCESS(GO-0006643)		57	0.57052106	1.2725632	0.17681159	0.33288646	1.0	1901	tags=25%, list=9%, signal=27%
ANGIOGENESIS(GO-0001525)	ANGIOGENESIS(GO-0001525)		60	0.5745231	1.2722983	0.16207951	0.33221173	1.0	1431	tags=35%, list=7%, signal=38%
POSITIVE_REGULATION_OF_TYROSINE_PHOSPHORYLATION_OF_STAT_PROTEIN(GO-0042531)	POSITIVE_REGULATION_OF_TYROSINE_PHOSPHORYLATION_OF_STAT_PROTEIN(GO-0042531)		31	0.6271238	1.2666682	0.16403785	0.3397644	1.0	2789	tags=26%, list=14%, signal=30%
REGULATION_OF_LIPID_METABOLIC_PROCESS(GO-0019216)	REGULATION_OF_LIPID_METABOLIC_PROCESS(GO-0019216)		94	0.54670334	1.2644697	0.14873418	0.342136	1.0	2063	tags=31%, list=10%, signal=34%
POSITIVE_REGULATION_OF_JAK-STAT_CASCADE(GO-0046427)	POSITIVE_REGULATION_OF_JAK-STAT_CASCADE(GO-0046427)		34	0.6103597	1.2636389	0.17183098	0.34232363	1.0	2789	tags=26%, list=14%, signal=31%
OXIDATION-REDUCTION_PROCESS(GO-0055114)	OXIDATION-REDUCTION_PROCESS(GO-0055114)		279	0.46296665	1.2633739	0.04621849	0.34158623	1.0	1811	tags=23%, list=9%, signal=25%
RESPONSE_TO_ORGANIC_CYCLIC_COMPOUND(GO-0014070)	RESPONSE_TO_ORGANIC_CYCLIC_COMPOUND(GO-0014070)		25	0.63907456	1.2611127	0.17127071	0.34385714	1.0	878	tags=16%, list=4%, signal=17%
MESODERM_DEVELOPMENT(GO-0007498)	MESODERM_DEVELOPMENT(GO-0007498)		15	0.70264536	1.25935	0.19590643	0.345393	1.0	1291	tags=20%, list=6%, signal=21%
REGULATION_OF_GTPASE_ACTIVITY(GO-0043087)	REGULATION_OF_GTPASE_ACTIVITY(GO-0043087)		44	0.59402025	1.2573378	0.16413374	0.34723398	1.0	1811	tags=32%, list=9%, signal=35%
CARBOHYDRATE_BIOSYNTHETIC_PROCESS(GO-0016051)	CARBOHYDRATE_BIOSYNTHETIC_PROCESS(GO-0016051)		50	0.5883664	1.2523803	0.16975309	0.3534975	1.0	1111	tags=26%, list=5%, signal=27%
POSITIVE_REGULATION_OF_CANONICAL_WNT_RECEPTOR_SIGNALING_PATHWAY(GO-0090263)	POSITIVE_REGULATION_OF_CANONICAL_WNT_RECEPTOR_SIGNALING_PATHWAY(GO-0090263)		20	0.6467723	1.2501653	0.20997375	0.35581964	1.0	264	tags=10%, list=1%, signal=10%
REGULATION_OF_CAMP_METABOLIC_PROCESS(GO-0030814)	REGULATION_OF_CAMP_METABOLIC_PROCESS(GO-0030814)		53	0.556068	1.2457932	0.16816817	0.36126053	1.0	920	tags=8%, list=5%, signal=8%
SENSORY_ORGAN_DEVELOPMENT(GO-0007423)	SENSORY_ORGAN_DEVELOPMENT(GO-0007423)		56	0.554859	1.2450733	0.17295597	0.36116427	1.0	1147	tags=23%, list=6%, signal=25%
SPHINGOLIPID_METABOLIC_PROCESS(GO-0006665)	SPHINGOLIPID_METABOLIC_PROCESS(GO-0006665)		51	0.5620387	1.2447171	0.17073171	0.36055985	1.0	1901	tags=25%, list=9%, signal=28%
FEEDING_BEHAVIOR(GO-0007631)	FEEDING_BEHAVIOR(GO-0007631)		23	0.6379125	1.243185	0.20334262	0.36192495	1.0	110	tags=4%, list=1%, signal=4%
RESPONSE_TO_INTERLEUKIN-1(GO-0070555)	RESPONSE_TO_INTERLEUKIN-1(GO-0070555)		29	0.6157791	1.2429157	0.19452055	0.36125326	1.0	1758	tags=34%, list=9%, signal=38%
DETERMINATION_OF_LEFT-RIGHT_SYMMETRY(GO-0007368)	DETERMINATION_OF_LEFT-RIGHT_SYMMETRY(GO-0007368)		30	0.60876435	1.2406794	0.1977716	0.36337814	1.0	1714	tags=27%, list=8%, signal=29%
POSITIVE_REGULATION_OF_SIGNAL_TRANSDUCTION(GO-0009967)	POSITIVE_REGULATION_OF_SIGNAL_TRANSDUCTION(GO-0009967)		260	0.45868957	1.2395673	0.056603774	0.36389244	1.0	1594	tags=17%, list=8%, signal=18%
GLUCOSE_CATABOLIC_PROCESS(GO-0006007)	GLUCOSE_CATABOLIC_PROCESS(GO-0006007)		15	0.67212224	1.2388183	0.21253406	0.36375475	1.0	1111	tags=47%, list=5%, signal=49%
PROTON_TRANSPORT(GO-0015992)	PROTON_TRANSPORT(GO-0015992)		22	0.6409985	1.2386353	0.21428572	0.36296234	1.0	1105	tags=27%, list=5%, signal=29%
GLUCOSE_HOMEOSTASIS(GO-0042593)	GLUCOSE_HOMEOSTASIS(GO-0042593)		30	0.6064837	1.2376916	0.17971015	0.36333117	1.0	1561	tags=23%, list=8%, signal=25%
REGULATION_OF_CELLULAR_LOCALIZATION(GO-0060341)	REGULATION_OF_CELLULAR_LOCALIZATION(GO-0060341)		205	0.4769907	1.2370875	0.07829182	0.3631266	1.0	1850	tags=18%, list=9%, signal=20%
COGNITION(GO-0050890)	COGNITION(GO-0050890)		26	0.61893123	1.2357827	0.2122093	0.36392695	1.0	1463	tags=27%, list=7%, signal=29%
GONAD_DEVELOPMENT(GO-0008406)	GONAD_DEVELOPMENT(GO-0008406)		35	0.59667784	1.234641	0.19760479	0.36460903	1.0	1147	tags=23%, list=6%, signal=24%
CELL_CHEMOTAXIS(GO-0060326)	CELL_CHEMOTAXIS(GO-0060326)		50	0.56505	1.2335795	0.19642857	0.36512333	1.0	1714	tags=20%, list=8%, signal=22%
POSITIVE_REGULATION_OF_KINASE_ACTIVITY(GO-0033674)	POSITIVE_REGULATION_OF_KINASE_ACTIVITY(GO-0033674)		188	0.48099548	1.2329023	0.094915256	0.36518362	1.0	1701	tags=25%, list=8%, signal=27%
REGULATION_OF_RAS_PROTEIN_SIGNAL_TRANSDUCTION(GO-0046578)	REGULATION_OF_RAS_PROTEIN_SIGNAL_TRANSDUCTION(GO-0046578)		50	0.57161474	1.2325298	0.19148937	0.36471316	1.0	1811	tags=28%, list=9%, signal=31%
NEGATIVE_REGULATION_OF_EPITHELIAL_CELL_PROLIFERATION(GO-0050680)	NEGATIVE_REGULATION_OF_EPITHELIAL_CELL_PROLIFERATION(GO-0050680)		27	0.62100345	1.2280619	0.18888889	0.3704755	1.0	1956	tags=56%, list=10%, signal=61%
SMOOTH_MUSCLE_CONTRACTION(GO-0006939)	SMOOTH_MUSCLE_CONTRACTION(GO-0006939)		19	0.6490657	1.227852	0.22437674	0.36961752	1.0	1936	tags=26%, list=9%, signal=29%
MITOSIS(GO-0007067)	MITOSIS(GO-0007067)		16	0.680633	1.2274128	0.2392473	0.36918435	1.0	791	tags=25%, list=4%, signal=26%
ENERGY_RESERVE_METABOLIC_PROCESS(GO-0006112)	ENERGY_RESERVE_METABOLIC_PROCESS(GO-0006112)		59	0.54498667	1.2258828	0.17877094	0.3704318	1.0	1927	tags=29%, list=9%, signal=32%
CELLULAR_RESPONSE_TO_ORGANIC_SUBSTANCE(GO-0071310)	CELLULAR_RESPONSE_TO_ORGANIC_SUBSTANCE(GO-0071310)		393	0.44290313	1.2244904	0.052863438	0.37158167	1.0	1954	tags=24%, list=10%, signal=26%
POSITIVE_REGULATION_OF_PROTEIN_KINASE_ACTIVITY(GO-0045860)	POSITIVE_REGULATION_OF_PROTEIN_KINASE_ACTIVITY(GO-0045860)		183	0.4720778	1.224386	0.09266409	0.37057298	1.0	1701	tags=24%, list=8%, signal=26%
POSITIVE_REGULATION_OF_INTRACELLULAR_PROTEIN_KINASE_CASCADE(GO-0010740)	POSITIVE_REGULATION_OF_INTRACELLULAR_PROTEIN_KINASE_CASCADE(GO-0010740)		154	0.48850217	1.2239695	0.14336918	0.370099	1.0	1594	tags=18%, list=8%, signal=20%
REGULATION_OF_RHO_GTPASE_ACTIVITY(GO-0032319)	REGULATION_OF_RHO_GTPASE_ACTIVITY(GO-0032319)		28	0.5936269	1.2215289	0.20505618	0.37256292	1.0	1811	tags=32%, list=9%, signal=35%
CARDIAC_SEPTUM_MORPHOGENESIS(GO-0060411)	CARDIAC_SEPTUM_MORPHOGENESIS(GO-0060411)		15	0.6799341	1.2183053	0.23577236	0.37663323	1.0	1223	tags=40%, list=6%, signal=43%
REGULATION_OF_TRANSMEMBRANE_TRANSPORTER_ACTIVITY(GO-0022898)	REGULATION_OF_TRANSMEMBRANE_TRANSPORTER_ACTIVITY(GO-0022898)		24	0.6122359	1.2170995	0.2173913	0.37745726	1.0	658	tags=17%, list=3%, signal=17%
IN_UTERO_EMBRYONIC_DEVELOPMENT(GO-0001701)	IN_UTERO_EMBRYONIC_DEVELOPMENT(GO-0001701)		20	0.62091744	1.2169414	0.22580644	0.3765583	1.0	1072	tags=20%, list=5%, signal=21%
CERAMIDE_METABOLIC_PROCESS(GO-0006672)	CERAMIDE_METABOLIC_PROCESS(GO-0006672)		20	0.62841004	1.2146894	0.21333334	0.3789673	1.0	1901	tags=30%, list=9%, signal=33%
DIGESTION(GO-0007586)	DIGESTION(GO-0007586)		35	0.58956075	1.2111415	0.19559228	0.38355994	1.0	503	tags=9%, list=2%, signal=9%
REGULATION_OF_CELL_PROLIFERATION(GO-0042127)	REGULATION_OF_CELL_PROLIFERATION(GO-0042127)		378	0.43943772	1.2107259	0.06926407	0.38304847	1.0	1366	tags=19%, list=7%, signal=20%
NEGATIVE_REGULATION_OF_CATALYTIC_ACTIVITY(GO-0043086)	NEGATIVE_REGULATION_OF_CATALYTIC_ACTIVITY(GO-0043086)		154	0.47668555	1.2095207	0.108949415	0.38382107	1.0	1811	tags=23%, list=9%, signal=25%
RESPONSE_TO_PEPTIDE_HORMONE_STIMULUS(GO-0043434)	RESPONSE_TO_PEPTIDE_HORMONE_STIMULUS(GO-0043434)		115	0.4879161	1.2074333	0.14285715	0.38591582	1.0	2267	tags=30%, list=11%, signal=34%
RESPONSE_TO_HYPOXIA(GO-0001666)	RESPONSE_TO_HYPOXIA(GO-0001666)		52	0.55247694	1.2063601	0.18012422	0.3864694	1.0	1878	tags=40%, list=9%, signal=44%
CELLULAR_AMIDE_METABOLIC_PROCESS(GO-0043603)	CELLULAR_AMIDE_METABOLIC_PROCESS(GO-0043603)		15	0.6446502	1.2062104	0.24309392	0.38556802	1.0	2197	tags=27%, list=11%, signal=30%
POSITIVE_REGULATION_OF_ENDOTHELIAL_CELL_MIGRATION(GO-0010595)	POSITIVE_REGULATION_OF_ENDOTHELIAL_CELL_MIGRATION(GO-0010595)		31	0.5964823	1.2058736	0.20977011	0.3849865	1.0	1673	tags=42%, list=8%, signal=46%
POSITIVE_REGULATION_OF_T_CELL_DIFFERENTIATION(GO-0045582)	POSITIVE_REGULATION_OF_T_CELL_DIFFERENTIATION(GO-0045582)		20	0.63303775	1.2044598	0.24517906	0.3863199	1.0	2511	tags=20%, list=12%, signal=23%
PROTEIN_MODIFICATION_PROCESS(GO-0006464)	PROTEIN_MODIFICATION_PROCESS(GO-0006464)		447	0.42528248	1.203369	0.033333335	0.3868962	1.0	1680	tags=17%, list=8%, signal=18%
REGULATION_OF_RESPONSE_TO_STRESS(GO-0080134)	REGULATION_OF_RESPONSE_TO_STRESS(GO-0080134)		268	0.45325628	1.2027946	0.0952381	0.3865547	1.0	1594	tags=16%, list=8%, signal=18%
PROTEIN_PROCESSING(GO-0016485)	PROTEIN_PROCESSING(GO-0016485)		27	0.59484386	1.2007481	0.22727273	0.38879868	1.0	549	tags=11%, list=3%, signal=11%
ELEVATION_OF_CYTOSOLIC_CALCIUM_ION_CONCENTRATION(GO-0007204)	ELEVATION_OF_CYTOSOLIC_CALCIUM_ION_CONCENTRATION(GO-0007204)		61	0.53813165	1.1999791	0.19637462	0.3888632	1.0	598	tags=7%, list=3%, signal=7%
CALCIUM_ION_TRANSPORT_INTO_CYTOSOL(GO-0060402)	CALCIUM_ION_TRANSPORT_INTO_CYTOSOL(GO-0060402)		19	0.61617804	1.195988	0.25633803	0.3940686	1.0	67	tags=5%, list=0%, signal=5%
METANEPHROS_DEVELOPMENT(GO-0001656)	METANEPHROS_DEVELOPMENT(GO-0001656)		25	0.60566574	1.1910758	0.2549575	0.40101373	1.0	1217	tags=24%, list=6%, signal=25%
NOTCH_SIGNALING_PATHWAY(GO-0007219)	NOTCH_SIGNALING_PATHWAY(GO-0007219)		18	0.6226851	1.1896704	0.26648352	0.401919	1.0	2515	tags=33%, list=12%, signal=38%
ACTIVATION_OF_PHOSPHOLIPASE_C_ACTIVITY(GO-0007202)	ACTIVATION_OF_PHOSPHOLIPASE_C_ACTIVITY(GO-0007202)		65	0.5257219	1.187774	0.20234604	0.40381184	1.0	598	tags=9%, list=3%, signal=9%
REGULATION_OF_RAS_GTPASE_ACTIVITY(GO-0032318)	REGULATION_OF_RAS_GTPASE_ACTIVITY(GO-0032318)		37	0.5569912	1.1877346	0.22543353	0.40275458	1.0	1811	tags=30%, list=9%, signal=33%
REGULATION_OF_T_CELL_DIFFERENTIATION(GO-0045580)	REGULATION_OF_T_CELL_DIFFERENTIATION(GO-0045580)		32	0.5815562	1.1871281	0.24099723	0.40257832	1.0	2511	tags=16%, list=12%, signal=18%
ACTIVATION_OF_PROTEIN_KINASE_ACTIVITY(GO-0032147)	ACTIVATION_OF_PROTEIN_KINASE_ACTIVITY(GO-0032147)		109	0.48645207	1.1857524	0.21594684	0.4036118	1.0	1701	tags=23%, list=8%, signal=25%
REGULATION_OF_CYTOKINE_PRODUCTION(GO-0001817)	REGULATION_OF_CYTOKINE_PRODUCTION(GO-0001817)		157	0.4713019	1.1845201	0.15986395	0.4045091	1.0	1878	tags=15%, list=9%, signal=17%
REPRODUCTIVE_STRUCTURE_DEVELOPMENT(GO-0048608)	REPRODUCTIVE_STRUCTURE_DEVELOPMENT(GO-0048608)		38	0.545021	1.1832107	0.2345679	0.4055904	1.0	1147	tags=21%, list=6%, signal=22%
REGULATION_OF_CELL_ADHESION_MEDIATED_BY_INTEGRIN(GO-0033628)	REGULATION_OF_CELL_ADHESION_MEDIATED_BY_INTEGRIN(GO-0033628)		17	0.65733814	1.1831332	0.2827225	0.4045765	1.0	1468	tags=35%, list=7%, signal=38%
REGULATION_OF_JAK-STAT_CASCADE(GO-0046425)	REGULATION_OF_JAK-STAT_CASCADE(GO-0046425)		42	0.5617353	1.1827682	0.20809248	0.40405405	1.0	2789	tags=26%, list=14%, signal=30%
POSITIVE_REGULATION_OF_T_CELL_ACTIVATION(GO-0050870)	POSITIVE_REGULATION_OF_T_CELL_ACTIVATION(GO-0050870)		82	0.5154042	1.1821504	0.18153846	0.40385973	1.0	1658	tags=16%, list=8%, signal=17%
REGULATION_OF_TYROSINE_PHOSPHORYLATION_OF_STAT3_PROTEIN(GO-0042516)	REGULATION_OF_TYROSINE_PHOSPHORYLATION_OF_STAT3_PROTEIN(GO-0042516)		18	0.6088443	1.1817797	0.2734177	0.40336218	1.0	2789	tags=33%, list=14%, signal=39%
RELEASE_OF_SEQUESTERED_CALCIUM_ION_INTO_CYTOSOL(GO-0051209)	RELEASE_OF_SEQUESTERED_CALCIUM_ION_INTO_CYTOSOL(GO-0051209)		15	0.6660528	1.1796714	0.2988827	0.4057652	1.0	67	tags=7%, list=0%, signal=7%
NEGATIVE_REGULATION_OF_CELL_PROLIFERATION(GO-0008285)	NEGATIVE_REGULATION_OF_CELL_PROLIFERATION(GO-0008285)		170	0.45795685	1.1784407	0.15460527	0.40666315	1.0	1431	tags=23%, list=7%, signal=24%
POSITIVE_REGULATION_OF_PROTEIN_SECRETION(GO-0050714)	POSITIVE_REGULATION_OF_PROTEIN_SECRETION(GO-0050714)		35	0.56486255	1.1769707	0.2413793	0.40783474	1.0	2793	tags=29%, list=14%, signal=33%
MESENCHYME_DEVELOPMENT(GO-0060485)	MESENCHYME_DEVELOPMENT(GO-0060485)		42	0.5540531	1.1748846	0.24925816	0.4100378	1.0	2515	tags=38%, list=12%, signal=43%
DETECTION_OF_STIMULUS(GO-0051606)	DETECTION_OF_STIMULUS(GO-0051606)		42	0.54266036	1.1720592	0.23323615	0.41336566	1.0	2939	tags=26%, list=14%, signal=31%
REGULATION_OF_LIPID_BIOSYNTHETIC_PROCESS(GO-0046890)	REGULATION_OF_LIPID_BIOSYNTHETIC_PROCESS(GO-0046890)		42	0.54154325	1.1717315	0.2521739	0.41279063	1.0	1927	tags=21%, list=9%, signal=24%
REGULATION_OF_ACTIN_CYTOSKELETON_ORGANIZATION(GO-0032956)	REGULATION_OF_ACTIN_CYTOSKELETON_ORGANIZATION(GO-0032956)		47	0.53546613	1.1695138	0.25072888	0.41524735	1.0	1468	tags=26%, list=7%, signal=27%
MALE_GONAD_DEVELOPMENT(GO-0008584)	MALE_GONAD_DEVELOPMENT(GO-0008584)		21	0.6013873	1.1665998	0.29113925	0.41896942	1.0	2482	tags=29%, list=12%, signal=32%
PROTEIN_COMPLEX_ASSEMBLY(GO-0006461)	PROTEIN_COMPLEX_ASSEMBLY(GO-0006461)		141	0.46700135	1.166458	0.19543974	0.41805297	1.0	1136	tags=13%, list=6%, signal=13%
CAMP-MEDIATED_SIGNALING(GO-0019933)	CAMP-MEDIATED_SIGNALING(GO-0019933)		43	0.5541868	1.1660495	0.2429022	0.41757274	1.0	1263	tags=9%, list=6%, signal=10%
PROTEIN_TETRAMERIZATION(GO-0051262)	PROTEIN_TETRAMERIZATION(GO-0051262)		21	0.59517604	1.1634161	0.30352303	0.4207608	1.0	1245	tags=24%, list=6%, signal=25%
POSITIVE_REGULATION_OF_TUMOR_NECROSIS_FACTOR_PRODUCTION(GO-0032760)	POSITIVE_REGULATION_OF_TUMOR_NECROSIS_FACTOR_PRODUCTION(GO-0032760)		17	0.62761354	1.1524845	0.30311614	0.43786764	1.0	2533	tags=24%, list=12%, signal=27%
DEVELOPMENTAL_PROCESS_INVOLVED_IN_REPRODUCTION(GO-0003006)	DEVELOPMENTAL_PROCESS_INVOLVED_IN_REPRODUCTION(GO-0003006)		67	0.50777876	1.1522498	0.26589596	0.43711105	1.0	1694	tags=24%, list=8%, signal=26%
POSITIVE_REGULATION_OF_ERK1_AND_ERK2_CASCADE(GO-0070374)	POSITIVE_REGULATION_OF_ERK1_AND_ERK2_CASCADE(GO-0070374)		40	0.53815436	1.1519418	0.24637681	0.43643853	1.0	952	tags=23%, list=5%, signal=24%
POSITIVE_REGULATION_OF_CELL_PROLIFERATION(GO-0008284)	POSITIVE_REGULATION_OF_CELL_PROLIFERATION(GO-0008284)		223	0.4314625	1.1516238	0.14084508	0.43588567	1.0	1465	tags=19%, list=7%, signal=21%
EMBRYO_DEVELOPMENT(GO-0009790)	EMBRYO_DEVELOPMENT(GO-0009790)		124	0.47746828	1.1512256	0.22916667	0.4353974	1.0	1394	tags=21%, list=7%, signal=22%
CELL_DEATH(GO-0008219)	CELL_DEATH(GO-0008219)		208	0.43415293	1.1478621	0.17712177	0.43963918	1.0	1604	tags=18%, list=8%, signal=20%
REACTIVE_OXYGEN_SPECIES_METABOLIC_PROCESS(GO-0072593)	REACTIVE_OXYGEN_SPECIES_METABOLIC_PROCESS(GO-0072593)		28	0.58112	1.1470582	0.2991914	0.4398846	1.0	1147	tags=18%, list=6%, signal=19%
REGULATION_OF_ENDOCYTOSIS(GO-0030100)	REGULATION_OF_ENDOCYTOSIS(GO-0030100)		41	0.54351157	1.1445643	0.25852272	0.44302857	1.0	1468	tags=12%, list=7%, signal=13%
POSITIVE_REGULATION_OF_WNT_RECEPTOR_SIGNALING_PATHWAY(GO-0030177)	POSITIVE_REGULATION_OF_WNT_RECEPTOR_SIGNALING_PATHWAY(GO-0030177)		27	0.5682431	1.1445057	0.29722223	0.44200075	1.0	264	tags=7%, list=1%, signal=7%
INTRACELLULAR_PROTEIN_KINASE_CASCADE(GO-0007243)	INTRACELLULAR_PROTEIN_KINASE_CASCADE(GO-0007243)		164	0.441253	1.1437764	0.1919192	0.44209832	1.0	2854	tags=27%, list=14%, signal=32%
NEGATIVE_REGULATION_OF_ENDOPEPTIDASE_ACTIVITY(GO-0010951)	NEGATIVE_REGULATION_OF_ENDOPEPTIDASE_ACTIVITY(GO-0010951)		43	0.5401753	1.142863	0.27160493	0.44239455	1.0	1806	tags=23%, list=9%, signal=25%
SYNAPTIC_TRANSMISSION(GO-0007268)	SYNAPTIC_TRANSMISSION(GO-0007268)		144	0.4543543	1.1426532	0.20860927	0.44162208	1.0	1089	tags=13%, list=5%, signal=13%
REGULATION_OF_CELL_DEATH(GO-0010941)	REGULATION_OF_CELL_DEATH(GO-0010941)		404	0.41044068	1.1426388	0.13247864	0.44049883	1.0	1811	tags=21%, list=9%, signal=22%
TRANSMEMBRANE_RECEPTOR_PROTEIN_TYROSINE_KINASE_SIGNALING_PATHWAY(GO-0007169)	TRANSMEMBRANE_RECEPTOR_PROTEIN_TYROSINE_KINASE_SIGNALING_PATHWAY(GO-0007169)		229	0.4361945	1.1425444	0.1904762	0.43950427	1.0	1954	tags=25%, list=10%, signal=27%
RESPONSE_TO_LIPOPOLYSACCHARIDE(GO-0032496)	RESPONSE_TO_LIPOPOLYSACCHARIDE(GO-0032496)		46	0.52151847	1.142024	0.26548672	0.43915626	1.0	2939	tags=41%, list=14%, signal=48%
RAS_PROTEIN_SIGNAL_TRANSDUCTION(GO-0007265)	RAS_PROTEIN_SIGNAL_TRANSDUCTION(GO-0007265)		53	0.5261424	1.1406342	0.24571429	0.4404314	1.0	1340	tags=25%, list=7%, signal=26%
REGULATION_OF_TUMOR_NECROSIS_FACTOR_PRODUCTION(GO-0032680)	REGULATION_OF_TUMOR_NECROSIS_FACTOR_PRODUCTION(GO-0032680)		35	0.54684895	1.1402885	0.25581396	0.43986633	1.0	400	tags=6%, list=2%, signal=6%
NEGATIVE_REGULATION_OF_PEPTIDASE_ACTIVITY(GO-0010466)	NEGATIVE_REGULATION_OF_PEPTIDASE_ACTIVITY(GO-0010466)		44	0.5375265	1.1333668	0.28985506	0.44995868	1.0	1806	tags=23%, list=9%, signal=25%
LEUKOCYTE_CHEMOTAXIS(GO-0030595)	LEUKOCYTE_CHEMOTAXIS(GO-0030595)		38	0.5405381	1.1316853	0.27714285	0.45149693	1.0	1468	tags=16%, list=7%, signal=17%
PLASMA_LIPOPROTEIN_PARTICLE_CLEARANCE(GO-0034381)	PLASMA_LIPOPROTEIN_PARTICLE_CLEARANCE(GO-0034381)		17	0.6230629	1.1302595	0.31134564	0.45291469	1.0	321	tags=12%, list=2%, signal=12%
POSITIVE_REGULATION_OF_CHEMOKINE_PRODUCTION(GO-0032722)	POSITIVE_REGULATION_OF_CHEMOKINE_PRODUCTION(GO-0032722)		17	0.60726523	1.129516	0.3133903	0.45315558	1.0	2789	tags=35%, list=14%, signal=41%
REGULATION_OF_LIPID_KINASE_ACTIVITY(GO-0043550)	REGULATION_OF_LIPID_KINASE_ACTIVITY(GO-0043550)		20	0.5993438	1.1276937	0.30133334	0.4550249	1.0	1752	tags=50%, list=9%, signal=55%
POSITIVE_REGULATION_OF_PEPTIDYL-TYROSINE_PHOSPHORYLATION(GO-0050731)	POSITIVE_REGULATION_OF_PEPTIDYL-TYROSINE_PHOSPHORYLATION(GO-0050731)		59	0.5152265	1.1257846	0.2676923	0.45731285	1.0	1317	tags=24%, list=6%, signal=25%
SPROUTING_ANGIOGENESIS(GO-0002040)	SPROUTING_ANGIOGENESIS(GO-0002040)		20	0.5733052	1.1257639	0.28989363	0.45618078	1.0	1297	tags=35%, list=6%, signal=37%
ANTIGEN_PROCESSING_AND_PRESENTATION_OF_PEPTIDE_ANTIGEN_VIA_MHC_CLASS_I(GO-0002474)	ANTIGEN_PROCESSING_AND_PRESENTATION_OF_PEPTIDE_ANTIGEN_VIA_MHC_CLASS_I(GO-0002474)		20	0.57895786	1.1256663	0.3105413	0.4552045	1.0	216	tags=20%, list=1%, signal=20%
PROTEIN_HOMOOLIGOMERIZATION(GO-0051260)	PROTEIN_HOMOOLIGOMERIZATION(GO-0051260)		33	0.5542838	1.1236868	0.2857143	0.45712334	1.0	328	tags=12%, list=2%, signal=12%
CELLULAR_RESPONSE_TO_LIPOPOLYSACCHARIDE(GO-0071222)	CELLULAR_RESPONSE_TO_LIPOPOLYSACCHARIDE(GO-0071222)		29	0.5589037	1.1205513	0.30997303	0.46122363	1.0	1156	tags=24%, list=6%, signal=26%
REGULATION_OF_RHO_PROTEIN_SIGNAL_TRANSDUCTION(GO-0035023)	REGULATION_OF_RHO_PROTEIN_SIGNAL_TRANSDUCTION(GO-0035023)		34	0.5518659	1.1198124	0.31161472	0.46148854	1.0	1811	tags=26%, list=9%, signal=29%
REGULATION_OF_APOPTOTIC_PROCESS(GO-0042981)	REGULATION_OF_APOPTOTIC_PROCESS(GO-0042981)		395	0.40077102	1.1193728	0.145	0.4610966	1.0	1811	tags=21%, list=9%, signal=22%
REGULATION_OF_EPITHELIAL_TO_MESENCHYMAL_TRANSITION(GO-0010717)	REGULATION_OF_EPITHELIAL_TO_MESENCHYMAL_TRANSITION(GO-0010717)		22	0.5852614	1.1149333	0.32022473	0.46745518	1.0	878	tags=27%, list=4%, signal=28%
REGULATION_OF_PROTEIN_SECRETION(GO-0050708)	REGULATION_OF_PROTEIN_SECRETION(GO-0050708)		48	0.51753116	1.1121173	0.3	0.4707913	1.0	1134	tags=8%, list=6%, signal=9%
TRANSMISSION_OF_NERVE_IMPULSE(GO-0019226)	TRANSMISSION_OF_NERVE_IMPULSE(GO-0019226)		154	0.44661847	1.110429	0.25949368	0.472519	1.0	1650	tags=16%, list=8%, signal=18%
ANTIGEN_PROCESSING_AND_PRESENTATION_OF_EXOGENOUS_PEPTIDE_ANTIGEN_VIA_MHC_CLASS_I(GO-0042590)	ANTIGEN_PROCESSING_AND_PRESENTATION_OF_EXOGENOUS_PEPTIDE_ANTIGEN_VIA_MHC_CLASS_I(GO-0042590)		19	0.579091	1.1098342	0.3324468	0.47236922	1.0	216	tags=21%, list=1%, signal=21%
POSITIVE_REGULATION_OF_PHOSPHORYLATION(GO-0042327)	POSITIVE_REGULATION_OF_PHOSPHORYLATION(GO-0042327)		124	0.45362207	1.109754	0.27564102	0.47134024	1.0	1510	tags=21%, list=7%, signal=23%
NEGATIVE_REGULATION_OF_PROTEIN_KINASE_ACTIVITY(GO-0006469)	NEGATIVE_REGULATION_OF_PROTEIN_KINASE_ACTIVITY(GO-0006469)		45	0.5191528	1.1081623	0.30193907	0.4727631	1.0	1954	tags=38%, list=10%, signal=42%
REGULATION_OF_CANONICAL_WNT_RECEPTOR_SIGNALING_PATHWAY(GO-0060828)	REGULATION_OF_CANONICAL_WNT_RECEPTOR_SIGNALING_PATHWAY(GO-0060828)		53	0.5133916	1.1071569	0.3263473	0.47329274	1.0	1959	tags=26%, list=10%, signal=29%
PROTEOLYSIS(GO-0006508)	PROTEOLYSIS(GO-0006508)		104	0.45716843	1.1053481	0.28880867	0.47532964	1.0	1556	tags=20%, list=8%, signal=22%
CELLULAR_BIOGENIC_AMINE_METABOLIC_PROCESS(GO-0006576)	CELLULAR_BIOGENIC_AMINE_METABOLIC_PROCESS(GO-0006576)		49	0.5101041	1.100855	0.2931507	0.4822285	1.0	1344	tags=14%, list=7%, signal=15%
PROTEIN_PHOSPHORYLATION(GO-0006468)	PROTEIN_PHOSPHORYLATION(GO-0006468)		248	0.40430912	1.0997542	0.20224719	0.48318028	1.0	1959	tags=22%, list=10%, signal=24%
PROGRAMMED_CELL_DEATH(GO-0012501)	PROGRAMMED_CELL_DEATH(GO-0012501)		199	0.42505884	1.0991752	0.24496645	0.483013	1.0	1604	tags=18%, list=8%, signal=19%
POSITIVE_REGULATION_OF_TYROSINE_PHOSPHORYLATION_OF_STAT3_PROTEIN(GO-0042517)	POSITIVE_REGULATION_OF_TYROSINE_PHOSPHORYLATION_OF_STAT3_PROTEIN(GO-0042517)		16	0.6146203	1.0956829	0.34710744	0.48811418	1.0	2789	tags=38%, list=14%, signal=43%
REGULATION_OF_MEMBRANE_POTENTIAL(GO-0042391)	REGULATION_OF_MEMBRANE_POTENTIAL(GO-0042391)		42	0.5133507	1.0946709	0.29885057	0.48862523	1.0	1599	tags=21%, list=8%, signal=23%
POSITIVE_REGULATION_OF_PHOSPHOLIPASE_C_ACTIVITY(GO-0010863)	POSITIVE_REGULATION_OF_PHOSPHOLIPASE_C_ACTIVITY(GO-0010863)		71	0.47215077	1.0939646	0.3081571	0.488672	1.0	833	tags=11%, list=4%, signal=12%
NEGATIVE_REGULATION_OF_CELL_GROWTH(GO-0030308)	NEGATIVE_REGULATION_OF_CELL_GROWTH(GO-0030308)		45	0.5136468	1.0933272	0.3213213	0.488817	1.0	878	tags=29%, list=4%, signal=30%
ANTIGEN_PROCESSING_AND_PRESENTATION_OF_EXOGENOUS_PEPTIDE_ANTIGEN_VIA_MHC_CLASS_I__TAP-DEPENDENT(GO-0002479)	ANTIGEN_PROCESSING_AND_PRESENTATION_OF_EXOGENOUS_PEPTIDE_ANTIGEN_VIA_MHC_CLASS_I__TAP-DEPENDENT(GO-0002479)		18	0.58047956	1.0929476	0.36031333	0.48831967	1.0	216	tags=22%, list=1%, signal=22%
SEX_DIFFERENTIATION(GO-0007548)	SEX_DIFFERENTIATION(GO-0007548)		46	0.5138436	1.0926474	0.3253012	0.4877517	1.0	1291	tags=20%, list=6%, signal=21%
PHOSPHORYLATION(GO-0016310)	PHOSPHORYLATION(GO-0016310)		275	0.4116164	1.0921189	0.20542635	0.4874413	1.0	1658	tags=20%, list=8%, signal=22%
G-PROTEIN_SIGNALING__COUPLED_TO_CYCLIC_NUCLEOTIDE_SECOND_MESSENGER(GO-0007187)	G-PROTEIN_SIGNALING__COUPLED_TO_CYCLIC_NUCLEOTIDE_SECOND_MESSENGER(GO-0007187)		65	0.48412484	1.0892355	0.32732734	0.4914895	1.0	1621	tags=9%, list=8%, signal=10%
NUCLEOCYTOPLASMIC_TRANSPORT(GO-0006913)	NUCLEOCYTOPLASMIC_TRANSPORT(GO-0006913)		31	0.5318752	1.0887711	0.33045977	0.49116817	1.0	2291	tags=39%, list=11%, signal=44%
NEGATIVE_REGULATION_OF_KINASE_ACTIVITY(GO-0033673)	NEGATIVE_REGULATION_OF_KINASE_ACTIVITY(GO-0033673)		50	0.49493426	1.0877314	0.31888545	0.49162927	1.0	1954	tags=36%, list=10%, signal=40%
APOPTOTIC_PROCESS(GO-0006915)	APOPTOTIC_PROCESS(GO-0006915)		198	0.4162964	1.0872223	0.26712328	0.49129236	1.0	1604	tags=18%, list=8%, signal=19%
PROTEIN_IMPORT(GO-0017038)	PROTEIN_IMPORT(GO-0017038)		46	0.4992187	1.0863061	0.35261708	0.49176764	1.0	2267	tags=28%, list=11%, signal=32%
REGULATION_OF_INNATE_IMMUNE_RESPONSE(GO-0045088)	REGULATION_OF_INNATE_IMMUNE_RESPONSE(GO-0045088)		104	0.45511287	1.0858607	0.3149847	0.49128166	1.0	1594	tags=16%, list=8%, signal=18%
WATER_TRANSPORT(GO-0006833)	WATER_TRANSPORT(GO-0006833)		15	0.59657335	1.0852963	0.41297936	0.49116957	1.0	504	tags=27%, list=2%, signal=27%
NEGATIVE_REGULATION_OF_GROWTH(GO-0045926)	NEGATIVE_REGULATION_OF_GROWTH(GO-0045926)		55	0.4914682	1.0831869	0.30532214	0.4936306	1.0	878	tags=24%, list=4%, signal=25%
REGULATION_OF_SMOOTH_MUSCLE_CELL_PROLIFERATION(GO-0048660)	REGULATION_OF_SMOOTH_MUSCLE_CELL_PROLIFERATION(GO-0048660)		29	0.5328765	1.082508	0.34188035	0.49354896	1.0	1297	tags=21%, list=6%, signal=22%
CAMERA-TYPE_EYE_MORPHOGENESIS(GO-0048593)	CAMERA-TYPE_EYE_MORPHOGENESIS(GO-0048593)		15	0.5802481	1.0810518	0.35863873	0.49512514	1.0	2533	tags=33%, list=12%, signal=38%
POSITIVE_REGULATION_OF_EPITHELIAL_CELL_PROLIFERATION(GO-0050679)	POSITIVE_REGULATION_OF_EPITHELIAL_CELL_PROLIFERATION(GO-0050679)		47	0.50146705	1.0797211	0.32934132	0.4964772	1.0	1465	tags=28%, list=7%, signal=30%
ANTIGEN_PROCESSING_AND_PRESENTATION(GO-0019882)	ANTIGEN_PROCESSING_AND_PRESENTATION(GO-0019882)		22	0.5661624	1.077808	0.3713528	0.49876282	1.0	216	tags=18%, list=1%, signal=18%
REGULATION_OF_MAPK_CASCADE(GO-0043408)	REGULATION_OF_MAPK_CASCADE(GO-0043408)		114	0.45091826	1.0777632	0.30420712	0.4977135	1.0	1247	tags=20%, list=6%, signal=21%
POSITIVE_REGULATION_OF_MACROMOLECULE_BIOSYNTHETIC_PROCESS(GO-0010557)	POSITIVE_REGULATION_OF_MACROMOLECULE_BIOSYNTHETIC_PROCESS(GO-0010557)		340	0.3881078	1.074711	0.24369748	0.50228554	1.0	1766	tags=18%, list=9%, signal=20%
PROTEIN_OLIGOMERIZATION(GO-0051259)	PROTEIN_OLIGOMERIZATION(GO-0051259)		56	0.47572172	1.0712986	0.3371758	0.50702417	1.0	328	tags=9%, list=2%, signal=9%
NEGATIVE_REGULATION_OF_PHOSPHORYLATION(GO-0042326)	NEGATIVE_REGULATION_OF_PHOSPHORYLATION(GO-0042326)		38	0.50485253	1.0684509	0.373297	0.510961	1.0	1956	tags=42%, list=10%, signal=46%
POSITIVE_REGULATION_OF_PROTEIN_PHOSPHORYLATION(GO-0001934)	POSITIVE_REGULATION_OF_PROTEIN_PHOSPHORYLATION(GO-0001934)		116	0.4412795	1.0667566	0.33333334	0.51268065	1.0	1714	tags=23%, list=8%, signal=25%
PROTEIN_LOCALIZATION(GO-0008104)	PROTEIN_LOCALIZATION(GO-0008104)		166	0.4252225	1.0629475	0.31141868	0.51834965	1.0	1282	tags=19%, list=6%, signal=20%
NEGATIVE_REGULATION_OF_CELL_CYCLE(GO-0045786)	NEGATIVE_REGULATION_OF_CELL_CYCLE(GO-0045786)		73	0.47138867	1.0616826	0.33534744	0.5192835	1.0	1956	tags=38%, list=10%, signal=42%
G-PROTEIN_SIGNALING__COUPLED_TO_CAMP_NUCLEOTIDE_SECOND_MESSENGER(GO-0007188)	G-PROTEIN_SIGNALING__COUPLED_TO_CAMP_NUCLEOTIDE_SECOND_MESSENGER(GO-0007188)		38	0.50139385	1.0597135	0.36723164	0.52163213	1.0	1263	tags=8%, list=6%, signal=8%
RESPONSE_TO_ABIOTIC_STIMULUS(GO-0009628)	RESPONSE_TO_ABIOTIC_STIMULUS(GO-0009628)		118	0.4418067	1.0538706	0.34931508	0.5308696	1.0	1658	tags=16%, list=8%, signal=17%
ORGANIC_CATION_TRANSPORT(GO-0015695)	ORGANIC_CATION_TRANSPORT(GO-0015695)		16	0.5584812	1.0523686	0.3951613	0.53242296	1.0	1927	tags=44%, list=9%, signal=48%
ALCOHOL_METABOLIC_PROCESS(GO-0006066)	ALCOHOL_METABOLIC_PROCESS(GO-0006066)		159	0.41635564	1.0518435	0.33684212	0.53228647	1.0	1144	tags=15%, list=6%, signal=16%
FATTY_ACID_BETA-OXIDATION(GO-0006635)	FATTY_ACID_BETA-OXIDATION(GO-0006635)		33	0.5046969	1.0491695	0.34705883	0.53608465	1.0	2753	tags=48%, list=13%, signal=56%
REGULATION_OF_PLASMA_LIPOPROTEIN_PARTICLE_LEVELS(GO-0097006)	REGULATION_OF_PLASMA_LIPOPROTEIN_PARTICLE_LEVELS(GO-0097006)		31	0.51130253	1.0482763	0.3945783	0.53647834	1.0	321	tags=6%, list=2%, signal=7%
NEGATIVE_REGULATION_OF_CELL_DIFFERENTIATION(GO-0045596)	NEGATIVE_REGULATION_OF_CELL_DIFFERENTIATION(GO-0045596)		119	0.42974222	1.04613	0.3642384	0.5394104	1.0	1291	tags=18%, list=6%, signal=19%
ANTI-APOPTOSIS(GO-0006916)	ANTI-APOPTOSIS(GO-0006916)		102	0.43671352	1.0456218	0.35153583	0.5392044	1.0	1864	tags=23%, list=9%, signal=25%
NEGATIVE_REGULATION_OF_CELL_DEATH(GO-0060548)	NEGATIVE_REGULATION_OF_CELL_DEATH(GO-0060548)		230	0.39699468	1.0427761	0.3494424	0.54304904	1.0	1297	tags=17%, list=6%, signal=18%
REGULATION_OF_CELL_GROWTH(GO-0001558)	REGULATION_OF_CELL_GROWTH(GO-0001558)		71	0.46223184	1.0417491	0.37419355	0.54369015	1.0	878	tags=21%, list=4%, signal=22%
INDUCTION_OF_APOPTOSIS(GO-0006917)	INDUCTION_OF_APOPTOSIS(GO-0006917)		123	0.4294379	1.0405114	0.3939394	0.54471403	1.0	1778	tags=20%, list=9%, signal=22%
CELLULAR_PROTEIN_COMPLEX_ASSEMBLY(GO-0043623)	CELLULAR_PROTEIN_COMPLEX_ASSEMBLY(GO-0043623)		57	0.46927086	1.0398735	0.36336336	0.54469305	1.0	952	tags=9%, list=5%, signal=9%
INSULIN_RECEPTOR_SIGNALING_PATHWAY(GO-0008286)	INSULIN_RECEPTOR_SIGNALING_PATHWAY(GO-0008286)		56	0.47900218	1.039828	0.37790698	0.54358	1.0	2109	tags=36%, list=10%, signal=40%
HOMEOSTATIC_PROCESS(GO-0042592)	HOMEOSTATIC_PROCESS(GO-0042592)		305	0.37797606	1.0367342	0.34	0.5481485	1.0	1599	tags=14%, list=8%, signal=15%
CELL_JUNCTION_ASSEMBLY(GO-0034329)	CELL_JUNCTION_ASSEMBLY(GO-0034329)		43	0.4928336	1.0340953	0.41158536	0.5518123	1.0	217	tags=19%, list=1%, signal=19%
TRANSCRIPTION_FROM_RNA_POLYMERASE_II_PROMOTER(GO-0006366)	TRANSCRIPTION_FROM_RNA_POLYMERASE_II_PROMOTER(GO-0006366)		68	0.44733876	1.0312499	0.41691843	0.5557894	1.0	1773	tags=24%, list=9%, signal=26%
RESPONSE_TO_DRUG(GO-0042493)	RESPONSE_TO_DRUG(GO-0042493)		55	0.46646598	1.030137	0.37864077	0.5568273	1.0	1485	tags=22%, list=7%, signal=23%
REGULATION_OF_PHOSPHOLIPASE_ACTIVITY(GO-0010517)	REGULATION_OF_PHOSPHOLIPASE_ACTIVITY(GO-0010517)		81	0.44182417	1.029963	0.3768997	0.5558264	1.0	1008	tags=11%, list=5%, signal=12%
GLIAL_CELL_DIFFERENTIATION(GO-0010001)	GLIAL_CELL_DIFFERENTIATION(GO-0010001)		15	0.55193156	1.0288281	0.42175066	0.5568406	1.0	1808	tags=27%, list=9%, signal=29%
POSITIVE_REGULATION_OF_PHOSPHOLIPASE_ACTIVITY(GO-0010518)	POSITIVE_REGULATION_OF_PHOSPHOLIPASE_ACTIVITY(GO-0010518)		76	0.44524637	1.0248722	0.38728324	0.56282496	1.0	833	tags=11%, list=4%, signal=11%
RESPONSE_TO_RADIATION(GO-0009314)	RESPONSE_TO_RADIATION(GO-0009314)		52	0.4724094	1.0204208	0.3983051	0.56996346	1.0	1658	tags=17%, list=8%, signal=19%
NEGATIVE_REGULATION_OF_PROGRAMMED_CELL_DEATH(GO-0043069)	NEGATIVE_REGULATION_OF_PROGRAMMED_CELL_DEATH(GO-0043069)		225	0.38838887	1.0200623	0.38267148	0.5694293	1.0	1297	tags=17%, list=6%, signal=18%
PHOSPHATE-CONTAINING_COMPOUND_METABOLIC_PROCESS(GO-0006796)	PHOSPHATE-CONTAINING_COMPOUND_METABOLIC_PROCESS(GO-0006796)		308	0.37303373	1.0193877	0.36637932	0.5694726	1.0	2688	tags=30%, list=13%, signal=34%
REGULATION_OF_GLUCOSE_IMPORT(GO-0046324)	REGULATION_OF_GLUCOSE_IMPORT(GO-0046324)		16	0.539655	1.0179385	0.42673522	0.57115704	1.0	1658	tags=31%, list=8%, signal=34%
NEGATIVE_REGULATION_OF_APOPTOTIC_PROCESS(GO-0043066)	NEGATIVE_REGULATION_OF_APOPTOTIC_PROCESS(GO-0043066)		225	0.38838887	1.0165201	0.41729322	0.57265073	1.0	1297	tags=17%, list=6%, signal=18%
FATTY_ACID_CATABOLIC_PROCESS(GO-0009062)	FATTY_ACID_CATABOLIC_PROCESS(GO-0009062)		38	0.4840358	1.0115497	0.4239766	0.5808601	1.0	2753	tags=45%, list=13%, signal=52%
MORPHOGENESIS_OF_AN_EPITHELIUM(GO-0002009)	MORPHOGENESIS_OF_AN_EPITHELIUM(GO-0002009)		56	0.45539346	1.0107605	0.4138889	0.5812954	1.0	1431	tags=23%, list=7%, signal=25%
PROTEIN_LOCALIZATION_TO_ORGANELLE(GO-0033365)	PROTEIN_LOCALIZATION_TO_ORGANELLE(GO-0033365)		70	0.44003874	1.009328	0.3902439	0.5826076	1.0	1658	tags=23%, list=8%, signal=25%
REGULATION_OF_CYTOSKELETON_ORGANIZATION(GO-0051493)	REGULATION_OF_CYTOSKELETON_ORGANIZATION(GO-0051493)		59	0.4443016	1.0091051	0.4237805	0.58174485	1.0	1008	tags=22%, list=5%, signal=23%
REGULATION_OF_CYTOKINE-MEDIATED_SIGNALING_PATHWAY(GO-0001959)	REGULATION_OF_CYTOKINE-MEDIATED_SIGNALING_PATHWAY(GO-0001959)		36	0.47186944	1.0088727	0.4225352	0.58099914	1.0	1400	tags=28%, list=7%, signal=30%
REGULATION_OF_GLUCOSE_TRANSPORT(GO-0010827)	REGULATION_OF_GLUCOSE_TRANSPORT(GO-0010827)		20	0.5110301	1.0063765	0.4402174	0.5843005	1.0	1658	tags=25%, list=8%, signal=27%
REGULATION_OF_ACTIN_POLYMERIZATION_OR_DEPOLYMERIZATION(GO-0008064)	REGULATION_OF_ACTIN_POLYMERIZATION_OR_DEPOLYMERIZATION(GO-0008064)		18	0.5182079	1.0058206	0.42372882	0.58420634	1.0	1468	tags=22%, list=7%, signal=24%
CELLULAR_PROTEIN_LOCALIZATION(GO-0034613)	CELLULAR_PROTEIN_LOCALIZATION(GO-0034613)		121	0.410426	1.0037109	0.41721854	0.58710194	1.0	1282	tags=17%, list=6%, signal=18%
REGULATION_OF_PROTEOLYSIS(GO-0030162)	REGULATION_OF_PROTEOLYSIS(GO-0030162)		42	0.47127256	1.0031855	0.4307229	0.5868918	1.0	504	tags=14%, list=2%, signal=15%
POSITIVE_REGULATION_OF_PROGRAMMED_CELL_DEATH(GO-0043068)	POSITIVE_REGULATION_OF_PROGRAMMED_CELL_DEATH(GO-0043068)		181	0.38601422	1.0008329	0.44621515	0.5903855	1.0	1778	tags=18%, list=9%, signal=20%
POSITIVE_REGULATION_OF_APOPTOTIC_PROCESS(GO-0043065)	POSITIVE_REGULATION_OF_APOPTOTIC_PROCESS(GO-0043065)		181	0.38601422	1.0005116	0.4265233	0.5897962	1.0	1778	tags=18%, list=9%, signal=20%
TRANSCRIPTION__DNA-DEPENDENT(GO-0006351)	TRANSCRIPTION__DNA-DEPENDENT(GO-0006351)		87	0.4233412	0.9975118	0.4205298	0.5944364	1.0	1878	tags=22%, list=9%, signal=24%
LEUKOCYTE_ACTIVATION(GO-0045321)	LEUKOCYTE_ACTIVATION(GO-0045321)		68	0.43218914	0.9973607	0.4248555	0.5934731	1.0	1827	tags=16%, list=9%, signal=18%
LIPID_TRANSPORT(GO-0006869)	LIPID_TRANSPORT(GO-0006869)		67	0.44425803	0.99650455	0.45597485	0.5937204	1.0	2425	tags=21%, list=12%, signal=24%
POSITIVE_REGULATION_OF_CELL_DEATH(GO-0010942)	POSITIVE_REGULATION_OF_CELL_DEATH(GO-0010942)		186	0.3843972	0.9962889	0.47244096	0.59282	1.0	1778	tags=18%, list=9%, signal=19%
NEGATIVE_REGULATION_OF_SIGNAL_TRANSDUCTION(GO-0009968)	NEGATIVE_REGULATION_OF_SIGNAL_TRANSDUCTION(GO-0009968)		196	0.3808598	0.9956534	0.448	0.59284407	1.0	1883	tags=22%, list=9%, signal=24%
REGULATION_OF_PHOSPHATIDYLINOSITOL_3-KINASE_ACTIVITY(GO-0043551)	REGULATION_OF_PHOSPHATIDYLINOSITOL_3-KINASE_ACTIVITY(GO-0043551)		17	0.53432214	0.99474674	0.43631437	0.5934109	1.0	1561	tags=41%, list=8%, signal=45%
REGULATION_OF_STEROID_BIOSYNTHETIC_PROCESS(GO-0050810)	REGULATION_OF_STEROID_BIOSYNTHETIC_PROCESS(GO-0050810)		15	0.5327718	0.9940083	0.46449703	0.5936916	1.0	1147	tags=20%, list=6%, signal=21%
MONOCARBOXYLIC_ACID_TRANSPORT(GO-0015718)	MONOCARBOXYLIC_ACID_TRANSPORT(GO-0015718)		36	0.472527	0.9921931	0.43714285	0.59591067	1.0	2230	tags=25%, list=11%, signal=28%
POSITIVE_REGULATION_OF_B_CELL_ACTIVATION(GO-0050871)	POSITIVE_REGULATION_OF_B_CELL_ACTIVATION(GO-0050871)		18	0.53194594	0.9921549	0.46612465	0.59474057	1.0	1266	tags=17%, list=6%, signal=18%
POSITIVE_REGULATION_OF_GTPASE_ACTIVITY(GO-0043547)	POSITIVE_REGULATION_OF_GTPASE_ACTIVITY(GO-0043547)		39	0.47634315	0.9910015	0.4502924	0.5956158	1.0	1811	tags=28%, list=9%, signal=31%
RECEPTOR-MEDIATED_ENDOCYTOSIS(GO-0006898)	RECEPTOR-MEDIATED_ENDOCYTOSIS(GO-0006898)		43	0.46384442	0.9888968	0.43661973	0.5984574	1.0	380	tags=9%, list=2%, signal=9%
TRANSMEMBRANE_RECEPTOR_PROTEIN_SERINE-THREONINE_KINASE_SIGNALING_PATHWAY(GO-0007178)	TRANSMEMBRANE_RECEPTOR_PROTEIN_SERINE-THREONINE_KINASE_SIGNALING_PATHWAY(GO-0007178)		51	0.45993283	0.9887275	0.44512194	0.5975728	1.0	1039	tags=18%, list=5%, signal=19%
REGULATION_OF_INSULIN_SECRETION(GO-0050796)	REGULATION_OF_INSULIN_SECRETION(GO-0050796)		54	0.4460044	0.98798335	0.44444445	0.59767836	1.0	1701	tags=17%, list=8%, signal=18%
LIPID_OXIDATION(GO-0034440)	LIPID_OXIDATION(GO-0034440)		41	0.4638667	0.9869005	0.46524063	0.5986362	1.0	2753	tags=41%, list=13%, signal=48%
POST-TRANSLATIONAL_PROTEIN_MODIFICATION(GO-0043687)	POST-TRANSLATIONAL_PROTEIN_MODIFICATION(GO-0043687)		54	0.45981476	0.98677003	0.45783132	0.5977236	1.0	1081	tags=9%, list=5%, signal=10%
REGULATION_OF_PROTEIN_COMPLEX_DISASSEMBLY(GO-0043244)	REGULATION_OF_PROTEIN_COMPLEX_DISASSEMBLY(GO-0043244)		15	0.5405673	0.98640996	0.5013624	0.59716266	1.0	736	tags=20%, list=4%, signal=21%
RESPONSE_TO_INSULIN_STIMULUS(GO-0032868)	RESPONSE_TO_INSULIN_STIMULUS(GO-0032868)		75	0.42421597	0.98453075	0.4841772	0.59938735	1.0	2177	tags=32%, list=11%, signal=36%
REGULATION_OF_PROTEIN_CATABOLIC_PROCESS(GO-0042176)	REGULATION_OF_PROTEIN_CATABOLIC_PROCESS(GO-0042176)		43	0.4555936	0.98313516	0.4723032	0.6012024	1.0	504	tags=12%, list=2%, signal=12%
KIDNEY_EPITHELIUM_DEVELOPMENT(GO-0072073)	KIDNEY_EPITHELIUM_DEVELOPMENT(GO-0072073)		15	0.5359565	0.9829892	0.4704301	0.6002637	1.0	2838	tags=40%, list=14%, signal=46%
POLYSACCHARIDE_METABOLIC_PROCESS(GO-0005976)	POLYSACCHARIDE_METABOLIC_PROCESS(GO-0005976)		26	0.49454907	0.98281646	0.44380403	0.59940255	1.0	952	tags=27%, list=5%, signal=28%
PEPTIDYL-TYROSINE_PHOSPHORYLATION(GO-0018108)	PEPTIDYL-TYROSINE_PHOSPHORYLATION(GO-0018108)		25	0.49304217	0.9827811	0.4664723	0.59828615	1.0	2789	tags=44%, list=14%, signal=51%
NEGATIVE_REGULATION_OF_PROTEIN_SERINE-THREONINE_KINASE_ACTIVITY(GO-0071901)	NEGATIVE_REGULATION_OF_PROTEIN_SERINE-THREONINE_KINASE_ACTIVITY(GO-0071901)		33	0.47842965	0.9809797	0.45535713	0.60035145	1.0	1558	tags=30%, list=8%, signal=33%
POSITIVE_REGULATION_OF_CELLULAR_BIOSYNTHETIC_PROCESS(GO-0031328)	POSITIVE_REGULATION_OF_CELLULAR_BIOSYNTHETIC_PROCESS(GO-0031328)		378	0.35790116	0.98060864	0.52380955	0.5998604	1.0	1766	tags=17%, list=9%, signal=18%
NEGATIVE_REGULATION_OF_PROTEIN_PHOSPHORYLATION(GO-0001933)	NEGATIVE_REGULATION_OF_PROTEIN_PHOSPHORYLATION(GO-0001933)		27	0.48897228	0.9784193	0.49577466	0.60290027	1.0	1883	tags=37%, list=9%, signal=41%
POSITIVE_REGULATION_OF_FIBROBLAST_PROLIFERATION(GO-0048146)	POSITIVE_REGULATION_OF_FIBROBLAST_PROLIFERATION(GO-0048146)		21	0.49466214	0.976591	0.47076023	0.60517573	1.0	1808	tags=43%, list=9%, signal=47%
LIPID_HOMEOSTASIS(GO-0055088)	LIPID_HOMEOSTASIS(GO-0055088)		46	0.44265273	0.9762242	0.44025156	0.60461336	1.0	930	tags=9%, list=5%, signal=9%
CELLULAR_RESPONSE_TO_REACTIVE_OXYGEN_SPECIES(GO-0034614)	CELLULAR_RESPONSE_TO_REACTIVE_OXYGEN_SPECIES(GO-0034614)		25	0.482863	0.97147113	0.4509804	0.612592	1.0	1589	tags=24%, list=8%, signal=26%
FATTY_ACID_OXIDATION(GO-0019395)	FATTY_ACID_OXIDATION(GO-0019395)		40	0.46838853	0.9688781	0.4764706	0.61631924	1.0	2753	tags=43%, list=13%, signal=49%
CELLULAR_MEMBRANE_ORGANIZATION(GO-0016044)	CELLULAR_MEMBRANE_ORGANIZATION(GO-0016044)		130	0.388463	0.9681168	0.51929826	0.61661744	1.0	400	tags=11%, list=2%, signal=11%
CELL-CELL_SIGNALING(GO-0007267)	CELL-CELL_SIGNALING(GO-0007267)		280	0.35965514	0.9645423	0.5670498	0.62245005	1.0	1555	tags=12%, list=8%, signal=13%
NERVE_GROWTH_FACTOR_RECEPTOR_SIGNALING_PATHWAY(GO-0048011)	NERVE_GROWTH_FACTOR_RECEPTOR_SIGNALING_PATHWAY(GO-0048011)		114	0.40002245	0.9638679	0.49146757	0.6226299	1.0	1954	tags=23%, list=10%, signal=25%
POSITIVE_REGULATION_OF_PROTEIN_CATABOLIC_PROCESS(GO-0045732)	POSITIVE_REGULATION_OF_PROTEIN_CATABOLIC_PROCESS(GO-0045732)		24	0.5048199	0.96299833	0.4852071	0.62311965	1.0	1959	tags=29%, list=10%, signal=32%
CELLULAR_RESPONSE_TO_INSULIN_STIMULUS(GO-0032869)	CELLULAR_RESPONSE_TO_INSULIN_STIMULUS(GO-0032869)		71	0.4116239	0.96179986	0.501548	0.6242532	1.0	2177	tags=32%, list=11%, signal=36%
CENTRAL_NERVOUS_SYSTEM_DEVELOPMENT(GO-0007417)	CENTRAL_NERVOUS_SYSTEM_DEVELOPMENT(GO-0007417)		100	0.39612365	0.95616925	0.48122868	0.6340825	1.0	1144	tags=20%, list=6%, signal=21%
POSITIVE_REGULATION_OF_TRANSCRIPTION__DNA-DEPENDENT(GO-0045893)	POSITIVE_REGULATION_OF_TRANSCRIPTION__DNA-DEPENDENT(GO-0045893)		279	0.35428172	0.9533693	0.59143966	0.6382564	1.0	1766	tags=18%, list=9%, signal=19%
BRAIN_DEVELOPMENT(GO-0007420)	BRAIN_DEVELOPMENT(GO-0007420)		59	0.4400554	0.9529966	0.5123457	0.6376909	1.0	1811	tags=29%, list=9%, signal=32%
LONG-CHAIN_FATTY_ACID_METABOLIC_PROCESS(GO-0001676)	LONG-CHAIN_FATTY_ACID_METABOLIC_PROCESS(GO-0001676)		20	0.47897732	0.95287925	0.48895028	0.63664746	1.0	2733	tags=35%, list=13%, signal=40%
APOPTOTIC_MITOCHONDRIAL_CHANGES(GO-0008637)	APOPTOTIC_MITOCHONDRIAL_CHANGES(GO-0008637)		15	0.5265882	0.95220244	0.51704544	0.63675493	1.0	1408	tags=20%, list=7%, signal=21%
REGULATION_OF_REACTIVE_OXYGEN_SPECIES_METABOLIC_PROCESS(GO-2000377)	REGULATION_OF_REACTIVE_OXYGEN_SPECIES_METABOLIC_PROCESS(GO-2000377)		26	0.47192127	0.9516101	0.47540984	0.6367455	1.0	1336	tags=31%, list=7%, signal=33%
REGULATION_OF_PEPTIDYL-TYROSINE_PHOSPHORYLATION(GO-0050730)	REGULATION_OF_PEPTIDYL-TYROSINE_PHOSPHORYLATION(GO-0050730)		68	0.41858694	0.95067334	0.48909658	0.6373259	1.0	1317	tags=21%, list=6%, signal=22%
RESPONSE_TO_BACTERIUM(GO-0009617)	RESPONSE_TO_BACTERIUM(GO-0009617)		75	0.4061731	0.9492765	0.49671054	0.63886446	1.0	2939	tags=28%, list=14%, signal=33%
RESPIRATORY_ELECTRON_TRANSPORT_CHAIN(GO-0022904)	RESPIRATORY_ELECTRON_TRANSPORT_CHAIN(GO-0022904)		82	0.4010583	0.9455355	0.52469134	0.64500654	1.0	2105	tags=28%, list=10%, signal=31%
OUTFLOW_TRACT_MORPHOGENESIS(GO-0003151)	OUTFLOW_TRACT_MORPHOGENESIS(GO-0003151)		20	0.49360076	0.9436509	0.5346821	0.6475005	1.0	1223	tags=30%, list=6%, signal=32%
ENDOTHELIAL_CELL_MIGRATION(GO-0043542)	ENDOTHELIAL_CELL_MIGRATION(GO-0043542)		21	0.49192384	0.94300616	0.5138889	0.64761144	1.0	1297	tags=43%, list=6%, signal=46%
PLACENTA_DEVELOPMENT(GO-0001890)	PLACENTA_DEVELOPMENT(GO-0001890)		15	0.5146862	0.9399497	0.5233161	0.6523265	1.0	2291	tags=20%, list=11%, signal=23%
RESPONSE_TO_HYDROGEN_PEROXIDE(GO-0042542)	RESPONSE_TO_HYDROGEN_PEROXIDE(GO-0042542)		21	0.4843603	0.93829304	0.5208333	0.6543274	1.0	1147	tags=14%, list=6%, signal=15%
POSITIVE_REGULATION_OF_PROTEIN_SERINE-THREONINE_KINASE_ACTIVITY(GO-0071902)	POSITIVE_REGULATION_OF_PROTEIN_SERINE-THREONINE_KINASE_ACTIVITY(GO-0071902)		102	0.39223495	0.9377831	0.54754096	0.65408576	1.0	1147	tags=14%, list=6%, signal=14%
NEGATIVE_REGULATION_OF_PROTEIN_IMPORT_INTO_NUCLEUS(GO-0042308)	NEGATIVE_REGULATION_OF_PROTEIN_IMPORT_INTO_NUCLEUS(GO-0042308)		17	0.5186023	0.93773544	0.538874	0.65292674	1.0	3007	tags=41%, list=15%, signal=48%
RESPONSE_TO_MOLECULE_OF_BACTERIAL_ORIGIN(GO-0002237)	RESPONSE_TO_MOLECULE_OF_BACTERIAL_ORIGIN(GO-0002237)		55	0.41952875	0.9370084	0.5071225	0.6531287	1.0	1156	tags=15%, list=6%, signal=15%
ACTIVATION_OF_MAPKK_ACTIVITY(GO-0000186)	ACTIVATION_OF_MAPKK_ACTIVITY(GO-0000186)		21	0.48612413	0.93692935	0.5240793	0.65198964	1.0	1114	tags=19%, list=5%, signal=20%
RESPONSE_TO_REACTIVE_OXYGEN_SPECIES(GO-0000302)	RESPONSE_TO_REACTIVE_OXYGEN_SPECIES(GO-0000302)		32	0.44662464	0.93670946	0.5285714	0.65116966	1.0	1147	tags=19%, list=6%, signal=20%
ACTIVATION_OF_PHOSPHOLIPASE_C_ACTIVITY_BY_G-PROTEIN_COUPLED_RECEPTOR_PROTEIN_SIGNALING_PATHWAY_COUPLED_TO_IP3_SECOND_MESSENGER(GO-0007200)	ACTIVATION_OF_PHOSPHOLIPASE_C_ACTIVITY_BY_G-PROTEIN_COUPLED_RECEPTOR_PROTEIN_SIGNALING_PATHWAY_COUPLED_TO_IP3_SECOND_MESSENGER(GO-0007200)		25	0.46542212	0.934889	0.51384616	0.6536038	1.0	598	tags=8%, list=3%, signal=8%
ELECTRON_TRANSPORT_CHAIN(GO-0022900)	ELECTRON_TRANSPORT_CHAIN(GO-0022900)		82	0.4010583	0.9345767	0.5352564	0.6530554	1.0	2105	tags=28%, list=10%, signal=31%
CHLORIDE_TRANSPORT(GO-0006821)	CHLORIDE_TRANSPORT(GO-0006821)		17	0.502458	0.9329314	0.54285717	0.6549768	1.0	1716	tags=18%, list=8%, signal=19%
SPERMATOGENESIS(GO-0007283)	SPERMATOGENESIS(GO-0007283)		22	0.48415384	0.93059874	0.5127479	0.6584557	1.0	2482	tags=32%, list=12%, signal=36%
ATP_BIOSYNTHETIC_PROCESS(GO-0006754)	ATP_BIOSYNTHETIC_PROCESS(GO-0006754)		17	0.4963129	0.9258015	0.5710526	0.6666455	1.0	1111	tags=41%, list=5%, signal=44%
RECEPTOR_INTERNALIZATION(GO-0031623)	RECEPTOR_INTERNALIZATION(GO-0031623)		20	0.47907335	0.92440206	0.5260274	0.6684681	1.0	2839	tags=25%, list=14%, signal=29%
NEGATIVE_REGULATION_OF_LIPID_METABOLIC_PROCESS(GO-0045833)	NEGATIVE_REGULATION_OF_LIPID_METABOLIC_PROCESS(GO-0045833)		27	0.46546844	0.9158127	0.56684494	0.6847043	1.0	1658	tags=22%, list=8%, signal=24%
REGULATION_OF_CELL-CELL_ADHESION(GO-0022407)	REGULATION_OF_CELL-CELL_ADHESION(GO-0022407)		32	0.4391114	0.9132036	0.5657143	0.6885834	1.0	1694	tags=19%, list=8%, signal=20%
SYNAPSE_ORGANIZATION(GO-0050808)	SYNAPSE_ORGANIZATION(GO-0050808)		16	0.48710805	0.9124596	0.571831	0.68880296	1.0	397	tags=6%, list=2%, signal=6%
CELLULAR_RESPONSE_TO_MOLECULE_OF_BACTERIAL_ORIGIN(GO-0071219)	CELLULAR_RESPONSE_TO_MOLECULE_OF_BACTERIAL_ORIGIN(GO-0071219)		33	0.44748	0.90838444	0.5718475	0.6955182	1.0	1156	tags=21%, list=6%, signal=22%
POSITIVE_REGULATION_OF_LIPID_BIOSYNTHETIC_PROCESS(GO-0046889)	POSITIVE_REGULATION_OF_LIPID_BIOSYNTHETIC_PROCESS(GO-0046889)		19	0.47762793	0.90837353	0.5606936	0.69423395	1.0	3906	tags=32%, list=19%, signal=39%
CELLULAR_RESPONSE_TO_HYPOXIA(GO-0071456)	CELLULAR_RESPONSE_TO_HYPOXIA(GO-0071456)		19	0.4846802	0.90716696	0.56198347	0.6952039	1.0	1821	tags=47%, list=9%, signal=52%
CELLULAR_IRON_ION_HOMEOSTASIS(GO-0006879)	CELLULAR_IRON_ION_HOMEOSTASIS(GO-0006879)		24	0.45562765	0.90639764	0.5545977	0.69534594	1.0	1912	tags=25%, list=9%, signal=28%
REGULATION_OF_PROTEIN_BINDING(GO-0043393)	REGULATION_OF_PROTEIN_BINDING(GO-0043393)		38	0.4329243	0.90526384	0.5505952	0.6964876	1.0	1295	tags=13%, list=6%, signal=14%
ANION_TRANSPORT(GO-0006820)	ANION_TRANSPORT(GO-0006820)		40	0.42281345	0.9046391	0.5852941	0.6964919	1.0	2079	tags=25%, list=10%, signal=28%
G-PROTEIN_COUPLED_RECEPTOR_SIGNALING_PATHWAY(GO-0007186)	G-PROTEIN_COUPLED_RECEPTOR_SIGNALING_PATHWAY(GO-0007186)		212	0.34519073	0.9023959	0.6816609	0.69972706	1.0	1721	tags=8%, list=8%, signal=8%
IRON_ION_HOMEOSTASIS(GO-0055072)	IRON_ION_HOMEOSTASIS(GO-0055072)		25	0.45129097	0.8972677	0.58201057	0.7090331	1.0	1912	tags=24%, list=9%, signal=26%
POSITIVE_REGULATION_OF_DNA_REPLICATION(GO-0045740)	POSITIVE_REGULATION_OF_DNA_REPLICATION(GO-0045740)		18	0.47776562	0.89584005	0.5781711	0.7106096	1.0	1137	tags=17%, list=6%, signal=18%
LUNG_DEVELOPMENT(GO-0030324)	LUNG_DEVELOPMENT(GO-0030324)		18	0.4644087	0.89575016	0.5651042	0.7094908	1.0	2547	tags=33%, list=12%, signal=38%
POSITIVE_REGULATION_OF_PHOSPHATIDYLINOSITOL_3-KINASE_ACTIVITY(GO-0043552)	POSITIVE_REGULATION_OF_PHOSPHATIDYLINOSITOL_3-KINASE_ACTIVITY(GO-0043552)		16	0.48563316	0.89373696	0.56373936	0.7124054	1.0	1561	tags=38%, list=8%, signal=41%
POSITIVE_REGULATION_OF_REACTIVE_OXYGEN_SPECIES_METABOLIC_PROCESS(GO-2000379)	POSITIVE_REGULATION_OF_REACTIVE_OXYGEN_SPECIES_METABOLIC_PROCESS(GO-2000379)		18	0.47314012	0.8932947	0.5794872	0.71197784	1.0	1336	tags=33%, list=7%, signal=36%
RESPONSE_TO_UNFOLDED_PROTEIN(GO-0006986)	RESPONSE_TO_UNFOLDED_PROTEIN(GO-0006986)		34	0.4360843	0.8897502	0.6051873	0.71779597	1.0	1573	tags=29%, list=8%, signal=32%
MAPK_CASCADE(GO-0000165)	MAPK_CASCADE(GO-0000165)		87	0.3827214	0.8828022	0.64309764	0.7306451	1.0	1134	tags=13%, list=6%, signal=13%
NEGATIVE_REGULATION_OF_INTRACELLULAR_PROTEIN_TRANSPORT(GO-0090317)	NEGATIVE_REGULATION_OF_INTRACELLULAR_PROTEIN_TRANSPORT(GO-0090317)		20	0.44637662	0.8802965	0.57417583	0.73426074	1.0	3007	tags=35%, list=15%, signal=41%
REGULATION_OF_FATTY_ACID_BIOSYNTHETIC_PROCESS(GO-0042304)	REGULATION_OF_FATTY_ACID_BIOSYNTHETIC_PROCESS(GO-0042304)		16	0.47871947	0.8798944	0.6020672	0.73379	1.0	1927	tags=25%, list=9%, signal=28%
MESENCHYMAL_CELL_DIFFERENTIATION(GO-0048762)	MESENCHYMAL_CELL_DIFFERENTIATION(GO-0048762)		35	0.4130353	0.8690427	0.6411043	0.7546206	1.0	2515	tags=34%, list=12%, signal=39%
AMINO_ACID_TRANSPORT(GO-0006865)	AMINO_ACID_TRANSPORT(GO-0006865)		35	0.4292634	0.8673012	0.6185286	0.75689465	1.0	768	tags=17%, list=4%, signal=18%
REGULATION_OF_PEPTIDASE_ACTIVITY(GO-0052547)	REGULATION_OF_PEPTIDASE_ACTIVITY(GO-0052547)		106	0.35629272	0.86572784	0.7232704	0.75876755	1.0	1806	tags=17%, list=9%, signal=19%
POSITIVE_REGULATION_OF_ENDOCYTOSIS(GO-0045807)	POSITIVE_REGULATION_OF_ENDOCYTOSIS(GO-0045807)		22	0.43204054	0.8608397	0.6214689	0.76700497	1.0	1468	tags=14%, list=7%, signal=15%
REGULATION_OF_PATHWAY-RESTRICTED_SMAD_PROTEIN_PHOSPHORYLATION(GO-0060393)	REGULATION_OF_PATHWAY-RESTRICTED_SMAD_PROTEIN_PHOSPHORYLATION(GO-0060393)		15	0.48097602	0.86013776	0.6371191	0.7670388	1.0	2547	tags=53%, list=12%, signal=61%
REGULATION_OF_NEURON_DIFFERENTIATION(GO-0045664)	REGULATION_OF_NEURON_DIFFERENTIATION(GO-0045664)		48	0.39051458	0.8570675	0.66167665	0.77173376	1.0	1883	tags=29%, list=9%, signal=32%
NEGATIVE_REGULATION_OF_CYSTEINE-TYPE_ENDOPEPTIDASE_ACTIVITY_INVOLVED_IN_APOPTOTIC_PROCESS(GO-0043154)	NEGATIVE_REGULATION_OF_CYSTEINE-TYPE_ENDOPEPTIDASE_ACTIVITY_INVOLVED_IN_APOPTOTIC_PROCESS(GO-0043154)		23	0.45043954	0.8560321	0.6448598	0.7725755	1.0	1806	tags=22%, list=9%, signal=24%
RESPIRATORY_TUBE_DEVELOPMENT(GO-0030323)	RESPIRATORY_TUBE_DEVELOPMENT(GO-0030323)		19	0.46120664	0.8537337	0.63881403	0.77562433	1.0	2547	tags=32%, list=12%, signal=36%
CHOLESTEROL_TRANSPORT(GO-0030301)	CHOLESTEROL_TRANSPORT(GO-0030301)		30	0.41773134	0.8512527	0.6574074	0.7792127	1.0	321	tags=7%, list=2%, signal=7%
SEXUAL_REPRODUCTION(GO-0019953)	SEXUAL_REPRODUCTION(GO-0019953)		41	0.38832998	0.8478137	0.6618076	0.78465307	1.0	1231	tags=15%, list=6%, signal=16%
STEROL_HOMEOSTASIS(GO-0055092)	STEROL_HOMEOSTASIS(GO-0055092)		34	0.410322	0.84728706	0.6891892	0.7842455	1.0	321	tags=6%, list=2%, signal=6%
POSITIVE_REGULATION_OF_CELL_CYCLE(GO-0045787)	POSITIVE_REGULATION_OF_CELL_CYCLE(GO-0045787)		44	0.40346515	0.84603053	0.66766465	0.78536195	1.0	1883	tags=30%, list=9%, signal=32%
CHOLESTEROL_HOMEOSTASIS(GO-0042632)	CHOLESTEROL_HOMEOSTASIS(GO-0042632)		34	0.410322	0.844393	0.66472304	0.78720146	1.0	321	tags=6%, list=2%, signal=6%
INOSITOL_PHOSPHATE-MEDIATED_SIGNALING(GO-0048016)	INOSITOL_PHOSPHATE-MEDIATED_SIGNALING(GO-0048016)		31	0.41198343	0.8436107	0.68277943	0.78741086	1.0	598	tags=6%, list=3%, signal=7%
CAMERA-TYPE_EYE_DEVELOPMENT(GO-0043010)	CAMERA-TYPE_EYE_DEVELOPMENT(GO-0043010)		29	0.40433136	0.841995	0.6895604	0.7890233	1.0	1134	tags=24%, list=6%, signal=26%
INDUCTION_OF_APOPTOSIS_BY_EXTRACELLULAR_SIGNALS(GO-0008624)	INDUCTION_OF_APOPTOSIS_BY_EXTRACELLULAR_SIGNALS(GO-0008624)		49	0.39029723	0.83997977	0.6916168	0.7916384	1.0	1359	tags=12%, list=7%, signal=13%
NEGATIVE_REGULATION_OF_LEUKOCYTE_PROLIFERATION(GO-0070664)	NEGATIVE_REGULATION_OF_LEUKOCYTE_PROLIFERATION(GO-0070664)		16	0.4580473	0.83673435	0.66096866	0.79643905	1.0	216	tags=13%, list=1%, signal=13%
POSITIVE_REGULATION_OF_PHOSPHATIDYLINOSITOL_3-KINASE_CASCADE(GO-0014068)	POSITIVE_REGULATION_OF_PHOSPHATIDYLINOSITOL_3-KINASE_CASCADE(GO-0014068)		22	0.43340975	0.8353854	0.67582417	0.7977412	1.0	1317	tags=18%, list=6%, signal=19%
REGULATION_OF_NF-KAPPAB_IMPORT_INTO_NUCLEUS(GO-0042345)	REGULATION_OF_NF-KAPPAB_IMPORT_INTO_NUCLEUS(GO-0042345)		17	0.44957164	0.83368874	0.6779661	0.79962146	1.0	2447	tags=24%, list=12%, signal=27%
DIGESTIVE_TRACT_DEVELOPMENT(GO-0048565)	DIGESTIVE_TRACT_DEVELOPMENT(GO-0048565)		23	0.43376398	0.8325181	0.6596306	0.80070233	1.0	1320	tags=26%, list=6%, signal=28%
COFACTOR_METABOLIC_PROCESS(GO-0051186)	COFACTOR_METABOLIC_PROCESS(GO-0051186)		103	0.34848478	0.8297737	0.807571	0.8045875	1.0	1731	tags=18%, list=8%, signal=20%
T_CELL_COSTIMULATION(GO-0031295)	T_CELL_COSTIMULATION(GO-0031295)		40	0.38918364	0.8294439	0.7138365	0.8038539	1.0	1954	tags=18%, list=10%, signal=19%
NEGATIVE_REGULATION_OF_MAP_KINASE_ACTIVITY(GO-0043407)	NEGATIVE_REGULATION_OF_MAP_KINASE_ACTIVITY(GO-0043407)		23	0.41474977	0.82292515	0.7110482	0.8145294	1.0	1538	tags=30%, list=8%, signal=33%
REGULATION_OF_STRESS_FIBER_ASSEMBLY(GO-0051492)	REGULATION_OF_STRESS_FIBER_ASSEMBLY(GO-0051492)		15	0.44003052	0.81604534	0.66219836	0.8256013	1.0	252	tags=13%, list=1%, signal=13%
EPIDERMAL_GROWTH_FACTOR_RECEPTOR_SIGNALING_PATHWAY(GO-0007173)	EPIDERMAL_GROWTH_FACTOR_RECEPTOR_SIGNALING_PATHWAY(GO-0007173)		77	0.35497057	0.8148738	0.7885196	0.82633317	1.0	1954	tags=29%, list=10%, signal=31%
NEGATIVE_REGULATION_OF_CYSTEINE-TYPE_ENDOPEPTIDASE_ACTIVITY(GO-2000117)	NEGATIVE_REGULATION_OF_CYSTEINE-TYPE_ENDOPEPTIDASE_ACTIVITY(GO-2000117)		25	0.40206876	0.81302875	0.6978022	0.8282323	1.0	711	tags=8%, list=3%, signal=8%
NEGATIVE_REGULATION_OF_ADENYLATE_CYCLASE_ACTIVITY(GO-0007194)	NEGATIVE_REGULATION_OF_ADENYLATE_CYCLASE_ACTIVITY(GO-0007194)		20	0.41801438	0.81270564	0.6780627	0.82738465	1.0	299	tags=5%, list=1%, signal=5%
CELLULAR_RESPONSE_TO_TOPOLOGICALLY_INCORRECT_PROTEIN(GO-0035967)	CELLULAR_RESPONSE_TO_TOPOLOGICALLY_INCORRECT_PROTEIN(GO-0035967)		28	0.39541978	0.8120458	0.75910366	0.82705283	1.0	1573	tags=29%, list=8%, signal=31%
RESPONSE_TO_ESTROGEN_STIMULUS(GO-0043627)	RESPONSE_TO_ESTROGEN_STIMULUS(GO-0043627)		22	0.42290983	0.8109742	0.7241379	0.8274663	1.0	2307	tags=36%, list=11%, signal=41%
NEGATIVE_REGULATION_OF_CANONICAL_WNT_RECEPTOR_SIGNALING_PATHWAY(GO-0090090)	NEGATIVE_REGULATION_OF_CANONICAL_WNT_RECEPTOR_SIGNALING_PATHWAY(GO-0090090)		36	0.38871515	0.8104773	0.7243402	0.8269087	1.0	2482	tags=39%, list=12%, signal=44%
GLAND_DEVELOPMENT(GO-0048732)	GLAND_DEVELOPMENT(GO-0048732)		41	0.38665935	0.809133	0.7114846	0.8280044	1.0	2547	tags=37%, list=12%, signal=42%
ACTIVATION_OF_SIGNALING_PROTEIN_ACTIVITY_INVOLVED_IN_UNFOLDED_PROTEIN_RESPONSE(GO-0006987)	ACTIVATION_OF_SIGNALING_PROTEIN_ACTIVITY_INVOLVED_IN_UNFOLDED_PROTEIN_RESPONSE(GO-0006987)		24	0.41482973	0.80907536	0.7121212	0.8266733	1.0	1573	tags=33%, list=8%, signal=36%
POSITIVE_REGULATION_OF_IMMUNE_RESPONSE(GO-0050778)	POSITIVE_REGULATION_OF_IMMUNE_RESPONSE(GO-0050778)		148	0.3203628	0.8066195	0.904918	0.8295664	1.0	1594	tags=11%, list=8%, signal=12%
GLYCEROPHOSPHOLIPID_METABOLIC_PROCESS(GO-0006650)	GLYCEROPHOSPHOLIPID_METABOLIC_PROCESS(GO-0006650)		85	0.34420606	0.8056085	0.8268657	0.8299867	1.0	1920	tags=15%, list=9%, signal=17%
TOLL_SIGNALING_PATHWAY(GO-0008063)	TOLL_SIGNALING_PATHWAY(GO-0008063)		57	0.36805105	0.8035	0.7586207	0.8323269	1.0	1594	tags=18%, list=8%, signal=19%
NEGATIVE_REGULATION_OF_NEURON_APOPTOSIS(GO-0043524)	NEGATIVE_REGULATION_OF_NEURON_APOPTOSIS(GO-0043524)		21	0.40884373	0.79789525	0.73097825	0.8408012	1.0	1147	tags=19%, list=6%, signal=20%
STRESS-ACTIVATED_MAPK_CASCADE(GO-0051403)	STRESS-ACTIVATED_MAPK_CASCADE(GO-0051403)		53	0.35959238	0.7977244	0.8043478	0.83963925	1.0	1594	tags=17%, list=8%, signal=18%
ENDOCRINE_PANCREAS_DEVELOPMENT(GO-0031018)	ENDOCRINE_PANCREAS_DEVELOPMENT(GO-0031018)		18	0.43055266	0.79733175	0.698324	0.8388554	1.0	2646	tags=22%, list=13%, signal=26%
CELLULAR_RESPONSE_TO_EXTRACELLULAR_STIMULUS(GO-0031668)	CELLULAR_RESPONSE_TO_EXTRACELLULAR_STIMULUS(GO-0031668)		49	0.3702657	0.79650325	0.75625	0.8387662	1.0	1248	tags=18%, list=6%, signal=20%
DICARBOXYLIC_ACID_METABOLIC_PROCESS(GO-0043648)	DICARBOXYLIC_ACID_METABOLIC_PROCESS(GO-0043648)		19	0.4250834	0.79583985	0.7123288	0.8385798	1.0	222	tags=11%, list=1%, signal=11%
ENDOPLASMIC_RETICULUM_UNFOLDED_PROTEIN_RESPONSE(GO-0030968)	ENDOPLASMIC_RETICULUM_UNFOLDED_PROTEIN_RESPONSE(GO-0030968)		27	0.39830434	0.7954465	0.7249284	0.83777684	1.0	1573	tags=30%, list=8%, signal=32%
REGULATION_OF_PLATELET_ACTIVATION(GO-0010543)	REGULATION_OF_PLATELET_ACTIVATION(GO-0010543)		16	0.42226535	0.781805	0.7260982	0.85895103	1.0	2400	tags=25%, list=12%, signal=28%
NEGATIVE_REGULATION_OF_MYELOID_CELL_DIFFERENTIATION(GO-0045638)	NEGATIVE_REGULATION_OF_MYELOID_CELL_DIFFERENTIATION(GO-0045638)		17	0.42648828	0.77895635	0.75630254	0.8623591	1.0	2955	tags=35%, list=14%, signal=41%
REGULATION_OF_SEQUENCE-SPECIFIC_DNA_BINDING_TRANSCRIPTION_FACTOR_ACTIVITY(GO-0051090)	REGULATION_OF_SEQUENCE-SPECIFIC_DNA_BINDING_TRANSCRIPTION_FACTOR_ACTIVITY(GO-0051090)		134	0.31057668	0.77779275	0.92413795	0.86277306	1.0	1883	tags=16%, list=9%, signal=18%
ESTABLISHMENT_OR_MAINTENANCE_OF_CELL_POLARITY(GO-0007163)	ESTABLISHMENT_OR_MAINTENANCE_OF_CELL_POLARITY(GO-0007163)		18	0.42283344	0.77707356	0.74670184	0.86247367	1.0	1573	tags=22%, list=8%, signal=24%
RESPONSE_TO_TUMOR_NECROSIS_FACTOR(GO-0034612)	RESPONSE_TO_TUMOR_NECROSIS_FACTOR(GO-0034612)		42	0.36180404	0.7769172	0.78846157	0.8612668	1.0	1307	tags=17%, list=6%, signal=18%
REGULATION_OF_INTERLEUKIN-6_PRODUCTION(GO-0032675)	REGULATION_OF_INTERLEUKIN-6_PRODUCTION(GO-0032675)		34	0.37307665	0.77453613	0.82132566	0.86377054	1.0	2771	tags=26%, list=14%, signal=31%
MITOCHONDRION_ORGANIZATION(GO-0007005)	MITOCHONDRION_ORGANIZATION(GO-0007005)		80	0.32952613	0.7744435	0.8670886	0.8624449	1.0	262	tags=6%, list=1%, signal=6%
CELLULAR_RESPONSE_TO_NUTRIENT_LEVELS(GO-0031669)	CELLULAR_RESPONSE_TO_NUTRIENT_LEVELS(GO-0031669)		46	0.35508305	0.7743548	0.8323699	0.8611572	1.0	1248	tags=17%, list=6%, signal=18%
NEGATIVE_REGULATION_OF_SEQUENCE-SPECIFIC_DNA_BINDING_TRANSCRIPTION_FACTOR_ACTIVITY(GO-0043433)	NEGATIVE_REGULATION_OF_SEQUENCE-SPECIFIC_DNA_BINDING_TRANSCRIPTION_FACTOR_ACTIVITY(GO-0043433)		49	0.36357054	0.77379346	0.8240469	0.86065817	1.0	1516	tags=16%, list=7%, signal=18%
CELLULAR_RESPONSE_TO_STEROID_HORMONE_STIMULUS(GO-0071383)	CELLULAR_RESPONSE_TO_STEROID_HORMONE_STIMULUS(GO-0071383)		18	0.416694	0.7723602	0.7873563	0.86146784	1.0	2313	tags=39%, list=11%, signal=44%
PHOSPHATIDYLINOSITOL_METABOLIC_PROCESS(GO-0046488)	PHOSPHATIDYLINOSITOL_METABOLIC_PROCESS(GO-0046488)		55	0.34658802	0.7715348	0.81791043	0.861446	1.0	1883	tags=16%, list=9%, signal=18%
INDUCTION_OF_APOPTOSIS_BY_INTRACELLULAR_SIGNALS(GO-0008629)	INDUCTION_OF_APOPTOSIS_BY_INTRACELLULAR_SIGNALS(GO-0008629)		36	0.37288606	0.7692029	0.7661539	0.86354256	1.0	1658	tags=17%, list=8%, signal=18%
NEGATIVE_REGULATION_OF_CAMP_BIOSYNTHETIC_PROCESS(GO-0030818)	NEGATIVE_REGULATION_OF_CAMP_BIOSYNTHETIC_PROCESS(GO-0030818)		23	0.39435118	0.7681614	0.74734044	0.8636772	1.0	299	tags=4%, list=1%, signal=4%
POSITIVE_REGULATION_OF_BINDING(GO-0051099)	POSITIVE_REGULATION_OF_BINDING(GO-0051099)		26	0.3869993	0.76691586	0.76035506	0.86416507	1.0	1022	tags=19%, list=5%, signal=20%
PHOSPHATIDYLINOSITOL-MEDIATED_SIGNALING(GO-0048015)	PHOSPHATIDYLINOSITOL-MEDIATED_SIGNALING(GO-0048015)		41	0.36144048	0.7666663	0.7912772	0.8631298	1.0	1954	tags=29%, list=10%, signal=32%
OSTEOBLAST_DIFFERENTIATION(GO-0001649)	OSTEOBLAST_DIFFERENTIATION(GO-0001649)		18	0.4056812	0.75786656	0.76666665	0.8747546	1.0	808	tags=11%, list=4%, signal=12%
NEGATIVE_REGULATION_OF_PROTEIN_COMPLEX_ASSEMBLY(GO-0031333)	NEGATIVE_REGULATION_OF_PROTEIN_COMPLEX_ASSEMBLY(GO-0031333)		18	0.4078731	0.7531306	0.7952522	0.88009846	1.0	1811	tags=28%, list=9%, signal=30%
POSITIVE_REGULATION_OF_PROTEIN_TYROSINE_KINASE_ACTIVITY(GO-0061098)	POSITIVE_REGULATION_OF_PROTEIN_TYROSINE_KINASE_ACTIVITY(GO-0061098)		15	0.41428363	0.75027955	0.7683924	0.8826921	1.0	4502	tags=40%, list=22%, signal=51%
REGULATION_OF_BINDING(GO-0051098)	REGULATION_OF_BINDING(GO-0051098)		66	0.33515555	0.7466175	0.8575949	0.886375	1.0	2533	tags=26%, list=12%, signal=29%
TOLL-LIKE_RECEPTOR_1_SIGNALING_PATHWAY(GO-0034130)	TOLL-LIKE_RECEPTOR_1_SIGNALING_PATHWAY(GO-0034130)		50	0.3453531	0.74472874	0.86549705	0.88738084	1.0	1594	tags=18%, list=8%, signal=19%
TOLL-LIKE_RECEPTOR_2_SIGNALING_PATHWAY(GO-0034134)	TOLL-LIKE_RECEPTOR_2_SIGNALING_PATHWAY(GO-0034134)		50	0.3453531	0.74119675	0.84569734	0.8907959	1.0	1594	tags=18%, list=8%, signal=19%
REGULATION_OF_STRESS-ACTIVATED_MAPK_CASCADE(GO-0032872)	REGULATION_OF_STRESS-ACTIVATED_MAPK_CASCADE(GO-0032872)		52	0.3424331	0.74065113	0.8535211	0.89009655	1.0	1134	tags=17%, list=6%, signal=18%
NEGATIVE_REGULATION_OF_LYASE_ACTIVITY(GO-0051350)	NEGATIVE_REGULATION_OF_LYASE_ACTIVITY(GO-0051350)		21	0.3960604	0.7371885	0.82245433	0.89289737	1.0	299	tags=5%, list=1%, signal=5%
POSITIVE_REGULATION_OF_PROTEOLYSIS(GO-0045862)	POSITIVE_REGULATION_OF_PROTEOLYSIS(GO-0045862)		25	0.37012717	0.73468524	0.8272727	0.8947592	1.0	455	tags=8%, list=2%, signal=8%
MYELOID_CELL_DIFFERENTIATION(GO-0030099)	MYELOID_CELL_DIFFERENTIATION(GO-0030099)		40	0.34643397	0.73390085	0.83934426	0.8943779	1.0	1956	tags=20%, list=10%, signal=22%
T_CELL_DIFFERENTIATION(GO-0030217)	T_CELL_DIFFERENTIATION(GO-0030217)		18	0.3961446	0.7330089	0.79373366	0.89407146	1.0	1144	tags=11%, list=6%, signal=12%
TRIF-DEPENDENT_TOLL-LIKE_RECEPTOR_SIGNALING_PATHWAY(GO-0035666)	TRIF-DEPENDENT_TOLL-LIKE_RECEPTOR_SIGNALING_PATHWAY(GO-0035666)		48	0.3436284	0.7310795	0.8712575	0.895115	1.0	1594	tags=19%, list=8%, signal=20%
POSITIVE_REGULATION_OF_RAS_GTPASE_ACTIVITY(GO-0032320)	POSITIVE_REGULATION_OF_RAS_GTPASE_ACTIVITY(GO-0032320)		32	0.36210984	0.73035413	0.83426964	0.8946213	1.0	2665	tags=34%, list=13%, signal=39%
MYD88-INDEPENDENT_TOLL-LIKE_RECEPTOR_SIGNALING_PATHWAY(GO-0002756)	MYD88-INDEPENDENT_TOLL-LIKE_RECEPTOR_SIGNALING_PATHWAY(GO-0002756)		51	0.33588022	0.72945476	0.87460816	0.8943373	1.0	2443	tags=25%, list=12%, signal=29%
TOLL-LIKE_RECEPTOR_3_SIGNALING_PATHWAY(GO-0034138)	TOLL-LIKE_RECEPTOR_3_SIGNALING_PATHWAY(GO-0034138)		48	0.3436284	0.7290262	0.8414634	0.8934972	1.0	1594	tags=19%, list=8%, signal=20%
TOLL-LIKE_RECEPTOR_4_SIGNALING_PATHWAY(GO-0034142)	TOLL-LIKE_RECEPTOR_4_SIGNALING_PATHWAY(GO-0034142)		56	0.32710287	0.72656476	0.897281	0.8949312	1.0	2443	tags=23%, list=12%, signal=26%
RESPONSE_TO_LIGHT_STIMULUS(GO-0009416)	RESPONSE_TO_LIGHT_STIMULUS(GO-0009416)		37	0.3531611	0.7238089	0.8518519	0.89686674	1.0	1658	tags=16%, list=8%, signal=18%
LIPOPROTEIN_METABOLIC_PROCESS(GO-0042157)	LIPOPROTEIN_METABOLIC_PROCESS(GO-0042157)		51	0.3265549	0.7152578	0.89171976	0.9056542	1.0	1370	tags=10%, list=7%, signal=10%
STEROL_TRANSPORT(GO-0015918)	STEROL_TRANSPORT(GO-0015918)		31	0.34865573	0.7005168	0.8627451	0.920216	1.0	321	tags=6%, list=2%, signal=7%
PANCREAS_DEVELOPMENT(GO-0031016)	PANCREAS_DEVELOPMENT(GO-0031016)		21	0.36577275	0.6992612	0.8774929	0.9201043	1.0	1808	tags=19%, list=9%, signal=21%
NEGATIVE_REGULATION_OF_G-PROTEIN_COUPLED_RECEPTOR_PROTEIN_SIGNALING_PATHWAY(GO-0045744)	NEGATIVE_REGULATION_OF_G-PROTEIN_COUPLED_RECEPTOR_PROTEIN_SIGNALING_PATHWAY(GO-0045744)		15	0.3745878	0.6976417	0.85128206	0.9203987	1.0	3199	tags=27%, list=16%, signal=32%
PORPHYRIN-CONTAINING_COMPOUND_METABOLIC_PROCESS(GO-0006778)	PORPHYRIN-CONTAINING_COMPOUND_METABOLIC_PROCESS(GO-0006778)		15	0.37765378	0.6962246	0.84594595	0.9203411	1.0	1240	tags=13%, list=6%, signal=14%
IMMUNE_RESPONSE-REGULATING_CELL_SURFACE_RECEPTOR_SIGNALING_PATHWAY(GO-0002768)	IMMUNE_RESPONSE-REGULATING_CELL_SURFACE_RECEPTOR_SIGNALING_PATHWAY(GO-0002768)		59	0.3090161	0.6924082	0.9522293	0.9223726	1.0	1954	tags=15%, list=10%, signal=17%
NEGATIVE_REGULATION_OF_PROTEIN_BINDING(GO-0032091)	NEGATIVE_REGULATION_OF_PROTEIN_BINDING(GO-0032091)		18	0.37020698	0.6865216	0.8870056	0.9265773	1.0	1811	tags=17%, list=9%, signal=18%
RESPONSE_TO_UV(GO-0009411)	RESPONSE_TO_UV(GO-0009411)		24	0.35462996	0.67970586	0.87068963	0.9312528	1.0	1658	tags=21%, list=8%, signal=23%
GLYCOPROTEIN_METABOLIC_PROCESS(GO-0009100)	GLYCOPROTEIN_METABOLIC_PROCESS(GO-0009100)		55	0.30461267	0.66489995	0.9650146	0.94223565	1.0	1758	tags=16%, list=9%, signal=18%
REGULATION_OF_TOLL-LIKE_RECEPTOR_SIGNALING_PATHWAY(GO-0034121)	REGULATION_OF_TOLL-LIKE_RECEPTOR_SIGNALING_PATHWAY(GO-0034121)		15	0.33555174	0.6279067	0.9251337	0.9651728	1.0	2771	tags=27%, list=14%, signal=31%
GLYCOPROTEIN_BIOSYNTHETIC_PROCESS(GO-0009101)	GLYCOPROTEIN_BIOSYNTHETIC_PROCESS(GO-0009101)		38	0.2945064	0.62625456	0.97720796	0.9646037	1.0	1495	tags=16%, list=7%, signal=17%
REGULATION_OF_OSTEOCLAST_DIFFERENTIATION(GO-0045670)	REGULATION_OF_OSTEOCLAST_DIFFERENTIATION(GO-0045670)		15	0.3137637	0.57341266	0.95810056	0.98394644	1.0	2443	tags=13%, list=12%, signal=15%
ACTIVATION_OF_PRO-APOPTOTIC_GENE_PRODUCTS(GO-0008633)	ACTIVATION_OF_PRO-APOPTOTIC_GENE_PRODUCTS(GO-0008633)		22	0.29702085	0.5697853	0.9573333	0.9833392	1.0	1658	tags=14%, list=8%, signal=15%
