# Supplementary material for: Consensus Comparative Analysis of Human Embryonic Stem Cell-Derived Cardiomyocytes
Source: PLoS One. 2015 May 4;10(5):e0125442. doi: 10.1371/journal.pone.0125442 (PMC4418815; doi:10.1371/journal.pone.0125442)
Supplement: S1 Data — (ZIP) [file pone.0125442.s007.zip › DataCode/DataCode/data/hs15to500.bp.gmt]

glial_cell_differentiation(GO-0010001)	http://amigo.geneontology.org/cgi-bin/amigo/term_details?term=GO:0010001	ARHGEF10	CDK5	CDK6	DICER1	EIF2B1	EIF2B2	EIF2B3	EIF2B4	EIF2B5	ERBB3	HES5	MRF	MT3	NF1	NFIB	PAX2	RELN	SKI	SOD1	SOX11	SOX4	SOX8	STAT3
response_to_metal_ion(GO-0010038)	http://amigo.geneontology.org/cgi-bin/amigo/term_details?term=GO:0010038	ABP1	ACO1	ADAM9	AKR1C3	ALG2	ALOX5AP	ANXA11	AQP1	AQP2	AQP3	AQP9	ASPH	ATP7A	ATP7B	BCL2	BNIP3	CACNA1H	CALM3	CAPN3	CAV1	CDH1	CDKN1B	CLIC4	CRHBP	CRIP1	CYP11B1	CYP11B2	D2HGDH	DPEP1	ECT2	FBP1	FGA	FGB	FGG	FXN	GPLD1	GPX1	HAAO	HOMER1	HTR2B	HVCN1	IL1A	ITPR3	KCNIP1	KCNIP2	KCNMA1	KCNMB2	KCNMB3	KCNMB4	LCE1D	MEF2A	MEF2C	MT1A	MT1B	MT1E	MT1F	MT1G	MT1H	MT1L	MT1X	MT2A	MT3	MTF1	NDRG1	NEDD4	NEDD4L	NEUROD2	PDCD6	PEF1	RYR2	RYR3	SCN5A	SEC31A	SLC11A2	SLC25A12	SLC25A13	SLC30A5	SLC34A1	SNCA	STIM1	SYT1	TFAP2A	THBS1	TNNT2	TRPC1	TRPC3	TTN	WNT5A	ZACN
response_to_ionizing_radiation(GO-0010212)	http://amigo.geneontology.org/cgi-bin/amigo/term_details?term=GO:0010212	AEN	ATM	ATR	BABAM1	BLM	BRAT1	BRCA1	BRCC3	BRE	BRSK1	CDKN1A	CLK2	CLOCK	DCUN1D3	ECT2	EYA1	EYA3	FAM175A	FANCD2	GADD45A	GRB2	HUS1	IKBIP	INO80	INTS3	INTS7	LIG4	MAPK14	MEN1	MSH2	MYC	NET1	NHEJ1	NIPBL	OBFC2A	OBFC2B	PAXIP1	RAD1	RAD9A	RFWD3	RHINO	RHOB	RNF168	RNF8	SIRT1	SSBIP1	STK11	TICRR	TOPBP1	TP53	TRIM13	TSPYL5	UIMC1	USP28	XRCC4	XRRA1	YAP1
regulation_of_G2-M_transition_of_mitotic_cell_cycle(GO-0010389)	http://amigo.geneontology.org/cgi-bin/amigo/term_details?term=GO:0010389	BCL2L1	BRD4	CCNA2	CDC45	CDC6	CDKN2A	CDT1	CENPF	CLSPN	FHL1	HMGA2	NAE1	NBN	PLK3	RAD17	RAD9A	TICRR	TIPIN	USP47
histone_monoubiquitination(GO-0010390)	http://amigo.geneontology.org/cgi-bin/amigo/term_details?term=GO:0010390	BCOR	CDC73	CTR9	DTX3L	KDM2B	LEO1	PAF1	PCGF1	RAG1	RING1	RNF2	RNF20	RNF40	RYBP	SKP1	UBE2E1	WAC
negative_regulation_of_peptidase_activity(GO-0010466)	http://amigo.geneontology.org/cgi-bin/amigo/term_details?term=GO:0010466	A2ML1	AKT1	AVP	BIRC5	CAST	CD27	CD44	CDKN2D	CR1	CSNK2A1	CST3	CST7	CSTA	CSTB	DHCR24	DNAJA3	DNAJB6	DPEP1	ECM1	GPX1	HBXIP	HSPA5	IFI6	IGBP1	ITIH2	ITIH3	ITIH4	KLF4	LEF1	LPA	MAP2K5	MT3	NAIP	PAK2	PAX2	PCID2	PCSK1N	PI3	PRDX3	PRDX5	PROL1	PROS1	PZP	RAF1	RECK	RENBP	RPS6KA1	RPS6KA3	SERPINB6	SERPINB8	SERPINB9	SERPIND1	SERPINE1	SERPINF2	SFN	SFRP1	SH3RF1	SIAH2	SLPI	SMAD6	SNCA	SPINK1	SPINK2	SPINT2	SPOCK1	SPOCK3	SPP2	TFAP2B	TFPI	THBS1	TNFAIP3	TNFAIP8	TNFSF14	TRIAP1	UCHL5	USP14	USP47	VIL1	VTN	WFDC2	XIAP
regulation_of_receptor_activity(GO-0010469)	http://amigo.geneontology.org/cgi-bin/amigo/term_details?term=GO:0010469	ADAM17	ADRA2A	ADRA2B	ADRA2C	APP	ASPH	CACNG2	CACNG3	CACNG4	CACNG5	CACNG7	CACNG8	CBLC	CNIH2	CNIH3	CRH	CRHBP	DAPK1	EGF	EPGN	EREG	ERRFI1	FBXW7	HDAC6	HEYL	IGF2	MAPK8IP2	MED1	MINK1	NCK2	NCOA3	NLGN1	NLGN2	NRXN1	OPRM1	PCSK9	PKD2	PLAU	PPARGC1B	PRKCD	SERPINE1	SHANK1	SHANK3	SHC1	SOCS4	SOCS5	TGFA	ZFYVE28	ZGPAT
proteasomal_protein_catabolic_process(GO-0010498)	http://amigo.geneontology.org/cgi-bin/amigo/term_details?term=GO:0010498	AMFR	ANAPC1	ANAPC10	ANAPC11	ANAPC2	ANAPC4	ANAPC5	ANAPC7	ARRB1	ARRB2	ATXN3	AURKA	AURKB	BIRC2	BTRC	BUB1B	BUB3	CCNB1	CCNF	CDC16	CDC20	CDC23	CDC26	CDC27	CDC34	CDK1	CDK2	CRBN	CUL1	CUL3	DDB1	DERL1	DERL2	DNAJB2	DNAJB9	DNAJC10	ECM29	EDEM1	ERCC8	ERLEC1	ERLIN1	ERLIN2	FBXL15	FBXL3	FBXL5	FBXO2	FBXO31	FBXO4	FBXO45	FBXO5	FBXO6	FBXW11	FBXW5	FBXW7	FOXRED2	FZR1	HECTD3	HSP90B1	HSPA5	JKAMP	KCTD10	KCTD13	KLHL20	MAD2L1	MAN1B1	NHLRC1	NPLOC4	OS9	PCBP2	PCNP	PLK1	PMAIP1	PPP2R5C	PSMA1	PSMA2	PSMA3	PSMA4	PSMA5	PSMA6	PSMA7	PSMA8	PSMB1	PSMB10	PSMB11	PSMB2	PSMB3	PSMB4	PSMB5	PSMB6	PSMB7	PSMB8	PSMB9	PSMC1	PSMC2	PSMC3	PSMC4	PSMC5	PSMC6	PSMD1	PSMD10	PSMD11	PSMD12	PSMD13	PSMD14	PSMD2	PSMD3	PSMD4	PSMD5	PSMD6	PSMD7	PSMD8	PSMD9	PSME1	PSME2	PSME3	PSME4	PSMF1	PTTG1	RBCK1	RBX1	RNF103	RNF187	RNF216	RNF4	RNF5	RPS27A	SEC61B	SELS	SIAH1	SIRT1	SIRT2	SKP1	SKP2	SMURF1	STUB1	SYVN1	TBL1X	TBL1XR1	TMEM67	TNFAIP1	TOPORS	TRIM13	TRIM9	UBA52	UBB	UBC	UBE2B	UBE2C	UBE2D1	UBE2D3	UBE2E1	UBE2S	UBE2W	USP19	VCP	WFS1	WWP2	YOD1	ZNRF1
regulation_of_autophagy(GO-0010506)	http://amigo.geneontology.org/cgi-bin/amigo/term_details?term=GO:0010506	ABL1	ABL2	CISD2	CLN3	DAP	DAPK1	DAPK2	DAPK3	HTR2B	KIAA0226	KIAA1324	LRRK2	MAPT	MT3	MTDH	MTOR	PARK2	PIK3CB	PIM2	PRKAA1	PRKAA2	RB1CC1	SIRT1	TRIM13	ULK1	ULK2	VMP1
regulation_of_phospholipase_activity(GO-0010517)	http://amigo.geneontology.org/cgi-bin/amigo/term_details?term=GO:0010517	ADCY1	ADCY2	ADCY3	ADCY4	ADCY5	ADCY6	ADCY7	ADCY8	ADCY9	ADRA1A	ADRA2A	ADRBK1	AGTR1	ANG	ANGPTL3	APOC2	ARHGAP6	ARL1	AVPR1A	AVPR1B	C5AR1	CALCA	CALCR	CALM3	CAMK4	CCKAR	CCKBR	CCL5	CHRM1	CHRM2	CREB1	CXCR2	DRD1	DRD2	DRD5	EDNRA	EDNRB	EGFR	F2R	F2RL3	FGF2	FGFR1	FGFR2	FGFR3	FLT1	FRS2	GNA15	GNAQ	GPR55	GRM5	HOMER1	HRH1	ITK	ITPR1	ITPR2	ITPR3	KIT	LPAR1	LPAR2	LRP1	LTB4R	MC3R	NGF	NMBR	NMUR1	NMUR2	NTRK1	OPRD1	OPRK1	OPRM1	P2RY1	P2RY11	P2RY2	P2RY4	P2RY6	PDE1A	PDE1B	PDE1C	PDGFRA	PDGFRB	PLA2G1B	PLA2R1	PLCB2	PLCE1	PLCG1	PLEK	PRKACA	PRKACB	PRKACG	PRKAR1A	PRKAR1B	PRKAR2A	PRKAR2B	PRKCA	PRKCD	PRKCE	PRKCG	RGS2	S1PR4	SELE	SNCA	TACR1	TXK
positive_regulation_of_phospholipase_activity(GO-0010518)	http://amigo.geneontology.org/cgi-bin/amigo/term_details?term=GO:0010518	ADCY1	ADCY2	ADCY3	ADCY4	ADCY5	ADCY6	ADCY7	ADCY8	ADCY9	ADRA1A	ADRA2A	ADRBK1	AGTR1	ANG	APOC2	ARHGAP6	ARL1	AVPR1A	AVPR1B	C5AR1	CALCA	CALCR	CALM3	CAMK4	CCKAR	CCKBR	CCL5	CHRM1	CHRM2	CREB1	CXCR2	DRD1	DRD2	DRD5	EDNRA	EDNRB	EGFR	F2R	F2RL3	FGF2	FGFR1	FGFR2	FGFR3	FLT1	FRS2	GNA15	GNAQ	GPR55	GRM5	HOMER1	HRH1	ITK	ITPR1	ITPR2	ITPR3	KIT	LPAR1	LPAR2	LTB4R	MC3R	NGF	NMBR	NMUR1	NMUR2	NTRK1	OPRD1	OPRK1	OPRM1	P2RY1	P2RY11	P2RY2	P2RY4	P2RY6	PDE1A	PDE1B	PDE1C	PDGFRA	PDGFRB	PLA2G1B	PLCB2	PLCE1	PLCG1	PRKACA	PRKACB	PRKACG	PRKAR1A	PRKAR1B	PRKAR2A	PRKAR2B	PRKCA	PRKCD	PRKCE	PRKCG	S1PR4	SELE	TACR1	TXK
regulation_of_calcium_ion_transport_into_cytosol(GO-0010522)	http://amigo.geneontology.org/cgi-bin/amigo/term_details?term=GO:0010522	ASPH	CALCA	CALM3	CAMK2D	CAPN3	CAV1	DIAPH1	DRD1	F2	F2R	F2RL3	FKBP1B	LACRT	NOS1	P2RX4	P2RX7	PLA2G1B	PML	PTK2B	RYR2	SNCA	THY1	TRPC1	TRPC3	XCL1
positive_regulation_of_calcium_ion_transport_into_cytosol(GO-0010524)	http://amigo.geneontology.org/cgi-bin/amigo/term_details?term=GO:0010524	ASPH	CAPN3	CAV1	DRD1	F2	F2R	F2RL3	LACRT	P2RX4	P2RX7	PLA2G1B	SNCA	THY1	TRPC1	TRPC3	XCL1
regulation_of_platelet_activation(GO-0010543)	http://amigo.geneontology.org/cgi-bin/amigo/term_details?term=GO:0010543	APOE	F2	LYN	PDGFA	PDGFB	PDGFRA	PLEK	PRKCA	PRKCD	PRKCQ	PRKG1	SELP	SERPINE2	SYK	TEC	THBD	TLR4
regulation_of_cell_cycle_process(GO-0010564)	http://amigo.geneontology.org/cgi-bin/amigo/term_details?term=GO:0010564	AIF1	AKT2	ANAPC1	ANAPC10	ANAPC11	ANAPC2	ANAPC4	ANAPC5	ANAPC7	ANLN	APBB1	APBB2	APC	ATM	ATR	ATRIP	AURKA	AURKB	AURKC	AXIN2	BABAM1	BCL2L1	BIRC5	BMP4	BMP7	BORA	BRCA1	BRCC3	BRD4	BRD7	BRE	BRSK1	BUB1	BUB1B	BUB3	CASC5	CASP2	CAV2	CCNA2	CCNB1	CCNB2	CCND1	CCNE2	CCNF	CCNG2	CD28	CDC14B	CDC16	CDC20	CDC23	CDC25A	CDC25B	CDC25C	CDC26	CDC27	CDC42	CDC45	CDC6	CDC7	CDCA5	CDK1	CDK13	CDK2	CDK5	CDK5RAP2	CDK9	CDKN1A	CDKN1B	CDKN2A	CDKN2B	CDT1	CENPF	CENPJ	CEP63	CEP76	CHEK1	CHEK2	CHFR	CHMP1A	CLOCK	CLSPN	CRADD	CRLF3	CSNK2A1	CSNK2A2	CSPP1	CTNNB1	DAPK3	DBF4	DCLRE1B	DCUN1D3	DDB1	DGKZ	DMRT1	DRD3	DTL	E2F1	E4F1	ECT2	EDN1	EDN3	EGF	EPGN	ERCC2	ERCC3	EREG	FAM175A	FANCG	FBXO31	FBXO5	FBXO6	FBXW7	FGF10	FHL1	FOXM1	FOXN3	FZR1	GATA6	GML	H2AFX	HINFP	HMGA2	HORMAD1	HRAS	HUS1	HYAL1	ID2	IGF1	IGF2	IL1A	IL1B	INO80	INS	INSR	INTS3	INTS7	KIF23	KNTC1	L3MBTL1	LEF1	LRP5	MAD1L1	MAD2L1	MAD2L1BP	MAD2L2	MAPKAPK2	MCM10	MCM2	MCM3	MCM4	MCM5	MCM6	MCM7	MCM8	MDC1	MDM2	MED25	MIF	MLTK	MLXIPL	MRE11A	MUC1	MYBBP1A	MYC	MYO16	NAE1	NANOS2	NBN	NEK11	NEK2	NEK6	NEUROD1	NME6	NPM1	NPM2	NSMCE2	NUSAP1	OBFC2A	OBFC2B	ORC1	ORC2	ORC3	ORC4	ORC5	ORC6	PCBP4	PDGFB	PDGFRB	PDXP	PHIP	PID1	PIDD	PIN1	PKD2	PKHD1	PKMYT1	PKN2	PKP4	PLCB1	PLK1	PLK2	PLK3	PLK4	PLK5	PML	PPP1R1C	PPP2R5C	PRCC	PRDM9	PRKACA	PRKCE	PRMT2	PRMT5	PROX1	PSMA1	PSMA2	PSMA3	PSMA4	PSMA5	PSMA6	PSMA7	PSMA8	PSMB1	PSMB10	PSMB11	PSMB2	PSMB3	PSMB4	PSMB5	PSMB6	PSMB7	PSMB8	PSMB9	PSMC1	PSMC2	PSMC3	PSMC4	PSMC5	PSMC6	PSMD1	PSMD10	PSMD11	PSMD12	PSMD13	PSMD14	PSMD2	PSMD3	PSMD4	PSMD5	PSMD6	PSMD7	PSMD8	PSMD9	PSME1	PSME2	PSME3	PSME4	PSMF1	PSRC1	PTEN	PTPN6	PTPRC	RAB6C	RACGAP1	RAD1	RAD17	RAD9A	RAD9B	RASSF1	RB1	RBBP8	RBM38	RCC1	RFC2	RFC3	RFC4	RFC5	RFWD2	RFWD3	RHINO	RHOA	RINT1	RNF4	RPA1	RPA2	RPA3	RPA4	RPRD1B	RPS27A	RPS27L	RRP8	SBDS	SENP6	SETMAR	SFRP1	SLBP	SMAD6	SMARCA4	SMC1A	SMC3	SMC5	SOX11	SOX4	SOX9	SPICE1	STAG2	TAOK1	TAOK2	TAOK3	TERF1	TFAP4	TGFA	TGFB1	TICRR	TIMELESS	TIPIN	TIPRL	TMEM67	TP53	TPR	TPX2	TRIAP1	TTK	TXLNG	UBA52	UBB	UBC	UBD	UBE2C	UBE2D1	UBE2E1	UBE2L3	UHRF2	UIMC1	USP17L2	USP19	USP28	USP44	USP47	WAC	WAPAL	WEE1	WEE2	WNT9A	XPC	ZC3H12D	ZW10	ZWILCH	ZWINT
regulation_of_vascular_endothelial_growth_factor_production(GO-0010574)	http://amigo.geneontology.org/cgi-bin/amigo/term_details?term=GO:0010574	ARNT	C3	C5	CCR2	FLT4	GATA4	HIF1A	HPSE	IL1A	IL1B	IL6	IL6ST	NOX1	PTGS2	SULF1	SULF2
regulation_of_endothelial_cell_migration(GO-0010594)	http://amigo.geneontology.org/cgi-bin/amigo/term_details?term=GO:0010594	AAMP	ACVRL1	AGT	AKT1	AMOT	ANGPT1	ANGPT2	ANGPT4	ANXA3	APOE	APOH	BMP10	BMP4	BMPER	BMPR2	EDN1	EPHA2	FGF2	FLT4	FOXC2	GATA3	GDF2	GPLD1	HDAC5	HDAC7	HDAC9	ITGB3	KDR	KLF4	KRIT1	MAP2K5	NF1	NR2F2	NRP1	NRP2	PDGFB	PLCG1	PPAP2B	PRKCA	PRKD1	PRKD2	PROX1	PTGS2	PTK2	PTPRM	SCARB1	SLIT2	SRPX2	TDGF1	TEK	TGFB1	THBS1	VASH1	VEGFA	WNT5A
positive_regulation_of_endothelial_cell_migration(GO-0010595)	http://amigo.geneontology.org/cgi-bin/amigo/term_details?term=GO:0010595	AAMP	AGT	AKT1	AMOT	ANGPT1	ANGPT4	ANXA3	BMP4	BMPR2	EDN1	FGF2	FLT4	FOXC2	GATA3	GPLD1	HDAC7	HDAC9	ITGB3	KDR	NRP1	NRP2	PDGFB	PLCG1	PPAP2B	PRKCA	PRKD1	PRKD2	PROX1	PTGS2	SCARB1	SRPX2	TDGF1	TEK	TGFB1	THBS1	VEGFA	WNT5A
negative_regulation_of_endothelial_cell_migration(GO-0010596)	http://amigo.geneontology.org/cgi-bin/amigo/term_details?term=GO:0010596	ACVRL1	ANGPT2	ANGPT4	APOE	APOH	BMP10	FGF2	GDF2	HDAC5	KLF4	KRIT1	MAP2K5	NR2F2	PTPRM	SLIT2	TGFB1	THBS1	VASH1
posttranscriptional_regulation_of_gene_expression(GO-0010608)	http://amigo.geneontology.org/cgi-bin/amigo/term_details?term=GO:0010608	A1CF	AAK1	ABCF1	AJUBA	APEX1	APOA1	APOA2	APP	APTX	AURKA	AXIN2	BAG6	BCL3	BOLL	BTRC	CALR	CAPRIN1	CARHSP1	CCDC88C	CDC73	CDKN2A	CDKN2AIP	CIRBP	CLP1	CLU	COG3	COG7	CREB1	CREBL2	CTIF	CTSH	DAZ1	DAZL	DDX25	DGCR8	DHX9	DICER1	DNAJA3	DPM2	DPM3	DSC3	DSG1	E2F1	EIF1	EIF2A	EIF2AK3	EIF2AK4	EIF2B2	EIF2B3	EIF2B4	EIF2B5	EIF2C1	EIF2C2	EIF2C3	EIF2C4	EIF3B	EIF3H	EIF4A2	EIF4A3	EIF4B	EIF4G1	EIF4G2	EIF4G3	EIF4H	EIF5	EIF5A	EIF5B	ELAVL1	ERBB2	ETF1	FAM129A	FBXO7	FBXW11	FBXW7	FLNA	FMR1	FOXO3	GAPDH	GDNF	GIPC1	GNAQ	GNB2L1	GPIHBP1	GRB7	GTPBP4	HCFC1	HNRNPA0	HNRNPU	HPS4	HRSP12	HSPB1	HSPD1	IFT46	IGF2BP1	IGF2BP2	IGF2BP3	IGFBP5	IL6	ISOC2	KRT7	LIMD1	LIN28A	LIN28B	MAPK14	MAPKAPK2	MAPKAPK5	MDM2	MDM4	METAP1	MORC3	MOV10	MSX1	MT3	MTIF2	MTIF3	MTOR	MTRF1	MYD88	NANOS1	NANOS3	NCBP1	NCBP2	NDUFA13	PABPC1	PAIP1	PAIP2	PAIP2B	PARK7	PASK	PATL2	PCID2	PEX19	PEX2	PEX6	PIM2	PIWIL2	PLK1	PML	POLDIP3	PPAP2B	PPARGC1A	PRG3	PRKRA	PTEN	RASSF1	RBM24	RBM3	RBM38	RBM4	RBM4B	RC3H1	RNF139	RPS14	RPS27L	RPS4X	RPS5	RPS6KA1	RPS6KA3	RPS6KB1	RPS6KB2	RPS9	SAMD4A	SEPSECS	SIRT1	SLC11A1	SMAD1	SMAD2	SMAD3	SMAD7	SNCA	SNIP1	SOX17	SOX4	SRRT	STX12	SWSAP1	SYNCRIP	TARBP2	TARDBP	TBRG1	TDRD7	THBS1	TIRAP	TNRC6A	TRIM21	TRIM24	TRNAU1AP	TSC1	UBE2B	UHMK1	UPF1	UPF3A	UPF3B	USP19	USP2	USP3	USP4	WFS1	WIBG	WNT10B	WT1	WTIP	YBX1	YBX2	ZCCHC11	ZFP36	ZFP36L1	ZSWIM7
regulation_of_intracellular_protein_kinase_cascade(GO-0010627)	http://amigo.geneontology.org/cgi-bin/amigo/term_details?term=GO:0010627	ADAM8	ADIPOQ	ADRA1A	ADRB2	ADRB3	AGT	AIDA	AKAP12	AKAP5	AKR1C2	AKR1C3	AMBP	ANGPT1	ANKRD54	APOL3	ARHGAP8	ARL2BP	ARRB1	ARRB2	ATP2C1	ATP6AP2	AXIN1	BCL10	BIRC2	BIRC3	BMPER	BRAF	BST2	C18orf32	CANT1	CAPN3	CARD8	CARD9	CASP1	CASP8	CAV1	CC2D1A	CCL19	CCL21	CCL3	CCL5	CCR1	CD24	CD27	CD40	CD44	CD74	CFLAR	CHI3L1	CHUK	CLCF1	CLEC6A	CNKSR3	CNTF	COPS5	CRLF1	CRLF3	CSF1R	CSF2	CTGF	CXXC5	CYR61	DAB2IP	DAG1	DAXX	DBNL	DNAJA3	DOT1L	DRD2	DRD3	DUSP16	DUSP19	DUSP22	DUSP3	DUSP6	DVL2	DVL3	ECM1	ECT2	EDA2R	EDN1	EEF1D	EGFR	EPHA2	EPHA7	EPHA8	EPHB1	EPO	ERBB2	ERBB4	ESR1	F10	F2R	F2RL1	F3	F7	FADD	FAF1	FASLG	FBXW7	FGF1	FGF10	FGF19	FGF2	FGF21	FGF4	FGFR1	FGFR2	FGFR3	FGFR4	FKBP1A	FKTN	FLNA	FLT1	FLT3	FLT4	FOXM1	FOXO1	FZD10	GAS6	GATA3	GH1	GHR	GJA1	GOLT1B	GPR55	GPR89A	GPS1	GPS2	GRM4	GSTP1	HBEGF	HCLS1	HDAC3	HES1	HES5	HGS	HIPK2	HIPK3	HMOX1	HPSE	HRAS	HSPB1	HTR2B	HYAL2	IFNG	IGBP1	IGF1	IGF1R	IGF2	IKBKB	IKBKE	IKBKG	IL11	IL12A	IL12B	IL1B	IL2	IL20	IL22RA2	IL23A	IL26	IL29	IL3	IL31RA	IL6	IL6R	IL6ST	INPP5K	INS	INSR	IRAK1	ITCH	JAK2	KDR	KIT	LAMTOR1	LAX1	LEPROT	LGALS1	LGALS9	LIF	LITAF	LPAR1	LTBR	LURAP1	LYN	MAGI2	MALT1	MAP2K1	MAP2K2	MAP2K7	MAP3K10	MAP3K11	MAP3K14	MAP3K2	MAP3K3	MAP3K4	MAP3K5	MAP3K6	MAP3K7	MAP3K9	MAP4K1	MAP4K2	MAP4K4	MAP4K5	MAPK1	MAPK3	MAPK8IP1	MAPK8IP2	MAPK8IP3	MAVS	MBIP	MC1R	MDFIC	MECOM	MEN1	MIB2	MID1	MIER1	MIF	MINK1	MLK4	MLTK	MST1R	MT3	MTDH	MUL1	MYC	MYD88	NBR1	NCOR1	NDFIP1	NDFIP2	NEK6	NF1	NF2	NFKBIA	NLGN1	NLK	NLRP12	NOD1	NOD2	NOTCH1	NTRK1	NTRK2	NUP62	OPRM1	OSM	OTUD7B	P2RX7	PAK1	PARK2	PDCD4	PDGFA	PDGFB	PDGFRA	PDGFRB	PDPK1	PELI1	PELI2	PHLDA3	PIGU	PIM2	PIN1	PINK1	PJA2	PKN1	PLCB1	PLEKHA1	PLEKHG5	PLK2	PPEF2	PPM1A	PPP5C	PRKCA	PRKCB	PRKCZ	PRKD1	PRKD2	PRL	PSMD10	PTEN	PTK2	PTK2B	PTPLAD1	PTPN6	PTPRJ	RAP2A	RASD2	RBCK1	REL	RELA	REN	RGS14	RGS3	RGS4	RHOA	RHOC	RHOH	RICTOR	RIPK1	RIPK2	RNF31	ROS1	RPS27A	RPS6KA6	RYK	S100A12	S100A13	S100A4	S100A7	S100B	SCIMP	SECTM1	SEMA4C	SEMA7A	SERPINF2	SFRP5	SH2B2	SHARPIN	SHISA5	SIRT1	SLC20A1	SLC35B2	SLC44A2	SLC9A3R1	SOCS1	SOCS2	SOX2	SPRED1	SPRED2	SPRY2	SQSTM1	ST5	STAT1	SYK	TAB2	TAOK1	TAOK2	TAOK3	TBK1	TBX1	TCF7L2	TEK	TERF2IP	TFG	TGFB1	TGFB2	TGFBR1	THBS1	TICAM1	TICAM2	TIRAP	TLE1	TLR4	TLR6	TLR9	TMED4	TMEM101	TMEM9B	TNF	TNFAIP3	TNFRSF10B	TNFRSF11A	TNFRSF1A	TNFSF10	TNFSF11	TPD52L1	TRADD	TRAF2	TRAF3IP2	TRAF4	TRAF5	TRAF6	TRAF7	TRIM13	TRIM38	TSC2	TSPAN6	TSPYL5	UBA52	UBB	UBC	UBD	UBE2N	UBE2V1	VAPA	VEGFA	VEGFB	VRK2	WLS	WNK2	WNT11	WNT16	WNT5A	WWC1	ZDHHC13	ZDHHC17	ZMYND11	ZNF622	ZNF675	ZP3
regulation_of_epithelial_cell_migration(GO-0010632)	http://amigo.geneontology.org/cgi-bin/amigo/term_details?term=GO:0010632	BMPR2	CTSH	DAB2IP	FGF10	HDAC6	HIF1A	HYAL1	MACF1	MCC	PLCG1	PPM1F	PRKCE	SOX9	TACSTD2	TGFB2	VIL1
positive_regulation_of_organelle_organization(GO-0010638)	http://amigo.geneontology.org/cgi-bin/amigo/term_details?term=GO:0010638	AMOT	ANXA1	ANXA2	ARF6	ARHGEF10	ARHGEF10L	ARHGEF15	ARL2	ARRB1	AURKA	BAD	BAIAP2L1	BAX	BBC3	BCL2L11	BID	BIK	BMF	BNIP3	BRCA1	BRD7	CAV3	CCL11	CCL21	CCL24	CCL26	CCNB1	CD28	CDC42EP2	CDC42EP5	CDK5	CLIP1	CTBP1	CTGF	DMRT1	DNM1L	DNMT1	DNMT3B	DOC2B	DRD3	EDN1	EDN3	EGF	EPGN	EPHA1	EREG	F2RL1	FER	FES	FHOD1	FOXP3	GPR65	HCK	HRK	IGF1	IGF2	IL1A	IL1B	INS	INSR	JARID2	JMY	KATNB1	KIAA1324	LIMK1	LMAN1	LRP5	MAPK3	MAPT	MARCH5	MLLT11	MUC1	MYB	MYLK3	NCK1	NCK2	NCKAP1L	NES	NF2	NIPBL	NSMCE2	NUSAP1	OGT	P2RX7	PAK1	PAXIP1	PDGFB	PDGFRB	PDXP	PHIP	PINK1	PLEK	PLK1	PLK4	PMAIP1	PML	POT1	PPARGC1A	PPM1E	PPM1F	PRKCE	PROX1	PSRC1	PTEN	PTK2B	RB1	RHOA	RPS6KA4	RPS6KA5	SCIN	SERPINF2	SFRP1	SLAIN2	SMC5	SORBS3	STMN2	SURF4	SYNPO	TAL1	TEK	TERF1	TGFA	TINF2	TMED9	TNFSF10	TNKS	TP53	TPM1	TRPV4	UBE2N	VIL1	WASH1	WASH2P	WASH3P	WASH4P	WASH6P	WNT11
regulation_of_epithelial_to_mesenchymal_transition(GO-0010717)	http://amigo.geneontology.org/cgi-bin/amigo/term_details?term=GO:0010717	AXIN2	BAMBI	BCL9L	COL1A1	CTNNB1	DAB2IP	EFNA1	EPHA3	FOXA1	FOXA2	GREM1	HPN	LEF1	NKX2-1	NOTCH1	PPP2CA	SFRP1	SFRP2	SMAD2	SMAD3	SMAD4	SMAD7	SNAI1	TBX5	TCF7L2	TGFB1	TGFB1I1	TGFB2	TGFB3	TWIST1	WWTR1	ZNF703
positive_regulation_of_epithelial_to_mesenchymal_transition(GO-0010718)	http://amigo.geneontology.org/cgi-bin/amigo/term_details?term=GO:0010718	AXIN2	BAMBI	BCL9L	COL1A1	CTNNB1	LEF1	NOTCH1	SMAD2	SMAD3	SMAD4	SNAI1	TCF7L2	TGFB1	TGFB1I1	TGFB2	TGFB3	TWIST1	WWTR1	ZNF703
positive_regulation_of_cell_development(GO-0010720)	http://amigo.geneontology.org/cgi-bin/amigo/term_details?term=GO:0010720	ADIPOQ	AMIGO1	ARHGDIA	AXIN2	BAD	BAMBI	BCL11A	BCL9L	BMP2	BMP4	CAPRIN1	CAPRIN2	CDKL5	CLCF1	COL1A1	CTNNB1	CXCR4	DICER1	DISC1	DRD2	DSCAM	HES1	HOXA11	ISLR2	LEF1	LIF	LIG4	LIMK1	MAPT	MEG3	NGF	NGFR	NKX6-1	NOTCH1	NPTN	NTRK2	NUMB	NUMBL	OPRM1	PAX2	PAX8	PRKCH	PRKCI	RFX3	RGS14	RHOA	ROBO1	ROBO2	SCARF1	SEMA4D	SEMA7A	SERPINE2	SERPINF1	SHANK3	SKIL	SLIT2	SMAD2	SMAD3	SMAD4	SMARCD3	SNAI1	SNW1	SOX11	SOX8	SPEN	TCF7L2	TGFB1	TGFB1I1	TGFB2	TGFB3	TRIM32	TWF2	TWIST1	WWTR1	ZNF703
positive_regulation_of_intracellular_protein_kinase_cascade(GO-0010740)	http://amigo.geneontology.org/cgi-bin/amigo/term_details?term=GO:0010740	ADAM8	ADIPOQ	ADRA1A	ADRB2	ADRB3	AKAP12	AKAP5	AKR1C2	AKR1C3	ANGPT1	APOL3	ARHGAP8	ARL2BP	ARRB1	ARRB2	ATP2C1	AXIN1	BCL10	BIRC2	BIRC3	BMPER	BRAF	BST2	C18orf32	CANT1	CARD9	CASP1	CASP8	CC2D1A	CCL19	CCL21	CCL3	CCL5	CCR1	CD27	CD40	CD44	CD74	CFLAR	CHI3L1	CHUK	CLCF1	CLEC6A	CNTF	CRLF1	CRLF3	CSF1R	CSF2	CTGF	CXXC5	DUSP19	ECM1	ECT2	EDA2R	EEF1D	EGFR	EPHA8	EPO	ERBB4	F10	F2R	F2RL1	F3	F7	FADD	FASLG	FBXW7	FGF1	FGF10	FGF19	FGF2	FGF21	FGF4	FGFR1	FGFR2	FGFR3	FGFR4	FKBP1A	FLNA	FLT1	FLT3	FLT4	GAS6	GATA3	GH1	GHR	GJA1	GOLT1B	GPR55	GPR89A	GRM4	HBEGF	HCLS1	HES1	HES5	HIPK2	HMOX1	HPSE	HRAS	HTR2B	IFNG	IGF1	IGF2	IKBKB	IKBKE	IKBKG	IL11	IL12A	IL12B	IL2	IL20	IL23A	IL26	IL29	IL3	IL31RA	IL6	IL6R	IL6ST	INS	INSR	IRAK1	JAK2	KDR	KIT	LAMTOR1	LGALS1	LGALS9	LIF	LITAF	LPAR1	LTBR	LURAP1	LYN	MALT1	MAP3K10	MAP3K11	MAP3K14	MAP3K3	MAP3K7	MAP4K2	MAVS	MC1R	MIB2	MID1	MIER1	MIF	MINK1	MST1R	MT3	MTDH	MUL1	MYD88	NDFIP1	NDFIP2	NEK6	NLGN1	NOD1	NOD2	NOTCH1	NTRK1	NTRK2	NUP62	OPRM1	OSM	PARK2	PDGFA	PDGFB	PDGFRA	PDGFRB	PELI1	PELI2	PIM2	PINK1	PLCB1	PLEKHG5	PLK2	PPM1A	PPP5C	PRKCA	PRKCB	PRKCZ	PRKD1	PRKD2	PRL	PTK2	PTK2B	PTPRJ	RASD2	RBCK1	REL	RELA	RHOA	RHOC	RIPK1	RIPK2	RNF31	RPS27A	RYK	S100A12	S100A13	S100A4	S100A7	S100B	SCIMP	SECTM1	SEMA4C	SEMA7A	SERPINF2	SHARPIN	SHISA5	SLC20A1	SLC35B2	SLC44A2	SOX2	SPRY2	ST5	TAB2	TAOK1	TAOK2	TAOK3	TBK1	TBX1	TCF7L2	TEK	TERF2IP	TFG	TGFB1	TGFB2	TGFBR1	THBS1	TICAM1	TICAM2	TIRAP	TLR6	TLR9	TMED4	TMEM101	TMEM9B	TNF	TNFRSF10B	TNFRSF11A	TNFRSF1A	TNFSF10	TNFSF11	TPD52L1	TRADD	TRAF3IP2	TRAF4	TRAF5	TRAF6	TRAF7	TRIM13	TRIM38	TSPAN6	TSPYL5	UBA52	UBB	UBC	UBD	UBE2N	UBE2V1	VAPA	VEGFA	VEGFB	WLS	WNT11	WNT16	WNT5A	WWC1	ZDHHC13	ZDHHC17	ZNF622	ZP3
negative_regulation_of_intracellular_protein_kinase_cascade(GO-0010741)	http://amigo.geneontology.org/cgi-bin/amigo/term_details?term=GO:0010741	ADIPOQ	AIDA	AMBP	CARD8	CAV1	CNKSR3	DAB2IP	DAG1	DNAJA3	DRD2	DRD3	DUSP16	DUSP19	DUSP22	DUSP3	DUSP6	EPHA2	ESR1	F2RL1	FAF1	FKTN	FOXM1	FOXO1	GPS1	GPS2	GSTP1	HDAC3	HGS	HYAL2	IGBP1	IGF1R	INPP5K	ITCH	LAX1	LEPROT	LYN	MAGI2	MBIP	MECOM	MEN1	MYC	NCOR1	NF1	NF2	NFKBIA	NLRP12	OTUD7B	P2RX7	PHLDA3	PIN1	PLEKHA1	PPEF2	PSMD10	PTEN	PTPRJ	RGS14	RGS3	RGS4	RHOH	RPS6KA6	SFRP5	SIRT1	SLC9A3R1	SOCS1	SPRED1	SPRED2	STAT1	TAOK3	TLE1	TLR4	TNFAIP3	TSC2	WNK2	ZMYND11	ZNF675
regulation_of_cell-substrate_adhesion(GO-0010810)	http://amigo.geneontology.org/cgi-bin/amigo/term_details?term=GO:0010810	ACER2	ACVRL1	APOD	ARHGAP6	ARL2	ATXN3	CASK	CCL21	CD36	CDH13	CDK6	CDKN2A	CSF1	EFNA5	EPHA1	EPHA3	FZD4	FZD7	GSK3B	HOXA7	JAK2	KDR	MACF1	MINK1	NDNF	NF1	NF2	NOTCH1	PLAU	PLEKHA2	PLG	PPM1F	PTEN	PTK2	PTK2B	PTPRJ	PTPRO	RASA1	ROCK1	ROCK2	SEMA3E	SERPINE1	SFRP1	SPOCK1	TACSTD2	TBCD	TEK	THBS1	TSC1	UTRN	WNT1
positive_regulation_of_cell-substrate_adhesion(GO-0010811)	http://amigo.geneontology.org/cgi-bin/amigo/term_details?term=GO:0010811	ARL2	CCL21	CD36	CDH13	CDK6	CSF1	EPHA1	GSK3B	JAK2	KDR	NDNF	PLEKHA2	PPM1F	PTK2B	PTPRJ	SFRP1	TEK	TSC1	UTRN
negative_regulation_of_cell-substrate_adhesion(GO-0010812)	http://amigo.geneontology.org/cgi-bin/amigo/term_details?term=GO:0010812	ACER2	ACVRL1	APOD	ARHGAP6	CASK	CDKN2A	FZD4	FZD7	HOXA7	NF2	NOTCH1	PLG	PTEN	PTPRO	RASA1	SEMA3E	SERPINE1	SPOCK1	TACSTD2	TBCD	THBS1	WNT1
regulation_of_hormone_levels(GO-0010817)	http://amigo.geneontology.org/cgi-bin/amigo/term_details?term=GO:0010817	AANAT	ACE	ADH4	ADM	AKR1B1	AKR1C1	AKR1C2	AKR1C3	AKR1C4	AKR1D1	ALDH1A2	ALDH1A3	ALDH8A1	ALDH9A1	ATP6AP2	CACNA1H	CGA	CGB7	CHST8	CHST9	CORIN	CRYM	CYB5R4	CYP11A1	CYP11B1	CYP11B2	CYP17A1	CYP19A1	CYP21A2	CYP26A1	CYP26B1	CYP26C1	CYP3A4	DHRS3	DHRS9	DIO1	DIO2	DIO3	ECE1	ECE2	EDN1	EDN3	EIF2AK3	EXOC3L1	FAM3B	FOXE1	FSHB	FURIN	GHRH	GHRL	GHSR	HNF1A	HSD11B1	HSD11B2	HSD17B1	HSD17B11	HSD17B3	HSD17B6	HSD17B8	HSD3B1	HSD3B2	IL6	INHBA	IYD	LHB	LTBP4	MAFA	MED1	MEG3	NEUROD1	NGF	PCSK1	PCSK2	PCSK5	PCSK6	PDX1	POMC	RBP4	RDH10	RDH11	RDH12	REN	RETSAT	SCG5	SDR16C5	SHH	SLC30A8	SLC5A5	SOX8	SRD5A1	SRD5A2	SRD5A3	STAR	STARD5	SULT1A1	SULT1B1	SULT1E1	TBX3	TPO	TSHB	UGT1A1	UGT2B11	UGT2B4	WNT4	YWHAH
regulation_of_mitochondrion_organization(GO-0010821)	http://amigo.geneontology.org/cgi-bin/amigo/term_details?term=GO:0010821	AKT1	AVP	BAD	BAX	BBC3	BCL2L1	BCL2L11	BID	BIK	BMF	BNIP3	DNM1L	FXN	GOLPH3	HRK	IGF1	MARCH5	MLLT11	PARK2	PID1	PINK1	PMAIP1	PSMD10	TNFSF10	TP53
regulation_of_glucose_transport(GO-0010827)	http://amigo.geneontology.org/cgi-bin/amigo/term_details?term=GO:0010827	AAAS	ADIPOQ	AKT1	AKT2	APPL1	CAPN10	CLIP3	CLTCL1	CREBL2	ENPP1	FGF19	FGF21	GCK	GCKR	GRB10	GSK3A	IGF1	IL1B	INPP5K	INS	INSR	IRS1	IRS2	ITLN1	NUP107	NUP133	NUP153	NUP155	NUP160	NUP188	NUP205	NUP210	NUP214	NUP35	NUP37	NUP43	NUP50	NUP54	NUP62	NUP85	NUP88	NUP93	NUP98	NUPL1	NUPL2	O3FAR1	PEA15	PID1	PIK3R1	POM121	PRKAG2	PRKCB	PRKCI	PTH	RAE1	RANBP2	RHOQ	SEH1L	SELS	SORBS1	TPR	TRIB3
positive_regulation_of_glucose_transport(GO-0010828)	http://amigo.geneontology.org/cgi-bin/amigo/term_details?term=GO:0010828	ADIPOQ	AKT1	AKT2	CAPN10	CLIP3	CLTCL1	CREBL2	FGF19	FGF21	IGF1	INS	INSR	IRS1	IRS2	ITLN1	PIK3R1	PRKCI	PTH	RHOQ	SORBS1
telomere_maintenance_via_telomere_lengthening(GO-0010833)	http://amigo.geneontology.org/cgi-bin/amigo/term_details?term=GO:0010833	DKC1	DNA2	FEN1	LIG1	MRE11A	OBFC1	PCNA	POLA1	POLA2	POLD1	POLD2	POLD3	POLD4	POLE	POLE2	POT1	PRIM1	PRIM2	RAD50	RFC1	RFC2	RFC3	RFC4	RFC5	RPA1	RPA2	RPA3	TERF1	TERF2IP	TERT	TINF2	ZSCAN4
positive_regulation_of_pathway-restricted_SMAD_protein_phosphorylation(GO-0010862)	http://amigo.geneontology.org/cgi-bin/amigo/term_details?term=GO:0010862	BMP10	BMP2	BMP4	BMP6	BMP7	BMPR1A	BMPR2	ENG	GDF2	GDF6	GDF7	RBPMS	SMAD4	TGFB1	TGFB3	TGFBR1	TTK
positive_regulation_of_phospholipase_C_activity(GO-0010863)	http://amigo.geneontology.org/cgi-bin/amigo/term_details?term=GO:0010863	ADCY1	ADCY2	ADCY3	ADCY4	ADCY5	ADCY6	ADCY7	ADCY8	ADCY9	ADRA1A	ADRA2A	ADRBK1	AGTR1	ANG	ARHGAP6	AVPR1A	AVPR1B	C5AR1	CALCA	CALCR	CALM3	CAMK4	CCKAR	CCKBR	CHRM1	CHRM2	CREB1	CXCR2	DRD1	DRD2	DRD5	EDNRA	EDNRB	EGFR	F2R	F2RL3	FGF2	FGFR1	FLT1	FRS2	GNA15	GNAQ	GPR55	GRM5	HOMER1	HRH1	ITK	ITPR1	ITPR2	ITPR3	KIT	LPAR1	LPAR2	LTB4R	MC3R	NGF	NMBR	NMUR1	NMUR2	NTRK1	OPRD1	OPRK1	OPRM1	P2RY1	P2RY11	P2RY2	P2RY4	P2RY6	PDE1A	PDE1B	PDE1C	PDGFRA	PDGFRB	PLCB2	PLCE1	PLCG1	PRKACA	PRKACB	PRKACG	PRKAR1A	PRKAR1B	PRKAR2A	PRKAR2B	PRKCA	PRKCD	PRKCE	PRKCG	S1PR4	SELE	TACR1	TXK
regulation_of_receptor_biosynthetic_process(GO-0010869)	http://amigo.geneontology.org/cgi-bin/amigo/term_details?term=GO:0010869	ADIPOQ	ANKRD13C	EDN1	HDAC1	HDAC2	HDAC6	HIF1A	HNRNPK	HOXA5	ITGAV	ITGB3	NR1D1	NR1H3	PPARA	PPARG
regulation_of_lipid_storage(GO-0010883)	http://amigo.geneontology.org/cgi-bin/amigo/term_details?term=GO:0010883	ABCA1	ABCG1	ABHD5	APOB	APOC4	CIDEA	CRP	EHD1	FBXW7	FITM1	FITM2	HILPDA	ITGAV	ITGB3	LPL	MSR1	NFKBIA	NR1H2	NR1H3	PLA2G10	PNPLA2	PPARA	PPARG	SCARB1	SREBF2
regulation_of_glucose_metabolic_process(GO-0010906)	http://amigo.geneontology.org/cgi-bin/amigo/term_details?term=GO:0010906	ACN9	ADIPOQ	AKT1	AKT2	ARPP19	BAD	C1QTNF3	CLK2	DYRK2	ECD	ENPP1	FBP1	FOXA2	GAPDHS	GCK	GCKR	GPLD1	GRB10	GSK3A	GSK3B	HDAC4	IGF1	IGF2	INPP5K	INS	INSR	IRS1	IRS2	MLXIPL	NCOR1	PASK	PGAM1	PHKG2	PMAIP1	PPARA	PPARGC1A	PRKAA1	PRKAA2	PRKAG1	PRKAG2	PTH	SELS	SIK1	SIRT1	SORBS1
positive_regulation_of_glucose_metabolic_process(GO-0010907)	http://amigo.geneontology.org/cgi-bin/amigo/term_details?term=GO:0010907	AKT1	AKT2	ARPP19	DYRK2	GAPDHS	GCK	GPLD1	IGF1	IGF2	INS	INSR	IRS1	IRS2	MLXIPL	PHKG2	PMAIP1	PPARGC1A	PRKAA1	PRKAA2	PTH	SORBS1
regulation_of_phosphatase_activity(GO-0010921)	http://amigo.geneontology.org/cgi-bin/amigo/term_details?term=GO:0010921	AGTR2	ARFGEF3	BMP2	CAMSAP3	CASC5	CCDC8	CD2BP2	CEP192	CNST	CSRNP2	CSRNP3	DLG2	DLG3	ELFN1	ELFN2	ELL	FARP1	FKBP15	FKBP1A	FKBP1B	GPATCH2	GPLD1	GRXCR1	HSP90B1	HTT	IFNG	LKAP	LMTK3	MAGI2	MASTL	MEF2C	MKI67IP	MPHOSPH10	MYO1D	NCKAP1L	NUAK1	PCDH11X	PCIF1	PDGFRB	PKMYT1	PLEK	PPP1R12A	PPP1R17	PPP1R26	PPP1R27	PPP1R35	PPP1R36	PPP1R37	PPP2R4	PPP6R1	PPP6R3	RBM26	RIMBP2	RRP1B	SEMA4D	SFI1	SH2D4A	SH3RF2	SLC7A14	SPOCD1	SPRED1	SYTL2	TGFB2	TIPRL	TMEM132D	TMEM225	TSC1	TSKS	UBN1	URI1	WDR81	WNK1	ZCCHC9	ZFYVE1
negative_regulation_of_phosphatase_activity(GO-0010923)	http://amigo.geneontology.org/cgi-bin/amigo/term_details?term=GO:0010923	ARFGEF3	CAMSAP3	CASC5	CCDC8	CD2BP2	CEP192	CNST	CSRNP2	CSRNP3	DLG2	DLG3	ELFN1	ELFN2	ELL	FARP1	FKBP15	FKBP1A	FKBP1B	GPATCH2	GRXCR1	LKAP	LMTK3	MASTL	MKI67IP	MPHOSPH10	MYO1D	NCKAP1L	PCDH11X	PCIF1	PKMYT1	PPP1R26	PPP1R27	PPP1R35	PPP1R36	PPP1R37	PPP2R4	RBM26	RIMBP2	RRP1B	SEMA4D	SFI1	SH2D4A	SH3RF2	SLC7A14	SPOCD1	SPRED1	SYTL2	TGFB2	TIPRL	TMEM132D	TMEM225	TSKS	UBN1	URI1	WDR81	WNK1	ZCCHC9	ZFYVE1
positive_regulation_of_cell_death(GO-0010942)	http://amigo.geneontology.org/cgi-bin/amigo/term_details?term=GO:0010942	AATF	ABL1	ABR	ACVR1B	ADAM8	ADAMTSL4	ADIPOQ	ADORA1	AEN	AGT	AGTR2	AIFM2	AIFM3	AKAP13	AKR1C3	AKT1	ALOX15B	ANKRD1	APAF1	APBB1	APC	APH1A	APH1B	APOE	ARHGAP4	ARHGEF11	ARHGEF12	ARHGEF16	ARHGEF17	ARHGEF18	ARHGEF2	ARHGEF3	ARHGEF4	ARHGEF6	ARHGEF7	ARHGEF9	ATM	AXIN2	BAD	BAG6	BAK1	BARD1	BAX	BBC3	BCL2	BCL2L1	BCL2L11	BCL3	BCL6	BCLAF1	BID	BIK	BMF	BMP2	BMP4	BNIP1	BNIP3	BNIP3L	BNIPL	BOK	BRCA1	BRMS1	BTK	C16orf5	CADM1	CAPN10	CASP10	CASP2	CASP3	CASP4	CASP6	CASP7	CASP8	CASP8AP2	CASP9	CAV1	CCL3	CCL5	CD2	CD27	CD38	CD40	CD40LG	CD70	CDK5	CDK5R1	CDKN1A	CDKN1B	CDKN2A	CDKN2C	CEBPG	CFLAR	CHEK2	CIDEA	CIDEB	CIDEC	CLEC2A	CLIP3	CLU	COL4A3	CRADD	CRTAM	CSRNP3	CTLA4	CTNNB1	CTNNBL1	CTSH	CUL1	CUL2	CUL3	CUL4A	CUL5	CYCS	CYLD	DAB2IP	DAP	DAP3	DAPK1	DAPK2	DAPK3	DAXX	DCC	DCUN1D3	DDX20	DDX5	DEDD	DEDD2	DIABLO	DLC1	DNAJA3	DPF1	DPF2	DRAM2	DUSP6	DYNLL1	DYNLL2	DYRK2	ECT2	EEF1E1	EIF5A	EP300	EPHA7	ERCC2	ERCC3	ERN1	ERN2	ETS1	FADD	FAS	FASLG	FASTK	FGD1	FGD2	FGD3	FGD4	FNIP2	FOXA1	FOXL2	FRZB	G0S2	GNB2L1	GPLD1	GSDMA	GZMA	GZMB	HBA1	HBB	HCAR2	HDAC6	HIC1	HIP1	HIPK2	HMGA2	HMGB1	HOXA5	HP	HRK	HSPD1	HTATIP2	HTRA2	HYAL2	IFI16	IFI27	IFNA2	IFNB1	IFNG	IGFBP3	IKBIP	IKBKE	IKBKG	IL10	IL12A	IL12B	ING3	ING4	INHA	INHBA	IP6K2	ITGA6	ITGB1	ITGB3BP	ITSN1	JAK2	JMY	KALRN	KCNMA1	KIAA1967	KLF11	KLRF2	LALBA	LCK	LGALS12	LGALS16	LILRB1	LRRK2	LTA	LYN	LYST	MAGED1	MAP3K10	MAP3K5	MAPK1	MAPK8	MCF2	MCF2L	MEF2C	MELK	MLLT11	MLTK	MNDA	MSH6	MSX1	MT3	MTCH1	MUL1	MX1	MYBBP1A	NAIF1	NCSTN	NDUFA13	NDUFS3	NET1	NEUROD1	NF1	NGEF	NGF	NGFR	NGFRAP1	NKX3-1	NLRC4	NLRP1	NME3	NMT1	NOD1	NOTCH2	NTRK1	NUDT2	OBSCN	OGT	P2RX7	PAWR	PCBP4	PCSK9	PDCD5	PDCD6	PDCD7	PHLDA3	PLAGL1	PLEKHG2	PLEKHG5	PMAIP1	PML	PPARG	PPP1R13B	PPP2CA	PPP2R1A	PPP2R4	PPP2R5C	PPP3CC	PPP3R1	PREX1	PRKCA	PRKCE	PRKCI	PRMT2	PRUNE2	PSEN1	PSEN2	PSENEN	PTEN	PTGIS	PTH	PYCARD	RAC1	RARG	RASGRF1	RASGRF2	RBM5	REST	RHOB	RIPK1	RIPK3	RNF41	RNF7	RPS27A	RPS27L	RPS3	RPS3A	RPS6	RPS6KA2	RRAGA	RRP8	RUNX3	RYR2	SAP30BP	SCIN	SCRIB	SENP1	SEPT4	SFN	SFRP1	SFRP2	SFRP4	SIAH1	SIK1	SIRT1	SIVA1	SLIT2	SMAD3	SMNDC1	SMPD2	SORT1	SOS1	SOS2	SOX4	SPDEF	SQSTM1	SRPK2	SST	SSTR3	STAT1	STK11	STK17A	STK17B	STK24	STK3	STK4	TBX5	TERF1	TFAP2A	TFAP2B	TFAP4	TFPT	TGFB1	TGFB2	TGFB3	THBS1	TIA1	TIAL1	TIAM1	TIAM2	TLR2	TNF	TNFRSF10B	TNFRSF12A	TNFRSF1A	TNFRSF25	TNFRSF8	TNFRSF9	TNFSF10	TNFSF12	TNFSF14	TNFSF8	TOP2A	TOPORS	TP53	TP53BP2	TP73	TPD52L1	TRADD	TRAF2	TRAF3	TRAF6	TRAIP	TRIM13	TRIM35	TRIO	UBA52	UBB	UBC	UBD	UNC13B	USP28	UTP11L	VAV1	VAV2	VAV3	WNT10B	WT1	WWOX	XIAP	YWHAB	YWHAE	ZC3H8	ZNF443	ZNF622
positive_regulation_of_endopeptidase_activity(GO-0010950)	http://amigo.geneontology.org/cgi-bin/amigo/term_details?term=GO:0010950	ADRM1	AIFM1	AIFM3	APAF1	BAD	BAX	BBC3	BCAP31	BCL2L10	BCL2L11	BOK	CARD8	CASP1	CASP3	CASP7	CASP8	CASP8AP2	CASP9	CDKN1B	CDKN2A	COL4A3	CR1	CYCS	DAP	DIABLO	DLC1	DNAJA3	EGLN3	EIF2AK3	F2R	F3	FADD	FAS	FASLG	FIS1	FOXL2	HIP1	HMGB1	HSPD1	HTRA2	IFI27	IFNB1	IFT57	JAK2	LCK	MAP3K5	MOAP1	MTCH1	MUL1	MYC	NKX3-1	NLRC4	NLRP1	NLRP2	NLRP3	NOD1	PMAIP1	PPARG	PPM1F	PSMD14	PSME3	PYCARD	REST	RIPK1	ROBO1	RPS27L	RPS3	SENP1	SIRT1	SIVA1	SLC11A2	SMAD3	SNCA	SOX7	TERF1	TNF	TNFRSF10B	TNFSF10	TNFSF15	TPD52L1	TRADD	TRAF2	VCP
negative_regulation_of_endopeptidase_activity(GO-0010951)	http://amigo.geneontology.org/cgi-bin/amigo/term_details?term=GO:0010951	AKT1	AVP	BIRC5	CAST	CD27	CD44	CDKN2D	CR1	CSNK2A1	CST3	CST7	CSTB	DHCR24	DNAJA3	DNAJB6	DPEP1	GPX1	HBXIP	HSPA5	IFI6	IGBP1	ITIH2	ITIH3	ITIH4	KLF4	LEF1	LPA	MAP2K5	MT3	NAIP	PAK2	PAX2	PCID2	PCSK1N	PI3	PRDX3	PRDX5	PROL1	PROS1	PZP	RAF1	RECK	RENBP	RPS6KA1	RPS6KA3	SERPINB6	SERPINB8	SERPINB9	SERPIND1	SERPINE1	SERPINF2	SFN	SFRP1	SH3RF1	SIAH2	SLPI	SMAD6	SNCA	SPINK1	SPINK2	SPINT2	SPOCK1	SPOCK3	SPP2	TFAP2B	TFPI	THBS1	TNFAIP3	TNFAIP8	TNFSF14	TRIAP1	UCHL5	USP14	USP47	VIL1	VTN	WFDC2	XIAP
positive_regulation_of_peptidase_activity(GO-0010952)	http://amigo.geneontology.org/cgi-bin/amigo/term_details?term=GO:0010952	ADRM1	AIFM1	AIFM3	APAF1	BAD	BAX	BBC3	BCAP31	BCL2L10	BCL2L11	BOK	CARD8	CASP1	CASP3	CASP7	CASP8	CASP8AP2	CASP9	CAV1	CDKN1B	CDKN2A	CLPX	COL4A3	CR1	CTSH	CYCS	DAP	DIABLO	DLC1	DNAJA3	EGLN3	EIF2AK3	F2R	F3	FADD	FAS	FASLG	FIS1	FOXL2	HIP1	HMGB1	HSPD1	HTRA2	IFI27	IFNB1	IFT57	JAK2	LCK	MAP3K5	MOAP1	MTCH1	MUL1	MYC	NKX3-1	NLRC4	NLRP1	NLRP2	NLRP3	NOD1	PCOLCE	PCOLCE2	PMAIP1	PPARG	PPM1F	PSMD14	PSME3	PYCARD	REST	RIPK1	ROBO1	RPS27L	RPS3	SENP1	SIRT1	SIVA1	SLC11A2	SMAD3	SNCA	SOX7	TERF1	TNF	TNFRSF10B	TNFSF10	TNFSF15	TPD52L1	TRADD	TRAF2	VCP
regulation_of_neuron_projection_development(GO-0010975)	http://amigo.geneontology.org/cgi-bin/amigo/term_details?term=GO:0010975	ABL2	AKT1	AMIGO1	APOE	ARF6	ARHGDIA	ARHGEF1	AVIL	BCL11A	CAMK1	CAMK1D	CAMK2B	CAPRIN1	CAPRIN2	CBFA2T2	CCDC88A	CDK5	CDK5R1	CDKL5	CHN1	CHRNA3	CHRNB2	DCC	DPYSL3	DSCAM	EFNA1	EPHA3	EPHA4	EPHB3	FES	FKBP4	FRMD7	GFI1	HDAC2	IL1RAPL1	ISLR2	ITM2C	KIAA0319	KIF13B	KLK8	LIMK1	LINGO1	LRRC4C	LRRK2	LTK	LYN	MAG	MAPT	MARK2	MT3	NCS1	NDNF	NEDD4	NGEF	NGF	NGFR	NLGN1	NPTN	NTRK1	NTRK2	OMG	PDLIM5	PLK5	PRKCI	PRKD1	PTEN	PTK2B	PTK6	PTK7	PTPRO	RAP2A	RET	RHOA	RNF6	ROBO1	ROBO2	RTN4	RTN4R	RUFY3	SCARF1	SEMA3A	SEMA4D	SEMA7A	SIPA1L1	SKIL	SLIT2	SPOCK1	SRCIN1	STK24	STMN2	THY1	TNIK	TRPV4	TWF2	WNT3A	WNT5A	YWHAH
positive_regulation_of_neuron_projection_development(GO-0010976)	http://amigo.geneontology.org/cgi-bin/amigo/term_details?term=GO:0010976	ABL2	AVIL	BCL11A	CAMK1	CAMK1D	CAMK2B	CBFA2T2	DPYSL3	EPHA3	FES	LTK	LYN	MARK2	NDNF	NPTN	NTRK1	NTRK2	PLK5	PRKCI	PRKD1	PTK2B	PTK6	PTK7	RET	SCARF1	STMN2	TWF2	WNT5A
negative_regulation_of_neuron_projection_development(GO-0010977)	http://amigo.geneontology.org/cgi-bin/amigo/term_details?term=GO:0010977	BCL11A	CBFA2T2	DCC	DPYSL3	EPHA4	FKBP4	GFI1	HDAC2	ITM2C	KIAA0319	KLK8	PTPRO	SPOCK1	STMN2	TRPV4	WNT3A
negative_regulation_of_transcription_from_RNA_polymerase_II_promoter(GO-0000122)	http://amigo.geneontology.org/cgi-bin/amigo/term_details?term=GO:0000122	AES	ALX1	ASCL2	ATN1	AURKB	BACH1	BCL6	BCOR	BHLHE40	BHLHE41	BMI1	BMP2	BMP4	BPTF	CALR	CAV1	CBX2	CBX4	CBX6	CBX7	CBX8	CDC73	CIITA	CITED2	CREBBP	CRY1	CRY2	CRYM	CTBP1	DAB2IP	DACH1	DDX5	DICER1	DKK1	DMAP1	DMRT1	DNAJA3	DNMT1	DNMT3B	DR1	DRAP1	E2F1	E2F6	E4F1	EDN1	EDNRB	EFNA1	EID1	ENG	ENO1	EP300	EPC1	ESR2	FASLG	FGFR2	FHL2	FOSB	FOXA2	FOXC2	FOXD3	FOXE1	FOXJ1	FOXM1	FOXO3	FST	GATA1	GATA3	GATA6	GFI1	GFI1B	GLI2	GLI3	GLIS1	GLIS2	GLIS3	GPS2	HAND1	HCFC1	HCFC2	HDAC1	HDAC10	HDAC2	HDAC3	HDAC4	HDAC5	HDAC8	HDAC9	HES1	HES5	HEXIM1	HEXIM2	HEY1	HEY2	HHEX	HIC1	HMGA2	HMGB1	HOXA7	HSBP1	IFNG	IGBP1	IRF2	IRF7	IRF8	ISL1	JAZF1	KAT5	KDM1A	KDM2B	KLF10	KLF11	KLF12	KLF4	LEFTY1	MAGEA1	MAGEA2B	MAP2K5	MDFI	MDM2	MDM4	MECP2	MED1	MED25	MEF2A	MEF2C	MEIS2	MEN1	MOSPD1	MTDH	MXD4	MYB	MYC	NCOR1	NCOR2	NEDD4	NFIB	NFIC	NFIL3	NFIX	NFKB1	NIPBL	NKX2-5	NKX6-1	NOC2L	NOTCH1	NR1D1	NR1H3	NR1H4	NR2F1	NR2F2	NR2F6	NR6A1	NRIP1	NSD1	ORC2	OSR1	OSR2	PAWR	PCGF2	PDE2A	PER1	PER2	PEX2	PHB	PHF21A	PITX2	PLK1	PLK3	POU4F1	POU4F2	PPARA	PPARD	PPARG	PRDM16	PROX1	PSMD10	PTCH1	PTH	RARG	RBBP8	RCOR1	REST	RITA	RPS14	RUNX3	RXRA	SALL1	SATB1	SCRT2	SEMA4D	SETD8	SIRT1	SKI	SKIL	SLA2	SMAD3	SMAD7	SMARCA2	SMARCA4	SMYD2	SNAI1	SNAI2	SOX11	SOX14	SOX3	SP100	SPDEF	SPEN	SPI1	SREBF2	STAT1	STAT3	STRN3	SUFU	SUPT4H1	SUPT5H	TAF3	TAF7	TAF9B	TBL1X	TBL1XR1	TBX18	TBX22	TCEAL1	TCERG1	TCF21	TCF25	TCF7L2	TFAP2A	TFAP2B	TFAP2C	THRA	TLE1	TNF	TP53	TRAF6	TRIM27	TRPS1	TWIST1	UBE2I	URI1	USP2	UXT	VDR	VPS72	WT1	WWP2	YEATS2	YY1	ZBTB32	ZFHX3	ZFP161	ZFP36	ZFPM1	ZHX1	ZHX2	ZMYND11	ZMYND8	ZNF136	ZNF157	ZNF174	ZNF177	ZNF189	ZNF202	ZNF238	ZNF254	ZNF345	ZNF366	ZNF593	ZNF675
programmed_cell_death(GO-0012501)	http://amigo.geneontology.org/cgi-bin/amigo/term_details?term=GO:0012501	AATF	ABR	ACIN1	ACTC1	ADD1	ADORA2A	ADRA1A	AHR	AIFM1	AIFM3	AKAP13	AKT1	APAF1	APC	APH1A	APH1B	APP	APPL1	ARHGAP10	ARHGAP4	ARHGEF11	ARHGEF12	ARHGEF16	ARHGEF17	ARHGEF18	ARHGEF2	ARHGEF3	ARHGEF4	ARHGEF6	ARHGEF7	ARHGEF9	ATG3	ATN1	ATP2A1	AVP	BAD	BAG6	BAK1	BAX	BBC3	BCAP31	BCL10	BCL2	BCL2L1	BCL2L10	BCL2L11	BCL2L14	BID	BIRC2	BIRC5	BLCAP	BMF	BMX	BNIP1	BNIP2	BNIP3	BNIPL	BOK	BRCA1	C16orf5	CAPN3	CARD8	CASP1	CASP10	CASP2	CASP3	CASP4	CASP5	CASP6	CASP7	CASP8	CASP8AP2	CASP9	CD14	CD27	CD44	CDH1	CDK5	CDKN1B	CDKN2A	CDKN2D	CECR2	CGB7	CHAC1	CIB1	CIDEA	CLSPN	COL4A3	CRIP1	CSE1L	CSNK2A1	CTNNB1	CXCR4	CYCS	CYFIP2	DAB2IP	DAP	DAPK1	DAPK2	DAXX	DBNL	DCC	DDX41	DDX47	DEDD2	DFFA	DFFB	DHCR24	DIABLO	DLC1	DMPK	DNAJA3	DNAJB13	DNAJB6	DNAJC10	DNM1L	DPEP1	DSG1	DSG2	DSG3	DSP	DUSP22	DYNLL1	DYNLL2	E2F1	ECT2	EFNA5	EGLN3	EIF2AK3	EP300	EPHA2	EPHA3	EPHA7	ERBB3	ERBB4	ESPL1	F2R	F3	FADD	FAS	FASLG	FGD1	FGD2	FGD3	FGD4	FIS1	FNTA	FOXL2	FOXO3	FXR1	G0S2	GABARAP	GADD45A	GAPDH	GAS2	GGCT	GLI3	GML	GPX1	GRIK2	GSN	GZMA	GZMB	H1F0	HAND2	HBXIP	HCAR2	HIP1	HIPK1	HK2	HMGB1	HMGB2	HSPA5	HSPD1	HTRA2	IAPP	IER3	IFI27	IFI6	IFNB1	IFNG	IFT57	IGBP1	IL17A	IL1A	IL1B	IL2RA	IL6	ING4	ITGB3BP	ITSN1	JAK2	KALRN	KIAA0141	KIAA1967	KLF4	KPNA1	KPNB1	LCK	LEF1	LGALS1	LIG4	LMNA	LMNB1	LTK	LUC7L3	LY86	MAGED1	MAGEH1	MAP1S	MAP2K5	MAP3K5	MAPK8	MAPT	MCF2	MCF2L	MCL1	MDM4	MELK	MOAP1	MRPS30	MST4	MSX1	MT3	MTCH1	MUL1	MYC	NAIP	NCKAP1	NCSTN	NDUFA13	NDUFS1	NET1	NFKBIA	NGEF	NGF	NGFR	NGFRAP1	NKX3-1	NLRC4	NLRP1	NLRP2	NLRP3	NMT1	NOD1	NTRK1	OBSCN	OCLN	PAK2	PAK4	PAK6	PAK7	PAWR	PAX2	PAX3	PDE1B	PDIA2	PHLDA2	PKM2	PKP1	PLEC	PLEKHG2	PLEKHG5	PLK3	PLK5	PLSCR1	PMAIP1	PPARD	PPARG	PPM1F	PPP3CC	PPP3R1	PPT1	PRDX3	PRDX5	PREX1	PRF1	PRKCD	PRKCQ	PSEN1	PSEN2	PSENEN	PSMA1	PSMA2	PSMA3	PSMA4	PSMA5	PSMA6	PSMA7	PSMA8	PSMB1	PSMB10	PSMB11	PSMB2	PSMB3	PSMB4	PSMB5	PSMB6	PSMB7	PSMB8	PSMB9	PSMC1	PSMC2	PSMC3	PSMC4	PSMC5	PSMC6	PSMD1	PSMD10	PSMD11	PSMD12	PSMD13	PSMD14	PSMD2	PSMD3	PSMD4	PSMD5	PSMD6	PSMD7	PSMD8	PSMD9	PSME1	PSME2	PSME3	PSME4	PSMF1	PTK2	PTK2B	PTPN6	PYCARD	RAC1	RAF1	RASGRF1	RASGRF2	RBM25	REST	RHOB	RHOT1	RHOT2	RIPK1	RIPK2	RNF130	RNF152	ROBO1	ROBO2	ROCK1	RPS27A	RPS27L	RPS3	RPS6KA1	RPS6KA3	SATB1	SCRIB	SDIM1	SENP1	SERPINB9	SFN	SFRP1	SFRP5	SGPL1	SH3RF1	SIAH1	SIAH2	SIRT1	SIVA1	SLC11A2	SLC9A3R1	SLIT2	SLIT3	SMAD3	SMAD6	SNCA	SOD1	SOD2	SOS1	SOS2	SOX2	SOX7	SPATA3	SPATA4	SPTAN1	SQSTM1	SRA1	SRGN	STK11	STK24	STK3	SYCE3	TAOK1	TBX1	TCHP	TERF1	TFAP2B	THBS1	THOC1	TIAM1	TIAM2	TIMM50	TJP1	TJP2	TNF	TNFAIP1	TNFAIP3	TNFAIP8	TNFRSF10A	TNFRSF10B	TNFRSF1A	TNFSF10	TNFSF14	TNFSF15	TNFSF9	TOP2A	TP53	TP53AIP1	TP63	TPD52L1	TRADD	TRAF2	TRAF6	TRAF7	TRIAP1	TRIO	TSPO	UBA52	UBB	UBC	UBE4B	UBQLN1	UNC5A	UNC5B	USP47	VAV1	VAV2	VAV3	VCP	VDAC1	VIL1	VIM	XIAP	YARS	YWHAB	YWHAE
neural_crest_cell_differentiation(GO-0014033)	http://amigo.geneontology.org/cgi-bin/amigo/term_details?term=GO:0014033	CYP26C1	ERBB4	GDNF	HAND2	HTR2B	LRP6	MEF2C	NRG1	NRTN	PHACTR4	PITX2	SHH	SNAI2	SOX11	SOX8	TBX1	WNT8A
regulation_of_phosphatidylinositol_3-kinase_cascade(GO-0014066)	http://amigo.geneontology.org/cgi-bin/amigo/term_details?term=GO:0014066	AGT	CBL	CCL5	ENTPD5	ERBB3	F2R	F2RL1	FGFR1	FGR	FLT1	FLT3	GH1	IGF1	INS	JAK2	KDR	KIT	NEDD4	NKX3-1	NTRK2	PDGFA	PDGFB	PDGFRA	PDGFRB	PLXNB1	PTK2	PTPN6	SEMA4D	SLC9A3R1	SOX9	TEK	TGFB2	TSC2	TWIST1	WNT16
positive_regulation_of_phosphatidylinositol_3-kinase_cascade(GO-0014068)	http://amigo.geneontology.org/cgi-bin/amigo/term_details?term=GO:0014068	AGT	CBL	CCL5	ERBB3	F2R	F2RL1	FGFR1	FGR	FLT1	FLT3	GH1	IGF1	INS	JAK2	KDR	KIT	NEDD4	NKX3-1	NTRK2	PDGFA	PDGFB	PDGFRA	PDGFRB	PLXNB1	PTK2	PTPN6	SEMA4D	SOX9	TEK	TGFB2	WNT16
response_to_organic_cyclic_compound(GO-0014070)	http://amigo.geneontology.org/cgi-bin/amigo/term_details?term=GO:0014070	ABAT	BAD	BCL2	CCL2	CCL3	CCL5	CHRNA3	CHRNA4	CHRNA5	CHRNA7	CHRNB1	CHRNB2	CRHBP	DRD2	DRD3	DRD4	GHR	HMOX1	IGFBP5	IL18	IL1B	MEF2C	OPRM1	PPP1R9B	PRKCG	RYR1	RYR2	RYR3	SFRP1	TGFB1	TNF
regulation_of_smooth_muscle_cell_migration(GO-0014910)	http://amigo.geneontology.org/cgi-bin/amigo/term_details?term=GO:0014910	ACE	ADIPOQ	AIF1	CCL5	IGF1	IGFBP3	IGFBP5	LRP1	NRP1	PDGFA	PDGFB	PDGFRB	PLAU	SERPINE1	SLIT2	TRIB1	VTN
skeletal_system_development(GO-0001501)	http://amigo.geneontology.org/cgi-bin/amigo/term_details?term=GO:0001501	ADAMTS4	AEBP1	ALPL	ALX1	AMELX	ANXA2	ARSE	ATP7A	BGLAP	BMP1	BMP2	BMP3	BMP4	BMP6	BMP7	BMP8B	BMPR1B	CD44	CDH11	CER1	CHD7	CHRD	CLEC3A	CMKLR1	COL10A1	COL11A2	COL12A1	COL13A1	COL19A1	COL1A1	COL1A2	COL2A1	COL9A2	COMP	CREB3L2	CTNNB1	DDR2	DEAF1	DLL3	DLX5	DLX6	DSCAML1	DSPP	EBP	EIF2AK3	EN1	ETS2	EVC	EXT1	EXTL1	FBN1	FBN2	FGF2	FGF4	FGF8	FGFR1	FGFR2	FGFR3	FRZB	FUZ	GDF10	GDF11	GDF2	GDF3	GH1	GLI2	GPLD1	GUSBP1	HES5	HHIP	HMGA2	HOXA1	HOXA11	HOXA13	HOXD3	HYAL1	HYAL2	HYAL3	IGF1	IGF2	IGFBP4	IL17F	INHA	KLF10	LECT1	LECT2	LHX1	LRP5	LRRC17	MATN3	MEF2C	MEPE	MGP	MSX2	NFIB	NKX3-2	NOG	NPPC	NPR3	OSR1	OSR2	PAPSS1	PAPSS2	PCSK5	PDGFRA	PHEX	PITX1	PITX2	PKD1	PLXNB1	POSTN	PRDX1	PRELP	PTGER4	PTH	PTHLH	PTPRC	RBP4	RHOA	RPS6KA3	RYR1	SBDS	SCXB	SEMA4D	SH3PXD2B	SHOX	SHOX2	SIX1	SKI	SKT	SOX11	SOX4	SOX9	SPP2	SUFU	SULF1	SULF2	TBX1	TBX3	TBX4	TCOF1	TEAD4	TFAP2A	TGFB1	TGFBR1	TGFBR2	TLL1	TNFRSF11B	TRAPPC2	TRPS1	TWIST1	UFD1L	WNT10B	WNT11	WNT2B	WNT5A	WNT5B	WNT7B	WNT9A	WWOX	ZBTB16
ossification(GO-0001503)	http://amigo.geneontology.org/cgi-bin/amigo/term_details?term=GO:0001503	ACHE	AMELX	ASPN	ATP6V0A4	ATP6V1B1	BGLAP	BMP2	BMP4	CASR	CCL3	CER1	CLEC3B	CLEC5A	COL13A1	CYP24A1	CYP27B1	DLX5	DSPP	EIF2AK3	EPHA2	EXT1	EXT2	FBXL15	FGFR2	FGFR3	FIGNL1	FZD1	GDF2	GLI1	GLI2	GPLD1	IGF1	LEF1	LRRC17	MEF2C	MEN1	MSX2	NF1	NOG	OSTF1	PLXNB1	RHOA	RUNX2	RYR1	SBDS	SCXB	SEMA4D	SFRP1	SNAI1	SNAI2	SOX2	SOX8	SP7	STATH	TGFB1	TGFB3	TRAF6	TWIST1	WNT3
protein_transport(GO-0015031)	http://amigo.geneontology.org/cgi-bin/amigo/term_details?term=GO:0015031	ABCA1	ABCG1	ACD	AGXT	AIM2	AIP	AKR1C3	AKT1	AP1M2	AP3M1	APPBP2	ARFGAP3	ARFIP1	ARFRP1	ARL4D	ARL6	ATG3	ATG4C	ATP6V0A1	ATP6V0A2	ATP6V0A4	ATP6V0B	ATP6V0C	ATP6V0D1	ATP6V0D2	ATP6V0E1	ATP6V0E2	ATP6V1A	ATP6V1B1	ATP6V1B2	ATP6V1C1	ATP6V1C2	ATP6V1D	ATP6V1E1	ATP6V1E2	ATP6V1F	ATP6V1G1	ATP6V1G2	ATP6V1G3	ATP6V1H	BBS1	BBS2	BCL3	BCL6	BLZF1	CALCR	CALCRL	CALR	CANX	CBLB	CCL19	CCR7	CCT6B	CD24	CD34	CD36	CD3G	CD74	CDC37	CENPF	CEP290	CEP57	CHI3L1	CHMP7	CLIP3	CLTC	COG2	COG3	COG7	COX18	CTSA	DAG1	DDOST	DERL1	DERL2	DNM2	DUSP16	DYNLT1	EGF	EGR2	EHD1	EIF2D	EIF4ENIF1	EIF5A	ERP29	F2R	F2RL1	FAU	FYB	GABARAP	GAS6	GCC2	GCKR	GGA1	GIPC1	GOLGA4	GPIHBP1	HDAC6	HES1	HOMER3	HPS4	HSP90AA1	HSPA4	ICMT	IFIT1	IFNG	IMMP2L	INPP5K	IPO13	IPO5	IPO9	JAK2	JAK3	JUN	KDELR1	KDELR2	KIF13A	KIF13B	KLHL2	KLRF2	KPNA1	KPNA2	KPNA3	KPNA4	KPNA5	KPNA6	KPNB1	KRT18	LILRB1	LMAN1	LMAN2L	LMTK2	LRP1B	LTBP2	MACF1	MCM3AP	MCOLN1	MFN2	MIA3	MIPEP	MLC1	MT3	MYH9	MYO6	NAGPA	NCF1	NCKIPSD	NEDD4	NLGN1	NLRC4	NOP58	NPM1	NUP205	NUP214	NUPL2	NUTF2	OPRD1	OPTN	OR1D2	PACS1	PACS2	PARD3	PCSK5	PDCD6	PDE2A	PDIA3	PDIA4	PEX1	PEX10	PEX12	PEX13	PEX14	PEX16	PEX19	PEX26	PEX3	PEX5	PEX6	PEX7	PGAP2	PIP5K1A	PKD1	PLEK	PML	PNP	PPARG	PPP1R10	PPT1	PPY	PRICKLE1	PRKCB	PTCH1	PTTG1IP	RAB3GAP2	RAB6A	RAB7A	RAMP1	RAMP2	RAMP3	RAN	RANBP2	RBM22	RERE	RPAIN	RPGR	RPL10	RPL10A	RPL11	RPL12	RPL13	RPL13A	RPL14	RPL15	RPL17	RPL18	RPL18A	RPL19	RPL21	RPL22	RPL23	RPL23A	RPL24	RPL26	RPL26L1	RPL27	RPL27A	RPL28	RPL29	RPL3	RPL30	RPL31	RPL32	RPL34	RPL35	RPL35A	RPL36	RPL36A	RPL37	RPL37A	RPL38	RPL39	RPL3L	RPL4	RPL41	RPL5	RPL6	RPL7	RPL7A	RPL8	RPL9P7	RPLP0	RPLP1	RPLP2	RPN1	RPN2	RPS10	RPS11	RPS12	RPS13	RPS14	RPS15	RPS15A	RPS16	RPS17	RPS18	RPS19	RPS2	RPS20	RPS21	RPS23	RPS24	RPS25	RPS26	RPS27	RPS27A	RPS28	RPS29	RPS3	RPS3A	RPS4X	RPS4Y1	RPS5	RPS6	RPS7	RPS8	RPS9	RPSA	RTP3	RTP4	S100A13	SAMM50	SCAMP1	SCAMP2	SCARB2	SCG2	SCG5	SEC11A	SEC11C	SEC23IP	SEC61A1	SEC61B	SEC61G	SEC62	SEC63	SELS	SLU7	SMURF1	SNAPIN	SNX1	SNX13	SNX16	SNX4	SNX6	SNX8	SNX9	SORT1	SPCS1	SPCS2	SPCS3	SPE39	SRP14	SRP19	SRP54	SRP68	SRP72	SRP9	SRPR	SRPRB	SSR1	SSR2	SSR3	SSR4	STAP1	STAT3	STEAP3	STRADA	STRADB	SURF4	SYNDIG1	SYNRG	TAMM41	TAP1	TAP2	TCIRG1	TF	TFRC	TGFB1	TGFB2	TIMM10	TIMM13	TIMM17A	TIMM17B	TIMM22	TIMM23	TIMM44	TIMM8A	TIMM8B	TIMM9	TLK1	TMED10	TMED2	TMED9	TNF	TNPO1	TNPO3	TOMM20	TOMM22	TOMM34	TOMM40	TOMM7	TOMM70A	TRAK1	TRAM1	TRIM27	TRNT1	TRPS1	TSC2	TSNAX	TSPO	UBA52	UNC119	UNC119B	UNC93B1	VCP	VLDLR	VPS33B	WFS1	XPO6	XPO7	YWHAH	ZDHHC17	ZFYVE16	ZFYVE9	ZG16	ZP2	ZP3
regulation_of_neurotransmitter_levels(GO-0001505)	http://amigo.geneontology.org/cgi-bin/amigo/term_details?term=GO:0001505	ABAT	ACHE	ALDH2	ALDH5A1	ALDH9A1	BAIAP3	BRSK1	CDK5	CHAT	CLN3	COLQ	COMT	CPLX1	DNAJC5	DOC2B	DVL1	GABRA2	GAD1	GAD2	GCHFR	GLS	GLS2	GLUL	GRM4	HRH3	HSPA8	MAOA	NLGN1	NOS1	OTOF	PIP5K1C	RAB3A	RIMS1	SEPT5	SLC17A7	SLC18A2	SLC18A3	SLC1A3	SLC22A2	SLC32A1	SLC38A1	SLC38A2	SLC5A7	SLC6A1	SLC6A11	SLC6A12	SLC6A13	SLC6A3	SLC6A4	SNAP25	SNAPIN	SNCA	STX1A	STXBP1	SYT1	SYT2	VAMP1	VAMP2
regulation_of_action_potential(GO-0001508)	http://amigo.geneontology.org/cgi-bin/amigo/term_details?term=GO:0001508	ADRA1A	AMIGO1	ARHGEF10	CAV3	CD9	CHRNA1	CHRNA4	CHRNB2	CLN3	CNTNAP1	CXCR4	DICER1	EIF2B2	EIF2B4	EIF2B5	HES5	KCND2	KCNMB2	KCNMB3	KCNMB4	MAL	MBP	MRF	NF1	NFASC	PLP1	POU3F1	PPARD	SCN1B	SCN2A	SCN3B	SCN5A	SCN8A	SKI	SOD1	SRI	ZNF24
retinoid_metabolic_process(GO-0001523)	http://amigo.geneontology.org/cgi-bin/amigo/term_details?term=GO:0001523	ADH4	ADH7	AKR1C1	AKR1C3	ALDH1A2	ALDH1A3	ALDH8A1	BCMO1	CLPS	CYP26A1	CYP26B1	CYP26C1	DHRS3	DHRS9	LRAT	PLB1	PNLIP	RARRES2	RBP2	RBP4	RDH10	RDH11	RDH12	RETSAT	SDR16C5
angiogenesis(GO-0001525)	http://amigo.geneontology.org/cgi-bin/amigo/term_details?term=GO:0001525	ACVRL1	ADAM8	ADM2	ANG	ANGPT1	ANXA2	ATP5B	ATPIF1	BMP4	BMPER	C1GALT1	CALCRL	CCBE1	CCL2	CD34	CDH13	EFNB2	EGF	EGR3	ENG	ENPEP	EPGN	EPHB1	EPHB2	EPHB3	EPHB4	ERAP1	ESM1	FGF2	FGFR2	FLT4	GDF2	GJA5	GPLD1	GPR124	HAND1	HEY1	HMOX1	HOXA3	HOXA7	HOXB13	HOXB3	HSPB1	ID1	IL18	IL8	ITGA5	ITGAV	ITGB3	JAM3	JMJD6	KDR	MCAM	MED1	MYH9	NCL	NOTCH4	NOX1	NOX5	NR4A1	NRCAM	NRXN1	NRXN3	PDGFA	PDGFRB	PLXND1	PRKX	PROK2	PTK2	PTK2B	RAMP1	RAMP2	RASIP1	ROBO1	ROBO4	SAT1	SCG2	SEMA3E	SERPINE1	SFRP2	SHH	SIRT1	SLIT2	SOX17	SOX18	SRF	SRPK2	TBX1	TDGF1	TEK	TGFB2	TGFBI	TGFBR2	THBS1	THY1	VEGFA
regulation_of_cell_growth(GO-0001558)	http://amigo.geneontology.org/cgi-bin/amigo/term_details?term=GO:0001558	ACSL4	ACVR1B	ACVRL1	ADAM10	ADAM17	ADNP2	AGTR2	AKT1	ALOX12	APBB1	APBB2	APOE	BAP1	BCAR1	BCL11A	BCL2	BCL6	BMP10	BMPR2	CAPRIN2	CCDC85B	CDA	CDHR2	CDK11A	CDK11B	CDKL5	CDKN1A	CDKN1B	CDKN2A	CDKN2AIP	CDKN2C	CDKN2D	CRLF3	CXCL16	CYP27B1	DCBLD2	DCC	DCUN1D3	DERL2	DNAJB2	DSCAM	EI24	ENO1	ENPP1	ERBB2	EXOSC2	EXOSC4	EXOSC9	FAM107A	FBP1	FGFR1OP	FHL1	FOXM1	FRZB	FXN	GAS2L1	GDF2	GNB2L1	GNG4	GSK3A	HNF4A	HPN	HSPA1A	HYAL1	HYAL2	IL2	INHBA	INO80	IP6K2	ISLR2	KIF26A	LEF1	LGI1	LIMK1	LTBP4	MAD2L2	MAPT	MSX1	MT3	MTPN	MUL1	MYL2	N6AMT1	NDUFA13	NDUFS3	NME6	NOL8	NRG1	OSGIN1	PHB	PLCE1	PML	PPP1R1C	PPP1R9B	PPT1	PRSS2	PSMD10	PSRC1	PTPRJ	RB1	RBBP7	RCL	RERG	RNF6	RPS6KA1	RPS6KA3	RTN4	SEMA3A	SEMA4D	SEMA7A	SERTAD2	SERTAD3	SFRP1	SFRP2	SGK1	SGK2	SGK3	SIRT1	SLIT2	SLIT3	SMAD3	SMAD4	SMARCA2	SMARCA4	SOX17	SPHK1	ST7L	STK11	SUPV3L1	TAF9	TAF9B	TCHP	TGFB1	TGFB2	TGFBR1	TP53	TRIM32	TSPYL2	TWF2	URI1	USP47	WNT11	WT1	ZC3H12D	ZNF639
monovalent_inorganic_cation_transport(GO-0015672)	http://amigo.geneontology.org/cgi-bin/amigo/term_details?term=GO:0015672	ABCC8	ABCC9	ABP1	ACCN1	ACCN3	ACCN4	AQP1	ATP1A4	ATP1B4	ATP5A1	ATP5B	ATP5C1	ATP5D	ATP5E	ATP5F1	ATP5G1	ATP5H	ATP5I	ATP5J	ATP5J2	ATP5L	ATP5O	ATP6V0A4	ATP6V0B	ATP6V0C	ATP6V0E1	ATP6V1B1	ATP6V1B2	C16orf7	CHP	HPN	HVCN1	KCNA1	KCNA2	KCNA5	KCNC4	KCNE1	KCNF1	KCNH3	KCNIP2	KCNJ11	KCNK10	KCNK13	KCNK16	KCNK17	KCNK18	KCNK2	KCNK3	KCNK4	KCNK5	KCNK7	KCNMA1	KCNMB1	KCNMB2	KCNMB3	KCNMB4	KCNN1	KCNN2	KCNN3	KCNQ1	KCNQ2	KCNQ3	KCNQ4	KCNS1	MT-ATP6	MT-ATP8	NNT	NOX1	NOX5	PKD2	PKD2L1	SCN10A	SCN11A	SCN1B	SCN2A	SCN2B	SCN4A	SCN4B	SCN5A	SCN7A	SCN9A	SCNN1A	SCNN1B	SCNN1D	SCNN1G	SGK1	SLC11A2	SLC12A3	SLC17A3	SLC23A1	SLC34A3	SLC38A7	SLC4A11	SLC8A1	TCIRG1	TMEM38A	TMEM38B	TRAPPC10	UCP1	UCP2	UCP3	WNK3
blood_vessel_development(GO-0001568)	http://amigo.geneontology.org/cgi-bin/amigo/term_details?term=GO:0001568	ACTA2	ACVRL1	ADAM8	ADM	ADM2	AGGF1	ANG	ANGPT1	ANGPT2	ANGPTL3	ANXA2	ATP5B	ATP7A	ATPIF1	BMP4	BMPER	C1GALT1	CALCRL	CAV1	CCBE1	CCL2	CCM2	CD34	CDH13	COL1A1	COL1A2	CUL7	EFNB2	EGF	EGFL7	EGR1	EGR3	ENG	ENPEP	EPGN	EPHB1	EPHB2	EPHB3	EPHB4	ERAP1	ESM1	FGF2	FGFR2	FLT1	FLT4	FOXF1	FOXS1	GATA6	GDF2	GJA5	GLMN	GPLD1	GPR124	HAND1	HES1	HEY1	HMOX1	HOXA1	HOXA3	HOXA7	HOXB13	HOXB3	HPGD	HSPB1	ID1	IL18	IL8	ITGA5	ITGAV	ITGB3	ITGB8	JAM3	JMJD6	KDR	LRP1	LRP5	LYL1	MCAM	MED1	MEF2C	MESP1	MYH9	MYLK	NCL	NF1	NKX2-5	NOTCH4	NOX1	NOX5	NR4A1	NRCAM	NRXN1	NRXN3	OSR1	PAX6	PDGFA	PDGFB	PDGFRA	PDGFRB	PECAM1	PKD1	PKD2	PLXND1	PRKX	PROK2	PROX1	PTK2	PTK2B	RAMP1	RAMP2	RASA1	RASIP1	ROBO1	ROBO4	SAT1	SCG2	SEMA3E	SERPINE1	SERPINF2	SFRP2	SHH	SIRT1	SLIT2	SMAD7	SOX17	SOX18	SOX4	SRF	SRPK2	STRA6	SYK	TBX1	TBX20	TBX5	TCF21	TCF7L2	TDGF1	TEK	TFAP2B	TGFB2	TGFBI	TGFBR1	TGFBR2	THBS1	THY1	TNNI3	VEGFA	WNT7B	WT1
organic_cation_transport(GO-0015695)	http://amigo.geneontology.org/cgi-bin/amigo/term_details?term=GO:0015695	ACACB	AQP1	CPT1A	CPT1B	CPT2	PDZK1	PRKAA2	PRKAB2	PRKAG2	RHAG	RHBG	RHCG	SLC12A2	SLC22A1	SLC22A16	SLC22A2	SLC22A3	SLC22A4	SLC22A5	SLC25A20	SLC44A1	SLC44A2	SLC5A7	SLC7A8
quaternary_ammonium_group_transport(GO-0015697)	http://amigo.geneontology.org/cgi-bin/amigo/term_details?term=GO:0015697	ACACB	CPT1A	CPT1B	CPT2	PDZK1	PRKAA2	PRKAB2	PRKAG2	SLC22A16	SLC22A3	SLC22A4	SLC22A5	SLC25A20	SLC44A1	SLC44A2	SLC5A7
inorganic_anion_transport(GO-0015698)	http://amigo.geneontology.org/cgi-bin/amigo/term_details?term=GO:0015698	ANKH	ANO1	APOL1	ASNA1	BEST1	BEST2	BSND	CA4	CFTR	CLCA1	CLCA2	CLCA4	CLCN1	CLCN3	CLCN4	CLCN5	CLCN7	CLIC1	CLIC2	CLIC3	CLIC4	CLIC5	ENPP1	ENPP3	FXYD1	FXYD3	GABRA1	GABRA2	GABRA3	GABRA4	GABRA5	GABRA6	GABRB1	GABRB2	GABRB3	GABRG2	GABRG3	GABRR1	GABRR2	GABRR3	GLRA1	NMUR1	RACGAP1	SLC11A1	SLC12A2	SLC13A4	SLC17A1	SLC17A3	SLC17A7	SLC1A4	SLC26A11	SLC26A2	SLC26A4	SLC26A7	SLC26A8	SLC34A1	SLC34A2	SLC34A3	SLC4A1	SLC4A10	SLC4A11	SLC4A2	SLC4A3	SLC4A4	SLC4A5	SLC4A7	SLC4A8	SLC4A9	SLC5A5	TTYH3
vasculogenesis(GO-0001570)	http://amigo.geneontology.org/cgi-bin/amigo/term_details?term=GO:0001570	ADM	AGGF1	CAV1	CCM2	CUL7	EGFL7	ENG	GLMN	KDR	NKX2-5	PDGFRB	RAMP2	RASA1	RASIP1	SHH	SOX17	SOX18	TBX5	TGFBR2	TNNI3	VEGFA	WNT7B	WT1
organic_anion_transport(GO-0015711)	http://amigo.geneontology.org/cgi-bin/amigo/term_details?term=GO:0015711	ABCC2	ABCC3	ABCC5	ALB	ARL6IP5	AVP	CA4	PRAF2	SLC16A7	SLC16A8	SLC17A3	SLC17A7	SLC1A1	SLC1A2	SLC1A3	SLC1A6	SLC1A7	SLC22A11	SLC22A12	SLC22A6	SLC22A7	SLC25A1	SLC25A11	SLC25A12	SLC25A13	SLC25A22	SLC26A7	SLC26A8	SLC4A1	SLC4A10	SLC4A11	SLC4A2	SLC4A3	SLC4A4	SLC4A5	SLC4A7	SLC4A8	SLC4A9	SLCO1A2	SLCO1B1	SLCO1B3	SLCO1C1	SLCO2A1	SLCO2B1	SLCO3A1	SLCO4A1	SLCO4C1
monocarboxylic_acid_transport(GO-0015718)	http://amigo.geneontology.org/cgi-bin/amigo/term_details?term=GO:0015718	ABCB11	ABCC3	ABCD1	ACACB	ACE	AKR1C1	AKR1C4	ALB	BAAT	BDKRB2	CD36	CPT1A	CPT1B	CPT2	DRD2	DRD3	DRD4	FABP6	GOT2	NMUR2	PLA2G1B	PPARA	PPARD	PPARG	PRKAA2	PRKAB2	PRKAG2	SLC10A1	SLC10A2	SLC16A1	SLC16A2	SLC16A3	SLC16A4	SLC16A5	SLC16A6	SLC16A7	SLC16A8	SLC17A5	SLC1A4	SLC25A17	SLC25A20	SLC27A1	SLC27A4	SLC27A5	SLC27A6	SLCO1A2	SLCO1B1	SLCO1B3
glucose_transport(GO-0015758)	http://amigo.geneontology.org/cgi-bin/amigo/term_details?term=GO:0015758	AAAS	EDNRA	G6PC	G6PC2	G6PC3	GCK	GCKR	GH1	HK1	HK2	HK3	HNF1A	INS	NUP107	NUP133	NUP153	NUP155	NUP160	NUP188	NUP205	NUP210	NUP214	NUP35	NUP37	NUP43	NUP50	NUP54	NUP62	NUP85	NUP88	NUP93	NUP98	NUPL1	NUPL2	PLA2G1B	POM121	PPBP	RAE1	RANBP2	SEH1L	SLC17A3	SLC2A1	SLC2A2	SLC2A3	SLC2A4	SLC2A5	SLC2A8	SLC37A4	SLC5A1	SORBS1	SORT1	TPR
microtubule_bundle_formation(GO-0001578)	http://amigo.geneontology.org/cgi-bin/amigo/term_details?term=GO:0001578	BBS2	CAPN6	CDK5RAP2	CLASP1	CLIP1	GAS2L1	GAS2L2	KIF20A	MAP1S	MARK4	PLK1	PSRC1	RP1	RSPH4A	RSPH9	SPAST	TPPP	TPPP3	TTLL3
neutral_amino_acid_transport(GO-0015804)	http://amigo.geneontology.org/cgi-bin/amigo/term_details?term=GO:0015804	SERINC1	SLC1A4	SLC1A5	SLC36A2	SLC36A4	SLC38A3	SLC38A7	SLC3A2	SLC43A1	SLC6A15	SLC6A17	SLC6A20	SLC6A7	SLC7A10	SLC7A5	SLC7A8	SLC7A9
peptide_transport(GO-0015833)	http://amigo.geneontology.org/cgi-bin/amigo/term_details?term=GO:0015833	ABCB9	CYB5R4	DISP1	EDN1	EDN3	EIF2AK3	EXOC3L1	FAM3B	GHRH	GHRL	GHSR	HNF1A	IL6	LTBP4	MAFA	NEUROD1	PDX1	SLC30A8	SLC9A3R1	TAP1	TAP2
amine_transport(GO-0015837)	http://amigo.geneontology.org/cgi-bin/amigo/term_details?term=GO:0015837	ACACB	AQP9	ARL6IP5	CLN3	CPT1A	CPT1B	CPT2	CRYM	CTNS	FOLR1	FOLR2	FOLR3	OCA2	PDPN	PDZK1	PICK1	PRAF2	PRKAA2	PRKAB2	PRKAG2	SERINC1	SLC11A1	SLC16A10	SLC17A7	SLC18A1	SLC18A2	SLC18A3	SLC19A1	SLC1A1	SLC1A2	SLC1A3	SLC1A4	SLC1A5	SLC1A6	SLC1A7	SLC22A16	SLC22A3	SLC22A4	SLC22A5	SLC25A12	SLC25A13	SLC25A15	SLC25A20	SLC25A22	SLC25A26	SLC36A1	SLC36A2	SLC36A4	SLC38A1	SLC38A2	SLC38A3	SLC38A4	SLC38A5	SLC38A7	SLC3A1	SLC3A2	SLC43A1	SLC43A2	SLC44A1	SLC44A2	SLC46A1	SLC5A7	SLC6A12	SLC6A14	SLC6A15	SLC6A17	SLC6A18	SLC6A19	SLC6A2	SLC6A20	SLC6A3	SLC6A4	SLC6A6	SLC6A7	SLC7A1	SLC7A10	SLC7A11	SLC7A2	SLC7A3	SLC7A4	SLC7A5	SLC7A6	SLC7A7	SLC7A8	SLC7A9	SLC9A3R1	SNCA	SYK	TAF7
fatty_acid_transport(GO-0015908)	http://amigo.geneontology.org/cgi-bin/amigo/term_details?term=GO:0015908	ABCD1	ACACB	ACE	BDKRB2	CD36	CPT1A	CPT1B	CPT2	DRD2	DRD3	DRD4	GOT2	NMUR2	PLA2G1B	PPARA	PPARD	PPARG	PRKAA2	PRKAB2	PRKAG2	SLC25A17	SLC25A20	SLC27A1	SLC27A4	SLC27A6
long-chain_fatty_acid_transport(GO-0015909)	http://amigo.geneontology.org/cgi-bin/amigo/term_details?term=GO:0015909	ABCD1	ACACB	ACE	BDKRB2	CD36	CPT1A	CPT1B	CPT2	DRD2	DRD3	DRD4	NMUR2	PLA2G1B	PPARG	PRKAA2	PRKAB2	PRKAG2	SLC25A20	SLC27A1	SLC27A4	SLC27A6
phospholipid_transport(GO-0015914)	http://amigo.geneontology.org/cgi-bin/amigo/term_details?term=GO:0015914	ABCA1	ABCG1	APOA1	APOA2	APOA4	APOC1	APOC2	APOC3	APOE	CETP	LDLR	NPC2	PCTP	PLA2G10	SCARB1
sterol_transport(GO-0015918)	http://amigo.geneontology.org/cgi-bin/amigo/term_details?term=GO:0015918	ABCA1	ABCA5	ABCG1	ABCG4	ABCG5	ABCG8	AKR1C1	APOA1	APOA2	APOA4	APOB	APOC1	APOC2	APOC3	APOE	APOM	CAV1	CD36	CETP	CLU	HSD17B4	LCAT	LDLR	LDLRAP1	LIPG	MSR1	NPC1	NPC1L1	NPC2	SCARB1	SOAT1	SOAT2	STX12	VPS4B
nucleobase-containing_small_molecule_interconversion(GO-0015949)	http://amigo.geneontology.org/cgi-bin/amigo/term_details?term=GO:0015949	AK1	AK2	AK5	CMPK1	CTPS	CTPS2	DTYMK	GLRX	GSR	GUK1	NME1	NME2	NME4	RRM1	RRM2	RRM2B	TXN	TXNRD1
energy_derivation_by_oxidation_of_organic_compounds(GO-0015980)	http://amigo.geneontology.org/cgi-bin/amigo/term_details?term=GO:0015980	ABCC8	ACACA	ACACB	ACADVL	ACLY	ACO2	ADCY1	ADCY2	ADCY3	ADCY4	ADCY5	ADCY6	ADCY7	ADCY8	ADCY9	ADRA2A	ADRA2C	ADRB3	AGL	AGPAT1	AKAP5	ALDH5A1	ATP5A1	ATP5B	ATP5C1	ATP5D	ATP5E	ATP5F1	ATP5G1	ATP5H	ATP5I	ATP5J	ATP5J2	ATP5L	ATP5O	BLOC1S1	CACNA1A	CACNA1C	CACNA1D	CACNA1E	CACNA2D2	CALM3	CHRM3	COX10	COX4I1	COX5A	COX5B	COX6A1	COX6B1	COX6C	COX7A2L	COX7B	COX7C	COX8A	CPS1	CS	CYC1	CYCS	DLD	DLST	ETFA	ETFB	ETFDH	FASN	FASTKD1	FASTKD2	FASTKD3	FASTKD5	FFAR1	FH	G6PC	GAA	GBE1	GCG	GCGR	GFPT1	GFPT2	GIP	GK	GLP1R	GNAS	GNB1	GNB2	GNB3	GNB4	GNG10	GNG11	GNG12	GNG13	GNG2	GNG3	GNG4	GNG5	GNG7	GNG8	GSK3B	GYG1	GYG2	GYS1	GYS2	IDH2	IDH3A	IDH3B	IDH3G	INS	IQGAP1	ITPR1	ITPR2	ITPR3	KCNB1	KCNC2	KCNG2	KCNJ11	KCNS3	LEPR	MARCKS	MDH2	ME3	MLX	MLXIPL	MT-ATP6	MT-ATP8	MT-CO1	MT-CO2	MT-CO3	MT-CYB	MT-ND1	MT-ND2	MT-ND3	MT-ND4	MT-ND4L	MT-ND5	MT-ND6	MT3	NDUFA1	NDUFA10	NDUFA11	NDUFA12	NDUFA13	NDUFA2	NDUFA3	NDUFA4	NDUFA5	NDUFA6	NDUFA7	NDUFA8	NDUFA9	NDUFAB1	NDUFB1	NDUFB10	NDUFB11	NDUFB2	NDUFB3	NDUFB4	NDUFB5	NDUFB6	NDUFB7	NDUFB8	NDUFB9	NDUFC1	NDUFC2	NDUFS1	NDUFS2	NDUFS3	NDUFS4	NDUFS5	NDUFS6	NDUFS7	NDUFS8	NDUFV1	NDUFV2	NDUFV3	NNT	OGDH	OXA1L	PCK1	PCSK1	PDHB	PFKFB1	PGM1	PGM2	PHKA1	PHKA2	PHKB	PHKG1	PHKG2	PKLR	PPARGC1A	PRKAA2	PRKAB2	PRKACA	PRKACB	PRKACG	PRKAG2	PRKAR1A	PRKAR1B	PRKAR2A	PRKAR2B	PRKCA	PYGB	PYGL	PYGM	RAP1A	RAP1B	RAPGEF3	RAPGEF4	SDHA	SDHAF2	SDHB	SDHC	SDHD	SEC11A	SEC11C	SIRT3	SLC25A12	SLC25A13	SLC25A14	SLC25A4	SLC25A5	SLC25A6	SLC2A1	SLC2A2	SNAP25	SPCS1	SPCS2	SPCS3	STK11	STX1A	STXBP1	SUCLA2	SUCLG1	SUCLG2	SURF1	SYT5	TALDO1	TAZ	TBRG4	TKT	UCP1	UCP2	UCP3	UGP2	UQCR10	UQCR11	UQCRB	UQCRC1	UQCRC2	UQCRFS1	UQCRH	UQCRQ	VAMP2
ATP_synthesis_coupled_proton_transport(GO-0015986)	http://amigo.geneontology.org/cgi-bin/amigo/term_details?term=GO:0015986	ATP5A1	ATP5B	ATP5C1	ATP5D	ATP5E	ATP5F1	ATP5G1	ATP5H	ATP5I	ATP5J	ATP5J2	ATP5L	ATP5O	C16orf7	MT-ATP6	MT-ATP8
proton_transport(GO-0015992)	http://amigo.geneontology.org/cgi-bin/amigo/term_details?term=GO:0015992	ATP1A4	ATP5A1	ATP5B	ATP5C1	ATP5D	ATP5E	ATP5F1	ATP5G1	ATP5H	ATP5I	ATP5J	ATP5J2	ATP5L	ATP5O	ATP6V0A4	ATP6V0B	ATP6V0C	ATP6V0E1	ATP6V1B1	ATP6V1B2	C16orf7	HVCN1	MT-ATP6	MT-ATP8	NNT	NOX1	NOX5	SLC11A2	SLC4A11	TCIRG1	UCP1	UCP2	UCP3
viral_reproduction(GO-0016032)	http://amigo.geneontology.org/cgi-bin/amigo/term_details?term=GO:0016032	AAAS	ACE2	ALYREF	AP1B1	AP1G1	AP1M1	AP1M2	AP1S1	AP1S2	AP1S3	AP2A1	AP2A2	AP2B1	AP2M1	AP2S1	APOBEC3G	ARF1	ATP6V1H	B2M	BANF1	BICD1	BTRC	CALCOCO2	CCL1	CCL2	CCNH	CCNT1	CCNT2	CCR5	CD209	CD247	CD28	CD4	CD81	CD8B	CDK7	CDK9	CLEC4M	COBRA1	CPSF4	CREB3	CTBP1	CTBP2	CTDP1	CUL5	CXCR4	CXCR6	DAG1	DDX39B	DEK	DERL1	DOCK2	DYNLT1	EIF2AK2	ELL	ELMO1	ERCC2	ERCC3	FAU	FURIN	FYN	GFI1	GTF2A1	GTF2A2	GTF2B	GTF2E1	GTF2E2	GTF2F1	GTF2F2	GTF2H1	GTF2H2	GTF2H3	GTF2H4	HBXIP	HCFC2	HCK	HLA-A	HMGA1	HTATSF1	HYAL2	ICAM1	IFIT1	INSR	ITCH	ITGAV	KPNA1	KPNB1	LCK	LIG4	LRSAM1	MNAT1	NCBP1	NCBP2	NEDD4	NMT1	NMT2	NUP107	NUP133	NUP153	NUP155	NUP160	NUP188	NUP205	NUP210	NUP214	NUP35	NUP37	NUP43	NUP50	NUP54	NUP62	NUP85	NUP88	NUP93	NUP98	NUPL1	NUPL2	OPRK1	PABPN1	PACS1	PAK2	PARD6A	PCSK5	POLR2A	POLR2B	POLR2C	POLR2D	POLR2E	POLR2F	POLR2G	POLR2H	POLR2I	POLR2J	POLR2K	POLR2L	POM121	PPIA	PSIP1	PSMA1	PSMA2	PSMA3	PSMA4	PSMA5	PSMA6	PSMA7	PSMA8	PSMB1	PSMB10	PSMB11	PSMB2	PSMB3	PSMB4	PSMB5	PSMB6	PSMB7	PSMB8	PSMB9	PSMC1	PSMC2	PSMC3	PSMC4	PSMC5	PSMC6	PSMD1	PSMD10	PSMD11	PSMD12	PSMD13	PSMD14	PSMD2	PSMD3	PSMD4	PSMD5	PSMD6	PSMD7	PSMD8	PSMD9	PSME1	PSME2	PSME3	PSME4	PSMF1	PVRL2	RAC1	RAE1	RAN	RANBP1	RANBP2	RBX1	RCC1	RDBP	RNGTT	RNMT	RPL10	RPL10A	RPL11	RPL12	RPL13	RPL13A	RPL14	RPL15	RPL17	RPL18	RPL18A	RPL19	RPL21	RPL22	RPL23	RPL23A	RPL24	RPL26	RPL26L1	RPL27	RPL27A	RPL28	RPL29	RPL3	RPL30	RPL31	RPL32	RPL34	RPL35	RPL35A	RPL36	RPL36A	RPL37	RPL37A	RPL38	RPL39	RPL3L	RPL4	RPL41	RPL5	RPL6	RPL7	RPL7A	RPL8	RPL9P7	RPLP0	RPLP1	RPLP2	RPS10	RPS11	RPS12	RPS13	RPS14	RPS15	RPS15A	RPS16	RPS17	RPS18	RPS19	RPS2	RPS20	RPS21	RPS23	RPS24	RPS25	RPS26	RPS27	RPS27A	RPS28	RPS29	RPS3	RPS3A	RPS4X	RPS4Y1	RPS5	RPS6	RPS7	RPS8	RPS9	RPSA	RRAGA	RXRA	SEH1L	SKP1	SLC25A4	SLC25A5	SLC25A6	SMAD3	SMARCB1	SSRP1	SUPT16H	SUPT4H1	SUPT5H	TAF1	TAF10	TAF11	TAF12	TAF13	TAF4	TAF4B	TAF5	TAF6	TAF9	TAP1	TAP2	TBP	TCEA1	TCEB1	TCEB2	TCEB3	TGFB1	TH1L	THOC1	THOC2	THOC3	THOC5	THOC6	THOC7	TPR	TSG101	UBA52	UBB	UBC	UBP1	USF1	VAPB	VPS28	VPS37A	VPS37B	VPS37C	VPS37D	WHSC2	WWP1	WWP2	XPO1	XRCC4	XRCC5	XRCC6	ZNF639
lipid_catabolic_process(GO-0016042)	http://amigo.geneontology.org/cgi-bin/amigo/term_details?term=GO:0016042	ABCD1	ABHD5	ACAA1	ACAD11	ACADL	ACADM	ACADS	ACADVL	ACOT8	ACOX1	ACOX2	ACOX3	ADIPOQ	AKR1B10	AKR1C3	AKR1D1	AMACR	ANGPTL3	APOA2	APOA4	APOA5	APOC3	BDH2	CEL	CPS1	CPT1A	CPT1B	CRAT	CROT	CYP1A2	CYP3A4	CYP46A1	CYP7A1	DECR1	ECHS1	ECI1	ECI2	ENPP2	ETFDH	FAAH	FABP4	FGF23	GBA	GBA3	GLA	HACL1	HADH	HADHA	HADHB	HAO1	HSD17B11	HSD17B14	HSD17B4	HSD17B6	LIPC	LIPE	LIPH	LIPI	LPIN1	LPL	MCEE	MGLL	MT3	MUT	NAGA	NEU3	PCCA	PCCB	PEX13	PHYH	PLA2G15	PLA2G1B	PLA2G4B	PLA2G4C	PLIN1	PNLIPRP2	PNPLA3	PPARD	PPP1CA	PPP1CB	PPP1CC	PPT1	PRDX6	PRKACA	PRKACB	PRKACG	SCP2	SLC25A17	SLC27A2	SMPD3	SMPD4	SRD5A3	STS	UGT2B4	YWHAH
cellular_membrane_organization(GO-0016044)	http://amigo.geneontology.org/cgi-bin/amigo/term_details?term=GO:0016044	A4GALT	ADAM2	ADIPOQ	ADM	ADORA1	ADORA2A	ADRB2	ADRB3	ADRBK1	ADRBK2	AGRN	AIF1	AMPH	ANO6	ANXA11	ANXA3	AP1B1	AP1G1	AP1M1	AP1M2	AP1S1	AP1S2	AP1S3	AP2M1	AP2S1	APOB	APOE	APP	ARCN1	ARF1	ARFGAP1	ARHGAP27	ARRB1	ARRB2	ASGR1	ATG7	ATP6V1H	BAD	BAG6	BAIAP2L2	BAK1	BAX	BBC3	BCL2	BCL2L1	BGR	BID	BLOC1S1	BLOC1S3	BNIP1	BNIP3	CALCA	CALCR	CALCRL	CALY	CAPN3	CASP3	CAV1	CAV2	CAV3	CCDC88A	CCL2	CD14	CD2	CD24	CD9	CDK5	CETP	CHCHD3	CHCHD6	CHMP2A	CHMP2B	CHMP3	CHMP4A	CHMP4B	CHMP4C	CHMP5	CHMP6	CHMP7	CHRNB1	CLEC7A	CLEC9A	CLINT1	CLN3	CLTA	CLTC	CLTCL1	CNO	CNTN2	CNTNAP2	COL5A1	COLEC12	COPA	COPB1	COPB2	COPE	COPG	COPZ1	CORO1A	CORO1C	COX18	CPE	CRB3	CRISP1	CRP	CTDNEP1	CXCR1	CXCR2	CXCR4	CYTH2	DLG1	DLG4	DMPK	DNAJA3	DNAJC6	DNM1	DNM1L	DNM2	DNM3	DOCK1	DRD3	DTNBP1	DVL1	EEA1	EGFR	ELMO1	EPS15	FCGR1A	FCN1	FCN2	FLNA	FOLR1	FTH1	FTL	GAS6	GBF1	GCA	GET4	GHR	GJA1	GJB1	GJB2	GJC1	GOSR2	GRB2	GRIN3B	GRK4	GTF2H2	GULP1	HACE1	HFE	HGS	HIP1	HIP1R	HOOK2	HSP90AA1	HSPA4	HSPA8	HTR2B	IGF2R	IL8	INPP5K	INPPL1	ITSN1	IZUMO1	KCNIP2	LBP	LDLR	LDLRAP1	LETM1	LILRB1	LPA	LPCAT2	LRMP	LRP1	LRP1B	LRP2	LRP3	LRP8	LRSAM1	M6PR	MAGI2	MAL	MAP7	MAPK1	MAPK3	MAPKAPK2	MAPKAPK3	MBL2	MERTK	MFN1	MFN2	MLC1	MRC1	MT3	MUSK	MYO1E	MYO6	MYOF	NAPA	NAPG	NECAP2	NEDD4	NLGN1	NLGN2	NLGN3	NLGN4X	NPLOC4	NR1H3	NRCAM	NRXN1	NRXN2	NSF	OPA1	OTOF	PACS1	PACS2	PDLIM7	PECAM1	PI4KB	PICALM	PICK1	PIK3C2A	PIKFYVE	PIP5K1A	PIP5K1C	PLA2R1	PLD6	PLDN	PLSCR1	PMAIP1	PPT1	PREB	PTCH1	PUM1	RAB11A	RAB22A	RAB5A	RAB7A	RAB8A	RABEP1	RABEPK	RABIF	RAMP1	RAMP2	RAMP3	RARA	REEP1	RPS27A	RTP1	RTP2	SAMM50	SAR1B	SCARA5	SCARB1	SCARF1	SEC13	SEC23A	SEC24A	SEC24B	SEC24C	SEC24D	SEC31A	SERP1	SFTPD	SGCZ	SH3D19	SH3GL2	SH3PXD2B	SLC11A1	SMCR7L	SNAP23	SNAP29	SNCA	SNF8	SNX1	SNX18	SNX2	SNX3	SNX4	SNX5	SNX9	SOD1	SORL1	SORT1	SRC	STAB1	STAB2	STAM	STAM2	STAP1	STEAP2	STX11	STX4	STX6	STXBP1	SUN2	SYNDIG1	SYNJ1	SYP	TAZ	TECPR1	TGM2	THBS1	TIMM10	TIMM22	TIMM50	TIMM9	TMED10	TMED2	TMED9	TOMM22	TP53	TRIM72	TSC2	TSG101	TXNDC5	TYRO3	UBA52	UBB	UBC	UBL4A	VAMP2	VAMP3	VAMP7	VAMP8	VAPA	VLDLR	VPS25	VPS28	VPS33B	VPS36	VPS37A	VPS37B	VPS37C	VPS37D	VPS4A	VPS4B	VTA1	VTI1B	WIPI2	WNT4	ZFYVE27
cell_growth(GO-0016049)	http://amigo.geneontology.org/cgi-bin/amigo/term_details?term=GO:0016049	APP	ARIH2	ATAD3A	ATP6V0E1	ATP6V0E2	BIN3	CAV3	CDK5	CYFIP1	ENTPD5	LAMTOR1	LAMTOR2	MLL2	MTOR	MTPN	NDNF	NLGN3	NOP58	NOTCH2	NUBP1	NUPR1	PAK4	PAK7	PPP3CB	PRMT2	RASGRP4	ROS1	RPTOR	SGMS1	SLIT1	SLIT2	SLIT3	SOX9	TGFBR3	TNN	XRN2
vesicle_organization(GO-0016050)	http://amigo.geneontology.org/cgi-bin/amigo/term_details?term=GO:0016050	ABCA1	AP1M1	AP2S1	AP3B1	ARCN1	ARF1	ARFGAP1	CALY	CAV1	CAV2	COPA	COPB1	COPB2	COPE	COPG	COPZ1	CORO1A	EEA1	EPS15	GBF1	GPR143	HIP1	KIF13A	LRMP	LYST	PICALM	PIK3C2A	PMEL	PREB	RAB8A	SAR1B	SEC13	SEC23A	SEC24A	SEC24B	SEC24C	SEC24D	SEC31A	SHROOM2	SORT1	SRGN	STX6	STXBP1	TMED10	TMED2	TMED9	VAMP7	VPS33B
carbohydrate_biosynthetic_process(GO-0016051)	http://amigo.geneontology.org/cgi-bin/amigo/term_details?term=GO:0016051	ALDOA	ALDOB	ALDOC	ALG1	ALG10	ALG10B	ALG11	ALG12	ALG13	ALG14	ALG2	ALG3	ALG5	ALG6	ALG8	ALG9	ANGPT1	ATF4	B3GALT6	B3GNT1	B3GNT8	B4GALT1	B4GALT7	CHST11	CHST12	CHST13	CHST15	CHST3	CHST6	CHST7	CHSY1	COG2	CRTC2	CSGALNACT1	CSGALNACT2	DOLK	DOLPP1	DPAGT1	DPM1	DPM2	DPM3	DSE	EGF	ENO1	ENO2	ENO3	EXT1	EXT2	FBP1	FBP2	FUT3	FUT8	G6PC	G6PD	GALNT5	GAPDH	GAPDHS	GBE1	GCNT2	GFPT1	GFPT2	GK	GLCE	GMDS	GMPPA	GMPPB	GNPNAT1	GOT1	GOT2	GPI	GYG1	GYG2	GYS1	GYS2	HAS1	HAS2	HAS3	HYAL1	IL1B	MDH1	MDH2	MPDU1	MPI	NANP	NFKB1	PC	PCK1	PCK2	PDGFB	PFKFB1	PGAM1	PGAM2	PGK1	PGM1	PGM2	PGM3	PMM1	PMM2	PRKACA	PRKACB	PRKACG	PRPS1	RBP4	RFT1	SLC25A1	SLC25A10	SLC25A11	SLC25A12	SLC25A13	SLC35D1	SORD	SRD5A3	ST6GALNAC5	ST6GALNAC6	ST8SIA6	TALDO1	TGFB1	TKT	TPI1	TSTA3	UAP1	UGDH	UGP2	XYLT1
carbohydrate_catabolic_process(GO-0016052)	http://amigo.geneontology.org/cgi-bin/amigo/term_details?term=GO:0016052	AGL	ALDOA	ALDOB	ALDOC	AMY2A	CALM3	CD44	CHIA	CHIT1	CPS1	ENO1	ENO2	ENO3	ENTPD5	FGF2	G6PD	GAA	GALE	GALK1	GALT	GAPDH	GAPDHS	GBA2	GBA3	GNPDA1	GNS	GPI	GUSB	GYG1	GYG2	HYAL1	HYAL2	HYAL3	HYAL4	KHK	LRP5	MGAM	MIOX	NAGA	PFKFB1	PFKFB2	PFKFB3	PFKFB4	PFKL	PFKM	PFKP	PGAM1	PGAM2	PGD	PGK1	PGLS	PGM1	PGM2	PHKA1	PHKA2	PHKB	PHKG1	PHKG2	PKLR	PKM2	PYGB	PYGL	PYGM	RPE	RPIA	SORD	SPACA3	TALDO1	TGFB1	TKT	TKTL1	TPI1	TREH	XYLB
Wnt_receptor_signaling_pathway(GO-0016055)	http://amigo.geneontology.org/cgi-bin/amigo/term_details?term=GO:0016055	ARL6	CAV1	CELSR2	CHD8	CTNNB1	DVL1	DVL2	DVL3	FZD1	FZD10	FZD2	FZD3	FZD4	FZD5	FZD6	FZD7	GATA3	GSK3B	HOXB9	LEF1	LRP5	LRP6	MARK4	MYC	NDP	PLCG2	PPAP2B	PPM1A	PTEN	PTK7	PTPRU	RAB5A	RARG	SFRP1	SNAI2	SOX4	STRN	TBL1X	TBL1XR1	TCF7L2	UBE2B	WNT1	WNT10B	WNT2	WNT2B	WNT3	WNT3A	WNT4	WNT5A	WNT5B	WNT7A	WNT7B	WNT8A
immunoglobulin_mediated_immune_response(GO-0016064)	http://amigo.geneontology.org/cgi-bin/amigo/term_details?term=GO:0016064	C1QA	C1QB	C1QC	C1R	C1S	CD40LG	CD74	EXOSC3	EXOSC6	HSPD1	IGHG1	IGHG2	IGHG3	IGHG4	IGKC	IGKV1-5	IGKV4-1	IGLC1	IGLC2	IGLC3	IGLC6	IGLC7	LIG4	MSH2	MSH6	P01593	P01594	P01595	P01596	P01597	P01598	P01599	P01600	P01601	P01603	P01604	P01605	P01606	P01607	P01608	P01609	P01610	P01611	P01612	P01613	P01614	P01615	P01616	P01617	P01619	P01620	P01621	P01622	P01623	P01624	P01625	P01699	P01700	P01701	P01702	P01703	P01704	P01705	P01706	P01707	P01708	P01709	P01710	P01711	P01712	P01713	P01714	P01715	P01716	P01717	P01718	P01719	P01720	P01721	P01722	P01742	P01743	P01744	P01760	P01761	P01762	P01763	P01764	P01765	P01766	P01767	P01768	P01769	P01770	P01771	P01772	P01773	P01774	P01775	P01776	P01777	P01778	P01779	P01780	P01781	P01782	P01814	P01815	P01816	P01817	P01818	P01824	P01825	P04206	P04207	P04208	P04209	P04211	P04430	P04431	P04432	P04433	P04434	P04438	P06309	P06310	P06311	P06313	P06314	P06315	P06316	P06317	P06318	P06319	P06326	P06331	P06887	P06888	P06889	P18135	P18136	P80362	P80748	P83593	TLR8	TNFSF4	XCL1	ZP3
mRNA_metabolic_process(GO-0016071)	http://amigo.geneontology.org/cgi-bin/amigo/term_details?term=GO:0016071	A1CF	ADAR	ADARB1	AKT1	ALYREF	ANP32A	APEX1	APOBEC1	APP	ATM	AUH	AXIN2	BUD13	C2orf29	CARHSP1	CASC3	CCAR1	CCNH	CD2BP2	CDC40	CDK13	CDK7	CELF1	CIRBP	CLNS1A	CLP1	CNOT1	CNOT10	CNOT2	CNOT3	CNOT4	CNOT6	CNOT6L	CNOT7	CNOT8	CPSF1	CPSF2	CPSF3	CPSF6	CPSF7	CRNKL1	CSTF1	CSTF2	CSTF3	CTIF	CWC15	DCP1A	DCP1B	DCP2	DCPS	DDX20	DDX23	DDX39A	DDX39B	DDX6	DHX38	DHX9	DIS3	DNAJC8	E2F1	EDC3	EDC4	EFTUD2	EIF2C1	EIF2C2	EIF2C3	EIF2C4	EIF3E	EIF4A1	EIF4A2	EIF4A3	EIF4B	EIF4E	EIF4G1	ELAVL1	ELAVL4	ERCC2	ERCC3	ERI1	ETF1	EXOSC1	EXOSC10	EXOSC2	EXOSC3	EXOSC4	EXOSC5	EXOSC6	EXOSC7	EXOSC8	EXOSC9	FAM103A1	FAU	FTSJD2	FUS	GDNF	GEMIN2	GEMIN4	GEMIN5	GEMIN6	GEMIN7	GEMIN8	GRSF1	GSPT1	GSPT2	GTF2F1	GTF2F2	GTF2H1	GTF2H2	GTF2H3	GTF2H4	HNRNPA0	HNRNPA1	HNRNPA2B1	HNRNPA3	HNRNPC	HNRNPD	HNRNPF	HNRNPH1	HNRNPH2	HNRNPK	HNRNPL	HNRNPM	HNRNPR	HNRNPU	HNRNPUL1	HSPA1A	HSPA8	HSPB1	IGF2BP1	KHDRBS1	KHSRP	KIN	LSM1	LSM10	LSM11	LSM2	LSM3	LSM4	LSM5	LSM6	MAGOH	MAPK11	MAPK14	MAPKAPK2	MNAT1	MOV10	MTPAP	MYD88	NANOS2	NCBP1	NCBP2	NHP2L1	NUDT21	NUP214	PABPC1	PABPN1	PAIP1	PAN2	PAN3	PAPD4	PAPD5	PAPOLA	PARN	PATL1	PCBP1	PCBP2	PCF11	PCID2	PHAX	PHF5A	PNPT1	PNRC2	POLR2A	POLR2B	POLR2C	POLR2D	POLR2E	POLR2F	POLR2G	POLR2H	POLR2I	POLR2J	POLR2K	POLR2L	PPARGC1A	PPP2CA	PPP2R1A	PPP2R2A	PRKCA	PRKCD	PRMT5	PRMT7	PRPF19	PRPF3	PRPF31	PRPF4	PRPF6	PRPF8	PSIP1	PSMA1	PSMA2	PSMA3	PSMA4	PSMA5	PSMA6	PSMA7	PSMA8	PSMB1	PSMB10	PSMB11	PSMB2	PSMB3	PSMB4	PSMB5	PSMB6	PSMB7	PSMB8	PSMB9	PSMC1	PSMC2	PSMC3	PSMC4	PSMC5	PSMC6	PSMD1	PSMD10	PSMD11	PSMD12	PSMD13	PSMD14	PSMD2	PSMD3	PSMD4	PSMD5	PSMD6	PSMD7	PSMD8	PSMD9	PSME1	PSME2	PSME3	PSME4	PSMF1	PTBP1	RBM22	RBM24	RBM38	RBM5	RBM8A	RBMX	RC3H1	RNGTT	RNMT	RNPS1	RPL10	RPL10A	RPL11	RPL12	RPL13	RPL13A	RPL14	RPL15	RPL17	RPL18	RPL18A	RPL19	RPL21	RPL22	RPL23	RPL23A	RPL24	RPL26	RPL26L1	RPL27	RPL27A	RPL28	RPL29	RPL3	RPL30	RPL31	RPL32	RPL34	RPL35	RPL35A	RPL36	RPL36A	RPL37	RPL37A	RPL38	RPL39	RPL3L	RPL4	RPL41	RPL5	RPL6	RPL7	RPL7A	RPL8	RPL9P7	RPLP0	RPLP1	RPLP2	RPS10	RPS11	RPS12	RPS13	RPS14	RPS15	RPS15A	RPS16	RPS17	RPS18	RPS19	RPS2	RPS20	RPS21	RPS23	RPS24	RPS25	RPS26	RPS27	RPS27A	RPS28	RPS29	RPS3	RPS3A	RPS4X	RPS4Y1	RPS5	RPS6	RPS7	RPS8	RPS9	RPSA	RQCD1	RSRC1	SART1	SCAF11	SET	SF1	SF3A1	SF3A2	SF3A3	SF3B1	SF3B14	SF3B2	SF3B3	SF3B4	SF3B5	SFPQ	SFSWAP	SLBP	SLC11A1	SLU7	SMC1A	SMG1	SMG5	SMG6	SMG7	SMG8	SMG9	SMN1	SNRNP200	SNRNP40	SNRNP70	SNRPA	SNRPA1	SNRPB	SNRPB2	SNRPC	SNRPD1	SNRPD2	SNRPD3	SNRPE	SNRPF	SNRPG	SNUPN	SNW1	SON	SPOP	SRPK2	SRRM1	SRRM4	SRSF1	SRSF10	SRSF11	SRSF12	SRSF2	SRSF3	SRSF4	SRSF5	SRSF6	SRSF7	SRSF9	SSB	SUGP1	SUPT5H	SUPV3L1	SYNCRIP	TARDBP	TGS1	TIRAP	TNFSF13	TNKS1BP1	TNPO1	TRA2A	TRA2B	TUT1	TXNL4A	U2AF1	U2AF2	UBA52	UBB	UBC	UPF1	UPF2	UPF3A	UPF3B	USP39	WBP4	WDR77	WDR83	WIBG	XPO1	XRN1	YBX1	YWHAB	YWHAZ	ZC3H3	ZCCHC11	ZCCHC6	ZFP36	ZFP36L1	ZNF473	ZRSR2
sterol_biosynthetic_process(GO-0016126)	http://amigo.geneontology.org/cgi-bin/amigo/term_details?term=GO:0016126	CNBP	CYP51A1	DHCR24	DHCR7	EBP	FDFT1	FDPS	G6PD	GGPS1	HMGCR	HMGCS1	HSD17B7	IDI1	IDI2	LBR	LSS	MSMO1	MVD	MVK	NPC1L1	NSDHL	PMVK	PRKAG2	SC5DL	SQLE	TM7SF2
vesicle-mediated_transport(GO-0016192)	http://amigo.geneontology.org/cgi-bin/amigo/term_details?term=GO:0016192	A2M	ABCA1	ABCC4	ACR	ACTN1	ACTN2	ACTN4	ACTR1A	ADM	ADORA1	ADORA2A	ADRB2	ADRB3	ADRBK1	ADRBK2	AHI1	AIF1	AKAP3	AKTIP	ALB	ALDOA	AMPH	ANKRD27	ANXA11	ANXA3	AP1B1	AP1G1	AP1M1	AP1M2	AP1S1	AP1S2	AP1S3	AP2S1	AP3B2	APOA1	APOB	APOE	APP	ARAP3	ARCN1	ARF1	ARF6	ARFGAP1	ARFGEF1	ARFRP1	ARHGAP27	ARL1	ARL4C	ARRB1	ARRB2	ASGR1	ATL2	ATL3	ATP6V1H	BBS1	BBS2	BET1L	BGR	BLOC1S1	BLOC1S3	BLZF1	BRPF3	BVES	CALCA	CALCR	CALCRL	CALM3	CALU	CALY	CAP1	CAV1	CAV2	CCL2	CCL3	CCL5	CCL8	CCR1	CD14	CD36	CD63	CD9	CDK5	CETP	CFD	CFL1	CHMP1A	CHMP2A	CHMP2B	CHMP3	CHMP4A	CHMP4B	CHMP4C	CHMP5	CHMP6	CHMP7	CLEC7A	CLEC9A	CLINT1	CLN3	CLTA	CLTC	CLTCL1	CLU	CNO	COG2	COG3	COG4	COG7	COLEC12	COPA	COPB1	COPB2	COPE	COPG	COPG2	COPZ1	CORO1A	CORO1C	CPLX1	CPLX2	CPNE1	CPNE3	CPNE6	CRHBP	CRP	CXCR1	CXCR2	CYTH1	CYTH2	CYTH3	DNAJC6	DNM1	DNM2	DNM3	DOCK1	DOPEY1	DOPEY2	DPY30	DRD3	DTNBP1	EEA1	EGF	EHD1	EHD2	EHD3	EHD4	ELMO1	EPS15	ERGIC1	EXOC3L1	EXOC5	EXPH5	F13A1	F5	F8	FAM109A	FAM109B	FAM160A2	FAM21A	FAM21B	FAM21C	FAM21D	FCGR1A	FCN1	FCN2	FGA	FGB	FGG	FIGF	FLNA	FN1	FOLR1	FTH1	FTL	GABARAPL2	GAS6	GBF1	GCC2	GHR	GOLGA4	GOLGA5	GOSR1	GOSR2	GPIHBP1	GRB2	GRK4	GTF2H2	GULP1	HABP4	HCK	HFE	HGF	HGS	HIP1	HIP1R	HOOK1	HOOK2	HOOK3	HRG	HSPA5	HSPA8	HTR2B	HTT	IGF1	IGF2R	IL8	INPPL1	ITGA2B	ITGB3	ITSN1	KALRN	KIAA1033	KIF13A	KIF16B	KIF20A	KLRF2	KNG1	KRT18	LAMP2	LBP	LDLR	LDLRAP1	LEFTY2	LILRB1	LMAN1	LMAN2L	LMTK2	LPA	LRMP	LRP1	LRP1B	LRP2	LRP3	LRP8	LRPAP1	LRSAM1	LYN	LYST	M6PR	MACF1	MAPK1	MAPK3	MAPK8IP1	MAPK8IP3	MAPKAPK2	MAPKAPK3	MBL2	MERTK	MGRN1	MIA3	MILR1	MLC1	MMRN1	MON2	MPPE1	MRC1	MTM1	MYO1E	MYO5B	MYO6	NAPA	NAPG	NECAP2	NEDD4	NLGN1	NLGN3	NR1H3	NRBP1	NSF	OPTN	OTOF	PDGFA	PDGFB	PDLIM7	PECAM1	PF4	PFN1	PI4KB	PICALM	PIK3C2A	PIK3C3	PIK3CD	PIK3CG	PIKFYVE	PIP5K1A	PIP5K1C	PKDREJ	PLA2R1	PLDN	PLEK	PLG	PLIN3	POTEKP	PPBP	PPIA	PPP3CB	PPT1	PREB	PRKCI	PRKD1	PROS1	PSAP	PUM1	RAB11A	RAB11FIP3	RAB13	RAB14	RAB22A	RAB27A	RAB27B	RAB2A	RAB35	RAB39B	RAB3IP	RAB5A	RAB6A	RAB7A	RAB7B	RAB8A	RABEPK	RAMP1	RAMP2	RAMP3	RARA	RER1	RHOB	RHOBTB3	RILP	RIMS1	RPS27A	SAR1B	SCAMP1	SCAMP2	SCAMP3	SCARA5	SCARB1	SCARF1	SCFD1	SCG3	SCIN	SCRN1	SCYL1	SCYL2	SDF4	SEC13	SEC22B	SEC22C	SEC23A	SEC24A	SEC24B	SEC24C	SEC24D	SEC31A	SELP	SEPT5	SERPINA1	SERPINE1	SERPINF2	SERPING1	SFTPD	SH3D19	SH3GL2	SLC11A1	SNAP23	SNAP29	SNAPIN	SNCA	SNF8	SNX1	SNX16	SNX18	SNX2	SNX3	SNX4	SNX5	SNX6	SNX8	SNX9	SOD1	SORL1	SORT1	SPAG9	SPARC	SPAST	SPE39	SPTBN2	SPTBN4	SQSTM1	SRGN	STAB1	STAB2	STAM	STAM2	STEAP2	STX10	STX16	STX18	STX2	STX4	STX5	STX6	STX7	STXBP1	STXBP2	STXBP3	SURF4	SYK	SYNJ1	SYP	SYT6	SYTL1	SYTL2	SYTL4	TF	TGFB1	TGFB2	TGFB3	TGM2	THBS1	TIMP1	TINAGL1	TLN1	TMED10	TMED2	TMED9	TMSB4X	TMX1	TOM1	TRAK1	TSC2	TSG101	TTN	TUBA4A	TXNDC5	TYRO3	UBA52	UBB	UBC	USE1	VAMP2	VAMP3	VAMP7	VAMP8	VCL	VEGFA	VEGFB	VEGFC	VLDLR	VPS25	VPS28	VPS33A	VPS33B	VPS36	VPS37A	VPS37B	VPS37C	VPS37D	VPS41	VPS4A	VPS4B	VTA1	VTI1A	VTI1B	VWF	WASH1	WASH2P	WASH3P	WASH4P	WASH6P	WDR1	WIPI1	YKT6	ZFYVE16	ZP4	ZW10
endosome_transport(GO-0016197)	http://amigo.geneontology.org/cgi-bin/amigo/term_details?term=GO:0016197	ABCA1	ADRB2	AKTIP	ANKRD27	AP1M1	ARFRP1	ARL1	ARL4C	BET1L	CHMP2A	CHMP2B	CHMP3	CHMP4A	CHMP4B	CHMP4C	CHMP5	CHMP6	CHMP7	DOPEY1	DOPEY2	DPY30	EEA1	EHD1	EHD2	EHD3	EHD4	FAM109A	FAM109B	FAM160A2	FAM21A	FAM21B	FAM21C	FAM21D	GCC2	GOSR1	HGS	HOOK1	HOOK2	HOOK3	KIAA1033	KIF13A	KIF16B	LMAN1	LMTK2	LYST	M6PR	MGRN1	MON2	MTM1	PICALM	PIK3C3	PIKFYVE	RAB11FIP3	RAB14	RAB35	RAB7A	RAB7B	RHOB	RHOBTB3	RILP	RPS27A	SCYL2	SNF8	SNX1	SNX16	SNX4	SNX6	SNX8	SORT1	SPAG9	SPE39	SQSTM1	STAM	STAM2	STX10	STX16	STX5	STX6	SURF4	TINAGL1	TMED9	TOM1	TRAK1	TSG101	UBA52	UBB	UBC	VAMP3	VAMP7	VPS25	VPS28	VPS36	VPS37A	VPS37B	VPS37C	VPS37D	VPS4A	VPS4B	VTA1	VTI1A	WASH1	WASH2P	WASH3P	WASH4P	WASH6P	WIPI1	YKT6	ZFYVE16
regulation_of_striated_muscle_tissue_development(GO-0016202)	http://amigo.geneontology.org/cgi-bin/amigo/term_details?term=GO:0016202	BHLHE41	BMP10	BMP2	BMP4	BOC	BTG1	CENPF	DMPK	ERBB4	FGF2	FGF3	FGF8	FGFR2	GSK3A	HDAC1	HDAC3	HDAC4	HDAC5	HDAC9	IGFBP3	MAML1	MEF2C	MEG3	MKL2	MUSK	MYOCD	NKX2-5	NOG	NOTCH1	NRG1	PLCB1	RBM24	RBP4	SIK1	SIRT2	SOX8	SOX9	TBX3	TBX5	TGFB1	USP19	ZFHX3
macroautophagy(GO-0016236)	http://amigo.geneontology.org/cgi-bin/amigo/term_details?term=GO:0016236	ATG101	ATG12	ATG13	ATG14	ATG3	ATG4B	ATG4C	ATG5	ATG9A	ATG9B	CLN3	HDAC6	KIAA1324	MAP1LC3A	NBR1	SQSTM1	TECPR1	WIPI2
preassembly_of_GPI_anchor_in_ER_membrane(GO-0016254)	http://amigo.geneontology.org/cgi-bin/amigo/term_details?term=GO:0016254	DPM2	PIGA	PIGB	PIGC	PIGF	PIGG	PIGH	PIGL	PIGM	PIGN	PIGO	PIGP	PIGQ	PIGV	PIGW	PIGX
O-glycan_processing(GO-0016266)	http://amigo.geneontology.org/cgi-bin/amigo/term_details?term=GO:0016266	B3GNT2	B3GNT3	B3GNT4	B3GNT5	B3GNT6	B3GNT7	B3GNT8	B4GALT5	C1GALT1	C1GALT1C1	GALNT1	GALNT10	GALNT11	GALNT12	GALNT13	GALNT14	GALNT2	GALNT3	GALNT4	GALNT5	GALNT6	GALNT7	GALNT8	GALNT9	GALNTL2	GCNT1	GCNT3	GCNT4	GXYLT1	GXYLT2	MUC1	MUC12	MUC13	MUC15	MUC16	MUC17	MUC19	MUC2	MUC20	MUC21	MUC3A	MUC3B	MUC4	MUC5AC	MUC5B	MUC6	MUC7	MUCL1	POFUT1	ST3GAL1	ST3GAL2	ST3GAL3	ST3GAL4	ST6GAL1	ST6GALNAC2	ST6GALNAC4
dephosphorylation(GO-0016311)	http://amigo.geneontology.org/cgi-bin/amigo/term_details?term=GO:0016311	CD274	CDC14B	CDC25B	CDKN3	CSK	CTDNEP1	CTDP1	CTDSP1	CTDSP2	DUSP11	DUSP12	DUSP16	DUSP18	DUSP2	DUSP21	DUSP3	DUSP5	DUSP6	DUSP7	DUSP8	EPM2A	EYA1	EYA2	EYA3	FBP1	FBXW11	IMPA1	IMPA2	INPP5B	INPP5K	LCK	LHPP	MTM1	MTMR3	MTMR4	MTMR7	NT5C	PDCD1	PDCD1LG2	PDP1	PDXP	PHPT1	PNKP	PPAP2A	PPAPDC1A	PPAPDC1B	PPEF1	PPEF2	PPM1A	PPM1B	PPM1D	PPM1E	PPM1F	PPM1G	PPM1M	PPP1CA	PPP1R12A	PPP2CA	PPP2CB	PPP2R1A	PPP2R2A	PPP2R3A	PPP2R3B	PPP3CA	PPP3CB	PPP6C	PTEN	PTPLA	PTPN1	PTPN11	PTPN12	PTPN13	PTPN14	PTPN18	PTPN2	PTPN21	PTPN22	PTPN3	PTPN4	PTPN5	PTPN6	PTPN7	PTPN9	PTPRA	PTPRB	PTPRC	PTPRD	PTPRE	PTPRF	PTPRG	PTPRH	PTPRJ	PTPRK	PTPRM	PTPRN2	PTPRO	PTPRR	PTPRT	PTPRU	PTPRZ1	RPAP2	RPRD1A	RPRD1B	SACM1L	SBF1	SSH1	SSH2	THNSL2	THTPA	TIMM50	TPTE
morphogenesis_of_embryonic_epithelium(GO-0016331)	http://amigo.geneontology.org/cgi-bin/amigo/term_details?term=GO:0016331	BBS4	BCL10	CELSR1	DEAF1	DLC1	DVL2	FGFR2	FUZ	GATA3	IFT122	KDM2B	LMO4	OSR1	PAX2	PAX8	PHACTR4	PLXNB2	PRICKLE1	SCRIB	SEMA4C	SIX1	SKI	SOX11	SOX4	SOX8	SOX9	STIL	TFAP2A	TSC2	VANGL2	WNT16	WNT5A	WNT7B
cell-cell_adhesion(GO-0016337)	http://amigo.geneontology.org/cgi-bin/amigo/term_details?term=GO:0016337	ADAM9	ALX1	AMICA1	AMIGO1	AMIGO2	AMIGO3	ANXA9	APOA4	ATP2C1	BMP1	BMP7	BVES	CADM1	CADM3	CALCA	CAMSAP3	CBLL1	CCL5	CD164	CD1D	CD209	CD34	CD44	CD84	CD93	CDH1	CDH13	CDH24	CDK5R1	CDSN	CELSR2	CERCAM	CLDN1	CLDN10	CLDN11	CLDN12	CLDN14	CLDN15	CLDN16	CLDN17	CLDN18	CLDN19	CLDN2	CLDN20	CLDN22	CLDN23	CLDN4	CLDN5	CLDN6	CLDN7	CLDN8	CLDN9	CNTN4	COL13A1	CRNN	CSTA	CTNNA2	CTNNA3	CTNNB1	CXADR	CYFIP2	DLG1	DSCAML1	EGFR	EZR	FAT1	FAT2	FERMT3	GAS6	GATA1	ICAM1	IL1B	ITGA4	ITGAL	ITGB1	ITGB2	ITGB3	JUP	KIFC3	LGALS7B	LILRB2	MGP	MPZL2	MSN	NCAM2	NINJ2	NLGN1	NLGN2	NLGN3	NPTN	NRXN1	PDGFRA	PIK3CB	PIK3CG	PIP5K1C	PKD1	PKHD1	PLEK	PLEKHA7	PODXL2	PPAP2B	PSEN1	PTPRM	PTPRT	PTPRU	PVRL1	PVRL2	PVRL3	REG3A	RET	ROBO1	ROBO2	ROCK1	SCRIB	SELE	SELP	SEMA4D	SOX9	SRPX2	STK10	STXBP1	STXBP3	SYK	THBS4	THY1	TNF	TRO	TYRO3	VCAM1	VCL	VMP1	VNN1	WNT7B	ZAP70
calcium-independent_cell-cell_adhesion(GO-0016338)	http://amigo.geneontology.org/cgi-bin/amigo/term_details?term=GO:0016338	CLDN1	CLDN10	CLDN11	CLDN12	CLDN14	CLDN15	CLDN16	CLDN17	CLDN18	CLDN19	CLDN2	CLDN20	CLDN22	CLDN23	CLDN4	CLDN5	CLDN6	CLDN7	CLDN8	CLDN9
dendrite_development(GO-0016358)	http://amigo.geneontology.org/cgi-bin/amigo/term_details?term=GO:0016358	APP	BBS4	CELSR2	CTNNA2	DLG4	DVL1	EPHB1	EPHB2	EPHB3	GHRL	HDAC2	LST1	MAP2	MAPK8IP2	MEF2A	MINK1	PAK3	SHANK1	SHANK3	STRN	TRAPPC4	TULP1
gene_silencing(GO-0016458)	http://amigo.geneontology.org/cgi-bin/amigo/term_details?term=GO:0016458	AJUBA	BAZ2A	CHMP1A	CLP1	DGCR8	DICER1	EIF2C1	EIF2C2	EIF2C3	EIF2C4	HDAC2	HDAC5	HELLS	HILS1	LIMD1	LIN28A	LIN28B	MAEL	MLL2	MOV10	PIWIL1	PIWIL2	PIWIL4	PRKRA	RBM4	RRP8	SCMH1	SIRT1	SIRT4	SIRT5	SMAD1	SMAD2	SMAD3	SNIP1	SRRT	SUV39H1	TARBP2	TDRD1	TNP1	TNRC6A	UBR2	WTIP	ZCCHC11
cell_migration(GO-0016477)	http://amigo.geneontology.org/cgi-bin/amigo/term_details?term=GO:0016477	AAMP	ABI2	ACVRL1	ADAM17	ADAM8	AGTR1	AIMP1	AMICA1	ANG	ANGPT1	ANGPT2	ANGPT4	ANKS1A	APC	APOB	ARC	ARHGEF16	ARRB2	ATP1B1	ATP1B2	ATP1B3	AZU1	BAMBI	BCAR1	BSG	CALCA	CAV1	CCDC88A	CCK	CCL11	CCL13	CCL19	CCL2	CCL21	CCL24	CCL3	CCL5	CCL7	CCR1	CCR2	CCR5	CCR6	CCR7	CD177	CD2	CD24	CD244	CD2AP	CD34	CD47	CD48	CD58	CD84	CDC42BPA	CDC42BPB	CDH13	CDK1	CDK5	CDK5R1	CDKL5	CENPV	CKLF	COL1A1	COL1A2	COL5A1	CTNNA2	CUL3	CX3CL1	CXADR	CXCL13	CXCL3	CXCR1	CXCR2	CXCR4	CYR61	DCDC2	DCX	DDR1	DISC1	DOCK4	DOK2	DPP4	DRD1	DRD2	DYX1C1	EDN1	EDN2	EDN3	EDNRB	EFNA1	EFNB2	EGR3	ELMO2	ENG	ENPEP	EPHA2	EPHA3	EPHA8	EPHB1	EPHB3	EPHB4	ERBB4	ESAM	F11R	F2	F2RL1	FAM40B	FAP	FAT1	FAT2	FCER1G	FERMT1	FGF2	FGFR1	FGFR4	FLT1	FMNL3	FN1	FOXB1	FOXE1	FOXJ1	FSCN1	FYN	GAS6	GATA3	GDNF	GIPC1	GP6	GPLD1	GPR124	GRB14	GRB2	GRB7	HCK	HGF	HMGB1	HMGB2	HMGCR	HOXB9	HRAS	HSPB1	HTR2B	ICAM1	ID1	IL10	IL12A	IL12B	IL8	INPP5D	ITGA3	ITGA4	ITGA5	ITGA6	ITGAL	ITGAM	ITGAV	ITGAX	ITGB1	ITGB1BP1	ITGB2	ITGB3	JAM2	JAM3	JUP	KCTD13	KIAA0319	KRAS	KRT2	L1CAM	LAMA5	LAMC1	LCK	LEF1	LHX1	LHX6	LIMD1	LRRC16A	LRRK2	LYN	LYST	MAG	MARK1	MARK2	MDGA1	MERTK	MESP1	MMP1	MMP12	MSN	MT-RNR2	MYH9	MYO18A	NANOS1	NCKAP1L	NDNF	NOS3	NOX1	NR4A1	NRAS	NRD1	NRP1	NRTN	NTRK2	OLR1	OPHN1	PAFAH1B1	PAK4	PAK7	PARP9	PDGFB	PDGFRA	PDGFRB	PEAK1	PECAM1	PEX13	PF4	PHACTR4	PIK3CA	PIK3CB	PIK3CD	PIK3CG	PIK3R1	PIK3R2	PIP5K1A	PIP5K1C	PITX2	PKN1	PKN2	PKN3	PLA2G1B	PLCG1	PLXND1	PODXL	PODXL2	PPAP2A	PPAP2B	PPIA	PPIL2	PPP1R9B	PRKD1	PRKD2	PRKX	PROC	PROS1	PRPF40A	PRSS3	PTEN	PTK6	PTK7	PTPN11	PTPN6	PTPRC	PTPRK	PTPRO	RASGEF1A	RELN	RET	RHBDF1	RHOG	ROBO1	ROCK1	RTN4	S100A2	S100P	SAA1	SBDS	SCG2	SCRIB	SELE	SELL	SELP	SELPLG	SEMA4C	SFTPD	SH3KBP1	SHC1	SHH	SHROOM2	SIRPA	SIRPG	SIX1	SLC16A1	SLC16A3	SLC16A8	SLC3A2	SLC7A10	SLC7A11	SLC7A5	SLC7A6	SLC7A7	SLC7A8	SLC7A9	SLIT1	SLIT2	SLIT3	SOS1	SOX18	SOX8	SPATA13	SPN	SPOCK1	SRC	SRF	STAT1	SYK	TBX1	TBX21	TBX5	TDGF1	TEK	TGFB2	TGFBR1	TGFBR3	THBD	THBS1	THBS4	TMEM18	TNF	TNFAIP1	TNFSF11	TNFSF12	TNN	TREM1	TRPM4	TRY6	TUBB2B	TYRO3	USP33	VANGL2	VCAM1	VCAN	VEGFA	VEGFC	WNT7A	WWC1	XCL1	YES1	ZAP70	ZRANB1
protein_processing(GO-0016485)	http://amigo.geneontology.org/cgi-bin/amigo/term_details?term=GO:0016485	ADAMTS13	APH1A	APH1B	APOH	ASPRV1	ATP6AP2	CASP2	CGA	CGB7	CLN3	CORIN	CTSH	CUZD1	ECE1	ECE2	F11	F12	F3	FSHB	FURIN	FXN	IMMP2L	KLKB1	LHB	LONP2	METAP2	MIPEP	NCSTN	NGF	PCSK1	PCSK2	PCSK5	PCSK6	PCSK9	PLAT	POMC	PPP2R5C	PRSS3	PSEN1	PSEN2	PSENEN	PTCH1	REN	SCG5	SRGN	TSHB	TYSND1
peptide_hormone_processing(GO-0016486)	http://amigo.geneontology.org/cgi-bin/amigo/term_details?term=GO:0016486	ATP6AP2	CGA	CGB7	CORIN	ECE1	ECE2	FSHB	FURIN	LHB	NGF	PCSK1	PCSK2	PCSK5	PCSK6	POMC	REN	SCG5	TSHB
osteoblast_differentiation(GO-0001649)	http://amigo.geneontology.org/cgi-bin/amigo/term_details?term=GO:0001649	ACHE	AMELX	BGLAP	BMP2	BMP4	CCL3	CLEC5A	CYP24A1	DLX5	EPHA2	FIGNL1	FZD1	GLI1	GLI2	LEF1	LRRC17	MEF2C	MEN1	MSX2	NF1	NOG	RUNX2	SFRP1	SNAI1	SNAI2	SOX2	SOX8	SP7	TRAF6	WNT3
MAPK_cascade(GO-0000165)	http://amigo.geneontology.org/cgi-bin/amigo/term_details?term=GO:0000165	ADORA2B	ATF1	ATF2	AVP	BRAP	CAMKK2	CCL19	CCL2	CCL3	CCL5	CCM2	CCR5	CDK1	CREB1	CRKL	CTSH	DAB2IP	DAXX	DBNL	DUSP10	DUSP3	DUSP4	DUSP6	DUSP7	DUSP9	EGF	ELK1	EPGN	FGF10	FGF12	FGF13	FGF14	FGFR1	FGFR3	FOS	GPS1	GPS2	HRAS	HTR2A	HTR2B	HTR2C	IKBKG	IL18	IL1B	INS	IRAK1	IRAK2	ITGAV	JUN	KRAS	LRRK2	MAP2K1	MAP2K2	MAP2K3	MAP2K4	MAP2K6	MAP2K7	MAP3K10	MAP3K11	MAP3K12	MAP3K13	MAP3K2	MAP3K3	MAP3K4	MAP3K5	MAP3K6	MAP3K7	MAP3K9	MAP4K1	MAP4K2	MAP4K3	MAP4K5	MAPK1	MAPK10	MAPK11	MAPK12	MAPK13	MAPK14	MAPK15	MAPK3	MAPK4	MAPK6	MAPK7	MAPK8	MAPK8IP2	MAPK9	MAPKAPK2	MAPKAPK3	MAPKAPK5	MDFIC	MED1	MEF2A	MEF2C	MEN1	MINK1	MLK4	MLTK	MT3	MUL1	MYC	NF1	NLK	NOD1	NOD2	NRAS	NRTN	PAK1	PAK3	PKN1	POU4F2	PTGER4	PTPLAD1	RAF1	RBM4	RIPK1	RIPK2	RPS27A	RPS6KA1	RPS6KA2	RPS6KA3	RPS6KA5	SCG2	SH2D3A	SH2D3C	SHC1	SOX9	TAB1	TAB2	TAB3	TAOK2	TAOK3	TGFA	TGFB1	TNF	TNIK	TRAF6	TRIB1	UBA52	UBB	UBC	WNT5A	YWHAB
negative_regulation_of_angiogenesis(GO-0016525)	http://amigo.geneontology.org/cgi-bin/amigo/term_details?term=GO:0016525	AMOT	ANGPT4	APOH	CCR2	COL4A2	COL4A3	FASLG	FOXO4	GDF2	GTF2I	HDAC5	HHEX	HOXA5	HRG	IL17F	KLF4	KRIT1	MAP2K5	MEG3	NPPB	NPR1	PF4	PML	PTPRM	ROCK1	ROCK2	SEMA3E	SERPINE1	SERPINF1	SPINK5	STAB1	STAT1	SULF1	TEK	THBS1	THBS2	THBS4	VASH1
eye_development(GO-0001654)	http://amigo.geneontology.org/cgi-bin/amigo/term_details?term=GO:0001654	ACTL6A	AGTPBP1	AHI1	ALDH1A3	BBS4	BLOC1S3	BMPR1B	CEP290	CHD7	COL5A1	COL5A2	CRYBA4	EPHA2	FOXC1	FOXL2	FZD4	GDF3	HDAC1	HDAC2	HES5	HIPK1	HIPK2	IFT122	INHBA	KDM2B	LHX1	LRP5	MED1	NES	NEUROD1	NEUROD4	NF1	NIPBL	NPHP1	OSR2	PAX2	PAX6	PDGFRA	PDGFRB	PHACTR4	PITX2	PITX3	POU4F2	PROM1	PROX1	PTPRM	RAB18	RAB3GAP1	RARG	RBP4	RORB	RP1	SH3PXD2B	SHROOM2	SKI	SMARCA4	SMARCD3	SMOC1	SOX11	SOX2	SOX8	SOX9	STAT3	STRA6	TDRD7	TFAP2A	TFAP2B	TGFB2	TH	THY1	TSPAN12	TULP1	TWIST1	WNT16	WNT2	WNT2B	WNT5A	WNT5B	WNT6	WNT7A	WNT7B	WNT9A	WNT9B	WT1	ZNF513
urogenital_system_development(GO-0001655)	http://amigo.geneontology.org/cgi-bin/amigo/term_details?term=GO:0001655	ACE	ACTA2	ADIPOQ	AGT	AGTR1	AHI1	ANGPT1	ANGPT2	ARL3	BAG6	BASP1	BMP4	BMP7	C1GALT1	CD34	CEP290	CITED1	COL4A3	COL4A4	CRIP1	CTSH	EGR1	ENPEP	EPHB2	EPHB3	FGF1	FGF10	FGF8	FGFR2	FOXD1	FOXF1	GATA3	GDNF	GLI2	HAS2	HNF1A	HNF1B	HYAL2	IQGAP1	LHX1	LRRK2	MAGI2	MEF2C	MME	MPV17	MTSS1	MYO1E	NF1	NKX3-1	NPHS1	OSR1	OSR2	PAX2	PAX8	PCSK5	PCSK9	PDGFB	PDGFRA	PDGFRB	PECAM1	PKD1	PKD2	PKHD1	PLCE1	PODXL	POU3F3	PRKX	PROX1	PTCH1	PTPRO	RBP4	REN	RET	ROBO2	SALL1	SHH	SIX1	SIX2	SMO	SOX17	SOX4	SOX8	SOX9	STAT1	STRA6	SULF1	SULF2	TCF21	TEK	TFAP2A	TFAP2B	TGFBR1	TINAG	VANGL2	WFS1	WNT11	WNT4	WNT7B	WT1	ZBTB16
metanephros_development(GO-0001656)	http://amigo.geneontology.org/cgi-bin/amigo/term_details?term=GO:0001656	ADIPOQ	BASP1	BMP4	BMP7	CD34	CITED1	CTSH	EGR1	FGF10	FGF8	FOXD1	GATA3	GDNF	NF1	OSR1	OSR2	PAX2	PAX8	PDGFB	PDGFRA	PDGFRB	PKD1	PKD2	POU3F3	RET	ROBO2	SALL1	SHH	SIX1	SMO	SOX8	SOX9	STAT1	TCF21	WNT7B	WT1
protein_ubiquitination(GO-0016567)	http://amigo.geneontology.org/cgi-bin/amigo/term_details?term=GO:0016567	AMFR	ANAPC1	ANAPC10	ANAPC11	ANAPC13	ANAPC16	ANAPC2	ANAPC4	ANAPC5	ANAPC7	ARIH1	ARIH2	ARRB1	ARRB2	ASB9	ATG3	BARD1	BCL2	BCOR	BIRC2	BIRC6	BIRC7	BLMH	BRAP	BRCA1	BTRC	CAND1	CBL	CBLC	CBLL1	CCNF	CDC16	CDC23	CDC26	CDC27	CDC34	CDC73	CDKN2A	CHFR	CNOT4	CRBN	CTR9	CUL1	CUL3	DDB1	DDB2	DTL	DTX3L	DZIP3	ERCC8	FANCL	FBXL14	FBXL15	FBXL2	FBXL3	FBXL5	FBXL6	FBXO2	FBXO22	FBXO25	FBXO3	FBXO4	FBXO45	FBXO7	FBXW11	FBXW2	FBXW5	FBXW7	FEM1A	FEM1B	FZR1	HACE1	HECTD3	HERC2	HUWE1	IRAK1	ITCH	KCTD10	KCTD13	KDM2B	KLHL13	KLHL20	KLHL21	KLHL9	LEO1	LNPEP	LRSAM1	MALT1	MARCH1	MARCH2	MARCH4	MARCH5	MARCH6	MARCH8	MDM2	MGRN1	MUL1	MYLIP	NEDD4	NEUROD2	NHLRC1	NPEPPS	NSMCE1	NUB1	OS9	PAF1	PARK2	PAX6	PCGF1	PCNP	PDZRN3	PJA2	PLK1	PPIL2	PRPF19	PSMA1	PSMA2	PSMA3	PSMA4	PSMA5	PSMA6	PSMA7	PSMA8	PSMB1	PSMB10	PSMB11	PSMB2	PSMB3	PSMB4	PSMB5	PSMB6	PSMB7	PSMB8	PSMB9	PSMC1	PSMC2	PSMC3	PSMC4	PSMC5	PSMC6	PSMD1	PSMD10	PSMD11	PSMD12	PSMD13	PSMD14	PSMD2	PSMD3	PSMD4	PSMD5	PSMD6	PSMD7	PSMD8	PSMD9	PSME1	PSME2	PSME3	PSME4	PSMF1	RAG1	RBBP6	RBCK1	RBX1	RC3H1	RCHY1	RFWD3	RING1	RLIM	RNF103	RNF11	RNF111	RNF115	RNF13	RNF130	RNF135	RNF139	RNF14	RNF144B	RNF146	RNF152	RNF167	RNF168	RNF182	RNF187	RNF2	RNF20	RNF213	RNF216	RNF217	RNF220	RNF25	RNF31	RNF4	RNF40	RNF41	RNF5	RNF6	RNF8	RPS27A	RYBP	SAE1	SHARPIN	SIAH1	SIRT1	SKP1	SMURF1	SMURF2	STUB1	TNFAIP1	TNFAIP3	TNK2	TNKS	TNKS2	TOPORS	TPP2	TRAF2	TRAF6	TRAF7	TRIM13	TRIM17	TRIM2	TRIM21	TRIM23	TRIM24	TRIM27	TRIM28	TRIM32	TRIM33	TRIM56	TRIM68	TRIM9	TRPC4AP	TTC3	UBA52	UBA6	UBB	UBC	UBD	UBE2A	UBE2B	UBE2C	UBE2D1	UBE2D2	UBE2D3	UBE2D4	UBE2E1	UBE2E2	UBE2E3	UBE2G1	UBE2G2	UBE2H	UBE2I	UBE2K	UBE2L3	UBE2L6	UBE2M	UBE2N	UBE2Q2	UBE2R2	UBE2S	UBE2T	UBE2V1	UBE2V2	UBE2W	UBE3A	UBE3C	UBE4B	UBR2	UBR3	UBR5	UHRF2	USP22	VCPIP1	VHL	WAC	WWP1	WWP2	ZER1	ZFP91	ZNF738	ZNRF1	mdm2
chromatin_modification(GO-0016568)	http://amigo.geneontology.org/cgi-bin/amigo/term_details?term=GO:0016568	ACTL6A	ACTL6B	APBB1	ARID1A	ARRB1	ASH2L	ATXN7	ATXN7L3	AURKB	AURKC	BAHD1	BAP1	BAZ1A	BAZ1B	BAZ2A	BCOR	BNIP3	BPTF	BRCA2	BRCC3	BRD1	BRD8	BRPF1	BRPF3	CARM1	CASC5	CCDC101	CDC73	CDK2	CDKN2A	CENPA	CENPH	CENPI	CENPK	CENPN	CENPO	CENPP	CENPQ	CENPV	CHD1L	CHD8	CHEK1	COPR5	CREBBP	CSRP2BP	CTCFL	CTR9	CXXC1	DMAP1	DOT1L	DPY30	DR1	DTX3L	EED	EHMT1	EHMT2	ELP4	ENY2	EP300	EP400	EPC1	EYA1	EYA2	EYA3	EZH2	FOXA1	GSG2	GTF3C4	HAT1	HCFC1	HDAC1	HDAC10	HDAC11	HDAC2	HDAC3	HDAC4	HDAC5	HDAC6	HDAC8	HDAC9	HELLS	HIST1H4J	HJURP	HLCS	HMGA1	HMGA2	HUWE1	ING2	ING3	ING4	ING5	INO80	ITGB3BP	JAK2	JHDM1D	JMJD5	JMJD6	KANSL2	KANSL3	KAT2A	KAT2B	KAT5	KAT6A	KAT6B	KAT7	KAT8	KDM1A	KDM1B	KDM2B	KDM3A	KDM4A	KDM4C	KDM5B	KDM5C	KDM5D	KDM6A	KIAA1267	L3MBTL1	LDB1	LEF1	LEO1	MAP3K12	MAP3K7	MBIP	MCRS1	MEAF6	MEN1	MIS18A	MIS18BP1	MLF1IP	MLL	MLL2	MLL5	MORF4L1	MSL1	MSL2	MSL3	MT3	MYB	MYC	MYSM1	NAA60	NASP	NCOA3	NO66	NPM1	NPM2	NSD1	OGT	OIP5	PAF1	PAXIP1	PBRM1	PCGF1	PHB	PHF15	PHF16	PHF17	PHF2	PHF20	PHF8	PKN1	POLE3	POLE4	PRDM5	PRKAA1	PRKAA2	PRKCA	PRKCB	PRMT1	PRMT2	PRMT6	PRMT7	PRMT8	RAG1	RB1	RBBP4	RBBP5	RBBP7	RBM14	RCOR1	REST	RING1	RNF168	RNF2	RNF20	RNF40	RNF8	RPS6KA4	RPS6KA5	RSF1	RUVBL1	RUVBL2	RYBP	SALL1	SAP130	SETD1A	SETD1B	SETD3	SETD7	SETD8	SETDB2	SIRT1	SIRT2	SKP1	SMARCA1	SMARCA2	SMARCA4	SMARCA5	SMARCAD1	SMARCB1	SMARCC1	SMARCC2	SMARCD1	SMARCD2	SMARCD3	SMARCE1	SMYD2	SMYD3	SOX9	SPI1	SRCAP	SUPT3H	SUPT4H1	SUPT7L	SUV39H1	SUV39H2	SUV420H1	SUZ12	SYCP3	TADA1	TADA2A	TADA3	TAF1	TAF10	TAF12	TAF1L	TAF5	TAF5L	TAF6L	TAF9	TERF1	TNP1	TRIM16	TRRAP	UBE2A	UBE2B	UBE2E1	UBE2N	UBR2	UIMC1	USP16	USP21	USP22	USP3	WAC	WBP7	WDR5	WDR82	WDR92	WHSC1L1	YEATS2	YEATS4
ureteric_bud_development(GO-0001657)	http://amigo.geneontology.org/cgi-bin/amigo/term_details?term=GO:0001657	BMP2	BMP4	BMP7	CER1	CITED1	FGF1	FGF2	FGFR2	FOXD1	GATA3	GDNF	GPC3	HOXA11	LHX1	MYC	OSR1	PAX2	PAX8	PKD2	ROBO2	SALL1	SHH	SIX1	SLIT2	TCF21	WNT11	WT1
histone_modification(GO-0016570)	http://amigo.geneontology.org/cgi-bin/amigo/term_details?term=GO:0016570	ACTL6A	APBB1	ARRB1	ASH2L	ATXN7	ATXN7L3	AURKB	AURKC	BAP1	BAZ1B	BAZ2A	BCOR	BRCA2	BRCC3	BRD1	BRD8	BRPF1	BRPF3	CARM1	CCDC101	CDC73	CDK2	CHEK1	COPR5	CREBBP	CSRP2BP	CTCFL	CTR9	CXXC1	DMAP1	DOT1L	DPY30	DR1	DTX3L	EED	EHMT1	EHMT2	ELP4	ENY2	EP300	EP400	EPC1	EYA1	EYA2	EYA3	EZH2	GSG2	GTF3C4	HAT1	HCFC1	HDAC1	HDAC10	HDAC11	HDAC2	HDAC3	HDAC4	HDAC5	HDAC6	HDAC8	HDAC9	HLCS	HMGA2	HUWE1	ING3	ING4	ING5	JAK2	JHDM1D	JMJD5	JMJD6	KANSL2	KANSL3	KAT2A	KAT2B	KAT5	KAT6A	KAT6B	KAT7	KAT8	KDM1A	KDM1B	KDM2B	KDM3A	KDM4A	KDM4C	KDM5B	KDM5C	KDM5D	KDM6A	KIAA1267	LDB1	LEF1	LEO1	MAP3K12	MAP3K7	MBIP	MCRS1	MEAF6	MEN1	MLL	MLL2	MLL5	MORF4L1	MSL1	MSL2	MSL3	MT3	MYSM1	NAA60	NCOA3	NO66	NSD1	OGT	PAF1	PAXIP1	PCGF1	PHB	PHF15	PHF16	PHF17	PHF2	PHF20	PHF8	PKN1	POLE3	POLE4	PRDM5	PRKAA1	PRKAA2	PRKCA	PRKCB	PRMT1	PRMT2	PRMT6	PRMT7	PRMT8	RAG1	RBBP5	RBM14	RCOR1	REST	RING1	RNF168	RNF2	RNF20	RNF40	RNF8	RPS6KA4	RPS6KA5	RUVBL1	RUVBL2	RYBP	SALL1	SAP130	SETD1A	SETD1B	SETD3	SETD7	SETD8	SETDB2	SIRT1	SIRT2	SKP1	SMARCAD1	SMYD2	SMYD3	SPI1	SRCAP	SUPT3H	SUPT7L	SUV39H1	SUV39H2	SUV420H1	SUZ12	TADA1	TADA2A	TADA3	TAF1	TAF10	TAF12	TAF1L	TAF5	TAF5L	TAF6L	TAF9	TRIM16	TRRAP	UBE2A	UBE2B	UBE2E1	UBE2N	UBR2	UIMC1	USP16	USP21	USP22	USP3	WAC	WBP7	WDR5	WDR82	WDR92	WHSC1L1	YEATS2	YEATS4
histone_methylation(GO-0016571)	http://amigo.geneontology.org/cgi-bin/amigo/term_details?term=GO:0016571	ASH2L	CARM1	COPR5	CTCFL	CXXC1	DOT1L	DPY30	EED	EHMT1	EHMT2	EZH2	KDM6A	MEN1	MLL	MLL2	MLL5	NSD1	PAXIP1	PRDM5	PRMT1	PRMT2	PRMT6	PRMT7	PRMT8	RBBP5	SETD1A	SETD1B	SETD3	SETD7	SETD8	SETDB2	SMYD2	SMYD3	SUV39H1	SUV39H2	SUV420H1	SUZ12	WBP7	WDR5	WDR82	WDR92	WHSC1L1
histone_acetylation(GO-0016573)	http://amigo.geneontology.org/cgi-bin/amigo/term_details?term=GO:0016573	ACTL6A	APBB1	ARRB1	BRCA2	BRD1	BRD8	BRPF1	BRPF3	CCDC101	CREBBP	CSRP2BP	DMAP1	DR1	ELP4	EP300	EP400	EPC1	GTF3C4	HAT1	HCFC1	ING3	ING4	ING5	KANSL2	KANSL3	KAT2A	KAT2B	KAT5	KAT6A	KAT6B	KAT7	KAT8	KIAA1267	LDB1	LEF1	MAP3K7	MBIP	MCRS1	MEAF6	MLL	MORF4L1	MSL1	MSL2	MSL3	NAA60	NCOA3	OGT	PHF15	PHF16	PHF17	PHF20	POLE3	POLE4	RUVBL1	RUVBL2	SAP130	SPI1	SRCAP	SUPT3H	SUPT7L	TADA1	TADA2A	TADA3	TAF1	TAF10	TAF12	TAF1L	TAF5	TAF5L	TAF6L	TAF9	TRIM16	TRRAP	USP22	WDR5	YEATS2	YEATS4
histone_ubiquitination(GO-0016574)	http://amigo.geneontology.org/cgi-bin/amigo/term_details?term=GO:0016574	BCOR	CDC73	CTR9	DTX3L	HUWE1	KDM2B	LEO1	PAF1	PCGF1	RAG1	RING1	RNF168	RNF2	RNF20	RNF40	RNF8	RYBP	SKP1	UBE2A	UBE2B	UBE2E1	UBE2N	UBR2	USP22	WAC
histone_deacetylation(GO-0016575)	http://amigo.geneontology.org/cgi-bin/amigo/term_details?term=GO:0016575	BAZ2A	HDAC1	HDAC10	HDAC11	HDAC2	HDAC3	HDAC4	HDAC5	HDAC6	HDAC8	HDAC9	MORF4L1	PHB	PRDM5	RBM14	RCOR1	REST	SALL1	SIRT1	SIRT2	SMARCAD1
histone_demethylation(GO-0016577)	http://amigo.geneontology.org/cgi-bin/amigo/term_details?term=GO:0016577	JHDM1D	JMJD5	JMJD6	KDM1A	KDM1B	KDM2B	KDM3A	KDM4A	KDM4C	KDM5B	KDM5C	KDM5D	NO66	PHF2	PHF8
histone_deubiquitination(GO-0016578)	http://amigo.geneontology.org/cgi-bin/amigo/term_details?term=GO:0016578	ATXN7	ATXN7L3	BAP1	BRCC3	ENY2	KAT2A	MYSM1	SUPT3H	TAF10	TRRAP	UIMC1	USP16	USP21	USP22	USP3
protein_deubiquitination(GO-0016579)	http://amigo.geneontology.org/cgi-bin/amigo/term_details?term=GO:0016579	ATXN3	ATXN3L	ATXN7	ATXN7L3	BABAM1	BAP1	BRCC3	CYLD	ENY2	JOSD2	KAT2A	MYSM1	OTUB1	OTUB2	OTUD5	PSMD14	SUPT3H	TAF10	TNFAIP3	TRRAP	UCHL1	UCHL5	UIMC1	USP1	USP10	USP11	USP12	USP15	USP16	USP17L2	USP19	USP2	USP20	USP21	USP22	USP25	USP26	USP28	USP3	USP32	USP33	USP34	USP37	USP4	USP42	USP44	USP46	USP47	USP5	USP6	USP7	USP8	USP9X	USP9Y	WDR48	YOD1	ZRANB1
branching_involved_in_ureteric_bud_morphogenesis(GO-0001658)	http://amigo.geneontology.org/cgi-bin/amigo/term_details?term=GO:0001658	BMP2	BMP4	CITED1	FGF1	FGF2	FOXD1	GDNF	HOXA11	MYC	PAX2	PAX8	PKD2	SALL1	SHH	SIX1	TCF21	WT1
response_to_hypoxia(GO-0001666)	http://amigo.geneontology.org/cgi-bin/amigo/term_details?term=GO:0001666	ADA	ADAM17	ADAM8	ALAS2	ANG	ANGPT4	AQP1	ARNT	ARNT2	ASCL2	BACH1	BAD	BBC3	BMP2	BMP7	BNIP3	CAV1	CD24	CD34	CHRNA4	CHRNA7	CHRNB2	CITED2	CLDN3	CREBBP	CXCR4	DPP4	EGLN1	EGLN2	EGLN3	ENG	EP300	EPAS1	FUNDC1	GATA6	HIF1A	HIPK2	HMOX1	HMOX2	HSP90B1	ITPR1	ITPR2	KCNMA1	LMNA	LONP1	MDM2	MDM4	MT3	MTOR	NARFL	NDRG1	NF1	NKX3-1	NOS1	NPEPPS	PDIA2	PLK3	PLOD1	PLOD2	PMAIP1	PML	PTGIS	PTGS2	RYR1	RYR2	SFRP1	SIRT1	SLC11A2	SMAD3	SMAD4	TGFB2	TGFB3	TH	TP53	TWIST1	UBQLN1	USF1	VEGFA
ameboidal_cell_migration(GO-0001667)	http://amigo.geneontology.org/cgi-bin/amigo/term_details?term=GO:0001667	CENPV	ERBB4	FAT2	GDNF	HTR2B	NANOS1	NRTN	PHACTR4	PITX2	PKN1	PKN2	PKN3	SHH	SOX8	TBX1
long-chain_fatty_acid_metabolic_process(GO-0001676)	http://amigo.geneontology.org/cgi-bin/amigo/term_details?term=GO:0001676	ABCD2	ACOT1	ACOT2	ACOT4	ACOX1	ACSBG1	CYP2J2	CYP4A11	CYP4F12	CYP4F2	ELOVL1	ELOVL2	ELOVL3	ELOVL4	ELOVL5	ELOVL6	ELOVL7	HPGD	MGLL	PTGS1	PTGS2	SLC27A5	SLC27A6	TECR
in_utero_embryonic_development(GO-0001701)	http://amigo.geneontology.org/cgi-bin/amigo/term_details?term=GO:0001701	ADAM10	ARNT2	ASCL2	BMP2	CHD7	EGFL8	EOMES	FGFR2	FOXD3	FOXF1	HAND1	HAND2	HINFP	HOPX	HORMAD1	LIG4	MBNL1	MYH6	NASP	PDGFB	PKD1	PKD2	PLK4	POU5F1	PTPRR	RARRES2	SOX8	SRF	STIL	TET1	TFEB	TGFB3	TGFBR1	WNT7B	ZP3
regulation_of_transforming_growth_factor_beta_receptor_signaling_pathway(GO-0017015)	http://amigo.geneontology.org/cgi-bin/amigo/term_details?term=GO:0017015	ADAM17	ADAMTSL2	ASPN	BAMBI	BCL9	BCL9L	CDKN1C	CDKN2B	CIDEA	CITED1	CITED2	DAND5	EID2	ENG	FBN1	FBN2	GIPC1	HIPK2	IL17F	ING2	LEMD3	LTBP1	LTBP4	MECOM	MEN1	NKX2-1	PDPK1	PEG10	PIN1	PPM1A	PRDM16	SIRT1	SKI	SKIL	SKOR2	SMAD2	SMAD3	SMAD4	SMAD6	SMAD7	SMURF1	SNX6	SOX11	STK11	TGFB1	TGFB1I1	THBS1	TRIM33	ZNF703
protein_import(GO-0017038)	http://amigo.geneontology.org/cgi-bin/amigo/term_details?term=GO:0017038	AIP	AKR1C3	AKT1	BCL3	BCL6	CBLB	CEP57	DAG1	EGF	F2R	FYB	GCKR	GPIHBP1	HES1	HSP90AA1	HSPA4	IFNG	IMMP2L	IPO13	IPO5	JAK2	JAK3	JUN	KPNA1	KPNA2	KPNA3	KPNA4	KPNA5	KPNA6	KPNB1	MCM3AP	MFN2	MIPEP	MT3	NCKIPSD	NOP58	NUP205	OPRD1	OR1D2	PDE2A	PDIA3	PEX1	PEX10	PEX12	PEX13	PEX14	PEX16	PEX19	PEX26	PEX3	PEX5	PEX6	PEX7	PPP1R10	PRICKLE1	PTTG1IP	RANBP2	RBM22	RERE	RPAIN	SAMM50	SEC61B	STAT3	TAMM41	TGFB1	TGFB2	TIMM10	TIMM13	TIMM17A	TIMM17B	TIMM22	TIMM23	TIMM44	TIMM8B	TIMM9	TNF	TNPO1	TNPO3	TOMM20	TOMM22	TOMM34	TOMM40	TOMM7	TOMM70A	TRNT1	TRPS1	TSC2	TSPO	ZFYVE9
formation_of_primary_germ_layer(GO-0001704)	http://amigo.geneontology.org/cgi-bin/amigo/term_details?term=GO:0001704	BMP4	BMPR2	EOMES	EYA2	HMGA2	HOXA11	KIF16B	KLF4	LHX1	NANOG	PAX2	POU5F1	SCXB	SMAD2	SNAI1	SOX17	SOX2	SOX7	TBX20	TRIM15
cell_fate_determination(GO-0001709)	http://amigo.geneontology.org/cgi-bin/amigo/term_details?term=GO:0001709	CYP26B1	GATA3	IFRD1	ISL1	KLF4	MEF2C	MESP1	NOTCH2	NOTCH4	NTF4	PAX2	POU5F1	POU6F2	SOX17	TRIM15
drug_metabolic_process(GO-0017144)	http://amigo.geneontology.org/cgi-bin/amigo/term_details?term=GO:0017144	AKR1B1	AKR1B10	AKR1C1	AKR1C2	AKR1C3	AKR1C4	AKR7A2	BCHE	CAD	CBR1	CBR4	CYP1A1	CYP1A2	CYP2A6	CYP2B6	CYP2C19	CYP2C8	CYP2C9	CYP2D6	CYP2E1	CYP3A4	CYP3A5	CYP4F12	CYP4F2	DPEP1	FMO2	NR1I2	UGT1A7	UGT1A8	UGT1A9	VKORC1
negative_regulation_of_translation(GO-0017148)	http://amigo.geneontology.org/cgi-bin/amigo/term_details?term=GO:0017148	CALR	CAPRIN1	CIRBP	EIF2AK3	EIF2B3	EIF2B4	EIF2B5	EIF2C1	EIF2C2	EIF2C3	EIF2C4	EIF4A3	FMR1	GNB2L1	GRB7	IGF2BP1	IGF2BP2	IGF2BP3	IGFBP5	NANOS1	NDUFA13	PAIP2	PAIP2B	PATL2	PML	PRG3	RBM4	RNF139	SAMD4A	TNRC6A	TSC1	WT1
regulation_of_exocytosis(GO-0017157)	http://amigo.geneontology.org/cgi-bin/amigo/term_details?term=GO:0017157	CACNA1H	CCR2	DOC2A	DOC2B	EXPH5	F2RL1	FES	FGR	GAB2	GLRA1	IL1RAPL1	LYN	PLCB1	RAB26	RAB27A	RAB27B	RAB2B	RAB5A	RAB9A	RALA	RALB	REST	RSG1	SCAMP5	SEPT5	SERPINA10	SNCA	STXBP1	STXBP2	STXBP3	STXBP5	SYK	SYT1	SYTL4	UNC13D	ZP2	ZP3	ZP4
morphogenesis_of_a_branching_structure(GO-0001763)	http://amigo.geneontology.org/cgi-bin/amigo/term_details?term=GO:0001763	BMP2	BMP4	CITED1	COL13A1	CTSH	DRD2	ENG	EPHA2	EPHA7	FGF1	FGF10	FGF2	FGFR2	FOXD1	FOXF1	GDF2	GDNF	GLI2	HOXA11	MET	MYC	NKX2-1	NKX3-1	NOTCH4	PAK1	PAX2	PAX8	PKD1	PKD2	RASIP1	SALL1	SEMA3E	SFRP2	SHH	SIX1	SLIT2	SOX8	SOX9	TCF21	TDGF1	TGFBR2	WT1
neuron_migration(GO-0001764)	http://amigo.geneontology.org/cgi-bin/amigo/term_details?term=GO:0001764	CCK	CDK5	CDK5R1	CDKL5	DCDC2	DCX	DISC1	DYX1C1	FGFR1	KIAA0319	LHX1	MARK1	MARK2	MDGA1	NDNF	NTRK2	PAFAH1B1	PEX13	RELN	SPOCK1	TUBB2B
cell_activation(GO-0001775)	http://amigo.geneontology.org/cgi-bin/amigo/term_details?term=GO:0001775	A2M	ABCC4	ACTN1	ACTN2	ACTN4	ADA	ADAM10	ADAM17	ADAM9	ADRA2A	ADRA2B	ADRA2C	AKT1	ALB	ALDOA	ANXA1	ANXA3	APBB1IP	APOA1	APP	ARRB1	ARRB2	ATM	ATP7A	AZU1	BCAR1	BCL2	BGR	BLOC1S3	BMPER	BRPF3	BTK	CADM1	CALM3	CALU	CAMK4	CAP1	CCL19	CCL21	CCL3	CCL5	CCR7	CD1C	CD1D	CD2	CD24	CD276	CD28	CD36	CD3D	CD4	CD40LG	CD63	CD7	CD79A	CD9	CEBPG	CFD	CFL1	CHD7	CHRNA4	CHRNB2	CLCF1	CLEC7A	CLU	COL1A1	COL1A2	CRK	CRTAM	CSK	CX3CL1	CXCR2	DAGLA	DAGLB	DDOST	DGKA	DGKB	DGKD	DGKE	DGKG	DGKH	DGKI	DGKK	DGKQ	DGKZ	DHRS2	DPP4	EDN1	EDN2	EGF	ELF4	EOMES	EXOSC3	EXOSC6	F13A1	F2	F2R	F2RL1	F2RL2	F2RL3	F5	F8	FCER1G	FERMT3	FGA	FGB	FGG	FIGF	FLNA	FN1	FOXP3	FYN	GAS6	GATA1	GLI3	GNA11	GNA12	GNA13	GNA14	GNA15	GNAI1	GNAI2	GNAI3	GNAQ	GNB1	GNG2	GP1BA	GP1BB	GP5	GP6	GP9	GPR183	GRB2	HABP4	HDAC4	HDAC5	HDAC9	HELLS	HGF	HHEX	HMGB1	HRG	HSPA5	HSPD1	HYAL2	ICAM1	IGF1	IL12B	IL17A	IL17RA	IL2	IL4	IL6	IL8	INS	ITGA2B	ITGAL	ITGB3	ITK	ITPR1	ITPR2	ITPR3	JAG2	JAK3	KLRF2	KLRK1	KNG1	KRT2	LAMP2	LAT	LAT2	LAX1	LBP	LCK	LCP1	LCP2	LEF1	LEFTY2	LIG4	LILRB1	LRRC8A	LYL1	LYN	MAPK1	MAPK14	MAPK3	MEF2C	MGLL	MICA	MICB	MILR1	MLL5	MMRN1	MPL	MSH2	MSH6	NCK1	NFAM1	NHEJ1	NLRC3	P2RX4	P2RY1	P2RY12	PDGFA	PDGFB	PDGFRA	PDPK1	PECAM1	PF4	PFN1	PIK3CA	PIK3CB	PIK3CD	PIK3CG	PIK3R1	PIK3R2	PIK3R3	PIK3R5	PIK3R6	PLA2G4A	PLCB1	PLCG2	PLEK	PLG	POTEKP	PPBP	PPIA	PPP3CA	PPP3CB	PREX1	PRG3	PRKCA	PRKCB	PRKCD	PRKCE	PRKCG	PRKCH	PRKCQ	PRKCZ	PROS1	PSAP	PTGER4	PTK2	PTK2B	PTPN1	PTPN22	PTPRC	RAC1	RAC2	RAF1	RAG1	RAG2	RAP1A	RAP1B	RAPGEF3	RAPGEF4	RASGRP1	RASGRP2	RHOA	RHOB	RHOG	SBNO2	SCG3	SELP	SERPINA1	SERPINE1	SERPINF2	SERPING1	SH2D1B	SHC1	SHH	SLA2	SLC11A1	SOD1	SOS1	SOX4	SPACA3	SPARC	SRC	SRGN	STX4	STXBP1	STXBP2	STXBP3	SYK	TBXA2R	TCF3	TF	TGFB1	TGFB2	TGFB3	TGFBR2	THBS1	THEMIS	THPO	TIMP1	TLN1	TLR4	TMSB4X	TNFRSF4	TNFSF18	TNFSF4	TPD52	TREML1	TREML2	TRPC3	TRPC6	TRPC7	TTN	TUBA4A	TYRO3	UBD	VAMP7	VAV1	VAV2	VAV3	VCL	VEGFA	VEGFB	VEGFC	VWF	WBP2NL	WDR1	WEE2	XCL1	YWHAZ	ZAP70
regulation_of_DNA_recombination(GO-0000018)	http://amigo.geneontology.org/cgi-bin/amigo/term_details?term=GO:0000018	BLM	CHEK1	CLCF1	IL4	IL7R	KPNA1	KPNA2	MRE11A	MSH2	MSH3	MSH6	PARPBP	PAXIP1	PPP4C	PPP4R2	PRDM9	RAD50	RPA2	RTEL1	SMARCAD1	TERF2IP	TGFB1	TNFSF13
peptidyl-serine_phosphorylation(GO-0018105)	http://amigo.geneontology.org/cgi-bin/amigo/term_details?term=GO:0018105	ADRBK1	AKT1	ATM	ATR	CDK5	CDK5R1	CLSPN	GSK3B	HIPK2	HIPK3	HMGA2	IFNG	LIF	LMTK2	LRRK2	MAP3K10	MAP3K12	MAP4K1	MAPK1	MAPK12	MAPK13	MAPK14	MAPK8	MAPKAPK2	MAPKAPK3	MKNK1	MORC3	MTOR	NEK6	NLK	PAK2	PDGFB	PINK1	PKD1	PLK1	PRKAA1	PRKAA2	PRKACA	PRKCZ	PRKD1	PRKD2	PRKDC	PRKX	RPS6KA4	RPS6KA5	SMG1	STK4	TAF1	TDGF1	TGFBR1	TGFBR2	TNKS	UHMK1
peptidyl-threonine_phosphorylation(GO-0018107)	http://amigo.geneontology.org/cgi-bin/amigo/term_details?term=GO:0018107	ACVR1B	CAD	CDK5R1	CHEK1	GSG2	HIPK2	HIPK3	LMTK2	MAP3K10	MAP3K12	MAPK8	MYLK2	NLK	PDPK1	PKN1	PRKCA	PRKCB	PRKCD	TAF1	TGFBR1	TGFBR2	TNKS
peptidyl-tyrosine_phosphorylation(GO-0018108)	http://amigo.geneontology.org/cgi-bin/amigo/term_details?term=GO:0018108	ABI1	ABI2	ABI3	ABL1	ABL2	CSF1R	DDR1	DDR2	DYRK1A	EFEMP1	EPHA1	EPHA4	EPHB2	ERBB4	F2R	FER	FES	FGFR1	FGFR2	FGFR3	FGFR4	FGR	FLT1	FLT3	FLT4	GHR	HCK	INSR	JAK2	JAK3	KDR	KIT	LYN	PDGFB	PDGFRA	PDGFRB	PTK2	PTK2B	PTK6	PTPN6	RELN	TEK
cytokine_production(GO-0001816)	http://amigo.geneontology.org/cgi-bin/amigo/term_details?term=GO:0001816	ABCA1	AIM2	CAMK4	CCL19	CCR7	CD28	CD34	CHI3L1	CMA1	F2RL1	G6PD	HIF1A	HSPD1	IL12B	IL17F	IL18	IL4	ITK	KLRF2	LILRB1	NLRC4	NOD1	NOD2	PCSK5	PIK3CD	PIK3CG	PLA2G1B	PLA2R1	PNP	PTGS2	S100A13	SLC11A1	TBK1	TMEM173	TNFSF4	TRIM27	TRIM56	TXK	XCL1
regulation_of_cytokine_production(GO-0001817)	http://amigo.geneontology.org/cgi-bin/amigo/term_details?term=GO:0001817	ADAM17	ADAM8	ADIPOQ	ADRA2A	AFAP1L2	AGPAT1	AGPAT2	AGT	APOA1	APOA2	APOD	ARNT	ARRB1	ATG12	ATG5	ATP6AP2	AZU1	BCL10	BCL3	BPI	BTK	BTN2A2	C3	C5	CADM1	CALCA	CARD11	CARD8	CCL19	CCL3	CCR2	CCR7	CD14	CD24	CD276	CD28	CD34	CD40LG	CD74	CEBPG	CHIA	CHRNA7	CIDEA	CLEC6A	CLEC9A	CMKLR1	CRTAM	CSF1R	CSF2	CYLD	DDX58	EBI3	ELANE	EREG	F2R	F2RL1	FADD	FGR	FLT4	FOXJ1	FOXP3	FURIN	FZD5	GATA3	GATA4	GATA6	GBA	GHRL	GHSR	GLMN	GSTP1	HDAC7	HERC5	HIF1A	HILPDA	HLA-B	HLA-DRB1	HLA-G	HMOX1	HPSE	HSPB1	HSPD1	HTR2B	HYAL2	IFIH1	IFNA2	IFNB1	IFNG	IKBKE	IL10	IL12A	IL12B	IL12RB1	IL12RB2	IL15	IL17A	IL17F	IL17RA	IL18	IL1A	IL1B	IL2	IL21	IL23A	IL23R	IL26	IL27	IL29	IL33	IL4	IL6	IL6R	IL6ST	IL9	INHA	INHBA	INHBB	INS	IRAK3	IRF3	IRF4	IRF7	ISG15	ITCH	JAK2	JAK3	KAT5	KLF4	LBP	LEF1	LILRB1	LTB	LURAP1	LYN	MALT1	MAP2K5	MAP3K7	MAPK13	MAPKAPK2	MAST2	MAVS	MC1R	MIF	MYD88	NCKAP1L	NLRC5	NLRP1	NLRP12	NLRP2	NLRP3	NLRX1	NOD2	NOX1	O3FAR1	OTUD5	P2RX7	PANX1	PCBP2	PF4	PIN1	PLCB1	POLR3A	POLR3B	POLR3C	POLR3D	POLR3F	POLR3G	POMC	PRG3	PRKCQ	PRKCZ	PRKD2	PRNP	PTGER4	PTGS2	PYCARD	PYDC1	RAB7B	RAC1	RARA	RIPK1	RNF125	RNF135	RNF216	RPS27A	RPS6KA4	RPS6KA5	SAA1	SCAMP5	SELS	SEMA7A	SERPINE1	SERPINF2	SFTPD	SIGIRR	SLC11A1	SMAD3	SMAD4	SNAI2	SOD1	SPN	SRGN	SULF1	SULF2	TAX1BP1	TBK1	TGFB1	TGFB2	TGFB3	THBS1	TIGIT	TIRAP	TLR1	TLR2	TLR3	TLR4	TLR5	TLR6	TLR7	TLR8	TLR9	TNF	TNFAIP3	TNFRSF8	TNFSF4	TRAF2	TRAF3	TRAF6	TRIB2	TRIL	TRIM16	TRIM25	TRIM27	TRPM4	TWIST1	TXK	UBA52	UBA7	UBB	UBC	UBE2D3	UBE2L6	WNT5A	XCL1	ZFP36	ZFPM1	ZP3
negative_regulation_of_cytokine_production(GO-0001818)	http://amigo.geneontology.org/cgi-bin/amigo/term_details?term=GO:0001818	ADAM17	ADIPOQ	APOA1	APOD	ARRB1	ATG12	ATG5	BPI	CD24	CD34	CHRNA7	CIDEA	CMKLR1	CYLD	DDX58	F2RL1	FOXP3	FURIN	GATA6	GBA	GHRL	GHSR	GSTP1	HDAC7	HERC5	IFIH1	IFNA2	IFNB1	IFNG	IKBKE	IL10	IL12A	IL12B	IL23A	IL23R	IL29	IL6R	IRAK3	IRF3	ISG15	ITCH	JAK3	KAT5	KLF4	LBP	LEF1	LILRB1	MAP2K5	MAVS	MC1R	NCKAP1L	NLRC5	NLRP12	NLRX1	OTUD5	PCBP2	PIN1	POMC	PRNP	RAC1	RARA	RNF125	RNF135	RPS27A	RPS6KA4	RPS6KA5	SELS	SLC11A1	TAX1BP1	TBK1	TGFB1	TGFB2	TGFB3	THBS1	TIGIT	TLR4	TLR9	TNF	TNFAIP3	TNFSF4	TRAF3	TRIM25	TRIM27	UBA52	UBA7	UBB	UBC	UBE2D3	UBE2L6	XCL1
positive_regulation_of_cytokine_production(GO-0001819)	http://amigo.geneontology.org/cgi-bin/amigo/term_details?term=GO:0001819	ADAM17	ADAM8	ADIPOQ	ADRA2A	AFAP1L2	AGPAT1	AGPAT2	AGT	ARNT	ATP6AP2	C3	C5	CALCA	CARD11	CARD8	CCL19	CCL3	CCR2	CCR7	CD14	CD34	CD40LG	CD74	CHIA	CSF1R	CSF2	DDX58	EREG	FADD	FLT4	FZD5	GATA3	GATA4	HIF1A	HILPDA	HLA-G	HPSE	HSPB1	HSPD1	HTR2B	IFIH1	IFNG	IL12A	IL12B	IL12RB1	IL12RB2	IL15	IL17A	IL17RA	IL18	IL1A	IL1B	IL2	IL21	IL23A	IL23R	IL29	IL33	IL4	IL6	IL6R	IL6ST	IRF7	JAK2	LBP	LURAP1	MALT1	MAP3K7	MAPK13	MAVS	MYD88	NLRP1	NLRP2	NLRP3	NOD2	NOX1	P2RX7	PANX1	PF4	PLCB1	POLR3A	POLR3B	POLR3C	POLR3D	POLR3F	POLR3G	PRKCQ	PRKCZ	PRKD2	PTGS2	PYCARD	PYDC1	RAB7B	RARA	RIPK1	RNF135	SEMA7A	SERPINE1	SERPINF2	SLC11A1	SOD1	SULF1	SULF2	TBK1	TGFB1	THBS1	TIGIT	TIRAP	TLR2	TLR3	TLR4	TLR5	TLR7	TLR9	TNF	TNFSF4	TRAF2	TRAF6	TRIM16	TWIST1	TXK	WNT5A	XCL1	ZP3
peptidyl-lysine_modification(GO-0018205)	http://amigo.geneontology.org/cgi-bin/amigo/term_details?term=GO:0018205	ACTL6A	APBB1	ARRB1	ATP7A	BAG6	BLOC1S1	BRCA2	BRD1	BRD8	BRPF1	BRPF3	CCDC101	CREBBP	CSRP2BP	CTH	DHPS	DMAP1	DOHH	DR1	EHMT1	EHMT2	EIF5A	EIF5A2	ELP4	EP300	EP400	EPC1	GTF3C4	HAT1	HCFC1	HDAC4	HDAC6	HDAC9	ING3	ING4	ING5	IVL	JMJD6	KANSL2	KANSL3	KAT2A	KAT2B	KAT5	KAT6A	KAT6B	KAT7	KAT8	KIAA1267	LDB1	LEF1	MAP3K7	MBIP	MCRS1	MEAF6	MLL	MORF4L1	MSL1	MSL2	MSL3	NAA60	NCOA3	OGT	PHF15	PHF16	PHF17	PHF20	POLE3	POLE4	RUVBL1	RUVBL2	SAP130	SETD3	SETD6	SETD7	SETD8	SIRT1	SIRT3	SIRT5	SMYD2	SPI1	SRCAP	SUPT3H	SUPT7L	TADA1	TADA2A	TADA3	TAF1	TAF10	TAF12	TAF1L	TAF5	TAF5L	TAF6L	TAF9	TRIM16	TRRAP	USP22	WDR5	YEATS2	YEATS4
kidney_development(GO-0001822)	http://amigo.geneontology.org/cgi-bin/amigo/term_details?term=GO:0001822	ACE	ACTA2	ADIPOQ	AGT	AGTR1	AHI1	ANGPT1	ANGPT2	ARL3	BAG6	BASP1	BMP4	BMP7	C1GALT1	CD34	CEP290	CITED1	COL4A3	COL4A4	CTSH	EGR1	ENPEP	FGF1	FGF10	FGF8	FOXD1	GATA3	GDNF	GLI2	HAS2	HNF1A	HNF1B	HYAL2	IQGAP1	LHX1	LRRK2	MAGI2	MEF2C	MME	MPV17	MTSS1	MYO1E	NF1	NPHS1	OSR1	OSR2	PAX2	PAX8	PCSK5	PCSK9	PDGFB	PDGFRA	PDGFRB	PECAM1	PKD1	PKD2	PKHD1	PLCE1	PODXL	POU3F3	PRKX	PROX1	PTPRO	REN	RET	ROBO2	SALL1	SHH	SIX1	SIX2	SMO	SOX4	SOX8	SOX9	STAT1	STRA6	SULF1	SULF2	TCF21	TEK	TFAP2A	TFAP2B	TGFBR1	VANGL2	WFS1	WNT11	WNT4	WNT7B	WT1	ZBTB16
mesonephros_development(GO-0001823)	http://amigo.geneontology.org/cgi-bin/amigo/term_details?term=GO:0001823	BMP4	BMP7	FGF1	FGF10	FGF8	GATA3	OSR1	OSR2	PAX2	PAX8	PKD1	PKD2	SIX1	WNT11	WT1	ZBTB16
protein_N-linked_glycosylation_via_asparagine(GO-0018279)	http://amigo.geneontology.org/cgi-bin/amigo/term_details?term=GO:0018279	ALG1	ALG10	ALG10B	ALG11	ALG12	ALG13	ALG14	ALG2	ALG3	ALG5	ALG6	ALG8	ALG9	B4GALT1	B4GALT2	B4GALT3	B4GALT4	B4GALT5	B4GALT6	CALR	CANX	DAD1	DDOST	DOLK	DOLPP1	DPAGT1	DPM1	DPM2	DPM3	EDEM1	EDEM2	EDEM3	FUT8	GANAB	GFPT1	GFPT2	GMPPA	GMPPB	GNPNAT1	LMAN1	MAN1A1	MAN1A2	MAN1B1	MAN1C1	MAN2A1	MAN2A2	MANEA	MCFD2	MGAT1	MGAT2	MGAT3	MGAT4A	MGAT4B	MGAT4C	MGAT5	MLEC	MOGS	MPI	PDIA3	PGM3	PMM1	PMM2	PREB	PRKCSH	RFT1	RPN1	RPN2	SAR1B	SEC13	SEC23A	SEC24A	SEC24B	SEC24C	SEC24D	SEC31A	ST3GAL4	ST6GAL1	ST8SIA2	ST8SIA3	ST8SIA6	STT3A	STT3B	TUSC3	UAP1	UGGT1	UGGT2
epithelial_to_mesenchymal_transition(GO-0001837)	http://amigo.geneontology.org/cgi-bin/amigo/term_details?term=GO:0001837	AMELX	BMP2	BMP7	CTNNB1	EFNA1	EOMES	GSK3B	HEY1	HEYL	HGF	HIF1A	HMGA2	HNRNPAB	LEF1	LRP6	NOG	S100A4	SNAI1	SNAI2	SOX9	TGFB2	TGFBR1	TGFBR3	TRIM28	WNT4	WNT5A	WNT8A
internal_peptidyl-lysine_acetylation(GO-0018393)	http://amigo.geneontology.org/cgi-bin/amigo/term_details?term=GO:0018393	ACTL6A	APBB1	ARRB1	BAG6	BRCA2	BRD1	BRD8	BRPF1	BRPF3	CCDC101	CREBBP	CSRP2BP	DMAP1	DR1	ELP4	EP300	EP400	EPC1	GTF3C4	HAT1	HCFC1	ING3	ING4	ING5	KANSL2	KANSL3	KAT2A	KAT2B	KAT5	KAT6A	KAT6B	KAT7	KAT8	KIAA1267	LDB1	LEF1	MAP3K7	MBIP	MCRS1	MEAF6	MLL	MORF4L1	MSL1	MSL2	MSL3	NAA60	NCOA3	OGT	PHF15	PHF16	PHF17	PHF20	POLE3	POLE4	RUVBL1	RUVBL2	SAP130	SPI1	SRCAP	SUPT3H	SUPT7L	TADA1	TADA2A	TADA3	TAF1	TAF10	TAF12	TAF1L	TAF5	TAF5L	TAF6L	TAF9	TRIM16	TRRAP	USP22	WDR5	YEATS2	YEATS4
peptidyl-lysine_acetylation(GO-0018394)	http://amigo.geneontology.org/cgi-bin/amigo/term_details?term=GO:0018394	ACTL6A	APBB1	ARRB1	BAG6	BLOC1S1	BRCA2	BRD1	BRD8	BRPF1	BRPF3	CCDC101	CREBBP	CSRP2BP	DMAP1	DR1	ELP4	EP300	EP400	EPC1	GTF3C4	HAT1	HCFC1	ING3	ING4	ING5	KANSL2	KANSL3	KAT2A	KAT2B	KAT5	KAT6A	KAT6B	KAT7	KAT8	KIAA1267	LDB1	LEF1	MAP3K7	MBIP	MCRS1	MEAF6	MLL	MORF4L1	MSL1	MSL2	MSL3	NAA60	NCOA3	OGT	PHF15	PHF16	PHF17	PHF20	POLE3	POLE4	RUVBL1	RUVBL2	SAP130	SIRT1	SPI1	SRCAP	SUPT3H	SUPT7L	TADA1	TADA2A	TADA3	TAF1	TAF10	TAF12	TAF1L	TAF5	TAF5L	TAF6L	TAF9	TRIM16	TRRAP	USP22	WDR5	YEATS2	YEATS4
nuclear-transcribed_mRNA_catabolic_process__nonsense-mediated_decay(GO-0000184)	http://amigo.geneontology.org/cgi-bin/amigo/term_details?term=GO:0000184	CASC3	CTIF	DCP2	EIF3E	EIF4A3	EIF4G1	ETF1	EXOSC10	FAU	GSPT1	GSPT2	MAGOH	NCBP1	NCBP2	PABPC1	PARN	PNRC2	PPP2CA	PPP2R1A	PPP2R2A	RBM8A	RNPS1	RPL10	RPL10A	RPL11	RPL12	RPL13	RPL13A	RPL14	RPL15	RPL17	RPL18	RPL18A	RPL19	RPL21	RPL22	RPL23	RPL23A	RPL24	RPL26	RPL26L1	RPL27	RPL27A	RPL28	RPL29	RPL3	RPL30	RPL31	RPL32	RPL34	RPL35	RPL35A	RPL36	RPL36A	RPL37	RPL37A	RPL38	RPL39	RPL3L	RPL4	RPL41	RPL5	RPL6	RPL7	RPL7A	RPL8	RPL9P7	RPLP0	RPLP1	RPLP2	RPS10	RPS11	RPS12	RPS13	RPS14	RPS15	RPS15A	RPS16	RPS17	RPS18	RPS19	RPS2	RPS20	RPS21	RPS23	RPS24	RPS25	RPS26	RPS27	RPS27A	RPS28	RPS29	RPS3	RPS3A	RPS4X	RPS4Y1	RPS5	RPS6	RPS7	RPS8	RPS9	RPSA	SMG1	SMG5	SMG6	SMG7	SMG8	SMG9	UBA52	UPF1	UPF2	UPF3A	UPF3B	WIBG
neural_tube_formation(GO-0001841)	http://amigo.geneontology.org/cgi-bin/amigo/term_details?term=GO:0001841	BBS4	BCL10	CELSR1	DEAF1	DLC1	DVL2	FUZ	IFT122	KDM2B	LMO4	PAX2	PHACTR4	PLXNB2	PRICKLE1	SCRIB	SEMA4C	SKI	SOX11	SOX4	STIL	TSC2	VANGL2
neural_tube_closure(GO-0001843)	http://amigo.geneontology.org/cgi-bin/amigo/term_details?term=GO:0001843	BBS4	BCL10	CELSR1	DEAF1	DLC1	DVL2	FUZ	IFT122	KDM2B	LMO4	PAX2	PHACTR4	PLXNB2	PRICKLE1	SCRIB	SEMA4C	SKI	STIL	TSC2	VANGL2
activation_of_MAPKK_activity(GO-0000186)	http://amigo.geneontology.org/cgi-bin/amigo/term_details?term=GO:0000186	ADAM9	BMP4	BRAF	CARTPT	CDK1	CRK	F2R	FRS2	HRAS	KIDINS220	KRAS	LRRK2	MAP2K1	MAP2K2	MAP3K10	MAP3K11	MAP3K13	MAP3K3	MAP3K4	MAP3K5	MAP3K6	MAP3K7	MAP3K9	MAPK1	MAPK3	MLTK	NGF	NRAS	NTRK1	RAF1	RAP1A	RAPGEF1	TAOK2	TGFBR1	TNIK	YWHAB
activation_of_MAPK_activity(GO-0000187)	http://amigo.geneontology.org/cgi-bin/amigo/term_details?term=GO:0000187	ADAM8	ADORA2B	ADRA2A	ADRA2B	ADRA2C	ALK	C5	C5AR1	CCL19	CD81	CDK1	CHRNA7	CXCR4	DAB2IP	DAXX	DBNL	DRD4	EPGN	FGF10	FGF2	FPR1	GHR	GHRL	GNG3	GRM4	IKBKG	IL1B	INSR	IRAK1	IRAK2	KIT	LRRK2	MADD	MAP2K1	MAP2K2	MAP2K3	MAP2K5	MAP2K6	MAP2K7	MAP3K10	MAP3K11	MAP3K2	MAP3K5	MAP3K6	MAP3K7	MAP3K9	MAP4K1	MAP4K2	MAP4K5	MAPK1	MAPK10	MAPK11	MAPK14	MAPK3	MAPKAPK2	MAPKAPK3	MAPKAPK5	MDFIC	MLK4	MLTK	MUL1	NOD1	NOD2	PAK3	PIK3CB	PKN1	PLA2G1B	PLCE1	PROK2	PTPLAD1	RIPK1	RIPK2	RPS27A	S1PR2	SHC1	SOD1	TAB1	TAB2	TAB3	TDGF1	TGFA	THBS1	TLR4	TNF	TRAF6	UBA52	UBB	UBC	WNT5A
placenta_development(GO-0001890)	http://amigo.geneontology.org/cgi-bin/amigo/term_details?term=GO:0001890	ASCL2	CITED1	CYP27B1	EOMES	FGFR2	GHRL	GHSR	ITGB8	LEP	PDGFB	PKD1	PKD2	PLAC1	PLK4	PPARD	PPARG	PTK2	SPP1	STOX2	TFEB	VDR	WNT7B
tissue_homeostasis(GO-0001894)	http://amigo.geneontology.org/cgi-bin/amigo/term_details?term=GO:0001894	ARMS2	BARD1	BBS1	BBS10	BBS4	CD34	CTSH	CXADR	F2R	GPR55	IL7	NAPSA	PTK2B	RBP4	SCXB	SFTPD	SOD1	SOX9	SRC	TLR4	TLR9	TPP1	WHRN	ZNF675
phenol-containing_compound_metabolic_process(GO-0018958)	http://amigo.geneontology.org/cgi-bin/amigo/term_details?term=GO:0018958	ATP7A	DBH	DDC	DIO1	DIO2	DIO3	FOXE1	GATA3	GCH1	HAND2	IYD	LRTOMT	PNMT	SLC5A5	SNCA	SNCAIP	SULT1A2	SULT1B1	TGFB2	TH	TPO
regulation_of_cellular_response_to_insulin_stimulus(GO-1900076)	http://amigo.geneontology.org/cgi-bin/amigo/term_details?term=GO:1900076	ENPP1	GPLD1	GRB10	GSK3A	IGF2	IL1B	INPP5K	INS	IRS1	OGT	PID1	PRKCB	PRKCD	PRKCQ	PRKCZ	PTPRE	RPS6KB1	SIK2	SIRT1	SOCS1	TSC2
virus-host_interaction(GO-0019048)	http://amigo.geneontology.org/cgi-bin/amigo/term_details?term=GO:0019048	ALYREF	CD209	CD4	CLEC4M	CPSF4	DAG1	DDX39B	DERL1	DYNLT1	EIF2AK2	HYAL2	IFIT1	INSR	KPNA1	KPNB1	PABPN1	RAN	RRAGA	RXRA	SLC25A6	SMAD3	TAP1	TAP2	TGFB1	THOC1	THOC2	THOC3	THOC5	THOC6	THOC7	VAPB	XPO1
viral_infectious_cycle(GO-0019058)	http://amigo.geneontology.org/cgi-bin/amigo/term_details?term=GO:0019058	ACE2	BANF1	CCL2	CCR5	CD209	CD4	CD81	CLEC4M	CPSF4	CTBP1	CTBP2	CXCR4	CXCR6	DEK	EIF2AK2	FAU	FURIN	HBXIP	HMGA1	HTATSF1	HYAL2	ICAM1	ITCH	ITGAV	KPNA1	KPNB1	LIG4	LRSAM1	NMT2	OPRK1	PABPN1	PCSK5	PPIA	PSIP1	PVRL2	RAN	RPL10	RPL10A	RPL11	RPL12	RPL13	RPL13A	RPL14	RPL15	RPL17	RPL18	RPL18A	RPL19	RPL21	RPL22	RPL23	RPL23A	RPL24	RPL26	RPL26L1	RPL27	RPL27A	RPL28	RPL29	RPL3	RPL30	RPL31	RPL32	RPL34	RPL35	RPL35A	RPL36	RPL36A	RPL37	RPL37A	RPL38	RPL39	RPL3L	RPL4	RPL41	RPL5	RPL6	RPL7	RPL7A	RPL8	RPL9P7	RPLP0	RPLP1	RPLP2	RPS10	RPS11	RPS12	RPS13	RPS14	RPS15	RPS15A	RPS16	RPS17	RPS18	RPS19	RPS2	RPS20	RPS21	RPS23	RPS24	RPS25	RPS26	RPS27	RPS27A	RPS28	RPS29	RPS3	RPS3A	RPS4X	RPS4Y1	RPS5	RPS6	RPS7	RPS8	RPS9	RPSA	SLC25A6	SMARCB1	TGFB1	TSG101	UBA52	UBB	UBC	UBP1	USF1	VPS28	VPS37A	VPS37B	VPS37C	VPS37D	WWP1	WWP2	XPO1	XRCC4	XRCC5	XRCC6	ZNF639
initiation_of_viral_infection(GO-0019059)	http://amigo.geneontology.org/cgi-bin/amigo/term_details?term=GO:0019059	ACE2	BANF1	CCR5	CD209	CD4	CD81	CLEC4M	CXCR4	HMGA1	HYAL2	ICAM1	ITCH	ITGAV	LIG4	PPIA	PSIP1	PVRL2	WWP1	WWP2	XRCC4	XRCC5	XRCC6	ZNF639
viral_transcription(GO-0019083)	http://amigo.geneontology.org/cgi-bin/amigo/term_details?term=GO:0019083	FAU	RPL10	RPL10A	RPL11	RPL12	RPL13	RPL13A	RPL14	RPL15	RPL17	RPL18	RPL18A	RPL19	RPL21	RPL22	RPL23	RPL23A	RPL24	RPL26	RPL26L1	RPL27	RPL27A	RPL28	RPL29	RPL3	RPL30	RPL31	RPL32	RPL34	RPL35	RPL35A	RPL36	RPL36A	RPL37	RPL37A	RPL38	RPL39	RPL3L	RPL4	RPL41	RPL5	RPL6	RPL7	RPL7A	RPL8	RPL9P7	RPLP0	RPLP1	RPLP2	RPS10	RPS11	RPS12	RPS13	RPS14	RPS15	RPS15A	RPS16	RPS17	RPS18	RPS19	RPS2	RPS20	RPS21	RPS23	RPS24	RPS25	RPS26	RPS27	RPS27A	RPS28	RPS29	RPS3	RPS3A	RPS4X	RPS4Y1	RPS5	RPS6	RPS7	RPS8	RPS9	RPSA	UBA52	USF1
regulation_of_leukocyte_mediated_cytotoxicity(GO-0001910)	http://amigo.geneontology.org/cgi-bin/amigo/term_details?term=GO:0001910	ARRB2	CADM1	CD226	CRTAM	F2RL1	ICAM1	IL12A	IL12B	IL12RB1	IL23A	IL23R	LILRB1	NCR1	NCR3	NOS2	PTPRC	PVR	PVRL2	XCL1
regulation_of_lipid_metabolic_process(GO-0019216)	http://amigo.geneontology.org/cgi-bin/amigo/term_details?term=GO:0019216	AADAC	ABCD2	ABCG1	ABHD5	ACACB	ACADL	ACADVL	ACSL1	ADIPOQ	ADRA2A	AGT	AGTR1	AKR1C3	AKT1	AKT2	ANGPTL3	APOA1	APOA2	APOA4	APOA5	APOC1	APOC2	APOC3	APOD	APOE	BBS4	BMP6	BRCA1	CAB39	CAB39L	CAV1	CCL19	CCL21	CD81	CIDEA	CNEP1R1	CPT1A	CPT1B	CPT2	CREB1	CREBL2	CTDNEP1	CYP7A1	DKK3	EDF1	EPHA8	ERBB4	FBXW7	FGF1	FGF19	FGF2	FGFR3	FGFR4	FGR	FITM2	FLT1	FLT3	GPLD1	HCAR2	HNF4A	IFNG	IL1B	INS	IRS1	IRS2	KIT	LAMTOR1	LDLR	LONP2	MID1IP1	MLXIPL	MTOR	NOD2	NPC2	NR1H2	NR1H3	NR1H4	NR5A1	PDE3B	PDGFA	PDGFB	PDGFRA	PDGFRB	PIK3R1	PNPLA2	PPARA	PPARGC1A	PPP2R5A	PRKAA1	PRKAA2	PRKAB1	PRKAB2	PRKAG1	PRKAG2	PRKAG3	PRKCD	PROX1	PTK2	PTK2B	RB1	RBL1	RBL2	REST	SCARB1	SIK1	SIRT1	SLC25A20	SLC27A1	SNAI1	SNAI2	SOD1	SORBS1	SREBF1	STK11	STRADA	STRADB	STUB1	TEK	TGFB1	THRSP	TNF	TRIB3	TWIST1	TYSND1	UGT1A7	UGT1A9	WNT4	ZP3
regulation_of_fatty_acid_metabolic_process(GO-0019217)	http://amigo.geneontology.org/cgi-bin/amigo/term_details?term=GO:0019217	ABCD2	ACACB	ACADL	ACADVL	ACSL1	ADIPOQ	AKT1	AKT2	APOA4	APOA5	APOC1	APOC2	APOC3	BRCA1	CAB39	CAB39L	CAV1	CPT1A	CPT1B	CPT2	INS	IRS1	IRS2	LONP2	MID1IP1	MLXIPL	NR1H2	NR1H3	PPARA	PPARGC1A	PRKAA1	PRKAA2	PRKAB1	PRKAB2	PRKAG1	PRKAG2	PRKAG3	SIRT1	SLC25A20	STK11	STRADA	STRADB	TRIB3	TWIST1	TYSND1	UGT1A7	UGT1A9
cytokine-mediated_signaling_pathway(GO-0019221)	http://amigo.geneontology.org/cgi-bin/amigo/term_details?term=GO:0019221	AAAS	ADAR	ARIH1	B2M	BBS2	BBS4	C16orf5	CAMK2A	CAMK2B	CAMK2D	CAMK2G	CCL2	CCL5	CCR1	CCR2	CD44	CD74	CIITA	CNTF	CNTFR	COMMD7	CSF1R	CSF2RB	CSNK2B	CX3CL1	CXCL12	CXCR7	DUOX1	DUOX2	EBI3	EDN2	EGR1	EIF4A1	EIF4A2	EIF4A3	EIF4E	EIF4E2	EIF4E3	EIF4G1	EIF4G2	EIF4G3	EREG	FCGR1A	FCGR1B	FLNB	FLT3	GBP1	GBP2	HCK	HERC5	HLA-A	HLA-B	HLA-C	HLA-DMA	HLA-DMB	HLA-DOA	HLA-DOB	HLA-DPA1	HLA-DPB1	HLA-DQA1	HLA-DQA2	HLA-DQB1	HLA-DQB2	HLA-DRA	HLA-DRB1	HLA-DRB3	HLA-DRB4	HLA-DRB5	HLA-E	HLA-F	HLA-G	ICAM1	IFI27	IFI30	IFI35	IFI6	IFIT1	IFIT2	IFIT3	IFITM1	IFITM2	IFITM3	IFNA1	IFNA10	IFNA14	IFNA16	IFNA17	IFNA2	IFNA21	IFNA4	IFNA5	IFNA6	IFNA7	IFNA8	IFNAR1	IFNAR2	IFNB1	IFNG	IFNGR1	IFNGR2	IFNK	IL12RB1	IL12RB2	IL13RA2	IL15RA	IL1A	IL1B	IL1R1	IL1RL1	IL2RB	IL2RG	IL31RA	IL4R	IL5RA	IL6	IL6R	IL6ST	IP6K2	IRAK1	IRAK2	IRAK3	IRF1	IRF2	IRF3	IRF4	IRF5	IRF6	IRF7	IRF8	IRF9	ISG15	ISG20	JAK1	JAK2	JAK3	KIT	KPNA1	KPNA2	KPNA3	KPNA4	KPNA5	KPNA7	KPNB1	LIFR	MAPK3	MKKS	MT2A	MT3	MX1	MX2	NCAM1	NEDD4	NUMBL	NUP107	NUP133	NUP153	NUP155	NUP160	NUP188	NUP205	NUP210	NUP214	NUP35	NUP37	NUP43	NUP50	NUP54	NUP62	NUP85	NUP88	NUP93	NUP98	NUPL1	NUPL2	OAS1	OAS2	OAS3	OASL	PF4	PIAS1	PIN1	PLCB1	PLCG1	PML	POM121	PPM1B	PRKCD	PSMB8	PTAFR	PTK2B	PTPN1	PTPN11	PTPN2	PTPN6	PYCARD	PYDC1	RAE1	RANBP2	RELA	RNASEL	RPS27A	RPS6KA4	RPS6KA5	SEH1L	SOCS1	SOCS3	SOCS5	SP100	STAT1	STAT2	STAT3	SUMO1	TNF	TNFRSF11A	TNFRSF14	TNFRSF18	TNFRSF1A	TNFRSF1B	TNFRSF25	TNFRSF4	TNFSF11	TNFSF18	TPR	TRADD	TRAF2	TRAF3	TXNDC17	TYK2	UBA52	UBA7	UBB	UBC	UBE2E1	UBE2L6	UBE2N	USP18	VCAM1	XAF1	ZNF675
transmission_of_nerve_impulse(GO-0019226)	http://amigo.geneontology.org/cgi-bin/amigo/term_details?term=GO:0019226	ABAT	ABCC8	ABCC9	ACCN1	ACHE	ACTN2	ADCY1	ADCY2	ADCY3	ADCY4	ADCY5	ADCY6	ADCY7	ADCY8	ADCY9	AKAP5	AKAP9	ALDH2	ALDH5A1	ALDH9A1	AMIGO1	AMPH	ANAPC2	AP2A1	AP2A2	AP2B1	AP2M1	AP2S1	APOE	APP	ARHGEF10	ARHGEF15	ARHGEF9	ATXN3	BAIAP3	BRAF	BRSK1	BSN	CACNA1A	CACNA1B	CACNA1E	CACNB3	CACNB4	CACNG2	CACNG3	CACNG4	CACNG8	CALM3	CAMK1	CAMK2A	CAMK2B	CAMK2D	CAMK2G	CAMK4	CAMKK1	CBLN1	CD9	CDC20	CDK5	CHAT	CHRNA1	CHRNA10	CHRNA2	CHRNA3	CHRNA4	CHRNA5	CHRNA6	CHRNA7	CHRNA9	CHRNB1	CHRNB2	CHRNB3	CHRNB4	CHRND	CHRNE	CHRNG	CLN3	CNP	CNTNAP1	COLQ	COMT	CORT	CPLX1	CPNE6	CREB1	CRH	CRHBP	CTNNA2	CXCR4	DICER1	DLG1	DLG3	DLG4	DNAJC5	DOC2A	DOC2B	DRD1	DRD2	DRD4	DTNA	DVL1	EEA1	EIF2B2	EIF2B4	EIF2B5	EPB41L1	EPHB1	EPHB2	EPHB3	FRMPD4	GABARAP	GABBR1	GABBR2	GABRA1	GABRA2	GABRA3	GABRA4	GABRA5	GABRA6	GABRB1	GABRB2	GABRB3	GABRG2	GABRG3	GABRR1	GABRR2	GABRR3	GAD1	GAD2	GALR2	GALR3	GCHFR	GHRL	GIPC1	GJA10	GJC1	GJD2	GLRB	GLS	GLS2	GLUL	GNAI1	GNAI2	GNAI3	GNAL	GNB1	GNB2	GNB3	GNG10	GNG12	GNG2	GNG3	GNG4	GNG5	GNG7	GNG8	GNGT1	GNGT2	GPR176	GRIA1	GRIA2	GRIA3	GRIA4	GRIK1	GRIK2	GRIK3	GRIK4	GRIK5	GRIN1	GRIN2A	GRIN2B	GRIN2C	GRIN2D	GRIN3B	GRIP1	GRIP2	GRM2	GRM3	GRM4	GRM7	HAP1	HCN1	HCN2	HCN3	HCN4	HCRT	HCRTR1	HCRTR2	HES5	HOMER1	HRAS	HRH3	HSPA8	HTR1D	HTR1E	HTR1F	HTR2A	HTR2C	HTR3A	HTR3B	HTR6	HTR7	ITSN1	KCNA1	KCNA10	KCNA2	KCNA3	KCNA4	KCNA5	KCNA6	KCNA7	KCNAB1	KCNAB2	KCNAB3	KCNB1	KCNB2	KCNC1	KCNC2	KCNC3	KCNC4	KCND1	KCND2	KCND3	KCNF1	KCNG1	KCNG2	KCNG3	KCNG4	KCNH2	KCNH3	KCNH4	KCNH5	KCNH6	KCNH7	KCNH8	KCNIP1	KCNJ1	KCNJ10	KCNJ11	KCNJ12	KCNJ14	KCNJ15	KCNJ16	KCNJ2	KCNJ3	KCNJ4	KCNJ5	KCNJ6	KCNJ8	KCNJ9	KCNK1	KCNK10	KCNK13	KCNK16	KCNK17	KCNK18	KCNK2	KCNK3	KCNK4	KCNK6	KCNK7	KCNK9	KCNMA1	KCNMB1	KCNMB2	KCNMB3	KCNMB4	KCNN1	KCNN2	KCNN3	KCNN4	KCNQ1	KCNQ2	KCNQ3	KCNQ4	KCNQ5	KCNS1	KCNS2	KCNS3	KCNV1	KCNV2	KIF1B	KIF5A	KLK8	LPAR3	MAL	MAOA	MAPK1	MAPK8IP2	MBP	MDM2	MEF2C	MINK1	MPZ	MRF	MTMR2	MTNR1B	MUSK	MYCBPAP	MYO6	NCALD	NEFL	NEUROD2	NF1	NFASC	NLGN1	NLGN2	NLGN3	NLGN4X	NOS1	NOVA1	NPBWR1	NPFF	NPTX1	NQO1	NRXN1	NSF	NTSR1	OMP	OPRK1	OTOF	P2RY11	PAFAH1B1	PANX1	PANX2	PCDHB10	PCDHB11	PCDHB13	PCDHB14	PCDHB16	PCDHB2	PCDHB3	PCDHB4	PCDHB5	PCDHB6	PCDHB9	PDE7B	PDLIM5	PDPK1	PI4KA	PICK1	PIP5K1C	PLCB1	PLCB2	PLCB3	PLP1	PMP22	POU3F1	PPARD	PRKACB	PRKCA	PRKCB	PRKCG	PRKCZ	RAB3A	RAF1	RAPSN	RASGRF1	RASGRF2	RIMS1	RIT2	ROBO2	RPS6KA1	RPS6KA2	RPS6KA3	RPS6KA6	RRAS	SCN1B	SCN2A	SCN2B	SCN8A	SEPT5	SHANK1	SHANK3	SKI	SLC17A7	SLC18A2	SLC18A3	SLC1A1	SLC1A2	SLC1A3	SLC1A6	SLC22A2	SLC32A1	SLC38A1	SLC38A2	SLC5A7	SLC6A1	SLC6A11	SLC6A12	SLC6A13	SLC6A2	SLC6A3	SLC6A4	SLC6A5	SLIT1	SNAP25	SNAPIN	SNCA	SOD1	SST	STX1A	STXBP1	SYN1	SYN2	SYNDIG1	SYNJ1	SYPL1	SYT1	SYT2	SYT5	TAAR5	TH	UNC119	UTS2	VAMP1	VAMP2	VIPR1	WNT7A	ZNF24
regulation_of_action_potential_in_neuron(GO-0019228)	http://amigo.geneontology.org/cgi-bin/amigo/term_details?term=GO:0019228	AMIGO1	ARHGEF10	CD9	CHRNA1	CNTNAP1	CXCR4	DICER1	EIF2B2	EIF2B4	EIF2B5	HES5	KCNMB2	KCNMB3	KCNMB4	MAL	MBP	MRF	NF1	NFASC	PLP1	POU3F1	PPARD	SCN2A	SCN8A	SKI	SOD1	ZNF24
hexose_biosynthetic_process(GO-0019319)	http://amigo.geneontology.org/cgi-bin/amigo/term_details?term=GO:0019319	ALDOA	ALDOB	ALDOC	ATF4	CHST15	CRTC2	ENO1	ENO2	ENO3	FBP1	FBP2	G6PC	GAPDH	GAPDHS	GMDS	GMPPA	GMPPB	GOT1	GOT2	GPI	MDH1	MDH2	MPI	PC	PCK1	PCK2	PFKFB1	PGAM1	PGAM2	PGK1	PMM1	PMM2	PRKACA	PRKACB	PRKACG	RBP4	SLC25A1	SLC25A10	SLC25A11	SLC25A12	SLC25A13	SORD	TPI1	TSTA3
negative_regulation_of_protein_phosphorylation(GO-0001933)	http://amigo.geneontology.org/cgi-bin/amigo/term_details?term=GO:0001933	ADIPOQ	CAV1	CNKSR3	DKK1	DNAJC10	ENG	ENPP1	ERRFI1	FAM129A	IBTK	IGFBP3	INPP5K	LRP6	LYN	MEN1	MLXIPL	NF2	NLRP12	PARK2	PID1	PPAP2B	PPEF2	PPM1F	PRKCD	PRKCZ	PRNP	PTEN	PTPN6	SAMSN1	SEMA4D	SFRP1	SFRP2	SLIT2	SMAD3	SMAD6	SMAD7	SOCS1	TGFB1	TWIST1	WWTR1
positive_regulation_of_protein_phosphorylation(GO-0001934)	http://amigo.geneontology.org/cgi-bin/amigo/term_details?term=GO:0001934	ACVR2A	ADAM17	ADIPOQ	AGT	AKT1	AKTIP	ANGPT1	ANGPT4	ARAF	ARL2BP	AVP	AXIN1	AXIN2	BMP10	BMP2	BMP4	BMP6	BMP7	BMPR1A	BMPR2	BRAF	CAB39	CAPRIN2	CARD14	CAV1	CCL5	CCND1	CCND2	CCND3	CD40	CD44	CD74	CD80	CD81	CHI3L1	CLCF1	CLIP3	CNTF	CREBL2	CRLF1	CSF1R	CSF2	CSNK1D	CSPG4	CYR61	DAB2	DOCK7	DUSP19	DVL2	DVL3	EFNA1	EFNA5	EGF	ENG	EPO	ERBB2	ERBB4	F2	FAM129A	FGF10	FGF13	FGF7	FGFR3	FLT3	FLT4	GAS6	GATA1	GDF2	GDF6	GDF7	GH1	GHR	GNB2L1	HCLS1	HES1	HES5	HGF	HRAS	IFNG	IGF1	IGF2	IL11	IL12A	IL12B	IL1B	IL2	IL20	IL23A	IL29	IL3	IL31RA	IL34	IL5	IL6	IL6R	IL6ST	INS	INSR	ITGA5	ITGB3	ITLN1	JAK2	KIT	KRAS	LACRT	LATS1	LIF	LRRK2	LYN	MAD2L2	MADD	MAPK1	MAPK3	MAPK8IP2	MAVS	MIF	MRE11A	MT3	MTOR	MUSK	NBN	NCKAP1L	NKX3-1	NPTN	NRP1	OSM	PAK1	PAK2	PDGFA	PDGFB	PELI2	PIN1	PLK1	PRKAG2	PTK2	PTK2B	RAD50	RAF1	RAP2A	RAP2C	RBPMS	RELN	RPS6KA4	RPS6KA5	SEMA4D	SFRP2	SIRT1	SMAD4	SNCA	SOX9	SPRY2	STK11	STRADA	TBX1	TDGF1	TEK	TGFB1	TGFB3	TGFBR1	THBS4	TNF	TNFRSF1A	TNK2	TP53	TTK	VEGFA	VEGFB	VTN	WNK3	WNT11	WNT3A
regulation_of_endothelial_cell_proliferation(GO-0001936)	http://amigo.geneontology.org/cgi-bin/amigo/term_details?term=GO:0001936	ACVRL1	AGGF1	AIMP1	ANG	ANGPT1	APOE	APOH	ATP5A1	ATPIF1	BMP2	BMP4	BMPR2	CAV1	CAV2	CCL11	CCL24	CCL26	CDH13	ECM1	EGR3	ENG	F3	FGF2	FLT4	GDF2	GHRL	HMGB2	HTR2B	ITGB3	KDR	KRIT1	NF1	NR2F2	NR4A1	NRP1	NRP2	PDGFB	PRKCA	PRKD1	PRKD2	PROX1	PTPRM	SCG2	STAT1	SULF1	TEK	THBS1	THBS4	TNFSF12	VASH1	VASH2	VEGFA	VEGFB	WNT5A
negative_regulation_of_endothelial_cell_proliferation(GO-0001937)	http://amigo.geneontology.org/cgi-bin/amigo/term_details?term=GO:0001937	AIMP1	APOE	APOH	ATP5A1	ATPIF1	CAV1	CAV2	ENG	GDF2	GHRL	KRIT1	NF1	NR2F2	PTPRM	SCG2	STAT1	SULF1	THBS1	VASH1
leukotriene_biosynthetic_process(GO-0019370)	http://amigo.geneontology.org/cgi-bin/amigo/term_details?term=GO:0019370	ABCC1	ALOX5	ALOX5AP	DPEP2	GGT1	GGT2	GGT3P	GGT5	GGT6	GGT7	GGTA1P	GGTLC1	GGTLC2	GGTLC3	LTA4H	LTC4S	MAPKAPK2	MGST2	PLA2G1B	PRG3
positive_regulation_of_endothelial_cell_proliferation(GO-0001938)	http://amigo.geneontology.org/cgi-bin/amigo/term_details?term=GO:0001938	AGGF1	ANG	BMP2	BMP4	BMPR2	CCL11	CCL24	CCL26	CDH13	ECM1	EGR3	F3	FGF2	FLT4	GDF2	HMGB2	HTR2B	ITGB3	KDR	NR4A1	NRP1	NRP2	PDGFB	PRKCA	PRKD1	PRKD2	PROX1	SCG2	TEK	THBS4	TNFSF12	VASH2	VEGFA	VEGFB	WNT5A
fatty_acid_oxidation(GO-0019395)	http://amigo.geneontology.org/cgi-bin/amigo/term_details?term=GO:0019395	ABCD1	ACAA1	ACAD11	ACADL	ACADM	ACADS	ACADVL	ACOT8	ACOX1	ACOX2	ACOX3	ADH7	ADIPOQ	ADIPOR1	ADIPOR2	ALOX12	AMACR	BDH2	CPT1A	CPT1B	CRAT	CROT	CYP4V2	DECR1	ECHS1	ECI1	ETFDH	HACL1	HADH	HADHA	HADHB	HAO1	HAO2	HSD17B4	MCEE	MUT	PCCA	PCCB	PEX13	PHYH	PPARD	SCP2	SLC25A17	SLC27A2
hair_follicle_development(GO-0001942)	http://amigo.geneontology.org/cgi-bin/amigo/term_details?term=GO:0001942	ALX4	APCDD1	ATP7A	FGFR2	FOXE1	FUZ	HDAC1	HDAC2	INHBA	PDGFA	SOX9	SPINK5	TGFB2	TGM3	WNT10A
triglyceride_biosynthetic_process(GO-0019432)	http://amigo.geneontology.org/cgi-bin/amigo/term_details?term=GO:0019432	ACACA	ACLY	ACSL1	ACSL3	ACSL4	ACSL5	ACSL6	AGPAT1	AGPAT2	AGPAT6	AGPAT9	DGAT1	DGAT2	ELOVL1	ELOVL2	ELOVL3	ELOVL4	ELOVL5	ELOVL6	ELOVL7	FASN	GK	GPAM	GPAT2	GPD1	HSD17B12	LPIN1	LPIN2	PCK1	PNPLA3	SLC25A1	TECR
triglyceride_catabolic_process(GO-0019433)	http://amigo.geneontology.org/cgi-bin/amigo/term_details?term=GO:0019433	ABHD5	APOA5	APOC3	CPS1	FABP4	LIPC	LIPE	LPL	MGLL	PLIN1	PNPLA3	PPP1CA	PPP1CB	PPP1CC	PRKACA	PRKACB	PRKACG
aromatic_compound_catabolic_process(GO-0019439)	http://amigo.geneontology.org/cgi-bin/amigo/term_details?term=GO:0019439	AADAT	ACMSD	AFMID	CCBL1	CCBL2	CYP2A6	FAH	GSTZ1	HAAO	HGD	HPD	IDO1	IDO2	KMO	KYNU	PAH	PCBD1	PON1	PON2	PON3	QDPR	TAT	TDO2
vasculature_development(GO-0001944)	http://amigo.geneontology.org/cgi-bin/amigo/term_details?term=GO:0001944	ACTA2	ACVRL1	ADAM8	ADM	ADM2	AGGF1	ANG	ANGPT1	ANGPT2	ANGPTL3	ANXA2	ATP5B	ATP7A	ATPIF1	BMP4	BMPER	C1GALT1	CALCA	CALCRL	CAV1	CCBE1	CCL2	CCM2	CD34	CDH13	COL1A1	COL1A2	CUL7	EFNB2	EGF	EGFL7	EGR1	EGR3	ENG	ENPEP	EPGN	EPHB1	EPHB2	EPHB3	EPHB4	ERAP1	ERRFI1	ESM1	FBXW7	FGF2	FGFR2	FLT1	FLT4	FOXC2	FOXF1	FOXS1	FZD4	GATA6	GDF2	GJA5	GLMN	GPLD1	GPR124	HAND1	HES1	HEY1	HEY2	HMOX1	HOXA1	HOXA3	HOXA7	HOXB13	HOXB3	HPGD	HSPB1	ID1	IL18	IL8	ITGA5	ITGAV	ITGB3	ITGB8	JAM3	JMJD6	KDR	LRP1	LRP5	LYL1	MCAM	MED1	MEF2C	MESP1	MYH9	MYLK	NCL	NF1	NKX2-5	NOTCH4	NOX1	NOX5	NR2F2	NR4A1	NRCAM	NRXN1	NRXN3	OSR1	PAX6	PDGFA	PDGFB	PDGFRA	PDGFRB	PDPN	PECAM1	PIK3CA	PKD1	PKD2	PLXND1	PRKX	PROK2	PROX1	PTK2	PTK2B	PTPN14	RAMP1	RAMP2	RASA1	RASIP1	ROBO1	ROBO4	SAT1	SCG2	SEMA3E	SERPINE1	SERPINF2	SFRP2	SHH	SIRT1	SLIT2	SMAD7	SOX17	SOX18	SOX4	SRF	SRPK2	STK11	STRA6	SYK	TBX1	TBX20	TBX5	TCF21	TCF7L2	TDGF1	TEK	TFAP2B	TGFB2	TGFBI	TGFBR1	TGFBR2	THBS1	THY1	TNNI3	VEGFA	WNT7B	WT1
heart_looping(GO-0001947)	http://amigo.geneontology.org/cgi-bin/amigo/term_details?term=GO:0001947	AHI1	BBS4	BBS5	BBS7	ENG	GATA4	HAND1	HAND2	IHH	MEF2C	MESP1	MKKS	NKX2-5	SETDB2	SHH	SMO	SOX17	SOX18	SRF	STIL	TBX20	VANGL2
regulation_of_cell-matrix_adhesion(GO-0001952)	http://amigo.geneontology.org/cgi-bin/amigo/term_details?term=GO:0001952	ACER2	ACVRL1	APOD	ARHGAP6	CASK	CCL21	CD36	CDH13	CDK6	CDKN2A	CSF1	EFNA5	EPHA1	EPHA3	GSK3B	HOXA7	KDR	MACF1	MINK1	NF1	NF2	PLAU	PLEKHA2	PPM1F	PTEN	PTK2	PTK2B	PTPRJ	RASA1	ROCK1	ROCK2	SEMA3E	SERPINE1	SFRP1	TEK	THBS1	TSC1	UTRN
positive_regulation_of_cell-matrix_adhesion(GO-0001954)	http://amigo.geneontology.org/cgi-bin/amigo/term_details?term=GO:0001954	CCL21	CD36	CDH13	CDK6	CSF1	EPHA1	GSK3B	KDR	PLEKHA2	PPM1F	PTK2B	PTPRJ	SFRP1	TEK	TSC1	UTRN
regulation_of_cytokine-mediated_signaling_pathway(GO-0001959)	http://amigo.geneontology.org/cgi-bin/amigo/term_details?term=GO:0001959	ADIPOQ	CCL5	CD24	CD74	CDC37	DNAJA3	F2RL1	FADD	GFI1	HIPK1	HSP90AB1	IFNA1	IFNA10	IFNA14	IFNA16	IFNA17	IFNA2	IFNA21	IFNA4	IFNA5	IFNA6	IFNA7	IFNA8	IFNAR1	IFNAR2	IFNB1	IFNG	IFNGR1	IFNGR2	IL1RN	IL36RN	IL6ST	IRAK1	IRAK2	JAK1	JAK2	MAVS	NLRC5	PALM3	PIAS1	PPARG	PTPN1	PTPN11	PTPN2	PTPN6	PTPRC	ROBO1	SHARPIN	SIGIRR	SLIT2	SLIT3	SOCS1	SOCS3	SPHK1	STAT1	STAT2	SUMO1	TXK	TYK2	USP18	VRK2	WNT5A	ZNF675
negative_regulation_of_cytokine-mediated_signaling_pathway(GO-0001960)	http://amigo.geneontology.org/cgi-bin/amigo/term_details?term=GO:0001960	ADIPOQ	CCL5	DNAJA3	F2RL1	IL1RN	IL36RN	IL6ST	NLRC5	PALM3	PPARG	PTPRC	ROBO1	SIGIRR	SLIT2	SLIT3	ZNF675
calcium-mediated_signaling(GO-0019722)	http://amigo.geneontology.org/cgi-bin/amigo/term_details?term=GO:0019722	AGTR1	BCAP31	BTK	CAMK2D	CAMKK2	CCL3	CCR5	CXCR4	EDN1	EDN2	EGFR	EIF2AK3	FIS1	FKBP1B	GPR143	HTR2B	IL8	KDR	LACRT	LAT	LAT2	MCU	NMUR1	NMUR2	NUDT4	P2RY11	PLCE1	PTGDR2	RYR2	SELE	SPHK1	TREML1
B_cell_mediated_immunity(GO-0019724)	http://amigo.geneontology.org/cgi-bin/amigo/term_details?term=GO:0019724	C1QA	C1QB	C1QC	C1R	C1S	CD40LG	CD74	EXOSC3	EXOSC6	HSPD1	IGHG1	IGHG2	IGHG3	IGHG4	IGKC	IGKV1-5	IGKV4-1	IGLC1	IGLC2	IGLC3	IGLC6	IGLC7	LIG4	MSH2	MSH6	P01593	P01594	P01595	P01596	P01597	P01598	P01599	P01600	P01601	P01603	P01604	P01605	P01606	P01607	P01608	P01609	P01610	P01611	P01612	P01613	P01614	P01615	P01616	P01617	P01619	P01620	P01621	P01622	P01623	P01624	P01625	P01699	P01700	P01701	P01702	P01703	P01704	P01705	P01706	P01707	P01708	P01709	P01710	P01711	P01712	P01713	P01714	P01715	P01716	P01717	P01718	P01719	P01720	P01721	P01722	P01742	P01743	P01744	P01760	P01761	P01762	P01763	P01764	P01765	P01766	P01767	P01768	P01769	P01770	P01771	P01772	P01773	P01774	P01775	P01776	P01777	P01778	P01779	P01780	P01781	P01782	P01814	P01815	P01816	P01817	P01818	P01824	P01825	P04206	P04207	P04208	P04209	P04211	P04430	P04431	P04432	P04433	P04434	P04438	P06309	P06310	P06311	P06313	P06314	P06315	P06316	P06317	P06318	P06319	P06326	P06331	P06887	P06888	P06889	P18135	P18136	P80362	P80748	P83593	SLA2	TLR8	TNFSF4	XCL1	ZP3
cellular_homeostasis(GO-0019725)	http://amigo.geneontology.org/cgi-bin/amigo/term_details?term=GO:0019725	ABCB5	ABCG2	ADRA1A	AGTR1	AIFM3	ALAS2	ALDOA	AMIGO1	APP	AQP1	ARF1	ARHGEF10	ATOX1	ATP1A4	ATP2A1	ATP2B2	ATP2C1	ATP5B	ATP6V0A1	ATP6V0A2	ATP6V0A4	ATP6V0B	ATP6V0C	ATP6V0D1	ATP6V0D2	ATP6V0E1	ATP6V0E2	ATP6V1A	ATP6V1B1	ATP6V1B2	ATP6V1C1	ATP6V1C2	ATP6V1D	ATP6V1E1	ATP6V1E2	ATP6V1F	ATP6V1G1	ATP6V1G2	ATP6V1G3	ATP6V1H	ATP7A	ATP7B	BAD	BAK1	BAX	BBC3	BCAP31	BCL2	BCL2L1	BDKRB1	BDKRB2	BEST2	BNIP3	C3AR1	C5AR1	CACNA1A	CACNA1B	CACNA1C	CACNA1E	CACNB3	CACNB4	CACNG2	CACNG4	CALCA	CALCB	CALCR	CALR	CAPN3	CARTPT	CASR	CAV1	CAV3	CCKBR	CCL1	CCL11	CCL13	CCL14	CCL15	CCL19	CCL2	CCL21	CCL23	CCL3	CCL5	CCL7	CCL8	CCR1	CCR2	CCR3	CCR4	CCR5	CCR6	CCR7	CCR8	CCR9	CD24	CD40	CD52	CD55	CD9	CDH23	CHERP	CHRNA1	CHRNA10	CHRNA3	CHRNA4	CHRNA7	CHRNA9	CHRNB1	CHRNB2	CLCN3	CLDN16	CLN3	CLN5	CLN6	CNTNAP1	CP	CXCL12	CXCL13	CXCR3	CXCR4	CYBRD1	CYP7A1	CYSLTR1	DDIT3	DGAT2	DICER1	DMPK	DRD1	DRD2	DRD3	DRD4	DRD5	EDN1	EDN2	EDNRA	EGLN2	EIF2B2	EIF2B4	EIF2B5	ENPP1	ERP44	F2	F2R	F2RL1	FGF2	FGGY	FIS1	FITM2	FLVCR1	FOXA3	FTH1	FTL	FTMT	FXN	GAS6	GCLC	GCM2	GDF2	GHRL	GLP1R	GLRA1	GLRX2	GNA15	GPR89A	GPX1	GRIK3	GRIN1	GYLTL1B	HAAO	HEPH	HES5	HFE	HMOX1	HMOX2	HPX	HTR2A	HTR2B	HTR2C	IBTK	ITPR3	JPH1	JPH2	JPH3	JPH4	KCND2	KCNE1	KCNJ11	KCNMA1	KCNMB2	KCNMB3	KCNMB4	KCNN4	KCNQ1	KNG1	KRIT1	LARGE	LCK	LCN2	LPAR1	LPAR2	LPAR3	LRRK2	MAL	MAPK8IP2	MBP	MCOLN1	MCU	MICU1	MLXIPL	MRF	MT2A	MT3	MTMR2	MUC17	MYC	NDFIP1	NDUFS1	NF1	NFASC	NLGN1	NLGN2	NLGN3	NLGN4X	NMUR2	NOX1	NPTN	NRXN1	NUBP1	OPRL1	OPRM1	P2RX4	P2RX7	P2RY2	P2RY4	PAX2	PDE6A	PDE6B	PDGFRA	PFKM	PID1	PKD2	PLCE1	PLCG2	PLP1	PMAIP1	PML	POU3F1	PPARD	PPT1	PRDX3	PRKACA	PRKCZ	PROK2	PSEN1	PTPRC	RGN	RHAG	RHCG	RHOT1	RHOT2	RYR1	RYR2	S1PR3	S1PR4	SAA1	SCARA5	SCN1B	SCN2A	SCN3B	SCN5A	SCN8A	SELS	SGCZ	SHANK1	SHANK3	SIRT1	SKI	SLC11A1	SLC11A2	SLC12A4	SLC22A17	SLC30A1	SLC30A5	SLC30A8	SLC34A2	SLC34A3	SLC39A13	SLC39A14	SLC39A6	SLC40A1	SLC46A1	SLC4A1	SLC4A11	SOD1	SOX4	SRF	SRI	STC1	STEAP3	STIM2	TAC1	TCIRG1	TF	TFR2	TFRC	TMPRSS3	TNNI3	TPCN2	TRPC1	TRPV4	TYRO3	WFS1	XCL1	XCR1	ZNF236	ZNF24
carboxylic_acid_metabolic_process(GO-0019752)	http://amigo.geneontology.org/cgi-bin/amigo/term_details?term=GO:0019752	A2LD1	AADAT	AARS	AARS2	AASDH	AASDHPPT	AASS	ABCB11	ABCC1	ABCC3	ABCD1	ABCD2	ABHD5	ACAA1	ACACA	ACAD11	ACAD8	ACADL	ACADM	ACADS	ACADSB	ACADVL	ACAT1	ACLY	ACMSD	ACO1	ACO2	ACOT1	ACOT2	ACOT4	ACOT8	ACOX1	ACOX2	ACOX3	ACSBG1	ACSBG2	ACSF3	ADH7	ADHFE1	ADI1	ADIPOQ	ADIPOR1	ADIPOR2	AFMID	AGPAT1	AGPAT2	AGXT	AGXT2	AHCY	AIMP1	AIMP2	AKR1C1	AKR1C2	AKR1C3	AKR1C4	AKR1D1	ALB	ALDH18A1	ALDH1A2	ALDH1A3	ALDH4A1	ALDH5A1	ALDH6A1	ALDH7A1	ALDH8A1	ALDH9A1	ALOX12	ALOX15B	ALOX5	ALOX5AP	AMACR	AMDHD1	ANGPTL3	APIP	ARG1	AS3MT	ASL	ASNS	ASPA	ASRGL1	ATF4	ATP7A	AUH	BAAT	BBOX1	BCAT1	BCAT2	BCKDHA	BCKDHB	BCKDK	BDH2	BHMT	BPHL	BSG	CAD	CARNS1	CARS	CARS2	CBS	CCBL1	CCBL2	CD34	CD74	CDO1	CH25H	CKB	CKM	CKMT1A	CKMT2	CLN3	CNDP2	COASY	CPS1	CPT1A	CPT1B	CRAT	CROT	CSAD	CSGALNACT1	CTH	CTNS	CYB5A	CYB5R3	CYP1A2	CYP26A1	CYP26B1	CYP26C1	CYP27A1	CYP2C9	CYP2J2	CYP39A1	CYP46A1	CYP4A11	CYP4F12	CYP4F2	CYP4F3	CYP4F8	CYP4V2	CYP7A1	CYP7B1	CYP8B1	D2HGDH	DAO	DARS	DARS2	DBT	DCT	DDAH1	DDAH2	DDO	DECR1	DECR2	DEGS1	DHFR	DHPS	DHRS9	DIO1	DIO2	DIO3	DLAT	DLD	DLST	DMGDH	DOHH	DPEP1	DPEP2	EARS2	ECHS1	ECI1	ECI2	EDN1	EDN2	EEF1E1	EIF5A	EIF5A2	ELOVL1	ELOVL2	ELOVL3	ELOVL4	ELOVL5	ELOVL6	ELOVL7	ENOPH1	EPRS	ETFDH	ETHE1	FAAH	FABP6	FADS1	FADS2	FAH	FAM213B	FARS2	FARSA	FARSB	FASN	FOXE1	FPGS	FTCD	G6PD	GAD1	GAMT	GARS	GATC	GATM	GBA2	GCDH	GCLC	GCLM	GCSH	GGCT	GGT1	GGT2	GGT3P	GGT5	GGT6	GGT7	GGTA1P	GGTLC1	GGTLC2	GGTLC3	GHR	GLDC	GLRX2	GLS	GLS2	GLUD1	GLUD2	GLUL	GNE	GNMT	GOT1	GOT2	GPT	GPT2	GPX1	GRHPR	GSS	GSTA1	GSTA2	GSTA3	GSTA4	GSTA5	GSTM2	GSTM3	GSTO1	GSTO2	GSTP1	GSTT1	GSTZ1	HAAO	HACL1	HADH	HADHA	HADHB	HAGH	HAL	HAO1	HAO2	HARS	HARS2	HDC	HGD	HIBADH	HIBCH	HNF4A	HOGA1	HPD	HPGD	HPGDS	HSD17B10	HSD17B4	HSD3B7	IARS	IARS2	IDH1	IDH2	IDH3G	IDO1	IDO2	IGF1	IVD	IYD	KARS	KMO	KYNU	L2HGDH	LARS	LARS2	LDHA	LDHB	LIAS	LIPC	LPIN1	LPL	LTA4H	LTC4S	MAPKAPK2	MARS	MARS2	MAT1A	MAT2A	MAT2B	MCAT	MCCC1	MCCC2	MCEE	MDH2	ME1	ME3	MECR	MGLL	MGST2	MIF	MME	MRI1	MSMO1	MSRA	MTAP	MTHFD1	MTHFD1L	MTHFR	MTR	MTRR	MUT	NAGS	NANP	NARS	NARS2	NFS1	NOS2	NOS3	NOX4	NPC1	OAT	OGDH	OPLAH	OTUB2	OXSM	P4HB	PAH	PANK1	PANK2	PARS2	PCBD1	PCCA	PCCB	PCK1	PDHA1	PDHB	PDHX	PDK1	PDK2	PDK3	PDK4	PDP1	PDP2	PDPR	PEPD	PET112	PEX13	PHGDH	PHYH	PIPOX	PLA2G15	PLA2G1B	PLA2G2A	PLOD1	PNPLA8	PON1	PON3	PPA1	PPA2	PPARA	PPARD	PPCDC	PPCS	PRG3	PRODH	PSAT1	PSPH	PTGDS	PTGES	PTGES3	PTGIS	PTGR2	PTGS1	PTGS2	PTS	PYCR1	QARS	QDPR	QPRT	QRSL1	RARS	RARS2	SARS	SARS2	SCLY	SCP2	SDHA	SDS	SHMT1	SLC10A1	SLC10A2	SLC16A1	SLC16A3	SLC16A8	SLC19A1	SLC23A1	SLC23A2	SLC25A10	SLC25A15	SLC25A16	SLC25A17	SLC25A21	SLC25A32	SLC27A1	SLC27A2	SLC27A5	SLC27A6	SLC2A1	SLC2A3	SLC35D1	SLC3A1	SLC46A1	SLC5A5	SLC5A6	SLC6A14	SLC6A6	SLC6A8	SLC7A2	SLC7A4	SLC7A5	SLC7A6	SLC7A7	SLC7A8	SLC7A9	SLCO1A2	SLCO1B1	SLCO1B3	SMS	SOD1	SQRDL	SRR	STAT5A	STAT5B	SULT1B1	SUOX	TARS	TARS2	TAT	TBXAS1	TDO2	TECR	THNSL2	TMLHE	TPO	TST	TYR	UGDH	UGP2	UGT1A1	UGT1A10	UGT1A3	UGT1A7	UGT1A8	UGT1A9	UGT2A1	UGT2A3	UGT2B15	UGT2B4	UGT2B7	UROC1	UROS	VARS	VARS2	VNN1	VNN2	WARS	WARS2	YARS	YARS2	YOD1
stem_cell_maintenance(GO-0019827)	http://amigo.geneontology.org/cgi-bin/amigo/term_details?term=GO:0019827	DLL1	FZD7	HES1	HES5	IGF1	JAG1	KIT	KLF4	LIG4	LIN28A	NANOG	NANOS2	NOG	NOTCH1	NOTCH2	PIWIL2	POU5F1	PROX1	SKI	SOX2	SOX9	TET1	ZCCHC11	ZNF358
antigen_processing_and_presentation(GO-0019882)	http://amigo.geneontology.org/cgi-bin/amigo/term_details?term=GO:0019882	ABCB9	B2M	BCAP31	BLMH	CALR	CANX	CD1D	CD207	CD36	CTSE	CTSH	CTSL1	CTSS	CYBB	ERAP1	ERAP2	FCGR1A	FCGR1B	HLA-A	HLA-B	HLA-C	HLA-E	HLA-F	HLA-G	IFI30	ITGAV	ITGB5	LNPEP	MARCH1	NPEPPS	PDIA3	PSMA1	PSMA2	PSMA3	PSMA4	PSMA5	PSMA6	PSMA7	PSMA8	PSMB1	PSMB10	PSMB11	PSMB2	PSMB3	PSMB4	PSMB5	PSMB6	PSMB7	PSMB8	PSMB9	PSMC1	PSMC2	PSMC3	PSMC4	PSMC5	PSMC6	PSMD1	PSMD10	PSMD11	PSMD12	PSMD13	PSMD14	PSMD2	PSMD3	PSMD4	PSMD5	PSMD6	PSMD7	PSMD8	PSMD9	PSME1	PSME2	PSME3	PSME4	PSMF1	RPS27A	SAR1B	SEC13	SEC23A	SEC24A	SEC24B	SEC24C	SEC24D	SEC31A	SEC61A1	SEC61A2	SEC61B	SEC61G	SLC11A1	TAP1	TAP2	TAPBP	TPP2	UBA52	UBB	UBC	UBE2A
cAMP-mediated_signaling(GO-0019933)	http://amigo.geneontology.org/cgi-bin/amigo/term_details?term=GO:0019933	ADCY1	ADCY2	ADCY3	ADCY4	ADCY5	ADCY6	ADCY7	ADCY8	ADCY9	ADORA2A	ADRA1B	ADRA1D	ADRA2A	ADRB2	ADRB3	AVPR2	CALCR	CCR3	CHRM2	CHRM5	CNR1	CORT	CRHR1	CRHR2	DGKQ	DRD1	DRD2	DRD3	DRD4	DRD5	EPHA5	FLNA	FPR1	GALR2	GCGR	GHRH	GHRHR	GLP1R	GNAI1	GNAI2	GNAI3	GNAL	GPR26	GPR3	GPR78	GRIK3	GRK5	GRM4	MC4R	MCHR1	NDUFS4	NPY1R	NPY2R	OPRK1	OPRL1	PDE2A	PDE3A	PRKACB	PTGER4	PTH1R	PTHLH	RGS1	SOX9	WASF2
cyclic-nucleotide-mediated_signaling(GO-0019935)	http://amigo.geneontology.org/cgi-bin/amigo/term_details?term=GO:0019935	ADCY1	ADCY2	ADCY3	ADCY4	ADCY5	ADCY6	ADCY7	ADCY8	ADCY9	ADORA2A	ADRA1B	ADRA1D	ADRA2A	ADRB2	ADRB3	AGT	AGTR2	APOE	AVPR2	CALCR	CALCRL	CCL2	CCR1	CCR3	CD36	CHRM2	CHRM5	CNR1	CNR2	CORT	CRHR1	CRHR2	DGKQ	DRD1	DRD2	DRD3	DRD4	DRD5	EPHA5	FLNA	FPR1	GALR2	GCGR	GHRH	GHRHR	GLP1R	GNAI1	GNAI2	GNAI3	GNAL	GPR26	GPR3	GPR78	GRIK3	GRK5	GRM4	HRH2	HRH3	HTR1B	HTR1D	HTR1E	HTR1F	HTR4	HTR6	HTR7	LHCGR	LPAR3	MC1R	MC2R	MC3R	MC4R	MC5R	MCHR1	MTNR1A	MTNR1B	NDUFS4	NPY	NPY1R	NPY2R	NUDT4	OPRD1	OPRK1	OPRL1	OPRM1	PDE2A	PDE3A	PRKACB	PTGER4	PTGIR	PTH1R	PTHLH	RGS1	SOX9	SSTR1	SSTR2	SSTR3	SSTR4	SSTR5	TBL3	TSHR	VIPR1	WASF2	XCR1
modification-dependent_protein_catabolic_process(GO-0019941)	http://amigo.geneontology.org/cgi-bin/amigo/term_details?term=GO:0019941	AMFR	ANAPC1	ANAPC10	ANAPC11	ANAPC2	ANAPC4	ANAPC5	ANAPC7	ARIH1	ARIH2	ARRB1	ARRB2	ATXN3	AURKA	AURKB	BAG6	BIRC2	BTRC	BUB1B	BUB3	CBLC	CCNB1	CCNF	CDC16	CDC20	CDC23	CDC26	CDC27	CDC34	CDK1	CDK2	CHFR	CRBN	CUL1	CUL3	DDB1	DERL1	DERL2	DNAJB2	DNAJB9	DNAJC10	DTL	ECM29	EDEM1	ERCC8	ERLEC1	ERLIN1	ERLIN2	FBXL14	FBXL15	FBXL3	FBXL4	FBXL5	FBXO2	FBXO22	FBXO31	FBXO4	FBXO45	FBXO5	FBXO6	FBXO7	FBXW11	FBXW5	FBXW7	FOXRED2	FZR1	HACE1	HECTD3	HSP90B1	HSPA5	ITCH	JKAMP	KCTD10	KCTD13	KLHL20	LONP1	MAD2L1	MAN1B1	MDM2	NEDD4	NEDD8	NHLRC1	NPLOC4	NUB1	OS9	PARK2	PCBP2	PCNP	PCYOX1	PLK1	PPP2R5C	PSMA1	PSMA2	PSMA3	PSMA4	PSMA5	PSMA6	PSMA7	PSMA8	PSMB1	PSMB10	PSMB11	PSMB2	PSMB3	PSMB4	PSMB5	PSMB6	PSMB7	PSMB8	PSMB9	PSMC1	PSMC2	PSMC3	PSMC4	PSMC5	PSMC6	PSMD1	PSMD10	PSMD11	PSMD12	PSMD13	PSMD14	PSMD2	PSMD3	PSMD4	PSMD5	PSMD6	PSMD7	PSMD8	PSMD9	PSME1	PSME2	PSME3	PSME4	PSMF1	PTTG1	RBBP6	RBCK1	RBX1	RCHY1	RLIM	RNF103	RNF11	RNF144B	RNF146	RNF187	RNF20	RNF216	RNF217	RNF4	RNF40	RNF5	RNF6	RPS27A	SEC61B	SELS	SIAH1	SIRT1	SIRT2	SKP1	SKP2	SMURF1	SMURF2	SQSTM1	STUB1	SYVN1	TBL1X	TBL1XR1	TGFB1I1	TMEM67	TNFAIP1	TOPORS	TRIM13	TRIM32	TRIM9	TRPC4AP	TSG101	TTC3	UBA52	UBA6	UBB	UBC	UBD	UBE2B	UBE2C	UBE2D1	UBE2D2	UBE2D3	UBE2E1	UBE2G1	UBE2G2	UBE2H	UBE2I	UBE2K	UBE2L3	UBE2S	UBE2W	UBE3A	UBE4B	UBR3	UBR5	UHRF2	USP19	USP33	VCP	WFS1	WWP2	YOD1	ZNRF1	ZRANB1	mdm2
sexual_reproduction(GO-0019953)	http://amigo.geneontology.org/cgi-bin/amigo/term_details?term=GO:0019953	ACR	ADAM2	ADAM20	ADAM21	ADAM28	ADAM29	AKAP3	AKAP4	ASZ1	BAG6	BBS2	BBS4	BCL2L10	BCL2L2	BMP15	BMPR1B	BPY2	BRD2	C2orf65	CCNA1	CCT6B	CD9	CDK1	CDY1B	CDY2A	CDYL	CEP57	CGB7	CLGN	CRISP1	CTCFL	CXADR	CYP26B1	DAZ2	DAZL	DDX25	DEAF1	DIAPH2	DMC1	DMRT1	DNAH9	DNAJB13	DNALI1	DPY19L2	DUSP13	DYNLL1	EREG	FMN2	FSHB	FSHR	GDF9	GGN	GGT1	GNPDA1	GPR64	H1FNT	HERC4	HILS1	HMGCR	HORMAD1	HOXA10	HPGD	HSF2BP	IFT81	IL12B	ING2	INSL3	IZUMO1	JAG2	KDM2B	KHDRBS3	KIT	KLK14	LIG3	MAEL	MAST2	MEI4	MKKS	MLL2	MOV10L1	MST1R	MYCBP	MYCBPAP	NANOS2	NANOS3	NLRP14	NME5	NPHP1	NPM2	NR6A1	OAZ3	OR10J1	OR7C1	PAFAH1B1	PARN	PICK1	PIWIL1	PIWIL2	PIWIL4	PKDREJ	PLCB1	PLD6	PPAP2A	PPAP2B	PRKACA	PRKACG	PRKAG1	PRMT7	PROK2	PTTG1	PVRL2	RACGAP1	RBMY1B	REC8	RHOXF1	ROS1	RPL10L	RPL39L	RUVBL1	SERPINA5	SLC22A16	SMCP	SOD1	SOX8	SOX9	SPA17	SPAG11B	SPAG4	SPAG6	SPAG9	SPAM1	SPANXA2	SPATA25	SPATA3	SPATA4	SPO11	SRPK1	STAT3	STX2	SUN5	SYCE3	SYCP1	SYCP3	SYT6	TCFL5	TDRD1	TDRD5	TDRD6	TDRD7	TDRD9	TESK2	TGFBR1	TMEM146	TNP1	TOB2	TRIM27	TRIP13	TSGA10	TSSK1B	TSSK2	TSSK3	TSSK6	TYRO3	UBAP2L	UBE2B	UBXN8	USP9X	USP9Y	VCX	WBP2NL	WEE2	WFDC2	WT1	XKRY	XRN2	YBX2	ZNF296	ZNF35	ZP3	ZP4
regulation_of_ion_homeostasis(GO-2000021)	http://amigo.geneontology.org/cgi-bin/amigo/term_details?term=GO:2000021	AP3D1	ASPH	BBC3	BCL2	CALCA	CALM3	CAMK2D	CAPN3	CAV1	CCL19	CCL21	CCL3	CCR5	CHERP	DIAPH1	DICER1	DRD1	DRD2	EIF2AK3	F2	F2R	F2RL3	FGF2	FKBP1B	HES5	HTR2A	HTR2B	HTR2C	IBTK	IFI6	KLK8	KNG1	LACRT	LCK	MLLT11	MRF	NOS1	NPPB	NPR1	P2RX4	P2RX7	PKD2	PLA2G1B	PLCG2	PML	PTK2B	PTPRC	RNF10	RYR1	RYR2	SCN1B	SCN5A	SLC30A2	SLC30A3	SLC30A4	SLC30A8	SNCA	THY1	TRPC1	TRPC3	WNK2	WNK3	XCL1
regulation_of_organ_morphogenesis(GO-2000027)	http://amigo.geneontology.org/cgi-bin/amigo/term_details?term=GO:2000027	AGT	AHI1	AMELX	ASPN	BAX	BCOR	BMP2	BMP4	CD34	CITED2	CTNNB1	DVL1	DVL2	DVL3	FBXW7	FGF7	FGFR2	GATA3	GDNF	HAND2	HGF	HPN	IFNG	LHX1	LIF	MESP1	MMP20	MYC	NFIB	NOG	PAX2	PAX8	PDGFA	POU5F1	SIX1	SMO	SOX8	SOX9	STAT1	SULF1	TACSTD2	TBX1	TFAP2A	TNF	WNT6	WT1
regulation_of_G1-S_transition_of_mitotic_cell_cycle(GO-2000045)	http://amigo.geneontology.org/cgi-bin/amigo/term_details?term=GO:2000045	AIF1	ATM	BRD7	CASP2	CCND1	CDK2	CDKN1A	CDKN1B	CDKN2B	CRADD	DGKZ	E2F1	FBXO31	FHL1	GML	HRAS	ID2	INO80	MDM2	MUC1	NBN	PCBP4	PID1	PIDD	PKD2	PLK5	PML	PPP1R1C	PPP2R5C	PRMT2	PSMA1	PSMA2	PSMA3	PSMA4	PSMA5	PSMA6	PSMA7	PSMA8	PSMB1	PSMB10	PSMB11	PSMB2	PSMB3	PSMB4	PSMB5	PSMB6	PSMB7	PSMB8	PSMB9	PSMC1	PSMC2	PSMC3	PSMC4	PSMC5	PSMC6	PSMD1	PSMD10	PSMD11	PSMD12	PSMD13	PSMD14	PSMD2	PSMD3	PSMD4	PSMD5	PSMD6	PSMD7	PSMD8	PSMD9	PSME1	PSME2	PSME3	PSME4	PSMF1	PTEN	PTPN6	RB1	RBM38	RFWD2	RFWD3	RPS27A	RPS27L	SOX4	TGFB1	TP53	TRIAP1	UBA52	UBB	UBC	USP17L2	WNT9A	ZC3H12D
regulation_of_cysteine-type_endopeptidase_activity(GO-2000116)	http://amigo.geneontology.org/cgi-bin/amigo/term_details?term=GO:2000116	AIFM1	AIFM3	AKT1	APAF1	AVP	BAD	BAX	BBC3	BCAP31	BCL2L10	BCL2L11	BIRC2	BIRC3	BIRC5	BOK	CARD8	CASP1	CASP3	CASP7	CASP8	CASP8AP2	CASP9	CD27	CD44	CDKN1B	CDKN2A	CDKN2D	COL4A3	CSNK2A1	CYCS	DAP	DHCR24	DIABLO	DLC1	DNAJA3	DNAJB6	DPEP1	EGLN3	EIF2AK3	EPHA7	F2R	F3	FADD	FAS	FASLG	FIS1	FOXL2	GPX1	HBXIP	HIP1	HMGB1	HSPA5	HSPD1	HTRA2	IFI27	IFI6	IFNB1	IFT57	IGBP1	JAK2	KIAA0141	KLF4	LCK	LEF1	MAP2K5	MAP3K5	MOAP1	MT3	MTCH1	MUL1	MYC	NAIP	NGFRAP1	NKX3-1	NLRC4	NLRP1	NLRP2	NLRP3	NOD1	PAK2	PAX2	PCID2	PMAIP1	PPARG	PPM1F	PRDX3	PRDX5	PYCARD	RAF1	REST	RIPK1	ROBO1	RPS27L	RPS3	RPS6KA1	RPS6KA3	SENP1	SERPINB9	SFN	SFRP1	SH3RF1	SIAH2	SIRT1	SIVA1	SLC11A2	SMAD3	SMAD6	SNCA	SOX2	SOX7	TERF1	TFAP2B	THBS1	TNF	TNFAIP3	TNFAIP8	TNFRSF10B	TNFSF10	TNFSF14	TNFSF15	TPD52L1	TRADD	TRAF2	TRIAP1	USP47	VCP	VIL1	XIAP
negative_regulation_of_cysteine-type_endopeptidase_activity(GO-2000117)	http://amigo.geneontology.org/cgi-bin/amigo/term_details?term=GO:2000117	AKT1	AVP	BIRC5	CD27	CD44	CDKN2D	CSNK2A1	DHCR24	DNAJA3	DNAJB6	DPEP1	GPX1	HBXIP	HSPA5	IFI6	IGBP1	KLF4	LEF1	MAP2K5	MT3	NAIP	PAK2	PAX2	PCID2	PRDX3	PRDX5	RAF1	RPS6KA1	RPS6KA3	SERPINB9	SFN	SFRP1	SH3RF1	SIAH2	SMAD6	SNCA	TFAP2B	THBS1	TNFAIP3	TNFAIP8	TNFSF14	TRIAP1	USP47	VIL1	XIAP
regulation_of_cell_motility(GO-2000145)	http://amigo.geneontology.org/cgi-bin/amigo/term_details?term=GO:2000145	AAMP	ABI3	ABL1	ABL2	ACE	ACVRL1	ADAM10	ADAM17	ADAM8	ADAM9	ADIPOQ	ADRA2A	AGT	AIF1	AKT1	AKT2	ALOX15B	AMOT	ANGPT1	ANGPT2	ANGPT4	ANGPTL3	ANXA3	APC	APOD	APOE	APOH	ARAP3	BBS2	BBS4	BCAR1	BMP10	BMP2	BMP4	BMPER	BMPR2	BRCA1	C5	CAMK1D	CBLL1	CCL11	CCL19	CCL2	CCL21	CCL24	CCL26	CCL3	CCL4	CCL5	CCL7	CCR2	CCR7	CD74	CDH13	CDK6	CHRD	CITED2	CLIC4	CMKLR1	COL1A1	CREB3	CSF1	CSF1R	CTSH	CXCL12	CXCL13	CXCL16	CYR61	DAB2IP	DACH1	DAG1	DAPK3	DDR2	DLC1	DPEP1	DPYSL3	DRD1	DRD2	EDN1	EDN2	EDN3	EGFR	ENPP2	EPHA1	EPHA2	ERBB4	F10	F2R	F2RL1	F3	F7	FER	FES	FGF1	FGF10	FGF2	FGF7	FGFR1OP	FGR	FIGF	FLT1	FLT4	FOXC2	GATA3	GDF2	GNB2L1	GPLD1	GRB7	GTPBP4	HACE1	HAS1	HBEGF	HDAC5	HDAC6	HDAC7	HDAC9	HIF1A	HMOX1	HOXA7	HYAL1	HYAL2	ICAM1	IGF1	IGF1R	IGFBP3	IGFBP5	IL6R	IL8	INS	INSR	ITGB3	JAM3	KDR	KLF4	KRIT1	LAMB1	LEF1	LMNA	LRP1	LYN	MACF1	MAGI2	MAP2K5	MCC	MIA3	MIEN1	MINK1	MKKS	MMP9	MPP1	MSN	MYLK	NCKAP1L	NEXN	NF1	NF2	NKX2-1	NOG	NR2F2	NRP1	NRP2	PARD6B	PDGFA	PDGFB	PDGFRA	PDGFRB	PHPT1	PIN1	PKN1	PKN2	PLA2G7	PLAU	PLCB1	PLCG1	PLXNA2	PLXNB2	PLXND1	PODN	PODXL	PPAP2B	PPM1F	PRKCA	PRKCE	PRKD1	PRKD2	PRKX	PROX1	PTEN	PTGER4	PTGS2	PTK2	PTK2B	PTPRC	PTPRJ	PTPRK	PTPRM	PTPRU	RAC1	RAF1	RAP2C	RARRES2	RET	RHOA	RNF20	ROCK1	ROCK2	ROR2	RTN4	S100A14	S100A7	SCAI	SCARB1	SEMA4D	SERPINE1	SFRP1	SFRP2	SGK1	SGK3	SHH	SLIT2	SMAD7	SNAI1	SNAI2	SOX9	SPAG9	SPATA13	SPHK1	SRCIN1	SRPX2	STK10	STK24	SULF1	SUN2	SYNE2	TACSTD2	TBCCD1	TBX5	TDGF1	TEK	TGFB1	TGFB2	THBS1	THBS4	THY1	TIRAP	TPM1	TRIB1	TRIM32	TRIP6	TWIST1	VASH1	VCL	VEGFA	VEGFB	VEGFC	VIL1	VTN	WNT11	WNT5A	WNT5B	XCL1	ZNF703	ZP3
negative_regulation_of_cell_motility(GO-2000146)	http://amigo.geneontology.org/cgi-bin/amigo/term_details?term=GO:2000146	ACVRL1	ADIPOQ	ALOX15B	ANGPT2	ANGPT4	APOD	APOE	APOH	ARAP3	BMP10	C5	CCL2	CHRD	CITED2	CLIC4	DAB2IP	DACH1	DAG1	DLC1	DPEP1	DPYSL3	DRD2	EPHA1	FGF2	GATA3	GDF2	GTPBP4	HAS1	HDAC5	HMOX1	HOXA7	HYAL2	IGFBP3	IGFBP5	KLF4	KRIT1	LRP1	MAGI2	MAP2K5	MCC	MIA3	NF1	NF2	NKX2-1	NOG	NR2F2	PIN1	PLCB1	PODN	PTEN	PTGER4	PTPRJ	PTPRK	PTPRM	PTPRU	RAP2C	RNF20	SCAI	SERPINE1	SFRP1	SFRP2	SHH	SLIT2	SMAD7	STK24	SULF1	TACSTD2	TBX5	TGFB1	THBS1	THY1	TPM1	TRIB1	VASH1	VCL	WNT11
positive_regulation_of_cell_motility(GO-2000147)	http://amigo.geneontology.org/cgi-bin/amigo/term_details?term=GO:2000147	AAMP	ADAM10	ADAM17	ADAM8	ADAM9	ADRA2A	AGT	AIF1	AKT1	AKT2	AMOT	ANGPT1	ANGPT4	ANGPTL3	ANXA3	APC	BCAR1	BMP2	BMP4	BMPR2	CAMK1D	CBLL1	CCL11	CCL19	CCL21	CCL24	CCL26	CCL3	CCL4	CCL5	CCL7	CCR2	CCR7	CD74	CDH13	CMKLR1	COL1A1	CREB3	CSF1	CSF1R	CTSH	CXCL12	CXCL13	CXCL16	CYR61	DDR2	DRD1	EDN1	EDN2	EDN3	EGFR	EPHA1	F10	F2R	F2RL1	F3	F7	FER	FGF1	FGF10	FGF2	FGF7	FGFR1OP	FGR	FIGF	FLT1	FLT4	FOXC2	GATA3	GNB2L1	GPLD1	GRB7	HBEGF	HDAC6	HDAC7	HDAC9	HIF1A	HYAL1	ICAM1	IGF1	IGF1R	IL6R	IL8	INS	INSR	ITGB3	KDR	LAMB1	LEF1	MIA3	MIEN1	MMP9	MYLK	NCKAP1L	NRP1	NRP2	PDGFA	PDGFB	PDGFRA	PDGFRB	PHPT1	PLA2G7	PLCG1	PODXL	PPAP2B	PPM1F	PRKCA	PRKCE	PRKD1	PRKD2	PROX1	PTGS2	PTK2	PTK2B	PTPRC	RARRES2	RET	ROR2	S100A14	S100A7	SCARB1	SEMA4D	SERPINE1	SNAI1	SNAI2	SOX9	SPAG9	SPHK1	SRPX2	SUN2	SYNE2	TDGF1	TEK	TGFB1	TGFB2	THBS1	THBS4	TIRAP	TRIM32	TRIP6	TWIST1	VEGFA	VEGFB	VEGFC	VIL1	VTN	WNT11	WNT5A	WNT5B	XCL1	ZNF703	ZP3
positive_regulation_of_receptor_activity(GO-2000273)	http://amigo.geneontology.org/cgi-bin/amigo/term_details?term=GO:2000273	ADAM17	ADRA2A	ADRA2B	ADRA2C	EGF	EPGN	EREG	FBXW7	IGF2	MED1	NCOA3	PKD2	PPARGC1B	SHANK3	TGFA
regulation_of_alpha-amino-3-hydroxy-5-methyl-4-isoxazole_propionate_selective_glutamate_receptor_activity(GO-2000311)	http://amigo.geneontology.org/cgi-bin/amigo/term_details?term=GO:2000311	CACNG2	CACNG3	CACNG4	CACNG5	CACNG7	CACNG8	CNIH2	CNIH3	MAPK8IP2	MINK1	NLGN1	NLGN2	NRXN1	SHANK1	SHANK3
regulation_of_reactive_oxygen_species_metabolic_process(GO-2000377)	http://amigo.geneontology.org/cgi-bin/amigo/term_details?term=GO:2000377	AATF	AGT	AGTR1	AKR1C3	BMP7	CDKN1A	F2	F2RL1	FBLN5	FOXM1	GADD45A	GRB2	GSTP1	HP	MAPK14	MPV17	MT3	NOX5	NOXA1	NOXO1	PARK2	PAX2	PDGFB	PDGFRB	PID1	PRKCD	RAC1	RAC2	RIPK1	RNF41	ROMO1	STK17A	SYK	TFAP2A	TGFBR2	THBS1	TP53
positive_regulation_of_reactive_oxygen_species_metabolic_process(GO-2000379)	http://amigo.geneontology.org/cgi-bin/amigo/term_details?term=GO:2000379	AGT	AGTR1	AKR1C3	CDKN1A	F2	F2RL1	GADD45A	GRB2	GSTP1	MAPK14	NOX5	PDGFB	PDGFRB	PID1	PRKCD	RIPK1	ROMO1	TGFBR2	THBS1	TP53
regulation_of_lymphocyte_migration(GO-2000401)	http://amigo.geneontology.org/cgi-bin/amigo/term_details?term=GO:2000401	ADAM10	ADAM17	AIF1	APOD	CCL2	CCL3	CCL4	CCL5	CCL7	CCR2	CXCL13	MSN	PTK2B	S100A7	STK10	WNT5A	XCL1
regulation_of_response_to_DNA_damage_stimulus(GO-2001020)	http://amigo.geneontology.org/cgi-bin/amigo/term_details?term=GO:2001020	ABL1	ANKRD1	APEX1	ATM	ATR	AXIN2	BABAM1	BCLAF1	BRCA1	BRCC3	BRE	CD44	CD74	CDK9	CDKN2A	CEBPG	CHEK1	DDX5	EEF1E1	EGFR	ERCC8	EYA1	EYA3	FAM175A	FEM1B	FGF10	FOXM1	HIC1	HMGA2	KDM1A	MDM2	MIF	MYC	NKX3-1	NSMCE1	NSMCE4A	PARPBP	PLA2R1	PMAIP1	POLH	PPP4C	PPP4R2	PRKCD	PRKCG	PSMD10	RNF168	RNF8	RPA2	RPS3	RTEL1	SETD8	SETMAR	SIRT1	SMYD2	SNAI1	SNAI2	TERF2IP	TMEM161A	TRIM28	TWIST1	UBE2N	UBE2V1	UBE2V2	UIMC1	USP1	WNT1
positive_regulation_of_response_to_DNA_damage_stimulus(GO-2001022)	http://amigo.geneontology.org/cgi-bin/amigo/term_details?term=GO:2001022	ANKRD1	APEX1	ATM	ATR	BABAM1	BCLAF1	BRCA1	BRCC3	BRE	CDKN2A	CEBPG	DDX5	EEF1E1	EGFR	ERCC8	EYA1	EYA3	FAM175A	FGF10	FOXM1	HIC1	HMGA2	MYC	NKX3-1	NSMCE1	NSMCE4A	PLA2R1	PMAIP1	PRKCD	PRKCG	RNF168	RNF8	SETMAR	SIRT1	TMEM161A	TRIM28	UBE2N	UIMC1
positive_regulation_of_intrinsic_apoptotic_signaling_pathway(GO-2001244)	http://amigo.geneontology.org/cgi-bin/amigo/term_details?term=GO:2001244	BAX	BBC3	BCAP31	BCL2L11	BCLAF1	CAV1	CLU	DNM1L	FIS1	GNB2L1	HTRA2	PMAIP1	SEPT4	SIAH1	TP53
negative_regulation_of_chromosome_organization(GO-2001251)	http://amigo.geneontology.org/cgi-bin/amigo/term_details?term=GO:2001251	ACD	AICDA	APOBEC1	BCOR	BRCA1	CTBP1	DNMT1	DNMT3B	ERCC1	ERCC4	FOXP3	JARID2	NOC2L	PML	POT1	SET	SETMAR	SKI	SNCA	SPI1	TAF7	TERF1	TERF2	TERF2IP	TET1	TINF2	TWIST1	WAPAL
regulation_of_cation_channel_activity(GO-2001257)	http://amigo.geneontology.org/cgi-bin/amigo/term_details?term=GO:2001257	ADRA2A	ASPH	CALM3	CAMK2D	DRD2	DRD4	EFCAB4B	FKBP1A	FKBP1B	HOMER1	IL1RAPL1	JPH1	JPH2	JPH3	JPH4	NCS1	OPRM1	PKD2	STIM1	STIM2	TRPC6	ZP3
morphogenesis_of_an_epithelium(GO-0002009)	http://amigo.geneontology.org/cgi-bin/amigo/term_details?term=GO:0002009	AHI1	BBS4	BBS5	BBS7	BCL10	BMP2	BMP4	C19orf46	CCM2	CELSR1	CITED1	CSF1R	CTNNB1	CTSH	DEAF1	DLC1	DVL2	ENG	EPHA2	FGF1	FGF10	FGF2	FGFR2	FOXD1	FOXF1	FUZ	GATA3	GATA4	GDF2	GDNF	HAND1	HAND2	HOXA11	IFT122	IHH	KDM2B	LHX1	LMO4	MEF2C	MESP1	MKKS	MTSS1	MYC	NKX2-1	NKX2-5	NKX3-1	NOTCH4	OSR1	PAX2	PAX8	PHACTR4	PKD1	PKD2	PLXNB2	PODXL	PRICKLE1	PRKD2	PRKX	RYR2	SALL1	SCRIB	SEMA3E	SEMA4C	SETDB2	SFRP2	SHH	SIX1	SKI	SMO	SOX11	SOX17	SOX18	SOX4	SOX8	SOX9	SRF	STIL	TBX20	TCF21	TFAP2A	TGFBR2	TIMELESS	TINAG	TSC2	VANGL2	VCL	WNT11	WNT16	WNT5A	WNT7B	WT1
regulation_of_sodium_ion_transport(GO-0002028)	http://amigo.geneontology.org/cgi-bin/amigo/term_details?term=GO:0002028	ATP1A1	CNKSR3	DRD2	DRD4	EPO	NEDD4	NKX2-5	P2RX4	P2RX7	SCN1B	SCN2B	SCN3B	SCN4B	SIK1	WNK2	WNK3
sprouting_angiogenesis(GO-0002040)	http://amigo.geneontology.org/cgi-bin/amigo/term_details?term=GO:0002040	ACVRL1	ANGPT1	BMP4	BMPER	CCBE1	CDH13	EFNB2	EGR3	EPHB4	FGF2	FLT4	GPLD1	GPR124	JMJD6	NR4A1	PTK2B	RAMP2	ROBO1	SEMA3E	SLIT2	SRF	TDGF1	TEK	THBS1	VEGFA
chondrocyte_differentiation(GO-0002062)	http://amigo.geneontology.org/cgi-bin/amigo/term_details?term=GO:0002062	AMELX	BMP4	CREB3L2	EIF2AK3	FGFR3	GPLD1	HES5	HMGA2	MEF2C	NFIB	NPPC	OSR1	OSR2	SCXB	SOX9	SULF1	SULF2	TGFB1	WNT10B	WNT2B	WNT5B
protein_polyubiquitination(GO-0000209)	http://amigo.geneontology.org/cgi-bin/amigo/term_details?term=GO:0000209	AMFR	ANAPC1	ANAPC10	ANAPC11	ANAPC13	ANAPC2	ANAPC4	ANAPC5	ANAPC7	ARIH2	BARD1	BCL2	BIRC2	BLMH	BRCA1	CDC16	CDC23	CDC26	CDC27	CDC34	CDKN2A	CHFR	DDB2	DTL	DZIP3	ERCC8	FBXO4	FBXW11	FZR1	HACE1	HUWE1	ITCH	LNPEP	LRSAM1	MARCH1	MARCH5	MARCH6	MARCH8	NEDD4	NHLRC1	NPEPPS	PARK2	PPIL2	PRPF19	PSMA1	PSMA2	PSMA3	PSMA4	PSMA5	PSMA6	PSMA7	PSMA8	PSMB1	PSMB10	PSMB11	PSMB2	PSMB3	PSMB4	PSMB5	PSMB6	PSMB7	PSMB8	PSMB9	PSMC1	PSMC2	PSMC3	PSMC4	PSMC5	PSMC6	PSMD1	PSMD10	PSMD11	PSMD12	PSMD13	PSMD14	PSMD2	PSMD3	PSMD4	PSMD5	PSMD6	PSMD7	PSMD8	PSMD9	PSME1	PSME2	PSME3	PSME4	PSMF1	RBCK1	RNF146	RNF152	RNF167	RNF168	RNF187	RNF20	RNF216	RNF31	RNF4	RNF41	RNF5	RNF6	RPS27A	SHARPIN	SMURF1	STUB1	TNFAIP3	TNKS	TNKS2	TPP2	TRAF2	TRAF6	TRIM21	TRIM32	TRIM56	TTC3	UBA52	UBB	UBC	UBE2A	UBE2B	UBE2C	UBE2D1	UBE2D2	UBE2D3	UBE2D4	UBE2E1	UBE2E2	UBE2E3	UBE2G1	UBE2G2	UBE2H	UBE2K	UBE2L3	UBE2N	UBE2Q2	UBE2R2	UBE2S	UBE2T	UBE2V1	UBE2V2	UBE2W	UBE3A	UBE3C	UBR5	WWP2	ZFP91	ZNF738	ZNRF1
spinal_cord_development(GO-0021510)	http://amigo.geneontology.org/cgi-bin/amigo/term_details?term=GO:0021510	C1orf187	CHRD	GLI2	ISL1	LHX1	MDGA1	MDGA2	NF1	PKD1	PKD2	PROX1	RELN	SOX11	SOX12	SOX4	TBX20
telencephalon_development(GO-0021537)	http://amigo.geneontology.org/cgi-bin/amigo/term_details?term=GO:0021537	AGTPBP1	AQP1	BBS2	BBS4	BMP2	BMP4	CCDC85C	CDK6	CNTNAP2	DRD1	DRD2	EPHA5	EPHB2	EPHB3	ERBB4	FOXB1	FOXP2	GSK3B	HES5	KDM2B	LHX6	LRRK2	MKKS	NDE1	NEUROD1	NF1	NFIB	NPY	NTRK2	NUMB	NUMBL	PAFAH1B1	PEX13	PLCB1	PROX1	RELN	ROBO1	ROBO2	RTN4	RYK	SALL1	SHANK3	SKI	SLIT1	SLIT2	SLIT3	WDR62	WNT5A
M-G1_transition_of_mitotic_cell_cycle(GO-0000216)	http://amigo.geneontology.org/cgi-bin/amigo/term_details?term=GO:0000216	CDC45	CDC6	CDC7	CDK2	CDT1	DBF4	GMNN	MCM10	MCM2	MCM3	MCM4	MCM5	MCM6	MCM7	MCM8	ORC1	ORC2	ORC3	ORC4	ORC5	ORC6	POLA1	POLA2	POLE	POLE2	PRIM1	PRIM2	PSMA1	PSMA2	PSMA3	PSMA4	PSMA5	PSMA6	PSMA7	PSMA8	PSMB1	PSMB10	PSMB11	PSMB2	PSMB3	PSMB4	PSMB5	PSMB6	PSMB7	PSMB8	PSMB9	PSMC1	PSMC2	PSMC3	PSMC4	PSMC5	PSMC6	PSMD1	PSMD10	PSMD11	PSMD12	PSMD13	PSMD14	PSMD2	PSMD3	PSMD4	PSMD5	PSMD6	PSMD7	PSMD8	PSMD9	PSME1	PSME2	PSME3	PSME4	PSMF1	RPA1	RPA2	RPA3	RPA4	RPS27A	UBA52	UBB	UBC
nerve_development(GO-0021675)	http://amigo.geneontology.org/cgi-bin/amigo/term_details?term=GO:0021675	CHD7	CHRNB2	DICER1	ERBB3	HOXA1	ISL1	NTRK1	PAX2	POU4F1	SALL1	SULF1	SULF2	TBX1	TFAP2A	TMEM126A
limbic_system_development(GO-0021761)	http://amigo.geneontology.org/cgi-bin/amigo/term_details?term=GO:0021761	BBS2	BBS4	CDK6	CNTNAP2	EPHA5	FGFR2	FOXB1	GSK3B	MKKS	NEUROD1	NKX2-6	PAFAH1B1	PROX1	RAB3GAP1	SOX3
glial_cell_development(GO-0021782)	http://amigo.geneontology.org/cgi-bin/amigo/term_details?term=GO:0021782	ARHGEF10	CDK6	DICER1	EIF2B1	EIF2B2	EIF2B3	EIF2B4	EIF2B5	HES5	MRF	MT3	NF1	SKI	SOD1	SOX11	SOX4
neural_tube_development(GO-0021915)	http://amigo.geneontology.org/cgi-bin/amigo/term_details?term=GO:0021915	ALDH1A2	BBS4	BCL10	CELSR1	CHRD	DEAF1	DLC1	DVL1	DVL2	FOXB1	FUZ	GLI2	HES5	IFT122	KDM2B	LMO4	PAX2	PHACTR4	PKD1	PKD2	PLXNB2	PRICKLE1	PROX1	PTCH1	SCRIB	SEMA4C	SKI	SOX11	SOX4	STIL	TSC2	VANGL2	ZNF358
central_nervous_system_neuron_differentiation(GO-0021953)	http://amigo.geneontology.org/cgi-bin/amigo/term_details?term=GO:0021953	AGTPBP1	ASCL1	ATP7A	C1orf187	CHRNB2	DRD1	DRD2	EPHA4	EPHB1	FAIM2	FGFR2	GLI2	ISL1	LHX1	LHX6	MAP2	MDGA1	MDGA2	NFIB	NPY	NTRK2	PAFAH1B1	PROX1	SHANK3	SLIT2	SOX4	SPOCK1	TBX20
central_nervous_system_neuron_development(GO-0021954)	http://amigo.geneontology.org/cgi-bin/amigo/term_details?term=GO:0021954	ATP7A	CHRNB2	DRD1	DRD2	EPHA4	EPHB1	FGFR2	GLI2	LHX6	MAP2	NFIB	NPY	NTRK2	PAFAH1B1	SLIT2
cerebral_cortex_development(GO-0021987)	http://amigo.geneontology.org/cgi-bin/amigo/term_details?term=GO:0021987	BBS2	BBS4	CCDC85C	CNTNAP2	FOXP2	GSK3B	LHX6	MKKS	NDE1	NF1	NPY	NTRK2	PAFAH1B1	PEX13	PLCB1	RELN	ROBO1	RTN4	SLIT2	WDR62
activation_of_innate_immune_response(GO-0002218)	http://amigo.geneontology.org/cgi-bin/amigo/term_details?term=GO:0002218	ADAM8	ATF1	ATF2	BGR	CARD9	CASP8	CDK1	CHUK	CLEC7A	COLEC12	CREB1	CYLD	DMBT1	DUSP3	DUSP4	DUSP6	DUSP7	ELK1	FOS	HCK	HSPD1	IKBKB	IKBKE	IKBKG	IRAK1	IRAK2	IRAK3	IRAK4	IRF3	IRF7	ITCH	JUN	LY96	MAP2K1	MAP2K2	MAP2K3	MAP2K4	MAP2K6	MAP2K7	MAP3K1	MAP3K7	MAPK1	MAPK10	MAPK11	MAPK14	MAPK3	MAPK7	MAPK8	MAPK9	MAPKAPK2	MAPKAPK3	MARCO	MAVS	MEF2A	MEF2C	MICA	MYD88	NFKB1	NFKB2	NFKBIA	NFKBIB	NOD1	NOD2	PELI1	PELI2	PRKCE	RELA	RIPK1	RIPK2	RPS27A	RPS6KA1	RPS6KA2	RPS6KA3	RPS6KA5	S100A14	TAB1	TAB2	TAB3	TBK1	TICAM1	TICAM2	TIRAP	TLR10	TLR2	TLR3	TLR4	TLR5	TLR6	TMEM173	TNFAIP3	TRAF3	TRAF6	TRIL	UBA52	UBB	UBC	UBE2N	UBE2V1	UNC93B1
pattern_recognition_receptor_signaling_pathway(GO-0002221)	http://amigo.geneontology.org/cgi-bin/amigo/term_details?term=GO:0002221	ATF1	ATF2	BGR	CARD9	CASP8	CDK1	CHUK	CLEC7A	COLEC12	CREB1	CYLD	DMBT1	DUSP3	DUSP4	DUSP6	DUSP7	ELK1	FOS	HSPD1	IKBKB	IKBKE	IKBKG	IRAK1	IRAK2	IRAK3	IRAK4	IRF3	IRF7	ITCH	JUN	LY96	MAP2K1	MAP2K2	MAP2K3	MAP2K4	MAP2K6	MAP2K7	MAP3K1	MAP3K7	MAPK1	MAPK10	MAPK11	MAPK14	MAPK3	MAPK7	MAPK8	MAPK9	MAPKAPK2	MAPKAPK3	MARCO	MEF2A	MEF2C	MYD88	NFKB1	NFKB2	NFKBIA	NFKBIB	NOD1	NOD2	PELI1	PELI2	PRKCE	RELA	RIPK1	RIPK2	RPS27A	RPS6KA1	RPS6KA2	RPS6KA3	RPS6KA5	S100A14	TAB1	TAB2	TAB3	TBK1	TICAM1	TICAM2	TIRAP	TLR10	TLR2	TLR3	TLR4	TLR5	TLR6	TNFAIP3	TRAF3	TRAF6	TRIL	UBA52	UBB	UBC	UBE2N	UBE2V1	UNC93B1
toll-like_receptor_signaling_pathway(GO-0002224)	http://amigo.geneontology.org/cgi-bin/amigo/term_details?term=GO:0002224	ATF1	ATF2	CDK1	CHUK	CREB1	DUSP3	DUSP4	DUSP6	DUSP7	ELK1	FOS	HSPD1	IKBKB	IKBKE	IKBKG	IRAK1	IRAK2	IRAK3	IRAK4	IRF3	IRF7	JUN	LY96	MAP2K1	MAP2K2	MAP2K3	MAP2K4	MAP2K6	MAP2K7	MAP3K1	MAP3K7	MAPK1	MAPK10	MAPK11	MAPK14	MAPK3	MAPK7	MAPK8	MAPK9	MAPKAPK2	MAPKAPK3	MEF2A	MEF2C	MYD88	NFKB1	NFKB2	NFKBIA	NFKBIB	NOD1	NOD2	PELI1	PELI2	PRKCE	RELA	RIPK1	RIPK2	RPS27A	RPS6KA1	RPS6KA2	RPS6KA3	RPS6KA5	S100A14	TAB1	TAB2	TAB3	TBK1	TICAM1	TICAM2	TIRAP	TLR10	TLR2	TLR3	TLR4	TLR5	TLR6	TRAF3	TRAF6	TRIL	UBA52	UBB	UBC	UBE2N	UBE2V1	UNC93B1
response_to_molecule_of_bacterial_origin(GO-0002237)	http://amigo.geneontology.org/cgi-bin/amigo/term_details?term=GO:0002237	ADAM17	ANKRD1	BCL10	CCL2	CCL3	CCL5	CCR5	CD14	CD24	CITED1	CPS1	CXCL2	CYP27B1	F2R	FZD5	GCH1	GFI1	GSTP1	HCK	HMGB2	HNRNPA0	IL10	IL12A	IL18	IL1B	IL23R	IL6	IL8	IRAK1	IRAK3	JAK2	LBP	LIAS	LILRB1	LILRB2	LY96	LYN	MAPKAPK2	MAPKAPK3	MEF2C	MTDH	NLRP1	NOD2	NR1D1	NR1H3	OTUD5	PALM3	PRDX3	PRKCE	RPS6KA3	S100A14	S100A7	SCARB1	SELE	SELS	SERPINE1	SLC11A1	SNCA	SRR	TGFB1	TIRAP	TLR1	TLR2	TLR4	TLR6	TLR9	TNF	TNFAIP3	TNFRSF11A	TNFSF4	TRIB1	WNT5A
hair_cycle_process(GO-0022405)	http://amigo.geneontology.org/cgi-bin/amigo/term_details?term=GO:0022405	ALX4	APCDD1	ATP7A	FGFR2	FOXE1	FUZ	HDAC1	HDAC2	INHBA	PDGFA	SOX18	SOX9	SPINK5	TGFB2	TGM3	WNT10A
regulation_of_cell-cell_adhesion(GO-0022407)	http://amigo.geneontology.org/cgi-bin/amigo/term_details?term=GO:0022407	ADA	ADAM8	ADIPOQ	B4GALNT2	BMP7	CCL5	CD44	CD47	CDH1	CELSR2	CITED2	CX3CL1	CXCL13	DPP4	EFNA5	EPHA7	EPHB3	FERMT3	FSTL3	GTPBP4	IL1B	IL1RN	KLF4	LEF1	LYN	MAP2K5	MAPK7	MINK1	NF2	PIEZO1	PLG	PODXL	PPAP2B	PRKCA	PRKCD	PRKCQ	PRKG1	SERPINE2	SERPINF2	SIRPG	SMAD7	SYK	TGFB1	TNF	TNFSF11	WNT1	ZNF703
negative_regulation_of_cell-cell_adhesion(GO-0022408)	http://amigo.geneontology.org/cgi-bin/amigo/term_details?term=GO:0022408	ADIPOQ	B4GALNT2	CDH1	GTPBP4	IL1RN	KLF4	LEF1	MAP2K5	MAPK7	NF2	PLG	PODXL	PRKCD	PRKG1	SERPINE2	TGFB1	WNT1	ZNF703
positive_regulation_of_cell-cell_adhesion(GO-0022409)	http://amigo.geneontology.org/cgi-bin/amigo/term_details?term=GO:0022409	BMP7	CCL5	CD44	CD47	CITED2	CX3CL1	CXCL13	FSTL3	IL1B	LEF1	PIEZO1	PODXL	PPAP2B	SERPINF2	SIRPG	SMAD7	TNF	TNFSF11
adaptive_immune_response(GO-0002250)	http://amigo.geneontology.org/cgi-bin/amigo/term_details?term=GO:0002250	ADAM17	BCL10	BTK	C1QA	C1QB	C1QC	C1R	C1S	CADM1	CD40LG	CD74	CRTAM	CTSH	CTSL1	CTSS	EBI3	EXOSC3	EXOSC6	HSPD1	IGHG1	IGHG2	IGHG3	IGHG4	IGKC	IGKV1-5	IGKV4-1	IGLC1	IGLC2	IGLC3	IGLC6	IGLC7	IL12B	IL18	IL18BP	IL4	ITK	LEF1	LIG4	MEF2C	MSH2	MSH6	P01593	P01594	P01595	P01596	P01597	P01598	P01599	P01600	P01601	P01603	P01604	P01605	P01606	P01607	P01608	P01609	P01610	P01611	P01612	P01613	P01614	P01615	P01616	P01617	P01619	P01620	P01621	P01622	P01623	P01624	P01625	P01699	P01700	P01701	P01702	P01703	P01704	P01705	P01706	P01707	P01708	P01709	P01710	P01711	P01712	P01713	P01714	P01715	P01716	P01717	P01718	P01719	P01720	P01721	P01722	P01742	P01743	P01744	P01760	P01761	P01762	P01763	P01764	P01765	P01766	P01767	P01768	P01769	P01770	P01771	P01772	P01773	P01774	P01775	P01776	P01777	P01778	P01779	P01780	P01781	P01782	P01814	P01815	P01816	P01817	P01818	P01824	P01825	P04206	P04207	P04208	P04209	P04211	P04430	P04431	P04432	P04433	P04434	P04438	P06309	P06310	P06311	P06313	P06314	P06315	P06316	P06317	P06318	P06319	P06326	P06331	P06887	P06888	P06889	P18135	P18136	P80362	P80748	P83593	PIK3CD	PIK3CG	RIPK2	SLA2	SLC11A1	SYK	TLR8	TNFRSF11A	TNFSF4	TXK	XCL1	ZAP70	ZP3
microtubule_cytoskeleton_organization(GO-0000226)	http://amigo.geneontology.org/cgi-bin/amigo/term_details?term=GO:0000226	ARHGEF10	ARL2	ATXN3	AURKB	AURKC	BBS2	BBS4	BICD1	BICD2	BRCA2	BRSK1	BUB3	CAMSAP3	CAPN6	CASC5	CCDC99	CCP110	CDK1	CDK2	CDK5RAP2	CENPA	CENPJ	CEP135	CEP152	CEP192	CEP250	CEP63	CEP68	CEP72	CETN2	CETN3	CHAMP1	CHD3	CHEK2	CKAP5	CLASP1	CLASP2	CLIP1	CNTROB	CROCC	CSNK1D	CTNNB1	DAG1	DISC1	DOCK7	DST	DYNLT1	FBXW5	FER	FLNA	FMN2	GAS2L1	GAS2L2	GCC2	HAUS1	HAUS2	HAUS3	HAUS4	HAUS5	HAUS6	HAUS7	HAUS8	HDAC3	HOOK3	HTT	INO80	KIF11	KIF18A	KIF20A	KIF23	KIF2A	KIF2B	KIF2C	KIF3B	LMNA	MAP1S	MAP7	MAPT	MARK4	METTL11A	MID1	NCOR1	NDC80	NDE1	NEK2	NEK6	NEK7	NPM1	NUSAP1	OFD1	PAFAH1B1	PCM1	PCNT	PLK1	PLK1S1	PLK2	PLK4	PPP1R12A	PRC1	PSRC1	RACGAP1	RAN	RB1	RCC1	RGS14	RHOA	RNF19A	ROCK2	RP1	RSPH4A	RSPH9	SASS6	SEH1L	SGOL1	SKAP	SLAIN2	SMC1A	SMC3	SON	SPAG5	SPAST	SPC25	SPICE1	STARD9	STMN1	STMN3	SUN2	TNKS	TPPP	TPPP3	TRPV4	TTK	TTLL3	TUBE1	TUBG1	TUBGCP2	TUBGCP5	TUBGCP6	UXT	ZW10
regulation_of_cell_morphogenesis(GO-0022604)	http://amigo.geneontology.org/cgi-bin/amigo/term_details?term=GO:0022604	ALDOA	AMIGO1	APOE	ARAP1	ARAP3	ARC	ARHGAP15	ARHGDIA	ARHGEF1	ARHGEF18	AXIN2	BAMBI	BCL11A	BCL9L	BRWD1	BRWD3	BVES	C21orf2	CAMK2B	CAMSAP1	CAPRIN1	CAPRIN2	CAPZB	CCL11	CCL13	CCL2	CCL24	CCL3	CCL7	CDC42EP1	CDC42EP2	CDC42EP4	CDC42EP5	CDK5	CDK5R1	CDKL5	CFL1	CHN1	CHRNA3	CHRNB2	COL1A1	CSF1R	CTNNB1	DAB2IP	DCC	DIAPH1	DLC1	DSCAM	EFNA1	EPHA3	EPHA4	EPHB3	FAM40A	FAM40B	FES	FGD1	FGD2	FGD3	FGD4	FGD5	FGD6	FGR	FITM2	FMNL1	FMNL2	FMNL3	FOXA1	FOXA2	GREM1	HCK	HPN	IFNG	ISLR2	KDR	KIF13B	KLK8	LARP4	LEF1	LIF	LIMD1	LIMK1	LINGO1	LRRC4C	LRRK2	MAG	MAPT	MARK2	MT3	MYH9	MYO10	NEDD4	NGEF	NGF	NGFR	NKX2-1	NOTCH1	NTRK2	OMG	PAX2	PAX8	PDLIM5	PDZD8	PHIP	PLXNB1	PLXNB2	PPP2CA	PRPF40A	PTK2	PTK2B	PTPRO	RAP2A	RHOA	RHOU	RNF6	ROBO1	ROBO2	RTN4	RTN4R	RUFY3	SCARF1	SEMA3A	SEMA3E	SEMA4D	SEMA7A	SEPT7	SFRP1	SFRP2	SH3D19	SH3KBP1	SIPA1L1	SKIL	SLIT2	SMAD2	SMAD3	SMAD4	SMAD7	SNAI1	SRCIN1	STAT1	STK24	TACSTD2	TAOK2	TBCCD1	TBX5	TCF7L2	TGFB1	TGFB1I1	TGFB2	TGFB3	THY1	TNIK	TWF2	TWIST1	VEGFA	VIL1	WASF3	WDPCP	WTIP	WWTR1	YWHAH	ZMYM3	ZMYM4	ZMYM6	ZNF135	ZNF703	ZRANB1
DNA_strand_elongation(GO-0022616)	http://amigo.geneontology.org/cgi-bin/amigo/term_details?term=GO:0022616	CDC45	DCLRE1B	DNA2	FEN1	GINS1	GINS2	GINS4	LIG1	MCM2	MCM3	MCM4	MCM5	MCM6	MCM7	MCM8	PCNA	POLA1	POLA2	POLD1	POLD2	POLD3	POLD4	PRIM1	PRIM2	RFC1	RFC2	RFC3	RFC4	RFC5	RPA1	RPA2	RPA3	TERT
ribonucleoprotein_complex_assembly(GO-0022618)	http://amigo.geneontology.org/cgi-bin/amigo/term_details?term=GO:0022618	ATXN2	BICD1	BMS1	CELF1	CIRBP	CLNS1A	CLP1	CRNKL1	DDX20	DDX39B	DICER1	DYNC1H1	EFTUD1	EIF2A	EIF3A	EIF6	ERAL1	FAM103A1	GEMIN2	GEMIN4	GEMIN5	GEMIN6	GEMIN7	GEMIN8	GRB7	LIMD1	LSM14A	NCBP1	NCBP2	NPM1	NUFIP1	PATL1	PHAX	PIH1D1	PRMT5	PRMT7	PRPF19	PRPF31	PRPF6	PSIP1	RBM5	RC3H1	RPS14	RPS17	SART1	SBDS	SCAF11	SF1	SF3A1	SF3A2	SF3A3	SFSWAP	SHQ1	SLU7	SMN1	SNRPB	SNRPC	SNRPD1	SNRPD2	SNRPD3	SNRPE	SNRPF	SNRPG	SNUPN	SRPK2	SRSF1	SRSF10	SRSF12	SRSF5	SRSF6	SRSF9	TARBP2	TGS1	TICRR	TSR1	TXNL4A	USP39	WDR77	ZNHIT6	ZRSR2
regulation_of_transmembrane_transporter_activity(GO-0022898)	http://amigo.geneontology.org/cgi-bin/amigo/term_details?term=GO:0022898	ADRA2A	ASPH	BCL2	CACNA1A	CACNA1B	CACNA1C	CACNA1D	CACNA1E	CACNA1F	CACNA1I	CACNA1S	CACNA2D1	CACNB1	CACNB2	CACNB3	CACNB4	CACNG1	CACNG2	CACNG4	CACNG5	CALM3	CAMK2D	DRD2	DRD4	EFCAB4B	EPO	FKBP1A	FKBP1B	HOMER1	IL1RAPL1	INS	JPH1	JPH2	JPH3	JPH4	NCS1	NKX2-5	OPRM1	PKD2	PKD2L1	RIPK1	RYR1	SESTD1	STIM1	STIM2	TPCN2	TRPC6	WNK2	WNK3	ZP3
electron_transport_chain(GO-0022900)	http://amigo.geneontology.org/cgi-bin/amigo/term_details?term=GO:0022900	ALDH5A1	ATP5A1	ATP5B	ATP5C1	ATP5D	ATP5E	ATP5F1	ATP5G1	ATP5H	ATP5I	ATP5J	ATP5J2	ATP5L	ATP5O	COX4I1	COX5A	COX5B	COX6A1	COX6B1	COX6C	COX7A2L	COX7B	COX7C	COX8A	CYC1	CYCS	ETFA	ETFB	ETFDH	MT-ATP6	MT-ATP8	MT-CO1	MT-CO2	MT-CO3	MT-CYB	MT-ND1	MT-ND2	MT-ND3	MT-ND4	MT-ND4L	MT-ND5	MT-ND6	NDUFA1	NDUFA10	NDUFA11	NDUFA12	NDUFA13	NDUFA2	NDUFA3	NDUFA4	NDUFA5	NDUFA6	NDUFA7	NDUFA8	NDUFA9	NDUFAB1	NDUFB1	NDUFB10	NDUFB11	NDUFB2	NDUFB3	NDUFB4	NDUFB5	NDUFB6	NDUFB7	NDUFB8	NDUFB9	NDUFC1	NDUFC2	NDUFS1	NDUFS2	NDUFS3	NDUFS4	NDUFS5	NDUFS6	NDUFS7	NDUFS8	NDUFV1	NDUFV2	NDUFV3	SDHA	SDHAF2	SDHB	SDHC	SDHD	SLC25A12	SLC25A13	TAZ	UCP1	UCP2	UCP3	UQCR10	UQCR11	UQCRB	UQCRC1	UQCRC2	UQCRFS1	UQCRH	UQCRQ
respiratory_electron_transport_chain(GO-0022904)	http://amigo.geneontology.org/cgi-bin/amigo/term_details?term=GO:0022904	ALDH5A1	ATP5A1	ATP5B	ATP5C1	ATP5D	ATP5E	ATP5F1	ATP5G1	ATP5H	ATP5I	ATP5J	ATP5J2	ATP5L	ATP5O	COX4I1	COX5A	COX5B	COX6A1	COX6B1	COX6C	COX7A2L	COX7B	COX7C	COX8A	CYC1	CYCS	ETFA	ETFB	ETFDH	MT-ATP6	MT-ATP8	MT-CO1	MT-CO2	MT-CO3	MT-CYB	MT-ND1	MT-ND2	MT-ND3	MT-ND4	MT-ND4L	MT-ND5	MT-ND6	NDUFA1	NDUFA10	NDUFA11	NDUFA12	NDUFA13	NDUFA2	NDUFA3	NDUFA4	NDUFA5	NDUFA6	NDUFA7	NDUFA8	NDUFA9	NDUFAB1	NDUFB1	NDUFB10	NDUFB11	NDUFB2	NDUFB3	NDUFB4	NDUFB5	NDUFB6	NDUFB7	NDUFB8	NDUFB9	NDUFC1	NDUFC2	NDUFS1	NDUFS2	NDUFS3	NDUFS4	NDUFS5	NDUFS6	NDUFS7	NDUFS8	NDUFV1	NDUFV2	NDUFV3	SDHA	SDHAF2	SDHB	SDHC	SDHD	SLC25A12	SLC25A13	TAZ	UCP1	UCP2	UCP3	UQCR10	UQCR11	UQCRB	UQCRC1	UQCRC2	UQCRFS1	UQCRH	UQCRQ
mitotic_prometaphase(GO-0000236)	http://amigo.geneontology.org/cgi-bin/amigo/term_details?term=GO:0000236	AHCTF1	APITD1	AURKB	B9D2	BIRC5	BUB1	BUB1B	BUB3	CASC5	CCDC99	CCNB1	CDC20	CDCA8	CENPA	CENPC1	CENPE	CENPF	CENPH	CENPI	CENPK	CENPL	CENPM	CENPN	CENPO	CENPP	CENPQ	CENPT	CKAP5	CLASP1	CLASP2	CLIP1	DSN1	ERCC6L	INCENP	ITGB3BP	KIF18A	KIF2A	KIF2B	KIF2C	KNTC1	MAD1L1	MAD2L1	MAPRE1	MIS12	MLF1IP	NDC80	NDE1	NDEL1	NSL1	NUDC	NUF2	NUP107	NUP133	NUP160	NUP37	NUP43	NUP85	NUP98	PAFAH1B1	PLK1	PMF1	PPP1CC	RAD21	RANBP2	RANGAP1	RCC2	RPS27	SEC13	SEH1L	SGOL1	SGOL2	SKA1	SKA2	SMC1A	SMC3	SPC24	SPC25	STAG1	STAG2	TAOK1	XPO1	ZW10	ZWILCH	ZWINT
leukocyte_activation_involved_in_immune_response(GO-0002366)	http://amigo.geneontology.org/cgi-bin/amigo/term_details?term=GO:0002366	ANXA3	ATP7A	CCL3	CD1C	CD40LG	EOMES	EXOSC3	EXOSC6	F2RL1	GPR183	HSPD1	ICAM1	IL12B	ITGAL	KLRF2	LBP	LCP1	LEF1	LIG4	LILRB1	MILR1	MSH2	MSH6	PIK3CD	PIK3CG	PTGER4	PTK2B	SBNO2	SH2D1B	SLC11A1	STXBP2	STXBP3	SYK	TNFSF18	TNFSF4	VAMP7
immune_response-activating_cell_surface_receptor_signaling_pathway(GO-0002429)	http://amigo.geneontology.org/cgi-bin/amigo/term_details?term=GO:0002429	BCAR1	BCL10	BCL2	BLK	BTK	CARD11	CD247	CD38	CD3D	CD3E	CD3G	CD4	CD79A	CHUK	CR2	CSK	CTLA4	ENAH	FYB	FYN	GATA3	GPLD1	GRAP2	HLA-DMA	HLA-DMB	HLA-DOA	HLA-DOB	HLA-DPA1	HLA-DPB1	HLA-DQA1	HLA-DQA2	HLA-DQB1	HLA-DQB2	HLA-DRA	HLA-DRB1	HLA-DRB3	HLA-DRB4	HLA-DRB5	IKBKB	IKBKG	INPP5D	ITK	LAT	LAT2	LCK	LCP2	LYN	MALT1	MAP3K7	MEF2C	MICA	MICB	MNDA	NCK1	NCKAP1L	NFATC2	NFKB1	NFKBIA	P01737	P04436	PAG1	PAK1	PAK2	PDPK1	PIK3CA	PIK3CB	PIK3CD	PIK3R1	PIK3R2	PLCG1	PLCG2	PLEKHA1	PRKCB	PRKCQ	PRKD2	PTEN	PTPRC	RBCK1	RELA	RIPK2	RNF31	RPS27A	SKAP1	SLA2	SYK	TAB2	TCRA	TCRB	TEC	THEMIS	THY1	TRAC	TRAF6	TRAT1	TRBC1	TRBV12-3	TXK	UBA52	UBB	UBC	UBE2N	UBE2V1	VASP	VAV3	WAS	ZAP70
spliceosome_assembly(GO-0000245)	http://amigo.geneontology.org/cgi-bin/amigo/term_details?term=GO:0000245	CELF1	CRNKL1	DDX39B	PRPF19	PSIP1	RBM5	SCAF11	SF1	SF3A1	SF3A2	SF3A3	SFSWAP	SLU7	SNRPD1	SNRPD2	SRPK2	SRSF1	SRSF10	SRSF12	SRSF5	SRSF6	SRSF9	TXNL4A	USP39	ZRSR2
humoral_immune_response_mediated_by_circulating_immunoglobulin(GO-0002455)	http://amigo.geneontology.org/cgi-bin/amigo/term_details?term=GO:0002455	C1QA	C1QB	C1QC	C1R	C1S	IGHG1	IGHG2	IGHG3	IGHG4	IGKC	IGKV1-5	IGKV4-1	IGLC1	IGLC2	IGLC3	IGLC6	IGLC7	P01593	P01594	P01595	P01596	P01597	P01598	P01599	P01600	P01601	P01603	P01604	P01605	P01606	P01607	P01608	P01609	P01610	P01611	P01612	P01613	P01614	P01615	P01616	P01617	P01619	P01620	P01621	P01622	P01623	P01624	P01625	P01699	P01700	P01701	P01702	P01703	P01704	P01705	P01706	P01707	P01708	P01709	P01710	P01711	P01712	P01713	P01714	P01715	P01716	P01717	P01718	P01719	P01720	P01721	P01722	P01742	P01743	P01744	P01760	P01761	P01762	P01763	P01764	P01765	P01766	P01767	P01768	P01769	P01770	P01771	P01772	P01773	P01774	P01775	P01776	P01777	P01778	P01779	P01780	P01781	P01782	P01814	P01815	P01816	P01817	P01818	P01824	P01825	P04206	P04207	P04208	P04209	P04211	P04430	P04431	P04432	P04433	P04434	P04438	P06309	P06310	P06311	P06313	P06314	P06315	P06316	P06317	P06318	P06319	P06326	P06331	P06887	P06888	P06889	P18135	P18136	P80362	P80748	P83593	ZP3
antigen_processing_and_presentation_of_peptide_antigen_via_MHC_class_I(GO-0002474)	http://amigo.geneontology.org/cgi-bin/amigo/term_details?term=GO:0002474	ABCB9	B2M	BCAP31	BLMH	CALR	CANX	CD207	CD36	CTSS	CYBB	ERAP1	ERAP2	FCGR1A	FCGR1B	HLA-A	HLA-B	HLA-C	HLA-E	HLA-F	HLA-G	IFI30	ITGAV	ITGB5	LNPEP	NPEPPS	PDIA3	PSMA1	PSMA2	PSMA3	PSMA4	PSMA5	PSMA6	PSMA7	PSMA8	PSMB1	PSMB10	PSMB11	PSMB2	PSMB3	PSMB4	PSMB5	PSMB6	PSMB7	PSMB8	PSMB9	PSMC1	PSMC2	PSMC3	PSMC4	PSMC5	PSMC6	PSMD1	PSMD10	PSMD11	PSMD12	PSMD13	PSMD14	PSMD2	PSMD3	PSMD4	PSMD5	PSMD6	PSMD7	PSMD8	PSMD9	PSME1	PSME2	PSME3	PSME4	PSMF1	RPS27A	SAR1B	SEC13	SEC23A	SEC24A	SEC24B	SEC24C	SEC24D	SEC31A	SEC61A1	SEC61A2	SEC61B	SEC61G	TAP1	TAP2	TAPBP	TPP2	UBA52	UBB	UBC	UBE2A
antigen_processing_and_presentation_of_exogenous_peptide_antigen_via_MHC_class_I__TAP-dependent(GO-0002479)	http://amigo.geneontology.org/cgi-bin/amigo/term_details?term=GO:0002479	B2M	CALR	CD207	CD36	CYBB	FCGR1A	FCGR1B	HLA-A	HLA-B	HLA-C	HLA-E	HLA-F	HLA-G	ITGAV	ITGB5	PDIA3	PSMA1	PSMA2	PSMA3	PSMA4	PSMA5	PSMA6	PSMA7	PSMA8	PSMB1	PSMB10	PSMB11	PSMB2	PSMB3	PSMB4	PSMB5	PSMB6	PSMB7	PSMB8	PSMB9	PSMC1	PSMC2	PSMC3	PSMC4	PSMC5	PSMC6	PSMD1	PSMD10	PSMD11	PSMD12	PSMD13	PSMD14	PSMD2	PSMD3	PSMD4	PSMD5	PSMD6	PSMD7	PSMD8	PSMD9	PSME1	PSME2	PSME3	PSME4	PSMF1	RPS27A	SEC61A1	SEC61A2	SEC61B	SEC61G	TAP1	TAP2	TAPBP	UBA52	UBB	UBC
acute_inflammatory_response(GO-0002526)	http://amigo.geneontology.org/cgi-bin/amigo/term_details?term=GO:0002526	AHSG	ANO6	APCS	CEBPB	CRP	CTNNBIP1	F12	F3	IL1RN	IL6	IL6R	INS	KLKB1	LBP	MBL2	MYLK3	PLSCR1	SIGIRR	TNFSF4	VNN1
platelet_degranulation(GO-0002576)	http://amigo.geneontology.org/cgi-bin/amigo/term_details?term=GO:0002576	A2M	ABCC4	ACTN1	ACTN2	ACTN4	ALB	ALDOA	APOA1	APP	BRPF3	CALM3	CALU	CAP1	CD36	CD63	CD9	CFD	CFL1	CLU	EGF	F13A1	F5	F8	FGA	FGB	FGG	FIGF	FLNA	FN1	GAS6	HABP4	HGF	HRG	HSPA5	IGF1	ITGA2B	ITGB3	KNG1	LAMP2	LEFTY2	LYN	MMRN1	PDGFA	PDGFB	PECAM1	PF4	PFN1	PLEK	PLG	POTEKP	PPBP	PPIA	PROS1	PSAP	SCG3	SELP	SERPINA1	SERPINE1	SERPINF2	SERPING1	SOD1	SPARC	SRGN	STXBP1	SYK	TF	TGFB1	TGFB2	TGFB3	THBS1	TIMP1	TLN1	TMSB4X	TTN	TUBA4A	VCL	VEGFA	VEGFB	VEGFC	VWF	WDR1
negative_regulation_of_immune_system_process(GO-0002683)	http://amigo.geneontology.org/cgi-bin/amigo/term_details?term=GO:0002683	A2M	APOD	ARRB2	ATM	BMP4	BPI	BTN2A2	C5	CCL2	CCR2	CDKN2A	COL3A1	CR1	CTLA4	DUSP3	F2RL1	FER	FOXJ1	FOXP3	GLI3	GLMN	HLA-G	HMOX1	HOXA7	IFIT1	IFNA2	IFNB1	IHH	IL10	IL29	INHA	INHBA	INS	IRAK3	ITCH	JAK3	LAX1	LILRB1	LILRB2	LPXN	LST1	LYN	MASP1	MICB	MILR1	MNDA	NR1D1	NR1H3	PCBP2	PHPT1	PLCB1	PRNP	PTGER4	PTPN22	PTPRC	PTPRJ	RAB7B	RC3H1	SAMSN1	SELS	SERPING1	SFRP1	SFTPD	SLA2	SLIT2	SOCS5	SOX11	SOX9	SPINK5	TARBP2	TGFB1	TGFB2	TGFB3	THBS1	THY1	TIGIT	TLR9	TNFAIP3	TNFSF4	TRAFD1	TRIM27	TYRO3	XCL1	ZC3H8
positive_regulation_of_leukocyte_migration(GO-0002687)	http://amigo.geneontology.org/cgi-bin/amigo/term_details?term=GO:0002687	ADAM10	ADAM17	ADAM8	AIF1	CAMK1D	CCL19	CCL21	CCL3	CCL4	CCL5	CCL7	CCR2	CCR7	CD74	CMKLR1	CXCL12	CXCL13	EDN2	EDN3	F2RL1	F7	FIGF	ICAM1	IL6R	IL8	MIA3	NCKAP1L	PLA2G7	PTK2B	RARRES2	S100A14	S100A7	SERPINE1	THBS1	THBS4	TIRAP	VEGFA	VEGFB	VEGFC	WNT5A	XCL1	ZP3
positive_regulation_of_leukocyte_chemotaxis(GO-0002690)	http://amigo.geneontology.org/cgi-bin/amigo/term_details?term=GO:0002690	ADAM10	ADAM17	AIF1	CAMK1D	CCL19	CCL21	CCL3	CCL4	CCL5	CCL7	CCR2	CCR7	CD74	CMKLR1	CXCL12	CXCL13	EDN2	EDN3	F2RL1	F7	FIGF	IL6R	IL8	NCKAP1L	PLA2G7	PTK2B	RARRES2	S100A14	S100A7	SERPINE1	THBS1	THBS4	TIRAP	VEGFA	VEGFB	VEGFC	WNT5A	XCL1
regulation_of_cytokine_production_involved_in_immune_response(GO-0002718)	http://amigo.geneontology.org/cgi-bin/amigo/term_details?term=GO:0002718	APOA1	APOA2	BTK	CD74	F2RL1	FOXP3	IFNA2	IFNB1	IL10	IRAK3	JAK3	LILRB1	MALT1	MAP3K7	PRKCZ	SEMA7A	TGFB1	TGFB2	TGFB3	TNF	TNFSF4	TRAF2	TRAF6	TRIL	TRPM4	WNT5A	XCL1
MyD88-dependent_toll-like_receptor_signaling_pathway(GO-0002755)	http://amigo.geneontology.org/cgi-bin/amigo/term_details?term=GO:0002755	ATF1	ATF2	CDK1	CHUK	CREB1	DUSP3	DUSP4	DUSP6	DUSP7	ELK1	FOS	HSPD1	IKBKB	IKBKG	IRAK1	IRAK2	IRAK3	IRAK4	JUN	LY96	MAP2K1	MAP2K2	MAP2K3	MAP2K4	MAP2K6	MAP2K7	MAP3K1	MAP3K7	MAPK1	MAPK10	MAPK11	MAPK14	MAPK3	MAPK7	MAPK8	MAPK9	MAPKAPK2	MAPKAPK3	MEF2A	MEF2C	MYD88	NFKB1	NFKB2	NFKBIA	NFKBIB	NOD1	NOD2	PELI1	PELI2	RELA	RIPK2	RPS27A	RPS6KA1	RPS6KA2	RPS6KA3	RPS6KA5	TAB1	TAB2	TAB3	TICAM1	TICAM2	TIRAP	TLR10	TLR2	TLR4	TLR5	TLR6	TRAF6	UBA52	UBB	UBC	UBE2N	UBE2V1
MyD88-independent_toll-like_receptor_signaling_pathway(GO-0002756)	http://amigo.geneontology.org/cgi-bin/amigo/term_details?term=GO:0002756	ATF1	ATF2	CDK1	CHUK	CREB1	DUSP3	DUSP4	DUSP6	DUSP7	ELK1	FOS	IKBKB	IKBKE	IKBKG	IRAK1	IRAK2	IRF3	IRF7	JUN	LY96	MAP2K1	MAP2K2	MAP2K3	MAP2K4	MAP2K6	MAP2K7	MAP3K7	MAPK1	MAPK10	MAPK11	MAPK14	MAPK3	MAPK7	MAPK8	MAPK9	MAPKAPK2	MAPKAPK3	MEF2A	MEF2C	NFKB1	NFKB2	NFKBIA	NFKBIB	NOD1	NOD2	PRKCE	RELA	RIPK1	RIPK2	RPS27A	RPS6KA1	RPS6KA2	RPS6KA3	RPS6KA5	TAB1	TAB2	TAB3	TBK1	TICAM1	TICAM2	TLR3	TLR4	TRAF6	UBA52	UBB	UBC
innate_immune_response-activating_signal_transduction(GO-0002758)	http://amigo.geneontology.org/cgi-bin/amigo/term_details?term=GO:0002758	ADAM8	ATF1	ATF2	BGR	CARD9	CASP8	CDK1	CHUK	CLEC7A	COLEC12	CREB1	CYLD	DMBT1	DUSP3	DUSP4	DUSP6	DUSP7	ELK1	FOS	HCK	HSPD1	IKBKB	IKBKE	IKBKG	IRAK1	IRAK2	IRAK3	IRAK4	IRF3	IRF7	ITCH	JUN	LY96	MAP2K1	MAP2K2	MAP2K3	MAP2K4	MAP2K6	MAP2K7	MAP3K1	MAP3K7	MAPK1	MAPK10	MAPK11	MAPK14	MAPK3	MAPK7	MAPK8	MAPK9	MAPKAPK2	MAPKAPK3	MARCO	MEF2A	MEF2C	MICA	MYD88	NFKB1	NFKB2	NFKBIA	NFKBIB	NOD1	NOD2	PELI1	PELI2	PRKCE	RELA	RIPK1	RIPK2	RPS27A	RPS6KA1	RPS6KA2	RPS6KA3	RPS6KA5	S100A14	TAB1	TAB2	TAB3	TBK1	TICAM1	TICAM2	TIRAP	TLR10	TLR2	TLR3	TLR4	TLR5	TLR6	TNFAIP3	TRAF3	TRAF6	TRIL	UBA52	UBB	UBC	UBE2N	UBE2V1	UNC93B1
immune_response-regulating_signaling_pathway(GO-0002764)	http://amigo.geneontology.org/cgi-bin/amigo/term_details?term=GO:0002764	ADAM8	ATF1	ATF2	BCAR1	BCL10	BCL2	BGR	BLK	BTK	CARD11	CARD9	CASP8	CD247	CD38	CD3D	CD3E	CD3G	CD4	CD79A	CDK1	CHUK	CLEC7A	COLEC12	CR2	CREB1	CSK	CTLA4	CTSH	CYLD	DMBT1	DUSP3	DUSP4	DUSP6	DUSP7	ELK1	ENAH	FGR	FOS	FYB	FYN	GATA3	GPLD1	GRAP2	HCK	HLA-DMA	HLA-DMB	HLA-DOA	HLA-DOB	HLA-DPA1	HLA-DPB1	HLA-DQA1	HLA-DQA2	HLA-DQB1	HLA-DQB2	HLA-DRA	HLA-DRB1	HLA-DRB3	HLA-DRB4	HLA-DRB5	HLA-G	HSPD1	IKBKB	IKBKE	IKBKG	INPP5D	IRAK1	IRAK2	IRAK3	IRAK4	IRF3	IRF7	ITCH	ITK	JUN	KIR2DL1	LAT	LAT2	LCK	LCP2	LILRB1	LILRB2	LY96	LYN	MALT1	MAP2K1	MAP2K2	MAP2K3	MAP2K4	MAP2K6	MAP2K7	MAP3K1	MAP3K7	MAPK1	MAPK10	MAPK11	MAPK14	MAPK3	MAPK7	MAPK8	MAPK9	MAPKAPK2	MAPKAPK3	MARCO	MEF2A	MEF2C	MICA	MICB	MNDA	MYD88	NCK1	NCKAP1L	NFATC2	NFKB1	NFKB2	NFKBIA	NFKBIB	NOD1	NOD2	P01737	P04436	PAG1	PAK1	PAK2	PDPK1	PELI1	PELI2	PIK3CA	PIK3CB	PIK3CD	PIK3R1	PIK3R2	PLCG1	PLCG2	PLEKHA1	PRKCB	PRKCE	PRKCQ	PRKD2	PTEN	PTPRC	RBCK1	RELA	RIPK1	RIPK2	RNF31	RPS27A	RPS6KA1	RPS6KA2	RPS6KA3	RPS6KA5	S100A14	SKAP1	SLA2	SYK	TAB1	TAB2	TAB3	TBK1	TCRA	TCRB	TEC	THEMIS	THY1	TICAM1	TICAM2	TIRAP	TLR10	TLR2	TLR3	TLR4	TLR5	TLR6	TNFAIP3	TRAC	TRAF3	TRAF6	TRAT1	TRBC1	TRBV12-3	TRIL	TXK	UBA52	UBB	UBC	UBE2N	UBE2V1	UNC93B1	VASP	VAV3	WAS	ZAP70
immune_response-regulating_cell_surface_receptor_signaling_pathway(GO-0002768)	http://amigo.geneontology.org/cgi-bin/amigo/term_details?term=GO:0002768	BCAR1	BCL10	BCL2	BLK	BTK	CARD11	CD247	CD38	CD3D	CD3E	CD3G	CD4	CD79A	CHUK	CR2	CSK	CTLA4	ENAH	FGR	FYB	FYN	GATA3	GPLD1	GRAP2	HLA-DMA	HLA-DMB	HLA-DOA	HLA-DOB	HLA-DPA1	HLA-DPB1	HLA-DQA1	HLA-DQA2	HLA-DQB1	HLA-DQB2	HLA-DRA	HLA-DRB1	HLA-DRB3	HLA-DRB4	HLA-DRB5	HLA-G	IKBKB	IKBKG	INPP5D	ITK	KIR2DL1	LAT	LAT2	LCK	LCP2	LILRB1	LILRB2	LYN	MALT1	MAP3K7	MEF2C	MICA	MICB	MNDA	NCK1	NCKAP1L	NFATC2	NFKB1	NFKBIA	P01737	P04436	PAG1	PAK1	PAK2	PDPK1	PIK3CA	PIK3CB	PIK3CD	PIK3R1	PIK3R2	PLCG1	PLCG2	PLEKHA1	PRKCB	PRKCQ	PRKD2	PTEN	PTPRC	RBCK1	RELA	RIPK2	RNF31	RPS27A	SKAP1	SLA2	SYK	TAB2	TCRA	TCRB	TEC	THEMIS	THY1	TRAC	TRAF6	TRAT1	TRBC1	TRBV12-3	TXK	UBA52	UBB	UBC	UBE2N	UBE2V1	VASP	VAV3	WAS	ZAP70
mitotic_cell_cycle(GO-0000278)	http://amigo.geneontology.org/cgi-bin/amigo/term_details?term=GO:0000278	ABCB1	ABL1	ACTR1A	ACVR1	ACVR1B	ADAM17	AHCTF1	AKAP8	AKAP9	AKT1	ALMS1	ANAPC1	ANAPC10	ANAPC11	ANAPC2	ANAPC4	ANAPC5	ANAPC7	APITD1	APP	ARHGEF10	ARPP19	AURKA	AURKB	AURKC	AZI1	B9D2	BACH1	BCAT1	BCL2L1	BIRC5	BRD4	BTRC	BUB1	BUB1B	BUB3	CASC5	CCDC99	CCNA1	CCNA2	CCNB1	CCNB2	CCND1	CCNE1	CCNE2	CCNH	CCNY	CCP110	CDC16	CDC20	CDC23	CDC25A	CDC25B	CDC25C	CDC26	CDC27	CDC45	CDC6	CDC7	CDCA5	CDCA8	CDK1	CDK10	CDK14	CDK2	CDK2AP1	CDK3	CDK4	CDK5RAP2	CDK6	CDK7	CDKN1A	CDKN1B	CDKN1C	CDKN2A	CDKN2B	CDKN2C	CDKN2D	CDKN3	CDT1	CENPA	CENPC1	CENPE	CENPF	CENPH	CENPI	CENPJ	CENPK	CENPL	CENPM	CENPN	CENPO	CENPP	CENPQ	CENPT	CEP135	CEP152	CEP164	CEP192	CEP250	CEP290	CEP41	CEP57	CEP63	CEP70	CEP72	CEP76	CEP78	CETN2	CHAMP1	CHEK2	CHMP1A	CIB1	CIT	CKAP5	CKS1B	CLASP1	CLASP2	CLIP1	CLTC	CLTCL1	CNTRL	CSNK1D	CSNK1E	CUL1	CUL2	CUL3	CUL4A	CUL5	DBF4	DCTN1	DCTN2	DCTN3	DDX11	DHFR	DLGAP5	DNA2	DSCC1	DSN1	DYNC1H1	DYNC1I2	DYNLL1	DYNLT1	DYRK1A	E2F1	E2F2	E2F3	E2F4	E2F5	EGFR	EIF4E	EIF4EBP1	ENSA	ERCC6L	ESPL1	FBXL15	FBXO5	FEN1	FGF10	FGFR1OP	FLNA	FOXM1	FOXN3	FOXO4	FZR1	GFI1	GFI1B	GINS1	GINS2	GINS4	GMNN	GORASP1	GSG2	GSPT1	HAUS2	HDAC1	HINFP	HMGA2	HSP90AA1	HTT	INCENP	INHBA	INO80	ITGB3BP	JMJD5	JTB	KATNA1	KHDRBS1	KIF11	KIF15	KIF18A	KIF18B	KIF20A	KIF20B	KIF22	KIF23	KIF25	KIF2A	KIF2B	KIF2C	KIF3B	KLF11	KNTC1	KPNA2	LATS1	LATS2	LIG1	LIN37	LIN52	LIN54	LIN9	LRWD1	LSM10	LSM11	MAD1L1	MAD2L1	MAD2L2	MAP3K11	MAPRE1	MASTL	MAU2	MCM10	MCM2	MCM3	MCM4	MCM5	MCM6	MCM7	MCM8	MCMBP	MELK	MIS12	MLF1IP	MNAT1	MPHOSPH6	MPHOSPH9	MYBL2	NBN	NCAPD2	NCAPD3	NCAPG	NCAPH	NDC80	NDE1	NDEL1	NEDD1	NEK2	NES	NINL	NIPBL	NOLC1	NPAT	NSL1	NUDC	NUF2	NUMA1	NUP107	NUP133	NUP160	NUP37	NUP43	NUP85	NUP98	NUSAP1	ODF2	OFD1	ORC1	ORC2	ORC3	ORC4	ORC5	ORC6	PAFAH1B1	PBRM1	PCM1	PCNA	PCNT	PDS5B	PHF13	PHF8	PIM1	PIM2	PINX1	PKD1	PKD2	PKMYT1	PLCB1	PLK1	PLK2	PLK3	PLK4	PMF1	POGZ	POLA1	POLA2	POLD1	POLD2	POLD3	POLD4	POLE	POLE2	PPP1CC	PPP1R12A	PPP2R1A	PPP2R2D	PPP2R3B	PPP5C	PPP6C	PRC1	PRDM5	PRIM1	PRIM2	PRKACA	PRKAR2B	PSMA1	PSMA2	PSMA3	PSMA4	PSMA5	PSMA6	PSMA7	PSMA8	PSMB1	PSMB10	PSMB11	PSMB2	PSMB3	PSMB4	PSMB5	PSMB6	PSMB7	PSMB8	PSMB9	PSMC1	PSMC2	PSMC3	PSMC4	PSMC5	PSMC6	PSMD1	PSMD10	PSMD11	PSMD12	PSMD13	PSMD14	PSMD2	PSMD3	PSMD4	PSMD5	PSMD6	PSMD7	PSMD8	PSMD9	PSME1	PSME2	PSME3	PSME4	PSMF1	PSRC1	PTEN	PTTG1	RACGAP1	RAD21	RAN	RANBP2	RANGAP1	RB1	RBBP4	RBL1	RBL2	RCC1	RCC2	RFC1	RFC2	RFC3	RFC4	RFC5	RHOA	RPA1	RPA2	RPA3	RPA4	RPS27	RPS27A	RPS6KB1	RRM2	RRS1	SDCCAG8	SEC13	SEH1L	SETDB2	SFI1	SGOL1	SGOL2	SIRT7	SKA1	SKA2	SKA3	SKAP	SKP1	SKP2	SMC1A	SMC2	SMC3	SMC4	SPAG5	SPC24	SPC25	SPDYA	SPICE1	SSNA1	STAG1	STAG2	STMN1	SUGT1	SUN2	TAF1	TAF2	TAOK1	TBRG4	TCF3	TERF1	TFDP1	TFDP2	TFDP3	TNKS	TOP2A	TPD52L1	TTK	TTN	TUBA1A	TUBA4A	TUBB	TUBB4A	TUBB4B	TUBG1	TUBG2	TUBGCP2	TUBGCP3	TUBGCP4	TUBGCP5	TUBGCP6	TYMS	UBA52	UBB	UBC	UBE2C	UBE2D1	UBE2E1	UBE2S	USH1C	USP16	USP3	USP37	USP44	WEE1	XPO1	YWHAE	YWHAG	ZW10	ZWILCH	ZWINT
regulation_of_adaptive_immune_response(GO-0002819)	http://amigo.geneontology.org/cgi-bin/amigo/term_details?term=GO:0002819	BTK	CCL19	CCR2	CD226	CLCF1	CR1	FOXJ1	FOXP3	HSPD1	IFNA2	IFNB1	IL12A	IL12B	IL12RB1	IL23A	IL23R	IL27	IL4	JAK3	LILRB1	MALT1	MAP3K7	MEF2C	PAXIP1	PRKCQ	PRKCZ	PTPRC	PVR	PVRL2	RC3H1	SAMSN1	SIRT1	SLC11A1	SOCS5	TGFB1	TNFAIP3	TNFSF13	TNFSF4	TRAF2	TRAF6	TRIM27	TRPM4	XCL1	ZP3
positive_regulation_of_adaptive_immune_response(GO-0002821)	http://amigo.geneontology.org/cgi-bin/amigo/term_details?term=GO:0002821	CCR2	CD226	HSPD1	IL12A	IL12B	IL12RB1	IL23A	IL23R	MALT1	MAP3K7	PRKCQ	PRKCZ	PVR	PVRL2	SIRT1	SLC11A1	TNFSF4	TRAF2	TRAF6	XCL1	ZP3
nuclear-transcribed_mRNA_catabolic_process__deadenylation-dependent_decay(GO-0000288)	http://amigo.geneontology.org/cgi-bin/amigo/term_details?term=GO:0000288	C2orf29	CNOT1	CNOT10	CNOT2	CNOT3	CNOT4	CNOT6	CNOT6L	CNOT7	CNOT8	DCP1A	DCP1B	DCP2	DCPS	DDX6	DIS3	EDC3	EDC4	EIF4A1	EIF4A2	EIF4A3	EIF4B	EIF4E	EIF4G1	EXOSC1	EXOSC2	EXOSC3	EXOSC4	EXOSC5	EXOSC6	EXOSC7	EXOSC8	EXOSC9	LSM1	LSM2	LSM3	LSM4	LSM5	LSM6	PABPC1	PAIP1	PAN2	PAN3	PARN	PATL1	RQCD1	TNKS1BP1	XRN1
nuclear-transcribed_mRNA_poly(A)_tail_shortening(GO-0000289)	http://amigo.geneontology.org/cgi-bin/amigo/term_details?term=GO:0000289	C2orf29	CNOT1	CNOT10	CNOT2	CNOT3	CNOT4	CNOT6	CNOT6L	CNOT7	CNOT8	EIF4A1	EIF4A2	EIF4A3	EIF4B	EIF4E	EIF4G1	PABPC1	PAIP1	PAN2	PAN3	PARN	RQCD1	TNKS1BP1
reproduction(GO-0000003)	http://amigo.geneontology.org/cgi-bin/amigo/term_details?term=GO:0000003	A6NF36	ACE2	ACR	ADAM2	ADAM20	ADAM21	ADAM28	ADAM29	ADCYAP1	AGPAT6	AKAP3	AKAP4	AKR1C3	ALYREF	AMH	AMHR2	ANKRD7	APITD1	APLN	APP	ASZ1	ATM	BAG6	BANF1	BASP1	BBS2	BBS4	BCL2L10	BCL2L2	BMP15	BMPR1B	BOLL	BPY2	BRD2	BYSL	C2orf65	CALCA	CBX2	CCL2	CCNA1	CCR5	CCT6B	CD209	CD4	CD81	CD9	CDK1	CDK2	CDKL2	CDY1B	CDY2A	CDYL	CENPI	CEP57	CGB7	CHD7	CITED2	CLEC4M	CLGN	CLIC5	COL16A1	CPSF4	CREB3	CRH	CRHBP	CRHR1	CRIP1	CRISP1	CSDE1	CSF1	CSH2	CTBP1	CTBP2	CTCFL	CXADR	CXCR4	CXCR6	CYP17A1	CYP26B1	CYP27B1	DAG1	DAZ2	DAZL	DDX25	DDX39B	DEAF1	DEK	DERL1	DIAPH2	DMC1	DMRT1	DMRT2	DNAH9	DNAJB13	DNAJC19	DNALI1	DPY19L2	DRD1	DUSP13	DYNLL1	DYNLT1	EDDM3A	EIF2AK2	EIF2B2	EIF2B4	EIF2B5	ENDOU	EPYC	ERBB4	EREG	FANCM	FAU	FCGRT	FGF8	FGF9	FGFR2	FLT1	FMN2	FOXB1	FOXF2	FOXL2	FSHB	FSHR	FURIN	GATA1	GATA3	GATA4	GATA6	GDF9	GGN	GGT1	GHRL	GHSR	GNPDA1	GPR64	H1FNT	HBXIP	HERC4	HILS1	HMGA1	HMGCR	HNF1B	HORMAD1	HORMAD2	HOXA10	HPGD	HSD17B3	HSF2BP	HSPA2	HTATSF1	HYAL2	ICAM1	IDE	IDO1	IFIT1	IFT81	IL12B	IL1B	ING2	INHBA	INSL3	INSL4	INSR	ITCH	ITGAV	IZUMO1	JAG2	KDM2B	KHDRBS3	KIT	KITLG	KLK14	KPNA1	KPNB1	LEPREL4	LHB	LHCGR	LHX1	LIG3	LIG4	LNPEP	LRRC6	LRSAM1	MAEL	MAFF	MAMLD1	MAST2	MEA1	MEI4	MKKS	MLL2	MMP23A	MOV10L1	MRE11A	MSH2	MSH5	MSH6	MST1R	MTNR1A	MYCBP	MYCBPAP	NANOS2	NANOS3	NCOA4	NEDD4	NIPBL	NKX3-1	NLRP14	NME5	NMT2	NPHP1	NPM2	NR0B1	NR5A1	NR6A1	OAZ3	OPRK1	OR10J1	OR2H2	OR7C1	OVGP1	OXTR	PABPN1	PAFAH1B1	PARN	PCSK5	PDGFRA	PICK1	PIM2	PIWIL1	PIWIL2	PIWIL4	PKD1	PKDREJ	PLCB1	PLD6	PPAP2A	PPAP2B	PPARD	PPIA	PRDM9	PRKACA	PRKACG	PRKAG1	PRLHR	PRLR	PRMT7	PROK2	PSG1	PSG11	PSG3	PSG4	PSG5	PSG7	PSG9	PSIP1	PTGFR	PTHLH	PTTG1	PVRL2	PZP	RACGAP1	RAD1	RAD21	RAD21L1	RAD50	RAD51	RAD51B	RAD51D	RAD52	RAD54B	RAD54L	RAN	RBMY1B	RBP4	REC8	RHOXF1	RLN2	ROBO2	ROS1	RPL10	RPL10A	RPL10L	RPL11	RPL12	RPL13	RPL13A	RPL14	RPL15	RPL17	RPL18	RPL18A	RPL19	RPL21	RPL22	RPL23	RPL23A	RPL24	RPL26	RPL26L1	RPL27	RPL27A	RPL28	RPL29	RPL3	RPL30	RPL31	RPL32	RPL34	RPL35	RPL35A	RPL36	RPL36A	RPL37	RPL37A	RPL38	RPL39	RPL39L	RPL3L	RPL4	RPL41	RPL5	RPL6	RPL7	RPL7A	RPL8	RPL9P7	RPLP0	RPLP1	RPLP2	RPS10	RPS11	RPS12	RPS13	RPS14	RPS15	RPS15A	RPS16	RPS17	RPS18	RPS19	RPS2	RPS20	RPS21	RPS23	RPS24	RPS25	RPS26	RPS27	RPS27A	RPS28	RPS29	RPS3	RPS3A	RPS4X	RPS4Y1	RPS5	RPS6	RPS7	RPS8	RPS9	RPSA	RQCD1	RRAGA	RUVBL1	RXRA	SALL1	SCGB1A1	SCXB	SEMG1	SERPINA5	SFRP1	SHH	SLC22A16	SLC25A6	SLIT2	SLIT3	SMAD3	SMARCB1	SMC1A	SMC3	SMCP	SOD1	SOX15	SOX3	SOX8	SOX9	SPA17	SPAG11B	SPAG4	SPAG6	SPAG9	SPAM1	SPANXA2	SPATA25	SPATA3	SPATA4	SPO11	SPP1	SRD5A2	SRPK1	STAG3	STAT3	STRA13	STRA6	STX2	SUN5	SYCE3	SYCP1	SYCP3	SYT6	TAC1	TAC3	TAF1L	TAP1	TAP2	TBX3	TCF21	TCFL5	TDRD1	TDRD5	TDRD6	TDRD7	TDRD9	TEAD3	TESK2	TFAP2C	TFCP2L1	TGFB1	TGFB2	TGFB3	TGFBR1	THOC1	THOC2	THOC3	THOC5	THOC6	THOC7	TMEM146	TNP1	TOB2	TOP3A	TRIM27	TRIP13	TRO	TSG101	TSGA10	TSPY1	TSSK1B	TSSK2	TSSK3	TSSK6	TUBG1	TYRO3	UBA52	UBAP2L	UBB	UBC	UBE2B	UBP1	UBXN8	USF1	USP9X	USP9Y	UTF1	VAPB	VCX	VDR	VPS28	VPS37A	VPS37B	VPS37C	VPS37D	WBP2NL	WEE2	WFDC2	WNT2B	WNT4	WNT5A	WNT7A	WT1	WWP1	WWP2	XKRY	XPO1	XRCC2	XRCC4	XRCC5	XRCC6	XRN2	YBX2	ZFP42	ZNF296	ZNF35	ZNF639	ZP3	ZP4	ZW10
cellular_cation_homeostasis(GO-0030003)	http://amigo.geneontology.org/cgi-bin/amigo/term_details?term=GO:0030003	ABCG2	ADRA1A	AGTR1	ALAS2	APP	ARF1	ATOX1	ATP1A4	ATP2A1	ATP2B2	ATP2C1	ATP5B	ATP6V0A1	ATP6V0A2	ATP6V0A4	ATP6V0B	ATP6V0C	ATP6V0D1	ATP6V0D2	ATP6V0E1	ATP6V0E2	ATP6V1A	ATP6V1B1	ATP6V1B2	ATP6V1C1	ATP6V1C2	ATP6V1D	ATP6V1E1	ATP6V1E2	ATP6V1F	ATP6V1G1	ATP6V1G2	ATP6V1G3	ATP6V1H	ATP7A	ATP7B	BBC3	BCAP31	BDKRB1	BDKRB2	C3AR1	C5AR1	CACNA1A	CACNA1C	CALCA	CALCB	CALCR	CALR	CASR	CAV1	CAV3	CCKBR	CCL1	CCL11	CCL13	CCL14	CCL15	CCL19	CCL21	CCL23	CCL3	CCL5	CCL7	CCL8	CCR1	CCR2	CCR3	CCR4	CCR5	CCR6	CCR7	CCR8	CCR9	CD24	CD40	CD52	CD55	CDH23	CHERP	CHRNA10	CHRNA7	CHRNA9	CLCN3	CLDN16	CLN3	CLN5	CLN6	CP	CXCL12	CXCL13	CXCR3	CXCR4	CYBRD1	CYSLTR1	DMPK	DRD1	DRD2	DRD3	DRD5	EDN1	EDN2	EDNRA	F2	F2R	F2RL1	FGF2	FIS1	FLVCR1	FTH1	FTL	FTMT	FXN	GCM2	GDF2	GHRL	GLP1R	GNA15	GPR89A	HEPH	HFE	HMOX1	HMOX2	HPX	HTR2A	HTR2B	HTR2C	IBTK	ITPR3	JPH1	JPH2	JPH3	JPH4	KCNMA1	KNG1	LCK	LCN2	LPAR1	LPAR2	LPAR3	MCOLN1	MCU	MICU1	MT2A	MT3	MYC	NDFIP1	NMUR2	NOX1	NPTN	NUBP1	OPRL1	OPRM1	P2RY4	PDE6A	PDE6B	PDGFRA	PKD2	PLCE1	PLCG2	PML	PPT1	PROK2	PSEN1	PTPRC	RGN	RYR1	RYR2	S1PR3	S1PR4	SAA1	SCARA5	SLC11A1	SLC11A2	SLC22A17	SLC30A1	SLC30A5	SLC30A8	SLC39A13	SLC39A14	SLC39A6	SLC40A1	SLC46A1	SLC4A11	SOD1	SRI	STC1	STEAP3	STIM2	TAC1	TCIRG1	TF	TFR2	TFRC	TMPRSS3	TNNI3	TPCN2	TRPC1	TRPV4	WFS1	XCL1	XCR1
establishment_of_cell_polarity(GO-0030010)	http://amigo.geneontology.org/cgi-bin/amigo/term_details?term=GO:0030010	BRSK1	BRSK2	C19orf46	CCDC99	CCL19	CCL21	CDK5RAP2	CENPA	DOCK7	DYNLT1	EPHB1	FBF1	FERMT1	FOXJ1	HTT	MARK2	MPP7	NDC80	NDE1	PAFAH1B1	PARD3	PRKCZ	PTK2	RAB11FIP2	SCRIB	SDCCAG8	STK11	ZW10
actin_filament-based_process(GO-0030029)	http://amigo.geneontology.org/cgi-bin/amigo/term_details?term=GO:0030029	ABL1	ACTA1	ACTC1	ACTN2	ACTN3	ADD1	ADD2	ADRA2A	AIF1	ALDOA	AMOT	ANG	ANTXR1	AQP1	ARAP1	ARF6	ARFIP2	ARHGDIB	ARHGEF17	ARHGEF18	ARHGEF2	ARPC1A	ARPC5	ARRB1	ATP2C1	ATXN3	BCAR1	BMP10	CAPN10	CAPN3	CDC42	CDC42BPA	CDC42BPB	CDC42BPG	CDC42EP2	CFL1	CORO1A	CUL3	CXADR	CXCL1	CYTH2	DBN1	DES	DLC1	DLG1	DMD	DOCK2	DPYSL3	DSTN	DTNBP1	DYNLL1	ELMO1	EPB49	EVL	EZR	FAM40A	FAT1	FGD1	FGD2	FGD3	FGD4	FGD5	FGD6	FGF10	FGF7	FLNA	FLNB	FMNL1	FMNL2	FOXJ1	FSCN1	FSCN2	GHRL	GHSR	GPR65	GSN	HSP90B1	INPPL1	INSRR	JMY	KCTD13	KLHL17	KPTN	KRT19	LIMA1	LIMK1	LLGL1	MEF2A	MICAL1	MICAL2	MICAL3	MINK1	MRAS	MTSS1	MYBPC1	MYBPC2	MYBPC3	MYH10	MYH11	MYH3	MYH6	MYH7	MYH8	MYH9	MYL1	MYL2	MYL3	MYL4	MYL6	MYL6B	MYLK3	MYO18A	MYO1B	MYO1E	MYO6	MYO7A	MYO9B	MYOZ1	MYPN	NCKAP1L	NEB	NEBL	NF1	NF2	NPHS2	NUAK2	OBSL1	PACSIN2	PAFAH1B1	PAK1	PAWR	PDGFA	PDGFRA	PDGFRB	PDPK1	PDXP	PHACTR4	PIP5K1A	PIP5K1C	PLA2G1B	PLEK	PLEK2	PREX1	PRKG1	PROX1	PTK7	PTPN1	RAC1	RAC3	RACGAP1	RALA	RAP2A	RHOA	RHOF	RHOG	RHOJ	RHOQ	RICTOR	RND1	RND3	ROCK1	SCIN	SELE	SHROOM1	SHROOM2	SHROOM4	SIPA1L1	SORBS1	SPTA1	SSH1	SSH2	SUN2	SYNE2	TAOK2	TCAP	TESK2	TMOD1	TNFAIP1	TNIK	TNNC1	TNNC2	TNNI1	TNNI2	TNNI3	TNNT1	TNNT2	TNNT3	TNXB	TPM1	TPM2	TPM3	TPM4	TRPV4	TTN	VIL1	VIM	WAS	WASF1	WASF3	WASH1	WASH2P	WASH3P	WASH4P	WASH6P	WIPF1
cell_projection_organization(GO-0030030)	http://amigo.geneontology.org/cgi-bin/amigo/term_details?term=GO:0030030	ABL1	ABL2	ABLIM1	ABLIM2	ABLIM3	ACTB	ACTG1	ACTN2	ACTR3	AGAP2	AGER	AGRN	AHI1	AIF1	ALCAM	ALS2	AMIGO1	ANK1	ANK2	AP2A1	AP2A2	AP2B1	AP2M1	AP2S1	APOD	APP	ARF6	ARFIP2	ARHGAP35	ARHGAP39	ARHGEF11	ARHGEF12	ARHGEF4	ARL3	ARL6	ARTN	ASAP1	ATL1	ATP7A	ATXN10	AVIL	B9D1	B9D2	BAI1	BAIAP2	BBIP1	BBS1	BBS10	BBS2	BBS4	BBS5	BBS7	BMP7	BRSK1	BRSK2	BTG2	C1orf187	C5orf30	CACNA1C	CACNA1D	CACNA1F	CACNA1G	CACNA1H	CACNA1I	CACNA1S	CACNB1	CACNB2	CACNB3	CACNB4	CAP1	CAP2	CC2D2A	CCDC64	CCDC88A	CCK	CCL21	CD24	CD2AP	CD72	CDC42	CDH13	CDK1	CDK5	CDK5R1	CELSR2	CEP290	CEP41	CFL1	CHL1	CHN1	CHRNB2	CLASP1	CLASP2	CLTA	CLTC	CNTN1	CNTN2	CNTN4	CNTN6	CNTNAP1	COL1A1	COL1A2	COL2A1	COL3A1	COL4A1	COL4A2	COL4A3	COL4A4	COL4A5	COL5A1	COL5A2	COL6A1	COL6A2	COL6A3	COL9A1	COL9A2	COL9A3	CREB1	CRMP1	CSF1R	CSNK2A1	CSNK2A2	CSNK2B	CTNNA2	CYFIP1	DCC	DCX	DICER1	DLG1	DLG3	DLG4	DNAAF1	DNAI2	DNM3	DOCK1	DOCK7	DPYSL2	DPYSL3	DPYSL4	DPYSL5	DRD2	DTNBP1	DVL1	EGFR	ENAH	EPHA3	EPHA4	EPHA5	EPHA7	EPHA8	EPHB1	EPHB2	EPHB3	ERBB2	EVL	EZR	FARP2	FES	FEZ1	FEZ2	FGD1	FGD2	FGD3	FGD4	FGD5	FGD6	FGFR1	FGFR2	FOPNL	FOXB1	FOXJ1	FUZ	FYN	GDNF	GFRA1	GHRL	GLI2	GPC1	GRB2	GRXCR1	GSK3B	GSN	HDAC2	HFE2	HMGB1	HRAS	HSP90AA1	HSP90AB1	IFT122	IFT172	IFT43	IFT46	IFT88	IL6	INPP5K	INTU	IQCB1	ISL1	ITGA1	ITGA2	ITGA2B	ITGA5	ITGA9	ITGAV	ITGB1	ITGB3	KAL1	KCNQ2	KCNQ3	KIAA1598	KIF27	KIF3A	KIF4A	KIF4B	KLK8	KRAS	L1CAM	LAMA1	LAMB1	LAMC1	LGI1	LHX1	LHX9	LIMA1	LIMK1	LRRC16A	LST1	MAP1S	MAP2	MAP2K1	MAP2K2	MAPK1	MAPK3	MAPK8IP2	MCI	MEF2A	MEG3	MET	MINK1	MKKS	MKS1	MYH10	MYH11	MYH14	MYH9	MYL12B	MYL6	MYL9	MYLK	MYO10	NCAM1	NCAN	NCDN	NCK1	NCK2	NEDD4	NEK1	NEO1	NFASC	NFIB	NLGN3	NPHP1	NPHP3	NPY	NRAS	NRCAM	NRP1	NRP2	NRTN	NRXN1	NRXN3	NTN1	NTN4	NTNG1	NTNG2	NTRK1	NUMB	OFD1	OPHN1	OTX2	P2RX7	PAFAH1B1	PAK1	PAK2	PAK3	PARD3	PARD6B	PARVA	PAX2	PCM1	PCNT	PDGFA	PIP5K1A	PIP5K1C	PITPNA	PKHD1	PLA2G10	PLA2G3	PLCG1	PLEK	PLEKHA1	PLXNA1	PLXNA2	PLXNA3	PLXNA4	PLXNB1	PLXNB3	PLXNC1	PLXND1	POC1B	POU4F1	POU4F2	PPP1R9B	PPP3CB	PRKCQ	PRMT1	PRNP	PSPN	PTK2	PTPN11	PTPN23	PTPRA	PTPRC	PTPRM	PTPRO	RAB11A	RAB25	RAB3IP	RAB8A	RAC1	RAC2	RAC3	RAF1	RANBP9	RASGRF1	RELN	RFX3	RGMA	RGMB	RHOA	RHOB	RHOC	RHOG	RND1	ROBO1	ROBO2	ROBO3	ROCK1	ROCK2	RP1	RPGR	RPS6KA1	RPS6KA2	RPS6KA3	RPS6KA4	RPS6KA5	RPS6KA6	RRAS	RSG1	RSPH4A	RSPH9	RTN4	RTN4RL1	RTN4RL2	RYK	S100B	SCN1B	SCN3B	SCN8A	SDCBP	SEMA3A	SEMA3B	SEMA3C	SEMA3E	SEMA3F	SEMA4A	SEMA4D	SEMA4F	SEMA5A	SEMA6A	SEMA6D	SEMA7A	SEPT2	SEPT7	SH3GL2	SHANK1	SHANK3	SHH	SIAH1	SIAH2	SLC9A3R1	SLIT1	SLIT2	SLIT3	SOD1	SOS1	SOS2	SPAG16	SPATA13	SPON2	SPTA1	SPTAN1	SPTB	SPTBN1	SPTBN2	SPTBN4	SPTBN5	SRC	SRGAP1	SRGAP2	ST8SIA2	ST8SIA4	STIP1	STK36	STMN3	STRN	STX3	STXBP1	TBC1D24	TCTN1	TCTN2	TCTN3	TLN1	TMEM138	TMEM17	TMEM216	TMEM231	TMEM237	TMEM67	TPM1	TRAPPC4	TREM2	TRIO	TRPC1	TRPC3	TRPC4	TRPC5	TRPC6	TRPC7	TTC8	TTLL3	TUBB3	TULP1	TYROBP	UHMK1	ULK1	UNC119B	UNC5A	UNC5B	UNC5C	UNC5D	USP33	VANGL2	VAPA	VASP	VAV2	VCL	WASL	WDPCP	WDR35	WHRN	WNT5A	YWHAB	ZFYVE27
cell_projection_assembly(GO-0030031)	http://amigo.geneontology.org/cgi-bin/amigo/term_details?term=GO:0030031	ACTN2	AHI1	AIF1	ARFIP2	ARHGEF4	ARL6	B9D1	B9D2	BBIP1	BBS1	BBS10	BBS2	BBS4	BBS5	CC2D2A	CCDC88A	CCL21	CD2AP	CDH13	CEP290	CEP41	CYFIP1	DNAI2	DNM3	FGD1	FGD2	FGD3	FGD4	FGD5	FGD6	FOPNL	FOXJ1	FUZ	IFT172	IFT46	INPP5K	INTU	IQCB1	KIF27	KIF3A	LRRC16A	MCI	MKKS	MKS1	MYLK	NEK1	OPHN1	P2RX7	PCM1	PCNT	PDGFA	PIP5K1A	PKHD1	POC1B	PPP1R9B	PTPRO	RAB3IP	RAB8A	RAC1	RAC3	RFX3	RP1	RPGR	RSG1	RSPH4A	RSPH9	SEPT2	SLC9A3R1	SPAG16	SPATA13	STK36	TCTN2	TMEM138	TMEM17	TMEM216	TMEM231	TMEM237	TMEM67	TTC8	TTLL3	VANGL2	VCL	WDR35
actin_cytoskeleton_organization(GO-0030036)	http://amigo.geneontology.org/cgi-bin/amigo/term_details?term=GO:0030036	ABL1	ACTA1	ACTC1	ADD1	ADD2	ADRA2A	AIF1	ALDOA	AMOT	ANG	ANTXR1	AQP1	ARAP1	ARF6	ARFIP2	ARHGDIB	ARHGEF17	ARHGEF18	ARHGEF2	ARPC1A	ARPC5	ARRB1	ATP2C1	ATXN3	BCAR1	BMP10	CAPN10	CAPN3	CDC42	CDC42BPA	CDC42BPB	CDC42BPG	CDC42EP2	CFL1	CORO1A	CUL3	CXADR	CXCL1	CYTH2	DBN1	DLC1	DLG1	DOCK2	DPYSL3	DSTN	DTNBP1	DYNLL1	ELMO1	EPB49	EVL	EZR	FAM40A	FAT1	FGD1	FGD2	FGD3	FGD4	FGD5	FGD6	FGF10	FGF7	FLNA	FLNB	FMNL1	FMNL2	FOXJ1	FSCN1	FSCN2	GHRL	GHSR	GPR65	GSN	HSP90B1	INPPL1	INSRR	JMY	KCTD13	KLHL17	KPTN	KRT19	LIMA1	LIMK1	LLGL1	MEF2A	MICAL1	MICAL2	MICAL3	MINK1	MRAS	MTSS1	MYH11	MYH6	MYH9	MYL2	MYLK3	MYO18A	MYO1B	MYOZ1	MYPN	NCKAP1L	NEBL	NF1	NF2	NPHS2	NUAK2	OBSL1	PACSIN2	PAFAH1B1	PAK1	PAWR	PDGFA	PDGFRA	PDGFRB	PDPK1	PDXP	PHACTR4	PIP5K1A	PIP5K1C	PLA2G1B	PLEK	PLEK2	PREX1	PRKG1	PROX1	PTK7	PTPN1	RAC1	RAC3	RACGAP1	RALA	RAP2A	RHOA	RHOF	RHOG	RHOJ	RHOQ	RICTOR	RND1	RND3	ROCK1	SCIN	SHROOM1	SHROOM2	SHROOM4	SIPA1L1	SORBS1	SPTA1	SSH1	SSH2	TAOK2	TCAP	TESK2	TNFAIP1	TNIK	TNXB	TPM1	TRPV4	TTN	VIL1	WAS	WASF1	WASF3	WASH1	WASH2P	WASH3P	WASH4P	WASH6P	WIPF1
actin_filament-based_movement(GO-0030048)	http://amigo.geneontology.org/cgi-bin/amigo/term_details?term=GO:0030048	ACTA1	ACTC1	ACTN2	ACTN3	DES	DMD	MYBPC1	MYBPC2	MYBPC3	MYH10	MYH3	MYH6	MYH7	MYH8	MYH9	MYL1	MYL2	MYL3	MYL4	MYL6	MYL6B	MYO1B	MYO1E	MYO6	MYO7A	MYO9B	NEB	SUN2	SYNE2	TCAP	TMOD1	TNNC1	TNNC2	TNNI1	TNNI2	TNNI3	TNNT1	TNNT2	TNNT3	TPM1	TPM2	TPM3	TPM4	TTN	VIL1	VIM
muscle_filament_sliding(GO-0030049)	http://amigo.geneontology.org/cgi-bin/amigo/term_details?term=GO:0030049	ACTA1	ACTC1	ACTN2	ACTN3	DES	DMD	MYBPC1	MYBPC2	MYBPC3	MYH3	MYH6	MYH7	MYH8	MYL1	MYL2	MYL3	MYL4	MYL6	MYL6B	NEB	TCAP	TMOD1	TNNC1	TNNC2	TNNI1	TNNI2	TNNI3	TNNT1	TNNT2	TNNT3	TPM1	TPM2	TPM3	TPM4	TTN	VIM
developmental_process_involved_in_reproduction(GO-0003006)	http://amigo.geneontology.org/cgi-bin/amigo/term_details?term=GO:0003006	A6NF36	AKR1C3	AMH	AMHR2	ANKRD7	BASP1	BBS2	BBS4	BMPR1B	CBX2	CDKL2	CENPI	CEP57	CHD7	CITED2	CRIP1	CSDE1	CSF1	CYP17A1	CYP27B1	DAZL	DDX25	DEAF1	DMRT1	DMRT2	DNAJC19	DPY19L2	EIF2B2	EIF2B4	EIF2B5	EREG	FGF8	FGF9	FGFR2	FOXF2	FOXL2	FSHR	GATA1	GATA3	GATA4	GATA6	GHRL	GHSR	H1FNT	HILS1	HMGCR	HNF1B	HSD17B3	IDE	ING2	INHBA	KIT	KITLG	LHB	LHCGR	LHX1	LRRC6	MAMLD1	MAST2	MEA1	MKKS	MLL2	MOV10L1	MSH2	NANOS3	NCOA4	NIPBL	NKX3-1	NME5	NPHP1	NPM2	NR0B1	NR5A1	PAFAH1B1	PDGFRA	PIWIL1	PKD1	PLD6	PPARD	PRKACA	PRKACG	PVRL2	RBMY1B	RBP4	ROBO2	RQCD1	SALL1	SCXB	SFRP1	SHH	SLIT2	SLIT3	SOD1	SOX15	SOX3	SOX8	SOX9	SPAG6	SPP1	SRD5A2	SRPK1	STRA6	SYCP3	TBX3	TCF21	TDRD1	TDRD5	TFAP2C	TGFB2	TGFB3	TNP1	TSPY1	TSSK1B	TSSK2	TSSK6	UTF1	VDR	WNT2B	WNT4	WNT5A	WNT7A	WT1	ZFP42	ZP3
heart_morphogenesis(GO-0003007)	http://amigo.geneontology.org/cgi-bin/amigo/term_details?term=GO:0003007	ACTC1	AHI1	ANKRD1	BAZ1B	BBS4	BBS5	BBS7	BMP10	BMP2	BMP4	CHD7	CPE	DLC1	DVL2	EFNA1	ENG	EPHB4	FGF8	FGFR2	FKBP1A	FOXF1	GAA	GATA3	GATA4	GATA6	GSK3A	HAND1	HAND2	HES1	HEY1	HEY2	HEYL	HTR2B	IHH	INSR	ISL1	LEFTY1	MEF2C	MESP1	MKKS	MYBPC3	MYH6	MYH7	MYL2	MYL3	MYLK2	NIPBL	NKX2-5	NPY1R	NPY2R	NPY5R	PITX2	PROX1	PTK2	RBP4	RYR1	RYR2	SETDB2	SFRP2	SHH	SMAD7	SMO	SOX11	SOX17	SOX18	SOX4	SOX9	SRF	STIL	T	TBX1	TBX20	TBX5	TCAP	TEK	TGFB2	TGFBR3	TNNC1	TNNI3	TNNT2	TPM1	TTN	VANGL2	ZFPM1	ZFPM2
regulation_of_mitotic_metaphase-anaphase_transition(GO-0030071)	http://amigo.geneontology.org/cgi-bin/amigo/term_details?term=GO:0030071	ANAPC1	ANAPC10	ANAPC11	ANAPC2	ANAPC4	ANAPC5	ANAPC7	APC	ATM	BUB1	BUB1B	BUB3	CDC16	CDC20	CDC23	CDC26	CDC27	FBXO5	MAD1L1	MAD2L1	MAD2L2	NEK6	NSMCE2	PLK1	PTEN	RB1	SMC5	TERF1	TPR	TTK	UBE2C	UBE2D1	UBE2E1	USP44
peptide_hormone_secretion(GO-0030072)	http://amigo.geneontology.org/cgi-bin/amigo/term_details?term=GO:0030072	CYB5R4	EDN1	EDN3	EIF2AK3	EXOC3L1	FAM3B	GHRH	GHRL	GHSR	HNF1A	IL6	LTBP4	MAFA	NEUROD1	PDX1	SLC30A8
hemopoiesis(GO-0030097)	http://amigo.geneontology.org/cgi-bin/amigo/term_details?term=GO:0030097	ACIN1	ADAM17	ALAS2	ANXA1	ARIH2	ATM	ATP7A	BMI1	BMP4	CAMK4	CBFA2T3	CD1D	CD28	CD34	CD3D	CD4	CD79A	CDC42	CDK13	CDKN2B	CEBPG	CHD7	CLCF1	CSF1	CSF1R	CSF2	DHRS2	DYRK3	EFNA2	EOMES	EPHA2	F2RL1	FGFR2	FLT3	FLT3LG	FST	FSTL3	G6PD	GAB2	GATA1	GATA2	GLI3	GLRX5	GPR183	HCLS1	HDAC4	HDAC5	HDAC9	HHEX	HIPK1	HIPK2	IFI16	IL10	IL12B	IL2	IL3	IL31RA	IL4	INHBA	JAG2	JAK2	JAK3	KAT6A	KAT8	KDR	KIRREL3	KIT	KITLG	KLF1	KLF4	L3MBTL1	LCK	LEF1	LIG4	LILRB1	LRRC8A	LYL1	LYN	MAPK14	MECOM	MED1	MEF2C	MELK	MKNK2	MLF1	MLL	MLL5	MMP9	MSH2	MYH9	NBEAL2	NCKAP1L	NCOA6	NFAM1	NHEJ1	NKX2-5	NOTCH2	NOTCH4	PDE1B	PDE2A	PDGFB	PIK3CD	PLCG2	PLEK	PPARG	PRDX3	PRKX	PRTN3	PTGER4	PTK2B	PTPN22	PTPRC	RAG1	RAG2	RASGRP4	RPS14	RPS19	RUNX1	SFRP1	SFRP2	SHH	SLC25A38	SNRK	SOX4	TAL1	TAZ	TCF3	TEK	TET2	TGFB1	TGFB2	TGFBR2	TGFBR3	THEMIS	THOC5	TIRAP	TM7SF4	TNFRSF11A	TNFSF11	TPD52	TPO	UBD	VEGFA	VPS33A	WNT10B	WNT2B	WNT5A	ZAP70	ZBTB16	ZFPM1
myeloid_cell_differentiation(GO-0030099)	http://amigo.geneontology.org/cgi-bin/amigo/term_details?term=GO:0030099	ACIN1	ALAS2	BMP4	CAMK4	CBFA2T3	CDC42	CDKN2B	CEBPG	CSF1	CSF1R	DHRS2	DYRK3	EFNA2	EPHA2	G6PD	GAB2	GATA1	GATA2	HCLS1	HIPK2	IFI16	IL31RA	JAK2	KAT6A	KAT8	KIT	KLF1	LEF1	LYN	MAPK14	MED1	MEF2C	MLL5	MMP9	MYH9	NBEAL2	NCKAP1L	NCOA6	PDE1B	PDE2A	PIK3CD	PPARG	PRDX3	PRKX	RASGRP4	RPS14	RPS19	RUNX1	SLC25A38	SNRK	TAL1	TET2	TGFBR2	TGFBR3	THOC5	TIRAP	TM7SF4	TNFRSF11A	TNFSF11	UBD	VEGFA	VPS33A	ZBTB16	ZFPM1
regulation_of_endocytosis(GO-0030100)	http://amigo.geneontology.org/cgi-bin/amigo/term_details?term=GO:0030100	AAK1	ABL1	ABL2	ADIPOQ	AHI1	AHSG	ANGPT1	AP2S1	APOA5	APOC1	APOC2	APOC3	ARF6	ATAD1	AZU1	BICD1	CALR	CALY	CAMK1D	CBL	CBLL1	CCL19	CCL21	CDH13	CLIP3	DKK1	F2RL1	FGR	GATA2	GH1	GNB2L1	HCK	HIP1	HNRNPK	ITGAV	KIAA0226	LDLRAP1	LILRB1	LRSAM1	MAGI2	MTMR2	NCKAP1L	NR1H2	NR1H3	PACSIN3	PCSK9	PICALM	PIK3CB	PPT1	PRKD1	PRTN3	PTPN1	RAC1	RSPO1	SCAMP5	SCYL2	SELE	SERPINE1	SFRP4	SFTPD	SGIP1	SLC11A1	SNCA	SPACA3	STON1	STON2	SYK	TNK2	TSC2	TUB	TULP1	VTN	WNT3A	ZFYVE16
regulation_of_Wnt_receptor_signaling_pathway(GO-0030111)	http://amigo.geneontology.org/cgi-bin/amigo/term_details?term=GO:0030111	AES	APC	APC2	APCDD1	AXIN1	AXIN2	BAMBI	BICC1	BMP2	C1orf187	CAPRIN2	CAV1	CBY1	CCNY	CDK14	CER1	CHD8	CITED1	COL1A1	CSNK1D	CSNK2A1	CTNND1	CXXC4	CYLD	DAB2	DAB2IP	DAPK3	DDIT3	DISC1	DIXDC1	DKK1	DKK2	DKK3	DVL1	EMD	FAM123A	FAM123B	FGFR2	FOXL1	FRZB	FZD6	GLI1	GLI3	GNB2L1	GRB10	GSK3A	GSK3B	HHEX	HIC1	HMGXB4	ILK	INVS	LATS1	LATS2	LEF1	LRP1	LRP4	LRP5	LRP6	MACF1	MCC	MDFI	MDFIC	MED12	MESP1	NFKB1	NKX2-5	NLK	NPHP3	NRARP	PFDN5	POU5F1	PPM1A	PRICKLE1	PTPRO	RNF146	RSPO1	SALL1	SCYL2	SFRP1	SFRP2	SFRP4	SFRP5	SIAH2	SMAD3	SNAI2	SOST	SOX17	SOX2	SOX4	SOX7	SOX9	STK3	STK4	SULF1	SULF2	TAX1BP3	TBX18	TCF7L2	TLE2	TLR2	TMEM237	TNKS	TNKS2	TRAF6	TRPM4	UBR5	USP34	WLS	WNT11	WNT2	WNT2B	WNT3A	WNT4	WNT5A	WWOX	WWTR1	XIAP	ZNF703	ZRANB1
muscle_system_process(GO-0003012)	http://amigo.geneontology.org/cgi-bin/amigo/term_details?term=GO:0003012	ACTA1	ACTA2	ACTC1	ACTG2	ACTN2	ACTN3	ADRA1A	ADRBK1	ALDOA	ASPH	ATP2A1	CACNA1H	CACNA1S	CACNG1	CALD1	CALM3	CAMTA2	CASQ2	CHRNA1	CHRNB1	CHRNB2	CHRND	CHRNE	CHRNG	CKMT2	CLCN1	CRYAB	CYBA	DES	DMD	DRD2	DTNA	EDN1	EDN2	EDN3	EDNRA	EDNRB	EMD	FLII	GAA	GALR2	GAMT	GDNF	GJA1	GJA5	GJC1	GLRA1	GNAO1	HCN2	HCN4	HDAC4	HMOX1	HRC	HTR1D	HTR2B	IGF1	ITGA1	ITGB5	KBTBD10	KCNE1	KCNE2	KCNH2	KCNJ12	KCNMA1	KCNQ1	KNG1	LMOD1	LTB4R	MYBPC1	MYBPC2	MYBPC3	MYH11	MYH13	MYH2	MYH3	MYH4	MYH6	MYH7	MYH8	MYL1	MYL12B	MYL2	MYL3	MYL4	MYL6	MYL6B	MYL9	MYLK	MYLK2	MYOF	MYOT	NEB	NMUR1	NOS3	OXTR	P2RX4	P2RX6	PABPN1	PGAM2	PIK3C2A	PIK3CA	PXN	RCSD1	RGS2	ROCK1	ROCK2	RYR1	RYR2	SCN4A	SCN7A	SGCA	SLC6A8	SLC8A1	SLMAP	SMPX	SMTN	SNTA1	SNTB1	SOD1	SORBS1	SORBS3	SSPN	STBD1	SULF1	SULF2	TACR2	TAZ	TCAP	TLN1	TMOD1	TMOD4	TNNC1	TNNC2	TNNI1	TNNI2	TNNI3	TNNT1	TNNT2	TNNT3	TPCN2	TPM1	TPM2	TPM3	TPM4	TRDN	TRIM72	TTN	USP19	UTRN	UTS2	VCL	VIM	VIPR1
sphingolipid_biosynthetic_process(GO-0030148)	http://amigo.geneontology.org/cgi-bin/amigo/term_details?term=GO:0030148	ACER1	ACER2	ACER3	CERS1	CERS2	CERS3	CERS4	CERS5	CERS6	COL4A3BP	CSNK1G2	DEGS1	DEGS2	ELOVL1	GBA	KDSR	LARGE	PPAP2A	PPAP2B	PPAP2C	PPM1L	PRKD1	SGMS1	SGMS2	SGPL1	SGPP1	SGPP2	SMPD1	SMPD4	SPHK1	SPHK2	SPTLC1	SPTLC2	SPTLC3	SPTSSA	SPTSSB	ST3GAL5	ST6GALNAC5	ST6GALNAC6	ST8SIA1	ST8SIA2	ST8SIA3	ST8SIA4	ST8SIA5	ST8SIA6	UGCG	VAPA	VAPB
regulation_of_cell_adhesion(GO-0030155)	http://amigo.geneontology.org/cgi-bin/amigo/term_details?term=GO:0030155	ABL1	ABL2	ACER2	ACVRL1	ADA	ADAM10	ADAM8	ADAM9	ADIPOQ	ALOX12	ANGPT1	APOD	ARHGAP6	ARHGDIA	ARHGDIB	ARHGDIG	ARL2	ATXN3	AZU1	B4GALNT2	BMP7	CASK	CBLL1	CCL21	CCL5	CD36	CD44	CD47	CDH1	CDH13	CDK6	CDKN2A	CELSR2	CHRD	CITED2	CSF1	CX3CL1	CXCL13	CYTH1	CYTIP	DLL1	DPP4	DSCAM	EFNA1	EFNA5	ENG	EPHA1	EPHA2	EPHA3	EPHA7	EPHA8	EPHB3	ERBB2	ERBB3	FERMT3	FES	FOXC2	FSTL3	FZD4	FZD7	GSK3B	GTPBP4	HOXA7	HYAL1	IL12A	IL12B	IL18	IL1B	IL1RN	IL8	ITGAV	JAK2	KDR	KLF4	KNG1	LEF1	LPXN	LYN	MACF1	MAP2K5	MAPK7	MIA3	MINK1	NCKAP1L	NDNF	NF1	NF2	NOTCH1	NRG1	NUAK1	PDE3B	PIEZO1	PIK3CG	PLAU	PLEKHA2	PLG	PODXL	PPAP2B	PPM1F	PPP1CB	PPP1R12A	PRKCA	PRKCD	PRKCQ	PRKD2	PRKG1	PRKX	PRSS2	PTEN	PTK2	PTK2B	PTPN11	PTPRC	PTPRJ	PTPRO	RASA1	RET	RND1	ROCK1	ROCK2	SAA1	SEMA3E	SERPINE1	SERPINE2	SERPINF2	SFRP1	SFRP2	SIRPG	SMAD7	SPOCK1	SYK	TACSTD2	TBCD	TEK	TESC	TGFB1	TGFB2	TGFBI	TGM2	THBS1	TNF	TNFSF11	TPM1	TSC1	UTRN	VEGFA	WNT1	ZNF703
regulation_of_proteolysis(GO-0030162)	http://amigo.geneontology.org/cgi-bin/amigo/term_details?term=GO:0030162	ADAM8	ADAM9	ADRA2A	APOE	AURKAIP1	AXIN1	BAG6	BTRC	CAPN3	CLN3	CLN6	CLU	COMMD1	CSNK1D	CSNK1E	DAB2	DNAJB2	DNAJC1	DYX1C1	F2	FBXO5	FBXW11	FBXW7	FGFR4	GIPC1	GNB2L1	GPLD1	GPX1	HDAC2	HDAC6	HSP90AB1	HSPBP1	IFNG	IL10	IL1B	INS	LRRK2	LTBP4	MAD2L1	MAD2L2	MDM2	N4BP1	NRD1	NUB1	OGT	PACSIN3	PION	PLAT	PLK1	PLK3	PML	PRICKLE1	PRKACA	PSMD10	PSMD14	PSME3	PTEN	PTK2	PTK2B	PTPN3	RAD23A	RAD23B	RCHY1	RHBDF1	SERPINE2	SH3D19	SHH	SMAD7	SOCS5	STUB1	SUMO1	SUMO2	TAF1	TAF9	TIMP1	TIMP3	TNF	TRAF3	TRIB1	TRIB2	TRIM32	UBQLN4	UBXN1	UCHL5	USP14	USP44	USP5	VCP	WFS1
protein_catabolic_process(GO-0030163)	http://amigo.geneontology.org/cgi-bin/amigo/term_details?term=GO:0030163	AMFR	ANAPC1	ANAPC10	ANAPC11	ANAPC2	ANAPC4	ANAPC5	ANAPC7	ARIH1	ARIH2	ARRB1	ARRB2	ATXN3	AURKA	AURKB	BAG6	BAX	BIRC2	BNIP3L	BTRC	BUB1B	BUB3	CASP8	CBLC	CCNB1	CCNF	CDC16	CDC20	CDC23	CDC26	CDC27	CDC34	CDK1	CDK2	CHEK2	CHFR	CLPX	CPA2	CRBN	CUL1	CUL3	DDB1	DERL1	DERL2	DNAJB2	DNAJB9	DNAJC10	DTL	ECM29	EDEM1	ERCC8	ERLEC1	ERLIN1	ERLIN2	FBXL14	FBXL15	FBXL3	FBXL4	FBXL5	FBXO2	FBXO22	FBXO31	FBXO4	FBXO45	FBXO5	FBXO6	FBXO7	FBXW11	FBXW5	FBXW7	FOXRED2	FZR1	GZMA	GZMB	HACE1	HDAC6	HECTD3	HSP90B1	HSPA5	HTRA2	ITCH	JKAMP	KCTD10	KCTD13	KLHL20	LONP1	LRSAM1	MAD2L1	MAGEA2B	MAGEC2	MAN1B1	MDM2	MTOR	NEDD4	NEDD8	NHLRC1	NPLOC4	NUB1	OS9	PARK2	PCBP2	PCNP	PCSK9	PCYOX1	PLK1	PMAIP1	PPP2R5C	PSMA1	PSMA2	PSMA3	PSMA4	PSMA5	PSMA6	PSMA7	PSMA8	PSMB1	PSMB10	PSMB11	PSMB2	PSMB3	PSMB4	PSMB5	PSMB6	PSMB7	PSMB8	PSMB9	PSMC1	PSMC2	PSMC3	PSMC4	PSMC5	PSMC6	PSMD1	PSMD10	PSMD11	PSMD12	PSMD13	PSMD14	PSMD2	PSMD3	PSMD4	PSMD5	PSMD6	PSMD7	PSMD8	PSMD9	PSME1	PSME2	PSME3	PSME4	PSMF1	PTTG1	RAB7A	RBBP6	RBCK1	RBX1	RCHY1	RLIM	RNF103	RNF11	RNF144B	RNF146	RNF187	RNF20	RNF216	RNF217	RNF4	RNF40	RNF5	RNF6	RPS27A	SEC61B	SELS	SIAH1	SIAH2	SIRT1	SIRT2	SKP1	SKP2	SMURF1	SMURF2	SPATA18	SQSTM1	STUB1	SYVN1	TBL1X	TBL1XR1	TGFB1I1	TMEM67	TNFAIP1	TOPORS	TRIM13	TRIM24	TRIM32	TRIM9	TRPC4AP	TSG101	TTC3	UBA52	UBA6	UBB	UBC	UBD	UBE2B	UBE2C	UBE2D1	UBE2D2	UBE2D3	UBE2E1	UBE2G1	UBE2G2	UBE2H	UBE2I	UBE2K	UBE2L3	UBE2S	UBE2W	UBE3A	UBE4B	UBR3	UBR5	UCHL3	UHRF2	USE1	USP19	USP33	VCP	WFS1	WWP2	YOD1	ZNRF1	ZRANB1	mdm2
proteoglycan_biosynthetic_process(GO-0030166)	http://amigo.geneontology.org/cgi-bin/amigo/term_details?term=GO:0030166	CHST11	CHST12	CHST13	CHST3	CHST7	CHST8	CHST9	CHSY1	CSGALNACT1	CSGALNACT2	DSE	EXT1	EXT2	FOXL1	GLCE	HS3ST3B1	HS3ST5	HS6ST1	IGF1	NDST1
platelet_activation(GO-0030168)	http://amigo.geneontology.org/cgi-bin/amigo/term_details?term=GO:0030168	A2M	ABCC4	ACTN1	ACTN2	ACTN4	ADRA2A	ADRA2B	ADRA2C	AKT1	ALB	ALDOA	APBB1IP	APOA1	APP	ARRB1	ARRB2	BCAR1	BLOC1S3	BRPF3	CALM3	CALU	CAP1	CD36	CD40LG	CD63	CD9	CFD	CFL1	CLU	COL1A1	COL1A2	CRK	CSK	DAGLA	DAGLB	DGKA	DGKB	DGKD	DGKE	DGKG	DGKH	DGKI	DGKK	DGKQ	DGKZ	EGF	F13A1	F2	F2R	F2RL2	F2RL3	F5	F8	FCER1G	FERMT3	FGA	FGB	FGG	FIGF	FLNA	FN1	FYN	GAS6	GATA1	GNA11	GNA12	GNA13	GNA14	GNA15	GNAI1	GNAI2	GNAI3	GNAQ	GNB1	GNG2	GP1BA	GP1BB	GP5	GP6	GP9	GRB2	HABP4	HGF	HRG	HSPA5	IGF1	IL6	ITGA2B	ITGB3	ITPR1	ITPR2	ITPR3	KNG1	LAMP2	LAT	LCK	LCP2	LEFTY2	LYN	MAPK1	MAPK14	MAPK3	MGLL	MMRN1	MPL	P2RY1	P2RY12	PDGFA	PDGFB	PDGFRA	PDPK1	PECAM1	PF4	PFN1	PIK3CA	PIK3CB	PIK3CG	PIK3R1	PIK3R2	PIK3R3	PIK3R5	PIK3R6	PLA2G4A	PLCG2	PLEK	PLG	POTEKP	PPBP	PPIA	PRKCA	PRKCB	PRKCD	PRKCE	PRKCG	PRKCH	PRKCQ	PRKCZ	PROS1	PSAP	PTK2	PTPN1	RAC1	RAC2	RAF1	RAP1A	RAP1B	RAPGEF3	RAPGEF4	RASGRP1	RASGRP2	RHOA	RHOB	RHOG	SCG3	SELP	SERPINA1	SERPINE1	SERPINF2	SERPING1	SHC1	SOD1	SOS1	SPARC	SRC	SRGN	STX4	STXBP1	STXBP3	SYK	TBXA2R	TF	TGFB1	TGFB2	TGFB3	THBS1	THPO	TIMP1	TLN1	TMSB4X	TREML1	TRPC3	TRPC6	TRPC7	TTN	TUBA4A	TYRO3	VAV1	VAV2	VAV3	VCL	VEGFA	VEGFB	VEGFC	VWF	WDR1	YWHAZ
positive_regulation_of_Wnt_receptor_signaling_pathway(GO-0030177)	http://amigo.geneontology.org/cgi-bin/amigo/term_details?term=GO:0030177	BAMBI	BMP2	CAPRIN2	CAV1	COL1A1	CSNK1D	CSNK2A1	DAB2	DAPK3	DISC1	DIXDC1	DKK2	DVL1	FAM123B	FGFR2	HHEX	ILK	LRP6	MACF1	NFKB1	NRARP	PPM1A	RNF146	RSPO1	SALL1	SFRP1	SFRP2	SFRP4	SMAD3	SOX4	SULF1	SULF2	TLR2	TNKS	TNKS2	TRPM4	UBR5	USP34	WLS	WNT2	WNT2B	WNT3A	WNT4	XIAP	ZRANB1
negative_regulation_of_Wnt_receptor_signaling_pathway(GO-0030178)	http://amigo.geneontology.org/cgi-bin/amigo/term_details?term=GO:0030178	AES	APC	APC2	APCDD1	AXIN1	AXIN2	BICC1	BMP2	C1orf187	CAV1	CBY1	CER1	CHD8	CITED1	CTNND1	CXXC4	CYLD	DAB2	DAB2IP	DDIT3	DKK1	DKK2	DKK3	FAM123A	FAM123B	FRZB	FZD6	GLI1	GLI3	GNB2L1	GRB10	GSK3A	GSK3B	HIC1	HMGXB4	INVS	LATS1	LATS2	LEF1	LRP1	LRP4	MCC	MDFI	MED12	MESP1	NKX2-5	NLK	NPHP3	PFDN5	PRICKLE1	PTPRO	SCYL2	SFRP1	SFRP2	SFRP4	SFRP5	SIAH2	SNAI2	SOST	SOX17	SOX2	SOX9	STK3	STK4	TAX1BP3	TBX18	TCF7L2	TLE2	TRAF6	WNT11	WNT4	WNT5A	WWOX	WWTR1
neuron_differentiation(GO-0030182)	http://amigo.geneontology.org/cgi-bin/amigo/term_details?term=GO:0030182	ABL1	ABL2	ABLIM1	ABLIM2	ABLIM3	ACTB	ACTG1	ADNP2	AGAP2	AGER	AGRN	AGTPBP1	AHI1	AIFM1	ALCAM	ALK	ALS2	AMIGO1	ANK1	ANK2	ANKS1A	AP2A1	AP2A2	AP2B1	AP2M1	AP2S1	APOD	APP	ARHGAP35	ARHGAP39	ARHGEF11	ARHGEF12	ARL3	ARTN	ASCL1	ATL1	ATP2B2	ATP7A	ATXN10	BAI1	BAIAP2	BBS4	BMP7	BRSK1	BRSK2	BTG2	BTG4	C1orf187	CACNA1C	CACNA1D	CACNA1F	CACNA1G	CACNA1H	CACNA1I	CACNA1S	CACNB1	CACNB2	CACNB3	CACNB4	CAP1	CAP2	CCDC64	CCK	CD24	CD72	CDC42	CDK1	CDK5	CDK5R1	CELSR2	CEP290	CFL1	CHL1	CHN1	CHRNB2	CLASP1	CLASP2	CLTA	CLTC	CNTN1	CNTN2	CNTN4	CNTN6	CNTNAP1	CNTNAP2	COL1A1	COL1A2	COL2A1	COL3A1	COL4A1	COL4A2	COL4A3	COL4A4	COL4A5	COL5A1	COL5A2	COL6A1	COL6A2	COL6A3	COL9A1	COL9A2	COL9A3	CREB1	CRMP1	CSNK2A1	CSNK2A2	CSNK2B	CTNNA2	CYFIP1	DCC	DCX	DICER1	DLG1	DLG3	DLG4	DOCK1	DOCK7	DPYSL2	DPYSL3	DPYSL4	DPYSL5	DRD1	DRD2	DSCAM	DTNBP1	DVL1	EGFR	ENAH	EPHA3	EPHA4	EPHA5	EPHA7	EPHA8	EPHB1	EPHB2	EPHB3	ERBB2	ETV1	EVL	EZR	FAIM2	FARP2	FES	FEZ1	FEZ2	FGF8	FGFR1	FGFR2	FOXB1	FYN	FZD1	FZD10	FZD2	FZD3	FZD4	FZD5	FZD7	FZD8	GDNF	GFRA1	GHRL	GLI2	GPC1	GRB2	GRXCR1	GSK3B	HDAC2	HES5	HFE2	HMGB1	HRAS	HSP90AA1	HSP90AB1	ID2	IL6	ISL1	ISL2	ITGA1	ITGA2	ITGA2B	ITGA5	ITGA9	ITGAV	ITGB1	ITGB3	ITM2C	JAG2	KAL1	KCNIP2	KCNQ2	KCNQ3	KIAA1598	KIF4A	KIF4B	KLK8	KRAS	L1CAM	LAMA1	LAMB1	LAMC1	LDB1	LGI1	LHX1	LHX6	LHX9	LIMK1	LMX1B	LRTOMT	LST1	MAP1S	MAP2	MAP2K1	MAP2K2	MAPK1	MAPK3	MAPK8IP2	MDGA1	MDGA2	MEF2A	MEF2C	MEG3	MET	MINK1	MYEF2	MYH10	MYH11	MYH14	MYH9	MYL12B	MYL6	MYL9	MYO10	NCAM1	NCAN	NCDN	NCK1	NCK2	NEDD4	NEO1	NEUROD1	NEUROD4	NFASC	NFIB	NLGN3	NPY	NR4A2	NRAS	NRBP2	NRCAM	NRL	NRP1	NRP2	NRTN	NRXN1	NRXN3	NTM	NTN1	NTN4	NTNG1	NTNG2	NTRK1	NTRK2	NUMB	OPCML	OPHN1	OTX2	PAFAH1B1	PAK1	PAK2	PAK3	PARD3	PARD6B	PAX2	PCDH12	PCSK9	PICK1	PIP5K1C	PITPNA	PITX3	PLA2G10	PLCG1	PLXNA1	PLXNA2	PLXNA3	PLXNA4	PLXNB1	PLXNB3	PLXNC1	PLXND1	POU4F1	POU4F2	PPP3CB	PPT1	PRKCQ	PRMT1	PRNP	PROM1	PROX1	PSPN	PTK2	PTPN11	PTPRA	PTPRC	PTPRM	PTPRO	RAB11A	RAC1	RAC2	RAF1	RANBP9	RASGRF1	RELN	RGMA	RGMB	RHOA	RHOB	RHOC	RHOG	RND1	ROBO1	ROBO2	ROBO3	ROCK1	ROCK2	RORB	RP1	RP1L1	RPS6KA1	RPS6KA2	RPS6KA3	RPS6KA4	RPS6KA5	RPS6KA6	RRAS	RTN1	RTN4	RTN4RL1	RTN4RL2	RUNX1	RUNX3	RYK	S100B	SCARF1	SCN1B	SCN3B	SCN8A	SDCBP	SEMA3A	SEMA3B	SEMA3C	SEMA3E	SEMA3F	SEMA4A	SEMA4D	SEMA4F	SEMA5A	SEMA6A	SEMA6D	SEMA7A	SH3GL2	SHANK1	SHANK3	SHH	SIAH1	SIAH2	SLIT1	SLIT2	SLIT3	SMARCA1	SOD1	SOS1	SOS2	SOX11	SOX4	SOX8	SOX9	SPOCK1	SPON2	SPTA1	SPTAN1	SPTB	SPTBN1	SPTBN2	SPTBN4	SPTBN5	SRC	SRF	SRGAP1	SRGAP2	ST8SIA2	ST8SIA4	STAT3	STIP1	STMN3	STRN	STX3	STXBP1	TBC1D24	TBX20	TGFB2	TGFBR1	TH	THY1	TLN1	TRAPPC4	TREM2	TRIO	TRPC1	TRPC3	TRPC4	TRPC5	TRPC6	TRPC7	TUBB3	TULP1	TYROBP	UHMK1	ULK1	UNC5A	UNC5B	UNC5C	UNC5D	USP33	VAPA	VASP	VAV2	WASL	WHRN	WNT10B	WNT11	WNT2	WNT2B	WNT3	WNT3A	WNT5A	WNT5B	WNT6	WNT7B	WNT8B	WNT9A	WNT9B	YWHAB	ZFYVE27
B_cell_differentiation(GO-0030183)	http://amigo.geneontology.org/cgi-bin/amigo/term_details?term=GO:0030183	ADAM17	ATM	CD79A	CEBPG	CLCF1	GPR183	HDAC4	HDAC5	HDAC9	HHEX	IL4	JAK3	LRRC8A	LYL1	MSH2	NFAM1	NHEJ1	PLCG2	PTK2B	RAG1	RAG2	TCF3	TPD52
regulation_of_blood_coagulation(GO-0030193)	http://amigo.geneontology.org/cgi-bin/amigo/term_details?term=GO:0030193	ANO6	APOE	APOH	CAV1	CD34	CYP4F12	CYP4F2	EDN1	F11	F12	F2	F2R	F2RL1	FOXA2	GP1BA	HPSE	HRG	KLKB1	KNG1	LYN	PDGFA	PDGFB	PDGFRA	PLAT	PLAU	PLAUR	PLEK	PLG	PRKCA	PRKCD	PRKCQ	PRKG1	PROC	SELP	SERPINB2	SERPINE1	SERPINE2	SERPINF2	SYK	TEC	THBD	THBS1	TLR4	TMPRSS6
negative_regulation_of_blood_coagulation(GO-0030195)	http://amigo.geneontology.org/cgi-bin/amigo/term_details?term=GO:0030195	APOE	APOH	CD34	CYP4F12	CYP4F2	EDN1	F11	F12	F2	GP1BA	HRG	KLKB1	KNG1	PDGFA	PDGFB	PDGFRA	PLAT	PLAU	PLAUR	PLG	PROC	SERPINB2	SERPINE1	SERPINE2	SERPINF2	THBD	TMPRSS6
extracellular_matrix_organization(GO-0030198)	http://amigo.geneontology.org/cgi-bin/amigo/term_details?term=GO:0030198	APP	ATP7A	B4GALT7	COL11A2	COL1A1	COL1A2	COL2A1	COL3A1	COL4A3	COL4A4	COL5A1	COL5A2	CST3	ENG	FBLN5	FKBP1A	GAS6	HPN	LAMC1	MPV17	MUC5AC	MYH11	MYO1E	NDNF	NF1	NOXO1	NPHS1	PLG	PXDN	RAMP2	SCXB	SERPINF2	SH3PXD2B	SNCA	SPINK5	SULF1	SULF2	TGFB1	TGFB2	TGFBR1	TNXB	WT1
response_to_reactive_oxygen_species(GO-0000302)	http://amigo.geneontology.org/cgi-bin/amigo/term_details?term=GO:0000302	ADAM9	AKR1C3	APOA4	APOD	APTX	AQP1	ATP7A	CAT	CRYGD	ECT2	FOS	FXN	GLRX2	GPX1	GPX3	GSTP1	HBA1	HBB	HDAC6	HMOX1	HP	HYAL1	HYAL2	IL6	MAP3K5	MPO	MPV17	MT3	NET1	PARK7	PAX2	PLEKHA1	PLK3	PRDX1	PRDX2	PRDX3	PRDX5	PTPRK	PTPRN	PXDN	PXDNL	PXN	RHOB	ROMO1	S100A7	SIRT1	SOD1	SOD2	TPM1	TXNRD2
glycosaminoglycan_metabolic_process(GO-0030203)	http://amigo.geneontology.org/cgi-bin/amigo/term_details?term=GO:0030203	ANGPT1	B3GALT6	B4GALT7	CD44	CHST1	CHST11	CHST12	CHST13	CHST3	CHST6	CHST7	CHSY1	CLN6	CSGALNACT1	DSE	EGF	EXT1	EXT2	FGF2	GALNT5	GCNT2	GLCE	GNS	GUSB	HAS1	HAS2	HAS3	HYAL1	HYAL2	HYAL3	HYAL4	IL1B	NDNF	NFKB1	PDGFB	SPACA3	TGFB1	UGDH	XYLT1
keratinocyte_differentiation(GO-0030216)	http://amigo.geneontology.org/cgi-bin/amigo/term_details?term=GO:0030216	ADAM9	AKR1C3	ANXA1	CLIC4	CSTA	DSP	EPHA2	EREG	EVPL	FLG	IVL	KRT10	KRT2	LOR	MED1	PIP5K1A	SCEL	SPRR1A	SPRR1B	TGM1	TGM3	TXNIP	WNT16	WNT5A
T_cell_differentiation(GO-0030217)	http://amigo.geneontology.org/cgi-bin/amigo/term_details?term=GO:0030217	ADAM17	ANXA1	ATP7A	CD1D	CD28	CD3D	CD4	CHD7	EOMES	GLI3	IL12B	IL2	JAG2	LCK	LEF1	LIG4	NHEJ1	PIK3CD	PTGER4	PTPN22	PTPRC	RAG1	RAG2	SHH	SOX4	THEMIS	ZAP70
erythrocyte_differentiation(GO-0030218)	http://amigo.geneontology.org/cgi-bin/amigo/term_details?term=GO:0030218	ACIN1	ALAS2	CEBPG	DYRK3	G6PD	GATA1	HCLS1	HIPK2	JAK2	KLF1	LYN	MED1	MLL5	NCKAP1L	RPS14	RPS19	SLC25A38	TAL1	TGFBR3	ZFPM1
myofibril_assembly(GO-0030239)	http://amigo.geneontology.org/cgi-bin/amigo/term_details?term=GO:0030239	ACTA1	ACTC1	BMP10	CAPN3	KRT19	MEF2A	MYH11	MYH6	MYL2	MYLK3	MYOZ1	MYPN	NEBL	OBSL1	PDGFRA	PDGFRB	PROX1	TCAP	TPM1	TTN
entry_into_host_cell(GO-0030260)	http://amigo.geneontology.org/cgi-bin/amigo/term_details?term=GO:0030260	ACE2	CCR5	CD209	CD4	CD81	CLEC4M	CXCR4	HYAL2	ICAM1	ITCH	ITGAV	PPIA	PVRL2	WWP1	WWP2
chromosome_condensation(GO-0030261)	http://amigo.geneontology.org/cgi-bin/amigo/term_details?term=GO:0030261	ACIN1	AIFM2	CDCA5	CHMP1A	DFFB	HILS1	NCAPD2	NCAPD3	NCAPG	NCAPH	NUSAP1	PHF13	SMC2	SMC4	TOP2A	TTN
apoptotic_nuclear_change(GO-0030262)	http://amigo.geneontology.org/cgi-bin/amigo/term_details?term=GO:0030262	ACIN1	BAX	BNIP3	CASP3	CDKN2A	CECR2	CIDEA	CYCS	DEDD2	DFFA	DFFB	FOXL2	H1F0	HMGB1	HMGB2	KPNA1	KPNB1	MOAP1	MSX1	NDUFA13	PPT1	SFRP1	SOD1	TOP2A	TPD52L1
regulation_of_ossification(GO-0030278)	http://amigo.geneontology.org/cgi-bin/amigo/term_details?term=GO:0030278	ACVR1	ACVR2A	ACVR2B	AHSG	ANKH	BCOR	BMP2	BMP4	BMP6	BMP7	BMPR1A	BMPR1B	BMPR2	CCL3	CCR1	CDK6	CHSY1	CITED1	CTNNBIP1	CYP27B1	CYR61	DDR2	DDX5	ECM1	FBN2	FGF23	FGFR2	HDAC7	IGF1	IL6	IL6R	IL6ST	KL	LRP4	LRP5	MEF2C	MEN1	NBR1	NO66	NOG	NOTCH1	OSR1	OSR2	P2RX7	PKDCC	PRKACA	PRKD1	PTCH1	PTH	PTK2	PTK2B	SEMA4D	SFRP1	SKI	SMOC1	SNAI2	SOX11	SOX9	SRGN	SUFU	TFAP2A	TGFB1	TGFB2	TGFB3	TRAF6	TWIST1	TWIST2	TXLNG	WNT4	WNT5A	WNT7B	ZBTB16	ZHX3
cholesterol_transport(GO-0030301)	http://amigo.geneontology.org/cgi-bin/amigo/term_details?term=GO:0030301	ABCA1	ABCA5	ABCG1	ABCG4	ABCG5	ABCG8	AKR1C1	APOA1	APOA2	APOA4	APOB	APOC1	APOC2	APOC3	APOE	APOM	CAV1	CD36	CETP	CLU	LCAT	LDLR	LDLRAP1	LIPG	MSR1	NPC1	NPC1L1	NPC2	SCARB1	SOAT1	SOAT2	STX12	VPS4B
positive_regulation_of_cell_growth(GO-0030307)	http://amigo.geneontology.org/cgi-bin/amigo/term_details?term=GO:0030307	ACSL4	ADAM10	ADAM17	ADNP2	AKT1	ALOX12	BCL11A	BCL2	CDKL5	CXCL16	DERL2	DSCAM	ERBB2	EXOSC2	EXOSC4	EXOSC9	FGFR1OP	FXN	HPN	HYAL1	IL2	INO80	ISLR2	LEF1	LGI1	LIMK1	MAPT	MTPN	N6AMT1	NOL8	NRG1	PPP1R1C	PRSS2	PSMD10	RCL	RPS6KA1	RPS6KA3	SEMA4D	SEMA7A	SFRP1	SFRP2	SPHK1	SUPV3L1	TAF9	TAF9B	TGFB2	TGFBR1	TRIM32	TWF2	USP47	ZNF639
negative_regulation_of_cell_growth(GO-0030308)	http://amigo.geneontology.org/cgi-bin/amigo/term_details?term=GO:0030308	ACVR1B	ACVRL1	AGTR2	APBB1	APBB2	BCL11A	BCL6	BMP10	BMPR2	CAPRIN2	CCDC85B	CDA	CDHR2	CDKN1A	CDKN1B	CDKN2A	CDKN2AIP	CDKN2C	CDKN2D	CRLF3	CYP27B1	DCBLD2	DCC	DCUN1D3	DNAJB2	EI24	ENO1	ENPP1	FBP1	FHL1	FRZB	GAS2L1	GDF2	GNB2L1	GNG4	GSK3A	HNF4A	HSPA1A	HYAL1	HYAL2	INHBA	IP6K2	MSX1	MT3	MUL1	MYL2	NDUFA13	NDUFS3	NME6	OSGIN1	PHB	PML	PPP1R9B	PPT1	PSRC1	PTPRJ	RB1	RBBP7	RERG	RNF6	RTN4	SERTAD2	SERTAD3	SFRP1	SFRP2	SIRT1	SLIT2	SLIT3	SMAD3	SMAD4	SMARCA2	SMARCA4	SOX17	ST7L	STK11	TCHP	TGFB1	TGFB2	TP53	TSPYL2	WNT11	WT1	ZC3H12D
respiratory_tube_development(GO-0030323)	http://amigo.geneontology.org/cgi-bin/amigo/term_details?term=GO:0030323	ATP7A	BAG6	BMP4	BMPR2	CHI3L1	CTSH	ERRFI1	FGF10	FGF7	FGFR2	FOXF1	GLI2	NFIB	NKX2-1	PCSK5	PDGFA	PDPN	PKD1	PKDCC	PROX1	RBP4	SFTPD	SHH	SOX11	STRA6	TCF21	TGFB3	WNT11	WNT7B
lung_development(GO-0030324)	http://amigo.geneontology.org/cgi-bin/amigo/term_details?term=GO:0030324	ATP7A	BAG6	BMP4	BMPR2	CHI3L1	CTSH	ERRFI1	FGF10	FGF7	FGFR2	FOXF1	GLI2	NFIB	NKX2-1	PDGFA	PDPN	PKD1	PKDCC	PROX1	RBP4	SFTPD	SHH	SOX11	STRA6	TCF21	TGFB3	WNT11	WNT7B
embryonic_limb_morphogenesis(GO-0030326)	http://amigo.geneontology.org/cgi-bin/amigo/term_details?term=GO:0030326	AFF3	CREBBP	CTNNB1	CYP26B1	ECE1	GLI3	HDAC1	HDAC2	HOXA11	MBNL1	MSX1	NIPBL	NOG	OSR1	OSR2	PTCH1	RARG	SALL1	SHH	SKI	TBX3	TBX5	TFAP2A	TWIST1	WNT7A	ZNF358
DNA_damage_response__signal_transduction_by_p53_class_mediator(GO-0030330)	http://amigo.geneontology.org/cgi-bin/amigo/term_details?term=GO:0030330	AEN	ATM	BAG6	BBC3	BCL3	BRCA1	C16orf5	CASP2	CDK2	CDKN1A	CDKN1B	CRADD	DYRK2	EP300	FOXM1	GML	HIPK2	IFI16	ING4	KAT5	MDM2	MUC1	MYO6	NBN	NDRG1	PAXIP1	PCBP4	PHLDA3	PIDD	PML	PPP2R5C	PSMA1	PSMA2	PSMA3	PSMA4	PSMA5	PSMA6	PSMA7	PSMA8	PSMB1	PSMB10	PSMB11	PSMB2	PSMB3	PSMB4	PSMB5	PSMB6	PSMB7	PSMB8	PSMB9	PSMC1	PSMC2	PSMC3	PSMC4	PSMC5	PSMC6	PSMD1	PSMD10	PSMD11	PSMD12	PSMD13	PSMD14	PSMD2	PSMD3	PSMD4	PSMD5	PSMD6	PSMD7	PSMD8	PSMD9	PSME1	PSME2	PSME3	PSME4	PSMF1	RBM38	RFWD2	RPS27A	RPS27L	RPS6KA6	SIRT1	SOX4	SP100	TFAP4	TP53	TP73	TRIAP1	UBA52	UBB	UBC	USP10	USP28
regulation_of_cell_migration(GO-0030334)	http://amigo.geneontology.org/cgi-bin/amigo/term_details?term=GO:0030334	AAMP	ABI3	ACE	ACVRL1	ADAM10	ADAM17	ADAM8	ADAM9	ADIPOQ	ADRA2A	AGT	AIF1	AKT1	AKT2	ALOX15B	AMOT	ANGPT1	ANGPT2	ANGPT4	ANGPTL3	ANXA3	APC	APOD	APOE	APOH	ARAP3	BCAR1	BMP10	BMP2	BMP4	BMPER	BMPR2	C5	CAMK1D	CBLL1	CCL11	CCL19	CCL2	CCL21	CCL24	CCL26	CCL3	CCL4	CCL5	CCL7	CCR2	CCR7	CD74	CDH13	CHRD	CITED2	CLIC4	CMKLR1	COL1A1	CREB3	CSF1	CSF1R	CTSH	CXCL12	CXCL13	CXCL16	CYR61	DAB2IP	DACH1	DAG1	DDR2	DLC1	DPEP1	DPYSL3	DRD1	DRD2	EDN1	EDN2	EDN3	EGFR	ENPP2	EPHA1	EPHA2	ERBB4	F10	F2R	F2RL1	F3	F7	FER	FGF1	FGF10	FGF2	FGF7	FGFR1OP	FGR	FIGF	FLT1	FLT4	FOXC2	GATA3	GDF2	GNB2L1	GPLD1	GRB7	GTPBP4	HACE1	HAS1	HBEGF	HDAC5	HDAC6	HDAC7	HDAC9	HIF1A	HMOX1	HOXA7	HYAL1	HYAL2	ICAM1	IGF1	IGF1R	IGFBP3	IGFBP5	IL6R	IL8	INS	INSR	ITGB3	JAM3	KDR	KLF4	KRIT1	LAMB1	LEF1	LMNA	LRP1	LYN	MACF1	MAGI2	MAP2K5	MCC	MIA3	MIEN1	MINK1	MMP9	MPP1	MSN	MYLK	NCKAP1L	NEXN	NF1	NF2	NKX2-1	NOG	NR2F2	NRP1	NRP2	PARD6B	PDGFA	PDGFB	PDGFRA	PDGFRB	PLA2G7	PLAU	PLCB1	PLCG1	PLXNA2	PLXNB2	PLXND1	PODN	PODXL	PPAP2B	PPM1F	PRKCA	PRKCE	PRKD1	PRKD2	PRKX	PROX1	PTEN	PTGER4	PTGS2	PTK2	PTK2B	PTPRC	PTPRJ	PTPRK	PTPRM	PTPRU	RAC1	RAP2C	RARRES2	RET	RHOA	RNF20	ROR2	RTN4	S100A14	S100A7	SCAI	SCARB1	SEMA4D	SERPINE1	SFRP1	SFRP2	SGK1	SGK3	SHH	SLIT2	SMAD7	SNAI1	SNAI2	SOX9	SPAG9	SPATA13	SPHK1	SRCIN1	SRPX2	STK10	STK24	SULF1	SUN2	SYNE2	TACSTD2	TBCCD1	TBX5	TDGF1	TEK	TGFB1	TGFB2	THBS1	THBS4	THY1	TIRAP	TPM1	TRIB1	TRIM32	TRIP6	VASH1	VCL	VEGFA	VEGFB	VEGFC	VIL1	VTN	WNT11	WNT5A	WNT5B	XCL1	ZNF703	ZP3
positive_regulation_of_cell_migration(GO-0030335)	http://amigo.geneontology.org/cgi-bin/amigo/term_details?term=GO:0030335	AAMP	ADAM10	ADAM17	ADAM8	ADAM9	ADRA2A	AGT	AIF1	AKT1	AMOT	ANGPT1	ANGPT4	ANGPTL3	ANXA3	APC	BCAR1	BMP2	BMP4	BMPR2	CAMK1D	CBLL1	CCL11	CCL19	CCL21	CCL24	CCL26	CCL3	CCL4	CCL5	CCL7	CCR2	CCR7	CD74	CDH13	CMKLR1	COL1A1	CREB3	CSF1	CSF1R	CTSH	CXCL12	CXCL13	CXCL16	CYR61	DDR2	DRD1	EDN1	EDN2	EDN3	EGFR	EPHA1	F10	F2R	F2RL1	F3	F7	FER	FGF1	FGF10	FGF2	FGF7	FGFR1OP	FGR	FIGF	FLT1	FLT4	FOXC2	GATA3	GNB2L1	GPLD1	GRB7	HBEGF	HDAC6	HDAC7	HDAC9	HIF1A	HYAL1	ICAM1	IGF1	IGF1R	IL6R	IL8	INS	INSR	ITGB3	KDR	LAMB1	LEF1	MIA3	MIEN1	MMP9	MYLK	NCKAP1L	NRP1	NRP2	PDGFA	PDGFB	PDGFRA	PDGFRB	PLA2G7	PLCG1	PODXL	PPAP2B	PPM1F	PRKCA	PRKCE	PRKD1	PRKD2	PROX1	PTGS2	PTK2	PTK2B	PTPRC	RARRES2	RET	ROR2	S100A14	S100A7	SCARB1	SEMA4D	SERPINE1	SNAI1	SNAI2	SOX9	SPAG9	SPHK1	SRPX2	SUN2	SYNE2	TDGF1	TEK	TGFB1	TGFB2	THBS1	THBS4	TIRAP	TRIM32	TRIP6	VEGFA	VEGFB	VEGFC	VIL1	VTN	WNT11	WNT5A	WNT5B	XCL1	ZNF703	ZP3
negative_regulation_of_cell_migration(GO-0030336)	http://amigo.geneontology.org/cgi-bin/amigo/term_details?term=GO:0030336	ACVRL1	ADIPOQ	ALOX15B	ANGPT2	ANGPT4	APOD	APOE	APOH	ARAP3	BMP10	C5	CCL2	CHRD	CITED2	CLIC4	DAB2IP	DACH1	DAG1	DLC1	DPEP1	DPYSL3	DRD2	EPHA1	FGF2	GDF2	GTPBP4	HAS1	HDAC5	HMOX1	HOXA7	HYAL2	IGFBP3	IGFBP5	KLF4	KRIT1	LRP1	MAGI2	MAP2K5	MCC	MIA3	NF1	NF2	NKX2-1	NOG	NR2F2	PLCB1	PODN	PTEN	PTGER4	PTPRJ	PTPRK	PTPRM	PTPRU	RAP2C	RNF20	SCAI	SERPINE1	SFRP1	SFRP2	SHH	SLIT2	SMAD7	STK24	SULF1	TACSTD2	TBX5	TGFB1	THBS1	THY1	TPM1	TRIB1	VASH1	VCL	WNT11
ER-associated_protein_catabolic_process(GO-0030433)	http://amigo.geneontology.org/cgi-bin/amigo/term_details?term=GO:0030433	AMFR	DERL1	DERL2	DNAJB2	DNAJB9	DNAJC10	ECM29	EDEM1	ERLEC1	ERLIN1	ERLIN2	FBXO6	FOXRED2	HSP90B1	HSPA5	JKAMP	MAN1B1	NPLOC4	OS9	RNF103	RNF5	SEC61B	SELS	SYVN1	TMEM67	TRIM13	USP19	VCP	WFS1	YOD1
regulation_of_bone_mineralization(GO-0030500)	http://amigo.geneontology.org/cgi-bin/amigo/term_details?term=GO:0030500	ACVR1	ACVR2A	ACVR2B	AHSG	ANKH	BCOR	BMP2	BMP4	BMP6	BMP7	BMPR1A	BMPR1B	BMPR2	CCL3	CCR1	CYP27B1	DDR2	ECM1	FBN2	FGF23	KL	MEF2C	NBR1	OSR1	OSR2	P2RX7	PKDCC	PTH	PTK2B	SRGN	TFAP2A	TGFB1	TGFB3	TWIST1	TXLNG	WNT4
positive_regulation_of_bone_mineralization(GO-0030501)	http://amigo.geneontology.org/cgi-bin/amigo/term_details?term=GO:0030501	ACVR1	ACVR2A	ACVR2B	BMP2	BMP4	BMP6	BMP7	BMPR1A	BMPR1B	BMPR2	FBN2	KL	MEF2C	OSR1	OSR2	P2RX7	PKDCC	PTH	TFAP2A	TGFB1	TGFB3	WNT4
BMP_signaling_pathway(GO-0030509)	http://amigo.geneontology.org/cgi-bin/amigo/term_details?term=GO:0030509	ACVR1	ACVR2A	ACVR2B	BMP10	BMP2	BMP4	BMP6	BMP7	BMPR1A	BMPR1B	BMPR2	CER1	CHRD	CHRDL1	ENG	FSTL1	GDF2	GDF6	GDF7	GREM2	NOG	POU5F1	RGMB	SCXB	SKI	SMAD1	SMAD4	SMAD5	SMAD6	SMAD7	SMAD9	SMURF1	SMURF2	TGFBR3	UBE2D1	UBE2D3	USP9X	USP9Y	ZFYVE16
regulation_of_BMP_signaling_pathway(GO-0030510)	http://amigo.geneontology.org/cgi-bin/amigo/term_details?term=GO:0030510	ACVRL1	BMP4	BMPER	BMPR2	CAV1	CER1	CHRD	CYR61	DAND5	ENG	FBN1	FBXL15	FOXD1	FSTL3	GREM1	HES5	HIPK2	LEMD3	NBL1	NOG	NOTCH1	PCSK6	SKI	SKOR1	SMAD6	SMAD7	SMURF1	SOST	SOX11	SULF1	TFAP2B	TRIM33	VWC2	XIAP	ZNF423
negative_regulation_of_transforming_growth_factor_beta_receptor_signaling_pathway(GO-0030512)	http://amigo.geneontology.org/cgi-bin/amigo/term_details?term=GO:0030512	ADAMTSL2	ASPN	BAMBI	BCL9L	CIDEA	DAND5	EID2	ENG	FBN1	FBN2	LEMD3	LTBP1	MECOM	NKX2-1	PDPK1	PEG10	PIN1	PPM1A	PRDM16	SIRT1	SKI	SKIL	SKOR2	SMAD6	SMAD7	SMURF1	SNX6	TGFB1I1
negative_regulation_of_BMP_signaling_pathway(GO-0030514)	http://amigo.geneontology.org/cgi-bin/amigo/term_details?term=GO:0030514	BMPER	CAV1	CER1	CHRD	DAND5	FBN1	FSTL3	GREM1	HIPK2	LEMD3	NBL1	NOG	NOTCH1	SKI	SKOR1	SMAD6	SMAD7	SMURF1	SOST	TRIM33	VWC2
intracellular_steroid_hormone_receptor_signaling_pathway(GO-0030518)	http://amigo.geneontology.org/cgi-bin/amigo/term_details?term=GO:0030518	AR	ARID1A	CALCOCO1	CALR	DAXX	DDX54	ESR2	KDM3A	MED1	MED12	MED13	MED14	MED16	MED17	MED24	MED30	MED4	NEDD4	NKX3-1	NR1I3	NR3C1	PHB	POU4F2	PPAP2A	PPARGC1B	RARA	RBFOX2	TADA3	THRAP3	UBR5	YWHAH
androgen_receptor_signaling_pathway(GO-0030521)	http://amigo.geneontology.org/cgi-bin/amigo/term_details?term=GO:0030521	AR	ARID1A	DAXX	KDM3A	MED1	MED12	MED13	MED14	MED16	MED17	MED24	MED30	MED4	NKX3-1	NR1I3	THRAP3
intracellular_receptor_mediated_signaling_pathway(GO-0030522)	http://amigo.geneontology.org/cgi-bin/amigo/term_details?term=GO:0030522	AHR	AIM2	APP	AR	ARID1A	BCL2	BCL2L1	C1orf85	CALCOCO1	CALR	CARD9	CASP1	CASP8	CHUK	CYLD	CYP24A1	DAXX	DDX54	ESR2	ESRRA	ESRRB	HSP90AB1	IKBKB	IKBKG	IRAK1	IRAK2	ITCH	KDM3A	MAP2K6	MAP3K7	MED1	MED12	MED13	MED14	MED16	MED17	MED24	MED30	MED4	MEFV	MLL5	NEDD4	NKX3-1	NLRC4	NLRP1	NLRP3	NOD1	NOD2	NR0B1	NR1D1	NR1D2	NR1H2	NR1H3	NR1H4	NR1I2	NR1I3	NR2E3	NR2F1	NR2F2	NR2F6	NR3C1	NR4A1	NR4A2	NR5A1	NR5A2	NR6A1	P2RX7	PANX1	PHB	POU4F2	PPAP2A	PPARA	PPARD	PPARG	PPARGC1B	PSTPIP1	PTGER3	PYCARD	RARA	RARB	RARG	RBFOX2	RELA	RIPK2	RORA	RORB	RORC	RPS27A	RXRA	RXRB	SLA2	SNW1	STAT3	SUGT1	TAB1	TAB2	TAB3	TADA3	TBX1	THRAP3	TNFAIP3	TRAF6	TXN	TXNIP	UBA52	UBB	UBC	UBE2N	UBE2V1	UBR5	VDR	YWHAH
adult_behavior(GO-0030534)	http://amigo.geneontology.org/cgi-bin/amigo/term_details?term=GO:0030534	ABAT	APP	BBS2	BBS4	BRS3	CARTPT	CHRNA3	CHRNA4	CHRNA5	CHRNB1	CHRNB2	CRHBP	DRD1	DRD2	DRD3	DRD4	GDNF	GHRL	GHSR	LEP	NPY	NRXN1	NTF4	OPRM1	PAFAH1B1
neutrophil_chemotaxis(GO-0030593)	http://amigo.geneontology.org/cgi-bin/amigo/term_details?term=GO:0030593	AMICA1	CCL3	CKLF	CXADR	CXCL3	CXCR2	EDN1	EDN2	EDN3	IL8	ITGB2	NCKAP1L	PIK3CD	PIK3CG	PIP5K1C	PLA2G1B	SYK	TGFB2	XCL1
leukocyte_chemotaxis(GO-0030595)	http://amigo.geneontology.org/cgi-bin/amigo/term_details?term=GO:0030595	ADAM8	AMICA1	CALCA	CCL11	CCL13	CCL19	CCL2	CCL21	CCL24	CCL3	CCL5	CCL7	CCR1	CCR2	CCR5	CCR6	CKLF	CX3CL1	CXADR	CXCL13	CXCL3	CXCR1	CXCR2	CXCR4	EDN1	EDN2	EDN3	EDNRB	FLT1	HMGB1	IL10	IL8	ITGB2	LYST	MT-RNR2	NCKAP1L	PDGFB	PF4	PIK3CD	PIK3CG	PIP5K1C	PLA2G1B	PTPRO	SAA1	SBDS	SCG2	SFTPD	SYK	TGFB2	TNFSF11	TRPM4	VEGFA	XCL1
cytoskeleton-dependent_intracellular_transport(GO-0030705)	http://amigo.geneontology.org/cgi-bin/amigo/term_details?term=GO:0030705	APBA1	APP	BICD1	BICD2	CNTNAP1	DYNC1I1	FYCO1	HTT	IFT43	IFT46	KIF13A	KIF1A	KIF1B	KIF3A	KIF3B	KIF4A	KIF5B	KIFAP3	KLP6	LRPPRC	MAP1S	MYO10	NEFL	OPA1	PAFAH1B1	RAB6A	RHOT1	RHOT2	SOD1	TUBA1A	TUBA1B	TUBA1C	TUBB	UXT
regulation_of_systemic_arterial_blood_pressure(GO-0003073)	http://amigo.geneontology.org/cgi-bin/amigo/term_details?term=GO:0003073	ACE2	AGT	AGTR2	ATP6AP2	BMPR2	CALCA	CORIN	CYP11B2	CYP4A11	CYP4F12	CYP4F2	DDAH1	DRD2	ECE1	EDN1	EDN2	EDN3	ENG	ENPEP	F2R	F2RL1	GAS6	GSK3A	NOS3	PCSK5	PDGFB	PTPRO	REN	SERPINF2	SOD2	TNNI3	TPM1
regulation_of_cAMP_metabolic_process(GO-0030814)	http://amigo.geneontology.org/cgi-bin/amigo/term_details?term=GO:0030814	ABCA1	ACR	ADCY1	ADCY2	ADCY3	ADCY4	ADCY5	ADCY6	ADCY7	ADCY8	ADCY9	ADCYAP1	ADCYAP1R1	ADM	ADORA2A	ADORA2B	ADORA3	ADRA2A	ADRB1	ADRB2	ADRB3	AKAP12	AKAP5	APLP1	AVPR2	CALCA	CALCR	CALCRL	CAP1	CAP2	CCR2	CHRM5	CORT	CRHR1	DRD1	DRD2	DRD3	DRD4	DRD5	EDNRA	EDNRB	FLNA	GABBR2	GALR1	GALR3	GHRH	GHRHR	GIPR	GLP1R	GNAI1	GNAI2	GNAI3	GNAL	GNAS	GPR26	GPR3	GPR65	GPR78	GRIK3	GRM2	GRM3	GRM4	GRM7	GRM8	GSK3A	HCTR-6	HTR1B	LTB4R2	MC1R	MC2R	MC3R	MC4R	MC5R	MCHR1	MRAP	MRAP2	NF1	NPY1R	NPY2R	NTRK1	NTRK2	OPRK1	OPRL1	OPRM1	OXER1	P2RY11	PALM	PDE2A	PKD2	PTH	PTHLH	RAMP1	RAMP2	RGS1
regulation_of_cAMP_biosynthetic_process(GO-0030817)	http://amigo.geneontology.org/cgi-bin/amigo/term_details?term=GO:0030817	ABCA1	ACR	ADCY1	ADCY2	ADCY3	ADCY4	ADCY5	ADCY6	ADCY7	ADCY8	ADCY9	ADCYAP1	ADCYAP1R1	ADM	ADORA2A	ADORA2B	ADORA3	ADRA2A	ADRB1	ADRB2	ADRB3	AKAP12	AKAP5	APLP1	AVPR2	CALCA	CALCR	CALCRL	CAP1	CAP2	CCR2	CHRM5	CORT	CRHR1	DRD1	DRD2	DRD3	DRD4	DRD5	EDNRA	EDNRB	FLNA	GABBR2	GALR1	GALR3	GHRH	GHRHR	GIPR	GLP1R	GNAI1	GNAI2	GNAI3	GNAL	GNAS	GPR26	GPR3	GPR65	GPR78	GRIK3	GRM2	GRM3	GRM4	GRM7	GRM8	GSK3A	HCTR-6	HTR1B	LTB4R2	MC1R	MC2R	MC3R	MC4R	MC5R	MCHR1	MRAP	MRAP2	NF1	NPY1R	NPY2R	NTRK1	NTRK2	OPRK1	OPRL1	OPRM1	OXER1	P2RY11	PALM	PDE2A	PTH	PTHLH	RAMP1	RAMP2	RGS1
negative_regulation_of_cAMP_biosynthetic_process(GO-0030818)	http://amigo.geneontology.org/cgi-bin/amigo/term_details?term=GO:0030818	ADCY1	ADCY2	ADCY3	ADCY4	ADCY5	ADCY6	ADCY7	ADCY8	ADCY9	ADRA2A	APLP1	CCR2	CHRM5	CORT	DRD2	DRD3	DRD4	EDNRB	FLNA	GABBR2	GALR1	GALR3	GNAI1	GNAI2	GNAI3	GNAL	GRIK3	GRM2	GRM3	GRM4	GRM7	GRM8	HTR1B	LTB4R2	MCHR1	NPY1R	NPY2R	OPRK1	OPRL1	OPRM1	PALM	PDE2A	RGS1
positive_regulation_of_cAMP_biosynthetic_process(GO-0030819)	http://amigo.geneontology.org/cgi-bin/amigo/term_details?term=GO:0030819	ABCA1	ACR	ADCY1	ADCY2	ADCY3	ADCY4	ADCY5	ADCY6	ADCY7	ADCY8	ADCY9	ADCYAP1	ADCYAP1R1	ADM	ADORA2A	ADORA2B	ADORA3	ADRB1	ADRB2	ADRB3	AKAP12	AKAP5	AVPR2	CALCA	CALCR	CALCRL	CAP1	CAP2	CRHR1	DRD1	DRD3	DRD5	EDNRA	GHRH	GHRHR	GIPR	GLP1R	GNAL	GNAS	GPR26	GPR3	GPR65	GPR78	GSK3A	HCTR-6	MC1R	MC2R	MC3R	MC4R	MC5R	MRAP	MRAP2	NF1	NTRK1	NTRK2	P2RY11	PTH	PTHLH	RAMP1	RAMP2
regulation_of_actin_filament_polymerization(GO-0030833)	http://amigo.geneontology.org/cgi-bin/amigo/term_details?term=GO:0030833	ADD1	ADD2	ARF6	BAIAP2L1	CAPG	CCL11	CCL21	CCL24	CCL26	CDC42EP2	CDC42EP5	FER	GSN	HCK	JMY	KANK1	LATS1	NCK1	NCK2	NCKAP1L	PAK3	PRKCD	PRKCE	PTK2B	RASA1	SCIN	SLIT2	TWF1	TWF2	VIL1	WASH1	WASH2P	WASH3P	WASH4P	WASH6P
positive_regulation_of_actin_filament_polymerization(GO-0030838)	http://amigo.geneontology.org/cgi-bin/amigo/term_details?term=GO:0030838	ARF6	BAIAP2L1	CCL11	CCL21	CCL24	CCL26	CDC42EP2	CDC42EP5	FER	HCK	JMY	NCK1	NCK2	NCKAP1L	PRKCE	PTK2B	SCIN	WASH1	WASH2P	WASH3P	WASH4P	WASH6P
epithelial_cell_differentiation(GO-0030855)	http://amigo.geneontology.org/cgi-bin/amigo/term_details?term=GO:0030855	ADAM9	AKR1C3	AKT1	AKT2	ANXA1	BASP1	BMP4	C19orf46	CITED1	CLIC4	CSTA	DMBT1	DSP	EDF1	EHF	ELF3	ENG	EPHA2	ERBB4	EREG	EVPL	F2RL1	FGFR2	FLG	FOXB1	FZD7	GATA3	GATA4	GATA5	GATA6	GSTM3	ID2	IQGAP1	IRF6	IVL	KRT10	KRT2	KRT3	KRT4	LOR	MAGI2	MED1	MEF2C	MESP1	MTSS1	MYO1E	NFIB	NPHS1	NR2F2	PAX2	PAX8	PDE2A	PDE4D	PIP5K1A	PODXL	PPARG	PROX1	PTPRO	ROS1	SALL1	SCEL	SIX1	SMO	SOX17	SOX18	SPINK5	SPRR1A	SPRR1B	TBX1	TCF21	TGM1	TGM3	TXNIP	UPK1A	UPK1B	UPK2	UPK3A	WNT16	WNT5A	WNT7B	WT1	ZNF703
mammary_gland_development(GO-0030879)	http://amigo.geneontology.org/cgi-bin/amigo/term_details?term=GO:0030879	AGPAT6	AKT1	AKT2	APLN	CAV1	CSF1R	ELF3	EPHA2	ERBB2	ERBB4	FGF10	FGFR2	FOXB1	GLI2	ID2	IRF6	JAK2	NOTCH4	NRG1	OXTR	SCRIB	TBX3	TDGF1	TGFB3	WNT2	WNT3	WNT4	WNT7B	ZNF703
regulation_of_B_cell_proliferation(GO-0030888)	http://amigo.geneontology.org/cgi-bin/amigo/term_details?term=GO:0030888	AHR	ATM	BCL2	CD38	CD74	CDKN2A	CHRNB2	CLCF1	CTLA4	IKZF3	IL10	IL2	IL4	IL7	IRS2	MEF2C	MIF	MNDA	NCKAP1L	NFATC2	PTPRC	RC3H1	TCF3	TIRAP	TNFRSF4	VAV3
positive_regulation_of_B_cell_proliferation(GO-0030890)	http://amigo.geneontology.org/cgi-bin/amigo/term_details?term=GO:0030890	BCL2	CD38	CD74	CHRNB2	CLCF1	IL2	IL4	IL7	IRS2	MEF2C	MIF	NCKAP1L	NFATC2	PTPRC	TCF3	TIRAP	TNFRSF4	VAV3
forebrain_development(GO-0030900)	http://amigo.geneontology.org/cgi-bin/amigo/term_details?term=GO:0030900	AGTPBP1	AQP1	ASCL1	ATP7A	BBS2	BBS4	BMP2	BMP4	C1orf187	CCDC85C	CDK6	CHRNB2	CNTNAP2	DLC1	DRD1	DRD2	EPHA5	EPHB2	EPHB3	ERBB4	FGFR2	FOXB1	FOXP2	GHRH	GLI2	GSK3B	HES1	HES5	HOOK3	KDM2B	LHX1	LHX6	LRRK2	MKKS	NDE1	NEUROD1	NF1	NFIB	NKX2-1	NKX2-6	NPY	NTRK2	NUMB	NUMBL	OTX2	PAFAH1B1	PCM1	PEX13	PITX2	PLCB1	PROX1	RAB3GAP1	RELN	ROBO1	ROBO2	RTN4	RYK	SALL1	SHANK3	SHH	SKI	SLC6A4	SLIT1	SLIT2	SLIT3	SMO	SOX2	SOX3	STIL	TYRO3	VAX2	WDR62	WNT2B	WNT3A	WNT5A	WNT7A	WNT7B
hindbrain_development(GO-0030902)	http://amigo.geneontology.org/cgi-bin/amigo/term_details?term=GO:0030902	AGTPBP1	AHI1	ATP7A	CEP290	CTNNA2	DLC1	FAIM2	GLI2	KDM2B	LHX1	MYO16	NEUROD1	NEUROD2	NLGN4X	NOG	PROX1	SDF4	SEMA4C	SHH	WNT1
endoplasmic_reticulum_unfolded_protein_response(GO-0030968)	http://amigo.geneontology.org/cgi-bin/amigo/term_details?term=GO:0030968	ACADVL	ADD1	AMFR	ARFGAP1	ASNS	ATF3	ATF4	ATF6	ATP6V0D1	C19orf10	CALR	CCL2	CTDSP2	CTH	CUL7	CXXC1	DCTN1	DDIT3	DDX11	DERL1	DERL2	DERL3	DNAJB11	DNAJB9	DNAJC3	EDEM1	EIF2AK3	EIF2S1	ERN1	EXTL3	FKBP14	GFPT1	GOSR2	GSK3A	HDGF	HERPUD1	HSP90B1	HSPA5	HYOU1	IGFBP1	IL8	KDELR3	KLHDC3	LMNA	MBTPS1	MBTPS2	PDIA5	PDIA6	PLA2G4B	PPP2R5B	PREB	PTPN1	SEC31A	SELS	SERP1	SHC1	SRPR	SRPRB	SSR1	SULT1A4	SYVN1	TATDN2	TLN1	TPP1	TSPYL2	VAPB	VCP	WFS1	WIPI1	XBP1	YIF1A	YOD1	ZBTB17
pancreas_development(GO-0031016)	http://amigo.geneontology.org/cgi-bin/amigo/term_details?term=GO:0031016	AKT1	CDK6	EIF2AK3	FOXA2	FOXA3	FOXF1	FOXO1	GCK	HES1	HNF1B	HNF4A	HNF4G	IAPP	IL6	IL6R	INS	INSM1	ISL1	NEUROD1	NEUROG3	NKX2-2	NKX6-1	ONECUT1	ONECUT3	PAX4	PAX6	PDX1	PKLR	PROX1	PTF1A	RFX3	RFX6	SLC2A2	TCF7L2
endocrine_pancreas_development(GO-0031018)	http://amigo.geneontology.org/cgi-bin/amigo/term_details?term=GO:0031018	AKT1	CDK6	EIF2AK3	FOXA2	FOXA3	FOXO1	GCK	HES1	HNF1B	HNF4A	HNF4G	IAPP	IL6	IL6R	INS	INSM1	NEUROD1	NEUROG3	NKX2-2	NKX6-1	ONECUT1	ONECUT3	PAX4	PAX6	PDX1	PKLR	PTF1A	RFX3	RFX6	SLC2A2
microtubule_organizing_center_organization(GO-0031023)	http://amigo.geneontology.org/cgi-bin/amigo/term_details?term=GO:0031023	ARHGEF10	ARL2	BBS4	BRCA2	BRSK1	CCP110	CDK1	CDK2	CDK5RAP2	CENPJ	CEP135	CEP152	CEP192	CEP250	CEP68	CETN2	CETN3	CHD3	CKAP5	CLASP1	CLASP2	CNTROB	CROCC	CTNNB1	FBXW5	GCC2	HAUS1	HAUS2	HAUS3	HAUS4	HAUS5	HAUS6	HAUS7	HAUS8	KIF3B	NDE1	NEK2	NPM1	OFD1	PAFAH1B1	PCM1	PLK1	PLK4	PPP1R12A	ROCK2	SASS6	SGOL1	SON	TUBE1	UXT
actomyosin_structure_organization(GO-0031032)	http://amigo.geneontology.org/cgi-bin/amigo/term_details?term=GO:0031032	ACTA1	ACTC1	BMP10	CAPN3	CDC42BPA	CDC42BPB	KRT19	MEF2A	MYH11	MYH6	MYL2	MYLK3	MYO18A	MYOZ1	MYPN	NEBL	OBSL1	PDGFRA	PDGFRB	PROX1	RACGAP1	TCAP	TPM1	TTN
gene_silencing_by_RNA(GO-0031047)	http://amigo.geneontology.org/cgi-bin/amigo/term_details?term=GO:0031047	AJUBA	CLP1	DGCR8	DICER1	EIF2C1	EIF2C2	EIF2C3	EIF2C4	LIMD1	LIN28A	LIN28B	MAEL	MOV10	PIWIL1	PIWIL2	PIWIL4	PRKRA	RBM4	SMAD1	SMAD2	SMAD3	SNIP1	SRRT	TARBP2	TDRD1	TNRC6A	WTIP	ZCCHC11
regulation_of_histone_modification(GO-0031056)	http://amigo.geneontology.org/cgi-bin/amigo/term_details?term=GO:0031056	ARRB1	BCOR	BRCA1	BRD7	CDK9	CHEK1	CTBP1	CTCFL	DNMT1	DNMT3B	EID1	FOXP3	JARID2	MAPK3	MAPK8	MUC1	MYB	MYOCD	NIPBL	NOC2L	OGT	PAXIP1	PML	PPARGC1A	RPS6KA4	RPS6KA5	SET	SKI	SNCA	SPI1	TAF7	TWIST1	UBE2N
positive_regulation_of_histone_modification(GO-0031058)	http://amigo.geneontology.org/cgi-bin/amigo/term_details?term=GO:0031058	ARRB1	BRCA1	BRD7	CTBP1	DNMT1	DNMT3B	FOXP3	JARID2	MAPK3	MUC1	MYB	NIPBL	OGT	PAXIP1	PML	PPARGC1A	RPS6KA4	RPS6KA5	UBE2N
regulation_of_microtubule_polymerization_or_depolymerization(GO-0031110)	http://amigo.geneontology.org/cgi-bin/amigo/term_details?term=GO:0031110	APC	ARHGEF2	ARL2	CAV3	CCNB1	CLASP1	CLASP2	CLIP1	CLIP3	FES	FKBP4	GAS2L1	GAS2L2	KATNB1	MAPRE1	MAPT	MID1IP1	PSRC1	SBDS	SKA1	SKA2	SKA3	SLAIN2	SNCA	STMN2	TBCD	TERF1	TRPV4
negative_regulation_of_microtubule_polymerization_or_depolymerization(GO-0031111)	http://amigo.geneontology.org/cgi-bin/amigo/term_details?term=GO:0031111	APC	ARHGEF2	CCNB1	CLASP1	CLIP3	FKBP4	GAS2L1	GAS2L2	KATNB1	MAPRE1	MID1IP1	SBDS	SNCA	STMN2	TBCD
RNA_3'-end_processing(GO-0031123)	http://amigo.geneontology.org/cgi-bin/amigo/term_details?term=GO:0031123	ALYREF	APP	C2orf29	CDC40	CLP1	CNOT1	CNOT10	CNOT2	CNOT3	CNOT4	CNOT6	CNOT6L	CNOT7	CNOT8	CPSF1	CPSF2	CPSF3	CPSF6	CPSF7	CSTF1	CSTF2	CSTF3	DHX38	EIF4A1	EIF4A2	EIF4A3	EIF4B	EIF4E	EIF4G1	ERI1	GRSF1	LIN28A	LIN28B	LSM11	MAGOH	MTPAP	NCBP1	NCBP2	NUDT21	PABPC1	PABPN1	PAIP1	PAN2	PAN3	PAPD4	PAPOLA	PARN	PCF11	PNPT1	RBM8A	RNPS1	RQCD1	SLBP	SRRM1	SRSF1	SRSF11	SRSF2	SRSF3	SRSF4	SRSF5	SRSF6	SRSF7	SRSF9	SUPV3L1	TNKS1BP1	TRNT1	TUT1	U2AF1	U2AF2	UPF3B	ZC3H3	ZCCHC11	ZCCHC6	ZNF473
mRNA_3'-end_processing(GO-0031124)	http://amigo.geneontology.org/cgi-bin/amigo/term_details?term=GO:0031124	ALYREF	APP	C2orf29	CDC40	CLP1	CNOT1	CNOT10	CNOT2	CNOT3	CNOT4	CNOT6	CNOT6L	CNOT7	CNOT8	CPSF1	CPSF2	CPSF3	CPSF6	CPSF7	CSTF1	CSTF2	CSTF3	DHX38	EIF4A1	EIF4A2	EIF4A3	EIF4B	EIF4E	EIF4G1	GRSF1	LSM11	MAGOH	MTPAP	NCBP1	NCBP2	NUDT21	PABPC1	PABPN1	PAIP1	PAN2	PAN3	PAPOLA	PARN	PCF11	PNPT1	RBM8A	RNPS1	RQCD1	SLBP	SRRM1	SRSF1	SRSF11	SRSF2	SRSF3	SRSF4	SRSF5	SRSF6	SRSF7	SRSF9	TNKS1BP1	TUT1	U2AF1	U2AF2	UPF3B	ZC3H3	ZNF473
anaphase-promoting_complex-dependent_proteasomal_ubiquitin-dependent_protein_catabolic_process(GO-0031145)	http://amigo.geneontology.org/cgi-bin/amigo/term_details?term=GO:0031145	ANAPC1	ANAPC10	ANAPC11	ANAPC2	ANAPC4	ANAPC5	ANAPC7	AURKA	AURKB	BTRC	BUB1B	BUB3	CCNB1	CDC16	CDC20	CDC23	CDC26	CDC27	CDK1	CDK2	CUL1	FBXO5	FZR1	MAD2L1	PLK1	PSMA1	PSMA2	PSMA3	PSMA4	PSMA5	PSMA6	PSMA7	PSMA8	PSMB1	PSMB10	PSMB11	PSMB2	PSMB3	PSMB4	PSMB5	PSMB6	PSMB7	PSMB8	PSMB9	PSMC1	PSMC2	PSMC3	PSMC4	PSMC5	PSMC6	PSMD1	PSMD10	PSMD11	PSMD12	PSMD13	PSMD14	PSMD2	PSMD3	PSMD4	PSMD5	PSMD6	PSMD7	PSMD8	PSMD9	PSME1	PSME2	PSME3	PSME4	PSMF1	PTTG1	RPS27A	SKP1	SKP2	UBA52	UBB	UBC	UBE2C	UBE2D1	UBE2E1	UBE2S
neuron_projection_development(GO-0031175)	http://amigo.geneontology.org/cgi-bin/amigo/term_details?term=GO:0031175	ABL1	ABL2	ABLIM1	ABLIM2	ABLIM3	ACTB	ACTG1	AGAP2	AGER	AGRN	ALCAM	ALS2	AMIGO1	ANK1	ANK2	AP2A1	AP2A2	AP2B1	AP2M1	AP2S1	APOD	APP	ARHGAP35	ARHGAP39	ARHGEF11	ARHGEF12	ARTN	ATL1	ATP7A	ATXN10	BAI1	BAIAP2	BBS4	BMP7	BRSK1	BRSK2	BTG2	C1orf187	CACNA1C	CACNA1D	CACNA1F	CACNA1G	CACNA1H	CACNA1I	CACNA1S	CACNB1	CACNB2	CACNB3	CACNB4	CAP1	CAP2	CCDC64	CCK	CD24	CD72	CDC42	CDK1	CDK5	CDK5R1	CELSR2	CFL1	CHL1	CHN1	CHRNB2	CLASP1	CLASP2	CLTA	CLTC	CNTN1	CNTN2	CNTN4	CNTN6	CNTNAP1	COL1A1	COL1A2	COL2A1	COL3A1	COL4A1	COL4A2	COL4A3	COL4A4	COL4A5	COL5A1	COL5A2	COL6A1	COL6A2	COL6A3	COL9A1	COL9A2	COL9A3	CREB1	CRMP1	CSNK2A1	CSNK2A2	CSNK2B	CTNNA2	CYFIP1	DCC	DCX	DICER1	DLG1	DLG3	DLG4	DOCK1	DOCK7	DPYSL2	DPYSL3	DPYSL4	DPYSL5	DRD2	DTNBP1	DVL1	EGFR	ENAH	EPHA3	EPHA4	EPHA5	EPHA7	EPHA8	EPHB1	EPHB2	EPHB3	ERBB2	EVL	EZR	FARP2	FES	FEZ1	FEZ2	FGFR1	FGFR2	FOXB1	FYN	GDNF	GFRA1	GHRL	GLI2	GPC1	GRB2	GSK3B	HDAC2	HFE2	HMGB1	HRAS	HSP90AA1	HSP90AB1	IL6	ISL1	ITGA1	ITGA2	ITGA2B	ITGA5	ITGA9	ITGAV	ITGB1	ITGB3	KAL1	KCNQ2	KCNQ3	KIAA1598	KIF4A	KIF4B	KLK8	KRAS	L1CAM	LAMA1	LAMB1	LAMC1	LGI1	LHX1	LHX9	LIMK1	LST1	MAP1S	MAP2	MAP2K1	MAP2K2	MAPK1	MAPK3	MAPK8IP2	MEF2A	MEG3	MET	MINK1	MYH10	MYH11	MYH14	MYH9	MYL12B	MYL6	MYL9	MYO10	NCAM1	NCAN	NCDN	NCK1	NCK2	NEDD4	NEO1	NFASC	NFIB	NLGN3	NPY	NRAS	NRCAM	NRP1	NRP2	NRTN	NRXN1	NRXN3	NTN1	NTN4	NTNG1	NTNG2	NTRK1	NUMB	OPHN1	OTX2	PAFAH1B1	PAK1	PAK2	PAK3	PARD3	PARD6B	PAX2	PIP5K1C	PITPNA	PLA2G10	PLCG1	PLXNA1	PLXNA2	PLXNA3	PLXNA4	PLXNB1	PLXNB3	PLXNC1	PLXND1	POU4F1	POU4F2	PPP3CB	PRKCQ	PRMT1	PRNP	PSPN	PTK2	PTPN11	PTPRA	PTPRC	PTPRM	PTPRO	RAB11A	RAC1	RAC2	RAF1	RANBP9	RASGRF1	RELN	RGMA	RGMB	RHOA	RHOB	RHOC	RHOG	RND1	ROBO1	ROBO2	ROBO3	ROCK1	ROCK2	RPS6KA1	RPS6KA2	RPS6KA3	RPS6KA4	RPS6KA5	RPS6KA6	RRAS	RTN4	RTN4RL1	RTN4RL2	RYK	S100B	SCN1B	SCN3B	SCN8A	SDCBP	SEMA3A	SEMA3B	SEMA3C	SEMA3E	SEMA3F	SEMA4A	SEMA4D	SEMA4F	SEMA5A	SEMA6A	SEMA6D	SEMA7A	SH3GL2	SHANK1	SHANK3	SHH	SIAH1	SIAH2	SLIT1	SLIT2	SLIT3	SOS1	SOS2	SPON2	SPTA1	SPTAN1	SPTB	SPTBN1	SPTBN2	SPTBN4	SPTBN5	SRC	SRGAP1	SRGAP2	ST8SIA2	ST8SIA4	STIP1	STMN3	STRN	STX3	STXBP1	TBC1D24	TLN1	TRAPPC4	TREM2	TRIO	TRPC1	TRPC3	TRPC4	TRPC5	TRPC6	TRPC7	TUBB3	TULP1	TYROBP	UHMK1	ULK1	UNC5A	UNC5B	UNC5C	UNC5D	USP33	VAPA	VASP	VAV2	WASL	WNT5A	YWHAB	ZFYVE27
membrane_protein_intracellular_domain_proteolysis(GO-0031293)	http://amigo.geneontology.org/cgi-bin/amigo/term_details?term=GO:0031293	ADAM17	APH1A	APH1B	HM13	NCSTN	NFKB1	NGFR	PSEN1	PSEN2	PSENEN	RELA	SPPL2A	SPPL2B	SPPL2C	TRAF6
T_cell_costimulation(GO-0031295)	http://amigo.geneontology.org/cgi-bin/amigo/term_details?term=GO:0031295	AKT1	BTLA	CARD11	CAV1	CCL19	CCL21	CCR7	CD24	CD247	CD274	CD28	CD3D	CD3E	CD3G	CD4	CD80	CD86	CDC42	CSK	CTLA4	DPP4	FYN	GRAP2	GRB2	HLA-DMA	HLA-DMB	HLA-DOA	HLA-DOB	HLA-DPA1	HLA-DPB1	HLA-DQA1	HLA-DQA2	HLA-DQB1	HLA-DQB2	HLA-DRA	HLA-DRB1	HLA-DRB3	HLA-DRB4	HLA-DRB5	ICOS	ICOSLG	KLRK1	LCK	LYN	MAP3K14	MAP3K8	MAPKAP1	MLST8	MTOR	P01737	P04436	PAK1	PAK2	PDCD1	PDCD1LG2	PDPK1	PIK3CA	PIK3R1	PIK3R2	PIK3R3	PTPN11	PTPN6	RAC1	RICTOR	SRC	TCRA	TCRB	TNFRSF14	TRAC	TRBC1	TRBV12-3	VAV1	YES1
negative_regulation_of_protein_complex_assembly(GO-0031333)	http://amigo.geneontology.org/cgi-bin/amigo/term_details?term=GO:0031333	ADD1	ADD2	CAPG	CDC42	CLIP3	CLU	DKK1	GSK3B	GSN	HEY2	KANK1	MAPRE1	PPM1A	PRKCD	PRKCZ	PTGER4	RAF1	SLIT2	SMAD6	SNCA	SOST	STMN2	TBCD	THRA	TWF1	TWF2	VIL1
positive_regulation_of_protein_complex_assembly(GO-0031334)	http://amigo.geneontology.org/cgi-bin/amigo/term_details?term=GO:0031334	AJUBA	ARF6	ARL2	BAIAP2L1	BAX	BBC3	BCL2L11	BCLAF1	BID	BIK	BMF	CAV3	CCL11	CCL21	CCL24	CCL26	CDC42EP2	CDC42EP5	CLIP1	CSF2	CXCL13	FAF1	FER	FES	GNB2L1	GSK3B	HCK	HDAC6	HNF1A	HNF1B	HRK	IL5	JMY	MAPT	MED25	MPP7	NCK1	NCK2	NCKAP1L	NKX2-5	PAXIP1	PIEZO1	PLEK	PMAIP1	PRKCE	PSRC1	PTK2B	SCIN	SH3GLB1	SLAIN2	SNX9	SRC	SRF	STUB1	SUMO1	TAF1	TAL1	TERF1	TGFB1	TNF	TP53	TPPP	VCP	WASH1	WASH2P	WASH3P	WASH4P	WASH6P
regulation_of_cell_projection_organization(GO-0031344)	http://amigo.geneontology.org/cgi-bin/amigo/term_details?term=GO:0031344	ABL2	AKT1	AMIGO1	APC	APOE	ARAP1	ARF6	ARHGDIA	ARHGEF1	AVIL	BBS4	BCL11A	CAMK1	CAMK1D	CAMK2B	CAPRIN1	CAPRIN2	CBFA2T2	CCDC88A	CCL19	CCL21	CDC42	CDC42EP1	CDC42EP2	CDC42EP4	CDC42EP5	CDK5	CDK5R1	CDKL5	CHN1	CHRNA3	CHRNB2	DCC	DPYSL3	DSCAM	EFNA1	EPHA2	EPHA3	EPHA4	EPHB3	F2RL1	FER	FES	FKBP4	FRMD7	GAP43	GFI1	HDAC2	IL1RAPL1	ISLR2	ITM2C	KIAA0319	KIF13B	KLK8	LIMK1	LINGO1	LRRC4C	LRRK2	LTK	LYN	MAG	MAPT	MARK2	MIEN1	MT3	MYO10	NCS1	NDNF	NEDD4	NGEF	NGF	NGFR	NLGN1	NPTN	NTRK1	NTRK2	OMG	PALM	PDLIM5	PIFO	PLK5	PODXL	PPP1R16B	PRKCD	PRKCI	PRKD1	PTEN	PTK2B	PTK6	PTK7	PTPRO	RAB5A	RAC1	RALA	RAP2A	RET	RHOA	RHOQ	RNF6	ROBO1	ROBO2	RTN4	RTN4R	RUFY3	SCARF1	SEMA3A	SEMA4D	SEMA7A	SIPA1L1	SKIL	SLIT2	SPOCK1	SRCIN1	STK24	STMN2	TACSTD2	TGFB3	THY1	TNIK	TRPV4	TWF2	VIL1	WNT1	WNT3A	WNT5A	YWHAH
regulation_of_protein_ubiquitination(GO-0031396)	http://amigo.geneontology.org/cgi-bin/amigo/term_details?term=GO:0031396	ANAPC1	ANAPC10	ANAPC11	ANAPC2	ANAPC4	ANAPC5	ANAPC7	ANGPT1	APITD1	ARRB1	ARRB2	AXIN1	BAG5	BCL10	BMI1	BRCA1	BTRC	BUB1B	BUB3	CCNB1	CDC14B	CDC16	CDC20	CDC23	CDC26	CDC27	CDK1	CDK2	CDKN2A	CLU	COMMD1	CUL1	DAXX	DNAJA3	DNAJB2	FBXO4	FBXO5	FBXW7	FEM1A	FEM1B	FKBP1A	FZR1	GTPBP4	HSPBP1	LIMK1	LRRK2	MAD2L1	MAD2L2	MAGEA2B	MAGEC2	N4BP1	NDFIP1	NDFIP2	NDNL2	PAXIP1	PIN1	PINK1	PLK1	PML	PRICKLE1	PRKCG	PSMA1	PSMA2	PSMA3	PSMA4	PSMA5	PSMA6	PSMA7	PSMA8	PSMB1	PSMB10	PSMB11	PSMB2	PSMB3	PSMB4	PSMB5	PSMB6	PSMB7	PSMB8	PSMB9	PSMC1	PSMC2	PSMC3	PSMC4	PSMC5	PSMC6	PSMD1	PSMD10	PSMD11	PSMD12	PSMD13	PSMD14	PSMD2	PSMD3	PSMD4	PSMD5	PSMD6	PSMD7	PSMD8	PSMD9	PSME1	PSME2	PSME3	PSME4	PSMF1	PTEN	PTK2	PTK2B	RASSF1	RCHY1	RIPK2	RNF139	RPS27A	SEPT4	SKP1	SMAD7	SMURF1	SOX4	SPHK1	STRA13	STUB1	TBC1D7	TGFBR1	TNFAIP3	TRIB3	TSPYL5	UBA52	UBB	UBC	UBE2C	UBE2D1	UBE2E1	UBE2N	UBE2S	UBQLN1	UBXN1	UFL1	USP4	USP44	VPS28	WFS1	ZER1
negative_regulation_of_protein_ubiquitination(GO-0031397)	http://amigo.geneontology.org/cgi-bin/amigo/term_details?term=GO:0031397	ANAPC1	ANAPC10	ANAPC11	ANAPC2	ANAPC4	ANAPC5	ANAPC7	ARRB1	ARRB2	BAG5	BUB1B	BUB3	CDC16	CDC20	CDC23	CDC26	CDC27	CDKN2A	FBXO5	FZR1	GTPBP4	LIMK1	MAD2L1	MAD2L2	N4BP1	PML	PRKCG	PSMA1	PSMA2	PSMA3	PSMA4	PSMA5	PSMA6	PSMA7	PSMB1	PSMB10	PSMB2	PSMB3	PSMB4	PSMB5	PSMB6	PSMB7	PSMB8	PSMB9	PSMC1	PSMC2	PSMC3	PSMC4	PSMC5	PSMC6	PSMD1	PSMD10	PSMD11	PSMD12	PSMD13	PSMD14	PSMD2	PSMD3	PSMD4	PSMD5	PSMD6	PSMD7	PSMD8	PSMD9	PSME1	PSME2	PSME3	PSMF1	RPS27A	SMAD7	SOX4	TNFAIP3	UBA52	UBB	UBC	UBE2C	UBE2D1	UBE2E1	UBXN1	UFL1	USP4	USP44	VPS28
positive_regulation_of_protein_ubiquitination(GO-0031398)	http://amigo.geneontology.org/cgi-bin/amigo/term_details?term=GO:0031398	ANAPC1	ANAPC10	ANAPC11	ANAPC2	ANAPC4	ANAPC5	ANAPC7	ANGPT1	APITD1	AXIN1	BCL10	BMI1	BRCA1	BTRC	CCNB1	CDC14B	CDC16	CDC20	CDC23	CDC26	CDC27	CDK1	CLU	COMMD1	CUL1	DNAJA3	DNAJB2	FBXO4	FBXO5	FBXW7	FKBP1A	FZR1	HSPBP1	LRRK2	MAGEA2B	MAGEC2	NDFIP1	NDFIP2	NDNL2	PAXIP1	PIN1	PLK1	PRICKLE1	PSMA1	PSMA2	PSMA3	PSMA4	PSMA5	PSMA6	PSMA7	PSMA8	PSMB1	PSMB10	PSMB11	PSMB2	PSMB3	PSMB4	PSMB5	PSMB6	PSMB7	PSMB8	PSMB9	PSMC1	PSMC2	PSMC3	PSMC4	PSMC5	PSMC6	PSMD1	PSMD10	PSMD11	PSMD12	PSMD13	PSMD14	PSMD2	PSMD3	PSMD4	PSMD5	PSMD6	PSMD7	PSMD8	PSMD9	PSME1	PSME2	PSME3	PSME4	PSMF1	PTEN	PTK2	RASSF1	RCHY1	RIPK2	RPS27A	SEPT4	SKP1	SMAD7	SMURF1	SPHK1	STRA13	STUB1	TBC1D7	TRIB3	TSPYL5	UBA52	UBB	UBC	UBE2C	UBE2D1	UBE2E1	UBE2N	UBE2S	WFS1
positive_regulation_of_protein_modification_process(GO-0031401)	http://amigo.geneontology.org/cgi-bin/amigo/term_details?term=GO:0031401	ACVR2A	ADAM17	ADIPOQ	AGT	AKT1	AKTIP	ANAPC1	ANAPC10	ANAPC11	ANAPC2	ANAPC4	ANAPC5	ANAPC7	ANGPT1	ANGPT4	APITD1	ARAF	ARL2BP	ARRB1	ATG10	ATG7	AVP	AXIN1	AXIN2	BCL10	BMI1	BMP10	BMP2	BMP4	BMP6	BMP7	BMPR1A	BMPR2	BRAF	BRCA1	BRD7	BRMS1	BTRC	CAB39	CAPRIN2	CARD14	CAV1	CCL5	CCNB1	CCND1	CCND2	CCND3	CD40	CD44	CD74	CD80	CD81	CDC14B	CDC16	CDC20	CDC23	CDC26	CDC27	CDK1	CDKN2A	CHI3L1	CLCF1	CLIP3	CLU	CNEP1R1	CNTF	COMMD1	CREBL2	CRLF1	CSF1R	CSF2	CSNK1D	CSPG4	CTBP1	CUL1	CYR61	DAB2	DLC1	DNAJA3	DNAJB2	DNMT1	DNMT3B	DOCK7	DUSP19	DVL2	DVL3	EFNA1	EFNA5	EGF	ENG	EPO	ERBB2	ERBB4	F2	FAM129A	FBXO4	FBXO5	FBXW7	FGF10	FGF13	FGF7	FGFR3	FKBP1A	FLT3	FLT4	FNTA	FOXP3	FZR1	GAS6	GATA1	GBA	GDF2	GDF6	GDF7	GH1	GHR	GNB2L1	HCLS1	HDAC4	HES1	HES5	HGF	HRAS	HSPBP1	IFNG	IGF1	IGF2	IL11	IL12A	IL12B	IL1B	IL2	IL20	IL23A	IL29	IL3	IL31RA	IL34	IL5	IL6	IL6R	IL6ST	INS	INSR	ITGA5	ITGB3	ITLN1	JAK2	JARID2	KIT	KRAS	LACRT	LATS1	LIF	LRRK2	LYN	MAD2L2	MADD	MAGEA2B	MAGEC2	MAPK1	MAPK3	MAPK8IP2	MAVS	MIF	MRE11A	MT3	MTOR	MUC1	MUSK	MYB	NBN	NCKAP1L	NDFIP1	NDFIP2	NDNL2	NIPBL	NKX3-1	NPTN	NRP1	OGT	OSM	PAK1	PAK2	PAXIP1	PDGFA	PDGFB	PELI2	PIAS1	PIAS3	PIAS4	PIN1	PLK1	PML	PPARGC1A	PPP2R4	PPP2R5A	PRICKLE1	PRKAG2	PRKCD	PSMA1	PSMA2	PSMA3	PSMA4	PSMA5	PSMA6	PSMA7	PSMA8	PSMB1	PSMB10	PSMB11	PSMB2	PSMB3	PSMB4	PSMB5	PSMB6	PSMB7	PSMB8	PSMB9	PSMC1	PSMC2	PSMC3	PSMC4	PSMC5	PSMC6	PSMD1	PSMD10	PSMD11	PSMD12	PSMD13	PSMD14	PSMD2	PSMD3	PSMD4	PSMD5	PSMD6	PSMD7	PSMD8	PSMD9	PSME1	PSME2	PSME3	PSME4	PSMF1	PTEN	PTK2	PTK2B	RAD50	RAF1	RAMP1	RAP2A	RAP2C	RASD2	RASSF1	RBPMS	RCHY1	RELN	RIPK2	RPS27A	RPS6KA4	RPS6KA5	SEMA4D	SEPT4	SFRP2	SIRT1	SKP1	SMAD4	SMAD7	SMPD1	SMURF1	SNCA	SOX4	SOX9	SPHK1	SPRY2	STK11	STRA13	STRADA	STUB1	TBC1D7	TBX1	TDGF1	TEK	TGFB1	TGFB3	TGFBR1	THBS4	TNF	TNFRSF1A	TNK2	TP53	TRIB3	TSPYL5	TTK	UBA52	UBB	UBC	UBE2C	UBE2D1	UBE2E1	UBE2N	UBE2S	VEGFA	VEGFB	VTN	WFS1	WNK3	WNT11	WNT3A
embryonic_heart_tube_morphogenesis(GO-0003143)	http://amigo.geneontology.org/cgi-bin/amigo/term_details?term=GO:0003143	AHI1	BBS4	BBS5	BBS7	ENG	GATA4	HAND1	HAND2	IHH	MEF2C	MESP1	MKKS	NKX2-5	RYR2	SETDB2	SHH	SMO	SOX17	SOX18	SRF	STIL	TBX20	VANGL2
chromatin_assembly(GO-0031497)	http://amigo.geneontology.org/cgi-bin/amigo/term_details?term=GO:0031497	ASF1A	BAHD1	CASC5	CDKN2A	CENPA	CENPH	CENPI	CENPK	CENPN	CENPO	CENPP	CENPQ	CENPV	CENPW	CHAF1A	CHAF1B	CTCF	HELLS	HIST1H4J	HJURP	HMGA1	HMGA2	ITGB3BP	MIS18A	MIS18BP1	MLF1IP	NAA60	NPM1	OIP5	RBBP4	RBBP7	RSF1	RUVBL1	SMARCA5	SOX9
outflow_tract_morphogenesis(GO-0003151)	http://amigo.geneontology.org/cgi-bin/amigo/term_details?term=GO:0003151	DVL2	FGF8	FGFR2	GATA6	HES1	ISL1	MEF2C	NIPBL	NKX2-5	NPY1R	NPY2R	NPY5R	PITX2	RYR1	SFRP2	SOX11	SOX17	SOX18	TBX1	TBX20	ZFPM1	ZFPM2
actin_cytoskeleton_reorganization(GO-0031532)	http://amigo.geneontology.org/cgi-bin/amigo/term_details?term=GO:0031532	ANTXR1	ARAP1	ATP2C1	CAPN10	CDC42BPA	CDC42BPB	CDC42BPG	CXADR	DTNBP1	FGF10	FGF7	FLNA	GPR65	INSRR	MINK1	MYH9	NPHS2	PAK1	PIP5K1A	PLEK	PTK7	PTPN1	RALA	RAP2A	RICTOR	SIPA1L1	TNIK	TRPV4
mitotic_cell_cycle_G1-S_transition_DNA_damage_checkpoint(GO-0031571)	http://amigo.geneontology.org/cgi-bin/amigo/term_details?term=GO:0031571	ATM	CASP2	CCND1	CDK2	CDKN1A	CDKN1B	CRADD	DGKZ	FBXO31	GML	MDM2	MUC1	PCBP4	PIDD	PML	PPP2R5C	PSMA1	PSMA2	PSMA3	PSMA4	PSMA5	PSMA6	PSMA7	PSMA8	PSMB1	PSMB10	PSMB11	PSMB2	PSMB3	PSMB4	PSMB5	PSMB6	PSMB7	PSMB8	PSMB9	PSMC1	PSMC2	PSMC3	PSMC4	PSMC5	PSMC6	PSMD1	PSMD10	PSMD11	PSMD12	PSMD13	PSMD14	PSMD2	PSMD3	PSMD4	PSMD5	PSMD6	PSMD7	PSMD8	PSMD9	PSME1	PSME2	PSME3	PSME4	PSMF1	RBM38	RFWD2	RFWD3	RPS27A	RPS27L	SOX4	TP53	TRIAP1	UBA52	UBB	UBC
G2-M_transition_DNA_damage_checkpoint(GO-0031572)	http://amigo.geneontology.org/cgi-bin/amigo/term_details?term=GO:0031572	ATM	BABAM1	BRCA1	BRCC3	BRE	BRSK1	CCNA2	CDC14B	CHEK1	CLSPN	DTL	FAM175A	FZR1	HMGA2	MAPKAPK2	NBN	NEK11	NEK6	PLK1	PLK5	RINT1	TAOK1	TAOK2	TAOK3	UIMC1
mitotic_cell_cycle_G1-S_transition_checkpoint(GO-0031575)	http://amigo.geneontology.org/cgi-bin/amigo/term_details?term=GO:0031575	ATM	CASP2	CCND1	CDK2	CDKN1A	CDKN1B	CDKN2B	CRADD	DGKZ	FBXO31	GML	HRAS	MDM2	MUC1	NBN	PCBP4	PIDD	PML	PPP2R5C	PSMA1	PSMA2	PSMA3	PSMA4	PSMA5	PSMA6	PSMA7	PSMA8	PSMB1	PSMB10	PSMB11	PSMB2	PSMB3	PSMB4	PSMB5	PSMB6	PSMB7	PSMB8	PSMB9	PSMC1	PSMC2	PSMC3	PSMC4	PSMC5	PSMC6	PSMD1	PSMD10	PSMD11	PSMD12	PSMD13	PSMD14	PSMD2	PSMD3	PSMD4	PSMD5	PSMD6	PSMD7	PSMD8	PSMD9	PSME1	PSME2	PSME3	PSME4	PSMF1	RB1	RBM38	RFWD2	RFWD3	RPS27A	RPS27L	SOX4	TGFB1	TP53	TRIAP1	UBA52	UBB	UBC	USP17L2	WNT9A
G2-M_transition_checkpoint(GO-0031576)	http://amigo.geneontology.org/cgi-bin/amigo/term_details?term=GO:0031576	ATM	BABAM1	BCL2L1	BRCA1	BRCC3	BRE	BRSK1	CCNA2	CDC14B	CHEK1	CLSPN	DTL	FAM175A	FZR1	HMGA2	INTS3	MAPKAPK2	NBN	NEK11	NEK6	OBFC2A	OBFC2B	PLK1	PLK3	PLK5	RINT1	TAOK1	TAOK2	TAOK3	TICRR	UIMC1	USP17L2
spindle_checkpoint(GO-0031577)	http://amigo.geneontology.org/cgi-bin/amigo/term_details?term=GO:0031577	ANAPC1	ANAPC10	ANAPC11	ANAPC2	ANAPC4	ANAPC5	ANAPC7	APC	ATM	BIRC5	BUB1	BUB1B	BUB3	CASC5	CCNB1	CDC16	CDC20	CDC23	CDC26	CDC27	CSNK2A1	CSNK2A2	MAD1L1	MAD2L1	MAD2L2	TAOK1	TERF1	TPR	TTK	UBE2C	UBE2D1	UBE2E1
endothelium_development(GO-0003158)	http://amigo.geneontology.org/cgi-bin/amigo/term_details?term=GO:0003158	BMP4	CCM2	CD34	CTNNB1	EDF1	ENG	F2RL1	GSTM3	KDR	MESP1	NR2F2	PDE2A	PDE4D	PRKD2	PROX1	SOX17	SOX18	WNT7B
cell-substrate_adhesion(GO-0031589)	http://amigo.geneontology.org/cgi-bin/amigo/term_details?term=GO:0031589	ACTN1	ACTN2	ACTN3	ADAM15	ADAM9	ANGPTL3	ANTXR1	BCAM	BRCA1	BVES	CCL21	CD34	COL13A1	COL17A1	COL3A1	CORO1A	DDR1	DLC1	ECM2	EFNA1	EPHA1	EPHB1	EPHB3	FBLN5	FN1	FXC1	HOXD3	HPSE	ILK	ITGA10	ITGA11	ITGA2	ITGA3	ITGA7	ITGB1	ITGB1BP1	LAMA5	LAMB1	LAMC1	LYVE1	PARVG	PEAK1	PIP5K1A	PKD1	PPFIA1	PPFIA2	PRKX	PTPRK	SGCE	SMAD6	SORBS1	SRCIN1	TAOK2	TEK	TESK2	THY1	TMEM8B	TSC1	TYRO3	VAMP3	VCL	VTN	VWF
receptor_internalization(GO-0031623)	http://amigo.geneontology.org/cgi-bin/amigo/term_details?term=GO:0031623	ADM	ADRBK1	ADRBK2	ARRB1	ARRB2	CALCA	CALCR	CALCRL	CAV1	CLTC	CXCR1	CXCR2	DNM2	DRD3	GHR	GRB2	GRK4	GTF2H2	HTR2B	IL8	LDLRAP1	LILRB1	NEDD4	PICALM	RAB5A	RAMP1	RAMP2	RAMP3	SNCA
regulation_of_protein_stability(GO-0031647)	http://amigo.geneontology.org/cgi-bin/amigo/term_details?term=GO:0031647	A1CF	AAK1	APOA1	APOA2	APTX	AURKA	BAG6	BTRC	CALR	CCDC88C	CDC73	CDKN2A	CDKN2AIP	CLU	COG3	COG7	CREB1	CREBL2	CTSH	DNAJA3	DPM2	DPM3	DSC3	DSG1	FBXO7	FBXW11	FBXW7	FLNA	GAPDH	GIPC1	GNAQ	GPIHBP1	GTPBP4	HCFC1	HPS4	HSPD1	IFT46	ISOC2	MDM2	MDM4	MORC3	MSX1	MT3	PARK7	PEX19	PEX2	PEX6	PIM2	PLK1	PML	PPAP2B	PPARGC1A	PTEN	RASSF1	SIRT1	SMAD3	SMAD7	SNCA	SOX17	SOX4	STX12	SWSAP1	TBRG1	TRIM21	TRIM24	TSC1	UBE2B	USP19	USP2	USP3	USP4	WFS1	WNT10B	ZSWIM7
lipopolysaccharide-mediated_signaling_pathway(GO-0031663)	http://amigo.geneontology.org/cgi-bin/amigo/term_details?term=GO:0031663	CCL2	CCL3	CCL5	HCK	IL18	IL1B	IRAK1	LBP	LY96	LYN	MTDH	PRKCE	SCARB1	TGFB1	TLR2	TLR4	TNF
cellular_response_to_extracellular_stimulus(GO-0031668)	http://amigo.geneontology.org/cgi-bin/amigo/term_details?term=GO:0031668	ABL2	ABP1	ADNP2	AKR1C3	ALB	AQP1	ASNS	ATG101	ATG12	ATG13	ATG14	ATG3	ATG4B	ATG4C	ATG5	ATG9A	ATG9B	BMPR2	CARTPT	CAV1	CDKN1A	CDKN2B	CHMP1A	CLN3	CYP24A1	DAP	EPHA3	FADS1	FOXA2	FZD10	FZD4	FZD7	GAS2L1	GAS6	HDAC6	HSPA5	INHBB	KIAA1324	KIF26A	LTK	LYN	MAP1LC3A	MLL5	MTOR	MYBBP1A	NBR1	NCOA1	NR4A2	NUAK2	NUDT1	OGT	PAX2	PCSK9	PMAIP1	PPP1R9B	PRKAA1	PRKAA2	PTK2B	PTK6	PTK7	RARA	RET	RPTOR	RRP8	SFRP1	SIRT1	SNW1	SOX9	SQSTM1	SREBF1	TBX1	TECPR1	TP53	TWF2	ULK1	USF1	USF2	VDR	WIPI2	WNT10B	WNT11	WNT2	WNT3	WNT3A	WNT5A	WNT5B	WNT6	WNT7B	WNT8B	WNT9A	WNT9B	WRN	ZNF35
cellular_response_to_nutrient_levels(GO-0031669)	http://amigo.geneontology.org/cgi-bin/amigo/term_details?term=GO:0031669	ABL2	ABP1	ADNP2	AKR1C3	ALB	AQP1	ASNS	ATG101	ATG12	ATG13	ATG14	ATG3	ATG4B	ATG4C	ATG5	ATG9A	ATG9B	BMPR2	CARTPT	CAV1	CDKN2B	CHMP1A	CLN3	CYP24A1	DAP	EPHA3	FADS1	FOXA2	FZD10	FZD4	FZD7	GAS2L1	GAS6	HDAC6	HSPA5	INHBB	KIAA1324	LTK	LYN	MAP1LC3A	MLL5	MTOR	MYBBP1A	NBR1	NCOA1	NUAK2	OGT	PAX2	PCSK9	PMAIP1	PRKAA1	PRKAA2	PTK2B	PTK6	PTK7	RARA	RET	RPTOR	RRP8	SFRP1	SIRT1	SNW1	SOX9	SQSTM1	SREBF1	TBX1	TECPR1	TP53	TWF2	ULK1	USF1	USF2	VDR	WIPI2	WNT10B	WNT11	WNT2	WNT3	WNT3A	WNT5A	WNT5B	WNT6	WNT7B	WNT8B	WNT9A	WNT9B	WRN	ZNF35
cellular_response_to_nutrient(GO-0031670)	http://amigo.geneontology.org/cgi-bin/amigo/term_details?term=GO:0031670	ABL2	ADNP2	AQP1	CDKN2B	CHMP1A	CYP24A1	EPHA3	FOXA2	FZD10	FZD4	FZD7	GAS6	LTK	LYN	MLL5	NCOA1	OGT	PAX2	PTK2B	PTK6	PTK7	RARA	RET	RRP8	SFRP1	SNW1	SOX9	TBX1	TWF2	USF1	USF2	VDR	WNT10B	WNT11	WNT2	WNT3	WNT3A	WNT5A	WNT5B	WNT6	WNT7B	WNT8B	WNT9A	WNT9B	ZNF35
regulation_of_protein_autophosphorylation(GO-0031952)	http://amigo.geneontology.org/cgi-bin/amigo/term_details?term=GO:0031952	ADIPOQ	ENG	ENPP1	EPHA7	ERRFI1	INS	MRE11A	NBN	NLRP12	PDGFA	PDGFB	RAD50	RAP2A	RAP2C	VEGFA
response_to_corticosteroid_stimulus(GO-0031960)	http://amigo.geneontology.org/cgi-bin/amigo/term_details?term=GO:0031960	ADAM9	AKR1C3	AQP1	CALCR	GHRHR	GOT1	IL10	IL1RN	IL6	ISL1	NR3C1	PDCD7	REST	SLIT2	SLIT3	SOX30	TNF	UBE2L3
regulation_of_TOR_signaling_cascade(GO-0032006)	http://amigo.geneontology.org/cgi-bin/amigo/term_details?term=GO:0032006	AGPAT9	AKT1S1	DEPTOR	GAS6	GOLPH3	GSK3A	LAMTOR1	LAMTOR2	LAMTOR3	MAPKAPK5	MLST8	PRKAA1	PRKAA2	RHEB	RICTOR	ROS1	RPTOR	SIRT1	TMEM127	TSC1	UBR1	UBR2
positive_regulation_of_insulin_secretion(GO-0032024)	http://amigo.geneontology.org/cgi-bin/amigo/term_details?term=GO:0032024	BAD	BLK	CAPN10	DOC2B	GCK	GHRL	GLUD1	GPLD1	IRS2	PPP3CB	PSMD9	RBP4	SLC30A8	SOX4	TCF7L2
positive_regulation_of_nuclease_activity(GO-0032075)	http://amigo.geneontology.org/cgi-bin/amigo/term_details?term=GO:0032075	ACADVL	ADD1	ARFGAP1	ASNS	ATF3	ATF4	ATF6	ATP6V0D1	C19orf10	CALR	CCL2	CTDSP2	CUL7	CXXC1	DCTN1	DDIT3	DDX11	DNAJB11	DNAJB9	DNAJC3	EDEM1	EIF2AK3	EIF2S1	ERN1	EXTL3	FKBP14	GFPT1	GOSR2	GSK3A	HDGF	HERPUD1	HMGB2	HSP90B1	HSPA5	HYOU1	IGFBP1	IL8	KDELR3	KLHDC3	LMNA	MBTPS1	MBTPS2	PCNA	PDIA5	PDIA6	PLA2G4B	PPP2R5B	PREB	SEC31A	SERP1	SHC1	SRPR	SRPRB	SSR1	SULT1A4	SYVN1	TATDN2	TLN1	TPP1	TSPYL2	WFS1	WIPI1	XBP1	YIF1A	ZBTB17
cardiac_ventricle_morphogenesis(GO-0003208)	http://amigo.geneontology.org/cgi-bin/amigo/term_details?term=GO:0003208	BMP10	CPE	FGFR2	FKBP1A	FOXF1	GAA	GATA3	GATA4	GSK3A	HAND1	HEY2	ISL1	MEF2C	MESP1	MYBPC3	MYH6	MYH7	MYL2	MYL3	NKX2-5	NPY2R	NPY5R	PROX1	SFRP2	SMAD7	SOX11	SOX4	TBX20	TBX5	TGFBR3	TNNC1	TNNI3	TNNT2	TPM1	ZFPM2
negative_regulation_of_NF-kappaB_transcription_factor_activity(GO-0032088)	http://amigo.geneontology.org/cgi-bin/amigo/term_details?term=GO:0032088	ARRB1	ARRB2	BMP7	BRMS1	CDKN2A	CMKLR1	COMMD1	COMMD7	CYLD	DAB2IP	DAP	DNAJA3	FOXJ1	FOXP3	GFI1	IRAK1	IRAK2	IRAK3	ITCH	KLF4	MAP2K5	NFKBIA	NLRC3	NLRC5	NLRP3	PRMT2	PSMD10	PTGIS	PYDC1	RBCK1	RPS3	SETD6	SIRT1	SIVA1	TAX1BP1	TCEAL7	TLR9	TNFAIP3	TRAF3	TRIM21	UFL1	ZNF675
negative_regulation_of_protein_binding(GO-0032091)	http://amigo.geneontology.org/cgi-bin/amigo/term_details?term=GO:0032091	ADRB2	ADRB3	AES	ARRB2	BAX	CAV1	CCL23	CTNNBIP1	DAB2	DVL1	GSK3B	GTPBP4	IFIT1	IFIT2	ISL1	KDM1A	LEF1	LRPAP1	MAPK8	NKX3-1	NOG	PARK7	PRKCD	SLPI	ZFPM1
positive_regulation_of_protein_binding(GO-0032092)	http://amigo.geneontology.org/cgi-bin/amigo/term_details?term=GO:0032092	ADD1	ADD2	AKTIP	BAMBI	CAPRIN2	EPB41	FKBP1A	HIPK2	MEF2C	MEN1	NRP1	PKD1	RAN	TCF7L2	TIRAP	TMEM173	TRAF4	TRIB3	VTN	WNT3A
activation_of_protein_kinase_activity(GO-0032147)	http://amigo.geneontology.org/cgi-bin/amigo/term_details?term=GO:0032147	ADAM8	ADAM9	ADCY1	ADCY2	ADCY3	ADCY4	ADCY5	ADCY6	ADCY7	ADCY8	ADCY9	ADORA2B	ADRA2A	ADRA2B	ADRA2C	ADRB2	ALK	ANG	ANGPT1	ANGPT4	AXIN1	AZU1	BMP4	BRAF	C5	C5AR1	CALCA	CARD10	CARTPT	CCDC88A	CCL19	CD81	CDK1	CHI3L1	CHRM1	CHRNA3	CHRNA7	CLSPN	CRK	CXCR4	DAB2IP	DAXX	DBNL	DGKH	DRD4	ECT2	EGF	EPGN	F2R	FGF10	FGF2	FPR1	FRS2	GADD45B	GADD45G	GAP43	GAS6	GHR	GHRL	GNG3	GRM4	HRAS	HTR2B	IKBKG	IL1B	INS	INSR	IRAK1	IRAK2	ITGB3	JAK2	KIDINS220	KIT	KRAS	LRRK2	MADD	MALT1	MAP2K1	MAP2K2	MAP2K3	MAP2K5	MAP2K6	MAP2K7	MAP3K10	MAP3K11	MAP3K13	MAP3K2	MAP3K3	MAP3K4	MAP3K5	MAP3K6	MAP3K7	MAP3K9	MAP4K1	MAP4K2	MAP4K5	MAPK1	MAPK10	MAPK11	MAPK14	MAPK3	MAPKAPK2	MAPKAPK3	MAPKAPK5	MDFIC	MLK4	MLTK	MT3	MUL1	NGF	NOD1	NOD2	NRAS	NRG1	NTRK1	PAK3	PARD3	PDGFB	PDPK1	PICK1	PIK3CB	PKN1	PLA2G1B	PLCE1	PPAP2A	PRKACA	PRKACB	PRKACG	PRKAR1A	PRKAR1B	PRKAR2A	PRKAR2B	PRKD3	PRLR	PROK2	PTK2B	PTPLAD1	RAF1	RAP1A	RAPGEF1	RIPK1	RIPK2	RPS27A	S1PR2	SHC1	SLC11A1	SOD1	STRADA	STRADB	TAB1	TAB2	TAB3	TAOK2	TDGF1	TGFA	TGFB2	TGFBR1	TGFBR2	THBS1	TLR4	TNF	TNFSF15	TNIK	TPX2	TRAF2	TRAF6	TRAF7	UBA52	UBB	UBC	VEGFA	WNT5A	YWHAB	ZFP91
telomere_maintenance_via_semi-conservative_replication(GO-0032201)	http://amigo.geneontology.org/cgi-bin/amigo/term_details?term=GO:0032201	DNA2	FEN1	LIG1	PCNA	POLA1	POLA2	POLD1	POLD2	POLD3	POLD4	POLE	POLE2	PRIM1	PRIM2	RFC1	RFC2	RFC3	RFC4	RFC5	RPA1	RPA2	RPA3
positive_regulation_of_actin_filament_bundle_assembly(GO-0032233)	http://amigo.geneontology.org/cgi-bin/amigo/term_details?term=GO:0032233	AMOT	ARHGEF10	ARHGEF10L	ARHGEF15	CTGF	EPHA1	FHOD1	GPR65	LIMK1	NF2	PAK1	PLEK	PPM1E	PPM1F	RHOA	SERPINF2	SFRP1	SORBS3	SYNPO	TPM1	VIL1	WNT11
methylation(GO-0032259)	http://amigo.geneontology.org/cgi-bin/amigo/term_details?term=GO:0032259	AHCY	ALKBH8	ASH2L	ASZ1	ATF7IP	ATRX	BAZ2A	CARM1	COMT	COPR5	CTCFL	CXXC1	CYP1A2	DMAP1	DNMT1	DNMT3A	DNMT3B	DOT1L	DPY30	EED	EHMT1	EHMT2	ETF1	EZH2	FAM103A1	FBXO11	FOS	FTSJD2	GAMT	GATAD2A	GSPT1	HELLS	HENMT1	ICMT	KDM6A	LCMT1	MAEL	MAT1A	MAT2A	MAT2B	MEN1	METTL11A	METTL14	METTL3	MGMT	MLL	MLL2	MLL5	MTR	N6AMT1	NNMT	NSD1	NSUN2	PAXIP1	PICK1	PIWIL2	PIWIL4	PLD6	PRDM5	PRMT1	PRMT2	PRMT5	PRMT6	PRMT7	PRMT8	RAB6A	RBBP5	SETD1A	SETD1B	SETD3	SETD6	SETD7	SETD8	SETDB2	SMYD2	SMYD3	SUV39H1	SUV39H2	SUV420H1	SUZ12	TDRD1	TDRD5	TDRD9	TGS1	TPMT	TRDMT1	TRMT112	WBP7	WDR5	WDR82	WDR92	WHSC1L1	ZFP57
negative_regulation_of_cellular_protein_metabolic_process(GO-0032269)	http://amigo.geneontology.org/cgi-bin/amigo/term_details?term=GO:0032269	ACER2	ADIPOQ	ANAPC1	ANAPC10	ANAPC11	ANAPC2	ANAPC4	ANAPC5	ANAPC7	APOA4	APOD	APOM	ARRB1	ARRB2	BAG5	BAG6	BCOR	BRCA1	BUB1B	BUB3	CALR	CAPN3	CAPRIN1	CAV1	CDC16	CDC20	CDC23	CDC26	CDC27	CDKN2A	CIRBP	CLN3	CNKSR3	CTBP1	DKK1	DNAJB2	DNAJC1	DNAJC10	DNMT1	DNMT3B	EDN1	EDNRB	EIF2AK3	EIF2B3	EIF2B4	EIF2B5	EIF2C1	EIF2C2	EIF2C3	EIF2C4	EIF4A3	ENG	ENPP1	ERRFI1	F2	FAM129A	FBXO5	FMR1	FOXP3	FURIN	FZR1	G6PD	GIPC1	GNB2L1	GRB7	GTPBP4	HDAC6	HHATL	HSP90AB1	IBTK	IGF2BP1	IGF2BP2	IGF2BP3	IGFBP3	IGFBP5	IL10	INPP5K	INS	ITGAV	ITGB3	JARID2	LIMK1	LRP6	LYN	MAD2L1	MAD2L2	MEN1	MLXIPL	N4BP1	NANOS1	NDUFA13	NF2	NLRP12	NOC2L	PAIP2	PAIP2B	PARK2	PATL2	PID1	PLAT	PML	PON1	PPAP2B	PPEF2	PPM1F	PPP2R4	PRG3	PRKCD	PRKCG	PRKCZ	PRNP	PSMA1	PSMA2	PSMA3	PSMA4	PSMA5	PSMA6	PSMA7	PSMB1	PSMB10	PSMB2	PSMB3	PSMB4	PSMB5	PSMB6	PSMB7	PSMB8	PSMB9	PSMC1	PSMC2	PSMC3	PSMC4	PSMC5	PSMC6	PSMD1	PSMD10	PSMD11	PSMD12	PSMD13	PSMD14	PSMD2	PSMD3	PSMD4	PSMD5	PSMD6	PSMD7	PSMD8	PSMD9	PSME1	PSME2	PSME3	PSMF1	PTEN	PTPN3	PTPN6	RBM4	RNF139	RPS27A	SAMD4A	SAMSN1	SEMA4D	SERPINE2	SET	SFRP1	SFRP2	SIRT1	SKI	SLIT2	SMAD3	SMAD6	SMAD7	SNCA	SOCS1	SOX4	SPI1	TAF7	TAF9	TGFB1	TIMP1	TIMP3	TINF2	TNFAIP3	TNRC6A	TRIM21	TSC1	TWIST1	UBA52	UBB	UBC	UBE2C	UBE2D1	UBE2E1	UBXN1	UFL1	USP4	USP44	VPS28	WT1	WWTR1	YWHAB
positive_regulation_of_cellular_protein_metabolic_process(GO-0032270)	http://amigo.geneontology.org/cgi-bin/amigo/term_details?term=GO:0032270	ABCF1	ACVR2A	ADAM17	ADAM8	ADAM9	ADIPOQ	ADRA2A	AGT	AGTR1	AKT1	AKTIP	ANAPC1	ANAPC10	ANAPC11	ANAPC2	ANAPC4	ANAPC5	ANAPC7	ANGPT1	ANGPT4	APITD1	APOE	ARAF	ARL2BP	ARRB1	ATG10	ATG7	AURKAIP1	AVP	AXIN1	AXIN2	BCL10	BCL3	BMI1	BMP10	BMP2	BMP4	BMP6	BMP7	BMPR1A	BMPR2	BOLL	BRAF	BRCA1	BRD7	BRMS1	BTRC	CAB39	CAPN3	CAPRIN2	CARD14	CAV1	CCL5	CCNB1	CCND1	CCND2	CCND3	CD40	CD44	CD74	CD80	CD81	CDC14B	CDC16	CDC20	CDC23	CDC26	CDC27	CDK1	CDKN2A	CHI3L1	CIRBP	CLCF1	CLIP3	CLN6	CLU	CNEP1R1	CNTF	COMMD1	CREBL2	CRLF1	CSF1	CSF1R	CSF2	CSNK1D	CSNK1E	CSPG4	CTBP1	CUL1	CYR61	DAB2	DAZ1	DAZL	DLC1	DNAJA3	DNAJB2	DNMT1	DNMT3B	DOCK7	DUSP19	DVL2	DVL3	EFNA1	EFNA5	EGF	EIF2B5	EIF4A3	EIF5A	ELAVL1	ENG	EPO	ERBB2	ERBB4	F2	FAM129A	FBXO4	FBXO5	FBXW11	FBXW7	FGF10	FGF13	FGF7	FGFR3	FGFR4	FKBP1A	FLT3	FLT4	FNTA	FOXP3	FZR1	GAS6	GATA1	GBA	GDF2	GDF6	GDF7	GH1	GHR	GNB2L1	GPLD1	HCLS1	HDAC2	HDAC4	HES1	HES5	HGF	HRAS	HSPBP1	IFNG	IGF1	IGF2	IL11	IL12A	IL12B	IL1B	IL2	IL20	IL23A	IL29	IL3	IL31RA	IL34	IL5	IL6	IL6R	IL6ST	INS	INSR	ITGA5	ITGB3	ITLN1	JAK2	JARID2	KIT	KRAS	LACRT	LATS1	LIF	LRRK2	LYN	MAD2L2	MADD	MAGEA2B	MAGEC2	MAPK1	MAPK3	MAPK8IP2	MAVS	MDM2	MIF	MRE11A	MT3	MTOR	MUC1	MUSK	MYB	NBN	NCKAP1L	NDFIP1	NDFIP2	NDNL2	NFKBIA	NIPBL	NKX3-1	NPTN	NR1H2	NR1H3	NRD1	NRP1	NUB1	OGT	OSM	PABPC1	PACSIN3	PAIP1	PAK1	PAK2	PASK	PAXIP1	PDGFA	PDGFB	PELI2	PIAS1	PIAS3	PIAS4	PIN1	PIWIL2	PLA2G10	PLK1	PLK3	PML	POLDIP3	PPARGC1A	PPP2R4	PPP2R5A	PRICKLE1	PRKAG2	PRKCD	PSMA1	PSMA2	PSMA3	PSMA4	PSMA5	PSMA6	PSMA7	PSMA8	PSMB1	PSMB10	PSMB11	PSMB2	PSMB3	PSMB4	PSMB5	PSMB6	PSMB7	PSMB8	PSMB9	PSMC1	PSMC2	PSMC3	PSMC4	PSMC5	PSMC6	PSMD1	PSMD10	PSMD11	PSMD12	PSMD13	PSMD14	PSMD2	PSMD3	PSMD4	PSMD5	PSMD6	PSMD7	PSMD8	PSMD9	PSME1	PSME2	PSME3	PSME4	PSMF1	PTEN	PTK2	PTK2B	RAD50	RAF1	RAMP1	RAP2A	RAP2C	RASD2	RASSF1	RBM3	RBPMS	RCHY1	RELN	RIPK2	RPS27A	RPS27L	RPS4X	RPS6KA4	RPS6KA5	RPS6KB1	RPS6KB2	SAMD4A	SEMA4D	SEPT4	SFRP2	SH3D19	SIRT1	SKP1	SMAD4	SMAD7	SMPD1	SMURF1	SNCA	SOCS5	SOX4	SOX9	SPHK1	SPRY2	STK11	STRA13	STRADA	STUB1	SUMO1	SUMO2	TAF1	TBC1D7	TBX1	TDGF1	TEK	TGFB1	TGFB3	TGFBR1	THBS1	THBS4	TNF	TNFRSF1A	TNK2	TP53	TRIB1	TRIB2	TRIB3	TRIM32	TSPYL5	TTK	UBA52	UBB	UBC	UBE2C	UBE2D1	UBE2E1	UBE2N	UBE2S	UHMK1	UHRF1	UPF3A	UPF3B	USP5	VCP	VEGFA	VEGFB	VTN	WFS1	WIBG	WNK3	WNT11	WNT3A
positive_regulation_of_protein_polymerization(GO-0032273)	http://amigo.geneontology.org/cgi-bin/amigo/term_details?term=GO:0032273	ARF6	ARL2	BAIAP2L1	CAV3	CCL11	CCL21	CCL24	CCL26	CDC42EP2	CDC42EP5	CLIP1	FER	FES	HCK	JMY	MAPT	NCK1	NCK2	NCKAP1L	PRKCE	PSRC1	PTK2B	SCIN	SLAIN2	TERF1	TPPP	WASH1	WASH2P	WASH3P	WASH4P	WASH6P
regulation_of_Ras_GTPase_activity(GO-0032318)	http://amigo.geneontology.org/cgi-bin/amigo/term_details?term=GO:0032318	ALDH1A1	ALS2	ARAP1	ARAP3	ARHGAP1	ARHGAP15	ARHGAP27	ARHGAP29	ARHGAP35	ARHGAP4	ARHGAP5	ARHGAP6	ARHGAP8	ARHGEF10L	ARHGEF16	BVES	CCL11	CCL19	CCL21	CCL24	CCL26	CD40	CDC42EP2	CDKL5	CRK	CXCL13	DAB2IP	DLC1	DOCK4	DOCK7	ECT2	EFNA5	EPHA1	EPHA2	EPHA3	EPHA4	EPHA5	EPHB3	ERBB2	ERRFI1	FGD1	FGD2	FGD3	FGD4	FGD5	FGD6	FICD	FOXJ1	FZD10	GMIP	GPR65	GSK3B	HTR2B	JUN	MYO9B	NCKAP1L	NET1	NF1	NTRK1	NTRK2	OPHN1	PAFAH1B1	PIN1	PIP5K1A	PKP4	PLXNB1	PLXNB2	PREX1	PREX2	PTK2	RAB3GAP1	RABGAP1L	RALBP1	RALGAPA1	RALGAPA2	RALGAPB	RANGAP1	RAP1GAP	RAPGEF2	RASA1	RASA2	RASA4	RASAL1	RASAL2	RASGRF1	RASGRP3	RASIP1	RHOG	SCRIB	SEMA4D	SFRP1	SIPA1L1	SOS1	STMN3	SYDE1	SYDE2	TAX1BP3	TBC1D10B	TBC1D15	TBC1D2	THY1	TSC1	WNT11
regulation_of_Rho_GTPase_activity(GO-0032319)	http://amigo.geneontology.org/cgi-bin/amigo/term_details?term=GO:0032319	ALS2	ARAP1	ARAP3	ARHGAP1	ARHGAP15	ARHGAP27	ARHGAP29	ARHGAP35	ARHGAP4	ARHGAP5	ARHGAP6	ARHGAP8	ARHGEF10L	ARHGEF16	BVES	CCL11	CCL19	CCL21	CCL24	CCL26	CD40	CDC42EP2	CDKL5	CRK	DLC1	DOCK4	DOCK7	ECT2	EFNA5	EPHA1	EPHA2	EPHA3	EPHA4	EPHA5	EPHB3	ERBB2	ERRFI1	FGD1	FGD2	FGD3	FGD4	FGD5	FGD6	FICD	FOXJ1	FZD10	GMIP	GPR65	GSK3B	JUN	MYO9B	NCKAP1L	NET1	NTRK2	OPHN1	PAFAH1B1	PIN1	PIP5K1A	PKP4	PLXNB1	PLXNB2	PREX1	PREX2	PTK2	RALBP1	RASGRF1	RASIP1	RHOG	SCRIB	SEMA4D	SFRP1	SOS1	STMN3	SYDE1	SYDE2	TAX1BP3	THY1	TSC1
positive_regulation_of_Ras_GTPase_activity(GO-0032320)	http://amigo.geneontology.org/cgi-bin/amigo/term_details?term=GO:0032320	ALDH1A1	ALS2	ARAP1	ARAP3	ARHGAP1	ARHGAP15	ARHGAP27	ARHGAP29	ARHGAP35	ARHGAP4	ARHGAP5	ARHGAP6	ARHGAP8	ARHGEF10L	ARHGEF16	CCL11	CCL19	CCL21	CCL24	CCL26	CD40	CDC42EP2	CDKL5	CXCL13	DAB2IP	DLC1	DOCK4	DOCK7	ECT2	EPHA1	EPHA2	ERBB2	ERRFI1	FOXJ1	FZD10	GMIP	GPR65	GSK3B	HTR2B	JUN	MYO9B	NCKAP1L	NET1	NF1	NTRK1	OPHN1	PIN1	PIP5K1A	PKP4	PLXNB1	PREX1	PREX2	RAB3GAP1	RABGAP1L	RALBP1	RALGAPA1	RALGAPA2	RALGAPB	RANGAP1	RAPGEF2	RASA1	RASA2	RASA4	RASAL1	RASAL2	RASGRF1	RASGRP3	RHOG	SCRIB	SEMA4D	SFRP1	SIPA1L1	SOS1	SYDE1	SYDE2	TAX1BP3	TBC1D10B	TBC1D15	TBC1D2	THY1	TSC1	WNT11
positive_regulation_of_Rho_GTPase_activity(GO-0032321)	http://amigo.geneontology.org/cgi-bin/amigo/term_details?term=GO:0032321	ALS2	ARAP1	ARAP3	ARHGAP1	ARHGAP15	ARHGAP27	ARHGAP29	ARHGAP35	ARHGAP4	ARHGAP5	ARHGAP6	ARHGAP8	ARHGEF10L	ARHGEF16	CCL11	CCL19	CCL21	CCL24	CCL26	CD40	CDC42EP2	CDKL5	DLC1	DOCK4	DOCK7	ECT2	EPHA1	EPHA2	ERBB2	ERRFI1	FOXJ1	FZD10	GMIP	GPR65	GSK3B	JUN	MYO9B	NCKAP1L	NET1	OPHN1	PIN1	PIP5K1A	PKP4	PLXNB1	PREX1	PREX2	RALBP1	RASGRF1	RHOG	SCRIB	SEMA4D	SFRP1	SOS1	SYDE1	SYDE2	TAX1BP3	THY1	TSC1
response_to_estradiol_stimulus(GO-0032355)	http://amigo.geneontology.org/cgi-bin/amigo/term_details?term=GO:0032355	CRHBP	CTNNB1	ESR1	FOXA1	GH1	GHR	HCAR1	RARA	RNF14	SFRP1	SLC25A36	SOCS2	STAT3	STAT5B	STRN3	TFF1	TGFB1
negative_regulation_of_lipid_transport(GO-0032369)	http://amigo.geneontology.org/cgi-bin/amigo/term_details?term=GO:0032369	ABCG5	ABCG8	AKT1	AKT2	APOA2	APOC1	APOC2	APOC3	IRS2	ITGAV	ITGB3	NR1H2	NR1H3	PLA2G10	SHH	SREBF2	THBS1
positive_regulation_of_lipid_transport(GO-0032370)	http://amigo.geneontology.org/cgi-bin/amigo/term_details?term=GO:0032370	ADIPOQ	APOE	IL1B	LIPG	LRP1	NFKBIA	NR1H2	NR1H3	PLA2G10	PLA2R1	PON1	PTCH1	SIRT1	TNFRSF11A	TNFSF11
regulation_of_cholesterol_transport(GO-0032374)	http://amigo.geneontology.org/cgi-bin/amigo/term_details?term=GO:0032374	ABCA2	ABCG5	ABCG8	ADIPOQ	APOA2	APOA4	APOC1	APOC2	APOC3	APOE	CETP	LAMTOR1	LIPG	LRP1	NFKBIA	NR1H2	NR1H3	PLA2G10	PON1	PTCH1	SHH	SIRT1	SREBF2	TSPO
negative_regulation_of_intracellular_transport(GO-0032387)	http://amigo.geneontology.org/cgi-bin/amigo/term_details?term=GO:0032387	ADIPOQ	APC2	APOD	AXIN2	BARD1	BMP7	CRYAA	CRYAB	CYLD	DAB2IP	EMD	FAF1	GSK3B	INPP5K	MDFI	MDFIC	MXI1	NF1	NFKBIA	NFKBIE	NFKBIL1	NLRP3	PDE2A	PKD1	PKD2	PKDCC	PSMD10	RANGAP1	SFRP5	SNAI2	SOX4	SUFU	TONSL	WWTR1
positive_regulation_of_intracellular_transport(GO-0032388)	http://amigo.geneontology.org/cgi-bin/amigo/term_details?term=GO:0032388	BAMBI	BMP4	BMPR1A	CAPN10	CCL19	CDH1	CHERP	CNST	DDX58	DMAP1	ECT2	EGF	EGFR	EMD	ERBB4	FLNA	GSK3B	HYAL2	IGF1	IL12B	IL1B	IL23A	JUP	LACRT	MAVS	MLC1	MTMR2	NCBP2	NEDD4	NLRP12	POU5F1	RBM22	RBPMS	SMAD3	SMAD4	SPHK1	TCF7L2	TGFB1	TGFB3	TGFBR1	TLR2	TLR3	TLR4	TLR7	TLR9	TMEM173	TMEM30A	TMEM30B	TNF	TNFSF14	TRIP6	UBR5	WNT3A	XPO4	ZIC1
DNA_geometric_change(GO-0032392)	http://amigo.geneontology.org/cgi-bin/amigo/term_details?term=GO:0032392	ASCC3	ATRX	CHD8	DDX1	DDX11	ERCC3	IGHMBP2	INO80	MRE11A	MTERF	NBN	POT1	PURA	RAD50	RAD51	RAD54B	RECQL	RECQL4	RECQL5	RUVBL1	RUVBL2	SETX	SMARCAL1	SUPV3L1	WRN
negative_regulation_of_transporter_activity(GO-0032410)	http://amigo.geneontology.org/cgi-bin/amigo/term_details?term=GO:0032410	ADRA2A	APOA2	CALM3	DRD2	DRD4	EPO	IL1RAPL1	NCS1	NDFIP1	NDFIP2	OPRM1	PKD2	SNCA	STIM2	WWP2
positive_regulation_of_transporter_activity(GO-0032411)	http://amigo.geneontology.org/cgi-bin/amigo/term_details?term=GO:0032411	CALM3	DRD4	EFCAB4B	JPH2	MLL	NKX2-5	PKD2	PON1	SGK1	SGK2	STIM1	STIM2	SYNGR3	TRPC6	WNK2	WNK3	ZP3
regulation_of_proteasomal_ubiquitin-dependent_protein_catabolic_process(GO-0032434)	http://amigo.geneontology.org/cgi-bin/amigo/term_details?term=GO:0032434	BAG6	CLU	COMMD1	CSNK1D	CSNK1E	DAB2	DNAJB2	FBXO5	GIPC1	GNB2L1	HSP90AB1	HSPBP1	LRRK2	MAD2L1	MAD2L2	MDM2	N4BP1	NUB1	PLK1	PLK3	PRICKLE1	PSMD10	PTEN	RAD23A	RAD23B	RCHY1	SMAD7	SOCS5	STUB1	SUMO1	SUMO2	TAF1	TAF9	TRIB1	TRIB2	UBQLN4	UBXN1	USP44	USP5	VCP
positive_regulation_of_proteasomal_ubiquitin-dependent_protein_catabolic_process(GO-0032436)	http://amigo.geneontology.org/cgi-bin/amigo/term_details?term=GO:0032436	CLU	CSNK1D	CSNK1E	DAB2	DNAJB2	GNB2L1	HSPBP1	LRRK2	MDM2	NUB1	PLK1	PLK3	PRICKLE1	PSMD10	PTEN	RCHY1	SMAD7	SOCS5	STUB1	SUMO1	SUMO2	TAF1	TRIB1	TRIB2	USP5	VCP
protein_modification_by_small_protein_conjugation(GO-0032446)	http://amigo.geneontology.org/cgi-bin/amigo/term_details?term=GO:0032446	AMFR	ANAPC1	ANAPC10	ANAPC11	ANAPC13	ANAPC16	ANAPC2	ANAPC4	ANAPC5	ANAPC7	ARIH1	ARIH2	ARRB1	ARRB2	ASB9	ATG10	ATG3	BARD1	BCL11A	BCL2	BCOR	BIRC2	BIRC6	BIRC7	BLMH	BRAP	BRCA1	BTRC	CAND1	CBL	CBLC	CBLL1	CCNF	CDC16	CDC23	CDC26	CDC27	CDC34	CDC73	CDKN2A	CHFR	CNOT4	CRBN	CTR9	CUL1	CUL3	DDB1	DDB2	DTL	DTX3L	DZIP3	ERCC8	EYA1	FANCL	FBXL14	FBXL15	FBXL2	FBXL3	FBXL5	FBXL6	FBXO2	FBXO22	FBXO25	FBXO3	FBXO4	FBXO45	FBXO7	FBXW11	FBXW2	FBXW5	FBXW7	FEM1A	FEM1B	FZR1	HACE1	HECTD3	HERC2	HUWE1	IRAK1	ITCH	KCTD10	KCTD13	KDM2B	KLHL13	KLHL20	KLHL21	KLHL9	LEO1	LNPEP	LRSAM1	MALT1	MARCH1	MARCH2	MARCH4	MARCH5	MARCH6	MARCH8	MDM2	MGRN1	MUL1	MYLIP	NAE1	NEDD4	NEDD8	NEUROD2	NHLRC1	NPEPPS	NSMCE1	NUB1	OS9	PAF1	PARK2	PAX6	PCGF1	PCNP	PDZRN3	PIAS3	PJA2	PLK1	PPIL2	PRPF19	PSMA1	PSMA2	PSMA3	PSMA4	PSMA5	PSMA6	PSMA7	PSMA8	PSMB1	PSMB10	PSMB11	PSMB2	PSMB3	PSMB4	PSMB5	PSMB6	PSMB7	PSMB8	PSMB9	PSMC1	PSMC2	PSMC3	PSMC4	PSMC5	PSMC6	PSMD1	PSMD10	PSMD11	PSMD12	PSMD13	PSMD14	PSMD2	PSMD3	PSMD4	PSMD5	PSMD6	PSMD7	PSMD8	PSMD9	PSME1	PSME2	PSME3	PSME4	PSMF1	RAG1	RANBP2	RBBP6	RBCK1	RBX1	RC3H1	RCHY1	RFWD3	RING1	RLIM	RNF103	RNF11	RNF111	RNF115	RNF13	RNF130	RNF135	RNF139	RNF14	RNF144B	RNF146	RNF152	RNF167	RNF168	RNF182	RNF187	RNF2	RNF20	RNF213	RNF216	RNF217	RNF220	RNF25	RNF31	RNF4	RNF40	RNF41	RNF5	RNF6	RNF7	RNF8	RPS27A	RYBP	SAE1	SHARPIN	SIAH1	SIRT1	SKP1	SMURF1	SMURF2	STUB1	SUMO1	SUMO2	SUMO3	TNFAIP1	TNFAIP3	TNK2	TNKS	TNKS2	TOPORS	TPP2	TRAF2	TRAF6	TRAF7	TRIM13	TRIM17	TRIM2	TRIM21	TRIM23	TRIM24	TRIM27	TRIM28	TRIM32	TRIM33	TRIM56	TRIM68	TRIM9	TRPC4AP	TRPM4	TTC3	UBA2	UBA5	UBA52	UBA6	UBB	UBC	UBD	UBE2A	UBE2B	UBE2C	UBE2D1	UBE2D2	UBE2D3	UBE2D4	UBE2E1	UBE2E2	UBE2E3	UBE2F	UBE2G1	UBE2G2	UBE2H	UBE2I	UBE2K	UBE2L3	UBE2L6	UBE2M	UBE2N	UBE2Q2	UBE2R2	UBE2S	UBE2T	UBE2V1	UBE2V2	UBE2W	UBE3A	UBE3C	UBE4B	UBR2	UBR3	UBR5	UFC1	UFL1	UFM1	UHRF2	USP22	VCPIP1	VHL	WAC	WWP1	WWP2	ZER1	ZFP91	ZNF738	ZNRF1	mdm2
regulation_of_cytokinesis(GO-0032465)	http://amigo.geneontology.org/cgi-bin/amigo/term_details?term=GO:0032465	AURKB	AURKC	BBS4	BIRC6	CALM3	CCP110	CDC25B	CDC42	CDC6	CENPV	CETN2	CSPP1	ECT2	KIF23	PDXP	PIN1	PKN2	PKP4	PRKCE	PRPF40A	RACGAP1	RHOA
negative_regulation_of_type_I_interferon_production(GO-0032480)	http://amigo.geneontology.org/cgi-bin/amigo/term_details?term=GO:0032480	ATG12	ATG5	CYLD	DDX58	HERC5	IFIH1	IKBKE	IRF3	ISG15	ITCH	LILRB1	MAVS	NLRC5	NLRX1	OTUD5	PCBP2	PIN1	RNF125	RNF135	RPS27A	TAX1BP1	TBK1	TNFAIP3	TRAF3	TRIM25	UBA52	UBA7	UBB	UBC	UBE2D3	UBE2L6
response_to_lipopolysaccharide(GO-0032496)	http://amigo.geneontology.org/cgi-bin/amigo/term_details?term=GO:0032496	ADAM17	ANKRD1	CCL2	CCL3	CCL5	CCR5	CD14	CITED1	CPS1	CYP27B1	F2R	GCH1	GFI1	GSTP1	HCK	HMGB2	HNRNPA0	IL12A	IL18	IL1B	IL23R	IL8	IRAK1	IRAK3	JAK2	LBP	LIAS	LILRB1	LILRB2	LY96	LYN	MAPKAPK2	MAPKAPK3	MEF2C	MTDH	NR1D1	NR1H3	OTUD5	PALM3	PRDX3	PRKCE	RPS6KA3	S100A14	S100A7	SCARB1	SELE	SELS	SERPINE1	SLC11A1	SNCA	SRR	TGFB1	TIRAP	TLR2	TLR4	TNF	TNFAIP3	TNFRSF11A	TNFSF4	TRIB1	WNT5A
maintenance_of_protein_location_in_cell(GO-0032507)	http://amigo.geneontology.org/cgi-bin/amigo/term_details?term=GO:0032507	ANKRD13C	ARL2	ARL2BP	AURKB	AURKC	BBS4	BICD1	BICD2	BUB3	C14orf49	CAMSAP3	CASC5	CAV1	CD4	CHAMP1	CLASP1	CLASP2	DAG1	FAF1	FLNA	FLNB	GCC2	HOOK3	LATS1	MDFI	MORC3	MXI1	NDC80	NFKBIA	NFKBIE	NFKBIL1	OS9	PCM1	PDIA2	PDIA3	PKD1	PKD2	PML	PSMD10	RB1	SEH1L	SGOL1	SPTBN4	SUN1	SUN2	SUPT7L	SYNE1	SYNE2	TAF3	TAF8	TONSL	TOPORS	YWHAB
DNA_duplex_unwinding(GO-0032508)	http://amigo.geneontology.org/cgi-bin/amigo/term_details?term=GO:0032508	ASCC3	ATRX	CHD8	DDX1	DDX11	ERCC3	IGHMBP2	INO80	MRE11A	NBN	POT1	PURA	RAD50	RAD51	RAD54B	RECQL	RECQL4	RECQL5	RUVBL1	RUVBL2	SETX	SMARCAL1	SUPV3L1	WRN
response_to_retinoic_acid(GO-0032526)	http://amigo.geneontology.org/cgi-bin/amigo/term_details?term=GO:0032526	ABL2	ACER2	ADNP2	AQP1	AQP3	ASCL1	CDKN2D	CTSH	EPHA3	FZD10	FZD4	FZD7	HSD17B2	LTK	LYN	MICB	MLL5	OGT	OVCA2	PAX2	PTK2B	PTK6	PTK7	RARA	RARG	RBP4	RET	RXRA	SNW1	SOX9	SP100	TBX1	TMEM161A	TRIM16	TWF2	WNT10B	WNT11	WNT2	WNT3	WNT3A	WNT5A	WNT5B	WNT6	WNT7B	WNT8B	WNT9A	WNT9B	ZNF35
regulation_of_chemokine_production(GO-0032642)	http://amigo.geneontology.org/cgi-bin/amigo/term_details?term=GO:0032642	ADAM17	ADIPOQ	APOD	AZU1	C5	CD74	CHIA	CSF1R	ELANE	F2RL1	GSTP1	HIF1A	HMOX1	IL1B	IL33	IL6	IL6R	KLF4	MAP2K5	MAVS	SIGIRR	SNAI2	TIRAP	TLR2	TLR3	TLR4	TLR7	TLR9	TNF	TWIST1	WNT5A
regulation_of_interferon-beta_production(GO-0032648)	http://amigo.geneontology.org/cgi-bin/amigo/term_details?term=GO:0032648	DDX58	IFIH1	LILRB1	MAVS	POLR3A	POLR3B	POLR3C	POLR3D	POLR3F	POLR3G	RNF135	RNF216	TBK1	TIRAP	TLR2	TLR3	TLR4	TLR7	TLR8	TLR9	TRAF3
regulation_of_interferon-gamma_production(GO-0032649)	http://amigo.geneontology.org/cgi-bin/amigo/term_details?term=GO:0032649	CCR2	CCR7	CD276	CEBPG	EBI3	FOXP3	FZD5	HSPD1	IL12A	IL12B	IL12RB1	IL12RB2	IL18	IL1B	IL23A	IL23R	IL27	IL29	INHA	INHBA	LILRB1	PRNP	RARA	SLC11A1	TLR3	TLR4	TLR7	TLR8	TLR9	TNFSF4	TXK	XCL1	ZFPM1	ZP3
regulation_of_interleukin-1_beta_production(GO-0032651)	http://amigo.geneontology.org/cgi-bin/amigo/term_details?term=GO:0032651	APOA1	AZU1	CARD8	CCL19	CCL3	CCR7	F2R	GHRL	GHSR	GSTP1	HSPB1	NLRP1	NLRP2	NLRP3	NOD2	P2RX7	PANX1	PYCARD	PYDC1	TRIM16	WNT5A
regulation_of_interleukin-12_production(GO-0032655)	http://amigo.geneontology.org/cgi-bin/amigo/term_details?term=GO:0032655	CCL19	CCR7	CD40LG	CMKLR1	HLA-B	HLA-G	HSPD1	IFNG	IL12B	IL23A	IL23R	IRAK3	JAK3	LTB	MAST2	PLCB1	THBS1	TIGIT	TIRAP	TLR2	TLR3	TLR4	TLR9	TNFSF4
regulation_of_interleukin-6_production(GO-0032675)	http://amigo.geneontology.org/cgi-bin/amigo/term_details?term=GO:0032675	AFAP1L2	ARRB1	BPI	EREG	F2R	F2RL1	FOXJ1	GBA	GHRL	GHSR	HLA-B	HSPD1	HYAL2	IL10	IL17F	IL1B	IL6	IL6R	IRAK3	LBP	MAPK13	MAPKAPK2	MYD88	NCKAP1L	NLRP12	NOD2	RAB7B	SELS	TIRAP	TLR1	TLR2	TLR3	TLR4	TLR6	TLR9	TNF	TNFAIP3	TNFSF4	TWIST1	WNT5A
regulation_of_tumor_necrosis_factor_production(GO-0032680)	http://amigo.geneontology.org/cgi-bin/amigo/term_details?term=GO:0032680	ADIPOQ	AZU1	BPI	CCL19	CCL3	CCR2	CD14	CD34	CHRNA7	CIDEA	FADD	GHRL	GHSR	GSTP1	HSPB1	IL12B	IL23A	IRAK3	JAK2	LBP	LILRB1	MAPKAPK2	MAVS	MC1R	NOD2	PF4	POMC	RARA	RIPK1	SELS	SPN	THBS1	TIRAP	TLR1	TLR2	TLR3	TLR4	TLR9	TNFAIP3	TNFRSF8	TRIM27	TWIST1	ZFP36
negative_regulation_of_tumor_necrosis_factor_production(GO-0032720)	http://amigo.geneontology.org/cgi-bin/amigo/term_details?term=GO:0032720	ADIPOQ	BPI	CD34	CHRNA7	CIDEA	GSTP1	IRAK3	LBP	MC1R	POMC	RARA	SELS	TLR4	TNFAIP3	TRIM27
positive_regulation_of_chemokine_production(GO-0032722)	http://amigo.geneontology.org/cgi-bin/amigo/term_details?term=GO:0032722	ADAM17	ADIPOQ	C5	CD74	CHIA	CSF1R	HIF1A	IL1B	IL33	IL6	IL6R	MAVS	TIRAP	TLR2	TLR3	TLR4	TLR7	TLR9	TNF	TWIST1
positive_regulation_of_interferon-beta_production(GO-0032728)	http://amigo.geneontology.org/cgi-bin/amigo/term_details?term=GO:0032728	DDX58	IFIH1	MAVS	POLR3A	POLR3B	POLR3C	POLR3D	POLR3F	POLR3G	RNF135	TBK1	TLR2	TLR3	TLR4	TLR9
positive_regulation_of_interferon-gamma_production(GO-0032729)	http://amigo.geneontology.org/cgi-bin/amigo/term_details?term=GO:0032729	CCR2	FZD5	HSPD1	IL12A	IL12B	IL12RB1	IL12RB2	IL18	IL1B	IL23A	IL23R	IL29	SLC11A1	TLR4	TNFSF4	TXK	ZP3
positive_regulation_of_interleukin-1_production(GO-0032732)	http://amigo.geneontology.org/cgi-bin/amigo/term_details?term=GO:0032732	CALCA	CARD8	CCL19	CCL3	HSPB1	NLRP1	NLRP2	NLRP3	NOD2	P2RX7	PANX1	PYCARD	PYDC1	TLR4	TRIM16	WNT5A
positive_regulation_of_interleukin-12_production(GO-0032735)	http://amigo.geneontology.org/cgi-bin/amigo/term_details?term=GO:0032735	CCL19	CCR7	CD40LG	HLA-G	HSPD1	IFNG	IL12B	IL23A	IL23R	PLCB1	TIRAP	TLR2	TLR3	TLR4	TLR9	TNFSF4
positive_regulation_of_interleukin-6_production(GO-0032755)	http://amigo.geneontology.org/cgi-bin/amigo/term_details?term=GO:0032755	HSPD1	IL1B	IL6	IL6R	LBP	MAPK13	MYD88	NOD2	RAB7B	TLR2	TLR3	TLR4	TLR9	TNFSF4	WNT5A
positive_regulation_of_interleukin-8_production(GO-0032757)	http://amigo.geneontology.org/cgi-bin/amigo/term_details?term=GO:0032757	ADIPOQ	AFAP1L2	CALCA	FADD	IL1B	LBP	MAVS	PRKD2	RIPK1	SERPINE1	TIRAP	TLR2	TLR3	TLR4	TLR5	TLR7	TLR9
positive_regulation_of_tumor_necrosis_factor_production(GO-0032760)	http://amigo.geneontology.org/cgi-bin/amigo/term_details?term=GO:0032760	CCL19	CCL3	CD14	FADD	IL12B	IL23A	JAK2	LBP	MAVS	NOD2	PF4	RIPK1	TIRAP	TLR2	TLR3	TLR4	TLR9	TWIST1
monocarboxylic_acid_metabolic_process(GO-0032787)	http://amigo.geneontology.org/cgi-bin/amigo/term_details?term=GO:0032787	AASDH	ABCB11	ABCC1	ABCC3	ABCD1	ABCD2	ACAA1	ACACA	ACAD11	ACADL	ACADM	ACADS	ACADVL	ACOT1	ACOT2	ACOT4	ACOT8	ACOX1	ACOX2	ACOX3	ACSBG1	ACSBG2	ACSF3	ADH7	ADIPOQ	ADIPOR1	ADIPOR2	AGXT	AGXT2	AKR1C1	AKR1C2	AKR1C3	AKR1C4	AKR1D1	ALB	ALDH1A2	ALDH1A3	ALDH5A1	ALDH8A1	ALOX12	ALOX15B	ALOX5	ALOX5AP	AMACR	ANGPTL3	BAAT	BDH2	BSG	CD74	CH25H	CPT1A	CPT1B	CRAT	CROT	CSGALNACT1	CYP1A2	CYP26A1	CYP26B1	CYP26C1	CYP27A1	CYP2C9	CYP2J2	CYP39A1	CYP46A1	CYP4A11	CYP4F12	CYP4F2	CYP4F3	CYP4F8	CYP4V2	CYP7A1	CYP7B1	CYP8B1	DAO	DECR1	DECR2	DEGS1	DHRS9	DLAT	DLD	DPEP2	ECHS1	ECI1	ECI2	EDN1	EDN2	ELOVL1	ELOVL2	ELOVL3	ELOVL4	ELOVL5	ELOVL6	ELOVL7	ETFDH	FAAH	FABP6	FADS1	FADS2	FAM213B	FASN	GBA2	GGT1	GGT2	GGT3P	GGT5	GGT6	GGT7	GGTA1P	GGTLC1	GGTLC2	GGTLC3	GHR	GRHPR	HACL1	HADH	HADHA	HADHB	HAO1	HAO2	HOGA1	HPGD	HPGDS	HSD17B4	HSD3B7	IGF1	KYNU	LDHA	LDHB	LIAS	LIPC	LPIN1	LPL	LTA4H	LTC4S	MAPKAPK2	MCAT	MCEE	ME3	MECR	MGLL	MGST2	MIF	MSMO1	MTHFD1L	MUT	NPC1	OXSM	P4HB	PCCA	PCCB	PCK1	PDHA1	PDHB	PDHX	PDK1	PDK2	PDK3	PDK4	PDP1	PDP2	PDPR	PEX13	PHYH	PLA2G15	PLA2G1B	PNPLA8	PPARA	PPARD	PRG3	PTGDS	PTGES	PTGES3	PTGIS	PTGR2	PTGS1	PTGS2	SCP2	SDS	SLC10A1	SLC10A2	SLC16A1	SLC16A3	SLC16A8	SLC25A17	SLC27A2	SLC27A5	SLC27A6	SLC35D1	SLC5A6	SLCO1A2	SLCO1B1	SLCO1B3	SRR	STAT5A	STAT5B	TBXAS1	TECR	THNSL2	UGDH	UGP2	UGT1A1	UGT1A10	UGT1A3	UGT1A7	UGT1A8	UGT1A9	UGT2A1	UGT2A3	UGT2B15	UGT2B4	UGT2B7
cardiac_septum_development(GO-0003279)	http://amigo.geneontology.org/cgi-bin/amigo/term_details?term=GO:0003279	BMP4	CRELD1	DAND5	FGF8	FGFR2	GATA3	GATA4	GATA6	HAND1	HES1	ISL1	NKX2-5	PROX1	SALL1	SMAD7	SOX11	SOX4	STRA6	TBX1	TBX20	TBX5	ZFPM1	ZFPM2
ventricular_septum_development(GO-0003281)	http://amigo.geneontology.org/cgi-bin/amigo/term_details?term=GO:0003281	DAND5	FGFR2	GATA3	GATA4	HES1	NKX2-5	PROX1	SALL1	SMAD7	SOX11	SOX4	STRA6	TBX5	ZFPM1	ZFPM2
glomerulus_development(GO-0032835)	http://amigo.geneontology.org/cgi-bin/amigo/term_details?term=GO:0032835	ACTA2	ANGPT1	ANGPT2	BASP1	BMP4	CD34	COL4A3	COL4A4	EGR1	ENPEP	IQGAP1	MAGI2	MEF2C	MPV17	MTSS1	MYO1E	NPHS1	OSR1	PDGFB	PDGFRA	PDGFRB	PECAM1	PLCE1	PODXL	PTPRO	SULF1	SULF2	TCF21	TEK	WT1
positive_regulation_of_Rac_GTPase_activity(GO-0032855)	http://amigo.geneontology.org/cgi-bin/amigo/term_details?term=GO:0032855	ALS2	ARHGAP15	ARHGAP27	ARHGEF16	CCL11	CCL24	CCL26	CD40	CDKL5	DOCK4	DOCK7	ECT2	EPHA2	FZD10	GSK3B	NCKAP1L	PIP5K1A	PREX2	RALBP1	RASGRF1	RHOG	SCRIB	SFRP1
activation_of_Rho_GTPase_activity(GO-0032862)	http://amigo.geneontology.org/cgi-bin/amigo/term_details?term=GO:0032862	ARHGEF16	CCL21	DOCK7	ECT2	EPHA1	EPHA2	FOXJ1	GPR65	PIP5K1A	RASGRF1	RHOG	SCRIB	SYDE1	SYDE2	TAX1BP3	TSC1
response_to_insulin_stimulus(GO-0032868)	http://amigo.geneontology.org/cgi-bin/amigo/term_details?term=GO:0032868	ADIPOQ	AKT1	AKT2	AP3S1	APPL1	ATP6V0A1	ATP6V0A2	ATP6V0A4	ATP6V0B	ATP6V0C	ATP6V0D1	ATP6V0D2	ATP6V0E1	ATP6V0E2	ATP6V1A	ATP6V1B1	ATP6V1B2	ATP6V1C1	ATP6V1C2	ATP6V1D	ATP6V1E1	ATP6V1E2	ATP6V1F	ATP6V1G1	ATP6V1G2	ATP6V1G3	ATP6V1H	BAIAP2	BCAR1	CAB39	CAB39L	CAPN10	CDK1	CITED1	CRK	DOK1	EEF2K	EIF4B	EIF4E	EIF4EBP1	EIF4G1	ENPP1	FGF1	FGF10	FGF16	FGF17	FGF18	FGF19	FGF2	FGF20	FGF22	FGF23	FGF3	FGF4	FGF5	FGF6	FGF7	FGF8	FGF9	FGFR1	FGFR2	FGFR3	FGFR4	FOXC2	FOXO4	FRS2	GAB1	GCK	GHRHR	GOT1	GPLD1	GRB10	GRB2	GSK3A	HDAC9	HRAS	IGF1R	IGF2	INHBB	INPP5K	INS	INSR	IRS1	IRS2	KAT2B	KL	KLB	KRAS	MAP2K1	MAP2K2	MAPK1	MAPK3	MLST8	MTOR	NAMPT	NRAS	OGT	PARP1	PCK1	PCSK9	PDE3B	PDPK1	PIK3C2A	PIK3C3	PIK3CA	PIK3CB	PIK3R1	PIK3R2	PIK3R4	PLA2G1B	PPARG	PPM1A	PRKAA1	PRKAA2	PRKAB1	PRKAB2	PRKAG1	PRKAG2	PRKAG3	PRKCI	PRKDC	PTPN11	RAF1	RHEB	RHOQ	RPS6	RPS6KB1	RPTOR	SELS	SH2B2	SHC1	SHC2	SHC3	SIRT1	SLC2A4	SORBS1	SORT1	SOS1	STK11	STRADA	STRADB	TCIRG1	THEM4	TLR9	TRIB3	TSC1	TSC2	USF1	YWHAB
cellular_response_to_insulin_stimulus(GO-0032869)	http://amigo.geneontology.org/cgi-bin/amigo/term_details?term=GO:0032869	ADIPOQ	AKT1	AKT2	AP3S1	APPL1	ATP6V0A1	ATP6V0A2	ATP6V0A4	ATP6V0B	ATP6V0C	ATP6V0D1	ATP6V0D2	ATP6V0E1	ATP6V0E2	ATP6V1A	ATP6V1B1	ATP6V1B2	ATP6V1C1	ATP6V1C2	ATP6V1D	ATP6V1E1	ATP6V1E2	ATP6V1F	ATP6V1G1	ATP6V1G2	ATP6V1G3	ATP6V1H	BAIAP2	BCAR1	CAB39	CAB39L	CAPN10	CDK1	CRK	DOK1	EEF2K	EIF4B	EIF4E	EIF4EBP1	EIF4G1	ENPP1	FGF1	FGF10	FGF16	FGF17	FGF18	FGF19	FGF2	FGF20	FGF22	FGF23	FGF3	FGF4	FGF5	FGF6	FGF7	FGF8	FGF9	FGFR1	FGFR2	FGFR3	FGFR4	FOXC2	FOXO4	FRS2	GAB1	GCK	GOT1	GPLD1	GRB10	GRB2	GSK3A	HDAC9	HRAS	IGF1R	IGF2	INHBB	INPP5K	INS	INSR	IRS1	IRS2	KAT2B	KL	KLB	KRAS	MAP2K1	MAP2K2	MAPK1	MAPK3	MLST8	MTOR	NAMPT	NRAS	PARP1	PCSK9	PDE3B	PDPK1	PIK3C2A	PIK3C3	PIK3CA	PIK3CB	PIK3R1	PIK3R2	PIK3R4	PLA2G1B	PPARG	PPM1A	PRKAA1	PRKAA2	PRKAB1	PRKAB2	PRKAG1	PRKAG2	PRKAG3	PRKCI	PRKDC	PTPN11	RAF1	RHEB	RHOQ	RPS6	RPS6KB1	RPTOR	SELS	SH2B2	SHC1	SHC2	SHC3	SLC2A4	SORBS1	SOS1	STK11	STRADA	STRADB	TCIRG1	THEM4	TLR9	TRIB3	TSC1	TSC2	USF1	YWHAB
cellular_response_to_hormone_stimulus(GO-0032870)	http://amigo.geneontology.org/cgi-bin/amigo/term_details?term=GO:0032870	ADAM17	ADCY1	ADCY2	ADCY3	ADCY4	ADCY5	ADCY6	ADCY7	ADCY8	ADCY9	ADIPOQ	ADIPOR1	ADIPOR2	ADRA2A	AKR1C1	AKR1C2	AKR1C3	AKR1C4	AKT1	AKT2	AP3S1	APPL1	AQP1	ATP6V0A1	ATP6V0A2	ATP6V0A4	ATP6V0B	ATP6V0C	ATP6V0D1	ATP6V0D2	ATP6V0E1	ATP6V0E2	ATP6V1A	ATP6V1B1	ATP6V1B2	ATP6V1C1	ATP6V1C2	ATP6V1D	ATP6V1E1	ATP6V1E2	ATP6V1F	ATP6V1G1	ATP6V1G2	ATP6V1G3	ATP6V1H	BAIAP2	BBS2	BBS4	BCAR1	BMP4	BMP7	CAB39	CAB39L	CACNA1H	CAPN10	CDK1	CISH	CRHBP	CRHR1	CRHR2	CRK	CSH2	CTSB	CTSH	CTSL1	CTSS	CYP11B1	CYP11B2	DOK1	EEF2K	EIF4B	EIF4E	EIF4EBP1	EIF4G1	ENPP1	ESR1	ESR2	FGF1	FGF10	FGF16	FGF17	FGF18	FGF19	FGF2	FGF20	FGF22	FGF23	FGF3	FGF4	FGF5	FGF6	FGF7	FGF8	FGF9	FGFR1	FGFR2	FGFR3	FGFR4	FOXC2	FOXO4	FRS2	GAB1	GAS2L1	GATA1	GCG	GCGR	GCK	GH1	GH2	GHR	GHRL	GHSR	GNAS	GNB1	GNB2	GNB3	GNB4	GNG10	GNG11	GNG12	GNG13	GNG2	GNG3	GNG4	GNG5	GNG7	GNG8	GNRHR	GOT1	GPLD1	GRB10	GRB2	GSK3A	HDAC9	HRAS	IGF1R	IGF2	INHBB	INPP5K	INS	INSR	IRS1	IRS2	ISL1	JAK2	JAK3	KAT2B	KDM3A	KL	KLB	KLF9	KRAS	LATS1	LATS2	LMO2	LYN	MAP2K1	MAP2K2	MAPK1	MAPK3	MED1	MEF2C	MKKS	MLST8	MT3	MTOR	NAMPT	NKX3-1	NR1D1	NR2C1	NR2E1	NR2F6	NR3C1	NR3C2	NR4A3	NRAS	PARP1	PAX8	PCSK9	PDE3B	PDPK1	PGR	PGRMC2	PIK3C2A	PIK3C3	PIK3CA	PIK3CB	PIK3R1	PIK3R2	PIK3R4	PLA2G1B	PPARA	PPARD	PPARG	PPM1A	PRKAA1	PRKAA2	PRKAB1	PRKAB2	PRKACA	PRKACB	PRKACG	PRKAG1	PRKAG2	PRKAG3	PRKAR1A	PRKAR1B	PRKAR2A	PRKAR2B	PRKCI	PRKDC	PRL	PRLR	PTK2	PTPN1	PTPN11	PTPN6	PXN	RAF1	RARA	REST	RHEB	RHOQ	ROBO2	RPS6	RPS6KB1	RPTOR	SELS	SERPINB9	SFRP1	SH2B2	SHC1	SHC2	SHC3	SLC2A4	SLC5A5	SLIT2	SLIT3	SOCS1	SOCS2	SOCS3	SORBS1	SOS1	SOST	STAT1	STAT3	STAT5A	STAT5B	STK11	STRADA	STRADB	TCIRG1	THEM4	THRA	TLR9	TNFSF4	TRIB3	TRIM24	TSC1	TSC2	UBE2L3	URI1	USF1	WT1	YWHAB
regulation_of_stress-activated_MAPK_cascade(GO-0032872)	http://amigo.geneontology.org/cgi-bin/amigo/term_details?term=GO:0032872	AIDA	AMBP	AXIN1	CARD9	CCL19	CCL21	CD27	COPS5	CTGF	DAB2IP	DAXX	DBNL	DUSP19	DUSP3	DVL2	DVL3	EDA2R	EDN1	EPHB1	F2RL1	FGF19	FKTN	FLT4	FOXM1	FOXO1	FZD10	GPS2	GSTP1	HDAC3	HIPK2	HIPK3	HRAS	IGBP1	IGF1R	IL26	ITCH	LTBR	MAP2K1	MAP2K2	MAP2K7	MAP3K10	MAP3K11	MAP3K2	MAP3K4	MAP3K5	MAP3K6	MAP3K7	MAP3K9	MAP4K1	MAP4K2	MAP4K4	MAP4K5	MAPK1	MAPK3	MAPK8IP1	MAPK8IP2	MAPK8IP3	MDFIC	MECOM	MEN1	MID1	MINK1	MLK4	MLTK	MUL1	MYC	NBR1	NCOR1	NOD2	PAK1	PDCD4	PKN1	PLCB1	PTK2B	PTPLAD1	RAP2A	RIPK1	SEMA4C	SERPINF2	TAOK1	TAOK2	TAOK3	TGFB2	TIRAP	TLR6	TLR9	TNFRSF11A	TPD52L1	TRAF2	TRAF4	TRAF6	WNT16	WNT5A	ZMYND11	ZNF622	ZNF675
negative_regulation_of_stress-activated_MAPK_cascade(GO-0032873)	http://amigo.geneontology.org/cgi-bin/amigo/term_details?term=GO:0032873	AIDA	AMBP	DUSP19	DUSP3	F2RL1	FKTN	FOXM1	FOXO1	GPS2	GSTP1	HDAC3	IGBP1	ITCH	MECOM	MEN1	MYC	NCOR1	TAOK3	ZMYND11	ZNF675
positive_regulation_of_stress-activated_MAPK_cascade(GO-0032874)	http://amigo.geneontology.org/cgi-bin/amigo/term_details?term=GO:0032874	AXIN1	CARD9	CCL19	CCL21	CD27	CTGF	DUSP19	EDA2R	F2RL1	FGF19	FLT4	HIPK2	HRAS	IL26	LTBR	MAP3K10	MAP3K11	MAP4K2	MID1	MINK1	NOD2	PLCB1	PTK2B	SEMA4C	SERPINF2	TAOK1	TAOK2	TAOK3	TGFB2	TIRAP	TPD52L1	TRAF4	WNT16	ZNF622
regulation_of_protein_localization(GO-0032880)	http://amigo.geneontology.org/cgi-bin/amigo/term_details?term=GO:0032880	AAK1	ACHE	ADAM9	ADIPOQ	AKT1	ANG	ANKRD1	APC	APC2	APOA1	APOA2	APOD	APPL1	AR	ARF6	ARFIP1	ARHGEF16	AXIN2	BAMBI	BARD1	BCL2L1	BCL3	BMP4	BMP7	BMPR1A	BORA	BTN2A2	C5	CADM1	CAMK1	CARD8	CCL19	CCL3	CCNB1	CCR7	CDC42	CDCA5	CDH1	CDKN2A	CHERP	CHIA	CIDEA	CLEC6A	CLEC9A	CLIP3	CNST	CRTAM	CSF1R	CTNNB1	CYLD	DAB2IP	DDX58	DISP1	DMAP1	DNAJC1	DNM1L	DPH3	DRD2	DRD3	DRD4	ECT2	EGF	EGFR	EMD	EPHA2	ERBB4	EXPH5	F2R	F2RL1	FAF1	FBXW7	FGR	FLNA	FOXP3	FZD7	GAPVD1	GATA3	GCC2	GLMN	GNAQ	GNB2L1	GSK3B	HLA-DRB1	HTR2B	HYAL2	IFNA2	IGF1	IL10	IL12B	IL1A	IL1B	IL23A	IL26	IL33	IL6	INPP5K	INS	JUP	LACRT	LATS1	LCP1	LDLRAP1	LEPROT	LILRB1	MAPK8	MAVS	MDFI	MDFIC	MIF	MXI1	NDFIP1	NDFIP2	NEK2	NF1	NFKBIA	NFKBIE	NFKBIL1	NLRP1	NLRP12	NLRP2	NLRP3	NOD2	NR1H3	NRXN1	O3FAR1	OGG1	OPRM1	P2RX7	PANX1	PDE2A	PDPK1	PICALM	PID1	PIK3R1	PKD1	PKD2	PKDCC	PLA2G1B	POU5F1	PPP2R5A	PRKCI	PRKCZ	PSMD10	PTGER4	PYCARD	PYDC1	RABGAP1L	RACGAP1	RALB	RANGAP1	RB1	RBM22	RBP4	RBPMS	RHBDF1	RHBDF2	RHOG	RHOQ	RSL1D1	SAA1	SCAMP5	SERGEF	SFRP5	SHH	SIRT1	SKAP	SLC26A4	SMAD3	SMAD4	SNAI2	SORBS1	SOX4	SPAG5	SPHK1	SRGN	SUFU	SUMO1	SYTL4	TAX1BP3	TCF7L2	TGFB1	TGFB2	TGFB3	TGFBR1	TLR2	TLR3	TLR4	TLR7	TLR9	TMEM173	TMEM30A	TMEM30B	TNF	TNFRSF4	TNFSF14	TNFSF4	TONSL	TRIM16	TRIM27	TRIP6	TWIST1	TXN	UBR5	UHMK1	WAPAL	WDPCP	WNK3	WNT3A	WNT5A	WWP2	WWTR1	XPO4	YWHAB	ZIC1
regulation_of_microtubule-based_process(GO-0032886)	http://amigo.geneontology.org/cgi-bin/amigo/term_details?term=GO:0032886	APC	ARHGEF2	ARL2	AURKA	BBS2	BBS4	BORA	CAMSAP3	CAV3	CCNB1	CCNF	CDC42	CDK5RAP2	CENPJ	CEP250	CEP76	CHEK1	CLASP1	CLASP2	CLIP1	CLIP3	CTNNB1	CYLD	DIAPH1	ECT2	EFNA5	EPHA3	ERBB2	FES	FKBP4	GAS2L1	GAS2L2	GSK3B	IGBP1	KATNB1	MACF1	MAPRE1	MAPT	MEMO1	MID1IP1	MKKS	NEK2	NPM1	PKHD1	PLK2	PLK4	PSRC1	RAB6C	RACGAP1	RNF4	SBDS	SENP6	SKA1	SKA2	SKA3	SKAP	SLAIN2	SNCA	SPAG5	SPICE1	STMN2	TBCD	TERF1	TMEM67	TPX2	TRPV4
secretion_by_cell(GO-0032940)	http://amigo.geneontology.org/cgi-bin/amigo/term_details?term=GO:0032940	A2M	ABAT	ABCA1	ABCC4	ACR	ACTN1	ACTN2	ACTN4	AIM2	AKAP3	ALB	ALDH5A1	ALDOA	ANXA3	APOA1	APP	ARFGAP3	ARFGEF1	ARL4D	BAIAP3	BRPF3	BRSK1	CALM3	CALU	CANX	CAP1	CCL19	CCL3	CCL5	CCL8	CCR1	CCR7	CD34	CD36	CD63	CD9	CDK5	CFD	CFL1	CHAT	CHI3L1	CKLF	CLU	CPLX1	CPLX2	CRHBP	CYB5R4	DNAJC5	DOC2B	DVL1	EDN1	EDN3	EGF	EIF2AK3	EXOC3L1	F13A1	F2RL1	F5	F8	FAM3B	FGA	FGB	FGF10	FGF7	FGG	FIGF	FLNA	FN1	FURIN	GAD1	GAD2	GAS6	GHRH	GHRL	GHSR	GIPC1	GLS	GLS2	GRM4	HABP4	HCK	HGF	HNF1A	HRG	HRH3	HSPA5	HSPA8	IGF1	IL6	INHBA	ITGA2B	ITGB3	KLRF2	KNG1	LAMP2	LEFTY2	LILRB1	LTBP2	LTBP4	LYN	MAFA	MAOA	MEG3	MIA3	MILR1	MMRN1	NEUROD1	NLGN1	NLRC4	NSF	OTOF	PCSK5	PCSK6	PDGFA	PDGFB	PDIA4	PDX1	PECAM1	PF4	PFN1	PIK3C2A	PIK3CD	PIK3CG	PIP5K1C	PKDREJ	PLEK	PLG	PNP	POTEKP	PPBP	PPIA	PPP3CB	PPY	PROS1	PSAP	RAB27A	RAB3A	RAB8A	RABEPK	RIMS1	S100A13	SCG2	SCG3	SCIN	SCRN1	SDF4	SELP	SEPT5	SERPINA1	SERPINE1	SERPINF2	SERPING1	SLC17A7	SLC18A2	SLC18A3	SLC22A2	SLC30A8	SLC32A1	SLC38A2	SLC5A7	SLC6A1	SLC6A11	SLC6A12	SLC6A13	SNAP25	SNAP29	SNAPIN	SOD1	SPARC	SRGN	STEAP2	STEAP3	STX1A	STX2	STXBP1	STXBP2	STXBP3	SYK	SYT1	SYT2	SYT6	SYTL1	SYTL2	TBX3	TF	TGFB1	TGFB2	TGFB3	THBS1	TIMP1	TLN1	TMED10	TMSB4X	TRIM27	TTN	TUBA4A	TYRO3	USE1	VAMP1	VAMP2	VAMP3	VAMP7	VCL	VEGFA	VEGFB	VEGFC	VTI1B	VWF	WDR1	YKT6	ZP4
negative_regulation_of_mononuclear_cell_proliferation(GO-0032945)	http://amigo.geneontology.org/cgi-bin/amigo/term_details?term=GO:0032945	ATM	BMP4	BTN2A2	CDKN2A	CTLA4	FOXP3	GLMN	HLA-G	IHH	IL10	LILRB1	LILRB2	LST1	MNDA	PRNP	RC3H1	SFTPD	SOX11
positive_regulation_of_mononuclear_cell_proliferation(GO-0032946)	http://amigo.geneontology.org/cgi-bin/amigo/term_details?term=GO:0032946	AIF1	BCL2	CCL19	CCL5	CCR2	CD1D	CD24	CD276	CD28	CD38	CD3E	CD74	CHRNB2	CLCF1	CSF1	EBI3	FGF10	ICOSLG	IGF1	IGF2	IGFBP2	IL12A	IL12B	IL12RB1	IL18	IL1B	IL2	IL21	IL23A	IL4	IL6	IL6ST	IL7	IRS2	LILRB2	MEF2C	MIF	NCK1	NCK2	NCKAP1L	NFATC2	PNP	PTPRC	SHH	TCF3	TIRAP	TNFRSF4	TNFSF4	VAV3	VCAM1	XCL1	ZP3	ZP4
regulation_of_actin_cytoskeleton_organization(GO-0032956)	http://amigo.geneontology.org/cgi-bin/amigo/term_details?term=GO:0032956	ABL1	ABL2	ADD1	ADD2	AMOT	ARAP1	ARF6	ARHGAP6	ARHGEF10	ARHGEF10L	ARHGEF15	ARHGEF19	BAIAP2	BAIAP2L1	CAPG	CAV3	CCDC88A	CCL11	CCL21	CCL24	CCL26	CDC42EP2	CDC42EP5	CDK5	CORO1A	CRK	CSF1R	CTGF	CXCL12	DAPK3	DLC1	EDN1	EFNA5	EPHA1	EPHA3	EPHA5	F2RL1	FER	FES	FHOD1	FZD10	GPR65	GRHL3	GSN	HCK	INPP5K	JMY	KANK1	LATS1	LIMA1	LIMK1	LRP1	MLST8	MTOR	MYLK3	NCK1	NCK2	NCKAP1L	NF2	PAK1	PAK3	PARK2	PDGFA	PDGFRA	PDGFRB	PDXP	PHPT1	PLEK	PPM1E	PPM1F	PRKCD	PRKCE	PROX1	PTGER4	PTK2B	RASA1	RHOA	RICTOR	ROCK1	ROCK2	SCIN	SEMA3E	SERPINF2	SFRP1	SLIT2	SORBS3	SYNPO	TACSTD2	TEK	TMSB4Y	TPM1	TSC1	TWF1	TWF2	VIL1	WASH1	WASH2P	WASH3P	WASH4P	WASH6P	WNT11
regulation_of_actin_filament-based_process(GO-0032970)	http://amigo.geneontology.org/cgi-bin/amigo/term_details?term=GO:0032970	ABL1	ABL2	ADD1	ADD2	AMOT	ARAP1	ARF6	ARHGAP6	ARHGEF10	ARHGEF10L	ARHGEF15	ARHGEF19	BAIAP2	BAIAP2L1	CAPG	CAV3	CCDC88A	CCL11	CCL21	CCL24	CCL26	CDC42EP2	CDC42EP5	CDK5	CNN2	CORO1A	CRK	CSF1R	CTGF	CXCL12	DAPK3	DLC1	EDN1	EFNA5	EPHA1	EPHA3	EPHA5	F2RL1	FER	FES	FHOD1	FZD10	GPR65	GRHL3	GSN	HCK	INPP5K	JMY	KANK1	LATS1	LIMA1	LIMK1	LRP1	MLST8	MTOR	MYBPC3	MYLK2	MYLK3	NCK1	NCK2	NCKAP1L	NF2	PAK1	PAK3	PARK2	PDGFA	PDGFRA	PDGFRB	PDXP	PHPT1	PLEK	PPM1E	PPM1F	PRKCD	PRKCE	PROX1	PTGER4	PTK2B	RASA1	RHOA	RICTOR	ROCK1	ROCK2	SCIN	SEMA3E	SERPINF2	SFRP1	SLIT2	SORBS3	SYNPO	TACSTD2	TEK	TMSB4Y	TNNC1	TPM1	TSC1	TWF1	TWF2	VIL1	WASH1	WASH2P	WASH3P	WASH4P	WASH6P	WNT11
regulation_of_chromosome_organization(GO-0033044)	http://amigo.geneontology.org/cgi-bin/amigo/term_details?term=GO:0033044	ACD	AICDA	APOBEC1	ARRB1	AXIN2	BCOR	BRCA1	BRD7	BUB1	CDCA5	CDK9	CENPV	CHEK1	CTBP1	CTCFL	CTNNB1	DNMT1	DNMT3B	EID1	ERCC1	ERCC4	FOXP3	JARID2	MAPK3	MAPK8	MUC1	MYB	MYC	MYOCD	NIPBL	NOC2L	NSMCE2	OGT	PARP10	PAXIP1	PIF1	PML	POT1	POU5F1	PPARGC1A	RB1	RNF4	RPS6KA4	RPS6KA5	SENP6	SET	SETMAR	SKI	SMC5	SNCA	SPI1	TAF7	TAL1	TERF1	TERF2	TERF2IP	TET1	TINF2	TLK1	TLK2	TNKS	TWIST1	UBE2N	WAPAL
cellular_pigmentation(GO-0033059)	http://amigo.geneontology.org/cgi-bin/amigo/term_details?term=GO:0033059	AP1M1	AP3B1	ARL6	BBS2	BBS4	BBS5	BBS7	GPR143	KIF13A	LYST	MKKS	PMEL	POMC	SHROOM2	SHROOM3	VPS33A	VPS33B
regulation_of_GTP_catabolic_process(GO-0033124)	http://amigo.geneontology.org/cgi-bin/amigo/term_details?term=GO:0033124	ABR	ADAP1	ALDH1A1	ALS2	ARAP1	ARAP3	ARHGAP1	ARHGAP15	ARHGAP27	ARHGAP29	ARHGAP35	ARHGAP4	ARHGAP5	ARHGAP6	ARHGAP8	ARHGAP9	ARHGEF10	ARHGEF10L	ARHGEF16	ARL2	ARRB1	BCR	BNIP2	BVES	CCL11	CCL19	CCL21	CCL24	CCL26	CD40	CDC42EP2	CDKL5	CHN2	CRK	CXCL13	DAB2IP	DLC1	DOCK1	DOCK4	DOCK7	ECT2	EFNA5	ELMOD1	ELMOD2	EPHA1	EPHA2	EPHA3	EPHA4	EPHA5	EPHB3	ERBB2	ERRFI1	FGD1	FGD2	FGD3	FGD4	FGD5	FGD6	FICD	FOXJ1	FZD10	GMIP	GNAQ	GNB2L1	GPR65	GSK3B	HTR2B	IQGAP1	JUN	LRRK2	MYO9B	NCKAP1L	NET1	NF1	NGEF	NTRK1	NTRK2	OPHN1	PAFAH1B1	PDE6D	PIN1	PIP5K1A	PKP4	PLCB1	PLXNB1	PLXNB2	PREX1	PREX2	PRKG1	PTK2	PTPLAD1	RAB3GAP1	RAB3GAP2	RABGAP1	RABGAP1L	RACGAP1	RALBP1	RALGAPA1	RALGAPA2	RALGAPB	RANGAP1	RAP1GAP	RAPGEF2	RASA1	RASA2	RASA3	RASA4	RASAL1	RASAL2	RASGRF1	RASGRP3	RASIP1	RGS1	RGS11	RGS12	RGS14	RGS16	RGS2	RGS20	RGS3	RGS4	RGS5	RGS6	RGS9	RHOG	RP2	SCRIB	SEMA4D	SFRP1	SIPA1	SIPA1L1	SNX13	SNX18	SNX9	SOS1	STMN3	SYDE1	SYDE2	TAX1BP3	TBC1D10B	TBC1D15	TBC1D2	TBCD	THY1	TMED2	TSC1	TSC2	VAV3	WNT11
positive_regulation_of_peptidyl-serine_phosphorylation(GO-0033138)	http://amigo.geneontology.org/cgi-bin/amigo/term_details?term=GO:0033138	AKT1	ARAF	AVP	AXIN1	BRAF	CAPRIN2	CAV1	CD44	CREBL2	DOCK7	IFNG	IL11	IL6	LATS1	LIF	MAD2L2	MIF	OSM	PAK1	RAF1	SFRP2	SNCA	SPRY2	TGFB1	TNF	VEGFA	WNT3A
regulation_of_intracellular_protein_transport(GO-0033157)	http://amigo.geneontology.org/cgi-bin/amigo/term_details?term=GO:0033157	ADIPOQ	APC2	APOD	AXIN2	BAMBI	BARD1	BCL3	BMP4	BMP7	BMPR1A	CCL19	CDH1	CDKN2A	CHERP	CNST	CYLD	DAB2IP	DDX58	DMAP1	ECT2	EGF	EGFR	EMD	ERBB4	FAF1	FLNA	FZD7	GCC2	GNAQ	GSK3B	HYAL2	IGF1	IL12B	IL1B	IL23A	INPP5K	JUP	LACRT	LCP1	MAVS	MDFI	MDFIC	MXI1	NF1	NFKBIA	NFKBIE	NFKBIL1	NLRP12	NLRP3	OGG1	PDE2A	PKD1	PKD2	PKDCC	POU5F1	PSMD10	RANGAP1	RBM22	RBPMS	SFRP5	SIRT1	SMAD3	SMAD4	SNAI2	SOX4	SPHK1	SUFU	TCF7L2	TGFB1	TGFB3	TGFBR1	TLR2	TLR3	TLR4	TLR7	TLR9	TMEM173	TMEM30A	TMEM30B	TNF	TNFSF14	TONSL	TRIP6	TXN	UBR5	UHMK1	WNT3A	WWTR1	XPO4	ZIC1
tumor_necrosis_factor-mediated_signaling_pathway(GO-0033209)	http://amigo.geneontology.org/cgi-bin/amigo/term_details?term=GO:0033209	C16orf5	COMMD7	JAK2	PTK2B	PYCARD	PYDC1	STAT1	TNF	TNFRSF11A	TNFRSF14	TNFRSF18	TNFRSF1A	TNFRSF1B	TNFRSF25	TNFRSF4	TNFSF11	TNFSF18	TRADD	TRAF2	TRAF3	TXNDC17
regulation_of_S_phase(GO-0033261)	http://amigo.geneontology.org/cgi-bin/amigo/term_details?term=GO:0033261	APBB1	APBB2	CDC7	CHMP1A	CRLF3	DCUN1D3	HYAL1	INO80	MYO16	PROX1	PTPRC	RB1	RCC1	SLBP	SMAD6	SMARCA4	TFAP4	TIMELESS	TIPIN	UBE2L3
actin-myosin_filament_sliding(GO-0033275)	http://amigo.geneontology.org/cgi-bin/amigo/term_details?term=GO:0033275	ACTA1	ACTC1	ACTN2	ACTN3	DES	DMD	MYBPC1	MYBPC2	MYBPC3	MYH3	MYH6	MYH7	MYH8	MYL1	MYL2	MYL3	MYL4	MYL6	MYL6B	NEB	TCAP	TMOD1	TNNC1	TNNC2	TNNI1	TNNI2	TNNI3	TNNT1	TNNT2	TNNT3	TPM1	TPM2	TPM3	TPM4	TTN	VIM
amino_acid_transmembrane_transport(GO-0003333)	http://amigo.geneontology.org/cgi-bin/amigo/term_details?term=GO:0003333	ACACB	CPT1A	CPT1B	CPT2	PRKAA2	PRKAB2	PRKAG2	SLC1A4	SLC25A20	SLC36A2	SLC3A1	SLC6A14	SLC6A20	SLC7A5	SLC7A6	SLC7A8	SLC7A9
cholesterol_efflux(GO-0033344)	http://amigo.geneontology.org/cgi-bin/amigo/term_details?term=GO:0033344	ABCA1	ABCA5	ABCG1	ABCG4	ABCG5	ABCG8	APOA1	APOA2	APOA4	APOC1	APOC2	APOC3	APOE	APOM	NPC1	NPC2	SCARB1	SOAT1	SOAT2	STX12
protein_localization_to_organelle(GO-0033365)	http://amigo.geneontology.org/cgi-bin/amigo/term_details?term=GO:0033365	ACD	AGXT	AIP	AKR1C3	AKT1	ANKRD13C	AP3M1	ARFRP1	ARL1	ARL2	ARL2BP	ATP9B	AURKB	BAG6	BBC3	BBS2	BBS4	BCL3	BCL6	BICD1	BMP4	BMP7	BUB1B	CALR	CBLB	CCDC101	CCDC99	CDK1	CENPA	CEP57	CHAMP1	CNEP1R1	COG3	COG7	COL1A1	COX18	CTDNEP1	DAG1	DDOST	DIAPH1	DVL1	EGF	F2R	FAU	FYB	GCC2	GCKR	GET4	GSG2	HES1	HHEX	HOOK3	HSP90AA1	HSPA4	IFNG	IMMP2L	IPO13	IPO5	JAK2	JAK3	JUN	KPNA1	KPNA2	KPNA3	KPNA4	KPNA5	KPNA6	KPNB1	LACRT	LMNA	LRWD1	MAPRE1	MARCH5	MCM3AP	MDM2	MFN2	MIPEP	MORC3	MSX1	MT3	NAGPA	NCKIPSD	NEDD4	NOP58	NUP205	OPRD1	OPTN	OR1D2	OS9	PCM1	PDE2A	PDIA2	PDIA3	PEX1	PEX10	PEX12	PEX13	PEX14	PEX16	PEX19	PEX26	PEX3	PEX5	PEX6	PEX7	PIKFYVE	PLK1	PML	PPP1R10	PRICKLE1	PTTG1IP	RAB3IP	RAB6A	RAD21	RANBP2	RB1	RBM22	RERE	RPAIN	RPL10	RPL10A	RPL11	RPL12	RPL13	RPL13A	RPL14	RPL15	RPL17	RPL18	RPL18A	RPL19	RPL21	RPL22	RPL23	RPL23A	RPL24	RPL26	RPL26L1	RPL27	RPL27A	RPL28	RPL29	RPL3	RPL30	RPL31	RPL32	RPL34	RPL35	RPL35A	RPL36	RPL36A	RPL37	RPL37A	RPL38	RPL39	RPL3L	RPL4	RPL41	RPL5	RPL6	RPL7	RPL7A	RPL8	RPL9P7	RPLP0	RPLP1	RPLP2	RPN1	RPN2	RPS10	RPS11	RPS12	RPS13	RPS14	RPS15	RPS15A	RPS16	RPS17	RPS18	RPS19	RPS2	RPS20	RPS21	RPS23	RPS24	RPS25	RPS26	RPS27	RPS27A	RPS28	RPS29	RPS3	RPS3A	RPS4X	RPS4Y1	RPS5	RPS6	RPS7	RPS8	RPS9	RPSA	SAMM50	SCARB2	SEC11A	SEC11C	SEC61A1	SEC61B	SEC61G	SIX1	SNX16	SPCS1	SPCS2	SPCS3	SRGN	SRP14	SRP19	SRP54	SRP68	SRP72	SRP9	SRPR	SRPRB	SSR1	SSR2	SSR3	SSR4	STAT3	SUN1	SUN2	SUPT7L	SYNE1	TAF3	TAF8	TAMM41	TERF2	TERF2IP	TGFB1	TGFB2	TIMM10	TIMM13	TIMM17A	TIMM17B	TIMM22	TIMM23	TIMM44	TIMM8B	TIMM9	TINF2	TMEM30A	TNF	TNKS	TNKS2	TNPO1	TNPO3	TOMM20	TOMM22	TOMM34	TOMM40	TOMM7	TOMM70A	TOPORS	TRAM1	TRNT1	TRPS1	TSC2	TSPO	UBA52	UBL4A	VAPA	WAPAL	ZFYVE16	ZFYVE9	ZW10
transferrin_transport(GO-0033572)	http://amigo.geneontology.org/cgi-bin/amigo/term_details?term=GO:0033572	ATP6V0A1	ATP6V0A2	ATP6V0A4	ATP6V0B	ATP6V0C	ATP6V0D1	ATP6V0D2	ATP6V0E1	ATP6V0E2	ATP6V1A	ATP6V1B1	ATP6V1B2	ATP6V1C1	ATP6V1C2	ATP6V1D	ATP6V1E1	ATP6V1E2	ATP6V1F	ATP6V1G1	ATP6V1G2	ATP6V1G3	ATP6V1H	CLTC	DNM2	LMTK2	MCOLN1	STEAP3	TCIRG1	TF	TFRC
membrane_protein_proteolysis(GO-0033619)	http://amigo.geneontology.org/cgi-bin/amigo/term_details?term=GO:0033619	ADAM10	ADAM17	ADAM9	APH1A	APH1B	BACE1	BACE2	CTSH	DAG1	ERAP1	HM13	MYH9	NAPSA	NCSTN	NFKB1	NGFR	PRKCQ	PSEN1	PSEN2	PSENEN	RBMX	RELA	RET	SPPL2A	SPPL2B	SPPL2C	SPPL3	TRAF6
regulation_of_cell_adhesion_mediated_by_integrin(GO-0033628)	http://amigo.geneontology.org/cgi-bin/amigo/term_details?term=GO:0033628	ACER2	ADA	ADAM9	CCL21	CCL5	CXCL13	DPP4	EFNA1	EPHA2	EPHA8	FERMT3	FOXC2	LYN	NCKAP1L	PIEZO1	PIK3CG	PLAU	PLG	PODXL	PTK2	PTPN11	RET	SERPINE1	SERPINF2	SFRP2	SYK	TESC	TGFB2
negative_regulation_of_kinase_activity(GO-0033673)	http://amigo.geneontology.org/cgi-bin/amigo/term_details?term=GO:0033673	ABL1	ADIPOQ	AIDA	AKT1	AKT1S1	APC	APOE	BMP4	BMP7	CAV1	CAV3	CBLC	CDK5RAP1	CDKN1B	CDKN1C	CDKN2A	CRIPAK	DAB2IP	DBNDD2	DEPTOR	DNAJA3	DUSP16	DUSP19	DUSP22	DUSP3	DUSP6	DUSP7	DVL1	EPHA1	ERRFI1	FGFR1OP	FOXA2	GBA	GCKR	GNAQ	GNB2L1	GPS1	GPS2	GSTP1	HEXIM1	HEXIM2	HIPK3	HSPB1	HYAL2	IBTK	IGF1R	IL1B	INPP5K	IRAK3	IRS2	LATS1	LATS2	LAX1	LRP5	LRP6	LYN	MBIP	MEN1	MYOCD	NF1	NPRL2	NR2F2	PAK2	PDCD4	PDPK1	PIK3IP1	PLK1	PPM1E	PPM1F	PPP2R5A	PRDX3	PRKAG2	PRKCD	PTEN	PTK6	PTPRC	PTPRJ	PYDC1	RB1	RGS14	RGS2	RGS3	RGS4	SFN	SIRT1	SMPD1	SOCS4	SOCS5	SPRED1	SPRED2	SRCIN1	STK38	TAF7	TARBP2	TFAP4	THY1	TRIB1	TRIB3	TRIM27	TSC2	UCHL1	WWTR1	ZFYVE28	ZGPAT	ZNF675
positive_regulation_of_kinase_activity(GO-0033674)	http://amigo.geneontology.org/cgi-bin/amigo/term_details?term=GO:0033674	ACADVL	ADAM17	ADAM8	ADAM9	ADCY1	ADCY2	ADCY3	ADCY4	ADCY5	ADCY6	ADCY7	ADCY8	ADCY9	ADD1	ADIPOQ	ADORA2B	ADRA2A	ADRA2B	ADRA2C	ADRB2	AFAP1L2	AGT	AKT1	ALK	ALS2	ANG	ANGPT1	ANGPT4	ARFGAP1	ASNS	ATF3	ATF4	ATF6	ATP6V0D1	AXIN1	AZU1	BAD	BMP4	BRAF	C19orf10	C5	C5AR1	CALCA	CALR	CAMK1	CARD10	CARTPT	CCDC88A	CCL19	CCL2	CCL21	CCND1	CCND2	CCND3	CCNY	CD24	CD4	CD40	CD81	CDK1	CDK5R1	CENPE	CHI3L1	CHRM1	CHRNA3	CHRNA7	CLSPN	CRK	CSF1	CSF1R	CTDSP2	CUL7	CXCR4	CXXC1	CYR61	DAB2IP	DAXX	DBNL	DCTN1	DDIT3	DDR2	DDX11	DGKH	DNAJB11	DNAJB9	DNAJC3	DOK7	DRD4	DUSP19	DVL2	DVL3	ECT2	EDEM1	EDN1	EDN3	EGF	EGFR	EIF2AK3	EIF2S1	EPGN	EPHA8	ERBB2	ERBB3	ERBB4	EREG	ERN1	EXTL3	F2R	FBXW7	FGF10	FGF2	FGFR1	FGFR3	FGR	FKBP14	FLT1	FLT3	FPR1	FRS2	FZD10	GADD45B	GADD45G	GAP43	GAS6	GFPT1	GH1	GHR	GHRL	GNG3	GOSR2	GRM4	GSK3A	HDGF	HERPUD1	HRAS	HSP90B1	HSPA5	HTR2B	HYOU1	IGF2	IGFBP1	IKBKG	IL1B	IL8	INS	INSR	IRAK1	IRAK2	IRS1	ITGB3	JAK2	JTB	KDELR3	KIDINS220	KIT	KLHDC3	KRAS	LMNA	LRRK2	MADD	MALT1	MAP2K1	MAP2K2	MAP2K3	MAP2K5	MAP2K6	MAP2K7	MAP3K10	MAP3K11	MAP3K13	MAP3K2	MAP3K3	MAP3K4	MAP3K5	MAP3K6	MAP3K7	MAP3K9	MAP4K1	MAP4K2	MAP4K5	MAPK1	MAPK10	MAPK11	MAPK14	MAPK3	MAPKAPK2	MAPKAPK3	MAPKAPK5	MBTPS1	MBTPS2	MDFIC	MLK4	MLTK	MRE11A	MST1R	MT3	MUL1	NBN	NGF	NOD1	NOD2	NRAS	NRG1	NTRK1	PAK1	PAK2	PAK3	PARD3	PDCD10	PDGFA	PDGFB	PDGFRA	PDGFRB	PDIA5	PDIA6	PDPK1	PICK1	PIFO	PIK3CB	PIM1	PKD1	PKD2	PKN1	PLA2G1B	PLA2G4B	PLCE1	PPAP2A	PPP2CA	PPP2R5B	PREB	PRKACA	PRKACB	PRKACG	PRKAG1	PRKAG2	PRKAR1A	PRKAR1B	PRKAR2A	PRKAR2B	PRKD3	PRLR	PROK2	PROX1	PSMD10	PTK2	PTK2B	PTPLAD1	RAD50	RAF1	RAP1A	RAPGEF1	RELN	RIPK1	RIPK2	RPS27A	RPTOR	S1PR2	SEC31A	SERP1	SHC1	SIRT1	SLC11A1	SNCA	SOD1	SPRY2	SRCIN1	SRPR	SRPRB	SSR1	STK3	STK4	STRADA	STRADB	SULT1A4	SYVN1	TAB1	TAB2	TAB3	TAOK2	TATDN2	TDGF1	TEK	TGFA	TGFB1	TGFB2	TGFBR1	TGFBR2	THBS1	TLN1	TLR4	TLR6	TLR9	TNF	TNFRSF11A	TNFSF11	TNFSF15	TNIK	TPD52L1	TPP1	TPX2	TRAF2	TRAF4	TRAF6	TRAF7	TSPYL2	UBA52	UBB	UBC	VEGFA	WFS1	WIPI1	WNT5A	XBP1	YIF1A	YWHAB	ZBTB17	ZFP91	ZNF622	ZP3	ZP4
cellular_polysaccharide_biosynthetic_process(GO-0033692)	http://amigo.geneontology.org/cgi-bin/amigo/term_details?term=GO:0033692	ALG1	B3GNT1	B3GNT8	CSGALNACT1	CSGALNACT2	EXT1	EXT2	GBE1	GYG1	GYG2	GYS1	GYS2	PGM1	PGM2	UGP2
response_to_lipid(GO-0033993)	http://amigo.geneontology.org/cgi-bin/amigo/term_details?term=GO:0033993	ABCG1	AKR1C2	AKR1C3	CCL19	CCL21	CCL3	CCR5	CYP7A1	DGAT2	EGR1	GPLD1	LRP6	MLC1	PDGFB	PID1	PMVK	PPARG	PTCH1	SFRP1	SMAD2	SMO	TGFB1	TGFBR1	TGFBR2	TGFBR3	TNFSF4	VPS4B
neural_retina_development(GO-0003407)	http://amigo.geneontology.org/cgi-bin/amigo/term_details?term=GO:0003407	ACTL6A	AHI1	LHX1	NEUROD1	NEUROD4	PROM1	PTPRM	RP1	SMARCA4	SMARCD3	SOX8	SOX9	TFAP2A	TFAP2B	THY1	TSPAN12
CenH3-containing_nucleosome_assembly_at_centromere(GO-0034080)	http://amigo.geneontology.org/cgi-bin/amigo/term_details?term=GO:0034080	CASC5	CENPA	CENPH	CENPI	CENPK	CENPN	CENPO	CENPP	CENPQ	HIST1H4J	HJURP	ITGB3BP	MIS18A	MIS18BP1	MLF1IP	NPM1	OIP5	RBBP4	RBBP7	RSF1	RUVBL1	SMARCA5
response_to_cytokine_stimulus(GO-0034097)	http://amigo.geneontology.org/cgi-bin/amigo/term_details?term=GO:0034097	AAAS	ADAM10	ADAM9	ADAR	ADIPOQ	AES	AFF3	AIF1	ALDH1A2	ANKRD1	AQP4	ARIH1	B2M	BAG4	BBS2	BBS4	BCL2	BCL2L1	C16orf5	CALCOCO2	CAMK2A	CAMK2B	CAMK2D	CAMK2G	CASP3	CASP8	CCL2	CCL3	CCL5	CCR1	CCR2	CD44	CD74	CDK9	CHI3L1	CIITA	CITED1	CNTF	CNTFR	COL3A1	COMMD7	CRHBP	CSF1R	CSF2RB	CSNK2B	CX3CL1	CXCL12	CXCL16	CXCR7	CYP27B1	DAB2IP	DDOST	DNAJA3	DPYSL3	DUOX1	DUOX2	EBI3	EDN2	EGR1	EIF4A1	EIF4A2	EIF4A3	EIF4E	EIF4E2	EIF4E3	EIF4G1	EIF4G2	EIF4G3	EPOR	EREG	FCGR1A	FCGR1B	FLNB	FLT3	FOXA2	GATA3	GBA	GBP1	GBP2	GCH1	HCK	HDAC4	HERC5	HIF1A	HLA-A	HLA-B	HLA-C	HLA-DMA	HLA-DMB	HLA-DOA	HLA-DOB	HLA-DPA1	HLA-DPB1	HLA-DQA1	HLA-DQA2	HLA-DQB1	HLA-DQB2	HLA-DRA	HLA-DRB1	HLA-DRB3	HLA-DRB4	HLA-DRB5	HLA-E	HLA-F	HLA-G	HYAL1	HYAL2	HYAL3	ICAM1	IFI27	IFI30	IFI35	IFI6	IFIT1	IFIT2	IFIT3	IFITM1	IFITM2	IFITM3	IFNA1	IFNA10	IFNA14	IFNA16	IFNA17	IFNA2	IFNA21	IFNA4	IFNA5	IFNA6	IFNA7	IFNA8	IFNAR1	IFNAR2	IFNB1	IFNG	IFNGR1	IFNGR2	IFNK	IGBP1	IL12RB1	IL12RB2	IL13RA2	IL15RA	IL1A	IL1B	IL1R1	IL1RL1	IL23R	IL2RB	IL2RG	IL31RA	IL3RA	IL4R	IL5RA	IL6	IL6R	IL6ST	IL8	INPP5K	IP6K2	IRAK1	IRAK2	IRAK3	IRF1	IRF2	IRF3	IRF4	IRF5	IRF6	IRF7	IRF8	IRF9	ISG15	ISG20	JAK1	JAK2	JAK3	KIT	KLHL20	KPNA1	KPNA2	KPNA3	KPNA4	KPNA5	KPNA7	KPNB1	KYNU	LEF1	LIFR	MAPK3	MCL1	MKKS	MME	MT1X	MT2A	MT3	MX1	MX2	MYD88	MYLK3	NCAM1	NEDD4	NFKB1	NKX3-1	NPR2	NUB1	NUMBL	NUP107	NUP133	NUP153	NUP155	NUP160	NUP188	NUP205	NUP210	NUP214	NUP35	NUP37	NUP43	NUP50	NUP54	NUP62	NUP85	NUP88	NUP93	NUP98	NUPL1	NUPL2	OAS1	OAS2	OAS3	OASL	OSMR	PDE1B	PDE2A	PF4	PHB	PIAS1	PID1	PIN1	PLCB1	PLCG1	PLSCR1	PML	PNPT1	POM121	PPM1B	PRKCA	PRKCD	PSMB8	PTAFR	PTGIS	PTK2B	PTPN1	PTPN11	PTPN2	PTPN6	PYCARD	PYDC1	RAE1	RANBP2	RBMX	RELA	RIPK1	RNASEL	RPS27A	RPS6KA4	RPS6KA5	SEH1L	SELE	SELPLG	SFRP1	SIRT1	SLC11A1	SMPD4	SNCA	SOCS1	SOCS3	SOCS5	SOX9	SP100	SRC	SRF	ST3GAL6	STAT1	STAT2	STAT3	SUMO1	TAF9	TCF7	TDGF1	TMEM102	TNF	TNFRSF11A	TNFRSF14	TNFRSF18	TNFRSF1A	TNFRSF1B	TNFRSF25	TNFRSF4	TNFSF11	TNFSF18	TPR	TRADD	TRAF2	TRAF3	TRAF6	TRIM32	TRIM56	TXNDC17	TYK2	UBA52	UBA7	UBB	UBC	UBD	UBE2E1	UBE2L6	UBE2N	USP18	VCAM1	WNT5A	XAF1	XCL1	ZNF675
erythrocyte_homeostasis(GO-0034101)	http://amigo.geneontology.org/cgi-bin/amigo/term_details?term=GO:0034101	ACIN1	ALAS2	CEBPG	DYRK3	G6PD	GATA1	HCLS1	HIPK2	HMOX1	JAK2	KLF1	LYN	MED1	MLL5	NCKAP1L	RPS14	RPS17	RPS19	RPS24	SLC25A38	TAL1	TGFBR3	ZFPM1
homotypic_cell-cell_adhesion(GO-0034109)	http://amigo.geneontology.org/cgi-bin/amigo/term_details?term=GO:0034109	BMP7	CD44	CXADR	FERMT3	GAS6	GATA1	IL1B	ITGB3	PDGFRA	PIK3CB	PIK3CG	PLEK	PPAP2B	SEMA4D	STK10	STXBP1	STXBP3	TYRO3	ZAP70
regulation_of_toll-like_receptor_signaling_pathway(GO-0034121)	http://amigo.geneontology.org/cgi-bin/amigo/term_details?term=GO:0034121	BIRC2	BIRC3	F2RL1	GFI1	IRAK3	LBP	LYN	MOG	NR1D1	NR1H3	RAB7B	TIRAP	TLR2	TLR3	TLR5	TLR9	TNFAIP3	TYRO3
toll-like_receptor_1_signaling_pathway(GO-0034130)	http://amigo.geneontology.org/cgi-bin/amigo/term_details?term=GO:0034130	ATF1	ATF2	CDK1	CHUK	CREB1	DUSP3	DUSP4	DUSP6	DUSP7	ELK1	FOS	IKBKB	IKBKG	IRAK1	IRAK2	IRAK4	JUN	LY96	MAP2K1	MAP2K2	MAP2K3	MAP2K4	MAP2K6	MAP2K7	MAP3K1	MAP3K7	MAPK1	MAPK10	MAPK11	MAPK14	MAPK3	MAPK7	MAPK8	MAPK9	MAPKAPK2	MAPKAPK3	MEF2A	MEF2C	MYD88	NFKB1	NFKB2	NFKBIA	NFKBIB	NOD1	NOD2	PELI1	PELI2	RELA	RIPK2	RPS27A	RPS6KA1	RPS6KA2	RPS6KA3	RPS6KA5	TAB1	TAB2	TAB3	TICAM1	TICAM2	TIRAP	TLR2	TLR4	TLR6	TRAF6	UBA52	UBB	UBC	UBE2N	UBE2V1
toll-like_receptor_2_signaling_pathway(GO-0034134)	http://amigo.geneontology.org/cgi-bin/amigo/term_details?term=GO:0034134	ATF1	ATF2	CDK1	CHUK	CREB1	DUSP3	DUSP4	DUSP6	DUSP7	ELK1	FOS	IKBKB	IKBKG	IRAK1	IRAK2	IRAK4	JUN	LY96	MAP2K1	MAP2K2	MAP2K3	MAP2K4	MAP2K6	MAP2K7	MAP3K1	MAP3K7	MAPK1	MAPK10	MAPK11	MAPK14	MAPK3	MAPK7	MAPK8	MAPK9	MAPKAPK2	MAPKAPK3	MEF2A	MEF2C	MYD88	NFKB1	NFKB2	NFKBIA	NFKBIB	NOD1	NOD2	PELI1	PELI2	RELA	RIPK2	RPS27A	RPS6KA1	RPS6KA2	RPS6KA3	RPS6KA5	TAB1	TAB2	TAB3	TICAM1	TICAM2	TIRAP	TLR2	TLR4	TLR6	TRAF6	UBA52	UBB	UBC	UBE2N	UBE2V1
toll-like_receptor_3_signaling_pathway(GO-0034138)	http://amigo.geneontology.org/cgi-bin/amigo/term_details?term=GO:0034138	ATF1	ATF2	CDK1	CHUK	CREB1	DUSP3	DUSP4	DUSP6	DUSP7	ELK1	FOS	IKBKB	IKBKE	IKBKG	IRAK1	IRAK2	IRF3	IRF7	JUN	MAP2K1	MAP2K2	MAP2K3	MAP2K4	MAP2K6	MAP2K7	MAP3K7	MAPK1	MAPK10	MAPK11	MAPK14	MAPK3	MAPK7	MAPK8	MAPK9	MAPKAPK2	MAPKAPK3	MEF2A	MEF2C	NFKB1	NFKB2	NFKBIA	NFKBIB	NOD1	NOD2	RELA	RIPK1	RIPK2	RPS27A	RPS6KA1	RPS6KA2	RPS6KA3	RPS6KA5	TAB1	TAB2	TAB3	TBK1	TICAM1	TLR3	TRAF6	UBA52	UBB	UBC	UNC93B1
toll-like_receptor_4_signaling_pathway(GO-0034142)	http://amigo.geneontology.org/cgi-bin/amigo/term_details?term=GO:0034142	ATF1	ATF2	CDK1	CHUK	CREB1	DUSP3	DUSP4	DUSP6	DUSP7	ELK1	FOS	IKBKB	IKBKE	IKBKG	IRAK1	IRAK2	IRAK4	IRF3	IRF7	JUN	LY96	MAP2K1	MAP2K2	MAP2K3	MAP2K4	MAP2K6	MAP2K7	MAP3K1	MAP3K7	MAPK1	MAPK10	MAPK11	MAPK14	MAPK3	MAPK7	MAPK8	MAPK9	MAPKAPK2	MAPKAPK3	MEF2A	MEF2C	MYD88	NFKB1	NFKB2	NFKBIA	NFKBIB	NOD1	NOD2	PELI1	PELI2	PRKCE	RELA	RIPK1	RIPK2	RPS27A	RPS6KA1	RPS6KA2	RPS6KA3	RPS6KA5	S100A14	TAB1	TAB2	TAB3	TBK1	TICAM1	TICAM2	TIRAP	TLR2	TLR4	TLR6	TRAF6	TRIL	UBA52	UBB	UBC	UBE2N	UBE2V1
activation_of_protein_kinase_A_activity(GO-0034199)	http://amigo.geneontology.org/cgi-bin/amigo/term_details?term=GO:0034199	ADCY1	ADCY2	ADCY3	ADCY4	ADCY5	ADCY6	ADCY7	ADCY8	ADCY9	PRKACA	PRKACB	PRKACG	PRKAR1A	PRKAR1B	PRKAR2A	PRKAR2B
ion_transmembrane_transport(GO-0034220)	http://amigo.geneontology.org/cgi-bin/amigo/term_details?term=GO:0034220	ABCC8	ABCC9	ABP1	ACCN3	ACCN4	AQP1	ARHGEF9	ASPH	ATP10A	ATP10D	ATP11B	ATP11C	ATP12A	ATP1A1	ATP1A2	ATP1A3	ATP1A4	ATP1B1	ATP1B2	ATP1B3	ATP2A1	ATP2A2	ATP2A3	ATP2B1	ATP2B2	ATP2B3	ATP2B4	ATP2C1	ATP2C2	ATP4A	ATP4B	ATP5A1	ATP5B	ATP5C1	ATP5D	ATP5E	ATP5F1	ATP5G1	ATP5H	ATP5I	ATP5J	ATP5J2	ATP5L	ATP5O	ATP7A	ATP7B	ATP8A1	ATP8B1	ATP8B2	BAK1	BAX	C16orf7	CACNG5	CASR	CAV3	CCS	CUL5	FXYD2	GABRA1	GABRA2	GABRA3	GABRA4	GABRA5	GABRA6	GABRB1	GABRB2	GABRB3	GABRG2	GABRG3	GABRR1	GABRR2	GABRR3	GJA1	GLRA1	GLRA2	GLRA3	GLRB	GRIN1	GRIN3B	HPN	HTR2B	HTR3A	HTR3B	HTR3C	HTR3D	HTR3E	ITPR1	ITPR2	KCNA1	KCNA2	KCNC4	KCNE1	KCNF1	KCNJ11	KCNK10	KCNK13	KCNK16	KCNK17	KCNK18	KCNK2	KCNK3	KCNK4	KCNK5	KCNK7	KCNMA1	KCNMB1	KCNMB2	KCNMB3	KCNMB4	KCNN1	KCNN2	KCNN3	KCNQ1	KCNQ2	KCNQ3	KCNQ4	LASP1	MCU	MICU1	MS4A2	MT-ATP6	MT-ATP8	P2RX1	PANX1	PDE2A	PKD2	PKD2L1	PLP2	PSEN1	REST	RHAG	RHBG	RHCG	RYR1	RYR2	RYR3	SCARA5	SCN1B	SCN5A	SCNN1G	SLC11A1	SLC11A2	SLC12A1	SLC12A3	SLC16A8	SLC23A1	SLC30A1	SLC30A4	SLC30A5	SLC30A8	SLC31A1	SLC31A2	SLC39A1	SLC39A13	SLC39A14	SLC39A2	SLC39A6	SLC40A1	SLC4A11	SLC8A1	TMEM38A	TMEM38B	TRAPPC10	TRPC1	TRPC3	TRPC4	TRPC5	TRPM1	TRPM2	TRPV1	TRPV2	TRPV4	TRPV5	TRPV6	WNK3	ZP3
cell_junction_assembly(GO-0034329)	http://amigo.geneontology.org/cgi-bin/amigo/term_details?term=GO:0034329	ACTB	ACTG1	ACTN1	ACTN2	ACTN3	AMOT	ARHGEF6	ARL2	CADM1	CADM2	CADM3	CD151	CD9	CDH1	CDH10	CDH11	CDH12	CDH13	CDH15	CDH18	CDH2	CDH24	CDH3	CDH4	CDH5	CDH6	CDH7	CDH8	CDH9	CLDN12	CLDN14	CLDN15	CLDN17	CLDN18	CLDN20	CLDN22	CLDN23	CLDN9	CNTNAP1	COL17A1	CRB3	CTNNA1	CTNNB1	CTNND1	DLC1	DLG1	DST	ECT2	F11R	FBF1	FBLIM1	FERMT2	FLNA	FLNC	FRMPD2	GJA1	GJA4	GJA5	GJB1	GJB2	GJC1	GJD3	ILK	INADL	ITGA6	ITGB1	ITGB4	JUP	KRT14	KRT5	LAMA3	LAMB3	LAMC1	LAMC2	LIMS1	LIMS2	MLLT4	MPP5	MPP7	PARD3	PARD6A	PARD6B	PARD6G	PARVA	PARVB	PIP5K1A	PIP5K1C	PKN2	PLEC	PRKCI	PTPRK	PTPRO	PVR	PVRL1	PVRL2	PVRL3	PVRL4	PXN	RAMP2	RHOA	RHOC	RSU1	SMAD7	SORBS1	TAOK2	TBCD	TESK1	TESK2	THY1	TJP1	TLN1	TLN2	TRPV4	VASP	VCL	VMP1	ZNF703
adherens_junction_organization(GO-0034332)	http://amigo.geneontology.org/cgi-bin/amigo/term_details?term=GO:0034332	ACTB	ACTG1	CADM1	CADM2	CADM3	CDH1	CDH10	CDH11	CDH12	CDH13	CDH15	CDH18	CDH2	CDH24	CDH3	CDH4	CDH5	CDH6	CDH7	CDH8	CDH9	CTNNA1	CTNNB1	CTNND1	JUP	MLLT4	PIP5K1C	PVR	PVRL1	PVRL2	PVRL3	PVRL4	RAB8B	RAMP2	SMAD7	TBCD	VCL	ZNF703
response_to_type_I_interferon(GO-0034340)	http://amigo.geneontology.org/cgi-bin/amigo/term_details?term=GO:0034340	ADAR	EGR1	GBP2	HLA-A	HLA-B	HLA-C	HLA-E	HLA-F	HLA-G	IFI27	IFI35	IFI6	IFIT1	IFIT2	IFIT3	IFITM1	IFITM2	IFITM3	IFNA1	IFNA10	IFNA14	IFNA16	IFNA17	IFNA2	IFNA21	IFNA4	IFNA5	IFNA6	IFNA7	IFNA8	IFNAR1	IFNAR2	IFNB1	IP6K2	IRF1	IRF2	IRF3	IRF4	IRF5	IRF6	IRF7	IRF8	IRF9	ISG15	ISG20	JAK1	MX1	MX2	OAS1	OAS2	OAS3	OASL	PSMB8	PTPN1	PTPN11	PTPN6	RNASEL	SOCS1	SOCS3	SP100	STAT1	STAT2	TRIM56	TYK2	USP18	XAF1
response_to_interferon-gamma(GO-0034341)	http://amigo.geneontology.org/cgi-bin/amigo/term_details?term=GO:0034341	AIF1	AQP4	B2M	CALCOCO2	CAMK2A	CAMK2B	CAMK2D	CAMK2G	CCL2	CCL3	CCL5	CD44	CIITA	CITED1	CXCL16	CYP27B1	DNAJA3	FCGR1A	FCGR1B	GBP1	GBP2	GCH1	HCK	HLA-A	HLA-B	HLA-C	HLA-DMA	HLA-DMB	HLA-DOA	HLA-DOB	HLA-DPA1	HLA-DPB1	HLA-DQA1	HLA-DQA2	HLA-DQB1	HLA-DQB2	HLA-DRA	HLA-DRB1	HLA-DRB3	HLA-DRB4	HLA-DRB5	HLA-E	HLA-F	HLA-G	ICAM1	IFI30	IFNG	IFNGR1	IFNGR2	IL12RB1	IL23R	IRF1	IRF2	IRF3	IRF4	IRF5	IRF6	IRF7	IRF8	IRF9	JAK1	JAK2	KYNU	MT2A	NCAM1	NUB1	OAS1	OAS2	OAS3	OASL	PIAS1	PML	PRKCD	PTAFR	PTPN1	PTPN11	PTPN2	PTPN6	SLC11A1	SNCA	SOCS1	SOCS3	SP100	STAT1	SUMO1	TDGF1	UBD	VCAM1	WNT5A
plasma_lipoprotein_particle_remodeling(GO-0034369)	http://amigo.geneontology.org/cgi-bin/amigo/term_details?term=GO:0034369	ABCA5	ABCG1	APOA2	APOA4	APOB	APOC1	APOC2	APOC3	APOE	APOM	CETP	LCAT	LIPC	LIPG	LPL	MPO	PLA2G2A	PLA2G7	SCARB1
plasma_lipoprotein_particle_clearance(GO-0034381)	http://amigo.geneontology.org/cgi-bin/amigo/term_details?term=GO:0034381	ADIPOQ	APOA2	APOB	APOC1	APOC2	APOC3	APOE	APOM	CD36	DGAT2	EHD1	HMOX1	LDLR	LDLRAP1	LIPC	MSR1	SCARB1	VLDLR
protein_localization_at_cell_surface(GO-0034394)	http://amigo.geneontology.org/cgi-bin/amigo/term_details?term=GO:0034394	ANGPT1	ARF6	CTNNB1	FBLN5	FGF10	FGF7	FLNA	GPIHBP1	MRAP	MRAP2	PTPRK	PTPRU	SMURF1	USP4	VCL	WNT11
lipid_oxidation(GO-0034440)	http://amigo.geneontology.org/cgi-bin/amigo/term_details?term=GO:0034440	ABCD1	ACAA1	ACAD11	ACADL	ACADM	ACADS	ACADVL	ACOT8	ACOX1	ACOX2	ACOX3	ADH7	ADIPOQ	ADIPOR1	ADIPOR2	ALOX12	AMACR	BDH2	CPT1A	CPT1B	CRAT	CROT	CYP4V2	DECR1	ECHS1	ECI1	ETFDH	HACL1	HADH	HADHA	HADHB	HAO1	HAO2	HSD17B4	MCEE	MUT	PCCA	PCCB	PEX13	PHYH	PLA2G7	PPARD	SCP2	SLC25A17	SLC27A2
substrate_adhesion-dependent_cell_spreading(GO-0034446)	http://amigo.geneontology.org/cgi-bin/amigo/term_details?term=GO:0034446	ANTXR1	BRCA1	BVES	EFNA1	EPHA1	EPHB3	FN1	ILK	LAMA5	LAMB1	LAMC1	PEAK1	SRCIN1	TEK	TYRO3	VAMP3
microtubule_anchoring(GO-0034453)	http://amigo.geneontology.org/cgi-bin/amigo/term_details?term=GO:0034453	AURKB	AURKC	BBS4	BICD1	BICD2	BUB3	CAMSAP3	CASC5	CHAMP1	CLASP1	CLASP2	DAG1	GCC2	HOOK3	NDC80	PCM1	RB1	SEH1L	SGOL1
protein_localization_to_chromosome(GO-0034502)	http://amigo.geneontology.org/cgi-bin/amigo/term_details?term=GO:0034502	ACD	AURKB	BUB1B	CCDC101	CCDC99	CDK1	CENPA	CHAMP1	GSG2	LRWD1	PLK1	RAD21	RB1	TERF2	TERF2IP	TINF2	TNKS	TNKS2	WAPAL	ZW10
protein_localization_to_nucleus(GO-0034504)	http://amigo.geneontology.org/cgi-bin/amigo/term_details?term=GO:0034504	AKR1C3	AKT1	ARL2	ARL2BP	BBS4	BCL3	BCL6	BMP4	BMP7	CALR	CBLB	CEP57	CNEP1R1	COL1A1	CTDNEP1	DAG1	DVL1	EGF	F2R	FYB	GCKR	HES1	HHEX	IFNG	IPO13	IPO5	JAK2	JAK3	JUN	KPNA1	KPNA2	KPNA3	KPNA4	KPNA5	KPNA6	KPNB1	LMNA	MCM3AP	MDM2	MORC3	MSX1	MT3	NCKIPSD	NOP58	NUP205	OPRD1	OR1D2	PDIA3	PIKFYVE	PML	PPP1R10	PRICKLE1	PTTG1IP	RANBP2	RBM22	RERE	RPAIN	RPL11	SEC61B	SIX1	STAT3	SUN1	SUN2	SUPT7L	SYNE1	TAF3	TAF8	TGFB1	TGFB2	TNF	TNPO1	TNPO3	TOPORS	TRPS1	TSC2	ZFYVE9
cellular_response_to_oxidative_stress(GO-0034599)	http://amigo.geneontology.org/cgi-bin/amigo/term_details?term=GO:0034599	ADNP2	AKR1C3	ALDH3B1	APOA4	AQP1	ARNT	ATP7A	CAT	CRYGD	DHRS2	ECT2	ETV5	FOS	FXN	G6PD	GPX1	GPX3	HBA1	HBB	HDAC6	HIF1A	HMOX1	IL6	LONP1	MAP3K5	MPO	MPV17	MT3	NET1	PARK7	PAX2	PLA2R1	PLEKHA1	PML	PNPT1	PRDX1	PRDX2	PRDX3	PRDX5	PRKD1	PTPRK	PXDN	PXDNL	PXN	PYCR1	RHOB	ROMO1	SELS	SIRT1	SLC11A2	SOD1	SOD2	STX3	TMEM161A	TP53	TPM1	TRAP1	WNT16
response_to_tumor_necrosis_factor(GO-0034612)	http://amigo.geneontology.org/cgi-bin/amigo/term_details?term=GO:0034612	ADAM10	ADAM9	ADIPOQ	AFF3	ANKRD1	BAG4	C16orf5	CASP3	CASP8	CCL2	CCL3	CCL5	CHI3L1	COMMD7	CRHBP	CXCL16	CYP27B1	DAB2IP	GATA3	GBA	GCH1	HYAL1	HYAL2	HYAL3	IGBP1	IL8	INPP5K	JAK2	NKX3-1	NUB1	PID1	PTK2B	PYCARD	PYDC1	RELA	RIPK1	SELE	SFRP1	SIRT1	SMPD4	STAT1	TDGF1	TNF	TNFRSF11A	TNFRSF14	TNFRSF18	TNFRSF1A	TNFRSF1B	TNFRSF25	TNFRSF4	TNFSF11	TNFSF18	TRADD	TRAF2	TRAF3	TRIM32	TXNDC17	UBD
cellular_protein_localization(GO-0034613)	http://amigo.geneontology.org/cgi-bin/amigo/term_details?term=GO:0034613	ACD	ADIPOQ	AGRN	AGXT	AHI1	AIP	AKR1C3	AKT1	AMOT	ANGPT1	ANKRD13C	AP1M2	AP3M1	APPBP2	ARF6	ARFIP1	ARFRP1	ARL1	ARL2	ARL2BP	ARL6	ATG3	ATG4C	ATP9B	AURKB	AXIN2	BAG6	BBC3	BBS1	BBS2	BBS4	BCL3	BCL6	BICD1	BID	BLZF1	BMP4	BMP7	BUB1B	CALCR	CALR	CAPN3	CBLB	CCDC101	CCDC99	CD24	CD74	CDC37	CDK1	CENPA	CEP57	CEP72	CHAMP1	CNEP1R1	CNTN2	CNTNAP1	CNTNAP2	COG2	COG3	COG7	COL1A1	COX18	CPE	CRB3	CTDNEP1	CTNNB1	CTSA	DAG1	DDOST	DERL1	DERL2	DIAPH1	DLG1	DLG4	DNAJA3	DUSP16	DVL1	DYNLT1	EGF	EGFR	EGR2	EHD1	EIF2D	EIF5A	ERP29	F2R	FAU	FBLN5	FGF10	FGF7	FLNA	FYB	GABARAP	GAS6	GCC2	GCKR	GET4	GGA1	GIPC1	GOLGA4	GPIHBP1	GRIN3B	GSG2	HDAC6	HES1	HEY2	HHEX	HOMER3	HOOK3	HPS4	HSP90AA1	HSPA4	ICMT	ID1	IFIT1	IFNG	IMMP2L	INPP5K	IPO13	IPO5	JAK2	JAK3	JUN	KDELR1	KDELR2	KIF13A	KIF13B	KLHL2	KPNA1	KPNA2	KPNA3	KPNA4	KPNA5	KPNA6	KPNB1	KRT18	LACRT	LAMTOR1	LAMTOR2	LAMTOR3	LMAN1	LMNA	LRWD1	LTBP2	MACF1	MAGI2	MAP7	MAPRE1	MARCH5	MCM3AP	MDM2	MFN2	MIPEP	MORC3	MRAP	MRAP2	MSX1	MT3	MUSK	MYO6	MZT1	NAGPA	NCF1	NCKIPSD	NEDD4	NIPBL	NLGN1	NLGN2	NOP58	NPM1	NRXN1	NRXN2	NUP205	NUP214	NUPL2	NUTF2	OPRD1	OPTN	OR1D2	OS9	PACS1	PACS2	PARD3	PCM1	PDCD6	PDE2A	PDIA2	PDIA3	PEX1	PEX10	PEX12	PEX13	PEX14	PEX16	PEX19	PEX26	PEX3	PEX5	PEX6	PEX7	PICK1	PIKFYVE	PIP5K1A	PKD1	PLK1	PML	PPP1R10	PRICKLE1	PTCH1	PTPRK	PTPRU	PTTG1IP	RAB11A	RAB3GAP2	RAB3IP	RAB6A	RAD21	RAMP1	RAMP2	RAMP3	RAN	RANBP2	RAP2A	RB1	RBM22	REEP1	RERE	RPAIN	RPGR	RPL10	RPL10A	RPL11	RPL12	RPL13	RPL13A	RPL14	RPL15	RPL17	RPL18	RPL18A	RPL19	RPL21	RPL22	RPL23	RPL23A	RPL24	RPL26	RPL26L1	RPL27	RPL27A	RPL28	RPL29	RPL3	RPL30	RPL31	RPL32	RPL34	RPL35	RPL35A	RPL36	RPL36A	RPL37	RPL37A	RPL38	RPL39	RPL3L	RPL4	RPL41	RPL5	RPL6	RPL7	RPL7A	RPL8	RPL9P7	RPLP0	RPLP1	RPLP2	RPN1	RPN2	RPS10	RPS11	RPS12	RPS13	RPS14	RPS15	RPS15A	RPS16	RPS17	RPS18	RPS19	RPS2	RPS20	RPS21	RPS23	RPS24	RPS25	RPS26	RPS27	RPS27A	RPS28	RPS29	RPS3	RPS3A	RPS4X	RPS4Y1	RPS5	RPS6	RPS7	RPS8	RPS9	RPSA	RRAGA	RRAGB	RRAGC	RRAGD	RSG1	RTP1	RTP2	RTP3	RTP4	SAMM50	SCARB2	SCG5	SEC11A	SEC11C	SEC23IP	SEC61A1	SEC61B	SEC61G	SEC62	SEC63	SELS	SH3PXD2B	SIX1	SLU7	SMAD7	SMURF1	SNAPIN	SNX1	SNX13	SNX16	SNX6	SNX8	SNX9	SORT1	SPCS1	SPCS2	SPCS3	SPE39	SRGN	SRP14	SRP19	SRP54	SRP68	SRP72	SRP9	SRPR	SRPRB	SSR1	SSR2	SSR3	SSR4	STAP1	STAT3	STRADA	STRADB	SUN1	SUN2	SUPT7L	SURF4	SYNDIG1	SYNE1	SYNRG	TAF3	TAF8	TAMM41	TAP1	TAP2	TERF2	TERF2IP	TGFB1	TGFB2	TIMM10	TIMM13	TIMM17A	TIMM17B	TIMM22	TIMM23	TIMM44	TIMM8B	TIMM9	TINF2	TLK1	TMED10	TMED2	TMED9	TMEM30A	TMEM48	TNF	TNKS	TNKS2	TNPO1	TNPO3	TOMM20	TOMM22	TOMM34	TOMM40	TOMM7	TOMM70A	TOPORS	TP53	TRAK1	TRAM1	TRNT1	TRPS1	TSC2	TSPO	UBA52	UBL4A	UNC93B1	USP4	VAPA	VCL	VCP	WAPAL	WFS1	WNT11	WNT4	WNT5A	XPO6	XPO7	YWHAH	ZFYVE16	ZFYVE27	ZFYVE9	ZP2	ZP3	ZW10
cellular_response_to_reactive_oxygen_species(GO-0034614)	http://amigo.geneontology.org/cgi-bin/amigo/term_details?term=GO:0034614	AKR1C3	APOA4	AQP1	ATP7A	CAT	CRYGD	ECT2	FOS	FXN	GPX1	GPX3	HBA1	HBB	HDAC6	IL6	MAP3K5	MPO	MPV17	MT3	NET1	PARK7	PAX2	PLEKHA1	PRDX1	PRDX2	PRDX3	PRDX5	PTPRK	PXDN	PXDNL	PXN	RHOB	ROMO1	SIRT1	SOD1	SOD2	TPM1
cellular_response_to_UV(GO-0034644)	http://amigo.geneontology.org/cgi-bin/amigo/term_details?term=GO:0034644	AQP1	ATR	AURKB	BAK1	CDC25A	CHEK1	CRIP1	FBXW7	HYAL1	HYAL2	HYAL3	INO80	MME	MYC	NEDD4	NOC2L	PTPRK	RHINO	RUVBL2	TMEM161A	USP28	USP47	YY1
ncRNA_metabolic_process(GO-0034660)	http://amigo.geneontology.org/cgi-bin/amigo/term_details?term=GO:0034660	AARS	AARS2	ADAT1	AIMP1	AIMP2	ALKBH8	ASZ1	BOP1	C1D	C22orf28	CARS	CARS2	CLNS1A	CLP1	DARS	DARS2	DDX20	DDX47	DGCR8	DICER1	DIS3	DIS3L	EARS2	EEF1E1	EIF2C2	EMG1	EPRS	ERI1	ERN2	EXOSC10	EXOSC3	EXOSC4	EXOSC7	EXOSC9	FARS2	FARSA	FARSB	GARS	GATC	GEMIN2	GEMIN4	GEMIN5	GEMIN6	GEMIN7	HARS	HARS2	HENMT1	IARS	IARS2	INTS1	INTS10	INTS12	INTS2	INTS3	INTS4	INTS5	INTS6	INTS7	INTS8	INTS9	KARS	LARS	LARS2	LIN28A	LIN28B	MAEL	MARS	MARS2	METTL1	MOCS3	MPHOSPH6	NARS	NARS2	NCBP1	NCBP2	NHP2	NOC4L	NOL6	NOL8	NOL9	NOLC1	NOP14	NOP56	NOP58	NSUN2	PARS2	PES1	PET112	PHAX	PIN4	PIWIL2	PIWIL4	PLD6	POP1	PPA1	PPA2	PRMT5	QARS	QRSL1	QTRT1	QTRTD1	RARS	RARS2	RPL11	RPL14	RPL26	RPL35A	RPL5	RPL7	RPS14	RPS15	RPS16	RPS17	RPS19	RPS24	RPS28	RPS6	RPS7	RRP36	SARS	SARS2	SBDS	SKIV2L2	SMAD1	SMAD2	SMAD3	SMN1	SNRPB	SNRPD1	SNRPD2	SNRPD3	SNRPE	SNRPF	SNRPG	SNUPN	SRRT	SSB	TARBP2	TARS	TARS2	TDRD1	TDRD9	TGS1	THG1L	TRNT1	TSEN2	TSEN54	TUT1	TYW5	URM1	UTP20	VARS	VARS2	WARS	WARS2	WDR12	WDR4	WDR55	WDR77	XRN1	YARS	YARS2	ZCCHC11
regulation_of_ion_transmembrane_transport(GO-0034765)	http://amigo.geneontology.org/cgi-bin/amigo/term_details?term=GO:0034765	ADRA2A	ASPH	CACNA1A	CACNA1B	CACNA1C	CACNA1D	CACNA1E	CACNA1F	CACNA1I	CACNA1S	CACNA2D1	CACNB1	CACNB2	CACNB3	CACNB4	CACNG1	CACNG2	CACNG4	CACNG5	CALM3	CAMK2D	CTNNB1	DRD2	DRD4	EFCAB4B	EGF	EPO	FKBP1A	FKBP1B	HOMER1	IL1RAPL1	JPH1	JPH2	JPH3	JPH4	KCNA3	NCS1	NKX2-5	OPRM1	PDGFB	PDGFRB	PDZK1	PKD2	PKD2L1	RYR1	SESTD1	SLC30A1	STIM1	STIM2	TPCN2	TRIM27	TRPC6	WNK2	WNK3	ZP3
histone_lysine_methylation(GO-0034968)	http://amigo.geneontology.org/cgi-bin/amigo/term_details?term=GO:0034968	ASH2L	CXXC1	DOT1L	DPY30	EHMT1	EHMT2	KDM6A	MEN1	MLL	MLL2	MLL5	NSD1	PAXIP1	PRDM5	RBBP5	SETD1A	SETD1B	SETD3	SETD7	SETD8	SETDB2	SMYD2	SMYD3	SUV39H1	SUV39H2	SUV420H1	WBP7	WDR5	WDR82	WDR92	WHSC1L1
response_to_endoplasmic_reticulum_stress(GO-0034976)	http://amigo.geneontology.org/cgi-bin/amigo/term_details?term=GO:0034976	ACADVL	ADD1	AMFR	ARFGAP1	ASNS	ATF3	ATF4	ATF6	ATG10	ATP2A1	ATP6V0D1	C19orf10	CALR	CCL2	CREB3L2	CTDSP2	CTH	CUL7	CXXC1	DCTN1	DDIT3	DDX11	DERL1	DERL2	DERL3	DNAJB11	DNAJB9	DNAJC10	DNAJC3	EDEM1	EIF2AK3	EIF2S1	ERN1	EXTL3	FAM129A	FKBP14	GFPT1	GOSR2	GSK3A	GSK3B	HDGF	HERPUD1	HSP90B1	HSPA5	HYOU1	IGFBP1	IL8	KDELR3	KLHDC3	LMNA	MBTPS1	MBTPS2	OS9	PDIA5	PDIA6	PLA2G4B	PPP2R5B	PREB	PTPN1	SCAMP5	SEC31A	SELS	SERP1	SHC1	SRPR	SRPRB	SSR1	SULT1A4	SYVN1	TATDN2	TLN1	TP53	TPP1	TSPYL2	USP19	VAPB	VCP	WFS1	WIPI1	XBP1	YIF1A	YOD1	ZBTB17
regulation_of_Rho_protein_signal_transduction(GO-0035023)	http://amigo.geneontology.org/cgi-bin/amigo/term_details?term=GO:0035023	ABRA	ADRA1A	ALS2	ARAP1	ARAP3	ARHGAP1	ARHGAP15	ARHGAP27	ARHGAP29	ARHGAP35	ARHGAP4	ARHGAP5	ARHGAP6	ARHGAP8	ARHGEF10L	ARHGEF16	ARRB1	BVES	CCL11	CCL19	CCL21	CCL24	CCL26	CD40	CDC42EP2	CDKL5	CRK	CUL3	DLC1	DOCK4	DOCK7	ECT2	EFNA5	EPHA1	EPHA2	EPHA3	EPHA4	EPHA5	EPHB3	ERBB2	ERRFI1	F2R	F2RL1	FGD1	FGD2	FGD3	FGD4	FGD5	FGD6	FICD	FOXJ1	FZD10	GMIP	GPR55	GPR65	GSK3B	JUN	KCTD13	MYO9B	NCKAP1L	NET1	NTRK2	OPHN1	PAFAH1B1	PIN1	PIP5K1A	PKP4	PLXNB1	PLXNB2	PREX1	PREX2	PTK2	RAC1	RAF1	RALBP1	RASGRF1	RASIP1	RHOG	SCAI	SCRIB	SEMA4D	SFRP1	SOS1	STMN3	SYDE1	SYDE2	TAX1BP3	THY1	TNFAIP1	TSC1
embryonic_heart_tube_development(GO-0035050)	http://amigo.geneontology.org/cgi-bin/amigo/term_details?term=GO:0035050	AHI1	BBS4	BBS5	BBS7	BMP2	ENG	GATA4	HAND1	HAND2	IFT122	IHH	MEF2C	MESP1	MKKS	NKX2-5	NKX2-6	RYR2	SETDB2	SHH	SMO	SOX17	SOX18	SRF	STIL	TBX20	VANGL2
cardiac_cell_differentiation(GO-0035051)	http://amigo.geneontology.org/cgi-bin/amigo/term_details?term=GO:0035051	ACTC1	BMP10	BMP2	CBY1	ECE2	GATA4	GATA6	HAND2	HEY2	ISL1	MEF2A	MEF2C	MESP1	MYL2	MYLK3	MYOCD	NEBL	NKX2-5	NKX2-6	NRG1	OBSL1	PDGFRA	PDGFRB	PITX2	POU5F1	PROX1	REST	SIK1	SOX17	SOX18	T	TCAP	TGFB2	TTN	WT1
regulation_of_histone_acetylation(GO-0035065)	http://amigo.geneontology.org/cgi-bin/amigo/term_details?term=GO:0035065	ARRB1	BRCA1	BRD7	CHEK1	CTBP1	EID1	FOXP3	MAPK3	MUC1	MYOCD	NOC2L	PAXIP1	PPARGC1A	RPS6KA4	RPS6KA5	SET	SNCA	SPI1	TAF7
limb_morphogenesis(GO-0035108)	http://amigo.geneontology.org/cgi-bin/amigo/term_details?term=GO:0035108	AFF3	BMPR1B	CREBBP	CTNNB1	CYP26B1	ECE1	FGFR2	GLI3	HDAC1	HDAC2	HOXA11	MBNL1	MSX1	NIPBL	NOG	OSR1	OSR2	PCSK5	PTCH1	RARG	SALL1	SHH	SKI	SOX11	SOX4	TBX3	TBX4	TBX5	TFAP2A	TFAP2B	TWIST1	WNT3	WNT7A	ZNF358
tube_formation(GO-0035148)	http://amigo.geneontology.org/cgi-bin/amigo/term_details?term=GO:0035148	BBS4	BCL10	CELSR1	DEAF1	DLC1	DVL2	FUZ	GATA3	IFT122	KDM2B	LMO4	OSR1	PAX2	PAX8	PHACTR4	PLXNB2	PODXL	PRICKLE1	SCRIB	SDCCAG8	SEMA4C	SIX1	SKI	SOX11	SOX4	SOX8	SOX9	STIL	TSC2	VANGL2
gene_silencing_by_miRNA(GO-0035195)	http://amigo.geneontology.org/cgi-bin/amigo/term_details?term=GO:0035195	AJUBA	DGCR8	DICER1	EIF2C1	EIF2C2	EIF2C3	EIF2C4	LIMD1	LIN28A	LIN28B	MOV10	RBM4	SMAD1	SMAD2	SMAD3	SNIP1	SRRT	TARBP2	TNRC6A	WTIP	ZCCHC11
tube_development(GO-0035295)	http://amigo.geneontology.org/cgi-bin/amigo/term_details?term=GO:0035295	AHI1	ATP7A	BAG6	BBS4	BBS5	BBS7	BCL10	BMP2	BMP4	BMP7	BMPR2	CCM2	CELSR1	CER1	CHI3L1	CITED1	CSF1R	CTNNB1	CTSH	DEAF1	DLC1	DVL2	ENG	EPHA2	ERRFI1	FGF1	FGF10	FGF2	FGF7	FGFR2	FOXD1	FOXF1	FUZ	GATA3	GATA4	GDF2	GDNF	GLI2	GPC3	HAND1	HAND2	HNF1B	HOXA1	HOXA11	IFT122	IHH	ITGB3	KDM2B	LHX1	LMO4	MEF2C	MESP1	MET	MKKS	MTSS1	MYC	NFIB	NKX2-1	NKX2-5	NKX2-6	NKX3-1	NOTCH4	OSR1	PAK1	PAX2	PAX8	PCSK5	PDGFA	PDPN	PHACTR4	PKD1	PKD2	PKDCC	PLXNB2	PODXL	POU3F3	PRICKLE1	PRKD2	PRKX	PROX1	RASIP1	RBP4	ROBO2	RYR2	SALL1	SCRIB	SDCCAG8	SEMA3E	SEMA4C	SETDB2	SFRP2	SFTPD	SHH	SIX1	SKI	SLIT2	SMO	SOX11	SOX17	SOX18	SOX4	SOX8	SOX9	SRF	STAT1	STIL	STRA6	TBX1	TBX20	TCF21	TFAP2B	TGFB3	TGFBR2	TINAG	TSC2	VANGL2	WNT11	WNT7B	WT1
regulation_of_dephosphorylation(GO-0035303)	http://amigo.geneontology.org/cgi-bin/amigo/term_details?term=GO:0035303	AGTR2	ARFGEF3	BMP2	CAMSAP3	CASC5	CCDC8	CD2BP2	CEP192	CNEP1R1	CNST	CSRNP2	CSRNP3	DLC1	DLG2	DLG3	ELFN1	ELFN2	ELL	FARP1	FKBP15	FKBP1A	FKBP1B	GBA	GPATCH2	GPLD1	GRXCR1	HSP90B1	HTT	IFNG	INPP5K	LKAP	LMTK3	MAGI2	MASTL	MEF2C	MKI67IP	MPHOSPH10	MYO1D	NCKAP1L	NUAK1	PCDH11X	PCIF1	PDGFRB	PKMYT1	PLEK	PPP1R12A	PPP1R17	PPP1R26	PPP1R27	PPP1R35	PPP1R36	PPP1R37	PPP2R4	PPP2R5A	PPP6R1	PPP6R3	PRKCD	RBM26	RIMBP2	RRP1B	SEMA4D	SFI1	SH2D4A	SH3RF2	SLC7A14	SMG5	SMG6	SMG7	SMPD1	SPOCD1	SPRED1	SYTL2	TGFB1	TGFB2	TIPRL	TMEM132D	TMEM225	TSC1	TSKS	UBN1	URI1	WDR81	WNK1	YWHAB	ZCCHC9	ZFYVE1
peptidyl-tyrosine_dephosphorylation(GO-0035335)	http://amigo.geneontology.org/cgi-bin/amigo/term_details?term=GO:0035335	CD274	CDC14B	CDC25B	CDKN3	CSK	DUSP11	DUSP12	DUSP18	DUSP2	DUSP21	DUSP3	DUSP5	DUSP6	DUSP7	DUSP8	EPM2A	EYA1	EYA2	EYA3	LCK	MTMR3	MTMR4	MTMR7	PDCD1	PDCD1LG2	PTEN	PTPLA	PTPN1	PTPN11	PTPN13	PTPN14	PTPN2	PTPN21	PTPN22	PTPN3	PTPN5	PTPN6	PTPN7	PTPN9	PTPRA	PTPRC	PTPRF	PTPRG	PTPRJ	PTPRK	PTPRM	PTPRO	PTPRR	PTPRT	PTPRU	TIMM50	TPTE
long-chain_fatty-acyl-CoA_metabolic_process(GO-0035336)	http://amigo.geneontology.org/cgi-bin/amigo/term_details?term=GO:0035336	ACACA	ACLY	ACSL1	ACSL3	ACSL4	ACSL5	ACSL6	DGAT1	DGAT2	ELOVL1	ELOVL2	ELOVL3	ELOVL4	ELOVL5	ELOVL6	ELOVL7	FASN	HSD17B12	SLC25A1	TECR
long-chain_fatty-acyl-CoA_biosynthetic_process(GO-0035338)	http://amigo.geneontology.org/cgi-bin/amigo/term_details?term=GO:0035338	ACACA	ACLY	ACSL1	ACSL3	ACSL4	ACSL5	ACSL6	ELOVL1	ELOVL2	ELOVL3	ELOVL4	ELOVL5	ELOVL6	ELOVL7	FASN	HSD17B12	SLC25A1	TECR
regulation_of_catenin_import_into_nucleus(GO-0035412)	http://amigo.geneontology.org/cgi-bin/amigo/term_details?term=GO:0035412	APC2	AXIN2	BAMBI	DAB2IP	EGF	EGFR	EMD	FZD7	GNAQ	POU5F1	SFRP5	SMAD3	SNAI2	UBR5	WNT3A	WWTR1
TRIF-dependent_toll-like_receptor_signaling_pathway(GO-0035666)	http://amigo.geneontology.org/cgi-bin/amigo/term_details?term=GO:0035666	ATF1	ATF2	CDK1	CHUK	CREB1	DUSP3	DUSP4	DUSP6	DUSP7	ELK1	FOS	IKBKB	IKBKE	IKBKG	IRAK1	IRAK2	IRF3	IRF7	JUN	MAP2K1	MAP2K2	MAP2K3	MAP2K4	MAP2K6	MAP2K7	MAP3K7	MAPK1	MAPK10	MAPK11	MAPK14	MAPK3	MAPK7	MAPK8	MAPK9	MAPKAPK2	MAPKAPK3	MEF2A	MEF2C	NFKB1	NFKB2	NFKBIA	NFKBIB	NOD1	NOD2	RELA	RIPK1	RIPK2	RPS27A	RPS6KA1	RPS6KA2	RPS6KA3	RPS6KA5	TAB1	TAB2	TAB3	TBK1	TICAM1	TLR3	TRAF6	UBA52	UBB	UBC
cellular_response_to_drug(GO-0035690)	http://amigo.geneontology.org/cgi-bin/amigo/term_details?term=GO:0035690	ADIPOQ	AIM2	CRHBP	DPEP1	FBP1	GAS6	GPLD1	IL1B	MEF2C	MT2A	MT3	MYC	NKX3-1	PDE2A	PPM1E	PPM1F	PPP3CA	PPP3CB	REST	TP53
nucleotide-binding_domain__leucine_rich_repeat_containing_receptor_signaling_pathway(GO-0035872)	http://amigo.geneontology.org/cgi-bin/amigo/term_details?term=GO:0035872	AIM2	APP	BCL2	BCL2L1	CARD9	CASP1	CASP8	CHUK	CYLD	HSP90AB1	IKBKB	IKBKG	IRAK1	IRAK2	ITCH	MAP2K6	MAP3K7	MEFV	NLRC4	NLRP1	NLRP3	NOD1	NOD2	P2RX7	PANX1	PSTPIP1	PYCARD	RELA	RIPK2	RPS27A	SUGT1	TAB1	TAB2	TAB3	TNFAIP3	TRAF6	TXN	TXNIP	UBA52	UBB	UBC	UBE2N	UBE2V1
cellular_response_to_vascular_endothelial_growth_factor_stimulus(GO-0035924)	http://amigo.geneontology.org/cgi-bin/amigo/term_details?term=GO:0035924	EGR3	FLT1	FLT3	FLT4	GAS1	HSPB1	KDR	MAPKAPK2	MT1G	NR4A1	NRP1	NRP2	PDGFRA	PDGFRB	PRKD1	PRKD2	RAMP2	VEGFA
cellular_response_to_topologically_incorrect_protein(GO-0035967)	http://amigo.geneontology.org/cgi-bin/amigo/term_details?term=GO:0035967	ACADVL	ADD1	AMFR	ARFGAP1	ASNS	ATF3	ATF4	ATF6	ATP6V0D1	ATXN3	C19orf10	CALR	CCL2	CTDSP2	CTH	CUL7	CXXC1	DCTN1	DDIT3	DDX11	DERL1	DERL2	DERL3	DNAJB11	DNAJB9	DNAJC3	EDEM1	EIF2AK3	EIF2S1	ERN1	EXTL3	FKBP14	GFPT1	GOSR2	GSK3A	HDAC6	HDGF	HERPUD1	HSP90B1	HSPA5	HYOU1	IGFBP1	IL8	KDELR3	KLHDC3	LMNA	MBTPS1	MBTPS2	PDIA5	PDIA6	PLA2G4B	PPP2R5B	PREB	PTPN1	RNF5	SEC31A	SELS	SERP1	SHC1	SRPR	SRPRB	SSR1	STUB1	SULT1A4	SYVN1	TATDN2	TLN1	TPP1	TSPYL2	UBE2W	VAPB	VCP	WFS1	WIPI1	XBP1	YIF1A	YOD1	ZBTB17
RNA_splicing__via_transesterification_reactions(GO-0000375)	http://amigo.geneontology.org/cgi-bin/amigo/term_details?term=GO:0000375	ALYREF	BCAS2	BUD13	CCAR1	CD2BP2	CDC40	CDK13	CELF1	CLNS1A	CLP1	CPSF1	CPSF2	CPSF3	CPSF7	CRNKL1	CSTF1	CSTF2	CSTF3	CWC15	DBR1	DDX20	DDX23	DDX39A	DDX39B	DHX38	DHX9	DNAJC8	EFTUD2	FUS	GEMIN2	GEMIN4	GEMIN5	GEMIN6	GEMIN7	GEMIN8	GTF2F1	GTF2F2	HNRNPA0	HNRNPA1	HNRNPA2B1	HNRNPA3	HNRNPC	HNRNPD	HNRNPF	HNRNPH1	HNRNPH2	HNRNPK	HNRNPL	HNRNPM	HNRNPR	HNRNPU	HNRNPUL1	KHSRP	LSM1	LSM2	MAGOH	NCBP1	NCBP2	NHP2L1	NUDT21	PABPN1	PAPOLA	PCBP1	PCBP2	PCF11	PHAX	PHF5A	POLR2A	POLR2B	POLR2C	POLR2D	POLR2E	POLR2F	POLR2G	POLR2H	POLR2I	POLR2J	POLR2K	POLR2L	PRMT5	PRMT7	PRPF19	PRPF3	PRPF31	PRPF4	PRPF6	PRPF8	PSIP1	PTBP1	RBM22	RBM5	RBM8A	RBMX	RNPS1	RSRC1	SART1	SCAF11	SF1	SF3A1	SF3A2	SF3A3	SF3B1	SF3B14	SF3B2	SF3B3	SF3B4	SF3B5	SFPQ	SFSWAP	SLU7	SMC1A	SMN1	SMNDC1	SNRNP200	SNRNP40	SNRNP70	SNRPA	SNRPA1	SNRPB	SNRPB2	SNRPC	SNRPD1	SNRPD2	SNRPD3	SNRPE	SNRPF	SNRPG	SNUPN	SNW1	SRPK2	SRRM1	SRSF1	SRSF10	SRSF11	SRSF12	SRSF2	SRSF3	SRSF4	SRSF5	SRSF6	SRSF7	SRSF9	SUGP1	TGS1	TRA2A	TRA2B	TXNL4A	U2AF1	U2AF2	UPF3B	USP39	WBP4	WDR77	WDR83	YBX1	ZRSR2
very_long-chain_fatty_acid_metabolic_process(GO-0000038)	http://amigo.geneontology.org/cgi-bin/amigo/term_details?term=GO:0000038	ABCD2	ACOT1	ACOT2	ACOT4	ACOX1	ACSBG1	CYP2J2	CYP4A11	CYP4F12	CYP4F2	ELOVL1	ELOVL2	ELOVL3	ELOVL4	ELOVL5	ELOVL7	HPGD	MGLL	PTGS1	PTGS2	SLC27A5	SLC27A6	TECR
spliceosomal_snRNP_assembly(GO-0000387)	http://amigo.geneontology.org/cgi-bin/amigo/term_details?term=GO:0000387	CLNS1A	DDX20	GEMIN2	GEMIN4	GEMIN5	GEMIN6	GEMIN7	GEMIN8	NCBP1	NCBP2	PHAX	PRMT5	PRMT7	PRPF31	PRPF6	SART1	SMN1	SNRPB	SNRPC	SNRPD1	SNRPD2	SNRPD3	SNRPE	SNRPF	SNRPG	SNUPN	TGS1	WDR77
nuclear_mRNA_splicing__via_spliceosome(GO-0000398)	http://amigo.geneontology.org/cgi-bin/amigo/term_details?term=GO:0000398	ALYREF	BUD13	CCAR1	CD2BP2	CDC40	CDK13	CELF1	CLNS1A	CLP1	CPSF1	CPSF2	CPSF3	CPSF7	CRNKL1	CSTF1	CSTF2	CSTF3	CWC15	DDX20	DDX23	DDX39A	DDX39B	DHX38	DHX9	DNAJC8	EFTUD2	FUS	GEMIN2	GEMIN4	GEMIN5	GEMIN6	GEMIN7	GEMIN8	GTF2F1	GTF2F2	HNRNPA0	HNRNPA1	HNRNPA2B1	HNRNPA3	HNRNPC	HNRNPD	HNRNPF	HNRNPH1	HNRNPH2	HNRNPK	HNRNPL	HNRNPM	HNRNPR	HNRNPU	HNRNPUL1	LSM2	MAGOH	NCBP1	NCBP2	NHP2L1	NUDT21	PABPN1	PAPOLA	PCBP1	PCBP2	PCF11	PHAX	PHF5A	POLR2A	POLR2B	POLR2C	POLR2D	POLR2E	POLR2F	POLR2G	POLR2H	POLR2I	POLR2J	POLR2K	POLR2L	PRMT5	PRMT7	PRPF19	PRPF31	PRPF4	PRPF6	PRPF8	PSIP1	PTBP1	RBM22	RBM5	RBM8A	RBMX	RNPS1	RSRC1	SART1	SCAF11	SF1	SF3A1	SF3A2	SF3A3	SF3B1	SF3B14	SF3B2	SF3B3	SF3B4	SF3B5	SFPQ	SFSWAP	SLU7	SMC1A	SMN1	SNRNP200	SNRNP40	SNRNP70	SNRPA	SNRPA1	SNRPB	SNRPB2	SNRPC	SNRPD1	SNRPD2	SNRPD3	SNRPE	SNRPF	SNRPG	SNUPN	SNW1	SRPK2	SRRM1	SRSF1	SRSF10	SRSF11	SRSF12	SRSF2	SRSF3	SRSF4	SRSF5	SRSF6	SRSF7	SRSF9	SUGP1	TGS1	TRA2A	TRA2B	TXNL4A	U2AF1	U2AF2	UPF3B	USP39	WBP4	WDR77	WDR83	YBX1	ZRSR2
regulation_of_locomotion(GO-0040012)	http://amigo.geneontology.org/cgi-bin/amigo/term_details?term=GO:0040012	AAMP	ABI3	ABL1	ABL2	ACE	ACVRL1	ADAM10	ADAM17	ADAM8	ADAM9	ADIPOQ	ADRA2A	AGT	AIF1	AKT1	AKT2	ALOX15B	AMOT	ANGPT1	ANGPT2	ANGPT4	ANGPTL3	ANXA3	APC	APOD	APOE	APOH	ARAP3	BBS2	BBS4	BCAR1	BMP10	BMP2	BMP4	BMPER	BMPR2	BRCA1	BVES	C5	CAMK1D	CBLL1	CCL11	CCL19	CCL2	CCL21	CCL24	CCL26	CCL3	CCL4	CCL5	CCL7	CCR2	CCR7	CD74	CDH13	CDK6	CHRD	CITED2	CLIC4	CMKLR1	COL1A1	CREB3	CSF1	CSF1R	CTSH	CXCL12	CXCL13	CXCL16	CXCR4	CYR61	DAB2IP	DACH1	DAG1	DAPK3	DDR2	DLC1	DPEP1	DPYSL3	DRD1	DRD2	DSCAM	EDN1	EDN2	EDN3	EFNB2	EGFR	ENPP2	EPHA1	EPHA2	ERBB4	F10	F2R	F2RL1	F3	F7	FER	FES	FGF1	FGF10	FGF2	FGF7	FGFR1OP	FGR	FIGF	FLT1	FLT4	FOXC2	GATA3	GDF2	GNB2L1	GPLD1	GPR124	GRB7	GTPBP4	HACE1	HAS1	HBEGF	HDAC5	HDAC6	HDAC7	HDAC9	HIF1A	HMOX1	HOXA7	HS3ST5	HYAL1	HYAL2	ICAM1	IGF1	IGF1R	IGFBP3	IGFBP5	IL6R	IL8	INS	INSR	ITGB3	JAM3	KDR	KLF4	KRIT1	LAMB1	LEF1	LMNA	LRP1	LRRK2	LYN	MACF1	MAGI2	MAP2K5	MCC	MIA3	MIEN1	MINK1	MKKS	MMP9	MPP1	MSN	MYLK	NCKAP1L	NEXN	NF1	NF2	NKX2-1	NOG	NR2F2	NRP1	NRP2	PARD6B	PDGFA	PDGFB	PDGFRA	PDGFRB	PHPT1	PIN1	PKN1	PKN2	PLA2G7	PLAU	PLCB1	PLCG1	PLXNA2	PLXNB2	PLXND1	PODN	PODXL	PPAP2B	PPM1F	PRKCA	PRKCE	PRKD1	PRKD2	PRKX	PROX1	PTEN	PTGER4	PTGS2	PTK2	PTK2B	PTPRC	PTPRJ	PTPRK	PTPRM	PTPRO	PTPRU	RAC1	RAF1	RAP2C	RARRES2	RET	RHOA	RNF20	ROBO1	ROBO2	ROCK1	ROCK2	ROR2	RTN4	S100A14	S100A7	SCAI	SCARB1	SCG2	SEMA3A	SEMA4D	SERPINE1	SFRP1	SFRP2	SGK1	SGK3	SHH	SLIT2	SMAD7	SNAI1	SNAI2	SOX9	SPAG9	SPATA13	SPHK1	SRCIN1	SRPX2	STK10	STK24	SULF1	SUN2	SYNE2	TACSTD2	TBCCD1	TBX5	TDGF1	TEK	TGFB1	TGFB2	THBS1	THBS4	THY1	TIRAP	TPM1	TRIB1	TRIM32	TRIP6	TWIST1	USP14	VASH1	VCL	VEGFA	VEGFB	VEGFC	VIL1	VTN	WNT11	WNT5A	WNT5B	XCL1	ZNF703	ZP3
regulation_of_multicellular_organism_growth(GO-0040014)	http://amigo.geneontology.org/cgi-bin/amigo/term_details?term=GO:0040014	APP	BBS2	FGFR2	GH1	GHR	GHRH	GHRHR	GHSR	IGF1	PRL	PTCH1	SGIP1	SOD1	STAT5A	STAT5B
positive_regulation_of_locomotion(GO-0040017)	http://amigo.geneontology.org/cgi-bin/amigo/term_details?term=GO:0040017	AAMP	ADAM10	ADAM17	ADAM8	ADAM9	ADRA2A	AGT	AIF1	AKT1	AKT2	AMOT	ANGPT1	ANGPT4	ANGPTL3	ANXA3	APC	BCAR1	BMP2	BMP4	BMPR2	BVES	CAMK1D	CBLL1	CCL11	CCL19	CCL21	CCL24	CCL26	CCL3	CCL4	CCL5	CCL7	CCR2	CCR7	CD74	CDH13	CMKLR1	COL1A1	CREB3	CSF1	CSF1R	CTSH	CXCL12	CXCL13	CXCL16	CYR61	DDR2	DRD1	DSCAM	EDN1	EDN2	EDN3	EGFR	EPHA1	F10	F2R	F2RL1	F3	F7	FER	FGF1	FGF10	FGF2	FGF7	FGFR1OP	FGR	FIGF	FLT1	FLT4	FOXC2	GATA3	GNB2L1	GPLD1	GRB7	HBEGF	HDAC6	HDAC7	HDAC9	HIF1A	HYAL1	ICAM1	IGF1	IGF1R	IL6R	IL8	INS	INSR	ITGB3	KDR	LAMB1	LEF1	MIA3	MIEN1	MMP9	MYLK	NCKAP1L	NRP1	NRP2	PDGFA	PDGFB	PDGFRA	PDGFRB	PHPT1	PLA2G7	PLCG1	PODXL	PPAP2B	PPM1F	PRKCA	PRKCE	PRKD1	PRKD2	PROX1	PTGS2	PTK2	PTK2B	PTPRC	RARRES2	RET	ROR2	S100A14	S100A7	SCARB1	SCG2	SEMA4D	SERPINE1	SLIT2	SNAI1	SNAI2	SOX9	SPAG9	SPHK1	SRPX2	SUN2	SYNE2	TDGF1	TEK	TGFB1	TGFB2	THBS1	THBS4	TIRAP	TRIM32	TRIP6	TWIST1	VEGFA	VEGFB	VEGFC	VIL1	VTN	WNT11	WNT5A	WNT5B	XCL1	ZNF703	ZP3
regulation_of_gene_expression__epigenetic(GO-0040029)	http://amigo.geneontology.org/cgi-bin/amigo/term_details?term=GO:0040029	AICDA	AJUBA	ALKBH1	ALKBH2	ALKBH3	APEX1	APOBEC1	APOBEC2	APOBEC3A	APOBEC3C	APOBEC3F	ARID1A	ASZ1	ATF7IP	ATRX	BAZ1B	BAZ2A	CHEK1	CLP1	CREBZF	CTCF	CTCFL	DGCR8	DICER1	DIRAS3	DMAP1	DNMT1	DNMT3A	DNMT3B	EHMT1	EHMT2	EIF2C1	EIF2C2	EIF2C3	EIF2C4	EPC1	FOS	FTO	GATAD2A	GLMN	GPX1	H2AFY	H2AFY2	HDAC2	HDAC5	HELLS	HILS1	HMGA1	IGF2	KDM1B	LIMD1	LIN28A	LIN28B	MAEL	MGMT	MLL2	MLL5	MOV10	PHF2	PHF8	PICK1	PIWIL2	PIWIL4	PLD6	PRKRA	PRMT7	RBM4	RLIM	RRP8	SIRT1	SIRT4	SIRT5	SLC50A1	SMAD1	SMAD2	SMAD3	SMARCD1	SNIP1	SPI1	SRRT	SUV39H1	TARBP2	TDRD1	TDRD5	TDRD9	TET1	TNP1	TNRC6A	TRDMT1	TRIM27	UBR2	WTIP	ZCCHC11	ZFP57
regulation_of_cytokine_biosynthetic_process(GO-0042035)	http://amigo.geneontology.org/cgi-bin/amigo/term_details?term=GO:0042035	APOA2	AZU1	BCL10	BCL3	CCR2	CD276	CD28	CEBPG	EBI3	ELANE	EREG	FOXJ1	FOXP3	GATA3	GHRL	GHSR	GLMN	HMOX1	HSPB1	IL12B	IL17F	IL1A	IL1B	IL27	IL6	IL9	INHA	INHBA	INHBB	IRF4	KLF4	LILRB1	LTB	MAP2K5	MAST2	NLRP12	PRG3	SFTPD	SIGIRR	SPN	THBS1	TIRAP	TLR1	TLR3	TLR4	TLR6	TLR7	TLR8	TLR9	TNF	TNFRSF8	TRIB2	WNT5A	ZFPM1
negative_regulation_of_cytokine_biosynthetic_process(GO-0042036)	http://amigo.geneontology.org/cgi-bin/amigo/term_details?term=GO:0042036	BCL3	ELANE	FOXJ1	FOXP3	GHRL	GHSR	IL6	INHA	INHBA	INHBB	KLF4	LILRB1	MAP2K5	NLRP12	SFTPD	SIGIRR	TRIB2	ZFPM1
fluid_transport(GO-0042044)	http://amigo.geneontology.org/cgi-bin/amigo/term_details?term=GO:0042044	ADCY1	ADCY2	ADCY3	ADCY4	ADCY5	ADCY6	ADCY7	ADCY8	ADCY9	AQP1	AQP10	AQP11	AQP2	AQP3	AQP4	AQP5	AQP6	AQP7	AQP8	AQP9	AVP	AVPR2	GNAS	HAS2	HYAL2	MIP	PDPN	PRKACA	PRKACB	PRKACG	PRKAR1A	PRKAR1B	PRKAR2A	PRKAR2B	SLC4A11
regulation_of_epidermal_growth_factor_receptor_signaling_pathway(GO-0042058)	http://amigo.geneontology.org/cgi-bin/amigo/term_details?term=GO:0042058	ADAM17	ADRA2A	ADRA2B	ADRA2C	AFAP1L2	AGT	AP2A1	AP2A2	AP2B1	AP2M1	AP2S1	APP	ARHGEF7	CBL	CBLC	CDC42	CDH13	CLTA	CLTC	DAB2IP	EGF	EGFR	EPGN	EPN1	EPS15	EPS15L1	EREG	ERRFI1	FBXW7	FER	GRB2	HGS	NCK2	PTPRJ	RAB7A	RHBDF1	RPS27A	SH3GL2	SH3KBP1	SHC1	SOCS4	SOCS5	SPRY1	SPRY2	STAM	STAM2	TGFA	UBA52	UBB	UBC	ZFYVE28	ZGPAT
negative_regulation_of_epidermal_growth_factor_receptor_signaling_pathway(GO-0042059)	http://amigo.geneontology.org/cgi-bin/amigo/term_details?term=GO:0042059	AP2A1	AP2A2	AP2B1	AP2M1	AP2S1	ARHGEF7	CBL	CBLC	CDC42	CLTA	CLTC	DAB2IP	EGF	EGFR	EPN1	EPS15	EPS15L1	ERRFI1	GRB2	HGS	PTPRJ	RAB7A	RPS27A	SH3GL2	SH3KBP1	SOCS4	SOCS5	SPRY1	SPRY2	STAM	STAM2	UBA52	UBB	UBC	ZFYVE28	ZGPAT
wound_healing(GO-0042060)	http://amigo.geneontology.org/cgi-bin/amigo/term_details?term=GO:0042060	A2M	ABCC4	ABL1	ACTB	ACTG1	ACTN1	ACTN2	ACTN4	ACVRL1	ADAM17	ADORA2A	ADRA2A	ADRA2B	ADRA2C	AK3	AKAP1	AKAP10	AKT1	ALB	ALDOA	AMICA1	ANGPT1	ANGPT2	ANGPT4	APBB1IP	APOA1	APOA5	APOB	APOD	APOH	APP	ARRB1	ARRB2	ATP1B1	ATP1B2	ATP1B3	ATP2A1	ATP2A2	ATP2A3	ATP2B1	ATP2B2	ATP2B3	ATP2B4	BCAR1	BLOC1S3	BRPF3	BSG	C1QBP	C4BPB	C6orf89	CABLES1	CALM3	CALU	CAP1	CAPZA1	CAPZA2	CAPZB	CAV1	CBX5	CD177	CD2	CD244	CD34	CD36	CD40LG	CD47	CD48	CD58	CD59	CD63	CD84	CD9	CDC42	CDK2	CDK5	CENPE	CFD	CFL1	CLU	COL1A1	COL1A2	COL3A1	COL5A1	CRK	CSK	CXADR	CYR61	DAGLA	DAGLB	DCBLD2	DDR1	DGKA	DGKB	DGKD	DGKE	DGKG	DGKH	DGKI	DGKK	DGKQ	DGKZ	DOCK1	DOCK11	DOCK6	DOCK8	DOCK9	DOK2	EGF	EHD1	EHD2	EHD3	ENG	ENTPD1	ERBB2	ERBB4	EREG	ESAM	F10	F11	F11R	F12	F13A1	F13B	F2	F2R	F2RL2	F2RL3	F3	F5	F7	F8	F9	FCER1G	FERMT3	FGA	FGB	FGF10	FGF2	FGG	FGR	FIGF	FLNA	FN1	FYN	FZD7	GAS6	GATA1	GATA2	GATA3	GATA4	GATA5	GATA6	GGCX	GNA11	GNA12	GNA13	GNA14	GNA15	GNAI1	GNAI2	GNAI3	GNAQ	GNAS	GNB1	GNG2	GP1BA	GP1BB	GP5	GP6	GP9	GRB14	GRB2	GRB7	GUCY1A2	GUCY1A3	GUCY1B2	GUCY1B3	H3F3A	HABP4	HBB	HBD	HBE1	HBG1	HBG2	HDAC1	HDAC2	HGF	HIF1A	HIST1H3I	HIST2H3A	HMG20B	HMOX1	HNF4A	HRAS	HRG	HSPA5	IFNA1	IFNA10	IFNA14	IFNA16	IFNA17	IFNA2	IFNA21	IFNA4	IFNA5	IFNA6	IFNA7	IFNA8	IFNB1	IGF1	IL6	INPP5D	INS	IRF1	IRF2	ITGA2	ITGA2B	ITGA3	ITGA4	ITGA5	ITGA6	ITGAL	ITGAM	ITGAV	ITGAX	ITGB1	ITGB2	ITGB3	ITPK1	ITPR1	ITPR2	ITPR3	JAK2	JAM2	JAM3	JMJD1C	KCNMA1	KCNMB1	KCNMB2	KCNMB3	KCNMB4	KDM1A	KIF11	KIF15	KIF18A	KIF22	KIF23	KIF26A	KIF2A	KIF2B	KIF2C	KIF3A	KIF3B	KIF3C	KIF4A	KIF4B	KIF5A	KIF9	KIFAP3	KIFC1	KLC1	KLC2	KLKB1	KNG1	KRAS	L1CAM	LAMP2	LAT	LCK	LCP2	LEFTY2	LMAN1	LRP8	LRRC16A	LYN	MACF1	MAFF	MAFG	MAFK	MAG	MAPK1	MAPK14	MAPK3	MCAM	MERTK	MFN2	MGLL	MIA3	MMP1	MMP12	MMRN1	MPL	MRVI1	MYB	MYOF	NF1	NFE2	NOG	NOS1	NOS2	NOS3	NRAS	NRG1	OLR1	ORAI1	P2RX1	P2RY1	P2RY12	PABPC4	PAK1	PDE10A	PDE11A	PDE1A	PDE1B	PDE2A	PDE3A	PDE3B	PDE5A	PDE6A	PDE6B	PDE6G	PDE9A	PDGFA	PDGFB	PDGFRA	PDPK1	PECAM1	PF4	PFN1	PHF21A	PIK3CA	PIK3CB	PIK3CG	PIK3R1	PIK3R2	PIK3R3	PIK3R5	PIK3R6	PLA2G4A	PLAT	PLAU	PLAUR	PLCG1	PLCG2	PLEK	PLG	POTEKP	PPBP	PPIA	PPIL2	PRCP	PRKACA	PRKACB	PRKACG	PRKAR1A	PRKAR1B	PRKAR2A	PRKAR2B	PRKCA	PRKCB	PRKCD	PRKCE	PRKCG	PRKCH	PRKCQ	PRKCZ	PRKG1	PRKG2	PROC	PROS1	PSAP	PTGIR	PTK2	PTPN1	PTPN11	PTPN6	RAB5A	RAC1	RAC2	RACGAP1	RAD51B	RAD51C	RAF1	RAP1A	RAP1B	RAPGEF3	RAPGEF4	RASGRP1	RASGRP2	RCOR1	RHOA	RHOB	RHOG	SCARB1	SCG3	SELL	SELP	SELPLG	SERPINA1	SERPINB2	SERPINC1	SERPINE1	SERPINF2	SERPING1	SH2B1	SH2B2	SH2B3	SHC1	SIN3A	SIRPA	SIRPG	SLC11A1	SLC16A1	SLC16A3	SLC16A8	SLC3A2	SLC7A10	SLC7A11	SLC7A5	SLC7A6	SLC7A7	SLC7A8	SLC7A9	SLC8A1	SLC8A2	SLC8A3	SMAD3	SOD1	SOS1	SPARC	SPN	SPRR3	SRC	SRF	SRGN	STIM1	STX4	STXBP1	STXBP3	SYK	TBXA2R	TEK	TF	TFPI	TGFB1	TGFB2	TGFB3	TGFBR1	THBD	THBS1	THPO	TIMP1	TLN1	TMSB4X	TP53	TPM1	TREM1	TREML1	TRIM72	TRPC3	TRPC6	TRPC7	TTN	TUBA4A	TYRO3	VAV1	VAV2	VAV3	VCL	VEGFA	VEGFB	VEGFC	VPS45	VWF	WAS	WDR1	WEE1	WNT5A	WNT7A	YES1	YWHAZ	ZFPM1	ZFPM2	ZFYVE20
gliogenesis(GO-0042063)	http://amigo.geneontology.org/cgi-bin/amigo/term_details?term=GO:0042063	ARHGEF10	AZU1	CCL2	CCL3	CCR2	CDK5	CDK6	DICER1	EIF2B1	EIF2B2	EIF2B3	EIF2B4	EIF2B5	ERBB3	HES5	MRF	MT3	NF1	NF2	NFIB	PAX2	RELN	SKI	SOD1	SOX11	SOX4	SOX8	STAT3	TGFB2	VCAN
positive_regulation_of_T_cell_proliferation(GO-0042102)	http://amigo.geneontology.org/cgi-bin/amigo/term_details?term=GO:0042102	AIF1	CCL19	CCL5	CCR2	CD1D	CD24	CD276	CD28	CD3E	EBI3	ICOSLG	IGF1	IGF2	IGFBP2	IL12B	IL12RB1	IL18	IL1B	IL2	IL21	IL23A	IL4	IL6	IL6ST	LILRB2	NCK1	NCK2	NCKAP1L	PNP	PTPRC	SHH	TNFSF4	VCAM1	XCL1	ZP3	ZP4
positive_regulation_of_cytokine_biosynthetic_process(GO-0042108)	http://amigo.geneontology.org/cgi-bin/amigo/term_details?term=GO:0042108	APOA2	AZU1	BCL10	CCR2	CD276	CD28	CEBPG	EBI3	ELANE	EREG	GLMN	HMOX1	HSPB1	IL12B	IL1A	IL1B	IL27	IL9	IRF4	LTB	PRG3	SPN	THBS1	TIRAP	TLR1	TLR3	TLR4	TLR6	TLR7	TLR8	TLR9	TNF	TNFRSF8	WNT5A	ZFPM1
T_cell_activation(GO-0042110)	http://amigo.geneontology.org/cgi-bin/amigo/term_details?term=GO:0042110	ADA	ADAM17	ANXA1	ATP7A	BGR	CADM1	CCL19	CCL21	CD1C	CD1D	CD2	CD276	CD28	CD3D	CD4	CD7	CHD7	CLEC7A	CRTAM	DDOST	DPP4	ELF4	EOMES	F2RL1	FOXP3	GLI3	HSPD1	ICAM1	IL12B	IL2	INS	ITGAL	ITK	JAG2	LAT	LCK	LCP1	LEF1	LIG4	LILRB1	MICA	MICB	NCK1	NHEJ1	NLRC3	PIK3CD	PIK3CG	PPP3CA	PPP3CB	PTGER4	PTPN22	PTPRC	RAG1	RAG2	SHH	SLA2	SLC11A1	SOX4	THEMIS	TNFRSF4	TNFSF18	TNFSF4	TREML2	XCL1	ZAP70
B_cell_activation(GO-0042113)	http://amigo.geneontology.org/cgi-bin/amigo/term_details?term=GO:0042113	ADAM17	ATM	BCL2	BTK	CD40LG	CD79A	CEBPG	CHRNA4	CHRNB2	CLCF1	EXOSC3	EXOSC6	GPR183	HDAC4	HDAC5	HDAC9	HHEX	HSPD1	IL4	JAK3	LAT2	LAX1	LIG4	LRRC8A	LYL1	MEF2C	MSH2	MSH6	NFAM1	NHEJ1	PIK3CD	PLCG2	PRKCB	PTK2B	PTPRC	RAG1	RAG2	TCF3	TNFSF4	TPD52	ZAP70
regulation_of_T_cell_proliferation(GO-0042129)	http://amigo.geneontology.org/cgi-bin/amigo/term_details?term=GO:0042129	AIF1	BMP4	BTN2A2	CCL19	CCL5	CCR2	CD1D	CD24	CD276	CD28	CD3E	CDKN2A	EBI3	FOXP3	GLMN	HLA-G	ICOSLG	IGF1	IGF2	IGFBP2	IHH	IL12B	IL12RB1	IL18	IL1B	IL2	IL21	IL23A	IL27	IL4	IL6	IL6ST	LILRB1	LILRB2	NCK1	NCK2	NCKAP1L	PNP	PRNP	PTPRC	RC3H1	SFTPD	SHH	TNFSF18	TNFSF4	VCAM1	XCL1	ZP3	ZP4
retrograde_transport__endosome_to_Golgi(GO-0042147)	http://amigo.geneontology.org/cgi-bin/amigo/term_details?term=GO:0042147	ARFRP1	ARL1	BET1L	FAM109A	FAM109B	FAM21A	FAM21B	FAM21C	FAM21D	GCC2	GOSR1	LMAN1	PIKFYVE	RAB7B	RHOBTB3	SNX1	SNX6	SNX8	SPAG9	STX10	STX16	STX5	STX6	SURF4	TMED9	VAMP3	VTI1A	WASH1	WASH2P	WASH3P	WASH4P	WASH6P	YKT6
lipoprotein_metabolic_process(GO-0042157)	http://amigo.geneontology.org/cgi-bin/amigo/term_details?term=GO:0042157	ABCA1	ABCG1	ALB	AMN	APOA1	APOA2	APOA4	APOB	APOC2	APOC3	APOE	ATG10	ATG7	BMP1	CD4	CETP	CLIP3	CUBN	DPM1	DPM2	DPM3	GPAA1	HSPG2	LCAT	LDLR	LPA	LPL	MBOAT4	MPPE1	MTTP	NPC1L1	P4HB	PGAP1	PGAP2	PIGA	PIGB	PIGC	PIGF	PIGG	PIGH	PIGK	PIGL	PIGM	PIGN	PIGO	PIGP	PIGQ	PIGS	PIGT	PIGU	PIGV	PIGW	PIGX	PIGY	PIGZ	PLA2G7	PLAUR	PPT1	PREY	SCARB1	SDC1	WNT4
heme_metabolic_process(GO-0042168)	http://amigo.geneontology.org/cgi-bin/amigo/term_details?term=GO:0042168	ALAD	ALAS1	ALAS2	BDH2	BLVRA	BLVRB	COX10	COX15	CPOX	FECH	HMBS	HMOX1	HMOX2	NFE2L1	PPOX	SLC25A38	TSPO	UGT1A1	UROD	UROS
regulation_of_protein_catabolic_process(GO-0042176)	http://amigo.geneontology.org/cgi-bin/amigo/term_details?term=GO:0042176	ADAM8	ADAM9	ADRA2A	AGAP2	APC	APOE	ASB9	AXIN1	BAG6	CDKN1B	CHEK2	CLU	COMMD1	CSNK1D	CSNK1E	DAB2	DNAJB2	DYX1C1	EGFR	EGLN2	FAF1	FBXO5	FBXW7	FLNA	FURIN	FZR1	GIPC1	GNB2L1	GPLD1	GPX1	HGS	HSP90AB1	HSPBP1	IFNG	IL10	IL1B	INS	IRAK3	LRRK2	MAD2L1	MAD2L2	MDM2	MDM4	N4BP1	NEDD4	NRD1	NUB1	PACSIN3	PLK1	PLK3	PML	PRICKLE1	PRKACA	PRKCG	PSMD10	PSMD14	PSME3	PTEN	PTK2	PTK2B	PTPN3	RAD23A	RAD23B	RCHY1	RHBDF1	SH3D19	SMAD3	SMAD4	SMAD7	SOCS5	STUB1	SUMO1	SUMO2	TAF1	TAF9	TIMP1	TIMP3	TNF	TNFAIP3	TRIB1	TRIB2	TRIM32	UBQLN4	UBXN1	UCHL5	USP14	USP44	USP5	VCP	WNT5A
negative_regulation_of_protein_catabolic_process(GO-0042177)	http://amigo.geneontology.org/cgi-bin/amigo/term_details?term=GO:0042177	AGAP2	BAG6	EGFR	FBXO5	FLNA	FURIN	GIPC1	HSP90AB1	IL10	INS	IRAK3	MAD2L1	MAD2L2	MDM4	N4BP1	PRKCG	PTPN3	SMAD3	SMAD4	TAF9	TIMP1	TIMP3	UBXN1	USP44
cellular_ketone_metabolic_process(GO-0042180)	http://amigo.geneontology.org/cgi-bin/amigo/term_details?term=GO:0042180	A2LD1	AADAT	AARS	AARS2	AASDH	AASDHPPT	AASS	ABCB11	ABCC1	ABCC3	ABCD1	ABCD2	ABHD5	ACAA1	ACACA	ACAD11	ACAD8	ACADL	ACADM	ACADS	ACADSB	ACADVL	ACAT1	ACLY	ACMSD	ACO1	ACO2	ACOT1	ACOT2	ACOT4	ACOT8	ACOX1	ACOX2	ACOX3	ACSBG1	ACSBG2	ACSF3	ADH7	ADHFE1	ADI1	ADIPOQ	ADIPOR1	ADIPOR2	AFMID	AGPAT1	AGPAT2	AGXT	AGXT2	AHCY	AIMP1	AIMP2	AKR1C1	AKR1C2	AKR1C3	AKR1C4	AKR1D1	ALB	ALDH18A1	ALDH1A2	ALDH1A3	ALDH4A1	ALDH5A1	ALDH6A1	ALDH7A1	ALDH8A1	ALDH9A1	ALOX12	ALOX15B	ALOX5	ALOX5AP	AMACR	AMDHD1	ANGPTL3	APIP	ARG1	AS3MT	ASL	ASNS	ASPA	ASRGL1	ATF4	ATP7A	AUH	BAAT	BBOX1	BCAT1	BCAT2	BCKDHA	BCKDHB	BCKDK	BDH2	BHMT	BPHL	BSG	CAD	CARNS1	CARS	CARS2	CBR1	CBS	CCBL1	CCBL2	CD34	CD74	CDO1	CH25H	CKB	CKM	CKMT1A	CKMT2	CLN3	CNDP2	COASY	COQ2	COQ3	CPS1	CPT1A	CPT1B	CRAT	CROT	CSAD	CSGALNACT1	CTH	CTNS	CYB5A	CYB5R3	CYP1A2	CYP26A1	CYP26B1	CYP26C1	CYP27A1	CYP2B6	CYP2C9	CYP2J2	CYP39A1	CYP46A1	CYP4A11	CYP4F12	CYP4F2	CYP4F3	CYP4F8	CYP4V2	CYP7A1	CYP7B1	CYP8B1	D2HGDH	DAO	DARS	DARS2	DBT	DCT	DDAH1	DDAH2	DDO	DECR1	DECR2	DEGS1	DHFR	DHPS	DHRS4	DHRS9	DIO1	DIO2	DIO3	DLAT	DLD	DLST	DMGDH	DOHH	DPEP1	DPEP2	EARS2	ECHS1	ECI1	ECI2	EDN1	EDN2	EEF1E1	EIF5A	EIF5A2	ELOVL1	ELOVL2	ELOVL3	ELOVL4	ELOVL5	ELOVL6	ELOVL7	ENOPH1	EPRS	ETFDH	ETHE1	FAAH	FABP6	FADS1	FADS2	FAH	FAM213B	FARS2	FARSA	FARSB	FASN	FOXE1	FPGS	FTCD	G6PD	GAD1	GAMT	GARS	GATC	GATM	GBA2	GCDH	GCLC	GCLM	GCSH	GGCT	GGT1	GGT2	GGT3P	GGT5	GGT6	GGT7	GGTA1P	GGTLC1	GGTLC2	GGTLC3	GHR	GLDC	GLRX2	GLS	GLS2	GLUD1	GLUD2	GLUL	GNE	GNMT	GOT1	GOT2	GPT	GPT2	GPX1	GRHPR	GSS	GSTA1	GSTA2	GSTA3	GSTA4	GSTA5	GSTM2	GSTM3	GSTO1	GSTO2	GSTP1	GSTT1	GSTZ1	HAAO	HACL1	HADH	HADHA	HADHB	HAGH	HAL	HAO1	HAO2	HARS	HARS2	HDC	HGD	HIBADH	HIBCH	HNF4A	HOGA1	HPD	HPGD	HPGDS	HSD17B10	HSD17B4	HSD3B7	IARS	IARS2	IDH1	IDH2	IDH3G	IDO1	IDO2	IGF1	IVD	IYD	KARS	KDSR	KMO	KYNU	L2HGDH	LARS	LARS2	LDHA	LDHB	LIAS	LIPC	LPIN1	LPL	LTA4H	LTC4S	MAPKAPK2	MARS	MARS2	MAT1A	MAT2A	MAT2B	MCAT	MCCC1	MCCC2	MCEE	MDH2	ME1	ME3	MECR	MGLL	MGST2	MIF	MME	MRI1	MSMO1	MSRA	MTAP	MTHFD1	MTHFD1L	MTHFR	MTR	MTRR	MUT	NAGS	NANP	NARS	NARS2	NFS1	NOS2	NOS3	NOX4	NPC1	OAT	OGDH	OPLAH	OTUB2	OXSM	P4HB	PAH	PANK1	PANK2	PARS2	PCBD1	PCCA	PCCB	PCK1	PDHA1	PDHB	PDHX	PDK1	PDK2	PDK3	PDK4	PDP1	PDP2	PDPR	PDSS1	PDSS2	PEPD	PET112	PEX13	PHGDH	PHYH	PIPOX	PLA2G15	PLA2G1B	PLA2G2A	PLOD1	PNPLA8	PON1	PON3	PPA1	PPA2	PPARA	PPARD	PPCDC	PPCS	PRG3	PRODH	PSAT1	PSPH	PTGDS	PTGES	PTGES3	PTGIS	PTGR2	PTGS1	PTGS2	PTS	PYCR1	QARS	QDPR	QPRT	QRSL1	RARS	RARS2	SARS	SARS2	SCLY	SCP2	SDHA	SDS	SHMT1	SLC10A1	SLC10A2	SLC16A1	SLC16A3	SLC16A8	SLC19A1	SLC23A1	SLC23A2	SLC25A10	SLC25A15	SLC25A16	SLC25A17	SLC25A21	SLC25A32	SLC27A1	SLC27A2	SLC27A5	SLC27A6	SLC2A1	SLC2A3	SLC35D1	SLC3A1	SLC46A1	SLC5A5	SLC5A6	SLC6A14	SLC6A6	SLC6A8	SLC7A2	SLC7A4	SLC7A5	SLC7A6	SLC7A7	SLC7A8	SLC7A9	SLCO1A2	SLCO1B1	SLCO1B3	SMS	SOD1	SQRDL	SRR	STAT5A	STAT5B	SULT1B1	SUOX	TARS	TARS2	TAT	TBXAS1	TDO2	TECR	THNSL2	TMLHE	TPO	TST	TYR	UBIAD1	UGDH	UGP2	UGT1A1	UGT1A10	UGT1A3	UGT1A7	UGT1A8	UGT1A9	UGT2A1	UGT2A3	UGT2B15	UGT2B4	UGT2B7	UROC1	UROS	VARS	VARS2	VNN1	VNN2	WARS	WARS2	YARS	YARS2	YOD1
ribosome_biogenesis(GO-0042254)	http://amigo.geneontology.org/cgi-bin/amigo/term_details?term=GO:0042254	ABCF1	BMS1	BOP1	C1D	C7orf30	DDX47	DIS3	EFTUD1	EIF2A	EIF6	EMG1	ERAL1	ERI1	EXOSC10	EXOSC3	EXOSC4	EXOSC7	GEMIN4	MPHOSPH6	NAF1	NHP2	NOC4L	NOL6	NOL8	NOL9	NOLC1	NOP14	NOP56	NOP58	NPM1	PES1	PIN4	RPL11	RPL14	RPL26	RPL35A	RPL5	RPL7	RPS14	RPS15	RPS16	RPS17	RPS18	RPS19	RPS24	RPS28	RPS6	RPS7	RRP36	SBDS	SDAD1	SKIV2L2	TSC1	TSR1	UTP20	WDR12	WDR55
purine_nucleoside_metabolic_process(GO-0042278)	http://amigo.geneontology.org/cgi-bin/amigo/term_details?term=GO:0042278	ACLY	ADA	C6orf130	CECR1	COASY	DGUOK	GARS	GNMT	HPRT1	MACROD1	MACROD2	MAT2B	NUDT3	PNP	QTRT1	QTRTD1	TYW5
regulation_of_fatty_acid_biosynthetic_process(GO-0042304)	http://amigo.geneontology.org/cgi-bin/amigo/term_details?term=GO:0042304	ACADL	ACADVL	APOA4	APOA5	APOC1	APOC2	APOC3	BRCA1	MID1IP1	MLXIPL	NR1H2	NR1H3	PRKAA2	PRKAB2	PRKAG2	SIRT1	STK11	TRIB3
regulation_of_protein_import_into_nucleus(GO-0042306)	http://amigo.geneontology.org/cgi-bin/amigo/term_details?term=GO:0042306	APC2	APOD	AXIN2	BAMBI	BCL3	BMP4	BMP7	BMPR1A	CCL19	CDH1	CHERP	CYLD	DAB2IP	DDX58	DMAP1	ECT2	EGF	EGFR	EMD	ERBB4	FAF1	FLNA	FZD7	GNAQ	GSK3B	HYAL2	IGF1	IL12B	IL1B	IL23A	JUP	LACRT	MAVS	MDFI	MDFIC	MXI1	NF1	NFKBIA	NFKBIE	NFKBIL1	NLRP12	NLRP3	OGG1	PDE2A	PKD1	PKD2	POU5F1	PSMD10	RBPMS	SFRP5	SIRT1	SMAD3	SMAD4	SNAI2	SPHK1	SUFU	TGFB1	TGFB3	TGFBR1	TLR2	TLR3	TLR4	TLR7	TLR9	TMEM173	TNF	TNFSF14	TONSL	TRIP6	TXN	UBR5	WNT3A	WWTR1	ZIC1
positive_regulation_of_protein_import_into_nucleus(GO-0042307)	http://amigo.geneontology.org/cgi-bin/amigo/term_details?term=GO:0042307	BAMBI	BMP4	BMPR1A	CCL19	CDH1	CHERP	DDX58	DMAP1	ECT2	EGF	EGFR	ERBB4	FLNA	HYAL2	IL12B	IL1B	IL23A	JUP	LACRT	MAVS	NLRP12	POU5F1	RBPMS	SMAD3	SMAD4	SPHK1	TGFB1	TGFB3	TGFBR1	TLR2	TLR3	TLR4	TLR7	TLR9	TMEM173	TNF	TNFSF14	TRIP6	UBR5	WNT3A	ZIC1
negative_regulation_of_protein_import_into_nucleus(GO-0042308)	http://amigo.geneontology.org/cgi-bin/amigo/term_details?term=GO:0042308	APC2	APOD	AXIN2	BMP7	CYLD	DAB2IP	EMD	FAF1	GSK3B	MDFI	MDFIC	MXI1	NF1	NFKBIA	NFKBIE	NFKBIL1	NLRP3	PKD1	PKD2	PSMD10	SFRP5	SNAI2	SUFU	TONSL	WWTR1
negative_regulation_of_phosphorylation(GO-0042326)	http://amigo.geneontology.org/cgi-bin/amigo/term_details?term=GO:0042326	ADIPOQ	BMP4	BMP7	CAV1	CDKN1A	CDKN1B	CDKN1C	CDKN2A	CDKN2B	CDKN2C	CDKN2D	CNKSR3	DKK1	DNAJC10	DYNLL1	ENG	ENPP1	ERRFI1	FAM129A	IBTK	IGFBP3	INHA	INHBA	INPP5K	LRP6	LYN	MEN1	MLXIPL	NF2	NLRP12	PARK2	PID1	PPAP2B	PPEF2	PPM1F	PRKCD	PRKCZ	PRNP	PTEN	PTPN6	RHOH	SAMSN1	SEMA4D	SFRP1	SFRP2	SIRT1	SLIT2	SMAD3	SMAD6	SMAD7	SOCS1	TGFB1	TWIST1	WWTR1
positive_regulation_of_phosphorylation(GO-0042327)	http://amigo.geneontology.org/cgi-bin/amigo/term_details?term=GO:0042327	ACVR2A	ADAM17	ADIPOQ	AGT	AKT1	AKTIP	ANG	ANGPT1	ANGPT4	AR	ARAF	ARL2BP	AVP	AXIN1	AXIN2	BCL10	BMP10	BMP2	BMP4	BMP6	BMP7	BMPR1A	BMPR2	BRAF	CAB39	CAPRIN2	CARD14	CAV1	CCL5	CCND1	CCND2	CCND3	CD40	CD44	CD74	CD80	CD81	CHI3L1	CLCF1	CLIP3	CNTF	CREBL2	CRLF1	CSF1R	CSF2	CSNK1D	CSPG4	CYR61	DAB2	DOCK7	DSCAM	DUSP19	DVL2	DVL3	EFNA1	EFNA5	EGF	EGFR	ENG	EPO	ERBB2	ERBB4	EREG	F2	FAM129A	FGF10	FGF13	FGF7	FGFR3	FLT3	FLT4	FZD7	GAS6	GATA1	GDF2	GDF6	GDF7	GH1	GHR	GLMN	GNB2L1	GRB10	HCLS1	HES1	HES5	HGF	HRAS	IFNG	IGF1	IGF2	IL11	IL12A	IL12B	IL1B	IL2	IL20	IL23A	IL29	IL3	IL31RA	IL34	IL5	IL6	IL6R	IL6ST	ILK	INS	INSR	ITGA5	ITGA6	ITGB3	ITLN1	JAK2	KIT	KRAS	LACRT	LATS1	LIF	LRRK2	LYN	MAD2L2	MADD	MALT1	MAPK1	MAPK3	MAPK8IP2	MAVS	MIF	MOB1B	MRE11A	MT3	MTOR	MUSK	NBN	NCKAP1L	NKX3-1	NPTN	NRP1	OSM	PAK1	PAK2	PDGFA	PDGFB	PELI2	PIN1	PLK1	PRKAG2	PTK2	PTK2B	RAD50	RAF1	RAP2A	RAP2C	RBPMS	RELN	RPS6KA4	RPS6KA5	SDCBP	SEMA4D	SFRP2	SIRT1	SMAD4	SNCA	SOX9	SPRY2	STK11	STRADA	TBX1	TDGF1	TEK	TGFB1	TGFB3	TGFBR1	THBS1	THBS4	TNF	TNFRSF1A	TNK2	TP53	TTK	VEGFA	VEGFB	VTN	WNK3	WNT11	WNT3A
regulation_of_NF-kappaB_import_into_nucleus(GO-0042345)	http://amigo.geneontology.org/cgi-bin/amigo/term_details?term=GO:0042345	BCL3	BMP7	CCL19	CYLD	FAF1	IL12B	IL1B	IL23A	NFKBIA	NLRP12	NLRP3	PSMD10	SPHK1	TLR2	TLR3	TLR4	TLR7	TLR9	TNF	TNFSF14	TRIP6
cilium_assembly(GO-0042384)	http://amigo.geneontology.org/cgi-bin/amigo/term_details?term=GO:0042384	AHI1	ARL6	B9D1	B9D2	BBIP1	BBS1	BBS10	BBS4	BBS5	CC2D2A	CEP290	CEP41	DNAI2	FOPNL	FOXJ1	FUZ	IFT172	INTU	IQCB1	KIF27	KIF3A	MCI	MKKS	MKS1	NEK1	PCM1	PCNT	PKHD1	POC1B	RAB3IP	RAB8A	RFX3	RPGR	RSG1	RSPH4A	RSPH9	SEPT2	SPAG16	STK36	TCTN2	TMEM138	TMEM17	TMEM216	TMEM231	TMEM237	TMEM67	TTC8	TTLL3	VANGL2	WDR35
regulation_of_membrane_potential(GO-0042391)	http://amigo.geneontology.org/cgi-bin/amigo/term_details?term=GO:0042391	ABCB5	ADRA1A	AIFM3	AMIGO1	ARHGEF10	BAD	BAK1	BAX	BCL2	BCL2L1	BEST2	BNIP3	CACNA1A	CACNA1B	CACNA1E	CACNB3	CACNB4	CACNG2	CACNG4	CAV1	CAV3	CD9	CHRNA1	CHRNA3	CHRNA4	CHRNB1	CHRNB2	CLN3	CNTNAP1	CXCR4	DICER1	DRD4	EIF2B2	EIF2B4	EIF2B5	GLRA1	GRIK3	GRIN1	HES5	KCND2	KCNE1	KCNJ11	KCNMA1	KCNMB2	KCNMB3	KCNMB4	KCNN4	KCNQ1	LRRK2	MAL	MAPK8IP2	MBP	MRF	MTMR2	NDUFS1	NF1	NFASC	NLGN1	NLGN2	NLGN3	NLGN4X	NRXN1	P2RX4	P2RX7	PID1	PLP1	PMAIP1	POU3F1	PPARD	PRDX3	PRKCZ	SCN1B	SCN2A	SCN3B	SCN5A	SCN8A	SHANK1	SHANK3	SKI	SOD1	SRI	ZNF24
hormone_metabolic_process(GO-0042445)	http://amigo.geneontology.org/cgi-bin/amigo/term_details?term=GO:0042445	AANAT	ACE	ADH4	ADM	AKR1B1	AKR1C1	AKR1C2	AKR1C3	AKR1C4	AKR1D1	ALDH1A2	ALDH1A3	ALDH8A1	ALDH9A1	ATP6AP2	CACNA1H	CGA	CGB7	CHST8	CHST9	CORIN	CYP11A1	CYP11B1	CYP11B2	CYP17A1	CYP19A1	CYP21A2	CYP26A1	CYP26B1	CYP26C1	CYP3A4	DHRS3	DHRS9	DIO1	DIO2	DIO3	ECE1	ECE2	FOXE1	FSHB	FURIN	HSD11B1	HSD11B2	HSD17B1	HSD17B11	HSD17B3	HSD17B6	HSD17B8	HSD3B1	HSD3B2	IYD	LHB	MED1	NGF	PCSK1	PCSK2	PCSK5	PCSK6	POMC	RBP4	RDH10	RDH11	RDH12	REN	RETSAT	SCG5	SDR16C5	SHH	SLC5A5	SRD5A1	SRD5A2	SRD5A3	STAR	STARD5	SULT1A1	SULT1B1	SULT1E1	TPO	TSHB	UGT1A1	UGT2B11	UGT2B4	WNT4	YWHAH
hormone_biosynthetic_process(GO-0042446)	http://amigo.geneontology.org/cgi-bin/amigo/term_details?term=GO:0042446	AANAT	ADM	AKR1B1	AKR1C3	CACNA1H	CHST8	CHST9	CYP11A1	CYP11B1	CYP11B2	CYP17A1	CYP19A1	CYP21A2	FSHB	HSD11B1	HSD11B2	HSD17B1	HSD17B3	HSD17B8	HSD3B1	HSD3B2	LHB	MED1	SRD5A1	SRD5A2	SRD5A3	STAR	STARD5	WNT4
ear_morphogenesis(GO-0042471)	http://amigo.geneontology.org/cgi-bin/amigo/term_details?term=GO:0042471	ATP6V1B1	CEP290	CHD7	EPHB2	FGFR2	GSC	HOXA1	HPN	NIPBL	NOG	OSR1	OSR2	PAX2	PAX8	POU3F4	PROX1	SALL1	SIX1	SOD1	SOX9	TBX1	TFAP2A	TWIST1	ZIC1
inner_ear_morphogenesis(GO-0042472)	http://amigo.geneontology.org/cgi-bin/amigo/term_details?term=GO:0042472	ATP6V1B1	CEP290	CHD7	EPHB2	FGFR2	HOXA1	HPN	PAX2	PAX8	POU3F4	PROX1	SIX1	SOD1	SOX9	TBX1	TFAP2A	ZIC1
odontogenesis(GO-0042476)	http://amigo.geneontology.org/cgi-bin/amigo/term_details?term=GO:0042476	AMELX	AMTN	AQP1	AQP3	AQP5	AQP6	AXIN2	BCOR	BMP2	BMP4	COL1A1	FGF8	FGFR2	FOXC1	GLI2	HDAC1	HDAC2	INHBA	LAMB1	MSX1	ODAM	OSR1	OSR2	PITX2	TBX1	WNT10A	WNT6
response_to_drug(GO-0042493)	http://amigo.geneontology.org/cgi-bin/amigo/term_details?term=GO:0042493	ABCA2	ABCA3	ABCB1	ABCC1	ABCC6	ABCG2	ABP1	ADAM17	ADIPOQ	ADRA1A	AIM2	APOD	AQP1	BCAR3	BCL2	CCND1	CD38	CDK4	CRHBP	CSAG3	CTNNB1	CTPS	CYP1A2	CYP2A6	CYP2B6	CYP2C19	CYP2C8	CYP2C9	CYP3A4	DPEP1	DRD1	DRD2	DRD3	EBP	FBP1	FZD1	GAS6	GATA4	GATA6	GCLM	GPLD1	HTR2A	HTR2B	HTR2C	IL1B	KCNJ11	LCK	MEF2C	MFSD10	MT2A	MT3	MVP	MYC	NAT8	NCKAP1L	NFATC2	NKX3-1	NR1I2	PAPD7	PDE2A	PNP	PPM1E	PPM1F	PPP3CA	PPP3CB	PTPRM	RAB6C	REST	RPP21	SCN11A	SEMA3C	SFRP1	SLC17A3	SLC19A1	SLC22A12	SLC22A18	SOD1	SRP14	SRP19	SRP54	SRP68	SRP72	TGFBR2	THBS1	TOP1	TP53	UBE2B	USP47	VAV3
regulation_of_tyrosine_phosphorylation_of_Stat3_protein(GO-0042516)	http://amigo.geneontology.org/cgi-bin/amigo/term_details?term=GO:0042516	ARL2BP	CLCF1	CNTF	CRLF1	CSF1R	FGFR3	GH1	GHR	HES1	HES5	IL12B	IL20	IL22RA2	IL23A	IL31RA	IL6	IL6R	IL6ST	JAK2	KIT	LIF	NF2	SOCS1
positive_regulation_of_tyrosine_phosphorylation_of_Stat3_protein(GO-0042517)	http://amigo.geneontology.org/cgi-bin/amigo/term_details?term=GO:0042517	ARL2BP	CLCF1	CNTF	CRLF1	CSF1R	FGFR3	GH1	GHR	HES1	HES5	IL12B	IL20	IL23A	IL31RA	IL6	IL6R	IL6ST	JAK2	KIT	LIF
positive_regulation_of_tyrosine_phosphorylation_of_STAT_protein(GO-0042531)	http://amigo.geneontology.org/cgi-bin/amigo/term_details?term=GO:0042531	ARL2BP	CCL5	CD40	CLCF1	CNTF	CRLF1	CSF1R	CSF2	EPO	ERBB4	FGFR3	FLT3	GH1	GHR	HCLS1	HES1	HES5	IFNG	IGF1	IL12A	IL12B	IL2	IL20	IL23A	IL29	IL3	IL31RA	IL6	IL6R	IL6ST	JAK2	KIT	LIF	LYN	TNFRSF1A
response_to_hydrogen_peroxide(GO-0042542)	http://amigo.geneontology.org/cgi-bin/amigo/term_details?term=GO:0042542	ADAM9	APOA4	APTX	AQP1	CAT	ECT2	FXN	GLRX2	GPX1	GPX3	HBA1	HBB	HDAC6	HMOX1	HP	IL6	MAP3K5	MPO	NET1	PARK7	PAX2	PLEKHA1	PRDX1	PRDX2	PRDX3	PXDN	PXDNL	RHOB	SIRT1	SOD1
myelination(GO-0042552)	http://amigo.geneontology.org/cgi-bin/amigo/term_details?term=GO:0042552	AMIGO1	ARHGEF10	CD9	CNTNAP1	CXCR4	DICER1	EIF2B2	EIF2B4	EIF2B5	HES5	MAL	MRF	NF1	NFASC	SCN2A	SCN8A	SKI	SOD1	ZNF24
antigen_processing_and_presentation_of_exogenous_peptide_antigen_via_MHC_class_I(GO-0042590)	http://amigo.geneontology.org/cgi-bin/amigo/term_details?term=GO:0042590	B2M	CALR	CD207	CD36	CTSS	CYBB	FCGR1A	FCGR1B	HLA-A	HLA-B	HLA-C	HLA-E	HLA-F	HLA-G	IFI30	ITGAV	ITGB5	LNPEP	PDIA3	PSMA1	PSMA2	PSMA3	PSMA4	PSMA5	PSMA6	PSMA7	PSMA8	PSMB1	PSMB10	PSMB11	PSMB2	PSMB3	PSMB4	PSMB5	PSMB6	PSMB7	PSMB8	PSMB9	PSMC1	PSMC2	PSMC3	PSMC4	PSMC5	PSMC6	PSMD1	PSMD10	PSMD11	PSMD12	PSMD13	PSMD14	PSMD2	PSMD3	PSMD4	PSMD5	PSMD6	PSMD7	PSMD8	PSMD9	PSME1	PSME2	PSME3	PSME4	PSMF1	RPS27A	SEC61A1	SEC61A2	SEC61B	SEC61G	TAP1	TAP2	TAPBP	UBA52	UBB	UBC
glucose_homeostasis(GO-0042593)	http://amigo.geneontology.org/cgi-bin/amigo/term_details?term=GO:0042593	ADIPOQ	ADRA2A	BAD	CARTPT	CRTC2	CYB5R4	CYP11B1	CYP7A1	FGFR4	FOXA3	G6PC	G6PC2	GAS6	GCK	HNF1A	HNF4A	INPP5K	INS	INSR	IRS1	MLXIPL	MTNR1B	NEUROD1	PAX2	PAX6	PCK1	PPARG	PRKAA1	PRKAA2	PRKACA	PYGL	RBP4	RFX6	RPS6	SIRT1	SLC2A4	SLC30A8	SLC37A4	SOX4	STAT3	STK11	TCF7L2	TFAP2B	USF1	WFS1	ZNF236
response_to_starvation(GO-0042594)	http://amigo.geneontology.org/cgi-bin/amigo/term_details?term=GO:0042594	ABP1	AKR1C3	ALB	ASNS	ATG101	ATG12	ATG13	ATG14	ATG3	ATG4B	ATG4C	ATG5	ATG9A	ATG9B	BMPR2	CARTPT	CAV1	CLN3	DAP	FADS1	GAS2L1	HDAC6	HSPA5	INHBB	KIAA1324	MAP1LC3A	MYBBP1A	NBR1	NUAK2	PCSK9	PMAIP1	PRKAA1	PRKAA2	RRP8	SFRP1	SIRT1	SQSTM1	SREBF1	TECPR1	TP53	ULK1	ULK2	WIPI2	WRN
cholesterol_homeostasis(GO-0042632)	http://amigo.geneontology.org/cgi-bin/amigo/term_details?term=GO:0042632	ABCA1	ABCA2	ABCG1	ABCG5	ABCG8	AKR1C1	ANGPTL3	APOA1	APOA2	APOA4	APOA5	APOB	APOC3	APOE	CAV1	CD24	CETP	CYP7A1	DGAT2	EHD1	GPIHBP1	LAMTOR1	LCAT	LDLR	LDLRAP1	LIPC	LIPG	LRP5	NPC1	NPC2	NR1H3	PCSK9	PLA2G10	PTCHD2	SCARB1	SIRT1	SOAT1	SOAT2	TMEM97
muscle_cell_differentiation(GO-0042692)	http://amigo.geneontology.org/cgi-bin/amigo/term_details?term=GO:0042692	ABL1	ACTA1	ACTC1	ADAM12	BMP10	BMP4	BNIP2	BOC	CACNA1H	CACNB2	CAPN3	CAV2	CAV3	CBY1	CDC42	CDH15	CDH2	CDON	CHRNA1	CHRNB1	CTNNA1	CTNNA2	CTNNB1	CXADR	DNAJA3	DVL1	EDNRB	EPAS1	F2R	FBXO40	GATA4	GATA6	GLMN	HES1	HEY1	HEY2	HINFP	IFRD1	IGF1	KCNH1	KDM1A	KRT19	LEMD2	LRRK2	MAP2K6	MAPK11	MAPK12	MAPK14	MBNL1	MEF2A	MEF2C	MESP1	MKL1	MUSK	MYEF2	MYF5	MYF6	MYH11	MYH6	MYL2	MYLK2	MYLK3	MYOCD	MYOD1	MYOG	MYOZ1	MYPN	NEBL	NEO1	NKX2-5	NKX2-6	NOS1	NRD1	NRG1	NTN3	OBSL1	PDGFRA	PDGFRB	PROX1	RAMP2	RB1	RYR1	SDC1	SEMA4C	SGCZ	SIK1	SKI	SORT1	SPAG9	SYNE1	TBX1	TCAP	TCF3	TCF7L2	TPM1	TTN	WT1
ovulation_cycle(GO-0042698)	http://amigo.geneontology.org/cgi-bin/amigo/term_details?term=GO:0042698	BMPR1B	EIF2B2	EIF2B4	EIF2B5	EREG	FOXL2	FSHR	INHBA	PDGFRA	ROBO2	SFRP1	SLIT2	SLIT3	SOD1	TGFB2	TGFB3	TYRO3
defense_response_to_bacterium(GO-0042742)	http://amigo.geneontology.org/cgi-bin/amigo/term_details?term=GO:0042742	ANXA3	AZU1	CAMP	CFP	CXCL13	DEFB118	DEFB127	DMBT1	FGR	IL12A	IL12B	IL23A	IL6	IL6R	LALBA	LBP	LYST	MAVS	MBL2	MICA	NLRC4	NLRP1	NOD1	NOD2	NOS2	PGLYRP1	PGLYRP2	PGLYRP3	PGLYRP4	PLA2G2A	S100A14	S100A7	SERPINE1	SLC11A1	SPACA3	SPN	STAB1	STAB2	SYK	TIRAP	TLR3	TLR4	TLR6	WFDC12
hydrogen_peroxide_metabolic_process(GO-0042743)	http://amigo.geneontology.org/cgi-bin/amigo/term_details?term=GO:0042743	APOA4	CAT	CYBA	GPX1	GPX3	HBA1	HBB	MPO	NOX1	PRDX1	PRDX2	PRDX3	PXDN	PXDNL	SOD1
regulation_of_circadian_rhythm(GO-0042752)	http://amigo.geneontology.org/cgi-bin/amigo/term_details?term=GO:0042752	BHLHE40	CHRNB2	CRY1	CSNK1D	FBXL3	FBXW11	GHRH	GHRL	NR1H3	OPN4	PER1	PRKAA1	PRKAA2	PTGDS	RBM4	RBM4B
signal_transduction_in_response_to_DNA_damage(GO-0042770)	http://amigo.geneontology.org/cgi-bin/amigo/term_details?term=GO:0042770	ABL1	AEN	ATM	BAG6	BBC3	BCL3	BRCA1	C16orf5	CASP2	CDK2	CDKN1A	CDKN1B	CEP63	CHEK2	CIDEA	CIDEB	CRADD	DYRK2	EP300	FNIP2	FOXM1	GADD45A	GML	GRB2	HIC1	HIPK2	IFI16	IKBKE	ING4	KAT5	MAD2L2	MAPK14	MDM2	MSH6	MUC1	MYO6	NBN	NDRG1	PAXIP1	PCBP4	PHLDA3	PIDD	PML	PPP2R5C	PSMA1	PSMA2	PSMA3	PSMA4	PSMA5	PSMA6	PSMA7	PSMA8	PSMB1	PSMB10	PSMB11	PSMB2	PSMB3	PSMB4	PSMB5	PSMB6	PSMB7	PSMB8	PSMB9	PSMC1	PSMC2	PSMC3	PSMC4	PSMC5	PSMC6	PSMD1	PSMD10	PSMD11	PSMD12	PSMD13	PSMD14	PSMD2	PSMD3	PSMD4	PSMD5	PSMD6	PSMD7	PSMD8	PSMD9	PSME1	PSME2	PSME3	PSME4	PSMF1	RBM38	RFWD2	RPS27A	RPS27L	RPS6KA6	SFN	SIRT1	SMC1A	SOX4	SP100	TFAP4	TOPORS	TP53	TP73	TRIAP1	UBA52	UBB	UBC	USP10	USP28	WNT1
DNA_damage_response__signal_transduction_by_p53_class_mediator_resulting_in_induction_of_apoptosis(GO-0042771)	http://amigo.geneontology.org/cgi-bin/amigo/term_details?term=GO:0042771	AEN	BAG6	BBC3	BCL3	C16orf5	DYRK2	EP300	HIPK2	IFI16	PHLDA3	PML	PPP2R5C	RPS27L	SIRT1	TP53	TP73	USP28
mitochondrial_ATP_synthesis_coupled_proton_transport(GO-0042776)	http://amigo.geneontology.org/cgi-bin/amigo/term_details?term=GO:0042776	ATP5A1	ATP5B	ATP5C1	ATP5D	ATP5E	ATP5F1	ATP5G1	ATP5H	ATP5I	ATP5J	ATP5J2	ATP5L	ATP5O	MT-ATP6	MT-ATP8
protein_ubiquitination_involved_in_ubiquitin-dependent_protein_catabolic_process(GO-0042787)	http://amigo.geneontology.org/cgi-bin/amigo/term_details?term=GO:0042787	ARIH2	CBLC	DDB1	FBXL14	FBXO45	HACE1	MDM2	NEDD4	OS9	PARK2	RBBP6	RCHY1	RNF11	RNF144B	RNF146	RNF217	SIAH1	SMURF1	TRIM32	UBE4B	mdm2
negative_regulation_of_transcription_factor_import_into_nucleus(GO-0042992)	http://amigo.geneontology.org/cgi-bin/amigo/term_details?term=GO:0042992	BMP7	CYLD	FAF1	GSK3B	MDFI	MXI1	NF1	NFKBIA	NFKBIE	NFKBIL1	NLRP3	PKD1	PKD2	PSMD10	SUFU	TONSL
positive_regulation_of_transcription_factor_import_into_nucleus(GO-0042993)	http://amigo.geneontology.org/cgi-bin/amigo/term_details?term=GO:0042993	CCL19	CDH1	CHERP	DDX58	DMAP1	FLNA	IL12B	IL1B	IL23A	LACRT	MAVS	NLRP12	SMAD3	SPHK1	TLR2	TLR3	TLR4	TLR7	TLR9	TMEM173	TNF	TNFSF14	TRIP6
chordate_embryonic_development(GO-0043009)	http://amigo.geneontology.org/cgi-bin/amigo/term_details?term=GO:0043009	ADAM10	ALDH1A2	ARNT2	ASCL2	BBS4	BCL10	BMP2	CELSR1	CHD7	CHRD	COL1A1	COL2A1	CTNNB1	DEAF1	DLC1	DSCAML1	DVL1	DVL2	EGFL8	EOMES	FGFR1	FGFR2	FOXB1	FOXD3	FOXF1	FUZ	GATA3	GLI2	HAND1	HAND2	HES1	HES5	HINFP	HOPX	HORMAD1	HOXA1	HOXD3	IFT122	ISL1	KDM2B	LHX1	LIG4	LMO4	LRP6	MBNL1	MYH6	NASP	NKX2-5	NKX2-6	NOG	OSR1	OSR2	PAX2	PCSK5	PDGFB	PDGFRA	PHACTR4	PKD1	PKD2	PLK4	PLXNB2	POU5F1	PRICKLE1	PROX1	PTCH1	PTPRR	RARRES2	RBP4	RIPPLY1	RIPPLY2	SCRIB	SEMA4C	SIX1	SKI	SKT	SOX11	SOX4	SOX8	SRF	STIL	SULF1	SULF2	TBX1	TET1	TFAP2A	TFEB	TGFB3	TGFBR1	TGFBR2	TSC2	TWIST1	VANGL2	WNT11	WNT5A	WNT7B	WNT8A	WNT9A	ZNF358	ZP3
camera-type_eye_development(GO-0043010)	http://amigo.geneontology.org/cgi-bin/amigo/term_details?term=GO:0043010	ACTL6A	AHI1	CHD7	CRYBA4	EPHA2	FOXL2	FZD4	HDAC1	HDAC2	HES5	IFT122	INHBA	KDM2B	LHX1	LRP5	MED1	NES	NEUROD1	NEUROD4	NF1	NPHP1	OSR2	PAX2	PAX6	PDGFRA	PDGFRB	PHACTR4	PITX2	PITX3	POU4F2	PROM1	PROX1	PTPRM	RAB3GAP1	RBP4	RP1	SHROOM2	SKI	SMARCA4	SMARCD3	SOX11	SOX8	SOX9	STRA6	TDRD7	TFAP2A	TFAP2B	TH	THY1	TSPAN12	TWIST1	WNT16	WNT2	WNT2B	WNT5A	WNT5B	WNT6	WNT7A	WNT7B	WNT9A	WNT9B	WT1	ZNF513
tRNA_aminoacylation(GO-0043039)	http://amigo.geneontology.org/cgi-bin/amigo/term_details?term=GO:0043039	AARS	AARS2	AIMP1	AIMP2	CARS	CARS2	DARS	DARS2	EARS2	EEF1E1	EPRS	FARS2	FARSA	FARSB	GARS	GATC	HARS	HARS2	IARS	IARS2	KARS	LARS	LARS2	MARS	MARS2	NARS	NARS2	PARS2	PET112	PPA1	PPA2	QARS	QRSL1	RARS	RARS2	SARS	SARS2	TARS	TARS2	VARS	VARS2	WARS	WARS2	YARS	YARS2
peptide_biosynthetic_process(GO-0043043)	http://amigo.geneontology.org/cgi-bin/amigo/term_details?term=GO:0043043	BDH2	CNDP2	DMD	FURIN	GCLC	GCLM	GGCT	GGT1	GGT2	GSS	HAGH	MGST2	OPLAH	PCSK1	PCSK5
ATP-dependent_chromatin_remodeling(GO-0043044)	http://amigo.geneontology.org/cgi-bin/amigo/term_details?term=GO:0043044	BAZ1B	CASC5	CENPA	CENPH	CENPI	CENPK	CENPN	CENPO	CENPP	CENPQ	CHD8	HIST1H4J	HJURP	ITGB3BP	MIS18A	MIS18BP1	MLF1IP	NASP	NPM1	OIP5	RBBP4	RBBP7	RSF1	RUVBL1	SMARCA5	SYCP3	TNP1
extracellular_structure_organization(GO-0043062)	http://amigo.geneontology.org/cgi-bin/amigo/term_details?term=GO:0043062	APP	ATP7A	B4GALT7	COL11A2	COL1A1	COL1A2	COL2A1	COL3A1	COL4A3	COL4A4	COL5A1	COL5A2	CST3	ENG	FBLN5	FKBP1A	GAS6	HPN	LAMC1	MPV17	MUC5AC	MYH11	MYO1E	NDNF	NF1	NOXO1	NPHS1	PLG	PXDN	RAMP2	SCXB	SERPINF2	SH3PXD2B	SNCA	SPINK5	SULF1	SULF2	TGFB1	TGFB2	TGFBR1	TNXB	WT1
positive_regulation_of_apoptotic_process(GO-0043065)	http://amigo.geneontology.org/cgi-bin/amigo/term_details?term=GO:0043065	AATF	ABL1	ABR	ACVR1B	ADAM8	ADAMTSL4	ADIPOQ	ADORA1	AEN	AGT	AGTR2	AIFM2	AIFM3	AKAP13	AKR1C3	AKT1	ALOX15B	ANKRD1	APAF1	APBB1	APC	APH1A	APH1B	APOE	ARHGAP4	ARHGEF11	ARHGEF12	ARHGEF16	ARHGEF17	ARHGEF18	ARHGEF2	ARHGEF3	ARHGEF4	ARHGEF6	ARHGEF7	ARHGEF9	ATM	BAD	BAG6	BAK1	BARD1	BAX	BBC3	BCL2	BCL2L1	BCL2L11	BCL3	BCL6	BCLAF1	BID	BIK	BMF	BMP2	BMP4	BNIP1	BNIP3	BNIP3L	BNIPL	BOK	BRCA1	BRMS1	BTK	C16orf5	CADM1	CAPN10	CASP10	CASP2	CASP3	CASP4	CASP6	CASP7	CASP8	CASP8AP2	CASP9	CAV1	CCL3	CCL5	CD2	CD27	CD38	CD40	CD40LG	CD70	CDK5	CDK5R1	CDKN1A	CDKN1B	CDKN2A	CDKN2C	CEBPG	CFLAR	CHEK2	CIDEA	CIDEB	CIDEC	CLEC2A	CLIP3	CLU	COL4A3	CRADD	CRTAM	CSRNP3	CTLA4	CTNNB1	CTNNBL1	CTSH	CUL1	CUL2	CUL3	CUL4A	CUL5	CYCS	CYLD	DAB2IP	DAP	DAP3	DAPK1	DAPK2	DAPK3	DAXX	DCC	DCUN1D3	DDX20	DDX5	DEDD	DEDD2	DIABLO	DLC1	DNAJA3	DPF1	DPF2	DRAM2	DUSP6	DYNLL1	DYNLL2	DYRK2	ECT2	EEF1E1	EIF5A	EP300	EPHA7	ERCC2	ERCC3	ERN1	ERN2	ETS1	FADD	FAS	FASLG	FASTK	FGD1	FGD2	FGD3	FGD4	FNIP2	FOXA1	FOXL2	FRZB	G0S2	GNB2L1	GPLD1	GSDMA	GZMA	GZMB	HCAR2	HDAC6	HIC1	HIP1	HIPK2	HMGA2	HMGB1	HOXA5	HRK	HSPD1	HTATIP2	HTRA2	HYAL2	IFI16	IFI27	IFNA2	IFNB1	IFNG	IGFBP3	IKBIP	IKBKE	IKBKG	IL10	IL12A	IL12B	ING3	ING4	INHA	INHBA	IP6K2	ITGA6	ITGB1	ITGB3BP	ITSN1	JAK2	JMY	KALRN	KCNMA1	KIAA1967	KLF11	KLRF2	LALBA	LCK	LGALS12	LGALS16	LILRB1	LTA	LYN	LYST	MAGED1	MAP3K10	MAP3K5	MAPK1	MAPK8	MCF2	MCF2L	MEF2C	MELK	MLLT11	MLTK	MNDA	MSH6	MSX1	MTCH1	MUL1	MX1	MYBBP1A	NAIF1	NCSTN	NDUFA13	NDUFS3	NET1	NEUROD1	NF1	NGEF	NGF	NGFR	NGFRAP1	NKX3-1	NLRC4	NLRP1	NME3	NMT1	NOD1	NOTCH2	NUDT2	OBSCN	OGT	PAWR	PCBP4	PCSK9	PDCD5	PDCD6	PDCD7	PHLDA3	PLAGL1	PLEKHG2	PLEKHG5	PMAIP1	PML	PPARG	PPP1R13B	PPP2CA	PPP2R1A	PPP2R4	PPP2R5C	PPP3CC	PPP3R1	PREX1	PRKCA	PRKCE	PRKCI	PRMT2	PRUNE2	PSEN1	PSEN2	PSENEN	PTEN	PTGIS	PTH	PYCARD	RAC1	RARG	RASGRF1	RASGRF2	RBM5	REST	RHOB	RIPK1	RIPK3	RNF41	RNF7	RPS27A	RPS27L	RPS3	RPS3A	RPS6	RPS6KA2	RRP8	RUNX3	RYR2	SAP30BP	SCIN	SCRIB	SENP1	SEPT4	SFN	SFRP1	SFRP2	SFRP4	SIAH1	SIK1	SIRT1	SIVA1	SLIT2	SMAD3	SMNDC1	SMPD2	SORT1	SOS1	SOS2	SOX4	SPDEF	SQSTM1	SRPK2	SST	SSTR3	STAT1	STK11	STK17A	STK17B	STK24	STK3	STK4	TBX5	TERF1	TFAP2A	TFAP2B	TFAP4	TFPT	TGFB1	TGFB2	TGFB3	THBS1	TIA1	TIAL1	TIAM1	TIAM2	TLR2	TNF	TNFRSF10B	TNFRSF12A	TNFRSF1A	TNFRSF25	TNFRSF8	TNFRSF9	TNFSF10	TNFSF12	TNFSF14	TNFSF8	TOP2A	TOPORS	TP53	TP53BP2	TP73	TPD52L1	TRADD	TRAF2	TRAF3	TRAF6	TRAIP	TRIM35	TRIO	UBA52	UBB	UBC	UBD	UNC13B	USP28	UTP11L	VAV1	VAV2	VAV3	WNT10B	WT1	WWOX	XIAP	YWHAB	YWHAE	ZC3H8	ZNF443	ZNF622
negative_regulation_of_apoptotic_process(GO-0043066)	http://amigo.geneontology.org/cgi-bin/amigo/term_details?term=GO:0043066	AATF	ACAA2	ACVR1	ADAM8	AGAP2	AHI1	AKT1	AKT1S1	ALB	ALOX12	ANGPT1	ANGPT4	ANGPTL4	ANXA1	ANXA4	ANXA5	API5	APOE	APOH	AQP1	AR	ARAF	ARHGDIA	ASCL1	ASNS	ATAD3A	AURKB	AVEN	AVP	BAG4	BARD1	BAX	BCL10	BCL2	BCL2A1	BCL2L1	BCL2L10	BCL2L2	BCL3	BECN1	BFAR	BIRC2	BIRC3	BIRC5	BIRC6	BIRC7	BMP4	BMP7	BNIP1	BNIP2	BNIP3	BNIP3L	BRAF	CAPN3	CASP3	CAT	CBL	CBX4	CCL19	CCL2	CCL21	CCL5	CD27	CD38	CD40LG	CD44	CD74	CDH13	CDK1	CDKN2D	CERKL	CFL1	CFLAR	CIAPIN1	CIDEA	CITED1	CITED2	CLCF1	CLEC5A	CLN3	CLU	CNTF	COMP	CRLF1	CRYAA	CRYAB	CSF2	CTNNB1	CTSH	CXCL12	CXCR7	DDAH2	DFFA	DHCR24	DHRS2	DNAJA3	DPEP1	EGFR	EGR3	EPO	ERBB3	ERBB4	ERCC5	F2R	F3	F7	FAIM3	FAM129B	FAS	FGFR2	FHL2	FIGNL1	FLT4	FOXA1	FOXB1	FOXO1	FURIN	FXN	GAS6	GATA3	GATA6	GCLC	GDNF	GHRL	GLO1	GPX1	GRK5	GSK3B	GSTP1	HAND2	HBXIP	HCK	HDAC1	HDAC2	HDAC3	HIPK3	HMGA2	HMOX1	HPN	HRK	HSP90B1	HSPA1A	HSPA5	HSPA9	HSPB1	HSPD1	HTATIP2	HTR2B	IFI6	IGF1	IGF1R	IKBKB	IL1A	IL1B	IL2	IL2RB	IL3	IL4	IL6	IL7	ING2	IRAK1	IRS2	ISL1	ITCH	ITGA6	ITGAV	JAK3	KDM1A	KDM2B	KDR	KLHL20	KRIT1	KRT18	LEF1	LGMN	LIG4	LILRB1	LRP6	MAD2L1	MAEA	MAP2K5	MAPK7	MAPK8	MCL1	MED1	MEF2C	MIEN1	MIF	MPO	MSH2	MT-RNR2	MT3	MTDH	MUC1	MYC	MYD88	MYO18A	NAIP	NANOS3	NCKAP1L	NDNF	NES	NEUROD1	NFKB1	NFKBIA	NGF	NGFR	NKX2-5	NKX2-6	NME2	NME5	NOC2L	NOD2	NOL3	NOS3	NOTCH1	NOTCH2	NRBP2	NRG1	NTRK1	NTRK2	NUAK2	NUP62	OSR1	PAK2	PAX2	PAX7	PAX8	PCID2	PCSK6	PDCD10	PEA15	PF4	PHIP	PIDD	PIM1	PIM2	PIM3	PLK1	PLK2	PLK3	POU3F3	POU3F4	POU4F1	PPT1	PRAME	PRDX2	PRDX3	PRDX5	PRKAA1	PRKAA2	PRKCA	PRKCD	PRKCG	PRKCH	PRKCI	PRKCQ	PRKCZ	PROC	PROK2	PSEN1	PSMD10	PTK2	PTK2B	PTPRJ	RAF1	RAMP2	RASA1	RELA	RIPK2	RNF7	RPS27A	RPS6KA1	RPS6KA3	RPS6KB1	SCG2	SCRT2	SCXB	SELS	SEMA4D	SERPINB2	SERPINB9	SERPINE1	SET	SFRP1	SH3GLB1	SH3RF1	SIAH2	SIRT1	SIX1	SMAD6	SNAI1	SNAI2	SNCA	SOCS2	SOCS3	SOD1	SOD2	SON	SORT1	SOX4	SOX8	SOX9	SPDEF	SPHK1	SPRY2	SQSTM1	STIL	SUPV3L1	TAF9	TAF9B	TAX1BP1	TBX1	TBX3	TCF7L2	TDGF1	TEK	TERT	TFAP2A	TFAP2B	TGFB3	TGFBR1	THBS1	TIAF1	TMBIM4	TMEM161A	TMX1	TNF	TNFAIP3	TNFAIP8	TNFRSF10D	TNFRSF18	TNFRSF6B	TNFSF18	TOX3	TP53	TPT1	TRAF6	TRIAP1	TRIM32	TXNDC5	TYRO3	UBA52	UBB	UBC	USP47	VEGFA	VEGFB	VNN1	WFS1	WNK3	WNT1	WNT11	WNT5A	WT1	XIAP	YWHAZ
positive_regulation_of_programmed_cell_death(GO-0043068)	http://amigo.geneontology.org/cgi-bin/amigo/term_details?term=GO:0043068	AATF	ABL1	ABR	ACVR1B	ADAM8	ADAMTSL4	ADIPOQ	ADORA1	AEN	AGT	AGTR2	AIFM2	AIFM3	AKAP13	AKR1C3	AKT1	ALOX15B	ANKRD1	APAF1	APBB1	APC	APH1A	APH1B	APOE	ARHGAP4	ARHGEF11	ARHGEF12	ARHGEF16	ARHGEF17	ARHGEF18	ARHGEF2	ARHGEF3	ARHGEF4	ARHGEF6	ARHGEF7	ARHGEF9	ATM	BAD	BAG6	BAK1	BARD1	BAX	BBC3	BCL2	BCL2L1	BCL2L11	BCL3	BCL6	BCLAF1	BID	BIK	BMF	BMP2	BMP4	BNIP1	BNIP3	BNIP3L	BNIPL	BOK	BRCA1	BRMS1	BTK	C16orf5	CADM1	CAPN10	CASP10	CASP2	CASP3	CASP4	CASP6	CASP7	CASP8	CASP8AP2	CASP9	CAV1	CCL3	CCL5	CD2	CD27	CD38	CD40	CD40LG	CD70	CDK5	CDK5R1	CDKN1A	CDKN1B	CDKN2A	CDKN2C	CEBPG	CFLAR	CHEK2	CIDEA	CIDEB	CIDEC	CLEC2A	CLIP3	CLU	COL4A3	CRADD	CRTAM	CSRNP3	CTLA4	CTNNB1	CTNNBL1	CTSH	CUL1	CUL2	CUL3	CUL4A	CUL5	CYCS	CYLD	DAB2IP	DAP	DAP3	DAPK1	DAPK2	DAPK3	DAXX	DCC	DCUN1D3	DDX20	DDX5	DEDD	DEDD2	DIABLO	DLC1	DNAJA3	DPF1	DPF2	DRAM2	DUSP6	DYNLL1	DYNLL2	DYRK2	ECT2	EEF1E1	EIF5A	EP300	EPHA7	ERCC2	ERCC3	ERN1	ERN2	ETS1	FADD	FAS	FASLG	FASTK	FGD1	FGD2	FGD3	FGD4	FNIP2	FOXA1	FOXL2	FRZB	G0S2	GNB2L1	GPLD1	GSDMA	GZMA	GZMB	HCAR2	HDAC6	HIC1	HIP1	HIPK2	HMGA2	HMGB1	HOXA5	HRK	HSPD1	HTATIP2	HTRA2	HYAL2	IFI16	IFI27	IFNA2	IFNB1	IFNG	IGFBP3	IKBIP	IKBKE	IKBKG	IL10	IL12A	IL12B	ING3	ING4	INHA	INHBA	IP6K2	ITGA6	ITGB1	ITGB3BP	ITSN1	JAK2	JMY	KALRN	KCNMA1	KIAA1967	KLF11	KLRF2	LALBA	LCK	LGALS12	LGALS16	LILRB1	LRRK2	LTA	LYN	LYST	MAGED1	MAP3K10	MAP3K5	MAPK1	MAPK8	MCF2	MCF2L	MEF2C	MELK	MLLT11	MLTK	MNDA	MSH6	MSX1	MTCH1	MUL1	MX1	MYBBP1A	NAIF1	NCSTN	NDUFA13	NDUFS3	NET1	NEUROD1	NF1	NGEF	NGF	NGFR	NGFRAP1	NKX3-1	NLRC4	NLRP1	NME3	NMT1	NOD1	NOTCH2	NTRK1	NUDT2	OBSCN	OGT	PAWR	PCBP4	PCSK9	PDCD5	PDCD6	PDCD7	PHLDA3	PLAGL1	PLEKHG2	PLEKHG5	PMAIP1	PML	PPARG	PPP1R13B	PPP2CA	PPP2R1A	PPP2R4	PPP2R5C	PPP3CC	PPP3R1	PREX1	PRKCA	PRKCE	PRKCI	PRMT2	PRUNE2	PSEN1	PSEN2	PSENEN	PTEN	PTGIS	PTH	PYCARD	RAC1	RARG	RASGRF1	RASGRF2	RBM5	REST	RHOB	RIPK1	RIPK3	RNF41	RNF7	RPS27A	RPS27L	RPS3	RPS3A	RPS6	RPS6KA2	RRP8	RUNX3	RYR2	SAP30BP	SCIN	SCRIB	SENP1	SEPT4	SFN	SFRP1	SFRP2	SFRP4	SIAH1	SIK1	SIRT1	SIVA1	SLIT2	SMAD3	SMNDC1	SMPD2	SORT1	SOS1	SOS2	SOX4	SPDEF	SQSTM1	SRPK2	SST	SSTR3	STAT1	STK11	STK17A	STK17B	STK24	STK3	STK4	TBX5	TERF1	TFAP2A	TFAP2B	TFAP4	TFPT	TGFB1	TGFB2	TGFB3	THBS1	TIA1	TIAL1	TIAM1	TIAM2	TLR2	TNF	TNFRSF10B	TNFRSF12A	TNFRSF1A	TNFRSF25	TNFRSF8	TNFRSF9	TNFSF10	TNFSF12	TNFSF14	TNFSF8	TOP2A	TOPORS	TP53	TP53BP2	TP73	TPD52L1	TRADD	TRAF2	TRAF3	TRAF6	TRAIP	TRIM35	TRIO	UBA52	UBB	UBC	UBD	UNC13B	USP28	UTP11L	VAV1	VAV2	VAV3	WNT10B	WT1	WWOX	XIAP	YWHAB	YWHAE	ZC3H8	ZNF443	ZNF622
negative_regulation_of_programmed_cell_death(GO-0043069)	http://amigo.geneontology.org/cgi-bin/amigo/term_details?term=GO:0043069	AATF	ACAA2	ACVR1	ADAM8	AGAP2	AHI1	AKT1	AKT1S1	ALB	ALOX12	AMIGO2	ANGPT1	ANGPT4	ANGPTL4	ANXA1	ANXA4	ANXA5	API5	APOE	APOH	AQP1	AR	ARAF	ARHGDIA	ASCL1	ASNS	ATAD3A	AURKB	AVEN	AVP	BAG4	BARD1	BAX	BCL10	BCL2	BCL2A1	BCL2L1	BCL2L10	BCL2L2	BCL3	BECN1	BFAR	BIRC2	BIRC3	BIRC5	BIRC6	BIRC7	BMP4	BMP7	BNIP1	BNIP2	BNIP3	BNIP3L	BRAF	CAPN3	CASP3	CAT	CBL	CBX4	CCL19	CCL2	CCL21	CCL5	CD27	CD38	CD40LG	CD44	CD74	CDH13	CDK1	CDKN2D	CERKL	CFL1	CFLAR	CIAPIN1	CIDEA	CITED1	CITED2	CLCF1	CLEC5A	CLN3	CLU	CNTF	COMP	CRLF1	CRYAA	CRYAB	CSF2	CTNNB1	CTSH	CXCL12	CXCR7	DDAH2	DFFA	DHCR24	DHRS2	DNAJA3	DPEP1	EGFR	EGR3	EPO	ERBB3	ERBB4	ERCC5	F2R	F3	F7	FAIM3	FAM129B	FAS	FGFR2	FHL2	FIGNL1	FLT4	FOXA1	FOXB1	FOXO1	FURIN	FXN	GAS6	GATA3	GATA6	GCLC	GDNF	GHRL	GLO1	GPX1	GRK5	GSK3B	GSTP1	HAND2	HBXIP	HCK	HDAC1	HDAC2	HDAC3	HIPK3	HMGA2	HMOX1	HPN	HRK	HSP90B1	HSPA1A	HSPA5	HSPA9	HSPB1	HSPD1	HTATIP2	HTR2B	IFI6	IGF1	IGF1R	IKBKB	IL1A	IL1B	IL2	IL2RB	IL3	IL4	IL6	IL7	ING2	IRAK1	IRS2	ISL1	ITCH	ITGA6	ITGAV	JAK3	KDM1A	KDM2B	KDR	KLHL20	KRIT1	KRT18	LEF1	LGMN	LIG4	LILRB1	LRP6	MAD2L1	MAEA	MAP2K5	MAPK7	MAPK8	MCL1	MECOM	MED1	MEF2C	MIEN1	MIF	MPO	MSH2	MT-RNR2	MT3	MTDH	MUC1	MYC	MYD88	MYO18A	NAIP	NANOS3	NCKAP1L	NDNF	NES	NEUROD1	NFKB1	NFKBIA	NGF	NGFR	NKX2-5	NKX2-6	NME2	NME5	NOC2L	NOD2	NOL3	NOS3	NOTCH1	NOTCH2	NRBP2	NRG1	NTRK1	NTRK2	NUAK2	NUP62	OSR1	PAK2	PAX2	PAX7	PAX8	PCID2	PCSK6	PDCD10	PEA15	PF4	PHIP	PIDD	PIM1	PIM2	PIM3	PLK1	PLK2	PLK3	POU3F3	POU3F4	POU4F1	PPT1	PRAME	PRDX2	PRDX3	PRDX5	PRKAA1	PRKAA2	PRKCA	PRKCD	PRKCG	PRKCH	PRKCI	PRKCQ	PRKCZ	PROC	PROK2	PSEN1	PSMD10	PTK2	PTK2B	PTPRJ	RAF1	RAMP2	RASA1	RELA	RIPK2	RNF7	RPS27A	RPS6KA1	RPS6KA3	RPS6KB1	SCG2	SCRT2	SCXB	SELS	SEMA4D	SERPINB2	SERPINB9	SERPINE1	SET	SFRP1	SH3GLB1	SH3RF1	SIAH2	SIRT1	SIX1	SMAD6	SNAI1	SNAI2	SNCA	SOCS2	SOCS3	SOD1	SOD2	SON	SORT1	SOX4	SOX8	SOX9	SPDEF	SPHK1	SPRY2	SQSTM1	STIL	SUPV3L1	TAF9	TAF9B	TAX1BP1	TBX1	TBX3	TCF7L2	TDGF1	TEK	TERT	TFAP2A	TFAP2B	TGFB3	TGFBR1	THBS1	TIAF1	TMBIM4	TMEM161A	TMX1	TNF	TNFAIP3	TNFAIP8	TNFRSF10D	TNFRSF18	TNFRSF6B	TNFSF18	TOX3	TP53	TPT1	TRAF6	TRIAP1	TRIM32	TXNDC5	TYRO3	UBA52	UBB	UBC	USP47	VEGFA	VEGFB	VNN1	WFS1	WNK3	WNT1	WNT11	WNT5A	WT1	XIAP	YWHAZ
negative_regulation_of_catalytic_activity(GO-0043086)	http://amigo.geneontology.org/cgi-bin/amigo/term_details?term=GO:0043086	A2ML1	ABL1	ADCY1	ADCY2	ADCY3	ADCY4	ADCY5	ADCY6	ADCY7	ADCY8	ADCY9	ADIPOQ	ADRA2A	AIDA	AKT1	AKT1S1	ANAPC1	ANAPC10	ANAPC11	ANAPC2	ANAPC4	ANAPC5	ANAPC7	ANGPTL3	ANGPTL4	APC	APOA2	APOC1	APOC3	APOE	ARFGEF3	ARL2	ARRB1	ATP7A	ATPIF1	AVP	AZIN1	BAG5	BIRC5	BMP4	BMP7	BUB1B	BUB3	CABP1	CAMSAP3	CAND1	CASC5	CAST	CAV1	CAV3	CBLC	CCDC8	CCR2	CD27	CD2BP2	CD44	CDC16	CDC20	CDC23	CDC26	CDC27	CDK5RAP1	CDKN1B	CDKN1C	CDKN2A	CDKN2D	CEP192	CHRM5	CLN3	CNST	CORT	CR1	CRIPAK	CSN2	CSNK2A1	CSRNP2	CSRNP3	CST3	CST7	CSTA	CSTB	CYP27B1	DAB2IP	DBNDD2	DEPTOR	DHCR24	DLG2	DLG3	DNAJA3	DNAJB6	DPEP1	DRD2	DRD3	DRD4	DRD5	DUSP16	DUSP19	DUSP22	DUSP3	DUSP6	DUSP7	DVL1	ECM1	EDNRB	ELFN1	ELFN2	ELL	ENG	EPHA1	ERRFI1	FARP1	FBXO5	FGFR1OP	FICD	FKBP15	FKBP1A	FKBP1B	FLNA	FOXA2	FZD10	FZR1	GABBR2	GALR1	GALR3	GBA	GCKR	GFI1	GLA	GMIP	GNAI1	GNAI2	GNAI3	GNAL	GNAQ	GNAT1	GNB2L1	GPATCH2	GPS1	GPS2	GPX1	GRIK3	GRM2	GRM3	GRM4	GRM7	GRM8	GRXCR1	GSK3A	GSK3B	GSTP1	GZMA	HBXIP	HEXIM1	HEXIM2	HIPK3	HP	HSPA5	HSPB1	HSPBP1	HYAL2	IBTK	IFI6	IFIT1	IGBP1	IGF1R	IL1B	INPP5K	INS	IRAK3	IRS2	ITIH2	ITIH3	ITIH4	KIAA1967	KLF4	LATS1	LATS2	LAX1	LEF1	LIMK1	LKAP	LMTK3	LPA	LRP5	LRP6	LTB4R2	LYN	MAD2L1	MAD2L2	MAP2K5	MASTL	MBIP	MCHR1	MEN1	MKI67IP	MPHOSPH10	MT3	MYO1D	MYOCD	NAIP	NCKAP1L	NEIL1	NF1	NFKB1	NOSIP	NPRL2	NPY1R	NPY2R	NR2F2	OPRK1	OPRL1	OPRM1	OXA1L	PAK2	PALM	PAX2	PCDH11X	PCID2	PCIF1	PCSK1N	PDCD4	PDE6G	PDE6H	PDPK1	PHPT1	PI3	PIF1	PIK3IP1	PINX1	PKMYT1	PLEK	PLK1	PML	POT1	PPM1E	PPM1F	PPP1R26	PPP1R27	PPP1R35	PPP1R36	PPP1R37	PPP2R4	PPP2R5A	PRDX3	PRDX5	PRKAG2	PRKCD	PROL1	PROS1	PRPSAP1	PRPSAP2	PSMA1	PSMA2	PSMA3	PSMA4	PSMA5	PSMA6	PSMA7	PSMB1	PSMB10	PSMB2	PSMB3	PSMB4	PSMB5	PSMB6	PSMB7	PSMB8	PSMB9	PSMC1	PSMC2	PSMC3	PSMC4	PSMC5	PSMC6	PSMD1	PSMD10	PSMD11	PSMD12	PSMD13	PSMD14	PSMD2	PSMD3	PSMD4	PSMD5	PSMD6	PSMD7	PSMD8	PSMD9	PSME1	PSME2	PSME3	PSMF1	PTEN	PTK6	PTPRC	PTPRJ	PXK	PYDC1	PZP	RAF1	RB1	RBM26	RECK	RENBP	RGS1	RGS14	RGS2	RGS3	RGS4	RIMBP2	RPS27A	RPS6KA1	RPS6KA3	RRP1B	SCG5	SEMA4D	SERPINB6	SERPINB8	SERPINB9	SERPIND1	SERPINE1	SERPINF2	SFI1	SFN	SFRP1	SH2D4A	SH3RF1	SH3RF2	SIAH2	SIRT1	SLC7A14	SLPI	SMAD6	SMAD7	SMPD1	SNCA	SOCS4	SOCS5	SORT1	SPINK1	SPINK2	SPINT2	SPOCD1	SPOCK1	SPOCK3	SPP2	SPRED1	SPRED2	SRCIN1	STK38	SYTL2	TAF7	TARBP2	TERF1	TFAP2B	TFAP4	TFPI	TGFB2	THBS1	THY1	TIPRL	TMED2	TMEM132D	TMEM225	TMLHE	TNFAIP3	TNFAIP8	TNFSF14	TNNI3	TNNT2	TP53	TRIAP1	TRIB1	TRIB3	TRIM27	TSC2	TSKS	UBA52	UBB	UBC	UBE2C	UBE2D1	UBE2E1	UBN1	UCHL1	UCHL5	UGT1A1	UGT1A7	UGT1A8	UGT1A9	URI1	USP14	USP44	USP47	VIL1	VTN	WDR81	WFDC2	WNK1	WWTR1	XIAP	ZCCHC9	ZFYVE1	ZFYVE28	ZGPAT	ZNF675
regulation_of_GTPase_activity(GO-0043087)	http://amigo.geneontology.org/cgi-bin/amigo/term_details?term=GO:0043087	ABR	ADAP1	ALDH1A1	ALS2	ARAP1	ARAP3	ARHGAP1	ARHGAP15	ARHGAP27	ARHGAP29	ARHGAP35	ARHGAP4	ARHGAP5	ARHGAP6	ARHGAP8	ARHGAP9	ARHGEF10L	ARHGEF16	ARL2	ARRB1	BCR	BNIP2	BVES	CCL11	CCL19	CCL21	CCL24	CCL26	CD40	CDC42EP2	CDKL5	CHN2	CRK	CXCL13	DAB2IP	DLC1	DOCK1	DOCK4	DOCK7	ECT2	EFNA5	ELMOD1	ELMOD2	EPHA1	EPHA2	EPHA3	EPHA4	EPHA5	EPHB3	ERBB2	ERRFI1	FGD1	FGD2	FGD3	FGD4	FGD5	FGD6	FICD	FOXJ1	FZD10	GMIP	GNAQ	GNB2L1	GPR65	GSK3B	HTR2B	IQGAP1	JUN	LRRK2	MYO9B	NCKAP1L	NET1	NF1	NGEF	NTRK1	NTRK2	OPHN1	PAFAH1B1	PIN1	PIP5K1A	PKP4	PLCB1	PLXNB1	PLXNB2	PREX1	PREX2	PRKG1	PTK2	PTPLAD1	RAB3GAP1	RAB3GAP2	RABGAP1	RABGAP1L	RACGAP1	RALBP1	RALGAPA1	RALGAPA2	RALGAPB	RANGAP1	RAP1GAP	RAPGEF2	RASA1	RASA2	RASA3	RASA4	RASAL1	RASAL2	RASGRF1	RASGRP3	RASIP1	RGS1	RGS11	RGS12	RGS14	RGS16	RGS2	RGS20	RGS3	RGS4	RGS5	RGS6	RGS9	RHOG	RP2	SCRIB	SEMA4D	SFRP1	SIPA1	SIPA1L1	SNX13	SNX18	SNX9	SOS1	STMN3	SYDE1	SYDE2	TAX1BP3	TBC1D10B	TBC1D15	TBC1D2	TBCD	THY1	TMED2	TSC1	TSC2	VAV3	WNT11
regulation_of_Cdc42_GTPase_activity(GO-0043088)	http://amigo.geneontology.org/cgi-bin/amigo/term_details?term=GO:0043088	ARAP1	ARHGAP27	ARHGEF16	BVES	CCL19	CD40	ECT2	EPHB3	FGD1	FGD2	FGD3	FGD4	FGD5	FGD6	RALBP1	TAX1BP3
regulation_of_vascular_permeability(GO-0043114)	http://amigo.geneontology.org/cgi-bin/amigo/term_details?term=GO:0043114	AMOT	ANGPT1	CTNNBIP1	FGFBP3	MYLK3	NPPB	NPR1	PDE2A	PDE3A	PTPRJ	RAMP2	SLIT2	SRC	TEK	VEGFA	VEGFB	YES1
regulation_of_I-kappaB_kinase-NF-kappaB_cascade(GO-0043122)	http://amigo.geneontology.org/cgi-bin/amigo/term_details?term=GO:0043122	ADIPOQ	APOL3	ATP2C1	BCL10	BIRC2	BIRC3	BST2	C18orf32	CANT1	CAPN3	CARD8	CARD9	CASP1	CASP8	CC2D1A	CCL19	CCL21	CD40	CFLAR	CHUK	CLEC6A	CXXC5	DAB2IP	DNAJA3	ECM1	ECT2	EEF1D	ESR1	F2R	F2RL1	FADD	FAF1	FASLG	FKBP1A	FLNA	GJA1	GOLT1B	GPR89A	GSTP1	HMOX1	HSPB1	HTR2B	IKBKB	IKBKE	IKBKG	IL1B	IRAK1	LGALS1	LGALS9	LITAF	LPAR1	LTBR	LURAP1	MALT1	MAP3K14	MAP3K3	MAP3K7	MAVS	MIB2	MIER1	MTDH	MUL1	MYD88	NDFIP1	NDFIP2	NEK6	NFKBIA	NLRP12	NOD1	NOD2	NUP62	OTUD7B	PARK2	PDPK1	PELI1	PELI2	PIM2	PINK1	PLEKHG5	PLK2	PPM1A	PPP5C	PRKCB	PRKD1	PSMD10	RBCK1	REL	RELA	RHOA	RHOC	RHOH	RIPK1	RIPK2	RNF31	RPS27A	S100A12	S100A13	S100A4	S100B	SECTM1	SHARPIN	SHISA5	SIRT1	SLC20A1	SLC35B2	SLC44A2	SQSTM1	STAT1	TAB2	TBK1	TERF2IP	TFG	TICAM1	TICAM2	TIRAP	TLE1	TLR6	TLR9	TMED4	TMEM101	TMEM9B	TNF	TNFAIP3	TNFRSF10B	TNFRSF1A	TNFSF10	TRADD	TRAF3IP2	TRAF5	TRAF6	TRIM13	TRIM38	TSPAN6	UBA52	UBB	UBC	UBD	UBE2N	UBE2V1	VAPA	WLS	ZDHHC13	ZDHHC17	ZMYND11
positive_regulation_of_I-kappaB_kinase-NF-kappaB_cascade(GO-0043123)	http://amigo.geneontology.org/cgi-bin/amigo/term_details?term=GO:0043123	ADIPOQ	APOL3	ATP2C1	BCL10	BIRC2	BIRC3	BST2	C18orf32	CANT1	CARD9	CASP1	CASP8	CC2D1A	CCL19	CCL21	CD40	CFLAR	CHUK	CLEC6A	CXXC5	ECM1	ECT2	EEF1D	F2R	F2RL1	FADD	FASLG	FKBP1A	FLNA	GJA1	GOLT1B	GPR89A	HMOX1	HTR2B	IKBKB	IKBKE	IKBKG	IRAK1	LGALS1	LGALS9	LITAF	LPAR1	LTBR	LURAP1	MALT1	MAP3K14	MAP3K3	MAP3K7	MAVS	MIB2	MIER1	MTDH	MUL1	MYD88	NDFIP1	NDFIP2	NEK6	NOD1	NOD2	NUP62	PARK2	PELI1	PELI2	PIM2	PINK1	PLEKHG5	PLK2	PPM1A	PPP5C	PRKCB	PRKD1	RBCK1	REL	RELA	RHOA	RHOC	RIPK1	RIPK2	RNF31	RPS27A	S100A12	S100A13	S100A4	S100B	SECTM1	SHARPIN	SHISA5	SLC20A1	SLC35B2	SLC44A2	TAB2	TBK1	TERF2IP	TFG	TICAM1	TICAM2	TIRAP	TLR6	TLR9	TMED4	TMEM101	TMEM9B	TNF	TNFRSF10B	TNFRSF1A	TNFSF10	TRADD	TRAF3IP2	TRAF5	TRAF6	TRIM13	TRIM38	TSPAN6	UBA52	UBB	UBC	UBD	UBE2N	UBE2V1	VAPA	WLS	ZDHHC13	ZDHHC17
negative_regulation_of_I-kappaB_kinase-NF-kappaB_cascade(GO-0043124)	http://amigo.geneontology.org/cgi-bin/amigo/term_details?term=GO:0043124	ADIPOQ	CARD8	DAB2IP	DNAJA3	ESR1	FAF1	GSTP1	NFKBIA	NLRP12	OTUD7B	PSMD10	RHOH	SIRT1	STAT1	TLE1	TNFAIP3	ZMYND11
negative_regulation_of_cysteine-type_endopeptidase_activity_involved_in_apoptotic_process(GO-0043154)	http://amigo.geneontology.org/cgi-bin/amigo/term_details?term=GO:0043154	AKT1	AVP	BIRC5	CD27	CD44	CDKN2D	CSNK2A1	DHCR24	DNAJA3	DNAJB6	DPEP1	GPX1	HBXIP	HSPA5	IFI6	IGBP1	KLF4	LEF1	MAP2K5	MT3	NAIP	PAX2	PRDX3	PRDX5	RAF1	RPS6KA1	RPS6KA3	SERPINB9	SFN	SH3RF1	SIAH2	SMAD6	SNCA	TFAP2B	THBS1	TNFAIP3	TNFAIP8	TNFSF14	TRIAP1	USP47	VIL1	XIAP
proteasomal_ubiquitin-dependent_protein_catabolic_process(GO-0043161)	http://amigo.geneontology.org/cgi-bin/amigo/term_details?term=GO:0043161	AMFR	ANAPC1	ANAPC10	ANAPC11	ANAPC2	ANAPC4	ANAPC5	ANAPC7	ARRB1	ARRB2	ATXN3	AURKA	AURKB	BIRC2	BTRC	BUB1B	BUB3	CCNB1	CCNF	CDC16	CDC20	CDC23	CDC26	CDC27	CDC34	CDK1	CDK2	CRBN	CUL1	CUL3	DDB1	DERL1	DERL2	DNAJB2	DNAJB9	DNAJC10	ECM29	EDEM1	ERCC8	ERLEC1	ERLIN1	ERLIN2	FBXL15	FBXL3	FBXL5	FBXO2	FBXO31	FBXO4	FBXO45	FBXO5	FBXO6	FBXW11	FBXW5	FBXW7	FOXRED2	FZR1	HECTD3	HSP90B1	HSPA5	JKAMP	KCTD10	KCTD13	KLHL20	MAD2L1	MAN1B1	NHLRC1	NPLOC4	OS9	PCBP2	PCNP	PLK1	PPP2R5C	PSMA1	PSMA2	PSMA3	PSMA4	PSMA5	PSMA6	PSMA7	PSMA8	PSMB1	PSMB10	PSMB11	PSMB2	PSMB3	PSMB4	PSMB5	PSMB6	PSMB7	PSMB8	PSMB9	PSMC1	PSMC2	PSMC3	PSMC4	PSMC5	PSMC6	PSMD1	PSMD10	PSMD11	PSMD12	PSMD13	PSMD14	PSMD2	PSMD3	PSMD4	PSMD5	PSMD6	PSMD7	PSMD8	PSMD9	PSME1	PSME2	PSME3	PSME4	PSMF1	PTTG1	RBCK1	RBX1	RNF103	RNF187	RNF216	RNF4	RNF5	RPS27A	SEC61B	SELS	SIAH1	SIRT1	SIRT2	SKP1	SKP2	SMURF1	STUB1	SYVN1	TBL1X	TBL1XR1	TMEM67	TNFAIP1	TOPORS	TRIM13	TRIM9	UBA52	UBB	UBC	UBE2B	UBE2C	UBE2D1	UBE2D3	UBE2E1	UBE2S	UBE2W	USP19	VCP	WFS1	WWP2	YOD1	ZNRF1
negative_regulation_of_protein_complex_disassembly(GO-0043242)	http://amigo.geneontology.org/cgi-bin/amigo/term_details?term=GO:0043242	ADD1	ADD2	APC	ARHGEF2	CAPG	CCNB1	CLASP1	GAS2L1	GAS2L2	GSN	HDAC6	IRAK3	KATNB1	LIMA1	MID1IP1	SBDS	STMN2	TWF2	VIL1
regulation_of_protein_complex_disassembly(GO-0043244)	http://amigo.geneontology.org/cgi-bin/amigo/term_details?term=GO:0043244	ADD1	ADD2	APC	ARHGEF2	BNIP3	CAPG	CCNB1	CLASP1	ETF1	F2RL1	GAS2L1	GAS2L2	GSN	HDAC6	HRSP12	IRAK3	KATNB1	LIMA1	MID1IP1	MTRF1	NES	PDXP	PLEK	SBDS	STMN2	TNF	TRPV4	TWF2	UPF1	VIL1
regulation_of_protein_complex_assembly(GO-0043254)	http://amigo.geneontology.org/cgi-bin/amigo/term_details?term=GO:0043254	ADD1	ADD2	AJUBA	ARF6	ARL2	ATF7IP	BAIAP2L1	BAX	BBC3	BCL2L11	BCLAF1	BID	BIK	BMF	CAPG	CAV3	CCL11	CCL21	CCL24	CCL26	CDC42	CDC42EP2	CDC42EP5	CLIP1	CLIP3	CLU	CSF2	CXCL13	DKK1	FAF1	FER	FES	GNB2L1	GSK3B	GSN	HCFC1	HCK	HDAC6	HEY2	HJURP	HMGB1	HNF1A	HNF1B	HRK	IL5	JMY	KANK1	LATS1	MAPRE1	MAPT	MED25	MPP7	NCK1	NCK2	NCKAP1L	NKX2-5	PAK3	PAXIP1	PIEZO1	PINK1	PLEK	PMAIP1	PPM1A	PRKCD	PRKCE	PRKCZ	PSRC1	PTGER4	PTK2B	RAF1	RALB	RASA1	RNF4	SCIN	SENP6	SH3GLB1	SLAIN2	SLIT2	SMAD6	SNCA	SNX9	SOST	SRC	SRF	STMN2	STUB1	STXBP1	SUMO1	TAF1	TAL1	TBCD	TERF1	TGFB1	THRA	TNF	TP53	TPPP	TWF1	TWF2	VCP	VIL1	WASH1	WASH2P	WASH3P	WASH4P	WASH6P
positive_regulation_of_ion_transport(GO-0043270)	http://amigo.geneontology.org/cgi-bin/amigo/term_details?term=GO:0043270	ADRA2A	ASPH	CAPN3	CAV1	CCL3	CCL4	CCL5	CCR1	CHRM1	CNKSR3	CREB3	DRD1	EFCAB4B	F2	F2R	F2RL3	LACRT	MYLK	NKX2-5	ORAI1	P2RX4	P2RX7	PDGFB	PDGFRB	PDZK1	PLA2G1B	SCN1B	SCN2B	SCN3B	SCN4B	SNCA	STIM1	STIM2	THY1	TRPC1	TRPC3	TRPC6	WFS1	WNK3	XCL1	ZP3
negative_regulation_of_ion_transport(GO-0043271)	http://amigo.geneontology.org/cgi-bin/amigo/term_details?term=GO:0043271	ADRA2A	CALCA	DRD2	DRD4	EPO	IL1RAPL1	INPP5K	LILRB1	LILRB2	NCS1	NEDD4	NOS1	OPRM1	PTK2B	PXK	SFRP4	SLC30A1	STIM2	TRIM27
positive_regulation_of_cysteine-type_endopeptidase_activity_involved_in_apoptotic_process(GO-0043280)	http://amigo.geneontology.org/cgi-bin/amigo/term_details?term=GO:0043280	AIFM1	AIFM3	APAF1	BAD	BAX	BBC3	BCAP31	BCL2L10	BCL2L11	BOK	CARD8	CASP1	CASP3	CASP7	CASP8	CASP8AP2	CASP9	CDKN1B	CDKN2A	COL4A3	CYCS	DAP	DIABLO	DLC1	DNAJA3	EGLN3	EIF2AK3	F2R	F3	FADD	FAS	FASLG	FIS1	FOXL2	HIP1	HMGB1	HSPD1	HTRA2	IFI27	IFNB1	IFT57	JAK2	LCK	MAP3K5	MOAP1	MTCH1	MUL1	MYC	NKX3-1	NLRC4	NLRP1	NLRP2	NLRP3	NOD1	PMAIP1	PPARG	PPM1F	PYCARD	REST	RIPK1	ROBO1	RPS27L	RPS3	SENP1	SIRT1	SIVA1	SLC11A2	SMAD3	SNCA	SOX7	TERF1	TNF	TNFRSF10B	TNFSF10	TNFSF15	TPD52L1	TRADD	TRAF2	VCP
regulation_of_cysteine-type_endopeptidase_activity_involved_in_apoptotic_process(GO-0043281)	http://amigo.geneontology.org/cgi-bin/amigo/term_details?term=GO:0043281	AIFM1	AIFM3	AKT1	APAF1	AVP	BAD	BAX	BBC3	BCAP31	BCL2L10	BCL2L11	BIRC5	BOK	CARD8	CASP1	CASP3	CASP7	CASP8	CASP8AP2	CASP9	CD27	CD44	CDKN1B	CDKN2A	CDKN2D	COL4A3	CSNK2A1	CYCS	DAP	DHCR24	DIABLO	DLC1	DNAJA3	DNAJB6	DPEP1	EGLN3	EIF2AK3	EPHA7	F2R	F3	FADD	FAS	FASLG	FIS1	FOXL2	GPX1	HBXIP	HIP1	HMGB1	HSPA5	HSPD1	HTRA2	IFI27	IFI6	IFNB1	IFT57	IGBP1	JAK2	KIAA0141	KLF4	LCK	LEF1	MAP2K5	MAP3K5	MOAP1	MT3	MTCH1	MUL1	MYC	NAIP	NGFRAP1	NKX3-1	NLRC4	NLRP1	NLRP2	NLRP3	NOD1	PAX2	PMAIP1	PPARG	PPM1F	PRDX3	PRDX5	PYCARD	RAF1	REST	RIPK1	ROBO1	RPS27L	RPS3	RPS6KA1	RPS6KA3	SENP1	SERPINB9	SFN	SH3RF1	SIAH2	SIRT1	SIVA1	SLC11A2	SMAD3	SMAD6	SNCA	SOX2	SOX7	TERF1	TFAP2B	THBS1	TNF	TNFAIP3	TNFAIP8	TNFRSF10B	TNFSF10	TNFSF14	TNFSF15	TPD52L1	TRADD	TRAF2	TRIAP1	USP47	VCP	VIL1	XIAP
apical_junction_assembly(GO-0043297)	http://amigo.geneontology.org/cgi-bin/amigo/term_details?term=GO:0043297	ARL2	CLDN12	CLDN14	CLDN15	CLDN17	CLDN18	CLDN20	CLDN22	CLDN23	CLDN9	CRB3	DLG1	ECT2	F11R	FBF1	FRMPD2	INADL	MPP5	MPP7	PARD3	PARD6A	PARD6B	PARD6G	PKN2	PRKCI	RAMP2	RHOA	RHOC	TBCD	VCL
response_to_dsRNA(GO-0043331)	http://amigo.geneontology.org/cgi-bin/amigo/term_details?term=GO:0043331	DGCR8	DICER1	EIF2C2	IFIT1	IFNB1	IRAK3	LIN28A	LIN28B	MAVS	PMAIP1	PRKRA	SMAD1	SMAD2	SMAD3	SNIP1	SRRT	TARBP2	TMEM173	ZCCHC11
positive_regulation_of_DNA_binding(GO-0043388)	http://amigo.geneontology.org/cgi-bin/amigo/term_details?term=GO:0043388	ACD	CEBPG	EDF1	EGF	GATA3	HAND2	HES1	HMGA2	HMGB1	HMGB2	IGF1	NEUROD1	NME1	PLSCR1	SKI	TRAF6	TWIST1	TXN
negative_regulation_of_DNA_binding(GO-0043392)	http://amigo.geneontology.org/cgi-bin/amigo/term_details?term=GO:0043392	GATA1	GZMA	HABP4	HEY1	HEY2	HMGA2	JAK2	JUN	LEF1	MDFI	NFIB	RSF1	SMO	SOX11	SP100	SUMO1	TFAP4	TNKS	ZNF675
regulation_of_protein_binding(GO-0043393)	http://amigo.geneontology.org/cgi-bin/amigo/term_details?term=GO:0043393	ADD1	ADD2	ADRB2	ADRB3	AES	AIDA	AKTIP	ARRB2	BAK1	BAMBI	BAX	BCL2	CAMK1	CAPRIN2	CAV1	CCL23	CTNNBIP1	DAB2	DVL1	EPB41	FKBP1A	GSK3B	GTPBP4	HDAC4	HDAC5	HIPK2	IFIT1	IFIT2	ISL1	KDM1A	LDLRAP1	LEF1	LRPAP1	MAPK8	MEF2C	MEN1	NKX3-1	NOG	NRG1	NRP1	PARK7	PKD1	PLK1	PRKCD	PRMT8	RAN	SLPI	TCF7L2	TIRAP	TMEM173	TRAF4	TRIB3	VTN	WNT3A	ZFPM1
steroid_hormone_mediated_signaling_pathway(GO-0043401)	http://amigo.geneontology.org/cgi-bin/amigo/term_details?term=GO:0043401	BMP4	BMP7	ESR1	ESR2	NR1D1	NR2C1	NR2E1	NR2F6	NR3C1	NR3C2	NR4A3	PGR	PGRMC2	PPARA	PPARD
regulation_of_MAP_kinase_activity(GO-0043405)	http://amigo.geneontology.org/cgi-bin/amigo/term_details?term=GO:0043405	ADAM8	ADIPOQ	ADORA2B	ADRA2A	ADRA2B	ADRA2C	AIDA	ALK	APOE	BMP4	BMP7	C5	C5AR1	CAV1	CAV3	CBLC	CCL19	CD24	CD40	CD81	CDK1	CDK12	CHRNA7	CXCR4	DAB2IP	DAXX	DBNL	DRD4	DUSP16	DUSP19	DUSP22	DUSP3	DUSP6	DUSP7	DVL2	DVL3	EDN1	EDN3	EGF	EGFR	EPGN	ERBB2	FGF10	FGF2	FGFR1	FLT1	FLT3	FPR1	FZD10	GBA	GH1	GHR	GHRL	GNG3	GPS1	GPS2	GRM4	GSTP1	HIPK3	HTR2B	HYAL2	IKBKG	IL1B	INPP5K	INSR	IRAK1	IRAK2	IRAK3	KIT	LAX1	LRRK2	LYN	MADD	MAP2K1	MAP2K2	MAP2K3	MAP2K5	MAP2K6	MAP2K7	MAP3K10	MAP3K11	MAP3K2	MAP3K4	MAP3K5	MAP3K6	MAP3K7	MAP3K9	MAP4K1	MAP4K2	MAP4K5	MAPK1	MAPK10	MAPK11	MAPK14	MAPK3	MAPKAPK2	MAPKAPK3	MAPKAPK5	MBIP	MDFIC	MLK4	MLTK	MST1R	MUL1	NF1	NOD1	NOD2	PAK1	PAK3	PDCD10	PDCD4	PDGFA	PDGFB	PDGFRB	PIK3CB	PKN1	PLA2G1B	PLCE1	PRKCD	PROK2	PTPLAD1	PTPRJ	RGS14	RGS2	RGS3	RGS4	RIPK1	RIPK2	RPS27A	S1PR2	SHC1	SMPD1	SOD1	SPRED1	SPRED2	STK38	TAB1	TAB2	TAB3	TDGF1	TGFA	TGFB1	THBS1	TLR4	TLR6	TLR9	TNF	TNFRSF11A	TNFSF11	TPD52L1	TRAF2	TRAF6	TRIB1	TRIB2	TRIB3	UBA52	UBB	UBC	UCHL1	VEGFA	WNT5A	ZNF675
positive_regulation_of_MAP_kinase_activity(GO-0043406)	http://amigo.geneontology.org/cgi-bin/amigo/term_details?term=GO:0043406	ADAM8	ADORA2B	ADRA2A	ADRA2B	ADRA2C	ALK	C5	C5AR1	CCL19	CD24	CD40	CD81	CDK1	CHRNA7	CXCR4	DAB2IP	DAXX	DBNL	DRD4	DUSP19	DVL2	DVL3	EDN1	EDN3	EGF	EGFR	EPGN	ERBB2	FGF10	FGF2	FGFR1	FLT1	FLT3	FPR1	FZD10	GH1	GHR	GHRL	GNG3	GRM4	HTR2B	IKBKG	IL1B	INSR	IRAK1	IRAK2	KIT	LRRK2	MADD	MAP2K1	MAP2K2	MAP2K3	MAP2K5	MAP2K6	MAP2K7	MAP3K10	MAP3K11	MAP3K2	MAP3K4	MAP3K5	MAP3K6	MAP3K7	MAP3K9	MAP4K1	MAP4K2	MAP4K5	MAPK1	MAPK10	MAPK11	MAPK14	MAPK3	MAPKAPK2	MAPKAPK3	MAPKAPK5	MDFIC	MLK4	MLTK	MST1R	MUL1	NOD1	NOD2	PAK1	PAK3	PDCD10	PDGFA	PDGFB	PDGFRB	PIK3CB	PKN1	PLA2G1B	PLCE1	PROK2	PTPLAD1	RIPK1	RIPK2	RPS27A	S1PR2	SHC1	SOD1	TAB1	TAB2	TAB3	TDGF1	TGFA	TGFB1	THBS1	TLR4	TLR6	TLR9	TNF	TNFRSF11A	TNFSF11	TPD52L1	TRAF2	TRAF6	UBA52	UBB	UBC	VEGFA	WNT5A
negative_regulation_of_MAP_kinase_activity(GO-0043407)	http://amigo.geneontology.org/cgi-bin/amigo/term_details?term=GO:0043407	ADIPOQ	AIDA	APOE	BMP4	BMP7	CAV1	CAV3	CBLC	DAB2IP	DUSP16	DUSP19	DUSP22	DUSP3	DUSP6	DUSP7	GBA	GPS1	GPS2	GSTP1	HIPK3	HYAL2	IL1B	INPP5K	IRAK3	LAX1	LYN	MBIP	NF1	PDCD4	PRKCD	PTPRJ	RGS14	RGS2	RGS3	RGS4	SMPD1	SPRED1	SPRED2	STK38	UCHL1	ZNF675
regulation_of_MAPK_cascade(GO-0043408)	http://amigo.geneontology.org/cgi-bin/amigo/term_details?term=GO:0043408	ADIPOQ	ADRA1A	ADRB2	ADRB3	AIDA	AMBP	ANGPT1	ARHGAP8	ARRB1	ARRB2	ATP6AP2	AXIN1	BMPER	BRAF	CARD9	CAV1	CCL19	CCL21	CCL3	CCR1	CD24	CD27	CD44	CD74	CHI3L1	CNKSR3	COPS5	CSF1R	CTGF	CYR61	DAB2IP	DAG1	DAXX	DBNL	DUSP16	DUSP19	DUSP22	DUSP3	DUSP6	DVL2	DVL3	EDA2R	EDN1	EPHA2	EPHA7	EPHA8	EPHB1	ERBB2	ERBB4	F2R	F2RL1	FBXW7	FGF10	FGF19	FGF2	FGF21	FGF4	FGFR1	FGFR2	FGFR3	FGFR4	FKTN	FLT1	FLT3	FLT4	FOXM1	FOXO1	FZD10	GAS6	GPR55	GPS1	GPS2	GRM4	GSTP1	HDAC3	HIPK2	HIPK3	HRAS	IGBP1	IGF1	IGF1R	IGF2	IL11	IL26	IL6	IL6R	INS	INSR	ITCH	KDR	KIT	LAMTOR1	LAX1	LIF	LTBR	LYN	MAP2K1	MAP2K2	MAP2K7	MAP3K10	MAP3K11	MAP3K2	MAP3K4	MAP3K5	MAP3K6	MAP3K7	MAP3K9	MAP4K1	MAP4K2	MAP4K4	MAP4K5	MAPK1	MAPK3	MAPK8IP1	MAPK8IP2	MAPK8IP3	MBIP	MDFIC	MECOM	MEN1	MID1	MIF	MINK1	MLK4	MLTK	MT3	MUL1	MYC	NBR1	NCOR1	NF1	NOD2	NTRK1	NTRK2	OPRM1	OSM	P2RX7	PAK1	PDCD4	PDGFA	PDGFB	PDGFRA	PDGFRB	PELI2	PIN1	PKN1	PLCB1	PPEF2	PRKCA	PRKCZ	PRKD2	PSMD10	PTK2B	PTPLAD1	PTPN6	RAP2A	REN	RGS14	RGS3	RGS4	RIPK1	ROS1	RPS6KA6	RYK	S100A7	SCIMP	SEMA4C	SEMA7A	SERPINF2	SLC9A3R1	SOX2	SPRED1	SPRED2	SPRY2	ST5	SYK	TAOK1	TAOK2	TAOK3	TBX1	TEK	TGFB2	TIRAP	TLR4	TLR6	TLR9	TNFRSF11A	TNFSF11	TPD52L1	TRAF2	TRAF4	TRAF6	TRAF7	VEGFB	VRK2	WNK2	WNT16	WNT5A	WWC1	ZMYND11	ZNF622	ZNF675
negative_regulation_of_MAPK_cascade(GO-0043409)	http://amigo.geneontology.org/cgi-bin/amigo/term_details?term=GO:0043409	ADIPOQ	AIDA	AMBP	CAV1	CNKSR3	DAG1	DUSP16	DUSP19	DUSP22	DUSP3	DUSP6	F2RL1	FKTN	FOXM1	FOXO1	GPS1	GPS2	GSTP1	HDAC3	IGBP1	IGF1R	ITCH	LAX1	LYN	MBIP	MECOM	MEN1	MYC	NCOR1	NF1	P2RX7	PIN1	PPEF2	PSMD10	RGS14	RGS3	RGS4	RPS6KA6	SLC9A3R1	SPRED1	SPRED2	TAOK3	TLR4	WNK2	ZMYND11	ZNF675
positive_regulation_of_MAPK_cascade(GO-0043410)	http://amigo.geneontology.org/cgi-bin/amigo/term_details?term=GO:0043410	ADRA1A	ADRB2	ADRB3	ANGPT1	ARHGAP8	ARRB1	ARRB2	AXIN1	BMPER	BRAF	CARD9	CCL19	CCL21	CCL3	CCR1	CD27	CD44	CD74	CHI3L1	CSF1R	CTGF	DUSP19	EDA2R	EPHA8	ERBB4	F2R	F2RL1	FBXW7	FGF10	FGF19	FGF2	FGF21	FGF4	FGFR1	FGFR2	FGFR3	FGFR4	FLT1	FLT3	FLT4	GAS6	GPR55	GRM4	HIPK2	HRAS	IGF1	IGF2	IL11	IL26	IL6	IL6R	INS	INSR	KDR	KIT	LAMTOR1	LIF	LTBR	MAP3K10	MAP3K11	MAP4K2	MID1	MIF	MINK1	MT3	NOD2	NTRK1	NTRK2	OPRM1	OSM	PDGFA	PDGFB	PDGFRA	PDGFRB	PELI2	PLCB1	PRKCA	PRKCZ	PRKD2	PTK2B	RYK	S100A7	SCIMP	SEMA4C	SEMA7A	SERPINF2	SOX2	SPRY2	ST5	TAOK1	TAOK2	TAOK3	TBX1	TEK	TGFB2	TIRAP	TNFRSF11A	TNFSF11	TPD52L1	TRAF4	TRAF7	VEGFB	WNT16	WWC1	ZNF622
macromolecule_glycosylation(GO-0043413)	http://amigo.geneontology.org/cgi-bin/amigo/term_details?term=GO:0043413	A4GNT	ALG1	ALG10	ALG10B	ALG11	ALG12	ALG13	ALG14	ALG2	ALG3	ALG5	ALG6	ALG8	ALG9	B3GALT1	B3GNT2	B3GNT3	B3GNT4	B3GNT5	B3GNT6	B3GNT7	B3GNT8	B4GALT1	B4GALT2	B4GALT3	B4GALT4	B4GALT5	B4GALT6	C1GALT1	C1GALT1C1	CALR	CANX	COG2	COG3	COG7	DAD1	DDOST	DOLK	DOLPP1	DPAGT1	DPM1	DPM2	DPM3	EDEM1	EDEM2	EDEM3	ENTPD5	FUT1	FUT10	FUT2	FUT3	FUT4	FUT5	FUT6	FUT7	FUT8	FUT9	GAL3ST1	GALNT1	GALNT10	GALNT11	GALNT12	GALNT13	GALNT14	GALNT2	GALNT3	GALNT4	GALNT5	GALNT6	GALNT7	GALNT8	GALNT9	GALNTL2	GANAB	GCNT1	GCNT3	GCNT4	GFPT1	GFPT2	GMPPA	GMPPB	GNPNAT1	GXYLT1	GXYLT2	IL17A	LARGE	LMAN1	LRP2	MAN1A1	MAN1A2	MAN1B1	MAN1C1	MAN2A1	MAN2A2	MANEA	MCFD2	MGAT1	MGAT2	MGAT3	MGAT4A	MGAT4B	MGAT4C	MGAT5	MLEC	MOGS	MPDU1	MPI	MUC1	MUC12	MUC13	MUC15	MUC16	MUC17	MUC19	MUC2	MUC20	MUC21	MUC3A	MUC3B	MUC4	MUC5AC	MUC5B	MUC6	MUC7	MUCL1	OGT	PDIA3	PGM3	PMM1	PMM2	POFUT1	POMGNT1	PREB	PRKCSH	RFT1	RPN1	RPN2	SAR1B	SDF2	SEC13	SEC23A	SEC24A	SEC24B	SEC24C	SEC24D	SEC31A	SERP1	SRD5A3	ST3GAL1	ST3GAL2	ST3GAL3	ST3GAL4	ST6GAL1	ST6GALNAC2	ST6GALNAC4	ST8SIA2	ST8SIA3	ST8SIA4	ST8SIA6	STT3A	STT3B	TRAK1	TSPAN8	TUSC3	UAP1	UGGT1	UGGT2
negative_regulation_of_sequence-specific_DNA_binding_transcription_factor_activity(GO-0043433)	http://amigo.geneontology.org/cgi-bin/amigo/term_details?term=GO:0043433	ARRB1	ARRB2	BHLHE40	BMP7	BRMS1	BTRC	CDKN2A	CEBPG	CMKLR1	COMMD1	COMMD7	CTNNBIP1	CYLD	DAB2IP	DAP	DDIT3	DNAJA3	EGLN1	ESR1	FLNA	FOXA2	FOXJ1	FOXP3	FOXS1	FZD6	GFI1	GLIS2	HDAC2	HDAC4	ID1	ID2	ID3	IRAK1	IRAK2	IRAK3	ITCH	KDM1A	KLF4	MAP2K5	MAP3K10	MEN1	NFKBIA	NLRC3	NLRC5	NLRP3	NR0B1	NR0B2	PBX1	PEX14	PIM1	PLA2G10	PRMT2	PRNP	PROX1	PSMD10	PTCH1	PTGIS	PYDC1	RB1	RBCK1	RPS3	SETD6	SFRP4	SFRP5	SIGIRR	SIK1	SIRT1	SIVA1	SMAD7	SP100	SUFU	SUMO1	TAF3	TAX1BP1	TCEAL7	TCF7L2	TLR9	TNFAIP3	TNFRSF4	TNFSF4	TRAF3	TRIB1	TRIM21	UFL1	WFS1	WWP2	XCL1	ZNF675
response_to_peptide_hormone_stimulus(GO-0043434)	http://amigo.geneontology.org/cgi-bin/amigo/term_details?term=GO:0043434	ADAM17	ADCY1	ADCY2	ADCY3	ADCY4	ADCY5	ADCY6	ADCY7	ADCY8	ADCY9	ADIPOQ	AKT1	AKT2	AP3S1	APPL1	ATP6V0A1	ATP6V0A2	ATP6V0A4	ATP6V0B	ATP6V0C	ATP6V0D1	ATP6V0D2	ATP6V0E1	ATP6V0E2	ATP6V1A	ATP6V1B1	ATP6V1B2	ATP6V1C1	ATP6V1C2	ATP6V1D	ATP6V1E1	ATP6V1E2	ATP6V1F	ATP6V1G1	ATP6V1G2	ATP6V1G3	ATP6V1H	BAIAP2	BCAR1	CAB39	CAB39L	CAPN10	CDK1	CISH	CITED1	CRHBP	CRHR1	CRHR2	CRK	CSH2	DOK1	EEF2K	EIF2B1	EIF2B2	EIF2B3	EIF2B4	EIF2B5	EIF4B	EIF4E	EIF4EBP1	EIF4G1	ENPP1	FGF1	FGF10	FGF16	FGF17	FGF18	FGF19	FGF2	FGF20	FGF22	FGF23	FGF3	FGF4	FGF5	FGF6	FGF7	FGF8	FGF9	FGFR1	FGFR2	FGFR3	FGFR4	FOXC2	FOXO4	FRS2	GAB1	GCG	GCGR	GCK	GH1	GH2	GHR	GHRHR	GNAS	GNB1	GNB2	GNB3	GNB4	GNG10	GNG11	GNG12	GNG13	GNG2	GNG3	GNG4	GNG5	GNG7	GNG8	GNRHR	GOT1	GPLD1	GRB10	GRB2	GSK3A	HDAC9	HRAS	IGF1R	IGF2	INHBB	INPP5K	INS	INSR	IRS1	IRS2	JAK2	JAK3	KAT2B	KL	KLB	KRAS	LYN	MAP2K1	MAP2K2	MAPK1	MAPK3	MLST8	MTOR	NAMPT	NRAS	OGT	PARP1	PCK1	PCSK9	PDE3B	PDPK1	PIK3C2A	PIK3C3	PIK3CA	PIK3CB	PIK3R1	PIK3R2	PIK3R4	PLA2G1B	PPARG	PPM1A	PRKAA1	PRKAA2	PRKAB1	PRKAB2	PRKACA	PRKACB	PRKACG	PRKAG1	PRKAG2	PRKAG3	PRKAR1A	PRKAR1B	PRKAR2A	PRKAR2B	PRKCI	PRKDC	PRL	PRLR	PTK2	PTPN1	PTPN11	PTPN6	PXN	RAF1	RHEB	RHOQ	RPS6	RPS6KB1	RPTOR	SELS	SH2B2	SHC1	SHC2	SHC3	SIRT1	SLC2A4	SOCS1	SOCS2	SOCS3	SORBS1	SORT1	SOS1	STAT1	STAT3	STAT5A	STAT5B	STK11	STRADA	STRADB	TCIRG1	THEM4	TLR9	TRIB3	TRIM16	TSC1	TSC2	USF1	YWHAB
regulation_of_ATPase_activity(GO-0043462)	http://amigo.geneontology.org/cgi-bin/amigo/term_details?term=GO:0043462	AHSA1	ALDOB	DNAJB6	DNAJC1	DNAJC10	FGF10	GABARAPL2	MYBPC3	MYH6	MYL3	MYL4	OXA1L	PLSCR1	PXK	RGN	TNNC1	TNNI3	TNNT2	TNNT3	TPM1	TPM2
pigmentation(GO-0043473)	http://amigo.geneontology.org/cgi-bin/amigo/term_details?term=GO:0043473	AP1M1	AP3B1	AP3D1	ARL6	ATP7A	BBS2	BBS4	BBS5	BBS7	BLOC1S3	CITED1	GPR143	KIF13A	KIT	LYST	MC1R	MEF2C	MKKS	NF1	NRXN1	OCA2	PMEL	POMC	SHROOM2	SHROOM3	SNAI2	TH	TYR	VPS33A	VPS33B
regulation_of_RNA_splicing(GO-0043484)	http://amigo.geneontology.org/cgi-bin/amigo/term_details?term=GO:0043484	AFF2	AKAP17A	CELF1	CELF3	CELF4	CELF6	CLK1	CLK2	CLK3	CLK4	DDX5	ESRP1	ESRP2	FASTK	HNRNPF	HNRNPH1	HNRPLL	JMJD6	MBNL1	MBNL2	MBNL3	NSRP1	PTBP1	PTBP2	PTBP3	RBFOX2	RBM15B	RBM22	RBM25	RBM38	RBM4	RBM5	RBMX	RPS13	RPS26	SFSWAP	SNRNP70	SON	SRPK1	SRPK2	SRRM4	SRSF10	SRSF12	SRSF4	SRSF6	SRSF7	SRSF9	TIA1	TRA2B	U2AF2
histone_exchange(GO-0043486)	http://amigo.geneontology.org/cgi-bin/amigo/term_details?term=GO:0043486	CASC5	CENPA	CENPH	CENPI	CENPK	CENPN	CENPO	CENPP	CENPQ	HIST1H4J	HJURP	ITGB3BP	MIS18A	MIS18BP1	MLF1IP	NASP	NPM1	OIP5	RBBP4	RBBP7	RSF1	RUVBL1	SMARCA5	SYCP3	TNP1
regulation_of_mRNA_stability(GO-0043488)	http://amigo.geneontology.org/cgi-bin/amigo/term_details?term=GO:0043488	APEX1	AXIN2	CARHSP1	CIRBP	DHX9	E2F1	ELAVL1	GDNF	HNRNPA0	HNRNPU	IGF2BP1	MAPK14	MAPKAPK2	MYD88	PABPC1	PAIP1	PCID2	RBM24	RBM38	RC3H1	SLC11A1	SYNCRIP	TARDBP	TIRAP	YBX1	ZFP36	ZFP36L1
protein_kinase_B_signaling_cascade(GO-0043491)	http://amigo.geneontology.org/cgi-bin/amigo/term_details?term=GO:0043491	CCL2	CCL3	CCL5	EPHA2	GAS6	IL1B	MT3	NKX3-1	PAX2	PLK3	PTEN	TGFB1	TNF	TSC2	TYRO3
positive_regulation_of_JUN_kinase_activity(GO-0043507)	http://amigo.geneontology.org/cgi-bin/amigo/term_details?term=GO:0043507	CCL19	DAB2IP	DAXX	DBNL	DUSP19	DVL2	DVL3	EDN1	FZD10	MAP2K7	MAP3K10	MAP3K11	MAP3K2	MAP3K4	MAP3K5	MAP3K6	MAP3K7	MAP3K9	MAP4K1	MAP4K2	MAP4K5	MDFIC	MLK4	MLTK	MUL1	PAK1	PKN1	PTPLAD1	RIPK1	TLR6	TLR9	TNFRSF11A	TRAF2	TRAF6	WNT5A
regulation_of_DNA_damage_response__signal_transduction_by_p53_class_mediator(GO-0043516)	http://amigo.geneontology.org/cgi-bin/amigo/term_details?term=GO:0043516	ANKRD1	ATM	ATR	CD44	CD74	CDKN2A	DDX5	EEF1E1	HIC1	KDM1A	MDM2	MIF	PLA2R1	PMAIP1	PSMD10	SETD8	SIRT1	SMYD2	SNAI1	SNAI2	TWIST1
regulation_of_neuron_apoptosis(GO-0043523)	http://amigo.geneontology.org/cgi-bin/amigo/term_details?term=GO:0043523	ADAM8	AGAP2	AKT1S1	ATP7A	BAX	BCL2	CCL3	CDK5	CDK5R1	CITED1	CLCF1	CLN3	CNTF	CRLF1	EGLN2	EGLN3	EPHA7	ERBB3	F2R	FAIM2	FOXB1	FURIN	GDNF	GRM4	ISL1	KDM2B	LGMN	LIG4	MEF2C	MSH2	MT3	NAIP	NDNF	NF1	NRBP2	NTRK1	NTRK2	PARK7	PCSK6	PCSK9	POU4F1	PPT1	PRKCG	PRKCI	RASA1	RILPL1	SET	SIX1	SOD1	SOD2	SRPK2	TFAP2A	TFAP2B	TGFB2	TGFB3	TOX3	TRIM2	TYRO3	VEGFB	WFS1
negative_regulation_of_neuron_apoptosis(GO-0043524)	http://amigo.geneontology.org/cgi-bin/amigo/term_details?term=GO:0043524	ADAM8	AGAP2	BCL2	CITED1	CLCF1	CLN3	CNTF	CRLF1	ERBB3	F2R	FOXB1	FURIN	GDNF	ISL1	KDM2B	LGMN	LIG4	MEF2C	MSH2	MT3	NAIP	NDNF	NRBP2	NTRK1	NTRK2	PCSK6	POU4F1	PPT1	PRKCG	PRKCI	RASA1	SET	SIX1	SOD1	SOD2	TGFB3	TOX3	TYRO3	VEGFB	WFS1
blood_vessel_endothelial_cell_migration(GO-0043534)	http://amigo.geneontology.org/cgi-bin/amigo/term_details?term=GO:0043534	EFNB2	EGR3	EPHB4	FGF2	GPLD1	HSPB1	ID1	MYH9	NR4A1	ROBO1	SLIT2	SOX18	SRF	TDGF1	VEGFA
regulation_of_blood_vessel_endothelial_cell_migration(GO-0043535)	http://amigo.geneontology.org/cgi-bin/amigo/term_details?term=GO:0043535	ACVRL1	AKT1	AMOT	ANGPT1	ANGPT2	ANGPT4	APOE	EPHA2	FGF2	FOXC2	GDF2	HDAC5	HDAC7	HDAC9	KLF4	MAP2K5	NF1	PDGFB	PLCG1	PRKCA	PRKD1	PRKD2	PTGS2	SRPX2	TGFB1	THBS1	VASH1	VEGFA
positive_regulation_of_blood_vessel_endothelial_cell_migration(GO-0043536)	http://amigo.geneontology.org/cgi-bin/amigo/term_details?term=GO:0043536	AKT1	AMOT	ANGPT1	ANGPT4	FGF2	FOXC2	HDAC7	HDAC9	PDGFB	PLCG1	PRKCA	PRKD1	PRKD2	PTGS2	SRPX2	TGFB1	THBS1	VEGFA
endothelial_cell_migration(GO-0043542)	http://amigo.geneontology.org/cgi-bin/amigo/term_details?term=GO:0043542	CALCA	CDH13	CXCL13	DPP4	EFNB2	EGR3	EPHB4	FAP	FGF2	GIPC1	GPLD1	GPR124	HSPB1	ID1	MYH9	NOS3	NR4A1	NRP1	PIK3CA	PLXND1	PRKD1	PRKD2	PRKX	PRSS3	ROBO1	S100A2	S100P	SCG2	SLIT2	SOX18	SRF	STAT1	TDGF1	TNFSF12	TRY6	VEGFA
positive_regulation_of_GTPase_activity(GO-0043547)	http://amigo.geneontology.org/cgi-bin/amigo/term_details?term=GO:0043547	ABR	ALDH1A1	ALS2	ARAP1	ARAP3	ARHGAP1	ARHGAP15	ARHGAP27	ARHGAP29	ARHGAP35	ARHGAP4	ARHGAP5	ARHGAP6	ARHGAP8	ARHGAP9	ARHGEF10L	ARHGEF16	ARRB1	BCR	BNIP2	CCL11	CCL19	CCL21	CCL24	CCL26	CD40	CDC42EP2	CDKL5	CHN2	CXCL13	DAB2IP	DLC1	DOCK1	DOCK4	DOCK7	ECT2	ELMOD1	ELMOD2	EPHA1	EPHA2	ERBB2	ERRFI1	FOXJ1	FZD10	GMIP	GNAQ	GNB2L1	GPR65	GSK3B	HTR2B	IQGAP1	JUN	LRRK2	MYO9B	NCKAP1L	NET1	NF1	NTRK1	OPHN1	PIN1	PIP5K1A	PKP4	PLCB1	PLXNB1	PREX1	PREX2	PTPLAD1	RAB3GAP1	RAB3GAP2	RABGAP1	RABGAP1L	RACGAP1	RALBP1	RALGAPA1	RALGAPA2	RALGAPB	RANGAP1	RAP1GAP	RAPGEF2	RASA1	RASA2	RASA3	RASA4	RASAL1	RASAL2	RASGRF1	RASGRP3	RGS1	RGS11	RGS12	RGS14	RGS16	RGS2	RGS20	RGS3	RGS4	RGS5	RGS6	RGS9	RHOG	RP2	SCRIB	SEMA4D	SFRP1	SIPA1	SIPA1L1	SNX13	SNX18	SNX9	SOS1	SYDE1	SYDE2	TAX1BP3	TBC1D10B	TBC1D15	TBC1D2	TBCD	THY1	TSC1	TSC2	VAV3	WNT11
regulation_of_kinase_activity(GO-0043549)	http://amigo.geneontology.org/cgi-bin/amigo/term_details?term=GO:0043549	ABL1	ACADVL	ADAM17	ADAM8	ADAM9	ADCY1	ADCY2	ADCY3	ADCY4	ADCY5	ADCY6	ADCY7	ADCY8	ADCY9	ADD1	ADIPOQ	ADORA2B	ADRA2A	ADRA2B	ADRA2C	ADRB2	AFAP1L2	AGT	AIDA	AKT1	AKT1S1	ALK	ALS2	ANAPC2	ANG	ANGPT1	ANGPT4	APC	APOE	APP	ARFGAP1	ASNS	ATF3	ATF4	ATF6	ATP6V0D1	AXIN1	AZU1	BAD	BCCIP	BLM	BMP4	BMP7	BRAF	C19orf10	C5	C5AR1	CALCA	CALR	CAMK1	CAMKK2	CARD10	CARTPT	CAV1	CAV3	CBLC	CCDC88A	CCL19	CCL2	CCL21	CCND1	CCND2	CCND3	CCNG1	CCNY	CD24	CD4	CD40	CD81	CDC25A	CDC25C	CDC37	CDC6	CDK1	CDK12	CDK5R1	CDK5R2	CDK5RAP1	CDK5RAP3	CDK7	CDKN1A	CDKN1B	CDKN1C	CDKN2A	CDKN2B	CDKN2C	CDKN2D	CDKN3	CENPE	CHI3L1	CHRM1	CHRNA3	CHRNA7	CKS1B	CKS2	CLSPN	CRIPAK	CRK	CSF1	CSF1R	CTDSP2	CUL7	CXCR4	CXXC1	CYR61	DAB2IP	DAXX	DBNDD2	DBNL	DCTN1	DDIT3	DDR2	DDX11	DEPTOR	DGKH	DIRAS3	DNAJA3	DNAJB11	DNAJB9	DNAJC3	DOK7	DRD4	DUSP16	DUSP19	DUSP22	DUSP3	DUSP6	DUSP7	DVL1	DVL2	DVL3	ECT2	EDEM1	EDN1	EDN3	EGF	EGFR	EIF2AK3	EIF2S1	EPGN	EPHA1	EPHA8	ERBB2	ERBB3	ERBB4	EREG	ERN1	ERRFI1	EXTL3	F2R	FBXW7	FGF10	FGF2	FGFR1	FGFR1OP	FGFR3	FGR	FKBP14	FLT1	FLT3	FOXA2	FPR1	FRS2	FZD10	GADD45A	GADD45B	GADD45G	GAP43	GAS6	GBA	GCKR	GFPT1	GH1	GHR	GHRL	GNAQ	GNB2L1	GNG3	GOSR2	GPS1	GPS2	GRM4	GSK3A	GSTP1	GTF2H1	GTPBP4	HDGF	HERC5	HERPUD1	HEXIM1	HEXIM2	HIPK3	HRAS	HSP90B1	HSPA5	HSPB1	HTR2B	HYAL2	HYOU1	IBTK	IGF1R	IGF2	IGFBP1	IKBKG	IL1B	IL8	INPP5K	INS	INSR	IRAK1	IRAK2	IRAK3	IRS1	IRS2	ITGB3	JAK2	JTB	KDELR3	KIDINS220	KIT	KLHDC3	KRAS	LATS1	LATS2	LAX1	LMNA	LRP5	LRP6	LRRK2	LYN	MADD	MALT1	MAP2K1	MAP2K2	MAP2K3	MAP2K5	MAP2K6	MAP2K7	MAP3K10	MAP3K11	MAP3K13	MAP3K2	MAP3K3	MAP3K4	MAP3K5	MAP3K6	MAP3K7	MAP3K9	MAP4K1	MAP4K2	MAP4K5	MAPK1	MAPK10	MAPK11	MAPK14	MAPK3	MAPKAPK2	MAPKAPK3	MAPKAPK5	MBIP	MBTPS1	MBTPS2	MDFIC	MEN1	MLK4	MLTK	MNAT1	MRE11A	MST1R	MT3	MUL1	MYOCD	NBN	NCK2	NF1	NGF	NLRC5	NOD1	NOD2	NPRL2	NR2F2	NRAS	NRG1	NTRK1	PAK1	PAK2	PAK3	PARD3	PDCD10	PDCD4	PDGFA	PDGFB	PDGFRA	PDGFRB	PDIA5	PDIA6	PDPK1	PICK1	PIFO	PIK3CB	PIK3IP1	PIK3R1	PIM1	PKD1	PKD2	PKMYT1	PKN1	PLA2G1B	PLA2G4B	PLCE1	PLK1	PPAP2A	PPM1E	PPM1F	PPP2CA	PPP2R5A	PPP2R5B	PRDX3	PREB	PRKACA	PRKACB	PRKACG	PRKAG1	PRKAG2	PRKAR1A	PRKAR1B	PRKAR2A	PRKAR2B	PRKCD	PRKD3	PRLR	PROK2	PROX1	PSMD10	PTEN	PTK2	PTK2B	PTK6	PTPLAD1	PTPRC	PTPRJ	PYDC1	RAD50	RAF1	RAP1A	RAP2B	RAP2C	RAPGEF1	RB1	RBL1	RBL2	RELN	RGC32	RGS14	RGS2	RGS3	RGS4	RIPK1	RIPK2	RPS27A	RPTOR	S1PR2	SEC31A	SERP1	SERTAD1	SFN	SHC1	SIRT1	SLC11A1	SLC9A3R1	SMG8	SMPD1	SNCA	SOCS4	SOCS5	SOD1	SPRED1	SPRED2	SPRY2	SRCIN1	SRPR	SRPRB	SSR1	STK3	STK38	STK4	STRADA	STRADB	SULT1A4	SYVN1	TAB1	TAB2	TAB3	TAF7	TAOK2	TARBP2	TATDN2	TDGF1	TEK	TFAP4	TGFA	TGFB1	TGFB2	TGFBR1	TGFBR2	THBS1	THY1	TLN1	TLR4	TLR6	TLR9	TNF	TNFRSF11A	TNFSF11	TNFSF15	TNIK	TPD52L1	TPP1	TPX2	TRAF2	TRAF4	TRAF6	TRAF7	TRIB1	TRIB2	TRIB3	TRIM27	TSC2	TSPYL2	TTN	UBA52	UBB	UBC	UCHL1	VEGFA	WFS1	WIPI1	WNT5A	WWTR1	XBP1	YIF1A	YWHAB	ZBTB17	ZFP91	ZFYVE28	ZGPAT	ZNF622	ZNF675	ZP3	ZP4
regulation_of_lipid_kinase_activity(GO-0043550)	http://amigo.geneontology.org/cgi-bin/amigo/term_details?term=GO:0043550	CCL19	CCL21	CD81	EPHA8	ERBB4	FGF2	FGFR3	FGR	FLT1	FLT3	IRS1	KIT	NOD2	PDGFB	PDGFRA	PDGFRB	PIK3R1	PPP2R5A	PTK2	PTK2B	RB1	RBL1	RBL2	TEK	TGFB1
regulation_of_phosphatidylinositol_3-kinase_activity(GO-0043551)	http://amigo.geneontology.org/cgi-bin/amigo/term_details?term=GO:0043551	CCL19	CCL21	EPHA8	ERBB4	FGF2	FGFR3	FGR	FLT1	FLT3	IRS1	KIT	NOD2	PDGFB	PDGFRA	PDGFRB	PIK3R1	PTK2	PTK2B	TEK	TGFB1
positive_regulation_of_phosphatidylinositol_3-kinase_activity(GO-0043552)	http://amigo.geneontology.org/cgi-bin/amigo/term_details?term=GO:0043552	CCL19	CCL21	EPHA8	ERBB4	FGF2	FGFR3	FGR	FLT1	FLT3	IRS1	KIT	NOD2	PDGFB	PDGFRA	PDGFRB	PTK2	PTK2B	TEK	TGFB1
ear_development(GO-0043583)	http://amigo.geneontology.org/cgi-bin/amigo/term_details?term=GO:0043583	AHI1	ATP6V1B1	BMP2	CEP290	CHD7	ECE1	EPHB2	FGFR2	GATA3	GRXCR1	GSC	HES5	HOXA1	HPN	JAG2	LHX3	LRTOMT	MPV17	NEUROD1	NIPBL	NOG	OSR1	OSR2	PAX2	PAX8	POU3F4	PROX1	SALL1	SHROOM2	SIX1	SOD1	SOX2	SOX9	STRA6	TBX1	TFAP2A	TWIST1	WHRN	ZIC1
skin_development(GO-0043588)	http://amigo.geneontology.org/cgi-bin/amigo/term_details?term=GO:0043588	ASPRV1	ATP7A	CDSN	COL1A1	COL1A2	COL3A1	COL5A1	COL5A2	DHCR24	ERRFI1	KRT9	PDGFA	PKD1	RYR1	WNT10A
cellular_amide_metabolic_process(GO-0043603)	http://amigo.geneontology.org/cgi-bin/amigo/term_details?term=GO:0043603	ARG1	ARG2	ASL	ASS1	CPS1	CYP2C9	DPEP1	GHR	MME	NAGS	NAMPT	NAPRT1	OTC	SLC25A15	SLC25A2	SLC5A6	STAT5A	STAT5B
cellular_protein_complex_assembly(GO-0043623)	http://amigo.geneontology.org/cgi-bin/amigo/term_details?term=GO:0043623	ADRB2	ADRM1	AHCTF1	AIF1	AIFM1	ALDOB	ANG	ANGPT1	ANGPT4	ANLN	AP2S1	APCS	ARL2	ARL6	AURKB	AURKC	AXIN1	BBS10	BBS12	BCS1L	C12orf62	C20orf7	C2orf56	CALR	CALY	CCDC39	CCDC40	CCL5	CCT2	CCT6B	CD3E	CENPA	CENPJ	CHRNA3	COG4	COX10	COX11	COX15	COX18	CYBA	DNAAF1	DNAAF2	DNM1L	EGF	EID2	EPS15	FKBP1A	FMOD	GSN	HIP1	HSP90AA1	HSPA4	HSPD1	KIF13A	KIF23	MAPK8IP2	MID1IP1	MIS12	MYH11	NDUFAF3	NDUFAF4	NDUFS4	NDUFS5	NDUFS7	NDUFS8	NRG1	NUBPL	NUP205	OXA1L	PDE4DIP	PEX13	PFDN6	PICALM	PIK3C2A	POGZ	POMP	PREX1	PRLR	PSMD10	PSMD5	PSMD9	PSMG1	PSMG2	PXN	RAC1	RACGAP1	SDHAF1	SMAD1	SMAD2	SMAD3	SMAD4	SRC	SRP54	SURF1	TAZ	TCAP	TGFB1	THEG	TMED10	TMED2	TMEM48	TMEM70	TPPP	TRAF2	TRPV4	TTC19	TTN	UBE2C	UBE2S	VIL1	VMA21	WASF1	WASF3	WNT3A	ZFYVE9
cellular_protein_complex_disassembly(GO-0043624)	http://amigo.geneontology.org/cgi-bin/amigo/term_details?term=GO:0043624	ETF1	FAU	GSPT2	ICT1	KIF18A	KIF2B	KIF2C	MICAL1	MICAL2	MICAL3	NRG1	RPL10	RPL10A	RPL11	RPL12	RPL13	RPL13A	RPL14	RPL15	RPL17	RPL18	RPL18A	RPL19	RPL21	RPL22	RPL23	RPL23A	RPL24	RPL26	RPL26L1	RPL27	RPL27A	RPL28	RPL29	RPL3	RPL30	RPL31	RPL32	RPL34	RPL35	RPL35A	RPL36	RPL36A	RPL37	RPL37A	RPL38	RPL39	RPL3L	RPL4	RPL41	RPL5	RPL6	RPL7	RPL7A	RPL8	RPL9P7	RPLP0	RPLP1	RPLP2	RPS10	RPS11	RPS12	RPS13	RPS14	RPS15	RPS15A	RPS16	RPS17	RPS18	RPS19	RPS2	RPS20	RPS21	RPS23	RPS24	RPS25	RPS26	RPS27	RPS27A	RPS28	RPS29	RPS3	RPS3A	RPS4X	RPS4Y1	RPS5	RPS6	RPS7	RPS8	RPS9	RPSA	STMN1	UBA52	VIL1
response_to_estrogen_stimulus(GO-0043627)	http://amigo.geneontology.org/cgi-bin/amigo/term_details?term=GO:0043627	ASH2L	BRCA1	CAV1	CD24	CITED1	CITED2	CITED4	CRHBP	CRIPAK	CTNNB1	CYP27B1	EP300	ESR1	FOXA1	GATA3	GH1	GHR	GHRHR	GHRL	GSTM3	HCAR1	KRT19	MLL2	RARA	RBBP5	RNF14	SERPINB9	SFRP1	SLC25A36	SLC34A2	SOCS2	STAT3	STAT5B	STRN3	TFF1	TGFB1	TRIM24	ZNF366
RNA_polyadenylation(GO-0043631)	http://amigo.geneontology.org/cgi-bin/amigo/term_details?term=GO:0043631	APP	CPSF1	CPSF3	CPSF6	CSTF1	CSTF2	CSTF3	GRSF1	MTPAP	NUDT21	PABPC1	PAPD4	PAPOLA	PNPT1	TUT1	ZC3H3
dicarboxylic_acid_metabolic_process(GO-0043648)	http://amigo.geneontology.org/cgi-bin/amigo/term_details?term=GO:0043648	AADAT	ACMSD	ACOT4	ACSF3	ADHFE1	ALDH5A1	D2HGDH	GAD1	GHR	GOT1	GOT2	GPT2	IDH1	IDH2	KYNU	L2HGDH	MDH2	ME1	ME3	QPRT	SDHA	STAT5A	STAT5B	TAT
regulation_of_phosphoprotein_phosphatase_activity(GO-0043666)	http://amigo.geneontology.org/cgi-bin/amigo/term_details?term=GO:0043666	AGTR2	FKBP1A	FKBP1B	HSP90B1	HTT	MAGI2	MASTL	NCKAP1L	NUAK1	PDGFRB	PPP1R12A	PPP2R4	PPP6R1	PPP6R3	TIPRL	TSC1
post-translational_protein_modification(GO-0043687)	http://amigo.geneontology.org/cgi-bin/amigo/term_details?term=GO:0043687	AGBL1	AGBL4	AGTPBP1	ALG1	ALG10	ALG10B	ALG11	ALG12	ALG13	ALG14	ALG2	ALG3	ALG5	ALG6	ALG8	ALG9	ATG5	B3GNT2	B3GNT3	B3GNT4	B3GNT5	B3GNT6	B3GNT7	B3GNT8	B4GALT1	B4GALT2	B4GALT3	B4GALT4	B4GALT5	B4GALT6	C1GALT1	C1GALT1C1	CALR	CANX	DAD1	DDOST	DHPS	DOHH	DOLK	DOLPP1	DPAGT1	DPM1	DPM2	DPM3	DSCC1	EDEM1	EDEM2	EDEM3	EIF5A	EIF5A2	ESCO1	ESCO2	F10	F2	F7	F9	FURIN	FUT8	GALNT1	GALNT10	GALNT11	GALNT12	GALNT13	GALNT14	GALNT2	GALNT3	GALNT4	GALNT5	GALNT6	GALNT7	GALNT8	GALNT9	GALNTL2	GANAB	GAS6	GCNT1	GCNT3	GCNT4	GFPT1	GFPT2	GGCX	GMPPA	GMPPB	GNPNAT1	GPAA1	ICMT	LCMT1	LMAN1	MAN1A1	MAN1A2	MAN1B1	MAN1C1	MAN2A1	MAN2A2	MANEA	MCFD2	MGAT1	MGAT2	MGAT3	MGAT4A	MGAT4B	MGAT4C	MGAT5	MLEC	MOGS	MPI	MUC1	MUC12	MUC13	MUC15	MUC16	MUC17	MUC19	MUC2	MUC20	MUC21	MUC3A	MUC3B	MUC4	MUC5AC	MUC5B	MUC6	MUC7	MUCL1	PDIA3	PGAP1	PGM3	PIGA	PIGB	PIGC	PIGF	PIGG	PIGH	PIGK	PIGL	PIGM	PIGN	PIGO	PIGP	PIGQ	PIGS	PIGT	PIGU	PIGV	PIGW	PIGX	PLAUR	PMM1	PMM2	PREB	PRKCSH	PROC	PROS1	PROZ	RFT1	RPN1	RPN2	SAR1B	SEC13	SEC23A	SEC24A	SEC24B	SEC24C	SEC24D	SEC31A	ST3GAL1	ST3GAL2	ST3GAL3	ST3GAL4	ST6GAL1	ST6GALNAC2	ST6GALNAC4	ST8SIA2	ST8SIA3	ST8SIA6	STT3A	TUSC3	UAP1	UGGT1	UGGT2	VKORC1
exonucleolytic_nuclear-transcribed_mRNA_catabolic_process_involved_in_deadenylation-dependent_decay(GO-0043928)	http://amigo.geneontology.org/cgi-bin/amigo/term_details?term=GO:0043928	DCP1A	DCP1B	DCP2	DCPS	DDX6	DIS3	EDC3	EDC4	EXOSC1	EXOSC2	EXOSC3	EXOSC4	EXOSC5	EXOSC6	EXOSC7	EXOSC8	EXOSC9	LSM1	LSM2	LSM3	LSM4	LSM5	LSM6	XRN1
histone_H3_acetylation(GO-0043966)	http://amigo.geneontology.org/cgi-bin/amigo/term_details?term=GO:0043966	BRCA2	BRD1	BRPF1	BRPF3	CCDC101	CSRP2BP	DR1	ING4	ING5	KAT2A	KAT2B	KAT6A	KAT6B	KAT7	LDB1	LEF1	MAP3K7	MBIP	MEAF6	PHF15	PHF16	PHF17	POLE3	POLE4	SAP130	SPI1	SUPT3H	SUPT7L	TADA1	TADA2A	TADA3	TAF10	TAF12	TAF5L	TAF6L	TAF9	TRIM16	WDR5	YEATS2
histone_H4_acetylation(GO-0043967)	http://amigo.geneontology.org/cgi-bin/amigo/term_details?term=GO:0043967	ACTL6A	APBB1	ARRB1	BRCA2	BRD8	DMAP1	EP300	EP400	EPC1	HCFC1	ING3	ING4	KANSL2	KANSL3	KAT7	KAT8	KIAA1267	LEF1	MCRS1	MEAF6	MLL	MORF4L1	MSL1	MSL2	MSL3	NAA60	OGT	PHF15	PHF16	PHF17	PHF20	RUVBL1	RUVBL2	TRIM16	TRRAP	USP22	WDR5	YEATS4
histone_H4-K5_acetylation(GO-0043981)	http://amigo.geneontology.org/cgi-bin/amigo/term_details?term=GO:0043981	HCFC1	ING4	KANSL2	KANSL3	KAT7	KAT8	KIAA1267	MCRS1	MEAF6	OGT	PHF15	PHF16	PHF17	PHF20	WDR5
histone_H4-K8_acetylation(GO-0043982)	http://amigo.geneontology.org/cgi-bin/amigo/term_details?term=GO:0043982	HCFC1	ING4	KANSL2	KANSL3	KAT7	KAT8	KIAA1267	MCRS1	MEAF6	OGT	PHF15	PHF16	PHF17	PHF20	WDR5
histone_H4-K16_acetylation(GO-0043984)	http://amigo.geneontology.org/cgi-bin/amigo/term_details?term=GO:0043984	HCFC1	ING4	KANSL2	KANSL3	KAT7	KAT8	KIAA1267	MCRS1	MEAF6	MLL	MSL1	MSL2	MSL3	OGT	PHF15	PHF16	PHF17	PHF20	WDR5
cellular_lipid_catabolic_process(GO-0044242)	http://amigo.geneontology.org/cgi-bin/amigo/term_details?term=GO:0044242	ABCD1	ABHD5	ACAA1	ACAD11	ACADL	ACADM	ACADS	ACADVL	ACOT8	ACOX1	ACOX2	ACOX3	ADIPOQ	AKR1B10	AKR1C3	AMACR	ANGPTL3	APOA2	APOA5	APOC3	BDH2	CPS1	CPT1A	CPT1B	CRAT	CROT	DECR1	ECHS1	ECI1	ECI2	ENPP2	ETFDH	FAAH	FABP4	GBA	GBA3	GLA	HACL1	HADH	HADHA	HADHB	HAO1	HSD17B4	LIPC	LIPE	LPIN1	LPL	MCEE	MGLL	MT3	MUT	NAGA	NEU3	PCCA	PCCB	PEX13	PHYH	PLA2G15	PLA2G4B	PLA2G4C	PLIN1	PNLIPRP2	PNPLA3	PPARD	PPP1CA	PPP1CB	PPP1CC	PPT1	PRDX6	PRKACA	PRKACB	PRKACG	SCP2	SLC25A17	SLC27A2	SMPD3	SMPD4	SRD5A3
cellular_lipid_metabolic_process(GO-0044255)	http://amigo.geneontology.org/cgi-bin/amigo/term_details?term=GO:0044255	AASDH	ABCA1	ABCB4	ABCC1	ABCD1	ABCD2	ABHD5	ACAA1	ACACA	ACACB	ACAD11	ACADL	ACADM	ACADS	ACADVL	ACAT1	ACER1	ACER2	ACER3	ACLY	ACOT1	ACOT2	ACOT4	ACOT8	ACOX1	ACOX2	ACOX3	ACSBG1	ACSBG2	ACSF3	ACSL1	ACSL3	ACSL4	ACSL5	ACSL6	ADH4	ADH7	ADIPOQ	ADIPOR1	ADIPOR2	AGMO	AGPAT1	AGPAT2	AGPAT6	AGPAT9	AGPS	AGT	AKR1B10	AKR1C1	AKR1C2	AKR1C3	ALAS1	ALDH1A2	ALDH1A3	ALDH5A1	ALDH8A1	ALG1	ALOX12	ALOX15B	ALOX5	ALOX5AP	AMACR	ANG	ANGPTL3	ANGPTL4	ANKRD1	APOA1	APOA2	APOA4	APOA5	APOC3	APOE	APOH	ARSA	ASAH1	ASAH2	ATM	B3GNT5	B4GALT4	BCMO1	BCO2	BDH1	BDH2	CARM1	CAV1	CD36	CD74	CD81	CDIPT	CDS1	CERK	CERS1	CERS2	CERS3	CERS4	CERS5	CERS6	CETP	CHD9	CHKA	CHKB	CHPT1	CLN3	CLN6	CLN8	CLPS	COL4A3BP	CPS1	CPT1A	CPT1B	CPT2	CRAT	CREBBP	CROT	CSF1R	CSNK1G2	CTGF	CTSA	CYP1A1	CYP1A2	CYP26A1	CYP26B1	CYP26C1	CYP2C19	CYP2C9	CYP2D6	CYP2E1	CYP2J2	CYP3A4	CYP4A11	CYP4F12	CYP4F2	CYP4F3	CYP4F8	CYP4V2	CYP7A1	DECR1	DECR2	DEGS1	DEGS2	DGAT1	DGAT2	DGKE	DGKK	DGKZ	DHRS3	DHRS9	DOLK	DOLPP1	DPAGT1	DPEP2	DPM1	DPM2	DPM3	DRD2	ECHS1	ECI1	ECI2	EDN1	EDN2	ELOVL1	ELOVL2	ELOVL3	ELOVL4	ELOVL5	ELOVL6	ELOVL7	ENPP2	ENPP7	ETFDH	ETNK1	FAAH	FABP1	FABP4	FADS1	FADS2	FAM213B	FAR1	FAR2	FASN	FDFT1	FGF2	FHL2	G0S2	GAL3ST1	GALC	GBA	GBA2	GBA3	GBGT1	GGPS1	GGT1	GGT2	GGT3P	GGT5	GGT6	GGT7	GGTA1P	GGTLC1	GGTLC2	GGTLC3	GHR	GK	GLA	GLB1	GLIPR1	GM2A	GNPAT	GPAA1	GPAM	GPAT2	GPD1	GPD2	GPLD1	GPX4	GRHL1	HACL1	HADH	HADHA	HADHB	HAO1	HAO2	HDAC3	HEXA	HEXB	HMGCL	HMGCR	HMGCS1	HMGCS2	HPGD	HPGDS	HSD17B12	HSD17B4	HTR2A	HTR2B	HTR2C	IDH1	IDI1	IDI2	IMPA1	INPP4B	INPP5B	INPP5K	IP6K1	IP6K2	IP6K3	KDSR	LARGE	LCAT	LGALS13	LIAS	LIPC	LIPE	LPCAT1	LPCAT2	LPIN1	LPIN2	LPL	LRAT	LTA4H	LTC4S	MAPKAPK2	MCAT	MCEE	ME1	MECR	MED1	MGLL	MGST2	MIF	MPPE1	MSMO1	MT3	MTM1	MTMR3	MUT	MVD	MVK	NAGA	NCOA1	NCOA2	NCOA3	NCOA6	NCOR1	NCOR2	NEU1	NEU2	NEU3	NEU4	NPAS2	NSMAF	ORMDL1	ORMDL2	ORMDL3	OXCT1	OXSM	PAFAH1B1	PCCA	PCCB	PCK1	PCYT1A	PCYT1B	PCYT2	PDGFRB	PDSS1	PDSS2	PEX11A	PEX13	PEX7	PGAP1	PGAP2	PGAP3	PGS1	PHYH	PI4K2A	PI4KA	PI4KB	PIGA	PIGB	PIGC	PIGF	PIGG	PIGH	PIGK	PIGL	PIGM	PIGN	PIGO	PIGP	PIGQ	PIGS	PIGT	PIGU	PIGV	PIGW	PIGX	PIGY	PIGZ	PIK3C2A	PIK3C3	PIK3CA	PIK3CB	PIK3CD	PIK3CG	PIK3R1	PIK3R2	PIK3R3	PIP5K1A	PITPNM3	PLA1A	PLA2G15	PLA2G16	PLA2G1B	PLA2G2A	PLA2G4B	PLA2G4C	PLA2G6	PLA2G7	PLAA	PLAUR	PLB1	PLCB1	PLCB2	PLCD1	PLCE1	PLCG2	PLEK	PLIN1	PLIN2	PLSCR1	PNLIP	PNLIPRP2	PNPLA3	PNPLA8	PON1	PPAP2A	PPAP2B	PPAP2C	PPAPDC1A	PPAPDC1B	PPARA	PPARD	PPM1L	PPP1CA	PPP1CB	PPP1CC	PPT1	PRDX6	PREY	PRG3	PRIC285	PRKAA2	PRKAB2	PRKACA	PRKACB	PRKACG	PRKAG2	PRKD1	PSAP	PTEN	PTGDS	PTGES	PTGES3	PTGIS	PTGR2	PTGS1	PTGS2	RARRES2	RARRES3	RBP1	RBP2	RBP4	RDH10	RDH11	RDH12	RETSAT	RGL1	RLBP1	RPE65	RXRA	SCP2	SDR16C5	SERINC1	SERINC5	SGMS1	SGMS2	SGPL1	SGPP1	SGPP2	SIN3A	SIN3B	SIRT1	SLC25A1	SLC25A17	SLC25A20	SLC27A1	SLC27A2	SLC27A5	SLC27A6	SMARCD3	SMG1	SMPD1	SMPD2	SMPD3	SMPD4	SOAT1	SOAT2	SPHK1	SPHK2	SPTLC1	SPTLC2	SPTLC3	SPTSSA	SPTSSB	SRD5A3	ST3GAL5	ST3GAL6	ST6GALNAC3	ST6GALNAC4	ST6GALNAC5	ST6GALNAC6	ST8SIA1	ST8SIA2	ST8SIA3	ST8SIA4	ST8SIA5	ST8SIA6	STAT5A	STAT5B	STS	SULT2A1	TAZ	TBL1X	TBL1XR1	TBXAS1	TECR	TGS1	THNSL2	TIAM2	TMEM86B	TNFRSF21	TRIB3	TXNRD1	UGCG	UGT1A8	UGT1A9	VAPA	VAPB
cellular_protein_catabolic_process(GO-0044257)	http://amigo.geneontology.org/cgi-bin/amigo/term_details?term=GO:0044257	AMFR	ANAPC1	ANAPC10	ANAPC11	ANAPC2	ANAPC4	ANAPC5	ANAPC7	ARIH1	ARIH2	ARRB1	ARRB2	ATXN3	AURKA	AURKB	BAG6	BAX	BIRC2	BNIP3L	BTRC	BUB1B	BUB3	CASP8	CBLC	CCNB1	CCNF	CDC16	CDC20	CDC23	CDC26	CDC27	CDC34	CDK1	CDK2	CHEK2	CHFR	CLPX	CPA2	CRBN	CUL1	CUL3	DDB1	DERL1	DERL2	DNAJB2	DNAJB9	DNAJC10	DTL	ECM29	EDEM1	ERCC8	ERLEC1	ERLIN1	ERLIN2	FBXL14	FBXL15	FBXL3	FBXL4	FBXL5	FBXO2	FBXO22	FBXO31	FBXO4	FBXO45	FBXO5	FBXO6	FBXO7	FBXW11	FBXW5	FBXW7	FOXRED2	FZR1	GZMA	GZMB	HACE1	HDAC6	HECTD3	HSP90B1	HSPA5	HTRA2	ITCH	JKAMP	KCTD10	KCTD13	KLHL20	LONP1	MAD2L1	MAGEA2B	MAGEC2	MAN1B1	MDM2	NEDD4	NEDD8	NHLRC1	NPLOC4	NUB1	OS9	PARK2	PCBP2	PCNP	PCSK9	PCYOX1	PLK1	PMAIP1	PPP2R5C	PSMA1	PSMA2	PSMA3	PSMA4	PSMA5	PSMA6	PSMA7	PSMA8	PSMB1	PSMB10	PSMB11	PSMB2	PSMB3	PSMB4	PSMB5	PSMB6	PSMB7	PSMB8	PSMB9	PSMC1	PSMC2	PSMC3	PSMC4	PSMC5	PSMC6	PSMD1	PSMD10	PSMD11	PSMD12	PSMD13	PSMD14	PSMD2	PSMD3	PSMD4	PSMD5	PSMD6	PSMD7	PSMD8	PSMD9	PSME1	PSME2	PSME3	PSME4	PSMF1	PTTG1	RAB7A	RBBP6	RBCK1	RBX1	RCHY1	RLIM	RNF103	RNF11	RNF144B	RNF146	RNF187	RNF20	RNF216	RNF217	RNF4	RNF40	RNF5	RNF6	RPS27A	SEC61B	SELS	SIAH1	SIAH2	SIRT1	SIRT2	SKP1	SKP2	SMURF1	SMURF2	SPATA18	SQSTM1	STUB1	SYVN1	TBL1X	TBL1XR1	TGFB1I1	TMEM67	TNFAIP1	TOPORS	TRIM13	TRIM32	TRIM9	TRPC4AP	TSG101	TTC3	UBA52	UBA6	UBB	UBC	UBD	UBE2B	UBE2C	UBE2D1	UBE2D2	UBE2D3	UBE2E1	UBE2G1	UBE2G2	UBE2H	UBE2I	UBE2K	UBE2L3	UBE2S	UBE2W	UBE3A	UBE4B	UBR3	UBR5	UHRF2	USP19	USP33	VCP	WFS1	WWP2	YOD1	ZNRF1	ZRANB1	mdm2
cellular_response_to_fibroblast_growth_factor_stimulus(GO-0044344)	http://amigo.geneontology.org/cgi-bin/amigo/term_details?term=GO:0044344	ADCY1	ADCY2	ADCY3	ADCY4	ADCY5	ADCY6	ADCY7	ADCY8	ADCY9	ADRBK1	AKT1	AKT1S1	BAD	BRAF	CALM3	CAMK4	CASP9	CBL	CCL2	CCL5	CD44	CDK1	CDKN1B	CEP57	CHUK	CREB1	CXCL13	EGR3	FGF1	FGF10	FGF12	FGF14	FGF16	FGF17	FGF18	FGF19	FGF2	FGF20	FGF22	FGF23	FGF3	FGF4	FGF5	FGF6	FGF7	FGF8	FGF9	FGFR1	FGFR2	FGFR3	FGFR4	FGFRL1	FIBP	FOXO1	FOXO3	FOXO4	FRS2	FRS3	GAB1	GRB2	GSK3A	GSK3B	HRAS	HYAL1	HYAL2	IL8	ITPR1	ITPR2	ITPR3	KIF16B	KL	KLB	KRAS	MAP2K1	MAP2K2	MAPK1	MAPK3	MAPKAP1	MDM2	MKNK1	MLST8	MTOR	NOG	NR4A1	NRAS	PDE1A	PDE1B	PDE1C	PDPK1	PHLPP1	PIK3CA	PIK3R1	PLCG1	PPP2CA	PPP2CB	PPP2R1A	PRKACA	PRKACB	PRKACG	PRKAR1A	PRKAR1B	PRKAR2A	PRKAR2B	PRKCA	PRKCD	PRKCE	PRKCG	PTEN	PTPN11	RAB14	RAF1	RICTOR	RPS27A	RPS6KB2	SFRP1	SHC1	SOS1	SPRY2	SRC	TBX1	TDGF1	THEM4	TRIB3	TSC2	UBA52	UBB	UBC	YWHAB
protein_targeting_to_ER(GO-0045047)	http://amigo.geneontology.org/cgi-bin/amigo/term_details?term=GO:0045047	DDOST	FAU	RPL10	RPL10A	RPL11	RPL12	RPL13	RPL13A	RPL14	RPL15	RPL17	RPL18	RPL18A	RPL19	RPL21	RPL22	RPL23	RPL23A	RPL24	RPL26	RPL26L1	RPL27	RPL27A	RPL28	RPL29	RPL3	RPL30	RPL31	RPL32	RPL34	RPL35	RPL35A	RPL36	RPL36A	RPL37	RPL37A	RPL38	RPL39	RPL3L	RPL4	RPL41	RPL5	RPL6	RPL7	RPL7A	RPL8	RPL9P7	RPLP0	RPLP1	RPLP2	RPN1	RPN2	RPS10	RPS11	RPS12	RPS13	RPS14	RPS15	RPS15A	RPS16	RPS17	RPS18	RPS19	RPS2	RPS20	RPS21	RPS23	RPS24	RPS25	RPS26	RPS27	RPS27A	RPS28	RPS29	RPS3	RPS3A	RPS4X	RPS4Y1	RPS5	RPS6	RPS7	RPS8	RPS9	RPSA	SEC11A	SEC11C	SEC61A1	SEC61B	SEC61G	SPCS1	SPCS2	SPCS3	SRP14	SRP19	SRP54	SRP68	SRP72	SRP9	SRPR	SRPRB	SSR1	SSR2	SSR3	SSR4	TRAM1	UBA52
regulation_of_viral_genome_replication(GO-0045069)	http://amigo.geneontology.org/cgi-bin/amigo/term_details?term=GO:0045069	APOBEC3A	APOBEC3F	APOBEC3G	APOBEC3H	CCL5	HMGA2	IFIT1	IFNB1	IL8	INPP5K	NR5A2	OAS1	OAS3	PLSCR1	PPIA	PROX1	RAD23A	RNASEL	SLPI	SRPK1	SRPK2	TARBP2	TNF	TNIP1	TOP2A	VAPB
negative_regulation_of_viral_genome_replication(GO-0045071)	http://amigo.geneontology.org/cgi-bin/amigo/term_details?term=GO:0045071	APOBEC3A	APOBEC3F	APOBEC3G	APOBEC3H	CCL5	HMGA2	IFIT1	IFNB1	INPP5K	OAS1	OAS3	PLSCR1	PROX1	RNASEL	SLPI	SRPK1	SRPK2	TNF	TNIP1
innate_immune_response(GO-0045087)	http://amigo.geneontology.org/cgi-bin/amigo/term_details?term=GO:0045087	ADAR	AGER	AIF1	AIM2	APOA4	APOBEC3A	APOBEC3F	APOBEC3G	APOL1	APP	AQP4	ART1	ATF1	ATF2	ATG12	ATG5	B2M	BCL10	BCL2	BCL2L1	BTK	C1QA	C1QB	C1QC	C1R	C1S	C2	C3	C4A	C4B	C5	C6	C7	C8A	C8B	C8G	C9	CALCOCO2	CAMK2A	CAMK2B	CAMK2D	CAMK2G	CAPZA1	CAPZA2	CARD9	CASP1	CASP10	CASP8	CCL2	CCL3	CCL5	CCR2	CCR6	CD14	CD4	CD44	CDK1	CEBPG	CFB	CFD	CFP	CHUK	CIITA	CITED1	CLEC2A	CLEC5A	CLEC6A	COLEC12	CREB1	CREBBP	CXCL16	CYBA	CYBB	CYLD	CYP27B1	DAK	DDOST	DDX58	DEFA1	DEFA3	DEFA4	DEFA5	DEFA6	DEFB1	DEFB103A	DEFB118	DEFB127	DEFB4B	DMBT1	DNAJA3	DUSP3	DUSP4	DUSP6	DUSP7	EGR1	ELK1	EP300	F12	FADD	FCGR1A	FCGR1B	FCN3	FOS	GBP1	GBP2	GCH1	HCK	HERC5	HLA-A	HLA-B	HLA-C	HLA-DMA	HLA-DMB	HLA-DOA	HLA-DOB	HLA-DPA1	HLA-DPB1	HLA-DQA1	HLA-DQA2	HLA-DQB1	HLA-DQB2	HLA-DRA	HLA-DRB1	HLA-DRB3	HLA-DRB4	HLA-DRB5	HLA-E	HLA-F	HLA-G	HMGB1	HSP90AB1	ICAM1	IFI27	IFI30	IFI35	IFI6	IFIH1	IFIT1	IFIT2	IFIT3	IFITM1	IFITM2	IFITM3	IFNA1	IFNA10	IFNA14	IFNA16	IFNA17	IFNA2	IFNA21	IFNA4	IFNA5	IFNA6	IFNA7	IFNA8	IFNAR1	IFNAR2	IFNB1	IFNG	IFNGR1	IFNGR2	IGHG1	IGHG2	IGHG3	IGHG4	IGKC	IGKV1-5	IGKV4-1	IGLC1	IGLC2	IGLC3	IGLC6	IGLC7	IKBKB	IKBKE	IKBKG	IL12RB1	IL23R	IP6K2	IRAK1	IRAK2	IRAK4	IRF1	IRF2	IRF3	IRF4	IRF5	IRF6	IRF7	IRF8	IRF9	ISG15	ISG20	ITCH	JAK1	JAK2	JUN	KLRF2	KRT1	KYNU	LBP	LCN2	LGALS3	LY96	LYST	MAP2K1	MAP2K2	MAP2K3	MAP2K4	MAP2K6	MAP2K7	MAP3K1	MAP3K7	MAPK1	MAPK10	MAPK11	MAPK14	MAPK3	MAPK7	MAPK8	MAPK9	MAPKAPK2	MAPKAPK3	MASP1	MASP2	MAVS	MBL2	MEF2A	MEF2C	MEFV	MT2A	MX1	MX2	MYD88	NCAM1	NCF1	NCF2	NFKB1	NFKB2	NFKBIA	NFKBIB	NLRC4	NLRC5	NLRP1	NLRP3	NLRX1	NOD1	NOD2	NUB1	OAS1	OAS2	OAS3	OASL	OTUD5	P01593	P01594	P01595	P01596	P01597	P01598	P01599	P01600	P01601	P01603	P01604	P01605	P01606	P01607	P01608	P01609	P01610	P01611	P01612	P01613	P01614	P01615	P01616	P01617	P01619	P01620	P01621	P01622	P01623	P01624	P01625	P01699	P01700	P01701	P01702	P01703	P01704	P01705	P01706	P01707	P01708	P01709	P01710	P01711	P01712	P01713	P01714	P01715	P01716	P01717	P01718	P01719	P01720	P01721	P01722	P01742	P01743	P01744	P01760	P01761	P01762	P01763	P01764	P01765	P01766	P01767	P01768	P01769	P01770	P01771	P01772	P01773	P01774	P01775	P01776	P01777	P01778	P01779	P01780	P01781	P01782	P01814	P01815	P01816	P01817	P01818	P01824	P01825	P04206	P04207	P04208	P04209	P04211	P04430	P04431	P04432	P04433	P04434	P04438	P06309	P06310	P06311	P06313	P06314	P06315	P06316	P06317	P06318	P06319	P06326	P06331	P06887	P06888	P06889	P18135	P18136	P2RX7	P80362	P80748	P83593	PANX1	PCBP2	PELI1	PELI2	PIAS1	PIK3C3	PIK3CD	PIK3CG	PIK3R4	PIN1	PML	POLR3A	PPARG	PRKCD	PRKCSH	PRSS2	PRSS3	PSMB8	PSTPIP1	PTAFR	PTPN1	PTPN11	PTPN2	PTPN6	PYCARD	PYDC1	RELA	RIPK1	RIPK2	RNASEL	RNF125	RNF135	RPS27A	RPS6KA1	RPS6KA2	RPS6KA3	RPS6KA5	S100A12	S100B	SAA1	SFTPD	SIKE1	SLC11A1	SNCA	SOCS1	SOCS3	SP100	STAT1	STAT2	SUGT1	SUMO1	SYK	TAB1	TAB2	TAB3	TANK	TAX1BP1	TBK1	TDGF1	TICAM1	TICAM2	TIRAP	TLR10	TLR2	TLR3	TLR4	TLR5	TLR6	TLR7	TLR8	TLR9	TMEM173	TNFAIP3	TRAF2	TRAF3	TRAF6	TRIM25	TRIM32	TRIM56	TXN	TXNIP	TYK2	UBA52	UBA7	UBB	UBC	UBD	UBE2D3	UBE2L6	UBE2N	UBE2V1	USP18	VCAM1	VNN1	WNT5A	XAF1
regulation_of_innate_immune_response(GO-0045088)	http://amigo.geneontology.org/cgi-bin/amigo/term_details?term=GO:0045088	A2M	ADAM8	ARRB2	ATF1	ATF2	BGR	BIRC2	BIRC3	CADM1	CARD9	CASP8	CCL5	CD1D	CD226	CDC37	CDK1	CHUK	CLEC7A	COLEC12	CR1	CREB1	CRTAM	CYLD	DMBT1	DNAJA3	DUSP3	DUSP4	DUSP6	DUSP7	ELK1	EREG	FADD	FGR	FOS	HCK	HSP90AB1	HSPD1	IFNA1	IFNA10	IFNA14	IFNA16	IFNA17	IFNA2	IFNA21	IFNA4	IFNA5	IFNA6	IFNA7	IFNA8	IFNAR1	IFNAR2	IFNB1	IFNG	IFNGR1	IFNGR2	IFNK	IKBKB	IKBKE	IKBKG	IL12A	IL12B	INS	IRAK1	IRAK2	IRAK3	IRAK4	IRF3	IRF7	ITCH	JAK1	JAK2	JUN	LBP	LILRB1	LY96	MAP2K1	MAP2K2	MAP2K3	MAP2K4	MAP2K6	MAP2K7	MAP3K1	MAP3K7	MAPK1	MAPK10	MAPK11	MAPK14	MAPK3	MAPK7	MAPK8	MAPK9	MAPKAPK2	MAPKAPK3	MARCO	MAVS	MEF2A	MEF2C	MICA	MYD88	NCR1	NCR3	NFKB1	NFKB2	NFKBIA	NFKBIB	NLRC5	NOD1	NOD2	PARP9	PELI1	PELI2	PIAS1	PLSCR1	POLR3B	POLR3C	POLR3D	POLR3F	POLR3G	PPARG	PRKCE	PTPN1	PTPN11	PTPN2	PTPN6	PVR	PVRL2	RELA	RIPK1	RIPK2	RNF135	RPS27A	RPS6KA1	RPS6KA2	RPS6KA3	RPS6KA5	S100A14	SAMHD1	SERPING1	SH2D1B	SOCS1	SOCS3	STAT1	STAT2	SUMO1	TAB1	TAB2	TAB3	TBK1	TICAM1	TICAM2	TIRAP	TLR10	TLR2	TLR3	TLR4	TLR5	TLR6	TLR8	TMEM173	TNFAIP3	TRAF3	TRAF6	TRAFD1	TRIL	TXK	TYK2	TYRO3	UBA52	UBB	UBC	UBE2N	UBE2V1	UNC93B1	USP18	WNT5A	XIAP
positive_regulation_of_innate_immune_response(GO-0045089)	http://amigo.geneontology.org/cgi-bin/amigo/term_details?term=GO:0045089	ADAM8	ATF1	ATF2	BGR	CADM1	CARD9	CASP8	CCL5	CD1D	CD226	CDK1	CHUK	CLEC7A	COLEC12	CREB1	CRTAM	CYLD	DMBT1	DUSP3	DUSP4	DUSP6	DUSP7	ELK1	EREG	FOS	HCK	HSPD1	IFNK	IKBKB	IKBKE	IKBKG	IL12A	IL12B	IRAK1	IRAK2	IRAK3	IRAK4	IRF3	IRF7	ITCH	JUN	LBP	LY96	MAP2K1	MAP2K2	MAP2K3	MAP2K4	MAP2K6	MAP2K7	MAP3K1	MAP3K7	MAPK1	MAPK10	MAPK11	MAPK14	MAPK3	MAPK7	MAPK8	MAPK9	MAPKAPK2	MAPKAPK3	MARCO	MAVS	MEF2A	MEF2C	MICA	MYD88	NCR3	NFKB1	NFKB2	NFKBIA	NFKBIB	NOD1	NOD2	PELI1	PELI2	PLSCR1	POLR3B	POLR3C	POLR3D	POLR3F	POLR3G	PRKCE	PVR	PVRL2	RELA	RIPK1	RIPK2	RPS27A	RPS6KA1	RPS6KA2	RPS6KA3	RPS6KA5	S100A14	SH2D1B	TAB1	TAB2	TAB3	TBK1	TICAM1	TICAM2	TIRAP	TLR10	TLR2	TLR3	TLR4	TLR5	TLR6	TLR8	TMEM173	TNFAIP3	TRAF3	TRAF6	TRIL	UBA52	UBB	UBC	UBE2N	UBE2V1	UNC93B1
development_of_primary_sexual_characteristics(GO-0045137)	http://amigo.geneontology.org/cgi-bin/amigo/term_details?term=GO:0045137	A6NF36	AKR1C3	ANKRD7	BASP1	BMPR1B	CBX2	CSDE1	DMRT1	DMRT2	EIF2B2	EIF2B4	EIF2B5	EREG	FGF8	FGF9	FOXL2	FSHR	GATA1	GATA3	GATA4	GATA6	HMGCR	HSD17B3	ING2	INHBA	KIT	KITLG	LHB	LHCGR	LRRC6	MAMLD1	MEA1	MKKS	MSH2	NCOA4	NR0B1	NR5A1	PDGFRA	PRKACG	RBMY1B	RBP4	ROBO2	SALL1	SCXB	SHH	SLIT2	SLIT3	SOD1	SOX15	SOX8	SOX9	SRD5A2	STRA6	TBX3	TCF21	TFAP2C	UTF1	WNT2B	WNT4	WNT5A	WT1	ZFP42
[truncated: 534,770 more chars]
