# Supplementary material for: Consensus Comparative Analysis of Human Embryonic Stem Cell-Derived Cardiomyocytes
Source: PLoS One. 2015 May 4;10(5):e0125442. doi: 10.1371/journal.pone.0125442 (PMC4418815; doi:10.1371/journal.pone.0125442)
Supplement: S1 Data — (ZIP) [file pone.0125442.s007.zip › DataCode/DataCode/data/PG12_CMC3wvsUD.txt]

TargetID	FC
FGB	50.452579
SRD5A2L2	48.147560
PLN	46.830030
DCN	45.221326
BMP5	42.605291
AFP	41.163883
SMYD1	40.698600
POPDC2	40.067646
A2M	39.839851
MYH6	35.210349
ACTN2	34.427603
LUM	33.181088
MYOM1	32.602788
DUB4	32.243678
TNNT2	31.269819
C7	29.994080
POSTN	29.229785
SNORD115-11	29.181609
SNRPN	29.181609
CSRP3	28.932618
TTN	28.932556
SNORD115-1	28.427736
SNORD115-11	28.207494
SNRPN	28.207494
GAGE13	28.031633
SNORD115-1	27.928115
SNORD115-1	27.928115
SNORD115-1	27.928115
SNORD115-1	27.928115
SNORD115-1	27.822626
SNORD115-1	27.822626
SNORD115-1	27.822626
SNORD115-20	27.200841
SNRPN	27.200841
ALPK2	26.738929
COL6A3	26.327860
MYL3	26.182969
SMPX	25.771248
COL3A1	25.024680
NPPA	24.751448
CFI	24.300730
MYOZ2	24.131476
SLC8A1	24.121480
FBXO32	23.023572
MYH7	22.595512
AHSG	22.445784
ACTA2	22.414406
MYOCD	22.172858
MYL2	20.705499
NPNT	20.664620
HSPB7	19.950119
C6ORF142	19.743232
TF	19.653907
KBTBD10	19.652317
TBX20	19.502756
TBX5	19.446541
SNORD115-1	19.247444
SNORD115-1	19.247444
SNORD115-1	19.247444
FGG	19.111199
NID2	19.054568
NBLA00301	18.890556
MYL7	18.581290
SNORD115-1	18.531578
CKM	18.480279
MGP	18.473535
GUCY1A3	18.326136
SNORD115-1	18.224541
FILIP1	18.106116
TRIM55	17.913887
MEIS2	17.746702
NPR3	17.494291
IL6ST	17.384017
CRYAB	17.170312
CMYA5	17.053227
TNNC1	16.753544
IGF2	16.741618
CCDC80	16.704438
TMOD1	16.583997
PDE4DIP	16.545313
MYL4	16.245641
UNC45B	16.210015
CORIN	16.128215
PPP1R3C	15.562273
MYBPC3	15.289606
LRRFIP1	15.078986
RGS4	15.068010
H19	15.053836
MYLK3	15.045419
ITGA8	14.888010
TGFBI	14.872865
MYOM2	14.340670
RBM24	14.315265
FABP3	14.313125
ALB	14.162545
BNC1	14.148635
TDO2	14.115921
CRIP2	13.915522
DUB3	13.626601
DUB3	13.626601
SNORD115-25	13.601052
SNRPN	13.601052
REXO1L1	13.455615
IL1R1	13.115250
SNORD115-44	12.991834
SNRPN	12.991834
LOC389832	12.866480
XIRP1	12.862014
C5ORF23	12.842297
TGFB2	12.825046
TGM2	12.619860
LDB3	12.454275
BVES	12.282061
DDR2	12.248568
SCN7A	12.234904
ANKRD1	12.170400
AKAP6	12.080648
USP17	12.062506
ANXA1	12.031076
LOC51152	11.943478
VCAM1	11.875925
PPP1R14C	11.834181
SYNPO2	11.787669
REXO1L1	11.784886
REXO1L1	11.784886
REXO1L1	11.784886
LOC728220	11.569221
GCOM1	11.510427
AQP1	11.409397
SLIT3	11.360047
MEF2C	11.322818
LRRFIP1	11.037199
COL1A1	11.008080
TNNI1	10.957034
APOBEC2	10.904953
CHRM2	10.866244
SYNPO2L	10.832643
DSC3	10.750530
NRP1	10.657190
HBEGF	10.612979
LOC51152	10.524711
SNORD115-7	10.413466
SNRPN	10.413466
LRRFIP1	10.405725
LOX	10.369624
ACTC1	10.250682
LAMA2	10.103436
ITIH2	10.031603
CACNA1C	10.005259
PDGFRA	9.911327
TM4SF1	9.874056
RYR2	9.806258
MICAL2	9.788312
ADPRHL1	9.647368
SNAI2	9.626294
PGM5	9.610534
GJA5	9.602322
SNORD115-17	9.591998
SNRPN	9.591998
SNORD115-17	9.591998
SNRPN	9.591998
SNORD115-17	9.591998
SNRPN	9.591998
CDH17	9.589346
TTR	9.566210
USP17	9.557603
USP17	9.557603
USP17	9.557603
USP17	9.557603
USP17	9.557603
USP17	9.557603
USP17	9.557603
APOB	9.394921
LRRFIP1	9.281194
FMOD	9.250905
PROS1	9.191544
EDNRA	9.069761
KCNH7	9.038817
COL1A2	9.031524
MSRB3	8.989981
LRRC39	8.934618
CTNNA3	8.890111
DKFZP564O0823	8.870181
SULT1E1	8.781619
ITLN1	8.757137
PLAT	8.723227
SNORD115-30	8.665420
SNRPN	8.665420
CNTN5	8.615307
BDKRB1	8.605120
WNT2	8.602198
ARID5B	8.580863
SPHKAP	8.570870
KLHL31	8.551976
LAMA4	8.531623
RELN	8.511423
CPNE5	8.506032
MEIS1	8.453200
PGM5P2	8.448489
DLK1	8.438154
CDGAP	8.418607
ANGPT1	8.405879
FOSB	8.396978
SVIL	8.390048
GEM	8.359061
ADAMTS9	8.357015
AREG	8.255999
C20ORF75	8.233384
PGM5P2	8.211861
C7ORF58	8.193226
HSPB8	8.175604
LOC339562	8.167404
CLIP4	8.150151
LRRFIP1	8.143256
MSX2	8.114178
GPR155	8.111954
ST3GAL1	8.054274
TCEA3	8.004308
DDR2	7.978350
RASGRP3	7.927308
FLNC	7.909540
BCO2	7.909361
NEXN	7.875289
AMY2A	7.820120
CACNA1D	7.799590
TBX18	7.706507
NEBL	7.702521
FREM1	7.701130
SNORD115-33	7.673997
SNRPN	7.673997
CASQ1	7.660064
COL14A1	7.645710
CACNB2	7.618066
ABCA8	7.611478
LOC642838	7.602215
SVEP1	7.596832
MYO18B	7.563740
DUB3	7.528815
FRMD4B	7.506367
CKMT2	7.502648
EPAS1	7.478185
ASPN	7.471561
NCAM1	7.439862
FAM5C	7.397552
REXO1L1	7.335774
SEMA3C	7.325236
COL6A6	7.285223
ITGB1BP2	7.282840
PYGM	7.271171
ZFPM2	7.252256
NPY6R	7.248989
CAV2	7.245400
SERPINB2	7.225174
HAVCR1	7.221328
TCF21	7.211775
GBP1	7.196811
HIPK3	7.194452
TMEM71	7.189982
SNORD115-31	7.082637
SNRPN	7.082637
IGFBP7	7.072502
DMD	7.060368
TNFRSF19	7.050034
RASSF5	7.028059
SNORD115-41	7.024860
SNRPN	7.024860
MITF	6.996579
LMOD2	6.987756
LRRC10	6.964052
DUB3	6.896742
USP17	6.893965
HRC	6.889733
TIMP3	6.804231
TRDN	6.796134
TNFRSF9	6.775760
DUB3	6.773306
COLEC10	6.746995
ERBB4	6.724187
MBNL2	6.677756
FGF9	6.639909
C3	6.621714
BHLHB2	6.592541
CCDC3	6.583271
TMEM176A	6.570551
OR4F21	6.567219
MB	6.547932
LMOD1	6.504997
PPP1R3A	6.484489
TRIM63	6.450753
PAPPA	6.448092
AHNAK2	6.412426
PROS1	6.373371
AGPAT9	6.352199
MATN2	6.315441
PPARGC1A	6.307029
WNT5A	6.292215
ADCY5	6.280838
SSFA2	6.280093
KIFAP3	6.272691
CRHBP	6.237702
OR4F16	6.236864
OR4F16	6.236864
OR4F16	6.236864
FIBIN	6.207873
B2M	6.196023
SLIT2	6.189974
S1PR1	6.160223
SORBS2	6.153194
PKHD1L1	6.137685
PLEKHA2	6.132366
SST	6.108915
PDLIM3	6.105398
LNPEP	6.104617
TSHZ2	6.100073
PPP1R12B	6.099608
SH3BGR	6.071139
ATP1B1	6.063140
NFKBIZ	6.054823
JUNB	6.054693
GLIPR1	6.020017
FHOD3	5.956056
MME	5.952677
POPDC3	5.926601
HAPLN1	5.925375
AMY1A	5.891443
AMY1A	5.891443
AMY1A	5.891443
CLIC5	5.889808
LOC650293	5.862582
FBXO40	5.852125
ITGB3	5.844465
HAND1	5.810957
SERPINA1	5.795542
PLAGL1	5.770810
ZNF436	5.767491
MAB21L2	5.766004
LOC642838	5.765645
PLK2	5.736490
LOC100133034	5.728838
THBS1	5.701576
PLD1	5.688348
LOC642838	5.686857
CFH	5.660265
INPP4B	5.642724
KLHL24	5.634719
FABP2	5.611602
CD14	5.596593
BAMBI	5.589397
C8ORF49	5.557249
CRISPLD2	5.550357
RBP4	5.549602
KIF26B	5.534440
SLC40A1	5.512646
AGT	5.506882
KCNE4	5.496346
LOC100133034	5.482015
COL5A1	5.469139
FSD2	5.456925
C12ORF27	5.438038
OSAP	5.432319
AQP7	5.431825
CP	5.423543
PRSS35	5.420327
RGS5	5.395157
FAM138A	5.392105
TIPARP	5.388701
ABCD2	5.386090
ENO3	5.380051
LOC440570	5.369807
LOC440570	5.369807
RBMS3	5.343727
PKP2	5.330559
OCR1	5.321706
PRNP	5.299712
PALLD	5.288383
PDLIM5	5.275073
EBI2	5.266628
IGFBP3	5.250126
FLRT2	5.246847
CNTN4	5.239596
C4ORF18	5.238419
LOC100129030	5.218660
LOC51152	5.218660
LOC100129030	5.218660
LOC51152	5.218660
GBE1	5.212437
FAM78A	5.180471
RRAD	5.176651
ZAK	5.174853
NFATC2	5.174813
PRKAG2	5.173384
SLC4A4	5.165926
PDGFC	5.114325
REXO1L1	5.113637
PAM	5.087027
TANC1	5.070809
GRK5	5.060455
TOM1L2	5.036875
HHIP	5.029946
LMO7	5.029260
LIFR	5.023963
MMP1	5.022674
FNDC5	5.000162
C11ORF9	4.988877
GUCY1B3	4.988170
MFAP4	4.974665
LHFP	4.973653
COBLL1	4.960421
FIT1	4.946216
DPF3	4.942623
KDR	4.939987
MGC24039	4.930491
ROCK1	4.901138
FBN1	4.887205
HBII-52-24	4.882533
SNRPN	4.882533
PCDHB10	4.881477
CDH11	4.872662
FBN2	4.864769
CENTD1	4.858681
DPY19L2P1	4.853444
HAND2	4.849715
HEG1	4.845487
UNC5C	4.842481
PCGF5	4.836221
GBP4	4.824091
KCNJ5	4.814897
PDGFRB	4.767616
RNU13P1	4.767150
LEF1	4.755408
NIPSNAP3B	4.755231
LOC349196	4.748318
TMEM163	4.747349
MEF2A	4.738040
SERPINE1	4.731120
AQP7	4.721098
PCAF	4.720743
DUSP27	4.717363
RFTN1	4.710295
ATP2B4	4.707704
COL5A2	4.702772
C4A	4.701253
C4A	4.701253
C4A	4.701253
LOC349196	4.696571
LOC349196	4.696571
LOC643837	4.692656
BICC1	4.689826
ARSI	4.685039
LAMB2	4.684634
SNORD115-32	4.674996
SNRPN	4.674996
C6ORF186	4.667517
HGF	4.636892
HIVEP2	4.633743
MTSS1	4.621402
AQP7	4.619216
SLC16A12	4.616665
RXRG	4.602971
SUCNR1	4.596487
CD248	4.590650
C12ORF23	4.586764
PROX1	4.572819
NEK7	4.561760
PLG	4.557204
KIAA0774	4.555513
CCDC141	4.551455
TANC2	4.543977
AQP7	4.543195
LTBP1	4.536527
ASB2	4.526371
HEY1	4.523358
LOC349196	4.523071
LOC349196	4.523071
LOC349196	4.523071
LOC349196	4.523071
LOC349196	4.523071
ATXN1	4.504241
NFIB	4.497000
KCNJ3	4.484076
LOC349196	4.473318
LOC349196	4.473318
RGL1	4.460842
CFB	4.448977
DUX4	4.436919
LOC653543	4.436919
LOC653544	4.436919
LOC653545	4.436919
LOC653548	4.436919
LOC728410	4.436919
CPEB2	4.434357
LOC349196	4.431739
LOC349196	4.431739
CPEB4	4.430320
BCL6	4.424614
SLC25A4	4.422682
CPB2	4.416302
LRRK2	4.403117
GPR133	4.401849
LOC349196	4.401689
LOC349196	4.401689
LOC349196	4.401689
LOC349196	4.401689
TNS1	4.400877
CFL2	4.387665
CCDC69	4.377523
GAGE13	4.374420
GAGE13	4.374420
DCLK2	4.373968
LOC349196	4.365563
LOC349196	4.365563
CORO6	4.364729
KIR2DL3	4.364208
TSHZ2	4.361446
PDGFD	4.357013
TM4SF4	4.356643
NNT	4.352498
FGA	4.340450
FAM114A1	4.328246
TXLNB	4.326413
GAGE4	4.319583
GAGE13	4.319583
COL11A1	4.305440
FREM2	4.304774
ANTXR2	4.301352
SCUBE3	4.297111
ATP2A2	4.293627
LOC349196	4.277148
ENDOD1	4.267840
KCNQ5	4.255792
C6ORF145	4.236403
GAGE13	4.223056
EEF1A2	4.214803
COL2A1	4.212815
HTR4	4.211833
FAM46C	4.205836
SLN	4.197418
PTPLA	4.192464
FRMD3	4.189386
CFB	4.181561
DOCK9	4.176889
TET2	4.170027
LOH3CR2A	4.169755
SULF1	4.168686
PCDHB6	4.162707
EFNB2	4.149153
SGPP2	4.139759
FOSL2	4.127952
ADAMTS6	4.121899
RERG	4.120815
REXO1L1	4.114161
C17ORF91	4.108090
ESRRG	4.103838
TNC	4.103138
LOC349196	4.100517
LOC349196	4.100517
DUOX2	4.094972
SYTL5	4.091105
LOC349196	4.084767
LOC349196	4.084767
AXUD1	4.084663
TNNI3K	4.078001
LOC729346	4.077890
TET2	4.072411
MLLT3	4.066336
GLT8D4	4.063444
MASP1	4.061604
GBP2	4.054896
ATP10D	4.040670
REXO1L2P	4.033843
LOC148003	4.033267
MEP1A	4.021238
GALNT5	4.006603
NID1	4.006355
MUM1L1	3.997023
CTSB	3.986432
SAMD4A	3.980691
ABRA	3.978053
FAM138A	3.976374
FAM138A	3.976374
B3GALT2	3.967602
C9ORF61	3.967321
CYSLTR2	3.955674
FOS	3.950573
VEGFA	3.948908
SLPI	3.941640
IFI16	3.931085
EGR1	3.929973
TMEM56	3.929156
LRP2	3.923888
ADAM12	3.916981
GSTM3	3.905750
FAM138F	3.896398
STMN2	3.895876
SPARC	3.892008
MAPRE3	3.886436
KLHDC1	3.882039
SRPX2	3.881700
LOC283767	3.866642
EMILIN2	3.866584
SIPA1L2	3.866113
LOC100132025	3.863667
NDRG1	3.856959
PPP1R13B	3.845635
CASQ2	3.843312
LCP1	3.839890
GADD45A	3.828150
OTUD1	3.827016
BMP4	3.826029
GAGE13	3.823910
LOC441251	3.819229
RDH10	3.819203
MYH11	3.817972
SERPIND1	3.804774
FLJ31818	3.801682
LBH	3.801450
GPR158	3.798054
SCML1	3.788685
FLJ38359	3.783711
GATA4	3.769693
PPIC	3.769374
TGFB3	3.768347
RSPO2	3.766372
TBX3	3.762072
TMEM117	3.752743
PFKP	3.751579
HOXB2	3.745215
HSPB3	3.740213
REXO1L2P	3.739107
MTTP	3.734782
RNF150	3.734523
ATP7B	3.731887
REXO1L2P	3.731425
REXO1L1	3.731425
REXO1L2P	3.731425
COLQ	3.728035
DOK4	3.727947
RHOU	3.713884
TGFBR3	3.710618
LOC283767	3.710292
FAM27D1	3.706144
FLJ45055	3.692043
GATM	3.678049
SNORD115-38	3.671146
SNRPN	3.671146
INPP1	3.671040
SFRP5	3.669768
ZEB2	3.668187
ASAH1	3.661052
PAR4	3.658949
BMPR2	3.656759
DNAJC5G	3.650130
FRZB	3.646764
PALM2-AKAP2	3.634792
RUNX1T1	3.632080
OR7E87P	3.631129
IDH3A	3.628298
IQWD1	3.608439
ADAM9	3.605024
PTP4A3	3.599488
DNAJB4	3.597088
LPIN1	3.592662
SSH2	3.589033
P4HA2	3.587913
SYNE1	3.566941
PPM1K	3.564260
LOC650293	3.559528
CAMK2D	3.554723
PLOD2	3.552044
CASZ1	3.549945
HMGCS2	3.545713
ATP7A	3.545301
CAP2	3.542817
LOC650293	3.533628
MAN1A1	3.526887
OR7E125P	3.522119
AMBP	3.521672
C9ORF131	3.516079
PDE4DIP	3.505903
OR7E125P	3.498984
CFB	3.495717
SMOC2	3.492628
BMP10	3.487475
SOX6	3.480314
NDRG2	3.479846
SNCAIP	3.479492
PPFIA4	3.474978
TMEM176B	3.474523
OR7E5P	3.473198
FHL2	3.467502
PAG1	3.467190
TXNIP	3.460510
TFPI	3.458296
NUDT4	3.457763
VEGFC	3.455965
SMAD9	3.447254
FN1	3.441615
SLC30A4	3.433897
ASPH	3.433387
LOC440570	3.424000
ARRDC4	3.423765
BAI2	3.423702
DACT1	3.403440
ANXA8	3.401819
BRP44L	3.400855
ST3GAL6	3.396908
PLCB4	3.385232
RIN2	3.380833
CREB5	3.377829
CFC1	3.377649
CDKN1A	3.372138
PCDHB9	3.360813
GUCY1A2	3.358094
SMAD6	3.356262
HERC3	3.354160
VASH1	3.353842
RASSF4	3.348388
FAP	3.346278
LOC441426	3.344080
SGMS2	3.336478
INSIG2	3.328266
MICAL3	3.327418
OR4F17	3.324434
OR4F17	3.324434
OR4F17	3.324434
SETD7	3.323430
FLJ40296	3.321494
FLJ40296	3.321494
FLJ40296	3.321494
FLJ40296	3.321494
FLJ40296	3.321494
IGKC	3.320866
PHLDA1	3.318006
ZMAT3	3.312576
DKK3	3.310411
XPO4	3.310117
BTG2	3.305317
F2RL2	3.303219
SGIP1	3.303115
PPP1R15A	3.299112
RNF19A	3.298653
ZNF25	3.295458
RNF217	3.292759
DDX26B	3.289852
TNFAIP3	3.287889
GAS6	3.285223
SLC46A3	3.283432
KLF10	3.282352
ID4	3.281102
SNTA1	3.279125
RPESP	3.276403
PDPK1	3.276285
PDPK1	3.276285
TRH	3.273641
SORBS2	3.272414
FAM90A1	3.270447
FAM90A1	3.270447
MYO18A	3.265997
FLJ38359	3.263359
CYBRD1	3.258576
SLC1A4	3.258490
SRPX	3.251647
AQP3	3.251408
SRL	3.250228
REEP3	3.246520
LOC652493	3.246485
CASZ1	3.244839
ARHGDIB	3.243166
PDE8A	3.243015
UBR3	3.242366
FAM90A1	3.242122
LIX1	3.237872
CASZ1	3.237204
TEX2	3.232244
AREG	3.231923
KRTAP5-7	3.223144
CCDC60	3.220281
STBD1	3.213164
APOA2	3.206446
TTC3	3.203268
SLCO3A1	3.200431
CNN1	3.198011
FAM90A1	3.195549
RCAN1	3.193507
GPRIN3	3.192942
ADCY6	3.189056
DGKH	3.180519
SCARNA9	3.180372
CXCL14	3.171347
IDH2	3.166407
NOD1	3.162825
CFC1B	3.162316
JAG1	3.152881
MRAS	3.148347
FAM46A	3.139172
MTUS1	3.136392
LOC441734	3.131554
C15ORF51	3.131554
ITGA3	3.126497
GSN	3.123038
TFPI2	3.121886
ADAMTS1	3.118130
LGALS3BP	3.113076
ACSL1	3.106636
CACNA1G	3.106012
SPON2	3.102559
JPH2	3.101049
MYLIP	3.094021
SLC16A7	3.087534
FAM90A1	3.085470
FAM90A1	3.085470
FAM90A1	3.085470
FAM90A1	3.085470
GOLIM4	3.082774
GABRP	3.081267
PTRF	3.078387
WNT11	3.075176
IGHV@	3.074380
ABLIM1	3.073127
PDE3A	3.071018
LIPC	3.068926
ALDH1A1	3.066302
SLC25A27	3.066211
HMGCLL1	3.061846
EMP2	3.061383
JAK1	3.056611
C9ORF150	3.056374
FLJ21767	3.055522
PRKCH	3.052835
MBNL1	3.051796
PLCB1	3.046932
C20ORF142	3.046466
FLJ40092	3.044539
OR11H1	3.042337
FAM134B	3.041549
C21ORF94	3.038469
MYH7B	3.035969
RCSD1	3.033599
FLJ44124	3.032980
STARD13	3.031661
DENND4A	3.031000
RNF207	3.030618
AHNAK	3.029560
RGAG4	3.029324
PSD3	3.029161
FLJ44451	3.026938
ZEB1	3.026883
FLJ38359	3.026411
DPP4	3.024408
FAM153B	3.024070
MAN1C1	3.023767
TYRP1	3.020262
DUSP1	3.016244
TMEM65	3.009985
FAM90A1	3.009358
COL11A2	3.007740
COL11A2	3.007740
MYPN	3.007513
SPP1	3.006638
MSTP9	3.001985
ADAM32	3.001192
RAB27A	2.999176
GOLGA8A	2.992099
EPHB3	2.989066
LRRC17	2.987242
FLJ40092	2.980443
EPS8	2.978916
PCDH17	2.978475
CPM	2.978053
REV3L	2.976517
NR4A3	2.971826
FAM153B	2.968772
GPR177	2.966392
LOC285563	2.964430
SNORD115-40	2.958497
SNRPN	2.958497
ANKRD36B	2.958494
KCTD16	2.958290
SLITRK6	2.956766
ZADH2	2.956404
GABRA2	2.954430
SYTL3	2.952683
LOC283767	2.946019
PXK	2.945950
FLJ40092	2.945846
HOXB3	2.942180
SMARCA2	2.939706
FRY	2.937560
MORC4	2.937480
MST1	2.935312
ATP13A3	2.934510
KRTAP4-7	2.931517
FAM153C	2.930227
CILP	2.927831
SPON1	2.927299
MYL9	2.927189
CRYL1	2.924470
KRTAP5-4	2.922224
C6ORF138	2.921302
KIAA1715	2.917332
PLCL1	2.914776
DUSP10	2.911750
TCP11L2	2.910253
ZNF330	2.908616
LOC652694	2.907506
ARL6IP5	2.906697
HCFC2	2.904858
FXYD1	2.904664
STARD4	2.898341
C1ORF105	2.897134
FLJ40092	2.895199
OR11H1	2.894454
OR11H1	2.894454
CPE	2.894131
SH3PXD2A	2.892898
MXD1	2.890988
IGHA1	2.890353
PDE4D	2.890047
ADRB3	2.888410
HCN1	2.882618
OR2L8	2.882500
GOLGA8B	2.879157
C4ORF31	2.878519
GAGE13	2.878149
WDR52	2.877208
ACSS2	2.876387
LOC388022	2.876245
GHR	2.875466
GPR126	2.875433
SNORD94	2.873971
GREM2	2.873756
FER1L4	2.873378
ATP1B4	2.871856
YAF2	2.870555
GP1BB	2.868602
LRRC8C	2.867532
NEDD9	2.866701
GPR124	2.864433
LOC400968	2.863912
TOM1L2	2.863459
L3MBTL4	2.862839
OR11H1	2.860677
WHDC1L1	2.860112
LOC400968	2.858176
KCNV1	2.857945
NFE2L2	2.856994
IFIT1	2.852566
ITGAV	2.852357
FMO1	2.851219
GP1BB	2.848312
FLJ14712	2.846154
LOC100128288	2.841208
RNF128	2.838845
SFMBT2	2.834124
UBA7	2.829334
PCDHB14	2.829229
SSPN	2.827653
SLC5A12	2.827550
CLSTN2	2.817003
ANKH	2.816387
LTBP3	2.809099
PCDHB8	2.808438
CUBN	2.804590
TLR4	2.804147
WSB1	2.800437
PDLIM1	2.799953
FAM7A1	2.799740
C10ORF10	2.799730
KRTAP5-2	2.796504
LOC284861	2.794708
PLOD1	2.792522
PRKCE	2.784388
CYP2J2	2.783642
ADAMTSL4	2.783428
ZNF641	2.782346
KDELR3	2.778128
PRAMEF6	2.777340
KCTD12	2.772969
ITPR1	2.766821
JUN	2.766214
BAG3	2.765833
TRPC3	2.765561
RHOJ	2.763516
COL4A2	2.760641
SLC35D1	2.758779
GTF2IRD2	2.758730
KRTAP4-11	2.757370
AMY2B	2.756087
ASXL3	2.754288
KIF13A	2.752644
CCDC68	2.749155
BTN3A2	2.748367
RNF103	2.746518
DPP7	2.744685
CSRP1	2.743781
C5ORF24	2.743518
FAM70A	2.740218
SMARCD3	2.739241
DAB2	2.737891
SLC4A3	2.727540
PTPRD	2.727184
CALCOCO1	2.725593
ABCC9	2.725396
LOC644634	2.723407
SHOX2	2.723307
GARNL3	2.721815
KLHL2	2.721606
FLJ40092	2.720947
RRAGD	2.716738
SNORD114-2	2.714888
UACA	2.710318
SCMH1	2.706700
TRIB1	2.704817
SNORD113-3	2.703753
PCDHB11	2.703085
CAB39L	2.699468
ABI3BP	2.697624
FCGR1A	2.696911
SNAP91	2.695856
DGKI	2.694772
DMPK	2.694535
KIAA1370	2.691921
BMP2	2.690580
SEC23A	2.690285
CLK1	2.685989
MXRA7	2.684233
SPEG	2.683914
COL15A1	2.682077
LRRC32	2.679607
RFPL4A	2.679442
INS-IGF2	2.678049
ISL1	2.677541
SLC4A5	2.677299
SLC20A2	2.675396
PEG3	2.672465
GOT1	2.672375
NFKB1	2.667548
EPHA7	2.666795
FAM27D1	2.663187
TCAG7.1017	2.660923
MMP15	2.660537
SGCD	2.660368
CHSY3	2.660110
CLK4	2.658935
ELTD1	2.658873
PTGIS	2.658561
PACS1	2.656862
MALAT1	2.656778
ANKRD36B	2.655955
NFIL3	2.655218
TMEM45A	2.654964
AGTR1	2.652267
ENOX1	2.648547
C14ORF128	2.647777
SCD5	2.644775
C12ORF64	2.644286
TRGV3	2.641751
CPEB3	2.636068
FABP1	2.631096
LOC441426	2.630519
LOC441426	2.630519
PDE7B	2.629437
MUC12	2.629419
SCG2	2.628702
ARHGEF12	2.624195
MOSC2	2.622679
C1ORF63	2.621408
PPP3CC	2.620362
TSPAN2	2.620038
PSD3	2.619989
PRAMEF4	2.619024
PCDH20	2.618129
OR4M1	2.618012
PMP22	2.617262
AFAP1L2	2.615235
TBC1D3C	2.607753
KCNIP4	2.606434
CD36	2.605387
EMP3	2.605176
HIST2H2BE	2.603785
WISP1	2.603149
UNQ2550	2.600393
UPK1B	2.600172
EPM2AIP1	2.599280
EGFL6	2.598297
KITLG	2.598294
DUSP3	2.597751
ANKRD36B	2.596772
ELF1	2.595485
PLCE1	2.593909
KRTAP9-4	2.593485
RSPO3	2.592484
C1ORF217	2.591830
GOLGA9P	2.590169
ALOX15	2.589978
P4HA1	2.589456
MORC4	2.589250
DAZAP2	2.588918
GPATCH4	2.586067
SORCS3	2.584670
TGFB1	2.584199
GOLGA8G	2.583793
SOCS3	2.579715
UIMC1	2.579611
UIMC1	2.579611
TXNDC13	2.575310
NDFIP2	2.574922
ZNF503	2.573457
CLK4	2.570581
PLXNA2	2.570243
TMEM173	2.566065
MAP3K13	2.564620
SPTB	2.560283
CXCL12	2.560113
ZNF654	2.559442
ERC2	2.558656
MAST4	2.554260
TBC1D3C	2.553936
ZHX1	2.552792
LOC100131848	2.551584
ALDH1A2	2.550443
RGN	2.547732
IL1RAP	2.545423
EVI1	2.545317
PDE1A	2.544282
RCAN2	2.540859
PTGS2	2.539654
OIT3	2.537014
C21ORF15	2.536581
EVI5	2.536568
GTF2IRD2	2.536485
WT1	2.536402
SEMA3D	2.533422
EHD3	2.531295
TTLL3	2.530233
RARB	2.527550
AEBP1	2.525282
OR7E37P	2.525033
TBC1D3G	2.523798
SAT1	2.522927
ACACB	2.519817
EGR2	2.518824
TBC1D3G	2.517878
KRTAP4-12	2.517094
KRTAP4-12	2.517094
NBPF16	2.516807
KIAA0247	2.513984
CAST	2.513505
DACH1	2.510741
GAGE13	2.510189
ADAMTS15	2.509970
MOG	2.509005
SLC34A2	2.508978
HUNK	2.507355
SLC2A2	2.505389
PRICKLE2	2.505033
SEPP1	2.504795
TBC1D3C	2.503886
FAM115A	2.503344
LOC100130415	2.503344
LOC100131883	2.503344
LOC100134451	2.503344
LOC100134743	2.503344
REEP1	2.503181
BLID	2.502182
SMYD2	2.501876
HTRA1	2.501261
DPY19L2P2	2.501125
CAPN3	2.499812
EPHA3	2.495917
HBII-52-27	2.495522
SNRPN	2.495522
TBC1D3G	2.495243
AKR1C2	2.494452
LOC641719	2.494163
LOC641719	2.494163
LOC651751	2.493729
CA13	2.493022
ARHGAP29	2.491790
EFEMP2	2.487602
OLFML1	2.486032
PDK2	2.482855
IL1RL1	2.481800
IRX3	2.479722
XPNPEP2	2.479305
FUT11	2.477480
PTPN20A	2.475211
PTPN20B	2.475211
GOLGA8E	2.475186
ZFHX3	2.475064
HERPUD1	2.474323
ROBO2	2.473537
GOLGA9P	2.472143
CD47	2.471973
TBCEL	2.468872
PEG10	2.468743
KRTAP4-11	2.466900
FLJ14712	2.464813
SDPR	2.463798
LYST	2.463642
PTPRM	2.460874
ALPK1	2.459277
MTR	2.457964
KIAA1984	2.455304
LONRF2	2.453490
SRGN	2.453305
NFIC	2.452193
SLC7A2	2.452166
CREB3L1	2.451878
NKX2-5	2.451164
OR7E91P	2.450809
LRRFIP2	2.450804
PARVA	2.450728
CERCAM	2.450639
TNFSF4	2.448668
LAMC1	2.447728
FBLN5	2.447513
C5ORF41	2.446378
C7ORF41	2.445617
ANXA8L2	2.442764
EPB41L4A	2.442358
RNU13P2	2.441920
IGKV2-24	2.439426
ZBTB20	2.438075
KIAA1920	2.435072
KIAA1920	2.435072
KIAA1920	2.435072
KIAA1920	2.435072
PCDHB13	2.431101
FRMPD2	2.431075
PTPN21	2.430275
COMMD3	2.429853
NOTCH2NL	2.429261
CDC42EP3	2.429138
A26C1B	2.428716
ESM1	2.425942
NPPB	2.425780
SCRG1	2.424787
MALAT1	2.422542
OGFRL1	2.421173
TBC1D3C	2.420998
PSG7	2.420283
ZFYVE16	2.419662
LRRFIP1	2.419511
C6ORF155	2.418964
PLP2	2.418178
SH3GLB1	2.415876
LOC441728	2.414851
FGF5	2.414472
LOC100130604	2.412201
COL21A1	2.412032
NR4A1	2.411485
AFF3	2.407966
KCNA5	2.406735
KIAA1324L	2.405771
TPM1	2.405576
ID2	2.405208
TMEM40	2.402551
NBPF16	2.401441
GOLGA8G	2.401254
GOLGA8G	2.401254
FAM54B	2.400139
GJA3	2.398148
LOC441453	2.396822
DUX4	2.396306
NBPF16	2.396206
NBPF16	2.394074
SDHA	2.393543
DUX4	2.393169
DUX4	2.393169
SERTAD2	2.393034
RPE65	2.391576
ANXA8	2.391315
DSP	2.390970
C2ORF14	2.387404
CALB2	2.386467
LPCAT2	2.383344
SCAND2	2.382088
IL6R	2.380720
ACRC	2.375719
LOC647506	2.375368
NNMT	2.374110
LOC441453	2.370479
PGAM2	2.369738
ALPK3	2.369036
DUX4	2.368419
DUX4	2.368419
DUX4	2.368419
DUX4	2.368419
DUX4	2.368419
SNAP25	2.368393
KRTAP5-10	2.366777
TEAD3	2.366548
RGS9	2.366526
UGT2B11	2.365665
LOC100131999	2.365139
CAMK2B	2.364997
STAT3	2.364244
WWTR1	2.361370
DCDC2	2.360716
SLC6A13	2.360506
KREMEN1	2.360265
TP53INP2	2.359043
MARCH3	2.352741
SOSTDC1	2.352208
TCAG7.1017	2.351987
STK17A	2.350709
LOC100130876	2.350304
DNAJC6	2.348891
YPEL2	2.347556
EFNA1	2.347270
PCDHB12	2.347167
TMEM157	2.346730
C6ORF89	2.346080
F5	2.344120
NBPF16	2.343269
OSMR	2.342509
A26C2	2.338064
KIAA1920	2.337127
TBC1D3B	2.336213
MEG3	2.336154
NEDD4	2.334643
ITGA11	2.333894
NBPF11	2.332383
ZFP36L1	2.331394
NBPF11	2.330954
SNORD115-10	2.327537
SNRPN	2.327537
PDZRN3	2.327188
OR7E37P	2.326822
HMBOX1	2.323764
WEE1	2.323687
FILIP1L	2.323215
FAM74A4	2.323040
ANK3	2.322325
STRA6	2.320420
OR2M1P	2.319930
PDE10A	2.317363
PLEKHA7	2.317200
CYBB	2.314639
KRTAP4-7	2.314145
MYO9A	2.311353
PDZRN4	2.310634
MAPK4	2.308813
C10ORF71	2.307384
OR10G9	2.304000
MPDZ	2.303116
FAM27D1	2.301527
KGFLP1	2.300238
KGFLP2	2.300238
KGFLP2	2.300238
LGALS8	2.300024
SNORD59B	2.299515
MXRA7	2.298895
OSR1	2.298415
SV2C	2.296491
HCN4	2.295657
PDCD4	2.293479
NR2F2	2.291694
LOC100132116	2.290880
LOC643332	2.290084
OR7E37P	2.288981
SNF1LK	2.288790
OR7E37P	2.287172
A26C1A	2.286307
SDCCAG8	2.285692
TBC1D3B	2.284468
SCHIP1	2.283150
IGHM	2.282950
CCL2	2.282246
C2ORF59	2.282011
PRAMEF9	2.280757
PRAMEF9	2.280757
C5ORF4	2.279155
PCSK6	2.278885
TCAG7.1017	2.278740
RAPGEF4	2.277190
GPC3	2.276794
NAB1	2.276092
ZMIZ1	2.275146
SPARCL1	2.274238
BGN	2.274162
ADAMTS18	2.273878
PLGLB2	2.273795
NPTN	2.273686
CDH10	2.273564
PJA2	2.271877
HBII-52-28	2.269971
SNRPN	2.269971
OR7E37P	2.268722
EMP1	2.265135
FAM40B	2.264196
ZNF704	2.263747
TSPAN7	2.261045
HSD17B2	2.260289
NELL1	2.259749
VTN	2.259577
SH3RF2	2.259515
A26C1A	2.258958
PPP2R3A	2.258471
C2ORF14	2.257472
NBEAL1	2.257117
PHC3	2.255665
PRKACA	2.255375
SPTLC3	2.252798
PRAMEF9	2.251847
OPN1LW	2.251511
ARG1	2.251380
RFPL4A	2.250328
PLCL2	2.248982
LOC440570	2.248628
GAS7	2.248615
GOLGA6B	2.247243
AKAP13	2.245541
PP13439	2.245500
SOS2	2.245370
UGT2B4	2.244994
ANXA6	2.244191
TCAG7.1017	2.244084
TCAG7.1017	2.244084
DNAJB9	2.241402
ECE1	2.241262
IGKC	2.241152
NFAT5	2.241072
GOLGA9P	2.240937
ASH1L	2.239766
TMEM66	2.239005
PCDHB16	2.238648
THSD4	2.238373
TIFA	2.237700
GOLGA8E	2.237224
LOC644634	2.236917
ENPEP	2.234943
TMF1	2.234395
MOG	2.231107
VCAN	2.230365
C1QTNF9	2.230184
NBPF16	2.229945
RNF43	2.229677
PFKFB3	2.228577
PRAMEF9	2.227243
PRAMEF6	2.227243
SLC38A3	2.225852
ARHGEF17	2.223964
ND2	2.223882
FKBP10	2.223448
IRF8	2.222890
WEE1	2.222591
SLC8A3	2.222076
DGKD	2.221185
SERTAD1	2.219988
KLF4	2.219937
C17ORF57	2.219733
C1ORF76	2.219541
FAT4	2.218918
LPAR1	2.218406
FAM13C1	2.217293
NXPH2	2.216827
OR4S1	2.215980
RICTOR	2.215886
NBPF16	2.215268
GAB1	2.214148
MAP3K1	2.213886
APPBP2	2.213174
GOLGA8G	2.211412
RGS13	2.211275
N4BP2L2	2.209793
SLC16A3	2.209159
PRAMEF9	2.208783
OBFC2A	2.206681
GOLGA6	2.206228
RNF180	2.205259
CNTFR	2.204882
ADAMTS5	2.204832
REEP3	2.202669
LOC441233	2.202324
MMP2	2.199837
FLJ16171	2.199745
DRD5	2.199720
TBX2	2.198640
LOC646934	2.196906
LOC338651	2.196597
C20ORF46	2.196481
TRPC1	2.195850
KIR2DS2	2.195359
FLJ44896	2.194857
TSC22D3	2.193879
FNIP2	2.193011
IMPAD1	2.192423
WBSCR19	2.192167
C20ORF91	2.192039
ENC1	2.188483
SEMA5A	2.188262
RBP1	2.187508
XIRP2	2.186265
RP3-398D13.1	2.185275
RTL1	2.183761
ARHGAP10	2.183495
RPS6KA5	2.183108
FAM127A	2.183032
AVIL	2.182925
KRTAP5-11	2.182891
ACSF2	2.182706
SCARB2	2.182454
KIDINS220	2.181491
HEXIM1	2.181088
CPS1	2.180193
ABAT	2.180050
RAB27B	2.180037
NFIA	2.178215
MYADM	2.177931
WBSCR19	2.177298
KDELR2	2.177270
KNG1	2.175320
NBPF15	2.175223
FKBP7	2.175018
HSPB1	2.174386
MAP1A	2.174078
LSAMP	2.174031
CYP3A7	2.173407
PECAM1	2.173337
MRC2	2.172393
GOLGA8E	2.171981
SNORD113-4	2.169503
COL4A1	2.168312
PHTF2	2.168177
MEF2D	2.167295
RPS6KA3	2.166523
LOC442421	2.165745
HSPG2	2.163203
SLC25A12	2.162760
CHRNA3	2.162714
TRIM8	2.161340
TLN1	2.159123
NBPF16	2.158903
ATP1A1	2.158660
GADD45B	2.158620
LOC492311	2.157126
CCDC146	2.156409
PTGFRN	2.155976
PTHR1	2.155549
PNPLA8	2.155496
SBDS	2.155339
MPPED2	2.154999
INMT	2.154955
GMPR	2.154686
RPS6KA2	2.154333
KCNIP2	2.154231
HAMP	2.153678
IL11RA	2.153371
LOXL2	2.152445
RASL11A	2.152260
CGNL1	2.152032
PCOLCE	2.151887
LYZ	2.151608
PCMTD1	2.150405
TNRC18	2.150398
DKFZP451A211	2.150296
AKR1C1	2.148379
ERO1L	2.148107
MOXD1	2.146842
C6ORF94	2.146690
MRGPRX4	2.146069
MAML2	2.145748
UNQ6125	2.145690
LOC100131581	2.144940
ADAMTS3	2.144853
FBXL7	2.144734
GPD1L	2.142786
DUOXA2	2.140614
ARMCX3	2.140038
NBPF15	2.140002
C2ORF12	2.139216
TBC1D3B	2.139095
C20ORF91	2.138535
ANXA4	2.136966
RAB3IP	2.136340
KIR2DL2	2.136068
GOLGA8E	2.133954
KIR3DL1	2.133727
DENND1B	2.133335
SLC28A3	2.132331
MAPKBP1	2.130422
IDS	2.129072
ODAM	2.128295
TSHZ1	2.128207
CD82	2.126781
DDX60L	2.126539
USP2	2.125671
RNASE6	2.124772
DUX4	2.124037
LOC653543	2.124037
LOC653544	2.124037
LOC653545	2.124037
LOC653548	2.124037
LOC728410	2.124037
TGFB1I1	2.124027
PELO	2.123703
MACF1	2.120138
C5ORF13	2.119770
CCDC92	2.119560
FOXP1	2.118833
ATP1B2	2.117240
RBL2	2.117202
IGFBP1	2.115819
FRG2	2.113794
WDR52	2.112037
NBPF14	2.111825
CD164	2.110165
RAI1	2.108778
RILPL1	2.108477
ABCC5	2.105646
KIR3DL3	2.104594
ADHFE1	2.104327
ERBB2IP	2.103326
KIR3DS1	2.102783
C13ORF1	2.102074
C1ORF175	2.101801
LOC389834	2.101611
SLC39A2	2.101536
UNC5B	2.099323
ABTB2	2.098911
CDK6	2.097727
LOC100132319	2.093820
SIDT2	2.093465
ZNF804A	2.093371
TGFBR2	2.092524
TIMP1	2.092478
IL13RA1	2.091848
LRP10	2.091423
FAM138D	2.087790
LOC100130104	2.086807
CDR1	2.083898
FNDC3B	2.083825
XRN1	2.083488
TCAG7.1017	2.082446
CAMK1G	2.082208
NCALD	2.078709
PYGO1	2.078643
RBM9	2.078061
DKK2	2.077029
ACOT11	2.076221
C1ORF126	2.076145
LMCD1	2.075864
LOC339240	2.075424
CHRDL2	2.074814
ASXL1	2.074813
CD44	2.072511
FKBP14	2.072383
HGD	2.071232
HGD	2.071232
MGAT4A	2.070612
MTHFR	2.069615
ZMYND17	2.069396
HIF3A	2.068700
PLEKHA6	2.068613
ADAMTSL3	2.067686
CCND2	2.067543
ACTA1	2.066616
LRRFIP1	2.064470
ND2	2.064105
ARHGAP5	2.063591
C20ORF194	2.063176
WNT2B	2.063117
DMN	2.062735
GNG12	2.062613
DRD1	2.062598
PCDH9	2.062454
TESSP2	2.062052
USP47	2.061339
SNORD59A	2.060747
KCNJ8	2.060742
BNIP3	2.059769
TSPAN18	2.057966
TMEM38A	2.057421
OBSL1	2.057265
CNTN6	2.057243
PKIG	2.057036
VPS13C	2.056724
LRRC23	2.056476
INPP5A	2.055632
SERPINB6	2.054308
PRELP	2.053993
SLC12A4	2.053447
LOC100133459	2.053188
PLXNB2	2.052652
RRAS	2.052461
RND3	2.051943
F2	2.051859
DENND1B	2.051561
AMHR2	2.050557
PRKAA2	2.049612
A26B1	2.047803
ANKRA2	2.047619
RHOBTB3	2.046360
SDHA	2.045515
THRA	2.044552
TACC1	2.043615
ST3GAL5	2.042943
SDC2	2.041228
TMEM16A	2.041053
MAN2A2	2.040749
KRT16	2.040390
FAM90A1	2.040030
RAPGEF2	2.039142
BTN3A1	2.039123
PLXDC1	2.038132
SLC41A2	2.037327
SFXN3	2.037199
EPB41L3	2.036538
STK39	2.036529
MYLK	2.035192
FER	2.033990
DDEF1	2.033411
LIMCH1	2.033349
HCG_17324	2.033057
LILRA3	2.031514
SENP7	2.031296
ARFGAP3	2.030374
PRDM6	2.028353
ZFP36	2.027720
NAV2	2.027406
IRF1	2.026967
HOXB6	2.026532
OCC-1	2.024894
ABCA2	2.024832
GOLGA6	2.024798
GOLGA6B	2.024798
GOLGA6C	2.024798
GLIS3	2.024721
RAB9B	2.024037
FNIP1	2.023468
C2ORF59	2.022734
CYP24A1	2.021812
C20ORF200	2.021721
AQP10	2.021340
CADM1	2.020762
LOC120126	2.020405
CCL4	2.020323
TRPM4	2.019729
SLC30A10	2.019652
SLC27A6	2.018342
ADAMTSL1	2.018290
ADSSL1	2.018016
PARK2	2.017517
KLHDC8B	2.017277
HADHB	2.016997
RHBDD2	2.016972
CRIM1	2.016859
SMTNL2	2.016671
GOLGA6B	2.016559
FLJ41484	2.015677
SERINC1	2.015515
TSC22D2	2.015487
RAB41	2.015240
SERPINB1	2.015239
KIAA1199	2.014987
TCAG7.907	2.014699
ATRNL1	2.013424
TRPS1	2.012703
LOC283588	2.011718
OR51L1	2.011646
GJB2	2.010930
KRTAP5-5	2.010469
IL10RB	2.010304
CREM	2.010241
RANBP3L	2.009967
TBC1D9	2.009920
RPL23AP13	2.008703
C1ORF162	2.008410
RHOQ	2.008218
PRKD1	2.007087
OR7E37P	2.004234
FLJ31958	2.002813
SDHA	2.001750
IRS1	2.001707
SPRYD5	2.001662
CRABP2	2.001547
CHN2	2.001511
OR9A2	2.001028
RP13-36C9.1	2.000606
