# Supplementary material for: Consensus Comparative Analysis of Human Embryonic Stem Cell-Derived Cardiomyocytes
Source: PLoS One. 2015 May 4;10(5):e0125442. doi: 10.1371/journal.pone.0125442 (PMC4418815; doi:10.1371/journal.pone.0125442)
Supplement: S1 Data — (ZIP) [file pone.0125442.s007.zip › DataCode/DataCode/data/PG12_CMC7wvsUD.txt]

TargetID	FC
A2M	99.223366
MYL2	89.895114
NPPA	79.773906
CRYAB	67.181231
CSRP3	65.854027
PLN	65.061103
POPDC2	58.685290
NPY6R	55.459335
SRD5A2L2	55.098766
SMYD1	51.936247
POSTN	49.509886
C6ORF142	47.869834
TTN	47.337939
ACTN2	46.847410
MYOZ2	46.787989
CMYA5	45.943752
SMPX	45.291987
CKM	44.332160
FBXO32	41.255594
MYOM1	39.487114
MYH6	38.994164
HSPB7	36.264887
C4A	35.927593
C4A	35.927593
C4A	35.927593
TNNT2	35.901641
FABP3	35.616529
MYH7	35.240469
BMP5	35.211858
MYL3	34.933283
CASQ1	34.307983
SNORD115-11	32.922537
SNRPN	32.922537
ACTA2	32.631405
SNORD115-11	31.733212
SNRPN	31.733212
SLC8A1	31.634872
CASQ2	31.081455
SNORD115-1	30.935725
PDE4DIP	30.671535
SNORD115-1	30.336858
SNORD115-1	30.336858
SNORD115-1	30.336858
SNORD115-1	30.336858
SNORD115-1	29.682533
SNORD115-1	29.682533
SNORD115-1	29.682533
SYNPO2L	29.502264
MYOCD	29.436634
TMEM176A	28.644319
CORIN	27.397703
ALPK2	27.299671
SLN	27.093288
RGS4	26.495270
LRRFIP1	26.330344
SNORD115-20	25.333196
SNRPN	25.333196
TBX5	25.301807
TNNC1	25.214094
CLIP4	24.875373
MYOM2	24.871554
TGM2	24.453489
FAP	24.331594
UNC45B	23.648105
CCDC3	22.935196
NBLA00301	22.788264
MYL7	22.740829
CKMT2	22.658237
CAV2	22.656904
MYBPC3	22.195203
DUB4	22.051530
AHNAK2	21.850326
SNORD115-1	21.616087
SNORD115-1	21.616087
SNORD115-1	21.616087
FAM5C	20.982686
BVES	20.978013
PPP1R3C	20.782921
TMOD1	20.542362
SNORD115-1	20.345357
FILIP1	20.285885
SNORD115-1	20.011631
PROS1	19.585179
MYL4	19.548730
C7	19.449652
CRIP2	19.389793
AKAP6	19.110729
APOBEC2	18.968622
KLHL31	18.601322
CCDC80	18.510212
CHRM2	18.500561
IGFBP7	18.391172
KBTBD10	18.244913
MGP	18.175895
GUCY1A3	18.104373
TMEM71	18.022110
GCOM1	17.886005
GAGE13	17.746768
PDLIM3	17.476824
PPP1R14C	17.350594
LOX	16.925800
LRRFIP1	16.881943
LRRFIP1	16.458232
ANKRD1	16.419367
COL3A1	16.324329
TRDN	16.185336
SERPINE1	16.110192
XIRP1	16.098166
CACNA1C	16.088287
B3GALT2	15.929615
TRIM55	15.922566
EDNRA	15.836220
H19	15.790324
DCN	15.660049
IGF2	15.605010
LDB3	15.150680
MYLK3	15.144529
GLIPR1	14.916206
NCAM1	14.476536
LRRFIP1	14.440596
ITGA11	14.364487
MICAL2	14.195800
AQP1	14.170033
RBM24	14.161284
PGM5	14.160379
SNORD115-44	14.050145
SNRPN	14.050145
HSPB8	13.930779
TBX20	13.927555
CTNNA3	13.809510
SYTL5	13.778973
LRRFIP1	13.715971
TRIM63	13.700831
SNORD115-25	13.607226
SNRPN	13.607226
COL1A1	13.601316
MMP12	13.597616
ITGB3	13.535243
AREG	13.437464
DMD	13.431661
MSRB3	13.427140
TMEM176B	13.315103
PROS1	13.208885
SULT1E1	13.191106
RYR2	13.161386
INPP4B	13.024879
GPR155	12.981958
SLIT3	12.980955
ACTC1	12.853966
RRAD	12.767463
PGM5P2	12.740377
TGFBI	12.558527
LRRC39	12.548237
ST3GAL1	12.340343
NRP1	12.321086
PGM5P2	12.251343
MYH11	12.169916
ATP1B4	12.158198
DDR2	12.050326
XIRP2	12.009540
COL6A3	11.917442
SYNPO2	11.865435
ANXA1	11.833371
CD14	11.797282
CPNE5	11.628190
IL6ST	11.615674
MEIS2	11.440163
TNNI1	11.391236
NEXN	11.386022
LAMA2	11.255515
TNFRSF11B	11.248020
MEF2C	11.200933
PPP1R3A	11.176785
PAM	11.163740
FBXO40	11.150692
TNNI3K	10.955120
MMP1	10.955028
LUM	10.954659
TIMP3	10.950332
LMOD2	10.918629
RASSF5	10.875560
ADPRHL1	10.785553
ITGB1BP2	10.770963
ADCY5	10.750532
NID2	10.710396
PAPPA	10.697301
MYO18B	10.648487
MB	10.645099
LAMA4	10.644231
SVIL	10.552488
KCNJ3	10.537255
BHLHB2	10.504572
AGPAT9	10.378215
IL1R1	10.377521
SNORD115-17	10.364208
SNRPN	10.364208
SNORD115-17	10.364208
SNRPN	10.364208
SNORD115-17	10.364208
SNRPN	10.364208
PCDHB6	10.352671
COLQ	10.336229
KIFAP3	10.212011
NPNT	10.161427
RASGRP3	10.106173
CLIC5	10.020006
SH3BGR	9.942572
FBN1	9.919736
HBEGF	9.884425
PCGF5	9.880698
NEBL	9.860701
REXO1L1	9.854024
B2M	9.821872
SNORD115-7	9.801160
SNRPN	9.801160
NPPB	9.724882
SSPN	9.693772
PPP1R12B	9.634332
ATP2B4	9.513229
P2RX1	9.491181
COL1A2	9.488012
LYZ	9.434124
SORBS2	9.424607
HRC	9.424356
TNS1	9.303744
CCDC69	9.301194
PPARGC1A	9.274747
DUB3	9.272907
DUB3	9.272907
GBP2	9.198603
LOC389832	9.124903
AMY2A	9.109899
SNORD115-32	9.030586
SNRPN	9.030586
FLNC	9.023501
CYP2J2	9.019694
SLIT2	9.018423
LOC51152	8.998687
LMOD1	8.997356
LOC728220	8.975140
TOM1L2	8.952905
DUSP27	8.903763
CFH	8.899986
GBP1	8.810494
PCAF	8.781479
PALLD	8.728165
CACNB2	8.672245
USP17	8.665137
ACTG2	8.558312
ZAK	8.554442
TGFB2	8.465157
STAT4	8.408730
GBE1	8.386892
ACTA1	8.382834
SGIP1	8.340712
MYPN	8.277403
TANC1	8.254672
CDGAP	8.212622
PDLIM5	8.209531
SNORD115-30	8.195429
SNRPN	8.195429
LOC51152	8.148458
DDR2	8.140263
SNORD115-33	8.062373
SNRPN	8.062373
REXO1L1	8.028128
REXO1L1	8.028128
REXO1L1	8.028128
THBS1	8.026212
CPEB4	8.013150
SNORD115-31	8.011112
SNRPN	8.011112
LNPEP	7.943288
CYP1B1	7.910336
LRRC10	7.865609
LHFP	7.825105
SPP1	7.814300
PLEKHA2	7.786557
SLC16A7	7.772322
FHOD3	7.728452
SLC46A3	7.676978
HEG1	7.633344
MITF	7.577929
USP17	7.561008
USP17	7.561008
USP17	7.561008
USP17	7.561008
USP17	7.561008
USP17	7.561008
USP17	7.561008
TMEM173	7.552374
PMP22	7.530050
TCEA3	7.504718
DES	7.458066
CFI	7.445281
ENO3	7.422333
ASB2	7.418388
GPR133	7.411351
CORO6	7.400960
PROX1	7.308738
LMO7	7.304265
HIPK3	7.191022
PLCB1	7.174778
GALNT5	7.169054
GJA5	7.038244
SFMBT2	7.019716
SLC25A4	6.975408
VCAM1	6.960493
NEK7	6.957342
ATP13A3	6.953998
POPDC3	6.937163
SNORD115-41	6.921018
SNRPN	6.921018
SEMA3C	6.904789
SCN5A	6.899644
C1ORF105	6.897904
ABCD2	6.847066
STBD1	6.844226
PYGM	6.813571
FIT1	6.806839
SULF1	6.796647
ZNF436	6.795810
EPAS1	6.773744
LTBP1	6.743712
CFL2	6.732737
AMY1A	6.715906
AMY1A	6.715906
AMY1A	6.715906
OCR1	6.685763
SLC4A4	6.675507
DMN	6.669724
PRNP	6.652093
MBNL2	6.650195
EHD3	6.648062
NNT	6.610218
RHOJ	6.584850
NT5E	6.584220
ELMOD1	6.581808
MGC24039	6.573686
DKK3	6.562663
RPE65	6.549372
ASPN	6.541255
SERPINB1	6.531796
SPTB	6.514684
MASP1	6.508759
LAMB2	6.505930
SLC1A4	6.474965
BHLHB3	6.460038
C4ORF18	6.437154
FNDC5	6.415752
ST3GAL6	6.383597
PDE3A	6.344718
TNNI3	6.329780
C8ORF49	6.323575
DMPK	6.319986
TFPI2	6.303447
OSMR	6.289526
COL12A1	6.277692
EYA4	6.254600
ADAM12	6.252432
CPA4	6.244739
ATXN1	6.243214
SLCO5A1	6.237101
PLCL1	6.235677
PTGS2	6.234561
CAMK2B	6.197411
BCL6	6.188743
S1PR1	6.114504
TMEM56	6.089458
SNAI2	6.080165
PDE4DIP	6.067915
IDH3A	6.066423
MATN2	6.048657
SETD7	6.035821
ITGA3	6.031408
RGS5	6.015033
HIVEP2	5.999543
NRAP	5.992634
MEIS1	5.987207
MXRA7	5.964813
TMEM117	5.958475
PTP4A3	5.957733
MYOT	5.944675
DGKI	5.934770
ADAM9	5.931811
USP17	5.919580
ATP1B1	5.912953
ANTXR2	5.911292
SLC4A3	5.910959
BRP44L	5.898151
LRRC38	5.879692
BGN	5.870610
CNN1	5.863627
KCNJ5	5.837968
NIPSNAP3B	5.836360
FHL2	5.813738
CACNA1D	5.804939
C20ORF142	5.801737
CAV1	5.799962
HTR4	5.797991
FAM78A	5.794536
HAND2	5.788332
MAN1C1	5.778555
PRKAG2	5.769832
DUB3	5.767050
PTPLA	5.763416
PAR4	5.756475
MTUS1	5.746415
CTSB	5.714092
RAB9B	5.708537
TM4SF1	5.679150
LOC643837	5.670624
TEX2	5.642472
IL1RAP	5.618733
RCAN1	5.612465
CAMK2D	5.581599
LOC339562	5.553549
SRPX2	5.544146
TSHZ2	5.540207
ABCA8	5.533120
CDH11	5.520721
DUB3	5.518258
MEF2A	5.514330
INPP1	5.480548
GEM	5.462179
COL5A1	5.443746
AGT	5.441186
ASAH1	5.440632
REXO1L1	5.438538
LRRC17	5.421778
SNORD115-38	5.416443
SNRPN	5.416443
IL8	5.415815
PLP2	5.414583
PAG1	5.414341
TOM1L2	5.407579
HTRA1	5.390647
SYNE1	5.384732
ITGA7	5.350812
DUB3	5.349251
ZFPM2	5.348639
FSD2	5.311275
ITGA4	5.297102
LOC642838	5.284063
EEF1A2	5.282440
COL11A1	5.274536
DUOX2	5.259618
KIAA0774	5.247623
DGKD	5.246947
GREM1	5.238857
SDPR	5.188641
PLCE1	5.179222
NFIB	5.165434
TP53INP2	5.164245
FLJ31818	5.163112
TLR4	5.157813
IRX3	5.153254
SSH2	5.142003
LOC100128288	5.140575
JAG1	5.130254
PCDHB10	5.118794
RAPGEF4	5.114789
SAMD4A	5.114721
INHBA	5.108712
FRMD3	5.107466
FAM40B	5.096983
ITGAV	5.086523
KLHDC1	5.082674
ABCC9	5.066215
VASH1	5.057165
ANKH	5.056451
PCDH20	5.045255
SRL	5.039085
DPY19L2P1	5.038646
GPR22	5.037268
CNTNAP1	5.035050
KIF26B	5.018021
PPIC	5.016518
CDC42EP3	5.015970
ATP2A2	4.969203
RAB27A	4.955792
EFEMP1	4.943537
AREG	4.939483
SSFA2	4.928660
ADCY6	4.925113
VEGFA	4.921310
FHL1	4.870573
TNC	4.869627
STC2	4.856509
SLC16A12	4.839422
PDGFRB	4.831315
PHLDA1	4.826888
TXLNB	4.826002
PLD1	4.820675
TET2	4.809304
SNAP91	4.803671
HSPB3	4.802352
WNT5A	4.784705
L3MBTL4	4.782007
KCNQ1	4.775947
BCO2	4.770560
SORBS2	4.765090
PKIG	4.745447
CXCL12	4.736535
COL4A2	4.732694
COL4A1	4.732604
ZMAT3	4.727670
GAS6	4.726556
ESRRG	4.725996
EGLN3	4.718029
HERC3	4.713758
PTRF	4.708240
GUCY1B3	4.705583
FXYD1	4.698228
BICC1	4.693055
SRGN	4.685601
SCN7A	4.685337
DPF3	4.679372
DCLK2	4.666355
COL5A2	4.661869
FAM114A1	4.659633
LAPTM5	4.659444
PDGFRA	4.650961
RFTN1	4.637904
SLC30A4	4.630711
GSN	4.625555
ADAM32	4.622630
RAB27B	4.619625
ADAMTS15	4.617746
KCNE4	4.599529
TNFRSF9	4.597343
ARID5B	4.595642
MICAL3	4.584408
ARL4C	4.543117
KLHL24	4.530519
CPEB2	4.528281
TMEM163	4.526460
GSTM3	4.516999
OGN	4.506914
PALM2-AKAP2	4.503431
MRAS	4.487932
CASZ1	4.487155
MXRA7	4.484142
ARRDC4	4.480093
KCNMB1	4.478455
C10ORF10	4.476222
DUSP3	4.459100
FRY	4.452108
MGAT4A	4.444533
HBII-52-24	4.435957
SNRPN	4.435957
IQWD1	4.429354
CAP2	4.425125
JUNB	4.410372
NUDT4	4.408595
PLK2	4.396004
NFKBIZ	4.391506
MCAM	4.384826
P4HA2	4.383097
ZNF385B	4.380861
PKP2	4.380234
CASZ1	4.363357
CASZ1	4.362333
REEP3	4.360212
TRAK2	4.356289
CCL2	4.345085
DKFZP564O0823	4.343245
PRSS35	4.334993
FLJ20160	4.333899
SNORD94	4.304031
UNQ2550	4.302356
MTSS1	4.292766
TET2	4.290827
ALOX5AP	4.289840
ELTD1	4.286287
CD44	4.274395
CYBB	4.274305
LOXL2	4.271717
NDRG2	4.270768
ALDOC	4.270416
INSIG2	4.269119
TXNDC13	4.262841
ERBB4	4.257354
NRN1	4.256193
C10ORF71	4.255656
TANC2	4.253447
TXNIP	4.251746
ZEB1	4.251709
SNTA1	4.242367
NPAS2	4.231686
FBLN5	4.228045
GATA4	4.221752
PDE8B	4.209319
UACA	4.206653
ZNF25	4.204808
OR4F21	4.204543
AQP7	4.202536
SGMS2	4.191993
DYSF	4.191130
C3ORF43	4.188821
LIFR	4.188074
MYL9	4.187112
JPH2	4.174984
ANGPT1	4.173466
ABLIM1	4.167944
OR4F16	4.158963
OR4F16	4.158963
OR4F16	4.158963
FOSL2	4.158267
RRAGD	4.149708
ASB11	4.141086
MYO18A	4.131612
SMARCA2	4.125624
LRRC8C	4.123895
MUM1L1	4.111349
SIPA1L2	4.106225
CAST	4.105819
TSHZ2	4.098564
TNFRSF19	4.096835
LRRFIP2	4.096222
SLCO3A1	4.095448
HCFC2	4.089873
DYNLT3	4.080432
RDH10	4.077152
MAPRE3	4.067734
NNMT	4.059725
MYLK	4.058176
MAPK4	4.050932
MAP1A	4.050790
PACS1	4.049001
PFKP	4.048915
FN1	4.048633
SPEG	4.047836
MYH7B	4.047145
ABRA	4.038990
NFIC	4.034850
RASSF4	4.018007
RIN2	4.013858
HCN1	4.013252
TDO2	4.012671
FCGR2A	4.005724
DNAJB4	3.981214
RBMS3	3.980376
FGF12	3.976915
DNAJA4	3.976454
OSAP	3.974682
ENDOD1	3.968539
LGALS3BP	3.960433
FGF9	3.955534
MBNL1	3.952149
RNF150	3.944952
UBR3	3.936060
OPTN	3.929740
LOC642838	3.920287
MARCH3	3.919221
ACSL1	3.917531
SPHKAP	3.913750
DUX4	3.911224
LOC653543	3.911224
LOC653544	3.911224
LOC653545	3.911224
LOC653548	3.911224
LOC728410	3.911224
SUCNR1	3.909933
REXO1L1	3.909879
CD36	3.900111
PXDNL	3.899816
KIAA1715	3.898382
BMPR2	3.888968
ARL6IP5	3.882593
ETV5	3.881699
ACSS2	3.871682
DST	3.868532
NID1	3.858023
LOC492311	3.857579
FRMD4B	3.854249
SHD	3.853526
LOC642838	3.850297
DOCK9	3.848751
PDLIM1	3.847058
GOT1	3.834384
CLSTN2	3.830132
ATP7A	3.829685
LOC100133034	3.829602
GAGE4	3.823944
GAGE13	3.823944
SNAP25	3.819455
LOC650293	3.817663
CPXM2	3.815418
GAGE13	3.813515
GAGE13	3.813515
PDGFC	3.811734
SERPINA3	3.811415
GLRB	3.801886
MAST4	3.789477
LOC100129030	3.784615
LOC51152	3.784615
LOC100129030	3.784615
LOC51152	3.784615
CDKN1A	3.783293
C6ORF145	3.782586
SCG2	3.782353
VSNL1	3.779598
LRP10	3.777130
C1ORF217	3.774614
BAMBI	3.761638
SPARC	3.760995
ADSSL1	3.755439
TIPARP	3.754543
TIMP1	3.754097
AQP7	3.754044
SH3GLB1	3.753537
PARVA	3.751678
PLAT	3.745875
LPIN1	3.742736
TGFB1I1	3.738711
ADAM19	3.733302
PTGFRN	3.730022
FBN2	3.727872
AQP7	3.714306
ARHGEF12	3.712130
CHRNA3	3.706476
LTBP3	3.698310
NPTN	3.691652
ACOT11	3.677299
ASPH	3.677059
FAM153B	3.671720
SAT1	3.668811
GAGE13	3.664614
ARHGDIB	3.664047
GOLIM4	3.663913
ICHTHYIN	3.663232
AQP7	3.652526
ZNF330	3.650950
DHRS9	3.650728
ADAMTS3	3.648593
SLC8A3	3.642421
SCMH1	3.639229
FAM70A	3.617705
LOC440570	3.611668
LOC440570	3.611668
CSRP1	3.610884
PPM1K	3.597308
LOC100133034	3.594971
KCNA5	3.593953
NOD1	3.590441
PRSS23	3.587261
RCAN2	3.587146
COL11A2	3.585524
COL11A2	3.585524
GLT8D4	3.584850
PLOD2	3.581246
RNF19A	3.575957
LMOD3	3.574824
DDX60L	3.571711
FAM153B	3.569273
MOG	3.567692
SRPX	3.565104
KIF13A	3.557249
BLID	3.556906
GBP3	3.555387
PPFIA4	3.554028
ADAMTS9	3.552030
CREB5	3.551973
GAGE13	3.551362
SLC12A4	3.549068
DSC3	3.540806
RRAS	3.537932
CPE	3.536981
MMP15	3.531688
ALPK3	3.531509
LOC283174	3.530570
IDH2	3.528690
PITPNM3	3.524879
NFATC2	3.524295
SEMA5A	3.520169
GMPR	3.514288
PPP1R13B	3.512665
SHOX2	3.509423
CCDC141	3.507675
SLC25A12	3.506269
FGL2	3.499151
FAM134B	3.497992
RNF103	3.497544
REEP1	3.493592
ABTB2	3.489887
LOC349196	3.471168
FMOD	3.466518
ZEB2	3.465717
CAMK1D	3.465362
NAP5	3.465103
CDH13	3.464226
LRRFIP1	3.462980
KIAA0247	3.447861
ROCK1	3.446533
JAK1	3.444208
RNF217	3.440965
IER3	3.435261
TAPBP	3.434272
KCNH7	3.430849
TMEM65	3.424519
C1QTNF1	3.422264
PLEKHA7	3.420800
LOC441251	3.418077
GPD1L	3.415434
SMYD2	3.414815
SLC4A5	3.397688
EMILIN2	3.395190
PDE1C	3.395146
SH3PXD2A	3.395140
GABRE	3.393459
RICTOR	3.387710
CD59	3.383657
REXO1L1	3.378620
STARD4	3.375387
AKAP13	3.373909
TLN1	3.371594
LOC349196	3.371544
LOC349196	3.371544
ENO2	3.359766
FAM27D1	3.359551
DTNA	3.358853
IL13RA1	3.358510
IL1B	3.355768
ATP10D	3.355767
SP100	3.355663
SLC6A6	3.353344
RGL1	3.340713
PTX3	3.340260
KIR2DL3	3.336817
C12ORF23	3.336448
TAPBP	3.336264
SCAND2	3.330988
KIAA1370	3.324999
REXO1L2P	3.323534
GRK5	3.322077
LOC349196	3.321536
LOC349196	3.321536
RNF207	3.321079
PPP2R5B	3.319087
ITGA8	3.312333
IFI16	3.301295
ZBTB20	3.299991
LOC349196	3.297701
LOC349196	3.297701
TCAP	3.296469
MURC	3.294983
LOC349196	3.293648
LOC349196	3.293648
LOC349196	3.293648
LOC349196	3.293648
LOC349196	3.293648
TMEM40	3.289077
LOC441734	3.288724
C15ORF51	3.288724
SLC20A2	3.288520
CLK4	3.285364
FAM138A	3.284367
PTPN21	3.281803
ARHGAP24	3.278375
PDPK1	3.276453
PDPK1	3.276453
PPFIBP1	3.274789
EMP3	3.270528
LRRFIP1	3.269932
SLC27A6	3.265008
PSD3	3.262673
FER1L3	3.256138
TGFB1	3.251231
SCHIP1	3.250491
CD53	3.249111
GPR177	3.243874
PGAM2	3.239294
CCPG1	3.237631
RERG	3.235574
NIN	3.235214
SCUBE3	3.234982
LOC349196	3.232485
LOC349196	3.232485
LOC349196	3.232485
LOC349196	3.232485
INPP5A	3.232370
C5ORF24	3.225575
RYR3	3.221161
HHATL	3.216705
GDF2	3.215357
LOC283767	3.214850
GRAMD3	3.214170
NPAL2	3.213995
CCL21	3.212164
GPR126	3.209427
COL15A1	3.204776
PRKAA2	3.198516
CPEB3	3.197622
PDK2	3.195802
KATNAL1	3.193739
PLAGL1	3.193497
TNFSF4	3.190947
AMY2B	3.189906
FILIP1L	3.185522
HIST2H2BE	3.183783
REXO1L2P	3.183737
PDE8A	3.178899
SPOCK1	3.178037
PIB5PA	3.177344
LOC349196	3.176099
LOC349196	3.176099
PTPRM	3.173292
CDH8	3.172895
NR3C2	3.171737
VLDLR	3.168469
TBX3	3.167235
AGTR1	3.166032
SMPD1	3.161841
C21ORF94	3.159406
PPP3CC	3.156169
REXO1L2P	3.154660
REXO1L1	3.154660
REXO1L2P	3.154660
ABCD3	3.154590
KLHL3	3.151868
KIAA1128	3.149966
GPR137B	3.149343
MSX2	3.149000
THBS4	3.146693
GPRIN3	3.141105
TMEM16E	3.140729
LIMCH1	3.137774
COMMD3	3.137592
LOC100132025	3.135275
LPPR2	3.135168
BAG3	3.134910
DKK2	3.131390
LOC283767	3.130194
PTGS1	3.128778
TCP11L2	3.127488
DKFZP451A211	3.120695
AHNAK	3.118358
FLJ40296	3.118327
FLJ40296	3.118327
FLJ40296	3.118327
FLJ40296	3.118327
FLJ40296	3.118327
PRICKLE2	3.117522
MOG	3.116331
ZMYND17	3.113783
ZFYVE16	3.110604
YAF2	3.107470
SLMAP	3.106822
PELO	3.106640
WHDC1L1	3.105136
EPHB3	3.103286
PSD3	3.103055
LOC349196	3.101471
RILPL1	3.101431
SYNPR	3.097896
C6ORF138	3.093111
TSPAN18	3.089955
IER3	3.087200
IER3	3.087200
MACF1	3.082130
GFOD1	3.079592
LPGAT1	3.072986
LOC349196	3.072114
LOC349196	3.072114
PEA15	3.070464
FYCO1	3.070295
CRIM1	3.069055
C17ORF57	3.065928
STOM	3.065657
PLCB4	3.065412
GJA3	3.063440
REEP3	3.061067
ZNF364	3.044614
RHOQ	3.043047
DENND4A	3.042713
RCSD1	3.038764
KIAA1199	3.037048
FLJ38359	3.036852
CERCAM	3.034840
NFIA	3.033052
FSTL3	3.027521
LYST	3.024270
CALCOCO1	3.022320
FABP2	3.021804
ND2	3.018981
TBC1D8B	3.018914
UPK1B	3.013171
DAZAP2	3.009614
CCDC68	3.006961
ADRB1	2.998710
BAI2	2.998219
INHA	2.998008
STK38L	2.996519
CD109	2.996410
CACNA1C	2.994865
DACT1	2.994796
CLGN	2.994420
SMARCD3	2.993975
ICAM1	2.990406
TEAD3	2.990001
SORT1	2.985978
SORBS1	2.983978
HCN4	2.982334
REV3L	2.981195
IGKV2-24	2.978334
FLJ44451	2.974959
LOC349196	2.972866
LOC349196	2.972866
C6ORF114	2.972714
GATM	2.966096
CACNA1G	2.964116
FAM153C	2.962197
SBDS	2.961956
SYNPO	2.957175
WIPI1	2.956875
HSPG2	2.956659
PLOD1	2.954903
TBCEL	2.954752
STK17A	2.953157
LRRK2	2.950283
PCDHB9	2.939808
PPAPDC3	2.937738
TMEM157	2.934455
FAM54B	2.925447
SEC23A	2.923218
MTHFR	2.920900
GRAMD1B	2.918205
SNF1LK2	2.918102
UIMC1	2.917944
UIMC1	2.917944
A4GALT	2.917562
DENND1B	2.916011
LBH	2.915908
PARP12	2.912745
LOC441426	2.907518
C18ORF1	2.905858
COLEC10	2.905852
AEBP1	2.904742
RGS3	2.901727
BTG1	2.901231
SCML1	2.897901
PLAU	2.892001
GNS	2.891901
ZNF385D	2.886759
MVP	2.885365
CRHBP	2.883549
ND2	2.882739
FAM59A	2.881570
ACVR1	2.881286
STARD13	2.879436
DGKH	2.879130
MAB21L2	2.878326
CLK4	2.877891
PI15	2.876816
B4GALNT3	2.873964
SV2C	2.872791
VPS13C	2.870752
LONRF2	2.870372
UBA7	2.867134
LOC729346	2.863020
KREMEN1	2.862262
TAPBP	2.859779
GHR	2.859120
NBEAL1	2.857280
RPS6KA2	2.854929
GUCY1A2	2.847878
C15ORF52	2.840315
FAM46A	2.838363
ZADH2	2.836276
SLC25A27	2.836148
ITGA2	2.834050
OR4F17	2.832789
OR4F17	2.832789
OR4F17	2.832789
KLF9	2.832552
ATG4A	2.825562
FNDC3B	2.823684
ARHGAP1	2.823245
FAM138A	2.820511
FAM138A	2.820511
SFXN3	2.818362
FLJ21075	2.814253
KDELR3	2.810394
RARB	2.810388
ZBTB38	2.809272
SLFN5	2.808179
EXTL1	2.806778
LGALS8	2.801761
MYBPHL	2.801407
BTG2	2.800467
F2RL2	2.798441
SOCS3	2.797419
CHSY3	2.796105
RFPL4A	2.795994
TPM1	2.791630
LCN8	2.789861
ABI3BP	2.789414
RNU13P1	2.783495
CNTN4	2.778226
CYBRD1	2.777182
PDCD1LG2	2.774632
NFE2L2	2.770094
KLHL30	2.765191
MEF2D	2.764618
FUT11	2.764325
FLJ45055	2.761605
HK1	2.760436
RHOBTB2	2.756645
DUX4	2.755989
LOC653543	2.755989
LOC653544	2.755989
LOC653545	2.755989
LOC653548	2.755989
LOC728410	2.755989
DUX4	2.755417
DUX4	2.755417
TCEAL1	2.753765
DENND1B	2.751714
RUSC2	2.751096
LRP12	2.750079
EPB41L4A	2.749954
INS-IGF2	2.748133
WWTR1	2.742288
AFF3	2.741534
C6ORF89	2.741242
CYB5R1	2.740425
STAT3	2.740025
CLK1	2.739513
GABRB2	2.737927
GDF6	2.736890
ATP8B1	2.736713
FAM27D1	2.730792
FAM138F	2.728861
PER3	2.727418
CALB2	2.727349
FAM90A1	2.725714
FAM90A1	2.725714
HBII-52-27	2.720878
SNRPN	2.720878
GOLGA8A	2.718366
PTHLH	2.717633
MAN2A2	2.715980
EFEMP2	2.713199
C20ORF75	2.712749
RELN	2.712584
NDFIP2	2.710036
HSPB1	2.709644
CAPN3	2.708845
HMGCLL1	2.708224
EVI5	2.705299
KLHL2	2.704564
FLJ40092	2.703654
LOC644634	2.703386
JAK2	2.702580
C20ORF194	2.701861
DUX4	2.701840
TTLL7	2.701623
SIRPA	2.701183
ZHX1	2.699606
HUNK	2.695354
FAM90A1	2.691768
CBX6	2.685615
EPS8	2.681886
PTPN20A	2.681670
PTPN20B	2.681670
C3	2.680773
LOC400968	2.680750
VEGFB	2.678671
NFKB1	2.678308
HEPH	2.677888
ZBTB4	2.677055
SNX16	2.675814
TIMP2	2.675559
ANK3	2.674634
IGSF9B	2.674524
LOC400968	2.674436
ERO1L	2.673975
LOC650293	2.672516
PVR	2.671041
VEGFC	2.670644
OR7E125P	2.668554
RNASE6	2.667933
MOG	2.665744
ITFG1	2.663146
USP2	2.660618
MALAT1	2.660492
FGF5	2.658190
FAM90A1	2.656765
LOC284861	2.655286
PTPRB	2.654180
AHR	2.651903
HOXB2	2.651816
DUX4	2.651649
DUX4	2.651649
DUX4	2.651649
DUX4	2.651649
DUX4	2.651649
CPM	2.650977
FAM90A1	2.647826
FLJ40092	2.646734
TTC3	2.646265
FAM90A1	2.643357
FAM90A1	2.643357
FAM90A1	2.643357
FAM90A1	2.643357
TM6SF1	2.638401
GTF2IRD2	2.637770
C13ORF1	2.636129
GOLGA8B	2.629737
CCDC92	2.627379
LOC650293	2.627222
SERPINB2	2.625564
PCDHB16	2.624719
EMP2	2.623510
C12ORF64	2.621136
YPEL2	2.616197
ZBTB38	2.615736
MGAT5	2.615032
LOC283767	2.613856
IMPAD1	2.613210
FCGR1A	2.613001
ANTXR1	2.610456
CFC1	2.608352
TESSP2	2.607549
SGCB	2.605541
ADAMTSL4	2.602876
GP1BB	2.602716
RNF180	2.602304
IGFBP3	2.600513
TRIM8	2.599194
PODN	2.595450
MFN2	2.595432
GAGE13	2.593209
SDCCAG8	2.593184
DKFZP667G2110	2.589905
SGPP2	2.588876
GYS1	2.588833
FLJ44896	2.588779
LOC440570	2.586384
PRKACA	2.586032
SQRDL	2.584885
BIVM	2.581443
ALS2CR16	2.581034
TMEM127	2.579191
PHTF2	2.575797
RUNX1T1	2.575612
MICAL3	2.573439
CTNND2	2.572766
TRIB1	2.572347
ETFDH	2.571882
ITGB1	2.571365
C9ORF5	2.568438
MAP3K13	2.566510
CD248	2.564998
VIPR2	2.559796
AFAP1L1	2.559262
RNF14	2.558468
GABRA2	2.558435
LOC285563	2.557825
GPR158	2.556270
FLJ41484	2.555453
DPP7	2.555315
PPARA	2.548419
MAP4	2.547915
DSP	2.540717
COL8A1	2.534611
MOSC2	2.532406
ACACB	2.528221
SCRN3	2.527971
PIK3R1	2.525755
DPY19L2P2	2.525532
LAMC1	2.522189
TMEM62	2.519151
CD274	2.518278
TACC1	2.517245
STX12	2.517114
FBXL7	2.516055
SLC7A2	2.514817
SLC28A3	2.514601
PARP9	2.510320
KIDINS220	2.509709
CHN2	2.508173
C8ORF79	2.508048
CES1	2.504358
SLC16A3	2.503295
MXD1	2.501320
FLJ40092	2.498208
CILP	2.493564
RGAG4	2.493228
TGFBR2	2.493172
PRAMEF6	2.487950
SDC2	2.482904
SCARNA9	2.481830
ARG2	2.479740
SELM	2.477995
MYO9A	2.476081
SYNC1	2.473186
THRA	2.472962
SPRYD3	2.472605
CMTM5	2.472387
MID1	2.469928
RFPL4A	2.466805
RGS6	2.464756
C1ORF175	2.463402
SCARB2	2.462535
TIFA	2.460090
CD164	2.459871
BMP7	2.457888
COL2A1	2.457073
NDRG1	2.456603
PLXNA4	2.453795
KRTAP5-7	2.452112
C17ORF91	2.450456
MPDZ	2.449845
PLA2G4C	2.446573
EDIL3	2.444798
MAPKAPK2	2.444640
PCDHB14	2.442987
MRC1	2.442565
MRC1	2.442565
OR11H1	2.441450
OBSCN	2.440552
GYG1	2.438407
ABCB4	2.436207
RAI1	2.436048
MTR	2.433846
LIG4	2.430853
NKX2-5	2.430720
SUSD1	2.429924
PJA2	2.427279
EVI2B	2.427135
MLLT3	2.422874
GRIA1	2.422197
CHRM4	2.421819
KCNH2	2.420884
FAM127A	2.417358
FLJ40092	2.416331
LILRA3	2.415572
ASB8	2.415475
LPP	2.413362
C3AR1	2.413197
ACYP2	2.409637
FIBIN	2.408602
IL7R	2.405847
RUNX1	2.405812
IL33	2.403138
HERPUD1	2.403136
GTF2IRD2	2.403019
ADCY9	2.401963
TERF2IP	2.401579
GP1BB	2.401527
CA13	2.400205
KIAA1920	2.398956
FREM1	2.398449
SLC41A2	2.396474
FLJ40092	2.393922
IGHA1	2.393535
FAM129A	2.393054
SEMA4B	2.392808
THBS2	2.390942
CSF1R	2.390300
AAK1	2.388522
TAPT1	2.387921
SGCA	2.387283
WNT2	2.387069
APOOL	2.386060
PHKA1	2.384040
GOLGA9P	2.380080
IGKC	2.378495
IL6	2.378430
KRTAP4-7	2.377239
ITGA5	2.376415
LOC151760	2.374982
HERC1	2.373806
TGFB3	2.373617
FAM7A1	2.373339
PDE4D	2.371083
C5ORF41	2.370675
GOLGA8G	2.370325
N4BP2L2	2.370287
PPP2R3A	2.370210
JAZF1	2.367684
INSR	2.366852
ANKRD52	2.364953
OPN1LW	2.363957
CREB3L1	2.361988
ECE1	2.361135
AMICA1	2.358922
HDAC9	2.357466
PLCL2	2.357098
RNU13P2	2.356920
WNT11	2.356105
MGST3	2.354823
EPM2AIP1	2.354155
ZNF654	2.353907
CFC1B	2.353662
C10ORF56	2.353073
LYVE1	2.351626
GPNMB	2.351017
PCMTD1	2.349541
BMP1	2.348556
SYTL3	2.348026
LOC441728	2.347293
FAM151B	2.347165
IL10RB	2.346624
ABCA2	2.346521
KRBA2	2.346488
SLC17A5	2.345905
TSPAN9	2.345492
DAP	2.345256
MYADM	2.344818
LOC100132116	2.344396
ARHGEF17	2.344162
CMKLR1	2.342024
COL14A1	2.341405
MFSD1	2.340382
STK39	2.331822
HADHB	2.331536
CRTC3	2.331062
PARK2	2.327989
FAM127C	2.327481
ATP6V1G2	2.326669
ATP6V1G2	2.326669
OR7E5P	2.324956
C6ORF72	2.324307
PRKCE	2.322884
FAM102B	2.322182
FCHSD2	2.322042
CP	2.321700
AZGP1	2.320693
P2RY14	2.318945
CTGF	2.318885
WDR47	2.317014
DDX26B	2.316652
DUSP26	2.316545
FLJ44124	2.315435
SDHA	2.313407
MALAT1	2.312666
TNFRSF12A	2.312258
OR11H1	2.311871
OR11H1	2.311871
XPO4	2.311418
OR7E125P	2.308934
PHC3	2.306986
TCAG7.1314	2.306745
TNFAIP3	2.305197
MOAP1	2.304517
AFAP1	2.303921
PICALM	2.303341
C2ORF59	2.303270
REEP2	2.303267
FBXO9	2.303158
NR4A3	2.301988
CDKN2B	2.301739
ANK2	2.300047
SERINC1	2.299934
RHOBTB3	2.299159
MORC4	2.298410
LOC338651	2.296722
CHI3L1	2.295213
DSTN	2.294981
KANK2	2.294411
SAR1B	2.293630
C9ORF131	2.291372
KRTAP5-2	2.290589
KRTAP4-11	2.288808
RANBP3L	2.288327
CD47	2.287286
SLK	2.287101
A26C1B	2.286594
ADAMTS8	2.285985
ALDH1L2	2.284841
CAB39L	2.284211
CAMTA2	2.282173
SOS2	2.281738
LOC148003	2.281733
KRT18P49	2.281728
PRAMEF4	2.281471
ARFGAP3	2.279600
TBC1D3G	2.277996
TBC1D3C	2.277216
IFIT1	2.277070
ACTN1	2.276878
SULT1A2	2.274079
PTPRE	2.274029
LOC647506	2.274028
PRRX1	2.273840
THSD4	2.271735
LRRFIP1	2.271733
TPM2	2.271357
SERPIND1	2.270145
NR2F2	2.269389
FAM27D1	2.267853
PLXNA3	2.267801
ASH1L	2.267573
TCAG7.1017	2.265533
NTN4	2.265002
ZFP57	2.264757
ARMCX3	2.262724
TRPC1	2.262185
SYPL2	2.261884
IRF9	2.260363
SNX25	2.258106
MAN1A1	2.258099
LOC388022	2.256849
COL21A1	2.256320
GOLGA8E	2.256267
IGHV@	2.254653
CCL4	2.252783
PYGB	2.249544
BRP44	2.249113
FRMPD2	2.247333
ARFGEF2	2.247248
RASSF8	2.246830
CXCL1	2.245953
SH3MD4	2.245081
PNPLA8	2.243540
TBC1D3G	2.243396
TBC1D3G	2.243221
PDE4B	2.241055
SMAD9	2.240460
OR11H1	2.239796
OSBP2	2.239537
C9ORF61	2.238057
TPCN1	2.237462
HEY1	2.237267
TBC1D3C	2.237185
TBC1D3C	2.234609
KIAA1920	2.233398
KIAA1920	2.233398
KIAA1920	2.233398
KIAA1920	2.233398
NUDT4P1	2.233093
LOH3CR2A	2.233065
DUOXA2	2.229934
FYTTD1	2.228901
BTN2A1	2.228386
CCDC102B	2.227338
LOC651751	2.226506
C5ORF13	2.226453
SDHA	2.224862
LRRFIP1	2.224646
FLJ35776	2.224582
MME	2.219697
KLHDC8B	2.219616
DDEF1	2.219112
AGL	2.215713
MDH1	2.215333
NOTCH2NL	2.215108
POLK	2.213884
DOT1L	2.213847
HRH1	2.213823
SNORD115-40	2.213723
SNRPN	2.213723
SLC40A1	2.212874
OTUD1	2.212464
TMEM45A	2.211598
CFB	2.210819
CAPN2	2.208964
GSTM4	2.208423
TBC1D3C	2.208331
CRYL1	2.206750
FER	2.205583
HGSNAT	2.204458
CTSZ	2.204141
GABBR1	2.203003
LOC120126	2.202835
SERPINB6	2.202733
C6ORF155	2.202122
CYP21A2	2.197666
CYP21A2	2.197666
OR4M1	2.196672
LOC134505	2.196490
EGLN1	2.196431
DDHD2	2.195430
HLA-DQA1	2.194987
HLA-DQA1	2.194987
GAB1	2.194373
LOC652694	2.193037
KCNMB4	2.191961
IRS1	2.190877
GOLGA9P	2.190638
KCTD21	2.190443
USP47	2.188890
LCP1	2.188399
LOC641719	2.187369
LOC641719	2.187369
CRISPLD2	2.185699
IDS	2.184142
TNFAIP1	2.183605
SCAPER	2.182972
C2ORF59	2.181549
CYP21A2	2.181546
ACO2	2.180362
MAMLD1	2.180318
JUN	2.179809
GPC1	2.178976
NUCB2	2.178921
PDK4	2.178699
GBAS	2.178598
BTN3A2	2.177733
CABC1	2.176711
BCL3	2.176704
ATP1A1	2.174560
GABBR1	2.174186
DOCK10	2.174011
GAGE13	2.173023
TMEM47	2.171592
ERBB2IP	2.171182
LIMS2	2.168562
AK1	2.168034
HLA-C	2.167775
SCD5	2.167583
C7ORF58	2.167339
CYB5R3	2.166707
GADD45A	2.166689
SLC39A13	2.165342
GOLGA8G	2.164547
GOLGA8G	2.164547
TPM3	2.162705
FAM26E	2.162397
ERC2	2.162366
KRTAP4-7	2.161567
IMPAD1	2.161052
KRTAP5-4	2.160267
GAB3	2.159975
TMEM38A	2.159571
SCARNA7	2.159570
LOC441426	2.158503
LOC441426	2.158503
GOLGA4	2.158369
ODZ2	2.157031
FLJ34690	2.156188
PCDHB8	2.155354
SSH1	2.154574
C1ORF32	2.154555
SCRG1	2.154479
CSF1	2.153736
MEGF9	2.153605
A26C1A	2.151997
PDE10A	2.150464
CLIP1	2.148755
ZFHX3	2.147946
KIAA0232	2.147687
PI4KA	2.147414
LOC389833	2.147078
LRRC32	2.146043
ADAMTS6	2.145227
HAND1	2.144239
TFPI	2.143757
FAS	2.142579
CCND2	2.142568
GOLGA8G	2.141939
PSG7	2.140026
CTSA	2.138700
MUC12	2.137689
AAK1	2.136835
SLC2A4	2.136815
FLJ38359	2.136535
CTSS	2.136122
SNORD115-10	2.135607
SNRPN	2.135607
EGR1	2.134650
MSTP9	2.133384
TINAGL1	2.130667
DNAJB9	2.130342
C12ORF51	2.129956
GBF1	2.127128
RGN	2.127093
LOC120126	2.126262
TMF1	2.125583
NR1D1	2.125049
GJD2	2.123333
JAG2	2.123281
CXCL16	2.121829
A26C2	2.121821
ICA1	2.120787
LOC100131989	2.120563
TBC1D3B	2.120099
SYNJ2	2.119820
C1ORF162	2.119684
SFRP4	2.119264
KCTD11	2.118341
LOC643332	2.118243
UBR1	2.117613
DUSP10	2.117453
OR6B2	2.117370
ADAMTSL5	2.117045
COPZ2	2.116469
HLA-DRA	2.115772
KCNE1	2.114081
ATP11B	2.113304
GOLGA8E	2.111742
SNORD59B	2.111080
XRN1	2.110528
FGF1	2.110347
HLA-C	2.109791
NOTCH2	2.109594
PPARD	2.109218
ELN	2.108631
PFKFB2	2.108625
TRPM4	2.108303
GNG12	2.108100
C20ORF200	2.107500
TMEM19	2.106991
FLRT2	2.106780
CCDC60	2.106447
SPIRE1	2.106125
LOC646934	2.105695
VPS13D	2.105565
GOLGA8E	2.104466
SOD2	2.103989
SAMD9	2.103556
CFB	2.101279
SHISA4	2.100589
CALU	2.100041
TEX261	2.098947
VSIG4	2.098923
C1ORF190	2.098406
C2ORF14	2.097323
TCAG7.1017	2.096919
C2ORF14	2.096565
TCAG7.1017	2.096334
ERC1	2.095451
MT2A	2.095184
DLK1	2.094648
A26C1A	2.094591
LOC652493	2.094006
IL6R	2.093903
FLJ38359	2.093295
PSG4	2.091204
SDHA	2.090333
LOC389833	2.089985
SUCLG1	2.089961
GOLGA8E	2.089376
COBLL1	2.088303
OR2L8	2.088142
DUX4C	2.086917
MST1	2.086435
EFNA1	2.086357
LONP2	2.086186
LDLR	2.086161
KIF1C	2.085875
BNIP3	2.085802
KRTAP4-11	2.085616
GOLGA9P	2.084966
ENG	2.083541
TBC1D3B	2.083379
LOC100131848	2.083140
BTBD1	2.083057
RHOC	2.082780
ANXA6	2.081583
LPXN	2.078573
FAM90A1	2.077365
ALS2CR12	2.076368
NRSN2	2.076071
DUX4	2.075359
KRTAP5-10	2.073986
PTHR1	2.072870
TCAG7.1017	2.071660
TCAG7.1017	2.071660
UNC84B	2.070664
RNF6	2.070495
GPATCH4	2.070054
CHRDL2	2.069639
FAM65A	2.069159
PCDHB12	2.069135
G0S2	2.069088
GLIS3	2.068847
TARSL2	2.067943
C1S	2.067430
LIF	2.067199
SLC35F5	2.066315
LPCAT2	2.066124
CAMK1G	2.065070
LMNA	2.064848
BDKRB1	2.064647
SOD3	2.064526
CEACAM19	2.063291
EHD2	2.062857
HLA-B	2.061415
FAM38B	2.060748
SNORD115-2	2.059225
SNRPN	2.059225
LOC100130604	2.059118
LTBP2	2.057788
ADHFE1	2.057779
TSHZ1	2.057117
LOC389834	2.056999
PITPNM2	2.056544
FCGR2A	2.056437
C21ORF7	2.055588
C6ORF94	2.055282
CSPG4	2.054929
MICALCL	2.054807
GOLGA9P	2.054791
SHC4	2.054745
SULT1B1	2.053593
SGCG	2.052406
SDHA	2.051953
RAP1A	2.051708
ENTPD1	2.051048
C6ORF199	2.050188
OR7E87P	2.049682
STRA6	2.048861
GOLGA9P	2.047778
GRK4	2.047462
LMBRD2	2.045370
HR	2.044101
PDLIM4	2.042953
LIPH	2.042050
SVEP1	2.041846
LOC100131999	2.040522
SIRT2	2.040094
ENPP4	2.039877
KRTAP4-12	2.039639
KRTAP4-12	2.039639
PRUNE2	2.039382
PGCP	2.039136
LRRC23	2.038736
COL13A1	2.038236
RAI16	2.037902
RORA	2.037412
LYRM5	2.035880
LAMP2	2.035784
NCOA1	2.035473
ILK	2.035128
POLR3GL	2.034760
ARHGAP26	2.033655
GABBR1	2.033035
REEP5	2.033005
TAP1	2.032263
TAP1	2.032263
TAP1	2.032263
NBPF16	2.031267
CDADC1	2.030987
VAMP2	2.030383
SIDT2	2.030083
KCNA4	2.029254
PLEC1	2.028954
ME1	2.025351
PP13439	2.025140
PIK3IP1	2.024463
PLA2R1	2.023734
TBC1D3B	2.023442
GPR124	2.022808
WSB1	2.022511
ITGA9	2.021161
RNASE3	2.020565
MXRA5	2.020298
LOC93349	2.019937
HLA-B	2.019555
GOLGA1	2.018901
SERINC3	2.017617
PRAMEF9	2.016548
FLJ26056	2.014905
ABCC5	2.012370
C17ORF87	2.012301
WIPF1	2.011293
IGSF3	2.009981
RRAGB	2.009908
UGT2B11	2.009642
KIAA0226	2.009504
SMTN	2.009461
MTMR6	2.007780
TLR6	2.007416
BCAM	2.004928
OBFC1	2.003920
C21ORF15	2.003800
DUSP19	2.003539
TBC1D19	2.003476
KIAA1109	2.003387
HLA-A	2.003216
HAPLN1	2.003056
RBL2	2.002973
PINK1	2.002447
LOC645805	2.001761
LOC120126	2.001735
LOC120126	2.001735
LOC120126	2.001735
LOC120126	2.001735
PIK3CA	2.000980
