# Supplementary material for: Consensus Comparative Analysis of Human Embryonic Stem Cell-Derived Cardiomyocytes
Source: PLoS One. 2015 May 4;10(5):e0125442. doi: 10.1371/journal.pone.0125442 (PMC4418815; doi:10.1371/journal.pone.0125442)
Supplement: S1 Data — (ZIP) [file pone.0125442.s007.zip › DataCode/DataCode/data/PO08_CM14dvsUH.txt]

TargetID	FC
MYOZ2	1088.763148
PLN	1003.933743
PLN	961.991770
ALB	674.594057
PLN	253.352448
SMPX	245.647365
A2M	244.734240
SPHKAP	238.076086
SYNPO2L	226.659015
TRIM63	220.738552
MYH6	209.483369
CKM	199.413431
HSPB3	177.243303
TECRL	168.295364
C6ORF142	116.188071
CFI	111.170705
ITLN1	106.509919
NTRK2	103.500804
POPDC2	103.281113
MYL7	96.868220
CFI	92.282772
IGFL2	89.290113
QPCT	81.511070
DKK2	80.626190
TBX5	78.526014
SOST	78.060535
DUSP27	77.846930
MYH6	76.392224
KIAA1199	73.484684
UBD	72.147523
TM4SF4	71.572106
BIRC3	70.352517
MYLPF	70.231687
CSRP3	69.403397
ACTN2	66.784130
UNC45B	66.145232
PMCH	66.039303
PDE4DIP	65.909767
HOXA3	65.642460
GBP1	64.483046
TNNT2	63.580983
KBTBD10	63.041989
VWC2	60.852914
DES	60.830683
TTN	58.888002
MYBPC3	56.885377
UNC45B	56.658221
CDKN2B	56.555263
LRRC39	56.017068
CTHRC1	55.445119
TNNT2	53.829298
APOH	53.239948
ARMC3	52.987774
TCEA3	52.753751
PPP1R14C	52.151674
GPNMB	51.888051
MYL3	51.022519
CCL4	50.887949
APOBEC2	49.774114
TCEA3	49.691476
COL11A1	49.498964
SERPINA3	49.402337
SCG2	49.372740
SEMA3C	48.561261
RRAD	48.382004
ASPN	47.468302
AGT	45.470114
AGT	45.348012
AGT	44.758225
AGT	44.726991
AGT	44.719946
MYL4	44.656258
AGT	44.571133
ALDOB	43.741967
COL3A1	43.090646
MYH7B	43.021988
TGFB3	42.661036
AGT	42.471071
TRIM55	42.241727
AGT	42.035625
MB	41.655856
WDR66	41.363656
AGT	41.309914
MMP7	40.730349
DNAH2	40.592805
PDE4DIP	38.903731
AGT	38.458229
SV2C	38.155142
ZIC1	37.978722
MYH7B	37.967068
GC	37.574465
FAP	37.341075
FILIP1	37.115030
C11ORF88	36.538608
CLUL1	36.535801
CILP	35.267647
GDF10	34.979468
MYOM1	34.731966
GBP1	34.726964
RRAD	34.184333
MSX2	33.371270
PALMD	33.353939
DPF3	33.282411
FBXO32	33.268972
MYL1	32.973407
TRH	32.488000
ENKUR	32.292363
ZXDA	31.833202
LDB3	31.671092
CLIC5	31.606680
RUNX1	31.595935
SFRP4	31.387181
PMCHL1	31.243455
NCF2	30.902430
EYA4	30.794982
HSPB7	30.264163
DHRS9	30.168908
FAM196A	29.924532
COL3A1	29.902205
KRT23	29.874489
MSRB3	29.784671
GJA3	29.775793
MYH7	29.741755
F2RL2	29.471467
C15ORF52	29.146108
C11ORF88	29.129148
RAB7B	28.780873
SULT1E1	28.727941
EPHA3	28.691313
TGFB2	28.541560
SERPINB2	28.503934
PROS1	28.374341
FAM70A	28.189716
GDF6	28.031161
FLJ42875	27.926871
GUCY1A3	27.839925
DCN	27.819412
CCDC80	27.636407
LYST	27.586548
CFH	27.556280
TCEA3	27.154019
PDLIM3	27.112270
LOC399959	27.109524
VCAM1	26.726546
FABP3	26.624342
ODZ2	26.594418
S100A8	26.517814
ZIC1	26.241704
TNNT2	26.213890
TTN	26.153252
MBD2	26.082141
KCNJ3	26.064307
HIST2H2AA4	25.841223
GDF10	25.436815
CFH	25.274631
SULF1	25.228733
ADRA1B	25.201881
NELL1	25.084987
WNT6	25.067390
HOXA4	24.999513
LOC255480	24.907861
SLC26A9	24.665220
TSPAN11	24.656769
EDN2	24.540678
IGFBP7	24.512203
CCDC30	24.417817
LOC100128590	24.384161
SLC8A1	24.384161
FOXF2	24.126287
ROPN1L	24.041732
PROS1	23.940012
MS4A6A	23.875331
GHR	23.758576
SCRG1	23.754429
PRND	23.619862
RCAN1	23.593262
RASSF5	23.548699
COL3A1	23.402203
PTGS2	23.376559
AMBP	23.317793
SPHKAP	23.293472
PRSS35	23.259340
WDR66	23.230330
C7	23.058429
ITIH5	22.903264
DCN	22.305227
DKK2	22.269519
PROS1	22.239750
TYR	22.181163
CPNE5	22.095151
SPARCL1	21.949806
MYOZ2	21.850106
LRRC48	21.829264
SYNPO	21.800008
HTR2A	21.767221
ARID5B	21.647859
ANXA1	21.635222
LOC100130967	21.318804
C6ORF155	21.282445
GLIS3	21.276703
SMYD1	21.237907
LOC284804	21.236452
DGKI	21.221887
SCD5	21.068652
MTUS2	21.056654
FAM198B	20.989453
PHOX2B	20.955785
EDN3	20.937225
NEURL3	20.749304
MAPT	20.635233
SPAG6	20.621279
TNNC1	20.523055
RIN2	20.355572
CKMT2	20.241615
LOC654433	20.239004
WNT2B	20.236501
TNNI3K	20.148445
ASB2	20.096715
ALPK2	19.998667
LUM	19.889109
PTGS2	19.653902
GPR56	19.637769
CLIP4	19.557985
C1ORF105	19.434896
LOC727770	19.316242
LOC728264	19.300052
COL1A2	19.274413
ANKRD22	19.228957
INHBA	19.201833
ANKRD1	19.192456
COL1A2	19.183671
COL1A2	19.155285
COL1A2	19.151384
DYNLRB2	19.106620
FAM81B	19.028758
NOV	18.979956
COL3A1	18.972943
COL1A2	18.921487
CLEC18B	18.806925
COL1A2	18.767639
PHACTR3	18.745540
TGFB2	18.722585
ELN	18.708789
COL1A2	18.561613
CLIC5	18.490352
ZIC4	18.473529
COL1A2	18.444265
COL1A2	18.372562
CA3	18.338805
COL1A2	18.162743
COLQ	18.076867
ADPRHL1	18.010312
HOXB3	17.998491
GRM1	17.927814
DNAJA4	17.903209
KIFAP3	17.826875
LOC440934	17.629194
ZNF436	17.626180
SLC8A1	17.624697
TBX2	17.577364
RBM20	17.313577
WDR78	17.306653
KIAA1199	17.292523
SYT11	17.290898
KIF26B	17.287534
GRIA2	17.118267
RASGRP3	17.114273
CNTN6	16.983703
DNM3	16.809814
UGT2B4	16.804850
C4BPB	16.784917
PCDH9	16.743538
MAGEH1	16.740073
TMOD1	16.727068
NFIA	16.719490
PGM5	16.679992
GPR155	16.602793
CNTN4	16.522304
RAMP1	16.516375
HTR4	16.508759
SLC22A4	16.507761
OGN	16.463309
CX3CL1	16.462715
ENOX1	16.416723
DIRAS2	16.381295
S100A9	16.377451
KCNE1	16.363336
MAFB	16.327234
EBF3	16.297511
C8ORF84	16.265111
C12ORF69	16.257935
AREG	16.251978
CDKN2A	16.213703
CDKN2A	16.140697
HIVEP3	16.137315
FOXC1	16.105311
HOXB5	16.037244
CLIC6	16.030026
INSL4	16.022019
GALNT5	15.962847
GSTM3	15.825306
ARID5B	15.822130
COL3A1	15.781972
PTGS2	15.764669
PTGS2	15.733776
NLRP1	15.688739
SAMD5	15.680739
RGS5	15.665286
SVOP	15.637345
KITLG	15.630100
BCO2	15.540759
SORBS2	15.523739
CDKN2A	15.467714
PTGS2	15.416048
MEF2C	15.370800
SLC17A8	15.330517
PLAC2	15.325652
C17ORF44	15.307586
NEBL	15.297842
GUCY1A3	15.261995
WNT4	15.201699
CDKN2A	15.183922
PRDM16	15.076777
SYTL5	15.035575
ZFPM2	14.921879
KRT80	14.895287
ACTA2	14.829668
KRT17	14.800405
C5ORF23	14.781529
MEIS2	14.771462
CDKN2A	14.757359
MUM1L1	14.755533
TXLNB	14.728501
ASXL3	14.705410
CDKN2A	14.648665
TTC18	14.645200
FBLN5	14.643121
C1ORF168	14.577972
MBNL2	14.572658
SQRDL	14.561564
CDKN2A	14.555764
APOLD1	14.554317
KCNE4	14.504979
LOC100192378	14.470564
CDR1	14.426471
MYH11	14.421505
RGAG4	14.358092
INPP4B	14.329483
GSTM3	14.301286
CDKN2A	14.293380
C8ORF84	14.268645
DUSP26	14.267836
CDKN2A	14.262114
EFCAB1	14.239114
CDKN2A	14.198553
MYOT	14.193470
SLIT3	14.176721
C6ORF165	14.164912
ZEB1	14.140197
SPTB	14.136581
CASC1	14.107653
FGFBP2	14.077475
SGCG	14.070662
RAB9B	14.061895
C1ORF59	14.045244
IL33	13.938048
MS4A6A	13.928750
SPAG6	13.903728
BHLHE41	13.786194
WLS	13.754574
DUOX2	13.729712
IFI44	13.680787
PTGS2	13.674877
ADCYAP1	13.642530
GZMA	13.629420
LONRF2	13.627220
BMP5	13.560467
CARNS1	13.516540
AHSG	13.488920
KCNK3	13.488123
ITGA11	13.447239
PTGDS	13.438572
IL13RA2	13.375646
C15ORF48	13.374310
PTGS2	13.366816
TSPAN8	13.352401
LTBP3	13.340431
SERPINA3	13.312393
MXRA8	13.290636
MXRA5	13.285255
MBNL2	13.272294
TACSTD2	13.214221
DNER	13.140642
VDR	13.116004
DIO2	13.085371
TCAP	13.002558
WDR78	12.987217
DOK6	12.971263
ZBED2	12.965697
LYPD1	12.954751
TOM1L2	12.952876
GPR87	12.949029
LMOD2	12.942197
KCNJ5	12.877310
TMEM45B	12.858007
DIRAS3	12.856842
KCNH2	12.817857
GSTM3	12.801798
GCOM1	12.800885
KIAA0895	12.741604
SORCS3	12.738712
GRID1	12.736196
RARB	12.735446
KIAA1210	12.593018
TDO2	12.569149
ACTC1	12.565195
VDR	12.485472
TMEM71	12.479351
LOX	12.476509
SERPINC1	12.447348
NR2F2	12.443555
CCDC30	12.430166
RFTN1	12.429221
PDE4DIP	12.427927
AQP1	12.390239
HMP19	12.354195
ARG1	12.348717
SYT4	12.330472
ZNF702P	12.327915
PRSS23	12.325022
XAGE2B	12.321008
ABCA12	12.276998
HOXA9	12.251613
PTGS2	12.225809
DCDC5	12.216359
WNT11	12.205047
ENC1	12.185724
CPB2	12.176611
CLSTN2	12.130839
LOX	12.086346
LECT2	12.074297
PAX3	12.042187
DUOXA1	12.039085
MYH11	12.027420
C21ORF7	12.008788
LOX	11.992537
ZNF25	11.963889
LOC253264	11.955824
HRH1	11.912976
HIST2H2BE	11.895190
SORBS2	11.891799
TYR	11.879576
NBLA00301	11.870112
RIMBP2	11.869318
ARHGEF37	11.856082
MBNL1	11.851920
GBP3	11.851753
LOX	11.822563
SEPT5	11.813575
ZNF540	11.812301
AKAP14	11.804264
RPE65	11.790174
LOX	11.777040
SMPD3	11.762419
WDR52	11.755539
C1ORF110	11.743384
LOX	11.742501
LOC100128178	11.736957
CAMK2B	11.710717
ZNF702P	11.656650
OSR2	11.626888
FZD1	11.624974
RUNX1	11.582590
CFB	11.576870
GLRB	11.568504
CACNA1C	11.539411
FBXO40	11.529210
S1PR1	11.515283
ZMAT3	11.514355
GABRA2	11.511521
SLC17A6	11.498347
SLC8A1	11.485012
VDR	11.484206
CNR1	11.472793
LOX	11.470806
GPR133	11.431931
STMN2	11.407950
SYBU	11.399112
LOX	11.354516
EBF1	11.340861
FGB	11.320417
NTRK2	11.314326
PTGS2	11.295738
PBXIP1	11.294564
HOXB4	11.292562
POPDC2	11.290054
VDR	11.286035
CLEC1B	11.265743
LOX	11.259470
SLC2A5	11.233666
MYPN	11.231404
CDH22	11.228529
HIST1H2BK	11.221074
PCGF5	11.220214
LOX	11.213250
KCNJ15	11.195055
PLCE1	11.195053
ARL14	11.190471
NAV3	11.189311
BDKRB1	11.176357
TBC1D9	11.158657
RSPH1	11.138558
SYNPO2	11.108459
SERPINB2	11.106541
MYO18B	11.065307
IFIT2	11.061081
RSPO1	11.031715
VDR	11.020861
DOK6	11.008469
ARID5B	11.000949
SYNE1	10.998617
CCDC80	10.995330
ZCCHC12	10.988931
SPARC	10.984210
RBM24	10.981671
GBP3	10.957381
VDR	10.914311
HOXC9	10.865995
C8ORF79	10.862378
C14ORF45	10.860914
CXCL14	10.844900
RASSF9	10.844783
MYOM2	10.837038
FRMD3	10.834515
HOXB2	10.815407
DHRS7C	10.803036
HKDC1	10.793373
VDR	10.783672
ST3GAL5	10.782893
HOXA2	10.764667
VDR	10.730929
SNAP25	10.717636
SLC40A1	10.690172
DKK3	10.689238
GLS	10.675851
CRIP2	10.657861
LAYN	10.625700
POSTN	10.596530
TSHZ2	10.584735
CCDC3	10.572998
TSGA10	10.557318
LOC286191	10.547538
ZP1	10.543431
POF1B	10.541918
MSX1	10.538946
GLIPR1	10.519698
CFHR3	10.476667
RHCE	10.464826
OLR1	10.456675
REEP1	10.449031
PLAGL1	10.441337
P4HA2	10.429954
THBD	10.426735
HSPB2	10.424749
HOXD3	10.421729
PDE1A	10.396958
LOC399959	10.390130
PGAM2	10.387862
EFNA1	10.373416
RGL1	10.366528
CES8	10.365671
PRSS23	10.339908
SPANXA1	10.318462
MAMLD1	10.281232
OSR1	10.278637
SNTA1	10.274773
LOC643837	10.252105
MITF	10.246423
KRT14	10.238506
HSD3B1	10.216483
SLC6A2	10.212643
LOC400043	10.210391
BDKRB1	10.208520
WNT3A	10.201961
SYNC	10.192711
ZNF536	10.191143
CCDC140	10.183520
SLC8A3	10.178194
ITIH2	10.176375
SH3TC2	10.167778
BBOX1	10.144561
EYA4	10.133321
EBF3	10.127776
ROPN1L	10.121953
LYPD1	10.081665
GLIPR1	10.076564
TTR	10.062278
FILIP1L	10.041843
LRRC4C	10.020774
SPINK1	10.018660
CDKN2B	10.008400
SCML1	9.986749
HOXA7	9.983333
LRRC7	9.982807
CREB5	9.964045
COMMD3	9.952934
WNT2	9.948407
ARHGAP29	9.943546
ZNF25	9.942344
KCNJ5	9.891998
ATP7A	9.883644
MFAP5	9.875205
PAG1	9.855451
AMY1C	9.849999
TIMP3	9.846209
GLS	9.829840
ARPP21	9.823174
CMYA5	9.816167
C12ORF54	9.806567
SPTLC3	9.793450
LSAMP	9.788320
HTRA1	9.767680
HOXC8	9.765682
PPP1R3C	9.762922
SGIP1	9.758544
PCDH9	9.750293
LMOD3	9.747382
ITGAV	9.745755
OLFM4	9.729631
ITIH3	9.723503
KRT1	9.705454
SMARCD3	9.688725
C8ORF79	9.688228
H19	9.653206
CNTN3	9.650845
KIAA1324	9.639266
SPON2	9.563902
VSTM2L	9.557770
MLC1	9.532728
PAG1	9.529660
EFEMP1	9.516478
GLIS3	9.515660
GDA	9.507037
LOXL4	9.493986
TYR	9.483358
NEXN	9.479957
AHNAK2	9.473224
ELF4	9.471070
C4ORF26	9.466828
LOC253039	9.431481
TRPM3	9.423649
RCSD1	9.411246
LGALS3	9.409444
KCNA4	9.399529
DKK3	9.391001
CRIP1	9.383777
CYP26B1	9.377303
SLITRK4	9.372757
EGFL6	9.366893
SYT11	9.351010
IL13RA1	9.350724
CCDC85A	9.346354
VDR	9.325053
FOXA1	9.324800
TNNI3K	9.320399
MGC16121	9.316206
SAG	9.312620
KRT6B	9.311117
CEACAM6	9.310410
SFTA3	9.305439
PLEKHA6	9.259475
VDR	9.257100
CSGALNACT1	9.242602
CCDC19	9.237715
COPZ2	9.235465
IL13RA1	9.214840
FOXA1	9.189912
SSPN	9.180125
FAM181B	9.177920
C9ORF150	9.148405
JPH2	9.142659
LOC641518	9.142535
PDE11A	9.121704
SPAG17	9.112288
PPARGC1A	9.106040
MAOB	9.101033
LOC654433	9.100536
ZIC4	9.095083
TLR4	9.094811
CFH	9.084321
NRG2	9.079871
DDX3Y	9.067830
C5ORF53	9.044874
PROX1	9.043444
DACH1	9.042223
GPR1	9.026973
DAPP1	9.022339
ACADL	9.019469
PLCL1	9.016914
HIST1H1C	9.008392
KAT2B	8.987757
KCTD16	8.976117
CDH17	8.975602
TSPAN2	8.967574
MSX2	8.960722
HIST2H2BE	8.959871
ESRRG	8.918248
FSTL3	8.910098
CNTN3	8.908899
ITGB1BP2	8.896219
LOC375010	8.895563
UNC80	8.894611
FOSL2	8.894101
PTGS2	8.894086
VTCN1	8.869606
MEIS1	8.849681
KRT6A	8.842785
ZFHX4	8.841342
KRT6C	8.832532
KITLG	8.831727
MGC3771	8.785107
LOC541471	8.770349
CLDN1	8.768276
NCAM1	8.754592
NUPR1	8.753627
PALLD	8.750355
PDGFD	8.735697
CFHR2	8.734841
NAV3	8.721838
BCO2	8.713084
SHC4	8.678846
SPAG17	8.678720
MAF	8.656789
NEFM	8.651601
GHR	8.640885
CYP24A1	8.638565
PDGFC	8.634783
SSFA2	8.631460
HIST1H2AD	8.629336
CRTAC1	8.598234
MITF	8.593178
C10ORF79	8.574754
IL18	8.555934
ADAM12	8.546465
MASP1	8.540271
HOXB9	8.539869
AQP1	8.520955
HSPB8	8.505071
ADAMTS6	8.504233
SORBS2	8.499213
P4HA2	8.490043
SPATA17	8.481000
ETV7	8.455229
PDE1A	8.444912
F9	8.443049
SMAD9	8.423721
TMEM176B	8.419223
HIST2H2AA4	8.410724
CARTPT	8.402142
GPER	8.366552
LOC645722	8.341669
GUCA2B	8.338795
DDR2	8.327003
PROX1	8.321718
CYP3A7	8.318618
ZNF135	8.312944
PDGFC	8.312642
PDE4DIP	8.303638
SMOC2	8.301084
LOC643837	8.292856
MSRB3	8.291894
MEIS2	8.282676
KIAA0485	8.278078
ASAH1	8.272341
TLL1	8.268554
NR2F2	8.247320
ARPP21	8.240018
BACE1	8.225002
COL8A1	8.217434
UBE2QL1	8.213977
AKR1B10	8.213857
SCEL	8.197658
ISL1	8.196038
NPNT	8.194389
APCDD1	8.183509
LOC100130933	8.159936
FGF18	8.149297
STMN4	8.136967
C6ORF165	8.095432
AHNAK2	8.094832
TNFRSF19	8.073790
LRRC15	8.070166
MAP2	8.067323
ADAMTS5	8.063835
LOC400794	8.062410
AFP	8.049741
SCN3A	8.045260
GUCY1A2	8.041614
CYP3A5	8.036777
FOXA1	8.029525
LY96	8.005769
SORCS2	8.005602
C1ORF101	8.002970
SPANXD	8.001772
WFDC1	7.998979
RAB9B	7.998240
RPS4Y1	7.995206
TTLL7	7.995180
EBF3	7.993168
ARHGEF3	7.986950
RTN1	7.986014
LUM	7.985741
CD99L2	7.977465
SLIT2	7.976936
LTB	7.950644
NEXN	7.947691
CNN1	7.945170
IL18	7.941675
IL11RA	7.924114
LIPC	7.908295
HBEGF	7.906177
CYP1B1	7.897967
C4B	7.894298
RGS9	7.889388
B2M	7.880849
PPARG	7.879453
KCNIP4	7.876976
ANKRD34A	7.874962
DLX2	7.871581
RSPO1	7.863433
C2ORF54	7.858960
DDB2	7.839816
PTPRR	7.838693
FGFBP1	7.827450
TMEM132C	7.814366
ACOT11	7.806154
PLCXD3	7.777436
ADCYAP1	7.775301
BNC1	7.772377
SLC48A1	7.763426
CFL2	7.750519
LHFP	7.748349
MAEL	7.738514
ENO3	7.732189
FAM78A	7.721079
S100B	7.709524
DACT3	7.703145
GRIN3A	7.700254
IL18	7.700097
FAM134B	7.691996
PPARG	7.680996
MYL3	7.663516
IL18	7.655471
HPCAL4	7.644879
DSC3	7.638504
BEGAIN	7.634829
C1ORF88	7.621701
ENC1	7.616698
EEF1A2	7.615118
ANGPTL1	7.604989
LHX9	7.597237
MORN5	7.596861
WDR63	7.590769
B2M	7.589437
SAA4	7.584452
SAMD9	7.583130
GPC5	7.581872
B2M	7.571383
FOXA1	7.564765
GSTM1	7.561698
B2M	7.542391
B2M	7.538615
B2M	7.533115
GPA33	7.525928
B2M	7.524444
PPARG	7.523392
MXRA8	7.521119
TPD52L1	7.518451
VASN	7.507854
APC2	7.505599
B2M	7.500491
RP9P	7.485895
ODF3L1	7.483563
TRPM3	7.471212
COL1A1	7.462751
TGFB3	7.456167
B2M	7.455313
B2M	7.452621
KIAA2022	7.436615
CCNO	7.421234
CAPSL	7.415311
ZAK	7.415218
SLITRK4	7.400916
MMP23B	7.396644
OCA2	7.392140
NEK7	7.387087
SDPR	7.374684
FZD10	7.372521
PGCP	7.367892
HHAT	7.364496
C5ORF46	7.351525
NAV2	7.347712
PPARG	7.345770
ADAMTSL3	7.340968
HOXB8	7.338258
CADM1	7.337559
NFIA	7.332045
PXDNL	7.330501
SGPP2	7.325443
RIN2	7.324089
FBN1	7.319620
KCNJ8	7.312368
COL1A1	7.310325
TMEM106C	7.306215
IFI6	7.303927
FOXA1	7.300629
GPR56	7.298512
FOXA1	7.283721
SUSD4	7.272683
FOXA1	7.270498
LY6H	7.261751
KIAA1683	7.261050
COL1A1	7.259136
NRP1	7.258365
COL1A1	7.255720
WDR47	7.252313
PHYHIPL	7.252214
KRT5	7.243071
COL1A1	7.231435
COL1A1	7.225068
EXTL1	7.208183
SOX6	7.206376
COL16A1	7.200750
C2ORF39	7.200551
PPARG	7.197433
WDR31	7.195747
ABCA8	7.187683
SEMA3B	7.185238
PLAC2	7.178828
PPFIA4	7.178016
IFI44L	7.168183
PLEKHG1	7.159852
COL1A1	7.152701
NTN4	7.151974
COL1A1	7.147644
MAOB	7.146207
C12ORF23	7.143902
ITGB8	7.133558
NPY	7.127605
COL1A1	7.117205
PRICKLE2	7.109448
TSHZ2	7.109021
FOXA1	7.108582
SCP2	7.092708
RHOJ	7.089451
ARHGAP29	7.087607
SAA4	7.070917
PTGER4	7.041269
MIB1	7.039113
MDGA1	7.037091
MICALCL	7.036400
SLC8A1	7.026586
PPARG	7.023924
HAND2	7.021752
MICAL2	7.021606
PDE11A	7.019579
MFAP4	7.019567
FOXA1	7.005520
IL18	7.002773
C20ORF26	7.001100
IL18	6.997512
COL1A1	6.991367
BMPR2	6.991241
IL18	6.979128
SLC6A13	6.975700
SERPINA1	6.974388
IL6ST	6.974079
CHI3L2	6.972167
GREM1	6.967906
CADM1	6.967853
YAF2	6.962472
KRT16	6.956681
KIAA0319	6.954267
FOXA1	6.938717
GSTM1	6.936684
PTPRO	6.928964
ZNF750	6.924649
DNAJA4	6.922662
SNTA1	6.909732
PTGS2	6.903618
TP63	6.903603
RGS5	6.900901
ITIH5	6.896642
C9ORF9	6.887053
SAMD11	6.883673
ST3GAL5	6.875893
IL18	6.860784
GSTM1	6.857293
DNAH7	6.856516
PACS2	6.856489
GSTM1	6.852519
IGFBP3	6.851019
PPARG	6.847312
IGFBP3	6.846900
ZBTB1	6.832210
LZTS1	6.832177
WDR16	6.829904
GSTM1	6.827242
SIL1	6.822721
LOC100128511	6.821500
ERP27	6.820584
SPATA4	6.818846
A2BP1	6.799031
SEMA3B	6.797894
TMEM176A	6.797659
GSTM1	6.797001
MEIS1	6.796437
LOC284244	6.794766
ITGAV	6.782795
C18ORF1	6.777473
SLC30A4	6.761545
SRPX	6.752572
TRPS1	6.739145
ITGAV	6.734988
ITGAV	6.733504
LPCAT2	6.729293
RFTN2	6.726857
CYP2J2	6.726537
PRSS23	6.719338
ITGAV	6.714336
IGFBP3	6.713494
ANGPTL7	6.711523
GSTM1	6.705420
AKR1B10	6.704135
FGL1	6.703841
C3	6.703762
C8ORF46	6.703366
IGFBP3	6.697066
CALB2	6.696117
FGG	6.693781
ITGAV	6.683055
ADRB2	6.682996
IGFBP3	6.680166
TPO	6.673276
CFHR1	6.667798
NUCB2	6.666837
ZMAT3	6.662062
TNFRSF11B	6.657899
DCLK2	6.646198
GSTM1	6.645470
ITGAV	6.640066
CORO6	6.637925
IGFBP3	6.634434
C4ORF47	6.630912
LAMC2	6.626898
BAI2	6.620727
EIF1AY	6.618620
AHSG	6.617659
CPE	6.617586
C11ORF87	6.615679
IGFBP3	6.613319
ADRB2	6.609678
ADRB2	6.608626
KRT7	6.605537
ANKRD45	6.601624
ITGAV	6.601559
ITGAV	6.599430
STMN2	6.596070
SAA4	6.595713
ITGAV	6.590901
VPS24	6.590325
PTPRB	6.580971
ITGAV	6.580850
PPARG	6.580594
KLF2	6.580544
TMEM56	6.567207
QPCT	6.564228
MFI2	6.558357
DLC1	6.555515
IGFBP3	6.555391
PID1	6.555058
IDS	6.552780
TSPAN2	6.547084
CCPG1	6.543774
IGFBP3	6.541225
IGFBP3	6.532520
LOC643037	6.530852
BAMBI	6.522590
PIWIL4	6.521203
GSTM1	6.515733
RHOC	6.506545
SLC13A4	6.505707
FOXA1	6.496791
HCFC2	6.495293
OBFC2A	6.491434
LOC100126784	6.484424
UBA7	6.479249
PLD1	6.476324
NOX4	6.475013
OPTN	6.470621
NPR3	6.466788
BEAN	6.466350
VPS24	6.461728
PRPH	6.455298
MYOF	6.420454
CORIN	6.416549
FAM46A	6.414474
ANXA2	6.411668
ABCA13	6.407992
TPM1	6.407201
GATA5	6.403340
KLHDC8B	6.398458
CYB5R1	6.393792
MAF	6.393343
HSD3B1	6.388452
PDLIM3	6.387894
BCAN	6.377328
MBL2	6.375656
COL5A1	6.372593
BAI3	6.372334
CCDC65	6.369042
SPANXB2	6.364147
SPATA9	6.353951
IFIT1	6.346213
LNPEP	6.338076
MYL4	6.337237
CRB1	6.329885
FMO4	6.329466
ADRB2	6.323265
PTGER3	6.321275
TICAM1	6.320252
UGT2B15	6.316382
DACH2	6.315244
AFF2	6.313435
WNT10A	6.312986
PSD2	6.311880
SYNPO2	6.305419
ADRB2	6.298918
FMOD	6.294734
FLNC	6.285323
SLC1A4	6.285045
LAMA2	6.284991
ADRB2	6.284377
DCAF12L1	6.283006
PLD1	6.281625
LOXL1	6.279493
CRYAB	6.278346
EPAS1	6.276776
TMEM117	6.272665
IL1A	6.271035
KIAA1045	6.263839
BCL2A1	6.261863
RHOJ	6.261372
ALDH1A2	6.257877
KREMEN1	6.244930
MUC20	6.244655
RIN2	6.229426
SLITRK1	6.223799
RABGAP1L	6.222633
RAI1	6.220695
CMAH	6.218688
OXTR	6.211633
LOC728431	6.204357
ADRB2	6.202746
GPRC5A	6.202262
KCNA5	6.199789
IL18	6.198181
MYLK3	6.197741
SAA4	6.195885
MSX1	6.192189
PARM1	6.188366
GTF2IRD2	6.186650
GSTM1	6.186213
PLEK2	6.185121
PAX3	6.182388
ADRB2	6.173458
CRISPLD2	6.173324
CDKN2D	6.168460
ADRB2	6.167455
INHBB	6.166321
KCNJ2	6.164156
FOSL2	6.159130
GNG11	6.157873
CD47	6.155542
AGPAT3	6.153707
MAP6	6.147063
LGSN	6.141064
NEBL	6.138089
TPM1	6.137584
PCDH20	6.133924
RCAN2	6.130379
ZNF575	6.129548
TMEM173	6.126817
SLC9A6	6.125078
NPAS3	6.119246
LRRC48	6.117903
PPARG	6.113598
SHOX2	6.102981
EPS8	6.091984
FHOD3	6.083097
ADRB2	6.082985
SOX9	6.074495
PCDH17	6.074280
KLF5	6.068820
UGT2B17	6.065437
EMP1	6.061602
PDE6A	6.060345
PAM	6.043928
CA10	6.038399
CRISPLD2	6.038177
ATP2B4	6.037327
XIRP2	6.033026
ENDOD1	6.028401
RDH10	6.025678
MATN2	6.022245
C10ORF32	6.021718
XPR1	6.019321
GDF15	6.018509
IL13RA1	6.009814
KLHL29	6.007437
CCNL2	6.006527
SIPA1L2	5.997737
LOC100129196	5.996558
AARSD1	5.991162
RBMS3	5.989988
ITGA2	5.986931
SLC39A12	5.985528
C10ORF32	5.984392
ST3GAL1	5.976571
PTH1R	5.973905
CDKN2A	5.972895
C21ORF62	5.966679
C21ORF29	5.966110
LANCL3	5.964380
MCF2	5.962798
HSBP1L1	5.962620
SYNE1	5.962103
ATP10D	5.961973
SMTNL2	5.956963
GPR158	5.954833
MAL	5.951887
TNFRSF19	5.940253
PLA2R1	5.938480
TMEM130	5.935683
TRIM9	5.926669
ADH1A	5.924056
LOC645323	5.923233
NPNT	5.922806
AVIL	5.919469
VIM	5.915497
ZIC4	5.902793
SLITRK2	5.893081
SSFA2	5.892666
FAM19A2	5.890519
NFIX	5.880903
BAALC	5.878433
LAMB2	5.877578
PPARG	5.872942
TMEM65	5.872866
SLITRK2	5.864509
TRPM3	5.859086
PRNP	5.854449
BVES	5.850840
PRNP	5.850516
WNT4	5.844014
LAMB3	5.826557
SNAI2	5.825252
CSTA	5.821432
UPK1B	5.817195
C1ORF194	5.806194
AADAC	5.801333
TGFBI	5.800415
ZC3HAV1L	5.796295
ARMCX3	5.795092
UGT2B7	5.791900
ST3GAL1	5.789639
ANKRD42	5.788517
DPYSL5	5.787568
PMP22	5.784836
FLRT2	5.782174
FMO4	5.776042
C1ORF133	5.774989
MSX2P1	5.774306
PRNP	5.770805
ANK3	5.769661
LOC283658	5.766547
KDELR3	5.760458
AQP10	5.758727
PEA15	5.755733
PRNP	5.746506
GADD45A	5.743207
DMRTC1	5.736665
ANXA13	5.736413
C1S	5.733947
FLJ11235	5.730705
FBXO4	5.725629
LOC728705	5.724729
FGA	5.723057
CDH6	5.710780
CTSB	5.710678
SDCCAG8	5.710393
BICD2	5.709944
FAM134B	5.707264
KIAA1755	5.698870
PLK2	5.697448
C11ORF21	5.690913
DENND5B	5.689241
GATA4	5.684690
FKBP7	5.684191
TNFRSF11B	5.681423
SLC46A3	5.680392
FGFBP2	5.678913
FXYD3	5.678820
ARHGAP31	5.676231
CEBPD	5.675975
MLLT3	5.674948
A2BP1	5.674916
RGS22	5.673684
PALM2	5.670038
SLC41A2	5.669735
TBC1D8B	5.668748
COL5A2	5.664652
EMILIN2	5.659555
CROT	5.659184
PRR16	5.651279
NPPA	5.641760
C19ORF18	5.638521
VPS53	5.637917
PRNP	5.635599
LAMA3	5.634780
C1ORF53	5.632144
AMOT	5.630295
TTLL7	5.626042
MVP	5.625890
PRNP	5.622626
IGF1	5.622564
SLC10A3	5.622475
SMYD2	5.622095
PRNP	5.621539
CDK20	5.620511
SLC6A2	5.620218
NEFL	5.613708
NPPB	5.611873
DCX	5.609760
TXNIP	5.599185
SLC4A4	5.598958
SCN9A	5.583620
ZNF135	5.575657
SLN	5.575432
FREM1	5.563866
TNFRSF11B	5.559503
MYT1L	5.558241
IL1A	5.557754
LOC643401	5.556564
IGF1	5.555728
TNFRSF11B	5.554377
PRNP	5.551259
IL1A	5.551039
TNFRSF11B	5.546848
FXYD1	5.543694
TNFRSF11B	5.540302
SH3BP5	5.535342
CDC42	5.534348
SIAE	5.525050
CAV2	5.521207
PRNP	5.519316
ADAMTSL3	5.517354
SETD7	5.513840
THSD7A	5.510943
TNFRSF11B	5.508910
WDR31	5.508874
LMO7	5.497969
PRG4	5.495263
PIGZ	5.492004
TNFAIP1	5.490920
RFPL1S	5.489977
GNAO1	5.485309
TRIM50	5.484915
ZNF469	5.483171
ELAVL3	5.479406
C4ORF32	5.475059
MTSS1	5.470383
SGIP1	5.466422
PSMD5	5.466282
APC2	5.461582
NOL4	5.461185
TNFRSF11B	5.460225
YPEL4	5.456108
FOXC1	5.455152
GDF2	5.451734
CMYA5	5.449400
NR2F1	5.449258
CA12	5.444727
PRNP	5.444150
RHOU	5.442318
MLLT11	5.440730
DACH2	5.436440
CCPG1	5.431968
FSD2	5.431631
SLC1A3	5.430401
LRRC27	5.418015
C2ORF73	5.417168
ISG15	5.416095
STX12	5.415136
LIPH	5.410697
SSFA2	5.410399
LOC645166	5.408301
TNFRSF11B	5.404432
SEZ6L	5.398377
MAP2	5.397153
DEC1	5.395183
KCTD12	5.394545
ADPRHL1	5.390648
SETD7	5.390150
DENND5B	5.388008
MIB1	5.386510
MT3	5.382550
MGC23284	5.379350
CD248	5.376857
IGF1	5.373243
GPR112	5.372114
NEGR1	5.371240
HOXA5	5.370489
POLH	5.363813
FAM176A	5.358800
ADAMTS9	5.354344
ANGPTL4	5.345410
SYTL3	5.339851
AVIL	5.339453
NOX4	5.338933
SEPP1	5.334263
NKX2-1	5.329842
IL6ST	5.329102
PPARGC1A	5.328560
DPYD	5.322390
GBAP1	5.321426
C20ORF112	5.313425
EDNRA	5.306984
ADAM9	5.305139
DLC1	5.304365
C10ORF107	5.301928
SYNM	5.296341
IER5L	5.294586
CXCL1	5.294542
FNDC1	5.293237
C10ORF10	5.285998
KITLG	5.285511
TMEFF2	5.282106
FLJ33630	5.277708
GXYLT2	5.277075
SPATA19	5.274217
RFX4	5.263211
ATP2A2	5.261218
C8ORF12	5.258152
TET2	5.254966
PPAPDC1A	5.254938
MYOM1	5.252097
PLXNA2	5.247261
VIM	5.245013
NBPF1	5.244423
DUOX2	5.243833
RAB7B	5.237772
ANGPTL3	5.234804
SCML1	5.234756
LMBRD2	5.234568
NEFL	5.233001
C1QTNF3	5.232769
EPHB3	5.226586
FAM92B	5.224153
SEZ6L	5.221847
KLHDC1	5.217210
IGF1	5.216921
GBP2	5.215688
L3MBTL4	5.214464
GPC1	5.212196
EFCAB1	5.200907
PADI2	5.198593
CYBRD1	5.198546
PIK3IP1	5.197323
GATA6	5.196240
RAB40B	5.194592
HRC	5.194118
WSCD2	5.192873
SPAG8	5.192086
GPR155	5.191482
NCRNA00260	5.183414
RSPH4A	5.181788
DDC	5.171445
HTRA1	5.171148
PLXDC1	5.169111
CAPN2	5.163311
IGF1	5.161852
PPIC	5.160947
GRM7	5.157965
SDSL	5.154228
MMP3	5.151853
GADD45B	5.151611
JAKMIP2	5.150830
PAM	5.149298
NPR3	5.149117
NDRG2	5.148936
EDN1	5.147661
LOC644192	5.147316
EDN1	5.146898
TPM1	5.145451
NEAT1	5.144588
HYDIN	5.135882
C12ORF68	5.134089
EPHA10	5.127598
ATP2A2	5.121878
PDLIM5	5.119901
FGF9	5.118911
EDN1	5.117924
MEGF6	5.107241
ADAM8	5.104573
HBD	5.101774
CNTN2	5.101637
HSD17B2	5.100520
GCG	5.091987
CRH	5.089906
COL6A6	5.087908
SCARB2	5.086844
EDN1	5.083194
KIAA1715	5.082895
DAB2	5.081865
NCKAP5	5.079734
RAI2	5.079550
LOC100132593	5.077218
RGS3	5.076607
C6ORF89	5.075684
S100A2	5.074012
PPIC	5.068335
C1ORF192	5.065748
ABRA	5.065265
ZNF704	5.064933
KCNC1	5.061878
CNRIP1	5.061629
SDCCAG8	5.059054
C1ORF180	5.058844
FGF1	5.058334
PTHLH	5.055444
BLNK	5.044865
COL1A2	5.044652
ZDHHC21	5.043485
TNFRSF11B	5.036618
SST	5.032980
ITIH5	5.032866
ZBTB20	5.032592
LEF1	5.031667
RRAGB	5.031473
TMEM59	5.029911
CLIP4	5.029652
SCN2B	5.028591
PLG	5.028459
LIPA	5.024684
NEB	5.021239
RNF152	5.018097
ATXN1	5.017866
FAM183A	5.015971
ARHGAP24	5.015614
JAG2	5.012704
DDX60L	5.011822
LOC55908	5.007815
IGFBP1	5.006646
EDN1	5.006610
LAMC2	5.003414
EDN1	4.999332
IQCE	4.998349
ANKRD42	4.998271
INA	4.996256
C21ORF62	4.993757
PAM	4.992106
RABGAP1L	4.990698
TNFRSF11B	4.990103
SP100	4.989824
HILS1	4.986633
NBPF3	4.982526
MPP4	4.982223
GAS6	4.975888
WNT5A	4.975573
PLAT	4.975161
COL5A1	4.970312
CDH11	4.969181
SLFNL1	4.966530
LRRC17	4.964338
TIMP1	4.959349
MGST3	4.955126
ZBTB47	4.955113
CAMK2N1	4.954607
EXD3	4.951663
SEPT8	4.951126
FRMD3	4.949054
LOC439911	4.948044
RNF212	4.945142
EDNRA	4.945071
SAA4	4.944760
C1ORF198	4.942528
PLEKHA2	4.941849
SYTL4	4.941371
HIST1H2BM	4.941173
DMD	4.940967
SERPINB8	4.939408
KCNA2	4.937660
HOXC13	4.935700
GARNL3	4.935637
TRPM3	4.934567
RORB	4.934322
NFIC	4.931065
KRT18	4.930265
EDN1	4.928734
EDN1	4.922477
HOXA2	4.921326
PIK3R1	4.917688
NANOS3	4.917570
HGD	4.916752
KLHL1	4.908299
FAM89B	4.905719
LUM	4.904176
ZNF596	4.899451
CPA4	4.899118
GEM	4.898093
BBS5	4.897054
SYT11	4.891269
C11ORF87	4.889784
PLAT	4.889626
PCLO	4.888082
TMEM121	4.886388
NEDD9	4.886037
SHD	4.881591
VGLL1	4.880522
ACAP3	4.880411
PLAT	4.879922
GRAMD3	4.875380
CNTN4	4.874865
GPX7	4.874841
GPR124	4.873136
IL1A	4.869295
TMEM50B	4.867805
CDH6	4.867477
CASP1	4.867313
FHAD1	4.867136
EDN1	4.864835
SLCO3A1	4.864724
EDN1	4.860239
LRRC1	4.858700
PNMA2	4.857227
PLAT	4.856911
ZNF595	4.852470
HIST1H2AK	4.851461
ZNF503	4.847202
ANXA2	4.846517
BDNF	4.845289
PLAT	4.843651
PLAT	4.839315
CDH18	4.835603
FNDC3B	4.834442
LMNA	4.834134
CCDC48	4.832173
KRT18	4.831352
COL4A4	4.828852
PLAT	4.827070
C6ORF52	4.819161
CYP2C9	4.818645
COL4A3	4.818009
KIAA2022	4.812756
APOA2	4.812373
KCTD4	4.812083
MATN2	4.808287
OLFM3	4.807363
LNPEP	4.796515
FAM171B	4.794518
ME1	4.791643
RHOD	4.787926
DDX26B	4.786562
SDCCAG8	4.786044
LRP1B	4.785504
KIAA1407	4.784665
ADAM11	4.781908
CMPK1	4.781784
C14ORF79	4.780840
LRRN4	4.777023
UTP23	4.776462
IL18	4.775896
GJB2	4.775466
C6ORF118	4.772324
IL1R1	4.772050
CCDC146	4.765895
RAB36	4.765528
NIPSNAP3B	4.764740
SPOCD1	4.764709
SYT11	4.764421
KLHDC8B	4.762768
TRADD	4.760770
STBD1	4.759654
IL1A	4.753895
FGF18	4.751559
NCALD	4.750363
FKBP14	4.750269
IKBIP	4.747279
ZFHX3	4.741918
PEA15	4.741777
RPL23AP32	4.733509
TFPI2	4.729416
JAK1	4.728610
RELN	4.727490
C15ORF60	4.721937
FLNA	4.720234
HRG	4.719687
C14ORF174	4.719488
NCKAP5	4.716583
PLAT	4.713586
LOC151009	4.712744
AHNAK2	4.711608
ONECUT2	4.706402
DKK3	4.699686
NTNG1	4.699457
LAMA4	4.695694
LOC440900	4.695191
C6	4.693881
IFIT3	4.691815
MPZL2	4.683190
NFATC2	4.680663
ARHGEF7	4.679255
PTPRB	4.678133
FANK1	4.676872
KANK4	4.675962
PLAT	4.671676
TAGLN3	4.668918
RBMS3	4.668686
SORT1	4.667330
CPA4	4.666790
BEST1	4.665721
PLAT	4.665171
CUEDC1	4.663202
TPPP3	4.660072
IFIT5	4.660029
LOC284454	4.657467
FAM161B	4.656012
HOXB6	4.654439
CPEB2	4.653282
EFNB2	4.652750
ARSJ	4.652536
SCD5	4.650332
PLXNA4	4.648127
C12ORF70	4.647508
ZKSCAN1	4.641590
HOXA10	4.641526
IGF1	4.639604
ENDOD1	4.635358
AK1	4.635313
LOC100132790	4.634041
INPP1	4.629954
CHURC1	4.629449
SPAG1	4.627397
ID2	4.621799
PCP4	4.619020
F5	4.617769
GUCY1B3	4.616211
TIGD6	4.615128
CHPF2	4.611331
PLXNC1	4.607680
PLGLB1	4.599884
WDR52	4.596181
SERTAD4	4.593184
TP53INP1	4.591613
CA12	4.590079
HOXB3	4.587898
IL1A	4.586788
IGFBP3	4.578923
C14ORF79	4.570255
SLC25A20	4.561637
FRZB	4.559940
C4ORF19	4.558686
FBXO4	4.558327
GNPDA2	4.557345
GPR161	4.556699
LOC643837	4.555772
TERF2IP	4.555659
FAM5B	4.555489
KRT80	4.551433
OSCP1	4.551293
HES4	4.550797
EFCAB6	4.550602
ABHD2	4.549946
C1ORF63	4.547739
PDLIM5	4.547739
SERPINB8	4.546650
IGF1	4.545511
TPM1	4.545072
LPL	4.543775
KALRN	4.541925
DOK7	4.541237
MLLT3	4.538541
BATF	4.538322
ANXA13	4.537925
GAD1	4.537909
GATA4	4.531958
MGC42105	4.529051
SPON1	4.524468
DKK1	4.520972
TANC1	4.520940
C3ORF45	4.519997
AGPAT9	4.519671
INSL5	4.519242
STBD1	4.518894
FOXJ1	4.516158
EPHA5	4.512368
EFNA1	4.512132
NBPF15	4.510928
FBN2	4.507513
RASD1	4.503450
HTR2B	4.502986
TNS1	4.500707
ARRDC4	4.500036
DPYSL4	4.499577
DPY19L2	4.497662
CTBS	4.495806
YSK4	4.492847
CNTN3	4.490406
LRRC32	4.489459
JUNB	4.486610
PDGFRB	4.486440
LOC149351	4.486418
C1QTNF3	4.485030
DPY19L2P2	4.483916
HOXD10	4.483107
NANOS1	4.480930
GFRA1	4.480325
TMX4	4.476629
SGCA	4.473624
DENND2D	4.472704
NIPAL3	4.466800
C12ORF64	4.465781
RUFY3	4.465017
PALM	4.463748
PTPRN2	4.462815
SERTAD1	4.454616
BCL2	4.454275
SYNPO	4.453736
DPP7	4.447973
TMEM187	4.445183
FSTL1	4.441739
SARM1	4.440389
IFI16	4.440242
IRX4	4.439708
NUCB2	4.437982
GPX7	4.434302
CYP4V2	4.434138
DNAJB4	4.431824
GRK5	4.430200
ANXA2P1	4.428892
COL2A1	4.428883
MTHFR	4.427237
SLC26A2	4.425531
THBS3	4.418624
MCOLN3	4.418593
SCN2A	4.416226
GRHL3	4.414395
ID4	4.414355
HIST1H2BI	4.413921
CAMK2N1	4.412706
IGF1	4.408611
C2ORF55	4.407385
PENK	4.407156
C9ORF9	4.406765
SPATA22	4.401364
MORC4	4.398954
LCA5L	4.398855
IL11RA	4.398517
SRRM4	4.397084
S100A10	4.396930
IL1RAP	4.395689
IL10RA	4.394173
IL1A	4.393450
PTPRT	4.392855
CAPS	4.389785
XIRP1	4.389780
SMPD1	4.389760
BCL2	4.389240
PCDH7	4.386169
CNGA3	4.386075
CHMP4C	4.384354
MECOM	4.382253
C6ORF114	4.377556
LNPEP	4.376137
MAMDC4	4.375081
PDZRN4	4.374173
PLEKHN1	4.373185
KAT2B	4.369130
KIRREL3	4.362012
LSAMP	4.357369
SH3BP5	4.356297
C1ORF228	4.355932
CDKN1A	4.355351
POU3F2	4.355060
AGTR1	4.352914
CADPS	4.347086
NEUROG2	4.345925
LOC442249	4.345300
C7ORF60	4.341585
RAB32	4.341078
ZHX1	4.338283
FKBP9	4.336467
CST6	4.334228
PGM5	4.331939
TNAP	4.330554
LGALS8	4.330013
HS3ST4	4.329393
BRP44L	4.329383
FNDC5	4.326023
TXNDC6	4.324512
PLXNB2	4.323689
DPY19L2	4.323642
PHPT1	4.323365
TNNI1	4.321483
PLXDC1	4.320167
FUCA1	4.319437
SEMA3D	4.314269
FITM2	4.313069
ASB8	4.312373
CLN5	4.308261
IFI16	4.306848
TWIST1	4.305221
SUSD1	4.305186
CDKN1A	4.304021
C13ORF31	4.303915
ARL6IP5	4.302529
GNPDA2	4.302389
FLJ40852	4.297804
NCAM2	4.296442
TMEM87B	4.296435
LOC100128003	4.288741
HPR	4.288482
F5	4.287241
BDNF	4.285278
CDKN1A	4.283867
KCNK10	4.283250
SMAP2	4.282523
SPINK4	4.278645
KCNJ4	4.276180
CD47	4.274892
IGF1	4.274680
RFPL2	4.274300
SMPDL3A	4.272376
DCLRE1C	4.271045
FOXD4	4.269590
TSNAXIP1	4.265010
FABP1	4.262985
LOC254057	4.258412
CTGF	4.257047
SH3GLB1	4.255905
LOC375295	4.254353
GPR126	4.253779
ARMCX3	4.251997
DLX2	4.251095
C11ORF63	4.249511
ADCY5	4.249454
PDE4B	4.246369
C1ORF198	4.245643
CDKN1A	4.241967
ZNF641	4.236701
NR3C2	4.236315
CST5	4.233505
NIPAL2	4.232636
C3ORF15	4.232044
OLIG3	4.231601
LMO7	4.231017
FAM13AOS	4.229973
LOC149501	4.227919
CDKN1A	4.226413
LOC100128822	4.225980
TMTC1	4.222187
LGALS8	4.221582
SLIT2	4.221313
ANXA4	4.215893
WNT10A	4.212821
CDKN1A	4.208933
ARHGAP29	4.208408
TANC1	4.206092
GPR137B	4.205207
ID2	4.197079
CDKN1A	4.192902
DNAH5	4.185659
TFPI	4.185413
F2	4.183937
DIO2	4.183281
MIA	4.182556
SAMD4A	4.181975
ANTXR2	4.180330
C4ORF7	4.178986
PHC2	4.174491
C22ORF23	4.170612
C6ORF204	4.170181
BCL2	4.169291
HABP4	4.167267
LOC440934	4.167195
RDH10	4.166765
CELF3	4.161865
TSHZ1	4.159136
[truncated: 3,505 more rows]
