# Supplementary material for: Consensus Comparative Analysis of Human Embryonic Stem Cell-Derived Cardiomyocytes
Source: PLoS One. 2015 May 4;10(5):e0125442. doi: 10.1371/journal.pone.0125442 (PMC4418815; doi:10.1371/journal.pone.0125442)
Supplement: S1 Data — (ZIP) [file pone.0125442.s007.zip › DataCode/DataCode/data/PO13_EV2030dvsES.txt]

TargetID	FC
NPPA	723.167014
MYH6	643.101256
COL3A1	580.737568
MYL2	435.106153
HSPB7	369.884592
IFI27	314.630121
IL8	240.896836
CCL2	240.697217
MYL3	222.058214
MYH7	220.801546
MYL4	213.661263
RGS4	212.444368
IGFBP7	209.276149
MYL7	200.914479
SERPINA3	196.107153
CKM	182.658283
MYBPC3	174.480056
MGP	165.155680
PAPPA	163.040145
MYOM1	156.129533
APOBEC2	151.876526
SRD5A2L2	151.840497
SMYD1	133.217618
SERPINE1	125.352891
IFI6	122.397889
POPDC2	115.927017
IFI44L	108.655173
TM4SF1	101.088034
ACTA2	98.349919
MB	96.735838
CSRP3	90.218699
HAK	89.109033
SERPINB2	86.913948
TNNC1	85.690254
CRIP2	83.340251
COL6A3	83.132884
TNNT2	81.267386
HSPB3	81.143743
ARID5B	80.359801
A2M	80.043210
HAPLN1	79.794958
IFI44	79.238687
PDLIM3	78.286738
SMPX	77.081310
SYNPO2L	66.344955
PPP1R3C	64.888206
SERPINA1	64.140014
RBM20	63.139810
THBS1	62.959028
TMEM173	58.864101
HAND1	57.841268
PROS1	57.564184
SULF1	55.045128
MX1	53.358287
CDKN1A	52.929708
CMYA1	51.035066
NKX2-5	50.667308
CDH11	49.592880
IFIT1	46.417390
PPP1R14C	46.238967
TNC	45.890387
HS.570988	45.320481
BGN	45.096886
IGFBP3	44.382142
BHLHB2	44.148584
SORBS2	43.882838
DSCR1	42.732474
LOC161247	40.623598
TGFBI	40.554199
ACTC	39.536509
ARHGDIB	39.337188
CKMT2	38.649115
C20ORF75	36.943716
ITGA11	36.391780
NPPB	36.080807
TIMP3	35.625676
SNAI2	35.560429
SPINK1	35.356994
SRL	35.164534
GDF15	34.938346
PTGS2	34.892290
ENC1	33.586697
SLIT3	33.499365
TMOD1	33.319428
FLJ43339	33.294747
COL5A1	33.134035
BMP5	33.133992
DOC1	33.030388
GADD45A	32.904646
RBM24	32.216262
MASP1	31.083271
TRIM55	30.607023
PLAT	30.276945
IGFL2	30.255884
TGM2	30.192710
TGFB2	29.718991
CRYAB	29.717309
EMP1	29.328777
FBN2	28.696156
IFIT3	28.503989
IFI16	28.435728
CPA4	28.135803
DES	28.113382
MBNL2	28.045611
HBEGF	27.833019
CYP1B1	27.416095
COX7A1	27.389915
MGC23985	27.341525
GBP1	27.100020
CCL4L1	26.275980
GLIPR1	26.126245
GPR177	25.795099
HS.130313	25.734875
KLF2	25.427626
OAS2	25.305278
IL1B	25.223976
COL1A2	24.940754
NCOA7	24.876832
ISG15	24.811480
C6ORF142	24.018310
HS.7413	23.965145
HSPB8	23.948114
CORIN	23.822507
AGT	23.632329
FHOD3	23.505092
EPSTI1	23.477413
MSX1	23.444718
DUSP1	23.236974
CRIP1	23.172272
PLN	23.012717
RRAD	22.621030
CSRP1	22.615561
LOX	22.272743
COL1A1	22.234275
FOXC1	22.228224
MGC4677	21.960526
ITGA1	21.857831
DCN	21.805735
HS.31961	21.634383
HS.444692	21.272072
FILIP1L	20.967041
RGS5	20.890666
LOXL4	20.868030
HES4	20.376275
TCEA3	20.250234
HRC	20.226562
CEBPD	20.101914
PRSS23	19.962313
RHOBTB3	19.883537
OAS3	19.873340
COX6A2	19.532125
RIN2	19.514561
TANC1	19.507960
TNFAIP3	19.392732
IFIT2	19.218261
BTG2	19.030254
HS.514745	18.991265
TIPARP	18.952831
ZFHX1B	18.875443
KIAA1199	18.835645
TBX2	18.782828
ENO3	18.765543
SLN	18.647453
GP1BB	18.397377
COL8A1	18.343845
SGIP1	18.261789
FLJ20035	18.253911
HAMP	18.233737
ISGF3G	18.188186
IFIH1	18.171763
C8ORF4	18.058300
GLS	18.008320
KBTBD10	17.974092
LUM	17.943820
HS.374257	17.879454
STMN2	17.839066
VCAM1	17.749500
PTHLH	17.513976
FHL2	17.509424
GBP4	17.469484
MEIS2	17.464179
SRPX2	17.423865
FLJ22471	17.364219
HOXB2	17.215481
LOC402560	17.204431
TNFRSF19	17.043529
PTPRM	17.004780
IER3	16.757036
CD44	16.737287
PGM5	16.729005
MUM1L1	16.689404
GPR124	16.589996
TNFAIP8L3	16.452234
STX11	16.426753
SOX9	16.300854
KCNA5	16.237282
FLJ13391	16.218958
EDN1	16.078907
MSRB3	15.992939
GUCY1A3	15.936981
SLC16A3	15.879578
SAMD9	15.878471
ATF3	15.676318
LOC653513	15.598248
CORO6	15.557083
LOC441081	15.534588
NEXN	15.485142
PDGFRB	15.381500
PPARGC1A	15.324113
HIST1H4H	15.277348
C4ORF18	15.252334
BMPR2	15.239370
C11ORF9	15.225465
OSR1	15.185335
LOC650263	15.162446
PPP1R15A	15.121461
ST3GAL1	15.021849
DKK1	14.954453
SERPINB8	14.902835
RASGRP3	14.816704
FAM43A	14.783230
ADAMTS9	14.728867
LRRC32	14.657682
TBC1D9	14.560598
NGFB	14.460445
MGC14376	14.377767
SCG2	14.222549
ADPRHL1	14.215520
LOC88523	14.210807
LRRC17	14.208231
RAFTLIN	14.097662
EPAS1	13.945531
CDKN2B	13.931731
FOSB	13.866738
RAB7B	13.831403
POSTN	13.802162
CEECAM1	13.750425
IGF2	13.724367
RHOJ	13.642669
HLA-B	13.607950
CLDN1	13.547990
TM4SF4	13.486054
MLCK	13.477985
SAMD9L	13.457645
DGKI	13.436135
CYP2J2	13.411763
KIF26B	13.411022
MYOZ2	13.401542
MARCH4	13.382787
KIFAP3	13.095354
HS.18723	13.081374
MMP1	13.001735
ITGA4	12.994939
SSFA2	12.991475
GADD45B	12.918620
G1P3	12.796104
PALLD	12.779701
FOXD1	12.719316
ANXA1	12.695572
ZFPM2	12.672115
COL4A5	12.668275
ZNF503	12.661230
GBP2	12.610237
JUNB	12.581151
ANTXR2	12.578151
CNN1	12.544742
DDIT3	12.417207
LTB	12.372248
PARP9	12.359366
DSC3	12.347529
CAMK2A	12.345244
FSTL3	12.343599
PCDH10	12.280284
ITGAV	12.160927
HS.576694	12.100021
UBD	12.084016
RGC32	12.082758
LGALS1	12.045004
DLK1	12.018983
PLK2	12.015392
HEG1	11.944468
HS.85989	11.942376
HS.24119	11.942337
GPR126	11.920279
IL18R1	11.791479
RGL1	11.617610
SEMA3C	11.597913
COMMD3	11.551156
IGFBP1	11.532594
RAI1	11.515380
NEBL	11.488517
TRIM63	11.449631
LOC387763	11.433403
LEF1	11.422770
EFEMP1	11.362738
GATA5	11.338345
ECGF1	11.298644
ANKRD1	11.224885
BVES	11.212302
HOP	11.154593
TNFRSF12A	11.039105
SOX17	10.982210
C1ORF188	10.965171
FLNC	10.941769
KIAA0830	10.935981
NFKB1	10.881304
GREM1	10.751057
IRX4	10.705282
LHX2	10.699356
RSNL2	10.659347
CMYA5	10.655890
CCL5	10.612980
KLF6	10.606069
B2M	10.508124
LIF	10.496303
HS.100261	10.495295
AHNAK	10.490956
STAT4	10.473444
C1ORF105	10.429453
ACTN2	10.428719
FLRT2	10.416308
VASH1	10.402201
FBXO32	10.338908
CFB	10.327481
CXCL2	10.304978
HS.545589	10.260377
BAMBI	10.249228
TNFAIP1	10.237253
SLC5A1	10.192638
CDH10	10.162596
CDH2	10.154498
MVP	10.154022
UBE1L	10.146078
FLJ35258	10.119483
FER1L3	10.089126
COL22A1	10.087635
SMARCD3	10.054959
NR2F2	10.018182
NR4A2	10.001245
PAM	9.909968
EPHA2	9.892937
LGALS3BP	9.892085
MYOM2	9.891189
FAM46A	9.884854
GATA4	9.869739
HSD17B2	9.841291
HS.202577	9.832455
LHFP	9.824290
CDC42EP5	9.823391
MGC16121	9.800763
SPARC	9.791768
HIST2H2AA3	9.754010
EDG1	9.701135
CD248	9.688393
HS.557431	9.662670
ITGA5	9.630105
PHLDA1	9.564368
COL5A2	9.544824
SPHK1	9.541737
HS.571151	9.527639
RN7SK	9.498417
CXORF6	9.472378
TSC22D3	9.468442
FRMD6	9.454079
FLJ43374	9.438566
PDGFRA	9.427524
TNNI3K	9.392785
IRX5	9.385714
TRIB3	9.384928
IRF7	9.384258
PPAPDC3	9.298141
FLJ39502	9.281817
PGCP	9.276835
PHLDB2	9.265181
HS.371609	9.255262
KLF9	9.253882
PDE4D	9.251734
OAS1	9.248738
OLR1	9.207474
PRRX1	9.205047
ZNF248	9.195712
RHOB	9.191932
TMEM71	9.145179
GBE1	9.118708
IRX3	9.100180
CAP2	9.075374
PDGFC	9.056790
IGFBP5	9.005310
SH3PXD2A	8.995498
PTPRE	8.989948
VAMP5	8.978596
LOC283537	8.963580
SNF1LK	8.947851
LAMA4	8.915044
SH3TC1	8.895506
HS.133181	8.893052
FBXO6	8.844198
SERTAD1	8.837137
ZBTB20	8.804011
SGCA	8.748583
CPEB2	8.746005
RAB32	8.733205
PENK	8.710527
HCFC2	8.698334
MEIS1	8.668244
CDH5	8.655966
PLCXD3	8.645263
SAT	8.626958
CAV2	8.589068
CTGF	8.541633
HS.348844	8.487053
ANXA8	8.462866
RPESP	8.455000
CLCF1	8.446831
FSD2	8.442789
JUN	8.431923
TIMP1	8.427880
WT1	8.401218
HS.552087	8.379921
OPTN	8.342957
EXT1	8.278998
IL33	8.271107
C10ORF10	8.264778
DKK3	8.263207
SAMD4A	8.262049
GHR	8.257089
SGPP2	8.249167
CSDC2	8.223169
LINCR	8.221076
TCF21	8.193577
EGR1	8.182112
ZAK	8.158191
INHA	8.155090
CACNA1C	8.134608
TPM1	8.117061
HEY1	8.077529
CCDC3	8.074521
C14ORF78	8.066472
SCRG1	8.052535
SH3RF2	8.042465
SPON1	8.035687
SH3GLB1	8.035559
DNAJA4	8.014238
ADAMTS1	7.997304
CSS3	7.946946
SPATA18	7.943229
C1QR1	7.916974
SELE	7.912802
MMP7	7.907155
IER5L	7.889539
LRRC39	7.887219
SDSL	7.884714
ZNF25	7.859080
S100A3	7.822299
ZNF467	7.817363
ADCY6	7.813249
COL4A1	7.802854
SSPN	7.802476
MYH7B	7.781012
C21ORF7	7.696357
HEL308	7.693094
HSPB2	7.669990
EFEMP2	7.660707
INPP4B	7.650767
DUSP26	7.631224
SERPINB7	7.609270
CPE	7.595513
SLC4A3	7.587212
TCAP	7.581431
AXUD1	7.565434
CLEC11A	7.558935
HIST1H2AC	7.544667
FZD1	7.541734
CXCL10	7.536316
MT3	7.528717
HS.350065	7.509488
PPP3CC	7.504634
SOST	7.473545
CFI	7.463141
VTN	7.415025
INPP1	7.406022
AQP10	7.400410
EMILIN1	7.392940
COL15A1	7.367191
FOS	7.349309
TRPV2	7.303867
HECW2	7.302223
THBD	7.294421
NRP1	7.282618
NPNT	7.280015
HERC6	7.274929
C1S	7.267742
DSP	7.213137
TICAM1	7.207758
CCL3L1	7.199390
PTPNS1	7.194945
TGFBR2	7.179078
GLRB	7.177321
OAF	7.168381
MICAL2	7.162338
SVIL	7.156063
PMP22	7.152918
FKBP9L	7.142164
TAGLN	7.072250
S100A16	7.070554
HIST1H1C	7.070532
RASSF5	7.070186
OBFC2A	7.063166
SMAD6	7.046836
CD59	7.016737
NEDD9	7.007989
HS.551128	7.001013
COL16A1	6.999532
TNS1	6.998643
MEF2A	6.993569
HIST2H2BE	6.986002
FRMD3	6.983843
MYPN	6.980865
HERPUD1	6.979053
MN1	6.974616
KRTAP2-1	6.942195
CCL3L3	6.935359
SPOCD1	6.930614
TNFRSF11B	6.904687
LRRN3	6.891303
NR2F1	6.887564
PRNP	6.882081
LOC653110	6.866530
LMO2	6.848096
DMN	6.841665
ABCD1	6.840222
EFNB2	6.831300
EEF1A2	6.822627
SEMA5A	6.819954
LOC653879	6.781805
HLA-H	6.781354
IBRDC1	6.779790
KRT8	6.776780
PCDH20	6.773699
HTRA1	6.762456
EMILIN2	6.744095
ATP2B4	6.728958
MTUS1	6.714830
HES1	6.710262
XAF1	6.709379
MOXD1	6.669731
KIAA0247	6.666463
LDB3	6.664192
CAMK2D	6.655084
IFITM3	6.644425
STAT1	6.637962
IER5	6.630045
DAB2	6.628549
EFNB1	6.614547
P4HA2	6.595157
NNMT	6.587158
WNK4	6.579151
GPC1	6.577488
IL24	6.560931
FLJ14213	6.550599
IFNB1	6.535556
NBPF11	6.531685
ATP2A2	6.502257
PRSS35	6.461545
EFNA1	6.454901
PLA2G4C	6.432440
ITPR1	6.427496
KLHDC8B	6.409740
GPR56	6.408298
EDG3	6.406864
MAPRE3	6.399710
PTGDS	6.386036
CTHRC1	6.384626
SERPINA5	6.354357
CASP4	6.346164
HS.403972	6.333077
NFIB	6.329432
RSAD2	6.329364
SLC1A4	6.325188
KIAA1729	6.308844
VEGFC	6.305238
EDNRA	6.287646
ITLN1	6.277892
H2BFS	6.276070
VIM	6.272994
CDH13	6.257067
HAND2	6.254026
BACE1	6.248392
ST3GAL5	6.241903
ITGA2	6.236557
PEA15	6.218939
CMKOR1	6.216541
DACT1	6.194130
DDX58	6.190326
TDRD7	6.188107
RAB9B	6.168706
FLJ40504	6.160220
C1QTNF1	6.158549
FLJ10260	6.143325
FNDC5	6.126300
MGC15476	6.124881
KITLG	6.123134
HS.369398	6.113005
REEP1	6.100538
GFOD1	6.084284
MAP1A	6.084104
CBX4	6.073946
PACS1	6.065061
AMHR2	6.054697
RNF36	6.047358
FGF9	6.040587
C9ORF3	6.040034
COL4A6	6.033142
BCL3	6.028029
COPZ2	6.026444
CXCR7	6.018163
LOC388681	6.008100
LYPD1	5.995730
RRAS	5.970471
SMAD3	5.970201
SERTAD2	5.966247
NPY6R	5.960599
GAS6	5.955660
PTPLA	5.955433
HMFN0839	5.955185
NFKBIZ	5.924417
PGAM2	5.918075
SP110	5.913452
S100A4	5.908718
KRT7	5.903956
TLR4	5.885938
PRICKLE2	5.878766
TRIM69	5.872848
EPB41L3	5.869668
SLPI	5.868187
BMP1	5.854969
RUNX1	5.846812
HS.25318	5.845845
SMYD2	5.845042
IL1A	5.834800
TGFB1I1	5.824572
KIAA0895	5.821182
DUSP5	5.820376
PI3	5.814422
SNTA1	5.797736
HS.125087	5.793966
EVI1	5.770491
PDLIM5	5.756701
PCDH17	5.749295
PAX6	5.749135
DCAMKL2	5.726753
IL1R1	5.724043
STRA6	5.704456
LOC146167	5.701699
ATBF1	5.699620
HS.537004	5.692065
PARP12	5.691184
EGFL8	5.687059
UNC45B	5.686840
CXCL14	5.685128
IGSF4	5.675387
LOC643031	5.667461
KRT18	5.665298
COLQ	5.662764
PPFIA4	5.660655
COL21A1	5.658948
ESM1	5.657837
RNF103	5.653947
TMEM16D	5.647316
HS.571652	5.629104
LAMP3	5.626467
FABP3	5.617546
TNFSF4	5.604722
ABCB4	5.601748
MXRA7	5.599285
IDH3A	5.597765
ALOX5AP	5.591819
TMEM88	5.590763
TMEM40	5.586195
C10ORF54	5.576622
MYL9	5.573349
ALB	5.570377
CALD1	5.565906
MEF2C	5.565876
TNFRSF10B	5.552997
NFE2L2	5.541794
SERPINE2	5.534697
HIST1H2BK	5.522204
C9ORF61	5.520910
GCOM1	5.517038
ERRFI1	5.502414
BCL6	5.500374
DHRS9	5.470253
LOC401317	5.468712
NFIA	5.460379
CCPG1	5.458070
NPAS2	5.445614
ZNF702	5.443458
MGC17330	5.433997
KIAA1128	5.431860
GMPR	5.423491
ITGA3	5.417423
LOC138046	5.410662
GUCY1A2	5.401569
CILP	5.400482
ZNF218	5.397554
JMJD3	5.397243
APLP1	5.390305
FMOD	5.386694
C1ORF117	5.380409
RHOC	5.364125
GLIS3	5.357798
PHLDA3	5.357343
MYADM	5.351297
PLXNA3	5.347746
SELL	5.346757
HIST1H2BD	5.329441
THBS3	5.323027
NUAK1	5.318290
NTN4	5.317167
ABTB2	5.312927
IL7R	5.304051
CDH6	5.300104
HS.444785	5.299622
PLOD2	5.299464
YPEL2	5.298865
PDGFB	5.297393
TTC3	5.296500
LOC129530	5.295075
LIMS1	5.287618
HS.27621	5.286646
TMEM117	5.284164
PLGLB1	5.283874
SYDE1	5.275864
PAG1	5.270423
MRAS	5.262755
LOC440895	5.261815
CD99L2	5.255232
PLAGL1	5.253129
RNASE1	5.246703
KLF5	5.242017
EGR2	5.241915
RNF19	5.238561
DCBLD2	5.237823
WDR22	5.234704
C2ORF27	5.226477
IL11RA	5.210945
WNT5A	5.207667
SHB	5.201506
ABCA8	5.196151
IFI35	5.189600
IFIT5	5.180759
KLHL4	5.178797
LRP10	5.173457
COL4A2	5.168421
CNTNAP1	5.167644
C1ORF78	5.167618
DUSP3	5.166149
CST3	5.163256
LOC647322	5.158793
HLA-F	5.153641
GSTM3	5.150485
TSPAN32	5.148677
EDA2R	5.147473
ETV5	5.140884
SKIP	5.133219
DDR2	5.132248
EBI2	5.129185
PTP4A3	5.124175
SIPA1L2	5.123183
HIST2H4A	5.120977
RYR2	5.120641
C8ORF49	5.119918
BCHE	5.119179
ADAMTS6	5.113863
FGF18	5.110944
SMAD7	5.109526
PLCE1	5.102889
GYPC	5.092240
HS.389313	5.090840
MGC24039	5.087266
ADAMTSL2	5.087023
TEX2	5.082736
PKP2	5.080652
C12ORF39	5.079353
MORC4	5.071675
NOSTRIN	5.067268
MBNL1	5.066736
NT5E	5.060708
BRP44L	5.054646
FLJ39575	5.054101
SGK	5.028600
DPY19L2	5.020637
PSTPIP2	5.016210
TERF2IP	5.001274
WISP1	4.994654
COBLL1	4.993271
ULBP1	4.992099
TSRC1	4.983302
TP53INP2	4.979616
HS.19193	4.976640
C10ORF33	4.970184
TNFSF10	4.969178
LOC652598	4.956587
RDH10	4.949780
IL10RB	4.948470
WNT5B	4.945378
AFAP	4.939862
TINAGL1	4.935875
DSCR1L1	4.930950
RELB	4.930356
IL11	4.926664
PLAUR	4.923115
ATP7A	4.921515
COLEC12	4.914765
BNIP3	4.913914
IMPAD1	4.911675
DKFZP566N034	4.910906
GOLGA8B	4.904327
KCNJ2	4.899570
ZSCAN4	4.899237
C12ORF46	4.889115
BAG3	4.886216
DACH1	4.885165
NCAM1	4.880649
NAB1	4.870994
LIMA1	4.870317
PCGF5	4.866458
STC2	4.864844
HIVEP1	4.863570
FLJ36748	4.860017
HS.478682	4.858451
HS.554507	4.856038
FLJ11259	4.850009
SRXN1	4.843201
IFITM2	4.840944
KIAA1539	4.834562
FLJ41603	4.829361
STS-1	4.825160
HS.462257	4.823935
IL1RAP	4.820707
PTX3	4.819471
CITED4	4.813035
LBH	4.810969
RRAGD	4.808826
PDGFD	4.808646
HEYL	4.807168
SOD3	4.801192
DUSP6	4.799263
MID2	4.795698
MRCL3	4.793513
RNF150	4.788073
CAMTA2	4.782924
PPIC	4.777953
CDK6	4.761159
KIAA1370	4.759863
ENG	4.750566
TPD52L1	4.750523
HS.142505	4.750250
FBLN2	4.746137
KCNT2	4.739058
TGFB3	4.737290
LOC646332	4.735712
FN1	4.735703
LOC440900	4.723243
HS.555260	4.723100
LOC56901	4.722326
MAP3K8	4.719028
TP53INP1	4.715178
FLJ39378	4.714006
IL13RA1	4.708478
C5ORF5	4.704960
IL32	4.694728
LOXL1	4.694632
ZNF436	4.694295
TCEAL1	4.691530
LAMB2	4.689413
TSPAN9	4.682993
MGC42367	4.682877
HS.21177	4.679042
DKFZP686A01247	4.678194
SLC22A4	4.669169
PARVA	4.656241
ZNF79	4.652755
PLCL1	4.645154
TNFRSF9	4.632725
ABLIM1	4.629603
KDELR3	4.626679
MAMDC2	4.617480
TBX3	4.617169
CPEB4	4.616793
PLOD1	4.615637
VIP	4.608223
RNF14	4.603910
DAZAP2	4.603778
PROX1	4.602691
CYP1A1	4.589306
LRCH2	4.588965
HS.370359	4.588926
FOXK1	4.581842
LTBR	4.580813
RAB33A	4.580211
AKAP6	4.579889
EHD2	4.569083
HOXB3	4.561575
SLC1A3	4.559719
CCL20	4.552217
ESRRG	4.551382
LMNA	4.540748
PFTK1	4.539567
DUSP14	4.539336
C10ORF67	4.529314
CYB5R1	4.523226
MLLT11	4.511260
HSPA6	4.510476
EPHB3	4.495125
COL11A1	4.492189
CXCL1	4.489521
CREB5	4.488971
LOC400258	4.478932
C10ORF56	4.474751
LOC653685	4.474540
VGLL3	4.467458
HS.435027	4.465553
CHN2	4.464636
EPHA4	4.458181
LOC144501	4.433683
PRKAG2	4.433245
TRIM8	4.429261
MX2	4.427718
ANXA2	4.423493
NALP1	4.416823
GC	4.414690
NID2	4.404918
REV3L	4.404845
PEAR1	4.402561
ZFX	4.402063
SERINC1	4.399460
C14ORF45	4.379270
PDE7B	4.373098
FLJ37562	4.369200
ARHGEF3	4.367498
USP3	4.367220
ATP1B1	4.362944
DLC1	4.360861
RUSC2	4.358439
BNC1	4.356814
ELL2	4.354958
RND3	4.353531
TAGLN2	4.353496
SP100	4.345781
MOSC2	4.344226
GNG11	4.342434
C1ORF162	4.341727
TMEM178	4.341558
CLSTN2	4.341262
SLC41A2	4.326495
GEM	4.321262
LIMS2	4.314079
C1ORF198	4.311558
INS-IGF2	4.311079
NCALD	4.303884
CXCL12	4.288240
HS.574184	4.284457
ITGB1	4.282396
LOC51136	4.277114
MGC19764	4.274465
KIAA0913	4.264348
MLR2	4.261005
PIGH	4.258902
PPP1R13B	4.258782
ABRA	4.236389
TCEAL7	4.234746
FSTL1	4.233270
ACOT11	4.226066
HS.286666	4.225979
FAM89B	4.224842
RGS20	4.219908
SIL1	4.219136
CCDC60	4.207145
PPARG	4.200705
ATG4A	4.197696
LCAT	4.197445
LAYN	4.195295
LOC129607	4.189805
FLJ42461	4.182774
TSPO	4.179352
MICALCL	4.177726
SLC5A7	4.175472
C6ORF69	4.162359
ACSL1	4.161410
EGLN1	4.155556
CYP46A1	4.152466
LOC653297	4.151542
C6ORF145	4.143522
LY6E	4.132609
CASQ1	4.128289
GARNL3	4.125642
TMEM119	4.124558
FAS	4.121432
SCHIP1	4.119656
TMEM62	4.118856
AFF3	4.118457
ARHGAP24	4.117439
LOC653764	4.116265
MYH11	4.111143
CYR61	4.110520
SYTL4	4.110314
MYH9	4.105008
DDEF2	4.103809
LOC649853	4.101856
MXD1	4.101794
RBMS3	4.100735
DMPK	4.097832
AMOT	4.097164
ANXA2P1	4.094027
APPBP2	4.083869
LOC153222	4.072039
MAP1LC3A	4.067082
TAPBP	4.066451
LOC645849	4.063368
C6ORF89	4.057499
DAAM2	4.053371
KEL	4.047999
TMEM87B	4.043443
HLA-DRB1	4.038486
CAV1	4.037108
EPM2AIP1	4.034518
CD69	4.034280
YPEL5	4.034073
ZBTB4	4.026060
HS.145414	4.009469
HS.356079	4.009099
TTLL7	4.005320
NPHP3	4.005301
KCNK3	4.002903
SC5DL	4.000949
PPAPDC1A	3.997218
SYPL2	3.996994
MGC42105	3.995373
STK40	3.994011
FLJ10916	3.986687
TAP1	3.986071
C20ORF58	3.981497
LOC652844	3.974676
DNAJB9	3.972833
ALDH1A1	3.972652
CASQ2	3.968678
UNC84B	3.963806
HS.546148	3.961954
CTSB	3.947024
LAMB1	3.945685
NANOS3	3.945548
GJA4	3.944937
ADAM19	3.944907
NEK6	3.942647
PTHR1	3.941461
FAM65A	3.940671
SDPR	3.929196
LRRC8C	3.929121
MYO18B	3.926697
LMCD1	3.926688
CHST3	3.925534
CD58	3.920128
SLC25A4	3.909430
ITGB1BP2	3.899851
VEGFA	3.899468
FJX1	3.898491
CSEN	3.896178
FER1L4	3.892166
RPS27L	3.889860
NNT	3.889222
MYOT	3.889038
ADRB2	3.882023
IL6	3.880102
TFPI	3.878116
NFKB2	3.875209
CCND2	3.874960
FLJ31568	3.874777
HS.193784	3.872014
TNFRSF10D	3.871419
VMD2	3.869468
NRIP1	3.865838
GALNT5	3.865097
HOXB7	3.863101
WIT-1	3.862929
TBC1D3B	3.860278
LAMA2	3.858867
C15ORF48	3.856473
LCOR	3.855944
PRDM8	3.855633
DDEF1	3.854200
SARM1	3.853282
ICAM5	3.848867
DJ341D10.1	3.845233
MAP1LC3B	3.839508
HS.5724	3.838200
ARHGEF17	3.837636
LOC340598	3.835781
GRK5	3.834740
GPR116	3.833701
POPDC3	3.831681
CKAP4	3.830405
USP15	3.826912
HS.580616	3.823325
IDUA	3.823044
ACYP2	3.818508
PARP10	3.815985
INSIG2	3.812670
SNAP25	3.812459
SYNC1	3.808903
LOC644743	3.803457
TRIM38	3.803167
RAMP1	3.802630
KCNA4	3.802172
FAP	3.800057
ATOH8	3.798892
KCNJ5	3.798218
BAI2	3.796415
PPP2R5B	3.795145
TCF8	3.794930
MAPK8IP3	3.793449
FAM46C	3.789379
LOC648293	3.788083
ZNF337	3.782573
ADAMTSL5	3.781948
SLC40A1	3.779454
PTPRB	3.778898
CNKSR3	3.778639
GSTK1	3.777348
LSP1	3.776655
GZMH	3.776284
BC002942	3.776203
ARSJ	3.774005
INMT	3.773004
GOLPH4	3.772135
FCRLM2	3.770049
PCDH19	3.768430
LIX1L	3.763878
ME1	3.762488
EHD3	3.759686
TF	3.756812
ECM1	3.755550
ICHTHYIN	3.755338
ARL6IP5	3.754962
HS.118262	3.754386
TPM2	3.753877
LOC653610	3.752583
OLFML1	3.752105
CHIC2	3.751861
SSH1	3.748452
RAC2	3.748215
SSH2	3.741851
HS.408455	3.741704
CCL3	3.740802
F2RL2	3.738522
FLJ20245	3.738203
PLXNB2	3.736703
FZD2	3.735188
RGAG1	3.727113
PPP1R13L	3.726400
LOC653626	3.725890
LOC653788	3.725613
RAGE	3.722272
WDR69	3.714338
IL28B	3.712671
SELM	3.706242
LPXN	3.704919
C4ORF32	3.692007
LOC649859	3.691397
FAM38B	3.687161
TRH	3.686468
IFNAR1	3.684673
EMP3	3.683631
MDFIC	3.679167
FLJ23191	3.675250
DYRK4	3.671968
TAF9L	3.670766
PTTG1IP	3.669823
LOC440160	3.665867
HS.171481	3.660555
GPRC5A	3.659683
CCDC50	3.657995
NOX4	3.656353
IDS	3.651602
JAK2	3.650428
FBXL2	3.650383
CAPN3	3.648967
PKNOX2	3.648787
RHOD	3.646584
LRRC4C	3.645293
SULF2	3.644333
MGST2	3.641372
LOC647326	3.640564
GNG5	3.636834
SPRY2	3.628794
SPAG4	3.627237
EXTL1	3.626352
NDFIP2	3.622196
KCTD16	3.619466
SLC31A2	3.616773
CTBS	3.616037
LEPROT	3.612188
PRIC285	3.611985
C10ORF25	3.611482
C6ORF128	3.610661
CAMK2N1	3.604818
ARSA	3.598032
IRS2	3.594081
SLITRK4	3.592947
OSAP	3.591439
TSC22D2	3.590243
KCNMB1	3.584221
SLC22A15	3.582837
PRKCE	3.582738
RERG	3.578702
ARL2BP	3.578519
SPON2	3.574802
H2AFY	3.567313
LOC647537	3.566894
TRADD	3.564745
PTGFRN	3.555500
DVL3	3.551303
LOC388574	3.547971
PLD1	3.545508
TMEPAI	3.543216
BIVM	3.541759
LOC130940	3.540306
TXNDC10	3.538930
CCDC46	3.531731
CSAG3A	3.526705
ALCAM	3.525992
ARHGAP23	3.525387
SPRY4	3.521364
AHSA2	3.520954
LATS2	3.519033
CYP26B1	3.515770
SCARB2	3.514573
SLC4A4	3.514408
KRCC1	3.514233
HS.175285	3.513521
LDHA	3.500974
HHAT	3.499865
SGCG	3.498069
EPDR1	3.497246
PIK3CA	3.494788
CART1	3.493096
FURIN	3.491860
PCGF4	3.489080
FLJ20054	3.486154
LOC91137	3.480239
RASD1	3.477836
STX12	3.476978
MAPK4	3.475823
PTRF	3.470804
LOC93556	3.470687
NFIL3	3.469435
HABP2	3.465657
C12ORF23	3.462754
CMPK	3.462418
CCL7	3.462120
PJA2	3.462106
CDA08	3.461770
CAPN2	3.461340
CLK1	3.457637
TNFAIP2	3.454137
WIPI1	3.453491
KCNE1	3.453229
SYNJ2	3.452273
DNAJB2	3.450048
LOC644322	3.449279
DTNA	3.448358
TXNIP	3.447512
GATA6	3.447203
POLD4	3.446648
COL17A1	3.442636
ZSWIM6	3.436717
KIDINS220	3.436211
USP38	3.435312
LOC643911	3.426473
LOH3CR2A	3.425552
HS.489254	3.422814
FLJ23657	3.420503
TNIP1	3.417165
CPNE8	3.416274
KCNH2	3.415182
MPP4	3.414777
PFKP	3.414203
LEPREL1	3.413276
EDEM1	3.411159
HS.125056	3.406735
ACSL4	3.406604
LOC92689	3.406473
HKDC1	3.405641
GPR30	3.405110
FAM38A	3.402791
WASPIP	3.402362
CLIP1	3.400039
LOC162073	3.397319
ANGPT1	3.395452
GPX7	3.395307
FLJ20366	3.394009
C21ORF34	3.389505
ARHGAP10	3.388599
HIPK3	3.385953
CRELD1	3.384732
BCAR1	3.382291
HS.7093	3.378418
MAB21L2	3.377445
COL7A1	3.375321
JUP	3.375272
C9ORF103	3.374689
RHOQ	3.372425
LOC648470	3.372337
RECK	3.372100
TLL1	3.372056
DCTN3	3.371783
PEX11B	3.369749
OSGIN1	3.366706
OR7D2	3.366035
HS.558072	3.364755
FOXA1	3.362569
HS.288735	3.360928
CAMK2B	3.359687
BTN2A1	3.356951
SLC7A7	3.356832
ST6GALNAC5	3.356596
PCDH7	3.354736
ZC3H12A	3.354113
NUDT18	3.352816
TMEM109	3.344920
SMPDL3A	3.344392
ITGA8	3.340193
RELN	3.339264
KAZALD1	3.338766
FLJ12681	3.338595
PLEKHA4	3.337126
LRRC49	3.332973
PHTF2	3.330358
CX3CL1	3.330346
CLEC4A	3.330141
ESAM	3.329847
EPS8	3.324881
PARP3	3.323627
FCRLM1	3.321541
CALCOCO1	3.321308
CLIC3	3.321024
MEGF9	3.315705
NBPF14	3.314820
BTBD14A	3.314770
DGKE	3.313669
ANKRD34	3.312775
TNFRSF1A	3.310336
PTGIS	3.310066
SVEP1	3.303975
AGTR1	3.301843
DENND3	3.297341
CSPG4	3.294845
C12ORF34	3.294497
CLTB	3.294363
FLI1	3.292586
MLLT6	3.289899
TNIK	3.289521
SNAP91	3.288647
KIAA1949	3.275807
LGALS8	3.274585
TMEM25	3.272768
HS.572444	3.272491
C14ORF43	3.272380
SULT1C2	3.270698
TRIM21	3.266558
SESN2	3.266309
JPH2	3.264953
HS.415576	3.264030
RAB36	3.255556
OBSCN	3.255468
KIAA1772	3.255209
CDC42EP1	3.253315
XRCC4	3.251812
LOC375449	3.249819
ID2	3.249413
ARRDC4	3.244346
IHPK3	3.243392
LOC647954	3.243274
CYTL1	3.241470
FLJ41841	3.236606
MTMR6	3.232398
HS.561603	3.228595
TIMP2	3.227728
CBLN2	3.224454
GATA3	3.220872
TRAM2	3.218873
SLC25A25	3.218744
GNG2	3.217176
CITED2	3.215923
PON2	3.209634
LOC144363	3.206808
RAP1GDS1	3.205928
KMO	3.201180
LOC652570	3.199305
ITGB3	3.198519
ZADH2	3.197332
TACC1	3.197180
TMF1	3.196844
WDR47	3.194799
RRAGB	3.192403
LY96	3.192076
SLC9A9	3.190679
IRAK2	3.190636
FLJ10847	3.189481
PTP4A1	3.187620
KLF10	3.187211
TNFSF13B	3.186824
RB1	3.184003
LIMS3	3.183659
GOLGA1	3.182005
WBP5	3.181729
MAP2	3.181594
CISH	3.179458
VPREB3	3.179171
RCN1	3.179125
PDLIM4	3.173243
NAV3	3.170841
ZNFX1	3.170378
TFEB	3.168799
HS.436134	3.168589
DNAJC1	3.166361
HLA-DRB3	3.165431
LOC168850	3.164718
RARA	3.161400
RAB6IP1	3.161121
IQWD1	3.159475
IRF2BP2	3.157179
RELA	3.155988
GNG8	3.155236
SIRT2	3.154012
DKFZP451A211	3.152085
MRLC2	3.151018
CSAG2	3.147765
KLF4	3.145746
SDCCAG8	3.144777
NDRG1	3.141805
HS.177532	3.141655
PLEKHC1	3.141528
USP53	3.138625
MAFB	3.137655
DNAJB4	3.136833
RSHL2	3.135867
NEDD4	3.134977
PDK4	3.132228
WDR26	3.130453
DDAH1	3.129360
RIOK3	3.127765
NKIRAS1	3.127468
SLC12A4	3.125059
TBX18	3.123334
BTG3	3.121558
TICAM2	3.121433
C16ORF7	3.120309
ZFP3	3.118834
BIRC2	3.118503
SLC30A7	3.116127
MSN	3.115804
FAM89A	3.115702
PHACS	3.115659
KDELR2	3.113981
CACNB2	3.109967
IL1RAPL1	3.109024
IL6ST	3.107602
PELO	3.106906
KYNU	3.105235
FOXF1	3.103446
LPIN1	3.101304
MAN2B2	3.101236
TMEM46	3.100904
SENP5	3.098582
HERC4	3.095620
PLP2	3.094404
KIAA1754	3.092753
HSPB6	3.092266
FLJ31438	3.091439
ZCWPW2	3.089499
ADAMTS5	3.088549
EVC	3.086411
PGF	3.085146
KIAA1545	3.084672
KIAA1912	3.082417
OSMR	3.082319
SPSB1	3.082019
WSB1	3.081614
HS.126245	3.080170
GRINA	3.079296
CRIM1	3.078321
NOXA1	3.077217
LOC133308	3.076962
ZNF654	3.076582
SMAP1L	3.074711
HLA-A	3.074528
ACSS2	3.072110
KCTD18	3.071866
GPSM1	3.071761
FBN1	3.071655
C10ORF79	3.071440
LOC652846	3.071184
CBFB	3.070212
MAN1C1	3.069463
SEC31L1	3.068794
CASZ1	3.067816
C9ORF150	3.066756
RAI16	3.065552
KCTD12	3.065212
MTMR11	3.064427
FLRT3	3.064348
LPL	3.063808
HS.157344	3.062632
IBRDC3	3.062318
LBA1	3.061241
PHC2	3.057906
AP1S2	3.057649
SERPINB1	3.057575
C12ORF4	3.057350
SEC14L2	3.057267
UAP1L1	3.057228
RGPD1	3.056754
MTSS1	3.053661
SUSD1	3.051809
HS.575038	3.051524
FLJ21986	3.051425
MGC20470	3.050751
HIST2H2AC	3.050405
PNKD	3.049828
SH3BGRL3	3.048747
LOC92196	3.047447
HS.87194	3.047168
LOC652226	3.045120
FLJ20152	3.044489
SPP1	3.042099
ITIH2	3.039231
SRP46	3.038938
IKBKE	3.035348
GOT1	3.033463
KLHL24	3.030403
ELK3	3.028525
LYPLA3	3.024369
TRIM44	3.023083
FLJ20920	3.020754
CEBPB	3.020408
NUAK2	3.019813
RAB11FIP5	3.019811
PRKCH	3.017812
KIAA0963	3.014792
OLFML2A	3.014784
KRTAP2-4	3.014628
F10	3.013828
CPXM2	3.012787
MMP2	3.012719
KCNJ8	3.008381
VAMP2	3.005449
IFRD1	3.004664
HS.164221	3.002831
HS.12876	3.002789
NBPF3	3.002488
HS.133338	3.001075
TXNDC13	2.998643
FAM14A	2.998545
LOC116236	2.998031
NOL3	2.995555
GDPD5	2.995421
FLJ90013	2.993200
TMEM185A	2.990789
ETS1	2.989089
PHF20L1	2.988096
OVGP1	2.980454
ZNF336	2.978419
HS.583210	2.977722
LPPR2	2.977009
COL18A1	2.976362
CCDC53	2.975085
MGC5457	2.974737
ACOX2	2.974724
AHI1	2.974054
PHF11	2.973418
STK38	2.972775
DKFZP686D0972	2.971884
GNPDA2	2.971449
CFH	2.969708
PHF22	2.968350
KIAA0427	2.964030
JAG1	2.963154
HS.88156	2.962802
AGRN	2.962175
RHBDD2	2.961089
STK32B	2.961022
EEA1	2.959866
GENX-3414	2.958899
PTPN21	2.956835
FBS1	2.956826
SLC35B3	2.956669
LOC442213	2.955934
LOC492311	2.955042
HERC3	2.954629
HLA-E	2.954063
DFNA5	2.953521
FBXL3	2.950484
LOC285193	2.950172
MAMDC4	2.950035
UNC5B	2.949297
RPL23AP13	2.949077
SLC2A10	2.946601
SCARF2	2.945506
SIAH2	2.944444
GAA	2.943790
OSBP2	2.943664
RBMS2	2.943265
ZNF767	2.941143
MGC13024	2.941036
MGC26963	2.938921
SH3MD2	2.933594
RHBDF1	2.929687
KRT17	2.928330
TMBIM1	2.927724
AKAP13	2.926999
LOC647543	2.926093
APIN	2.925964
TUFT1	2.925505
TFG	2.925424
LOC652815	2.924379
ACTN1	2.924378
SCYL2	2.922455
NRBP2	2.921614
SNX19	2.921186
BMP6	2.920842
LONRF2	2.919857
ATXN1	2.919430
RCOR3	2.919019
TMEM26	2.917243
BCAP29	2.915883
ZNF584	2.914720
SPOCK	2.913866
PDLIM7	2.911661
ZFAND3	2.910229
TBC1D3G	2.910131
PIWIL4	2.907588
ANKRD37	2.905359
LOC646905	2.904500
GSTO1	2.903279
TRAK2	2.898920
LOC652688	2.894898
STAT2	2.893259
DUSP10	2.890221
OTUD1	2.886476
AK1	2.885045
LYST	2.883146
SORCS2	2.882446
LOC643339	2.880536
SLC22A18	2.878844
C1QTNF5	2.877854
CUEDC1	2.877691
BMP2	2.877292
TM2D2	2.876982
STARD10	2.875959
CSNK1D	2.875260
CRTC2	2.875252
PRKD1	2.872660
ACAD11	2.872395
IRF1	2.870923
MXRA5	2.870867
C14ORF79	2.870865
LOC113230	2.864931
SLC4A2	2.863991
NFIX	2.860509
HS.197143	2.858021
STIM1	2.856747
LOC654096	2.855654
SERINC3	2.854223
CLEC1B	2.854060
MEIS3	2.854011
RGMB	2.852932
KIAA1024	2.852362
COLEC11	2.851862
MUC20	2.851446
FYTTD1	2.851046
IL4R	2.849574
ZNF650	2.848373
TXNRD1	2.848319
ZNF333	2.847807
AGTRL1	2.847496
PPP1R12C	2.846263
ETFDH	2.841889
TTLL3	2.841578
KIAA0961	2.841547
KIAA1602	2.841246
HS.443490	2.839625
HS.34447	2.837428
PFKFB3	2.836795
NALP2	2.836472
LOC649260	2.835896
SLC30A1	2.834355
HIST1H3D	2.834020
OBFC1	2.832667
FKHL18	2.832140
CDGAP	2.829007
GTF2H1	2.825921
PTGER4	2.825110
IGSF4C	2.823823
TMEM24	2.822329
UNQ739	2.821907
C22ORF25	2.821461
FLJ14054	2.820571
KIAA0423	2.818587
CDC42EP2	2.818052
SLIT2	2.816730
ANKRD6	2.815981
FLJ23554	2.815592
ELF1	2.815231
C7	2.813641
ZNF469	2.813420
HIST1H4E	2.811790
ZHX1	2.811272
CXX1	2.810162
PKD1	2.808114
ZMYND11	2.807054
RIN3	2.806985
NAV1	2.805549
LOC113386	2.805023
G0S2	2.803456
NEK7	2.803452
FLJ30294	2.803140
QIL1	2.801834
SCUBE3	2.800778
RRAGA	2.800497
ARMCX3	2.800234
TARSL2	2.799352
ADAMTS3	2.799131
INPP5A	2.799095
FEZ2	2.797803
CASP1	2.796699
OXR1	2.796291
LMOD1	2.796231
C6ORF188	2.793137
RPS6KA2	2.793045
ANGPTL4	2.792648
MARCH3	2.791471
EIF1	2.789772
CRNN	2.788977
APOA2	2.788812
SPPL2A	2.787275
FAM13C1	2.786902
WDR66	2.785949
COL2A1	2.785727
KCTD13	2.783719
C1ORF101	2.782481
RARB	2.781128
LOC440348	2.776609
LOC284023	2.776273
HS.151692	2.776035
AYTL1	2.775759
LAMP2	2.775586
CXCL6	2.775470
WWTR1	2.767901
SYTL2	2.767407
APOD	2.766319
SAR1B	2.766132
FLJ44048	2.765266
DPYD	2.764172
FOXD4L1	2.764045
LOC284988	2.763826
ISL1	2.761672
HYI	2.760943
HS.311428	2.760335
SLC35A1	2.758727
LOC440341	2.758019
ZNF651	2.757147
C20ORF102	2.755767
DPP7	2.753441
PXK	2.752923
SPRY1	2.751777
CHPF	2.749395
FAM127C	2.741912
HHIP	2.740890
SIDT2	2.740887
NECAP2	2.739742
ADRA1B	2.738527
HS.184721	2.738358
TMEM16F	2.738135
SOCS3	2.737554
PITPNM1	2.737245
GNS	2.736136
MESP1	2.736122
VEGF	2.735463
PMM1	2.731699
COL9A2	2.731519
TMEM56	2.729596
HOXB5	2.728530
ANXA3	2.727892
GPATC2	2.726591
NDEL1	2.726462
C2ORF7	2.725609
JMJD1A	2.724783
ZFP36	2.719738
C10ORF97	2.715713
SHC4	2.715701
TNNI3	2.713206
LRDD	2.711835
BAAT	2.711237
CDC2L6	2.710849
INPP5E	2.709738
MMP10	2.709519
ACOT1	2.708982
ORF1-FL49	2.705411
ATP7B	2.704357
C10ORF32	2.704163
HS.400256	2.703020
LIX1	2.701947
C20ORF26	2.701009
HNMT	2.700815
FAM50B	2.698488
NAPB	2.697771
RAB6A	2.695839
C3ORF52	2.695611
DLGAP4	2.694833
GNG12	2.694410
C17ORF59	2.693149
BDNF	2.692511
EGF	2.691897
MAN2A2	2.691679
NTF3	2.691342
PITRM1	2.690524
ALDH1L2	2.689957
JAK1	2.689932
C1QTNF6	2.689056
SLC20A1	2.687797
HS.583144	2.683424
CNTFR	2.681030
FOXC2	2.679834
DKK2	2.679782
IKIP	2.679690
TESK1	2.678750
NPTN	2.678747
FLJ11171	2.678692
PDCD1LG2	2.677585
C9ORF9	2.677071
RNF6	2.675787
MGC10471	2.675519
SLC36A1	2.674335
TCIRG1	2.671216
DPY19L1	2.670560
C20ORF108	2.670283
GALC	2.669594
AEBP1	2.667889
UCN2	2.667272
AQP1	2.665489
MORF4L2	2.664548
DDN	2.662776
DPY19L4	2.661836
NME5	2.659800
TNNI1	2.657405
TMED5	2.656752
TRPC3	2.655674
ELF4	2.653102
STOML1	2.652585
LYL1	2.649084
TMEM45A	2.647579
PYGB	2.646636
SFXN3	2.645536
IL17B	2.645362
JAG2	2.643565
AP4E1	2.643094
LOC285382	2.642754
GLT25D2	2.641527
FLJ20701	2.641527
PALM2	2.640426
CASP7	2.640411
FBLN5	2.639708
CTSK	2.639350
LMBRD2	2.638449
NUPR1	2.638438
HS.444855	2.637610
HS.18081	2.637077
ZNF211	2.637045
ADARB1	2.636926
CPNE5	2.636121
XBP1	2.633733
ATP1B4	2.633227
PIP5K1C	2.632841
CYP3A5	2.632044
CPEB3	2.631660
YPEL4	2.631461
SLITL2	2.631158
C9ORF30	2.630795
GDI1	2.628274
SLC25A12	2.628243
HS.374460	2.628073
TYRP1	2.627545
FLJ20489	2.626318
TMEM100	2.625762
PPFIBP1	2.624424
CYP2E1	2.623477
PLXNB3	2.622165
FAM130A1	2.621839
ASXL1	2.620820
JUND	2.620365
MSX2	2.618495
ST7	2.616917
OSBPL5	2.615923
BIRC3	2.615457
FLJ14834	2.612022
THEM4	2.609818
LOC340156	2.608323
SLC7A6	2.607315
TMEM157	2.606607
RASSF4	2.606588
GPBAR1	2.604205
S100A11	2.604197
URB	2.603927
CEP290	2.603164
HS.284464	2.602923
RBP1	2.598463
TIAF1	2.598372
CMTM3	2.598360
FLJ37440	2.598044
FLJ13236	2.595582
BCAR3	2.595092
TBC1D19	2.594672
PHPT1	2.594376
COL12A1	2.594261
TCTA	2.590748
HS.250011	2.590371
CRY1	2.589581
TMEM22	2.587415
TSC22D1	2.586426
DPF3	2.586127
ADC	2.583735
GUK1	2.582907
PHC3	2.582857
TRIM47	2.582135
ANKRA2	2.582026
HDAC9	2.581388
HMGCLL1	2.581286
NOPE	2.580935
MAFA	2.579911
LRP1B	2.577843
TRIP12	2.576019
KLHL5	2.575394
TMEM132A	2.574565
RNASEL	2.572973
HS.319477	2.571074
MEOX1	2.568504
HSPA12A	2.567219
KIAA1434	2.567196
C15ORF24	2.567148
MTHFD2L	2.566496
HS.388347	2.566490
C1ORF107	2.565260
ARL8B	2.564339
GYG1	2.562902
ACBD3	2.562755
SELO	2.562427
GDF10	2.562365
C20ORF194	2.562247
CHD9	2.561354
RBM5	2.560337
CCRK	2.558769
PHLDA2	2.557642
ADHFE1	2.556923
HS.293676	2.554795
HS.144030	2.551889
ATP1A1	2.551687
SRGN	2.551588
B3GALNT1	2.550137
CHSY1	2.549232
MON2	2.549092
RPS23	2.548509
HS.470012	2.547522
FAM91A1	2.547340
SBDS	2.546956
ZNF410	2.545522
KIAA1838	2.545109
SLITRK2	2.544903
SIX6	2.543170
CD164	2.542901
HS.546375	2.542710
GIPC1	2.542289
TMSB10	2.541338
COQ9	2.541247
EIF5A2	2.538552
VAMP3	2.537064
PITX1	2.536370
HS.479551	2.535786
C14ORF149	2.535778
HS.583806	2.535538
NUCB2	2.534557
RABEP1	2.533307
DOCK10	2.532631
ABCA1	2.530259
HS.326560	2.529926
CD151	2.529256
TNFRSF14	2.528451
HS.553187	2.527481
[truncated: 897 more rows]
