# Supplementary material for: Consensus Comparative Analysis of Human Embryonic Stem Cell-Derived Cardiomyocytes
Source: PLoS One. 2015 May 4;10(5):e0125442. doi: 10.1371/journal.pone.0125442 (PMC4418815; doi:10.1371/journal.pone.0125442)
Supplement: S1 Data — (ZIP) [file pone.0125442.s007.zip › DataCode/DataCode/data/SC06_12dCMvsUH.txt]

TargetID	FC
THC1496321	100.000000
FGB	100.000000
FGA	100.000000
AHSG	100.000000
THC1496251	100.000000
COL3A1	95.110000
FABP1	92.570000
AL049990	90.590000
DCN	84.830000
I_3580779	82.510000
COL15A1	77.630000
TF	66.210000
COL3A1	65.750000
G0S2	63.040000
AFP	62.640000
ALB	62.240000
THC1442004	57.020000
I_964568	54.420000
BNC	53.550000
I_940092	53.350000
HOXA3	51.090000
TTR	49.810000
FGG	46.720000
AL049270	44.590000
NID2	43.440000
THC1471097	43.220000
MMP1	42.780000
AK021874	42.390000
AY140646	42.060000
M36501	40.970000
I_958237	39.790000
MYL7	38.950000
BC042026	38.100000
PLAT	36.750000
THC1497133	36.060000
AL133050	35.480000
GSTA1	35.000000
AK027294	33.210000
THC1530916	33.040000
SMOC2	32.770000
LGALS3	32.050000
VCAM1	32.000000
FGA	31.890000
I_932496	31.600000
MYL4	31.300000
AGT	31.000000
HUMMLC2B	30.520000
I_1954234	30.450000
TF	30.380000
PLN	30.370000
STE	30.370000
GSTA2	30.320000
HOXA9	29.670000
BC039724	29.360000
APOB	28.830000
M59227	28.630000
SLCO2B1	28.040000
ARHGAP6	28.010000
I_960623	27.020000
UGT2B7	26.900000
AL832465	26.660000
I_959204	26.640000
AK095791	26.200000
GSTA5	26.190000
FMOD	26.130000
MYH6	25.870000
APOBEC2	25.790000
F2	25.770000
LGALS2	25.360000
SERPINC1	25.270000
MGC44593	25.130000
TNNT2	24.850000
APOA2	24.280000
I_957566	24.170000
LIPC	24.020000
A_24_BS515815	23.980000
BC000737	23.860000
I_1933981	23.090000
ARG1	22.620000
KRT24	22.590000
X91221	22.590000
IF	22.390000
HOXA4	21.960000
RGS13	21.790000
SMPX	21.610000
SLIT2	21.330000
AKAP4	21.330000
A_32_BS42329	21.280000
BC015801	20.820000
FLJ21069	20.520000
NNMT	20.410000
BC011461	20.290000
MYOZ2	20.260000
CEBPD	19.690000
TGFBI	19.410000
GSTA3	19.280000
SLC8A1	19.270000
ACTN2	19.240000
RARB	19.190000
I_1939647	19.170000
BC020867	19.110000
BC026271	19.070000
C8orf4	18.990000
I_3562146	18.910000
TBX2	18.790000
BX097190	18.750000
APOA4	18.530000
MEIS2	18.300000
PITX2	18.200000
AK000872	18.010000
APOC3	17.830000
MEF2C	17.640000
APOA1	17.560000
S56205	17.490000
NR2F2	17.460000
MYH6	17.440000
A_32_BS108277	17.340000
PECAM1	17.290000
D17427	17.150000
COL11A1	17.130000
BM931923	16.930000
CSRP3	16.880000
TYRP1	16.880000
SOAT2	16.780000
MGC35555	16.760000
ESM1	16.710000
TBX5	16.630000
XM_085578	16.460000
PDGFRA	16.420000
HOXB6	16.370000
PPP1R14C	16.320000
ALDH1A1	16.310000
ITIH2	16.300000
A_32_BS222241	16.260000
MYL3	16.190000
AK021785	16.150000
BC021076	16.130000
COL5A2	16.120000
THC1466031	16.100000
DDC	16.070000
SLIT3	16.050000
CDKN1C	16.040000
AK097311	15.990000
WNT11	15.940000
U91903	15.940000
TRH	15.860000
I_1943331	15.820000
AF086016	15.810000
LEF1	15.720000
AF113212	15.700000
FLJ14054	15.690000
BC015869	15.600000
I_929625	15.480000
FGA	15.400000
SLC40A1	15.270000
BC041454	15.230000
BC009755	15.220000
MSR1	14.990000
AK091153	14.970000
SLN	14.900000
AF007153	14.850000
A_32_BS226656	14.800000
S71126	14.710000
MBNL2	14.630000
I_1109100	14.540000
SLC16A3	14.480000
MEIS2	14.470000
RNF29	14.440000
ALDOB	14.420000
POPDC2	14.390000
APOM	14.250000
LCP1	14.200000
I_962326	14.070000
CKM	14.060000
AKR1D1	13.940000
FLJ32447	13.890000
DKFZP586A0522	13.710000
BX111520	13.650000
AK021531	13.620000
BC031342	13.550000
RNF128	13.430000
AK021804	13.260000
CLIC3	13.250000
GAGEC1	13.180000
AB082526	13.160000
I_930271	13.040000
S100A14	12.960000
I_929505	12.940000
IL6R	12.910000
FLJ11539	12.860000
BC009385	12.850000
ANXA8	12.800000
FLI1	12.760000
MITF	12.740000
THC1452440	12.620000
THC1599000	12.590000
TTN	12.540000
GPR30	12.530000
RAMP1	12.470000
HAK	12.420000
FRZB	12.390000
CD34	12.370000
AK056774	12.340000
AL136793	12.300000
SPON2	12.300000
BC020719	12.270000
MGC27169	12.260000
RELN	12.140000
GNG11	12.100000
SYNPO2L	12.040000
AQP1	12.030000
TNNT2	11.950000
BU580852	11.920000
HSPB3	11.890000
EDG1	11.890000
BC032027	11.860000
AK056122	11.830000
THC1537975	11.780000
SPANXD	11.730000
I_1926652	11.670000
NPPA	11.640000
ANXA1	11.620000
ABCC2	11.620000
AK025205	11.560000
MYBPC3	11.540000
AF086261	11.480000
AF488803	11.390000
HOXB2	11.370000
DSC3	11.300000
RAB37	11.290000
AK001019	11.230000
BC022486	11.230000
COL5A1	11.170000
BC049204	11.150000
EPHA3	11.050000
ASB2	11.040000
AL136924	11.030000
FLJ14564	10.970000
RGS4	10.970000
GPRK5	10.910000
BF746243	10.900000
AQP10	10.890000
LAMB3	10.870000
AL137734	10.820000
THC1556022	10.780000
NM_181712	10.760000
U92981	10.700000
TNNC1	10.630000
ATBF1	10.610000
AK090762	10.570000
SEPP1	10.570000
SPARC	10.510000
MGC16121	10.460000
CA3	10.440000
I_932127	10.370000
ERBB4	10.370000
SCRG1	10.320000
BCDO2	10.310000
TEK	10.290000
I_1100018	10.250000
IGFBP7	10.240000
THC1600085	10.220000
AK094370	10.210000
MBD2	10.210000
CMKOR1	10.200000
THC1452070	10.080000
THC1410695	10.020000
COL8A2	9.970000
GARP	9.970000
SLC2A5	9.910000
CDX2	9.900000
GHR	9.850000
PDGFRB	9.830000
PLAGL1	9.820000
HSPB7	9.800000
IFIT1	9.790000
THC1531692	9.780000
HGF	9.770000
PDGFC	9.710000
AF274938	9.710000
BC039414	9.700000
HEY1	9.690000
I_963371	9.630000
FBXO32	9.620000
LMCD1	9.610000
THC1592458	9.600000
AK054786	9.580000
I_1002320	9.580000
MGC17943	9.560000
SLC7A7	9.560000
A_32_BS206208	9.540000
AK023591	9.540000
CMYA4	9.530000
COP	9.500000
AF272898	9.480000
AK055370	9.470000
MGC15476	9.470000
C1QR1	9.450000
SPINK1	9.420000
I_3559648	9.410000
I_1970062	9.410000
THC1526128	9.390000
BC008583	9.380000
HOXC8	9.380000
THC1474302	9.380000
DOK4	9.360000
ASGR2	9.340000
GUCY1A3	9.300000
AF201468	9.300000
FLJ20298	9.290000
AB051500	9.270000
TTN	9.260000
AK057267	9.230000
HOXB3	9.230000
AK002066	9.220000
FLJ23191	9.180000
PITX1	9.120000
AK057835	9.120000
AL713659	9.100000
THC1561910	9.060000
AK094179	9.060000
BM546722	9.040000
S69023	8.980000
AL133118	8.950000
AK021552	8.930000
BMP5	8.910000
KYNU	8.900000
PROS1	8.860000
ARHU	8.820000
CPA1	8.820000
THC1477614	8.810000
STARS	8.810000
AB020637	8.800000
SLC4A4	8.780000
KYNU	8.770000
C11orf9	8.760000
MGC32871	8.730000
AK021837	8.720000
HP	8.700000
AGTR1	8.690000
AL162032	8.680000
THC1546313	8.640000
THC1572591	8.640000
BC017654	8.620000
THC1441399	8.600000
PMP22	8.600000
GSTM1	8.580000
ISL1	8.570000
RGC32	8.540000
FLJ25534	8.530000
NM_138491	8.510000
THC1486022	8.500000
MSX1	8.500000
AL832084	8.490000
RNF28	8.470000
I_962919	8.460000
URB	8.450000
TGFBR3	8.420000
MEIS1	8.420000
GATA5	8.420000
HGD	8.400000
ENST00000333442	8.400000
BCDO2	8.390000
FKBP7	8.340000
KIAA0977	8.340000
KCNMA1	8.310000
I_1891070	8.310000
BC034328	8.310000
BC044862	8.300000
U43328	8.280000
ACTA1	8.280000
AK054661	8.270000
AF119045	8.250000
TNFAIP3	8.240000
SPANXA1	8.240000
GSTM3	8.230000
AF055376	8.220000
RBP4	8.210000
AK075015	8.210000
BMP4	8.200000
FLJ10724	8.160000
I_930181	8.130000
THC1560000	8.080000
SIAT4A	8.070000
SOST	8.070000
AK000032	8.030000
AOC3	8.020000
THC1419726	8.010000
THC1555135	8.000000
AK024803	7.990000
AK090582	7.940000
AMIGO2	7.940000
FLJ23306	7.940000
D50375	7.930000
RNASE4	7.910000
AB051462	7.910000
CILP	7.910000
DKFZP761F241	7.900000
LAMA4	7.820000
HOXC9	7.800000
C10orf10	7.800000
I_1110336	7.780000
I_1868492	7.770000
FER1L3	7.760000
AL832009	7.750000
THC1564329	7.750000
AF185573	7.740000
I_1973794	7.730000
I_3562487	7.700000
GPC5	7.700000
FLJ32115	7.700000
EFNA1	7.700000
FLJ33516	7.690000
THC1576767	7.680000
LOX	7.680000
CNTN4	7.660000
RGN	7.650000
KIFAP3	7.620000
FLJ21195	7.620000
THC1526116	7.610000
RBP2	7.610000
ICAM2	7.610000
BC041613	7.610000
EDN3	7.610000
PDCD4	7.560000
VEGFC	7.560000
THC1415173	7.550000
SLC22A5	7.550000
DMRT2	7.540000
RGS1	7.520000
AY007811	7.480000
DDR2	7.470000
COL1A1	7.460000
FLRT2	7.400000
EPHB3	7.390000
I_1000310	7.380000
THC1503623	7.370000
HOXB5	7.370000
THC1565668	7.370000
BC018687	7.370000
BM920341	7.360000
A_24_BS863363	7.360000
AB051465	7.360000
THC1549842	7.330000
CLEC2	7.330000
TITF1	7.300000
KNG	7.280000
ARHGDIB	7.250000
AK096403	7.240000
TDO2	7.240000
SEMA3C	7.240000
PRPH	7.230000
AF406780	7.220000
SH3BP5	7.210000
ACOX2	7.180000
SLC2A1	7.180000
X75958	7.120000
I_1152228	7.120000
TGFB2	7.100000
RGL	7.080000
GPRK2L	7.080000
GPRC5C	7.080000
FOXA1	7.080000
I_3540619	7.060000
HOXB8	7.050000
I_963125	7.050000
BC028237	7.050000
NDRG1	7.040000
MB	7.040000
C10orf8	7.010000
A_32_BS235274	7.010000
C6orf155	7.000000
AB033040	7.000000
AL137370	6.980000
CDH11	6.960000
BC008099	6.950000
SI	6.940000
AK022869	6.940000
AK091724	6.930000
ZCWCC2	6.920000
AF318321	6.910000
AL137938	6.910000
FN1	6.850000
HAND2	6.850000
NM_022359	6.840000
NMA	6.840000
THC1497224	6.830000
FZD10	6.820000
FTCD	6.810000
AK026750	6.800000
AB007932	6.780000
EDNRB	6.760000
KLF2	6.740000
I_957332	6.720000
DKFZP434F0318	6.710000
GUCY2C	6.710000
GAS1	6.700000
SARCOSIN	6.690000
SDS-RS1	6.690000
I_958668	6.680000
P4HA2	6.660000
HOXB7	6.650000
MAT1A	6.640000
AK021543	6.640000
TFPI	6.640000
FLJ40906	6.630000
ATP1B1	6.630000
ANTXR2	6.630000
X55656	6.620000
IGFBP3	6.620000
AF070541	6.620000
SNK	6.600000
AK057151	6.590000
THC1519562	6.590000
SLC13A5	6.590000
AF169676	6.570000
PPIC	6.560000
RASSF4	6.560000
ENST00000297642	6.540000
THC1496672	6.540000
NM_152256	6.530000
CPE	6.520000
IDAX	6.520000
RASGRP3	6.500000
TWIST1	6.500000
PLCE1	6.490000
SSFA2	6.490000
M80902	6.480000
PYGM	6.470000
AB029018	6.460000
OSTbeta	6.450000
LBH	6.440000
EDNRA	6.430000
CXCL14	6.410000
ENST00000327887	6.380000
COL2A1	6.360000
AK001134	6.340000
RRAD	6.310000
PPP1R12B	6.300000
I_960464	6.300000
AK094175	6.300000
Z24727	6.300000
AF486622	6.290000
I_2016054	6.280000
ANGPT2	6.270000
BM715535	6.270000
TNNI2	6.260000
PAG	6.250000
THC1488618	6.220000
AK093468	6.210000
IGF2	6.200000
BAALC	6.200000
AF113676	6.200000
WISP1	6.170000
I_1930607	6.170000
ENST00000328424	6.160000
C6orf158	6.160000
SLC1A3	6.160000
PCSK5	6.130000
ZFPM2	6.120000
MST1	6.100000
BC037827	6.090000
THC1440006	6.090000
DKFZp434L142	6.070000
I_3576983	6.060000
X17360	6.060000
APOC1	6.050000
COL21A1	6.040000
P4HA1	6.040000
SULF1	6.040000
I_931129	6.020000
HLX1	6.010000
DOCK9	6.010000
AK054921	6.000000
AK021484	5.990000
CREB3L3	5.990000
ANPEP	5.980000
THC1496421	5.980000
WNT2	5.980000
CPZ	5.970000
MGC21854	5.970000
BC029850	5.970000
I_3554869	5.970000
MGC45594	5.970000
PLOD2	5.970000
GPRC5C	5.950000
THC1451969	5.950000
AK093191	5.940000
IL6ST	5.940000
AK025181	5.940000
AK091191	5.920000
DKFZp547C176	5.910000
MYOM2	5.910000
AB067508	5.910000
AK098759	5.910000
BC027989	5.900000
FKSG28	5.900000
SULT2A1	5.900000
SNAI2	5.890000
CDH10	5.890000
BX108897	5.890000
CNR1	5.880000
D42043	5.860000
FLJ30634	5.840000
PLA2G13	5.830000
THC1540387	5.830000
AK095016	5.830000
TXNIP	5.830000
XM_087261	5.810000
HSPB2	5.810000
CRA	5.800000
IL11RA	5.790000
STMN2	5.780000
ITGB1BP2	5.780000
CST3	5.770000
I_928640	5.760000
RASSF5	5.760000
FOXF2	5.750000
FOXF1	5.750000
C6orf148	5.750000
THC1471769	5.740000
SNCAIP	5.730000
ANGPT1	5.710000
ASGR1	5.710000
ATP7A	5.710000
SERPINA6	5.710000
COL13A1	5.710000
DPP4	5.690000
I_1109905	5.690000
U96628	5.690000
AF318382	5.690000
NAALAD2	5.680000
AMOT	5.680000
IGF2AS	5.670000
AF339771	5.660000
ADAMTS9	5.660000
BF	5.660000
U50748	5.650000
AK057923	5.650000
FLJ22593	5.640000
I_936691	5.630000
CD164L1	5.630000
AF088074	5.620000
AK023096	5.610000
LIFR	5.610000
A_32_BS12703	5.610000
THC1562745	5.610000
TCF1	5.610000
RASD1	5.590000
CARD4	5.580000
THC1577886	5.580000
FLJ25461	5.560000
CDW52	5.560000
I_962237	5.540000
MFAP4	5.540000
I_964512	5.520000
BC022055	5.510000
PARVA	5.500000
AJ488205	5.500000
IFI16	5.490000
SLC39A5	5.470000
AK055625	5.470000
ANXA4	5.440000
AB018317	5.430000
BM728065	5.430000
I_1864153	5.430000
TPD52L1	5.420000
BQ186377	5.420000
AK095824	5.420000
C5	5.410000
TPM1	5.410000
GPR124	5.410000
MICAL2	5.400000
FLJ30973	5.380000
A_32_BS115518	5.380000
FANK1	5.380000
THC1470366	5.380000
TM4SF9	5.360000
C5orf4	5.340000
VDR	5.340000
C6orf37	5.330000
FLJ12577	5.320000
ARHGEF3	5.320000
CNTN4	5.310000
AL133641	5.300000
ATP7B	5.290000
ZNF436	5.280000
MME	5.270000
GATM	5.260000
HOXA13	5.250000
SULT1A2	5.230000
REN	5.230000
RNASEL	5.220000
THC1462824	5.220000
I_933806	5.210000
AK001116	5.210000
TRADD	5.210000
GPC3	5.200000
OLR1	5.190000
U09197	5.190000
AK096715	5.190000
THC1524217	5.190000
AKR1B10	5.180000
I_958949	5.180000
BART1	5.170000
AKR1D1	5.160000
NR2F1	5.150000
BDKRB1	5.150000
GDF10	5.150000
CFTR	5.150000
AF131782	5.140000
PCOLCE	5.140000
PKP2	5.140000
GATA6	5.130000
ENO3	5.120000
BC008813	5.120000
I_1845972	5.110000
AK022487	5.090000
THC1411098	5.070000
AJ297586	5.060000
THC1464155	5.060000
BC042017	5.040000
MGC24103	5.040000
ADAMTS1	5.030000
BC042913	5.030000
AK057830	5.030000
ANGPT1	5.030000
UNC5C	5.030000
A_32_BS214011	5.020000
SLC3A1	5.020000
BC038559	5.020000
JDP1	5.000000
PIGH	5.000000
I_2019370	4.990000
DOC1	4.990000
I_961587	4.980000
NELL1	4.980000
HAND1	4.970000
I_3239411	4.960000
ADCY7	4.950000
I_957013	4.950000
AF333487	4.930000
EGLN1	4.920000
BI013473	4.920000
AK094044	4.910000
SDCCAG8	4.900000
ENST00000311197	4.900000
GJB1	4.890000
AB033021	4.890000
AL832919	4.870000
PXK	4.870000
AB014733	4.870000
COPZ2	4.860000
M96843	4.860000
GATA4	4.850000
THC1419673	4.840000
AF499000	4.840000
COL6A2	4.830000
AK027341	4.810000
FAP	4.800000
BC011645	4.800000
ANG	4.800000
ACTA2	4.800000
GABRP	4.790000
AB075864	4.790000
PRKCM	4.790000
DAZAP2	4.780000
DKFZP564B167	4.770000
AK023633	4.770000
GBE1	4.770000
HIMAP4	4.760000
FLJ20513	4.760000
THC1533394	4.750000
A_32_BS105073	4.750000
AK074286	4.740000
THC1596065	4.730000
THC1457670	4.730000
AK074780	4.720000
I_958063	4.720000
EGFL6	4.710000
HOXA10	4.710000
AK092378	4.700000
AL713792	4.700000
EMP2	4.690000
BC029662	4.690000
MBL2	4.690000
ENPP2	4.690000
AK022035	4.690000
I_959820	4.680000
I_1969096	4.680000
AK026443	4.680000
CHS1	4.660000
IMAP1	4.660000
COL12A1	4.660000
X63417	4.660000
I_1928161	4.650000
AL137698	4.640000
S100A10	4.640000
THC1419225	4.640000
BMI1	4.640000
AK074989	4.630000
I_930923	4.630000
FLJ13110	4.630000
TNFSF4	4.620000
PPP3CC	4.620000
NRG2	4.620000
BC040210	4.610000
PDZK1	4.610000
FGL1	4.590000
AF527632	4.580000
NGX6	4.580000
MOXD1	4.580000
PON2	4.580000
LOC138046	4.570000
COL5A2	4.570000
AF106862	4.570000
AF061936	4.550000
PTPRH	4.550000
I_1937312	4.550000
AK096054	4.540000
ESAM	4.540000
BC015583	4.530000
I_928895	4.530000
ZAP70	4.530000
ZG16	4.520000
I_966514	4.510000
AK094968	4.510000
BC045718	4.490000
THC1470583	4.480000
M27126	4.470000
DSCR1	4.460000
AL049443	4.460000
ENST00000327092	4.460000
PFKFB4	4.460000
LOXL4	4.460000
DACH	4.460000
RNF128	4.450000
ALK	4.450000
MCOLN3	4.450000
AW898615	4.450000
ELA1	4.450000
EPHX2	4.450000
VIL1	4.440000
BDKRB1	4.440000
THC1418796	4.430000
RECK	4.430000
I_1880853	4.430000
AK055659	4.420000
I_958563	4.410000
BC045657	4.410000
AL834437	4.410000
I_3570394	4.410000
I_1221685	4.390000
LOC92689	4.390000
SPON1	4.380000
RASSF4	4.380000
BTEB1	4.380000
ZAK	4.370000
PPARGC1	4.370000
AK024177	4.370000
AK023391	4.360000
PCDH17	4.360000
THC1450081	4.360000
THC1499602	4.360000
SULT1A1	4.360000
GSN	4.360000
F10	4.350000
SALF	4.350000
KIAA1913	4.350000
NT5E	4.350000
TFAP2B	4.340000
FLJ22833	4.340000
HLA-DRB5	4.330000
FLJ14675	4.330000
GABRA2	4.330000
MGC33887	4.330000
MAGEH1	4.320000
ADPRHL1	4.320000
RBMS3	4.310000
A_32_BS100947	4.310000
HOXA5	4.300000
AJ431620	4.300000
ID2	4.300000
THC1559999	4.280000
CHRNA3	4.280000
MATN2	4.280000
TTC3	4.260000
BC029799	4.250000
PAX3	4.250000
LOC51334	4.250000
T52120	4.250000
LRRC1	4.240000
AMY1A	4.240000
AK097398	4.240000
AL137310	4.240000
THC1454632	4.240000
AK091100	4.230000
LOC152831	4.230000
LAMC1	4.220000
I_3579052	4.210000
LOH3CR2A	4.210000
THC1518444	4.210000
I_960326	4.210000
TCTE1L	4.200000
CYP3A5	4.200000
AL833755	4.200000
THC1434044	4.190000
BC013423	4.190000
HLA-DRB3	4.190000
CDH13	4.180000
AL833864	4.170000
THC1602540	4.160000
I_1950743	4.150000
ADAM9	4.140000
SIL1	4.140000
SLITRK6	4.140000
SENP7	4.140000
BC022791	4.130000
DJ667H12.2	4.130000
MSX2	4.130000
C1S	4.130000
THC1574967	4.120000
AK055602	4.110000
COL6A1	4.110000
AB002384	4.110000
AK092916	4.100000
MXD4	4.090000
BC008562	4.090000
AB002340	4.080000
AF251701	4.080000
AL834280	4.080000
BU175315	4.080000
ADORA2B	4.080000
BC030112	4.070000
BC012368	4.070000
SLC39A2	4.070000
THC1592326	4.070000
ENST00000333844	4.070000
ELF4	4.060000
OGFRL1	4.050000
AL833622	4.050000
FGF18	4.050000
I_1934746	4.040000
MEP1A	4.040000
FN1	4.040000
X62009	4.030000
BC009193	4.030000
BC038432	4.020000
AK056725	4.020000
BC028704	4.020000
MGC14141	4.010000
SMPDL3A	4.000000
AK091028	4.000000
I_1937313	3.990000
S67069	3.990000
C1QTNF6	3.990000
THC1486008	3.990000
RAI17	3.990000
I_960505	3.970000
LOXL1	3.970000
THC1440899	3.960000
AK094066	3.960000
RAB32	3.960000
AB051515	3.960000
BCL2	3.940000
I_1152595	3.940000
AB011115	3.940000
THC1417857	3.940000
DKFZP566K1924	3.930000
ANXA3	3.920000
C9orf59	3.920000
FLJ14213	3.920000
CEBPA	3.920000
THC1584713	3.920000
BC034621	3.910000
PKP2	3.910000
BC040653	3.910000
DPEP1	3.910000
I_934828	3.900000
SULT1A3	3.900000
LRP1B	3.900000
AK025703	3.900000
ANXA2	3.890000
TMOD1	3.890000
APPBP2	3.890000
DMD	3.890000
KIAA1474	3.880000
AB028976	3.880000
AK090480	3.880000
FLJ13197	3.880000
AB046770	3.870000
FLNC	3.870000
THC1422362	3.860000
MGC3047	3.850000
AK097021	3.850000
SMARCD3	3.850000
SLPI	3.850000
BX114329	3.840000
XM_211749	3.830000
AK098400	3.830000
I_934089	3.830000
AL117445	3.830000
WASPIP	3.830000
THC1576907	3.830000
DKFZP564O0823	3.810000
BIN1	3.810000
AK075259	3.810000
BC004287	3.800000
THC1595686	3.790000
C10orf32	3.790000
THC1457118	3.790000
MGC2452	3.790000
AB051504	3.780000
AK075235	3.780000
AW900647	3.780000
GAS2	3.780000
FBXL2	3.780000
AK021425	3.770000
I_1000561	3.770000
I_959327	3.760000
I_929733	3.760000
CST5	3.760000
COL1A2	3.750000
MYH7	3.750000
A_32_BS100379	3.750000
AQP3	3.750000
JDP2	3.750000
I_959071	3.750000
ENST00000329736	3.750000
CD104030	3.740000
PHC2	3.740000
PKIA	3.740000
ENST00000324709	3.740000
PLD1	3.730000
COL6A3	3.730000
I_932349	3.730000
AB032991	3.730000
BRP44L	3.730000
AB046766	3.730000
BC036001	3.730000
HOXD3	3.720000
FLJ23091	3.710000
NM_017574	3.710000
NOSTRIN	3.710000
STARD13	3.710000
KIAA1913	3.710000
FLJ10134	3.700000
AI057588	3.700000
MLLT3	3.700000
AK023418	3.700000
THC1584088	3.690000
I_3343444	3.680000
AK075087	3.680000
BI828290	3.680000
MOB	3.680000
BG423475	3.670000
RGS5	3.670000
THC1467882	3.670000
EPB41L4A	3.670000
THC1543621	3.670000
AF282882	3.660000
B4GALT1	3.660000
CAST	3.660000
D42055	3.660000
AL109696	3.660000
AK022411	3.660000
THC1500386	3.650000
CG018	3.650000
BC022319	3.650000
I_1905388	3.650000
GPA33	3.650000
PLVAP	3.650000
NIPSNAP3A	3.650000
JWA	3.650000
FAM14A	3.640000
AL832173	3.640000
SETDB2	3.630000
AB011092	3.630000
VIP	3.630000
DKFZP586N0721	3.630000
MGP	3.620000
MGC45474	3.620000
ENST00000325520	3.620000
THC1448734	3.620000
FMO4	3.620000
THC1425705	3.620000
MITF	3.620000
AL049260	3.620000
FACL2	3.620000
PEG10	3.610000
I_1982630	3.610000
SBLF	3.610000
I_957740	3.600000
DCL-1	3.600000
CEACAM1	3.600000
AK074185	3.600000
EMILIN1	3.590000
VIM	3.590000
AK091076	3.590000
PRNP	3.580000
PCDHB10	3.580000
TBX3	3.570000
PNLIPRP2	3.560000
ACF	3.560000
CA4	3.550000
DKFZp434K1210	3.550000
THC1563398	3.550000
L13689	3.550000
AF126110	3.550000
THC1515751	3.540000
SERPINB9	3.540000
AF007149	3.540000
I_1995091	3.540000
THC1512305	3.540000
BF109232	3.540000
I_961690	3.530000
NR2F2	3.530000
THC1474634	3.530000
DYRK4	3.530000
NTF5	3.520000
CD99L2	3.520000
I_964370	3.520000
AK027318	3.520000
I_1922444	3.520000
EFNB2	3.510000
SH3BGR	3.510000
MLC1	3.510000
I_1152501	3.510000
DKFZP564K1964	3.510000
AK057652	3.500000
C1RL	3.500000
SDCCAG8	3.500000
THC1592220	3.500000
FBXO25	3.500000
SCAPIN1	3.500000
ATF7IP2	3.500000
SLC35A1	3.490000
BIN1	3.490000
SMARCA2	3.490000
RC3	3.490000
AK022110	3.490000
FLJ22494	3.490000
NEDD9	3.480000
THC1528825	3.480000
AK000400	3.480000
HOP	3.480000
Y12878	3.470000
ACYP2	3.470000
CASPR4	3.470000
I_931552	3.460000
UGT2B28	3.460000
CLCN5	3.450000
ENST00000332402	3.450000
I_928471	3.440000
NS5ATP13TP2	3.430000
FLJ20366	3.430000
THC1462448	3.420000
PAM	3.420000
FLJ36674	3.420000
THC1434204	3.410000
FLJ25972	3.410000
CA12	3.410000
DIO2	3.410000
GGTLA1	3.410000
THC1569148	3.400000
AF143325	3.400000
CAPS	3.400000
EMILIN2	3.400000
I_1100151	3.400000
ENST00000326041	3.400000
BC013767	3.400000
UGT2B17	3.400000
PTGIR	3.390000
HPX	3.390000
MGC45562	3.390000
LOC150759	3.390000
GPR91	3.390000
ENST00000328006	3.380000
DFNA5	3.380000
I_3567160	3.380000
AL049471	3.380000
DAB2	3.380000
IGFBP6	3.380000
AL132665	3.380000
PLA2G4A	3.380000
AB032974	3.380000
ZBTB1	3.370000
THC1407354	3.370000
RPS6KA3	3.360000
THC1481624	3.360000
MGC39325	3.360000
ITPR2	3.360000
THC1453925	3.350000
BX538139	3.350000
HTRA3	3.350000
AB028952	3.350000
AJ492196	3.340000
BC002536	3.340000
ENST00000330975	3.330000
DKFZp762A217	3.330000
THC1469763	3.330000
ENST00000316604	3.330000
AK024934	3.330000
AB033043	3.330000
NM_017973	3.320000
NM_024564	3.320000
NM_025190	3.320000
I_1900826	3.320000
STX12	3.320000
BC037306	3.310000
AL831921	3.310000
RERG	3.310000
THC1569191	3.310000
FBLN5	3.310000
ANGPTL4	3.310000
HLA-DRB4	3.310000
ENST00000328383	3.300000
I_3341852	3.300000
ATP2A2	3.300000
I_957508	3.290000
GTF2IRD2	3.290000
BC031698	3.290000
KIAA1376	3.290000
GLUD1	3.290000
I_929690	3.280000
BC008048	3.280000
DGAT2	3.280000
SRPX	3.280000
B2M	3.280000
BC029606	3.280000
AL136710	3.270000
NRP1	3.270000
BC036649	3.270000
IDH2	3.270000
TP73L	3.270000
TIMP3	3.270000
CD164	3.260000
LPIN1	3.260000
CRELD1	3.260000
PTD012	3.260000
U66406	3.260000
P8	3.260000
ACPP	3.260000
THC1467481	3.260000
CLDN5	3.260000
LMO2	3.260000
EGFL9	3.250000
PCDH7	3.250000
CGI-116	3.250000
APOH	3.250000
CAP2	3.250000
BC010732	3.250000
ENST00000326156	3.250000
M17254	3.250000
STAT6	3.250000
AL832786	3.240000
KDELR3	3.240000
SEC31L2	3.240000
I_959060	3.240000
ENST00000330722	3.240000
MGC20470	3.240000
ENST00000331667	3.240000
LY6H	3.240000
CPS1	3.240000
NET-7	3.230000
SQRDL	3.230000
CKTSF1B1	3.230000
GABRG3	3.230000
BC023604	3.230000
AK091132	3.230000
AB082527	3.230000
TIEG	3.230000
AK027191	3.220000
CGI-127	3.220000
AF118092	3.220000
NPR3	3.220000
BK65A6.2	3.220000
CTSB	3.220000
AK026826	3.220000
AK026099	3.210000
AB041016	3.210000
BC036622	3.210000
KCNJ2	3.210000
HSD17B2	3.200000
THC1552927	3.200000
KIAA0992	3.200000
FAM8A1	3.200000
U28831	3.200000
FLJ10970	3.200000
AK056532	3.190000
TP53INP1	3.190000
AHI1	3.190000
C20orf108	3.180000
BC018448	3.180000
ENST00000289389	3.180000
NNT	3.180000
THC1503818	3.180000
MGC5576	3.180000
PKIB	3.180000
MYL4	3.170000
THC1511717	3.170000
AK055302	3.170000
BC018097	3.170000
FLJ10055	3.170000
PTGIS	3.170000
SLC24A3	3.160000
TRPV2	3.160000
EFEMP1	3.160000
AB058761	3.160000
BC040502	3.160000
POPDC3	3.150000
CYP4X1	3.150000
I_929472	3.150000
ARHGEF17	3.150000
KIAA1036	3.150000
CCRK	3.150000
OPTN	3.150000
WFIKKN	3.150000
OXR1	3.150000
I_3584554	3.140000
THC1448318	3.140000
MLLT3	3.140000
AK094296	3.140000
THC1592831	3.140000
HNMT	3.140000
DKFZp761J1523	3.140000
THC1556269	3.130000
BU581125	3.130000
AB030655	3.130000
AK001957	3.130000
CPEB3	3.130000
MMP23B	3.120000
I_943987	3.120000
THC1475763	3.120000
TGFB3	3.120000
EPS8	3.120000
CaMKIINalpha	3.110000
LRBA	3.110000
C6orf142	3.110000
TPST1	3.110000
IFI27	3.100000
AK1	3.100000
THC1543691	3.100000
ZNF226	3.100000
DHRS8	3.100000
AF085965	3.100000
ENST00000332597	3.100000
PJA2	3.100000
AK022045	3.100000
ENST00000321006	3.090000
ENST00000313234	3.090000
TCF21	3.090000
AB011145	3.090000
ENST00000316120	3.090000
ENST00000332733	3.090000
AL833885	3.090000
AK024633	3.090000
ENST00000327925	3.090000
SMPD1	3.090000
MYLIP	3.080000
AW972338	3.080000
AGXT2	3.080000
SLC39A4	3.080000
LAMB1	3.080000
LOC203522	3.080000
ENST00000312876	3.080000
AK096575	3.080000
AF217966	3.080000
THC1444980	3.080000
AB095939	3.080000
SIAT7C	3.080000
FBXL4	3.070000
BC017422	3.070000
THC1585446	3.070000
THC1533562	3.070000
AK023854	3.070000
C10orf45	3.070000
MEST	3.070000
LHFP	3.070000
AF086154	3.060000
ENST00000333700	3.060000
PPP1R3C	3.060000
ACTC	3.060000
ESRRG	3.060000
SLM1	3.060000
BC033226	3.050000
I_959174	3.050000
A_32_BS144381	3.050000
ENST00000330576	3.050000
AL137629	3.050000
BE877371	3.040000
H87301	3.040000
AK002004	3.040000
AL546498	3.030000
HS3ST1	3.030000
CAMK2D	3.030000
BC000968	3.030000
ENST00000327672	3.030000
SMP3	3.030000
CTBS	3.030000
ENST00000324839	3.020000
PKNOX1	3.020000
RGS3	3.020000
A_32_BS127492	3.020000
LIPA	3.020000
OCA2	3.010000
LRAP	3.010000
INSIG2	3.010000
ENST00000331323	3.010000
MADH3	3.010000
THC1562576	3.010000
C8orf4	3.010000
TM4SF5	3.010000
FLJ20920	3.000000
ENST00000332472	3.000000
BC014259	3.000000
SDC2	3.000000
CFL2	3.000000
AB032988	2.990000
AK024362	2.990000
RBSK	2.990000
AB033098	2.990000
SERPINB6	2.990000
ENST00000308589	2.980000
AK024298	2.980000
AK023574	2.980000
THC1448290	2.980000
FZD1	2.980000
HT036	2.980000
NDP52	2.980000
SERPINA5	2.980000
FBS1	2.980000
PGAM2	2.970000
STOM	2.970000
BM561346	2.970000
AL117485	2.970000
KIAA0373	2.970000
AMHR2	2.960000
AK074116	2.960000
KRT19	2.960000
ENST00000281815	2.960000
ENST00000328538	2.960000
THC1515727	2.960000
THSD2	2.960000
MGC3200	2.950000
ENST00000317094	2.950000
AJ404330	2.950000
BM471507	2.950000
AK096708	2.950000
AL137500	2.950000
I_3301560	2.940000
KRT8	2.940000
BC001012	2.940000
BC020630	2.940000
CAPN2	2.930000
THC1566181	2.930000
FKBP14	2.930000
ACYP2	2.930000
AB037798	2.930000
LL5beta	2.930000
I_964215	2.930000
C21orf129	2.930000
BC035217	2.930000
AB020689	2.930000
SIAT10	2.930000
THC1456489	2.920000
RGS2	2.920000
ABAT	2.920000
ENST00000320673	2.920000
PP1201	2.920000
ENST00000328924	2.920000
I_1002399	2.920000
THC1592227	2.920000
MGC14151	2.910000
ALDH2	2.910000
AF131814	2.910000
BC009447	2.910000
PIBF1	2.910000
WSB1	2.910000
BC031266	2.910000
I_1839088	2.910000
C7orf31	2.910000
ABCC2	2.910000
ADCY4	2.910000
NYD-SP14	2.900000
SOX5	2.900000
UBD	2.900000
THC1553489	2.900000
HERPUD1	2.900000
DKFZp451M2119	2.900000
I_1918393	2.900000
AK021798	2.890000
AL136890	2.890000
AK023131	2.890000
CRIP2	2.890000
THC1544780	2.890000
HPN	2.890000
ADAMTS3	2.890000
RAB38	2.890000
LRP2	2.890000
NAG	2.890000
SERPIND1	2.890000
AF419616	2.880000
THC1482009	2.880000
AK023723	2.880000
BC004792	2.880000
DGAT2	2.880000
AF086301	2.880000
BC022830	2.870000
BC000824	2.870000
AF325830	2.870000
MAGED1	2.870000
GAMT	2.870000
DJ465N24.2.1	2.870000
DKFZp313N0621	2.870000
LOC51186	2.870000
FLJ20152	2.870000
AK091672	2.870000
HOXA2	2.860000
ACAA1	2.860000
BC040053	2.860000
ADARB1	2.860000
NEBL	2.860000
THC1593019	2.860000
AL833405	2.850000
AK074570	2.850000
C14orf128	2.850000
TOPK	2.850000
MDM1	2.850000
ENST00000316703	2.850000
E2IG5	2.850000
BG898086	2.850000
AK095039	2.850000
ENST00000314061	2.840000
MTSS1	2.840000
MPP1	2.840000
GAC1	2.840000
A_32_BS48149	2.840000
NR_001446	2.840000
U09770	2.840000
BC016022	2.840000
TM4SF4	2.830000
BC017997	2.830000
I_957931	2.830000
I_3565510	2.830000
AF217504	2.830000
OSTalpha	2.830000
AF251079	2.820000
M17S2	2.820000
THC1462907	2.820000
AK092875	2.820000
AL049969	2.810000
BAPX1	2.810000
TRIM5	2.810000
KCNJ16	2.810000
DNAJD1	2.810000
AF026219	2.810000
KCNH2	2.810000
THC1599275	2.810000
AK093903	2.810000
XM_068106	2.810000
XM_291474	2.800000
I_3561520	2.800000
BC020516	2.800000
LAMA5	2.800000
CPNE2	2.800000
FLJ40504	2.800000
PLAGL1	2.800000
THC1438859	2.800000
THC1510611	2.800000
ORM1	2.800000
FLJ20701	2.800000
BC040543	2.790000
ALEX3	2.790000
SNTA1	2.790000
ADMP	2.790000
WASF1	2.780000
ENST00000308603	2.770000
AB040883	2.770000
CBFA2T2	2.770000
AK094583	2.770000
FLJ20315	2.770000
FGFR2	2.770000
I_957617	2.760000
THC1437879	2.760000
AK095695	2.760000
MAF	2.760000
AL832717	2.760000
BC010923	2.760000
FOXC1	2.760000
SMYD2	2.760000
AK093982	2.760000
SEMA3B	2.760000
AB023233	2.760000
FLJ11767	2.750000
AB046768	2.750000
AK001647	2.750000
DEFB119	2.750000
D4S234E	2.750000
BAL	2.750000
CPNE8	2.750000
FLJ20502	2.750000
LEAP-2	2.750000
MAFB	2.750000
AK023877	2.750000
NEU1	2.740000
FLJ90798	2.740000
AF114264	2.740000
BC014027	2.740000
MDK	2.740000
ENST00000312751	2.740000
THC1508195	2.740000
SLC12A7	2.740000
ENST00000329415	2.730000
I_946577	2.730000
ENST00000332537	2.730000
AB007935	2.730000
AK023365	2.730000
AF130106	2.730000
AK055624	2.730000
CLMN	2.730000
AK023521	2.730000
XM_071148	2.730000
BC000226	2.730000
AK093628	2.730000
I_958475	2.730000
AK025895	2.730000
ENST00000327707	2.720000
I_963017	2.720000
ZFYVE16	2.720000
SDCCAG8	2.720000
MVP	2.720000
AK096581	2.720000
ENST00000331741	2.720000
PLXND1	2.710000
ENST00000329170	2.710000
BC030083	2.710000
THC1577008	2.710000
KRT18	2.710000
HLA-DRB1	2.710000
TIMP1	2.710000
THC1566378	2.710000
SLC35B3	2.710000
I_957848	2.710000
XM_066451	2.710000
AK025975	2.710000
ITIH1	2.700000
AF035320	2.700000
BC027714	2.700000
THC1569784	2.700000
ENST00000333631	2.700000
AK092383	2.700000
LOC283476	2.700000
CTDSP1	2.690000
MGST3	2.690000
ENST00000327612	2.690000
FLJ11588	2.690000
FLJ10916	2.690000
AL831891	2.680000
THC1581566	2.680000
ENST00000330461	2.680000
NFIB	2.680000
I_1221952	2.680000
I_931461	2.680000
ENST00000329739	2.680000
BC004130	2.680000
H63	2.680000
DECR1	2.670000
AK022346	2.670000
BC042520	2.670000
ENST00000328614	2.670000
FETUB	2.670000
NOTCH2	2.670000
BX119435	2.670000
I_3512484	2.670000
AK024828	2.670000
FLJ20559	2.670000
XM_114981	2.670000
THC1533646	2.670000
I_3578954	2.670000
DCTN3	2.670000
ENST00000332861	2.670000
ARGBP2	2.660000
CD59	2.660000
A_32_BS96692	2.660000
GOLGIN-67	2.660000
BC002873	2.660000
SDCCAG33	2.660000
LEPROTL1	2.660000
AF130048	2.660000
DNAJC1	2.660000
ENST00000329604	2.660000
XM_088768	2.660000
KIAA1407	2.660000
AK001950	2.660000
ALDH2	2.660000
AF131827	2.660000
ENST00000333117	2.650000
I_1974092	2.650000
ENST00000332794	2.650000
NM_017526	2.650000
XM_167360	2.650000
ENST00000332292	2.650000
ZAP128	2.650000
AK021676	2.640000
ENST00000330850	2.640000
AB037791	2.640000
SNX14	2.640000
EFNB1	2.640000
ALOX15	2.640000
ENST00000330875	2.640000
PAPPA	2.640000
AF035290	2.640000
THC1590237	2.640000
BM728688	2.640000
XM_293961	2.640000
A_32_BS94521	2.640000
THC1473761	2.640000
I_3590702	2.640000
NUCB2	2.640000
I_930755	2.630000
THC1523328	2.630000
THC1597164	2.630000
THC1584097	2.630000
ECM2	2.630000
CD47	2.630000
AL834446	2.630000
FBLN1	2.630000
PILB	2.630000
FLJ39378	2.630000
KRTHA3A	2.630000
ANXA6	2.630000
SLC12A4	2.630000
IL13RA1	2.620000
AK022825	2.620000
ENST00000316797	2.620000
ENST00000331554	2.620000
DNCL2B	2.620000
ACCN2	2.620000
BBS2	2.620000
CGI-62	2.610000
CSRP2	2.610000
RNF103	2.610000
AB032962	2.610000
LOC286148	2.610000
IPP	2.610000
PLOD	2.610000
XM_171440	2.610000
ENST00000321656	2.610000
ENST00000321025	2.610000
RPS6KA5	2.610000
BC038214	2.610000
DGAT1	2.610000
BC036550	2.600000
AK096056	2.600000
AK094881	2.600000
C11orf8	2.600000
AK098025	2.600000
AK098750	2.600000
FLJ21628	2.600000
RhoGAP2	2.600000
AB002301	2.600000
TG737	2.590000
RIL	2.590000
AK095831	2.590000
DNAJB2	2.590000
MADH9	2.590000
BC032409	2.590000
CLIC5	2.580000
LIM	2.580000
XM_064505	2.580000
AF119896	2.580000
SYNE1	2.580000
LOC130589	2.580000
AF119905	2.580000
I_928348	2.580000
AF192259	2.570000
ADAM12	2.570000
GUCY1B3	2.570000
ITM2B	2.570000
TNFAIP1	2.570000
AB033076	2.570000
BC015894	2.570000
U85992	2.570000
BC007947	2.570000
AB040926	2.570000
XM_208058	2.570000
AB037770	2.570000
DNCI1	2.570000
ENST00000331500	2.560000
PCDH7	2.560000
COL6A2	2.560000
AB023177	2.560000
KIAA0205	2.560000
THC1453426	2.560000
AB037855	2.560000
XM_302288	2.560000
REV3L	2.560000
AK027217	2.560000
MGC10940	2.550000
FLJ21616	2.550000
KCNJ8	2.550000
SPG20	2.550000
VEGF	2.550000
I_1000644	2.550000
AK094603	2.550000
THC1586501	2.550000
SULF2	2.550000
JUB	2.550000
ZFHX1B	2.550000
REC8L1	2.550000
TSGA14	2.550000
POLK	2.550000
I_2016102	2.550000
LPL	2.540000
AL117478	2.540000
EMCN	2.540000
PGCP	2.540000
DNAJB9	2.540000
AXL	2.540000
BC035106	2.540000
ITGA11	2.540000
S100A16	2.540000
ENST00000323598	2.530000
NMNAT3	2.530000
BC009069	2.530000
I_928758	2.530000
EVC	2.530000
MAWBP	2.530000
TPK1	2.530000
BC004295	2.530000
MAGED1	2.530000
AB002390	2.530000
FOXP1	2.530000
AJ295982	2.530000
I_3269413	2.530000
BCL3	2.520000
AK021668	2.520000
ASAH1	2.520000
NOX4	2.520000
FLJ20509	2.520000
NDN	2.520000
ENST00000276672	2.520000
I_958088	2.520000
H11	2.520000
C3	2.510000
ENST00000303472	2.510000
NDUFS4	2.510000
ATP2B1	2.510000
ENST00000322856	2.510000
BMF	2.510000
BC017943	2.510000
AK098622	2.510000
I_961349	2.510000
LIPG	2.510000
AK022625	2.500000
JUN	2.500000
LENG5	2.500000
THC1477543	2.500000
FLJ23058	2.500000
I_3581697	2.500000
AK098638	2.500000
DKFZp761D112	2.500000
SVIL	2.500000
ENST00000327852	2.500000
THC1517337	2.490000
AF311286	2.490000
I_965496	2.490000
AK095177	2.490000
TIPARP	2.490000
AK001723	2.490000
BC010630	2.490000
AF049885	2.490000
GSTA4	2.490000
PDE6B	2.490000
I_3591352	2.490000
XPA	2.490000
THC1589452	2.490000
ENST00000328707	2.490000
THC1535263	2.480000
AF318336	2.480000
I_931089	2.480000
I_1109172	2.480000
BF344235	2.480000
ENST00000332177	2.480000
UMP-CMPK	2.480000
FLJ12541	2.480000
LOC153222	2.480000
AK092715	2.480000
SLC22A7	2.480000
AK056654	2.480000
I_965048	2.480000
THC1486188	2.480000
LOC144347	2.480000
RPS6KA4	2.470000
FLJ31340	2.470000
ENST00000332484	2.470000
I_931979	2.470000
TDE2	2.470000
ENST00000331411	2.470000
BC010642	2.470000
THC1489214	2.470000
FLJ39155	2.470000
GLUD2	2.470000
AB001451	2.470000
KIF13B	2.470000
AB040938	2.470000
BC029424	2.470000
I_1903764	2.460000
C1orf22	2.460000
CRHBP	2.460000
FLJ11267	2.460000
AL832945	2.460000
IRS1	2.460000
FBXO2	2.460000
UACA	2.460000
BC040678	2.460000
THC1420024	2.460000
SETBP1	2.460000
I_1906024	2.460000
I_1000236	2.450000
KIAA0905	2.450000
ENST00000330760	2.450000
SNCA	2.450000
CDKN1A	2.450000
SELENBP1	2.450000
BC032569	2.450000
FLJ32293	2.450000
ODF2	2.450000
THC1497380	2.450000
GAF1	2.450000
GALC	2.450000
AB011168	2.450000
AB023152	2.450000
BACH2	2.450000
TK2	2.440000
INPP1	2.440000
AK026295	2.440000
AK055220	2.440000
AK057981	2.440000
SLC25A20	2.440000
I_2015500	2.440000
THSD2	2.440000
DO	2.440000
TRPS1	2.440000
I_963821	2.440000
I_1876752	2.440000
ENST00000288911	2.440000
BC030084	2.440000
BC036421	2.440000
N94160	2.440000
I_963823	2.440000
THC1440524	2.440000
THC1489253	2.440000
BAG3	2.440000
GNAZ	2.440000
ULK2	2.440000
ENST00000331907	2.440000
THC1599237	2.430000
BC017330	2.430000
AL449243	2.430000
I_966399	2.430000
STOML1	2.430000
I_1874825	2.430000
I_3205171	2.430000
BX098660	2.430000
CART	2.430000
AK075186	2.430000
AB020712	2.430000
FLJ20716	2.430000
NDFIP1	2.430000
DISP1	2.430000
BC002713	2.430000
KDELR2	2.430000
BC024007	2.420000
AF116827	2.420000
TLN2	2.420000
MGC24039	2.420000
SCAP2	2.420000
ENST00000295902	2.420000
PDLIM2	2.420000
AB046850	2.410000
AL833716	2.410000
SDCBP	2.410000
TNNI1	2.410000
I_3590946	2.410000
AKAP9	2.410000
GRASP	2.410000
ENST00000333197	2.410000
FZD4	2.410000
I_1109681	2.400000
AK090401	2.400000
HSPA5	2.400000
THC1426024	2.400000
AL117598	2.400000
AK022150	2.400000
FLJ10996	2.400000
ENST00000329123	2.400000
TERF2IP	2.400000
[truncated: 609 more rows]
