# Supplementary material for: Consensus Comparative Analysis of Human Embryonic Stem Cell-Derived Cardiomyocytes
Source: PLoS One. 2015 May 4;10(5):e0125442. doi: 10.1371/journal.pone.0125442 (PMC4418815; doi:10.1371/journal.pone.0125442)
Supplement: S1 Data — (ZIP) [file pone.0125442.s007.zip › DataCode/DataCode/data/SC08Jane_22dvsUH.txt]

TargetID	AvgFC
MYH6	3001
SMPX	2877
MYH7	2401
TNNI1	1990
PLN	1899
CSRP3	1481
LUM	1375
IGFBP7	1269
COL3A1	1234
IGF2	1149
SRD5A2L2	1141
MYOZ2	1068
NPNT	1020
TF	942
MGP	860
FGB	813
TNNT2	757
LDB3	750
CXCL14	722
FGG	686
GABRP	653
MYL7	578
TDO2	562
TTR	510
TTN	494
DCN	451
DNM3	448
MMP1	390
COL6A3	383
C5ORF23	370
SERPINA1	365
AHSG	353
CKM	347
A2M	337
MYOM1	318
FABP1	307
CLIC5	307
GUCY1A3	294
SMYD1	292
FLJ21986	279
HSPB7	256
CMYA1	235
RUNX1	234
MYBPC3	229
AFP	221
MYOCD	218
INHBA	209
SYNPO2L	209
TBX5	205
MYL2	201
GPRC5A	196
UNC45B	193
MEP1A	191
WNT2	186
SHOX2	181
PITX1	172
HOXB2	171
GBP1	170
SLC40A1	169
NBLA00301	168
NPPA	166
LMOD2	165
RGS13	165
CD14	162
RRAD	159
H19	155
NPR3	152
CCDC3	151
HMGCS2	148
MB	146
CFI	145
ACTA2	144
LOC400043	143
KBTBD10	142
LOC255130	141
TM4SF4	139
HSPB3	139
DUSP27	138
ASGR2	137
C21ORF34	137
PRRX1	136
C4ORF26	133
RGS1	131
WFDC1	131
BMP4	130
CFB	130
MYL4	129
BNC1	128
ASPN	127
ANXA1	127
POSTN	126
OSR2	124
APOA2	123
PDE1A	122
C1ORF105	121
SLC6A13	118
TRIM55	114
FOXF1	113
RGS4	112
MYL3	112
DPF3	105
C20ORF75	105
VTN	104
IGFBP1	103
BGN	102
SULT1E1	101
CRIP2	101
ABCA8	101
ANKRD38	98
PGM5	92
ANXA8	88
TANC1	88
HOXA13	87
TYRP1	87
UBD	87
LIPC	87
ALDH1A2	85
HHIP	85
COLEC11	84
MEIS2	84
TGFBI	82
FGA	81
APOB	80
IGSF10	79
DLX2	79
PLG	79
SNAI2	79
TMEM12	78
LOC645722	77
IL1R1	76
PPP1R14C	75
PAPPA	75
NID2	74
SKIP	74
LGALS2	74
EDN1	73
TGM2	71
LYST	71
ITGA8	69
ALDH1A1	69
TCEA3	68
GATA4	67
DHRS9	67
CLSTN2	67
GATA6	67
COL1A1	66
TRIM63	66
CRISPLD2	65
SFXN3	64
HCA112	64
RERG	64
WISP1	63
BMP5	63
NPY6R	63
GLRB	63
PHOX2B	63
F5	62
HAPLN1	62
EPAS1	62
MEF2C	62
LR8	62
LOC644192	62
VCAM1	62
CLDN4	61
TNNC1	61
AGT	60
TBX2	60
ORM1	60
HLX1	60
CFC1	59
CORIN	58
COL5A1	58
HES4	58
SPINK1	57
MASP1	57
ACTN2	56
ST7L	55
CCDC80	55
SERPIND1	55
TXNIP	54
ZFPM2	54
OLFML1	53
HOXA3	52
COL8A1	52
TSHZ1	52
GBP3	52
LOC651619	52
SVEP1	50
CPNE5	50
RBM24	49
PPFIA4	49
CSMD1	49
SST	49
MATN1	49
MEIS1	48
EBF	48
NR2F1	48
CDC42EP5	47
LOC284244	47
MMP28	47
DKFZP451A211	47
SGCG	47
MEOX2	47
C8ORF4	46
TMEM119	46
DPP7	45
ADAMTS18	45
NKX2-3	45
GPR56	45
PLEKHA2	44
JPH2	44
SULF1	44
LOC399959	43
LOC255480	43
FOXC1	43
RELN	43
SLN	43
IFIT1	43
LOC283999	43
ISL1	43
C6ORF142	42
AQP1	42
APOBEC2	41
ZNF503	41
SLC8A1	41
DLK1	40
STMN2	40
TNS1	40
HSD17B2	40
KCNJ8	40
LOC149703	39
SH3RF2	39
SLIT3	39
COL2A1	39
SEMA3C	38
LOC138046	38
AKR1B10	38
DDC	37
LOC285147	37
IGFBP3	36
LOX	36
IL6ST	36
HLF	36
SNAP25	36
ADAM12	36
SYNPO2	36
EDNRA	36
NR2F2	35
BHLHB2	35
RBMS3	34
CYP1A1	33
MLLT3	33
ITIH2	33
ZNF533	33
PRDM6	33
LCP1	33
NR1H4	33
THBD	33
TBX3	33
MAP4	33
GPR133	33
MITF	33
TMOD1	33
MBD2	33
CCDC85A	32
PDLIM3	32
LMOD1	32
RBM20	31
PDGFRA	31
C12ORF46	31
G0S2	31
HOXB4	31
FOXC2	30
AREG	30
SEMA5A	30
SLC2A2	29
PPARA	29
LAMA4	29
CDKN1A	29
CAPN3	29
TWIST1	29
TFPI	28
PAG1	28
MEOX1	28
GLIS3	28
GPR158	28
ZNF703	27
LIX1	27
GATA5	27
KLHDC1	27
RNF128	27
KLF9	26
FREM1	26
ITGB3	26
PDE4DIP	26
ARRDC4	26
ARHGAP29	26
TSHZ3	25
C11ORF9	25
HGF	25
PDZRN3	25
HBG1	25
P4HA2	25
COL11A1	25
PCDH9	25
PLCL1	25
SCD5	25
HRC	25
AFF3	25
MBNL2	25
PDZRN4	25
F2RL2	25
TNC	25
LONRF2	25
SDPR	25
ACTC1	24
DOC1	24
MAML2	24
WNT5A	24
DKFZP564O0823	24
COL5A2	24
ELF4	24
PLD1	24
MSRB3	24
FLJ42875	23
LOC254057	23
ARID5B	23
AMBP	23
LAMA2	23
CA4	22
CLEC2B	22
RNASE4	22
MSX2	22
RGC32	22
FER1L3	21
FLJ30901	21
PTPRB	21
SNX24	21
PMP22	21
LHFP	21
ITGA11	21
CDH5	21
TGFB2	21
LGALS3	21
FOXF2	21
SEPT5	20
ADAMTS9	20
SLC16A3	20
LOC654096	20
GPBAR1	20
PTGER4	20
GHR	20
MICAL2	20
PRELP	20
PENK	19
HBD	19
FLJ25076	19
PRSS35	19
HOXB6	19
MAN1A1	19
AHNAK	19
EMCN	19
SLAMF8	19
RIN2	19
ACTG2	18
SCML1	18
COL1A2	18
PPP1R3C	18
ADH6	18
COL21A1	18
NIPSNAP3B	18
STMN4	18
KCTD12	18
PDGFC	18
TNFRSF9	18
SORBS2	17
LCAT	17
SPON1	17
AGTR1	17
GSTM3	17
RHOJ	17
PLK2	17
SAMD4A	17
SPARC	17
EGFR	16
SCN7A	16
LOH3CR2A	16
LIFR	16
ACF	16
RASSF5	16
LOC92689	16
RCSD1	16
ZNF160	16
LOC340061	16
GPR126	16
LOC283588	16
GUCY1B3	16
DNAH1	16
FN1	16
KCNJ13	15
MATN2	15
MYO1D	15
GRK5	15
LOC644320	15
C9ORF94	15
ARHGEF12	15
TM4SF1	14
SMTNL2	14
SYNE1	14
CAMK2B	14
RHOBTB2	14
DSC3	14
FGF9	14
ATXN1	14
DLC1	14
NDRG1	14
CAV2	14
ZNF436	14
MUM1L1	14
H2AFY	13
TLR5	13
FAM46A	13
FLRT2	13
RAFTLIN	13
TMEM56	13
LOC647248	13
FBN2	13
CNTN4	13
ZNF83	13
PLAGL1	13
PPP1R12B	13
RUNX2	13
LNPEP	12
PPBP	12
PKP2	12
CORO6	12
REEP1	12
LOC646576	12
ZBTB20	12
C14ORF139	12
PLAT	12
EVI1	12
CNN1	12
SOX6	12
KIAA1713	12
KCNIP4	12
FIGF	12
GPX5	12
FLNC	12
EMP1	11
KIFAP3	11
FRMD4B	11
C8ORF72	11
ICHTHYIN	11
ROBO2	11
ITPR1	11
TNFRSF19	11
DACH1	11
C12ORF23	11
ANGPT1	11
RHOU	11
C1ORF188	10
NCAM1	10
NID1	10
EFEMP2	10
LEF1	10
TLR4	10
PCAF	10
PELO	10
TGFB1I1	10
GREM1	10
ATP10D	10
RGL1	10
SVIL	9
TFEB	9
ZNF710	9
AGPAT3	9
GAS7	9
KIAA0895	9
C14ORF45	9
SCUBE3	9
TGFBR3	9
PDE4D	9
RGS5	9
PRSS23	9
C6ORF145	9
PAH	9
ZNF467	8
KIAA1984	8
ZNF641	8
KIF26B	8
C10ORF56	8
MYLK	8
GPR124	8
SH3PXD2A	8
FLJ21272	8
LOC440934	8
ATP2A2	8
BMPR2	8
TANC2	8
PCDH17	8
LOC402560	7
REV3L	7
CTSB	7
KIAA1462	7
COBLL1	7
DMRTC1	7
COMMD3	7
GAS6	7
EPS8	7
PRNP	7
SETD7	7
CXCL12	7
GLS	7
ATP2B4	6
ADCY7	6
AKR1C1	6
XIST	6
BACH2	5
FOXP1	5
DGKH	5
