# Supplementary material for: Consensus Comparative Analysis of Human Embryonic Stem Cell-Derived Cardiomyocytes
Source: PLoS One. 2015 May 4;10(5):e0125442. doi: 10.1371/journal.pone.0125442 (PMC4418815; doi:10.1371/journal.pone.0125442)
Supplement: S1 Data — (ZIP) [file pone.0125442.s007.zip › DataCode/DataCode/data/SC09Xu_22dvsESEB.txt]

TargetID	CM/ES
ATP1B4	9696.61
TGFB2	1371.74
ARG1	1362.99
NPPA	1145.07
APIN	918.83
SAA4	865.47
CEACAM6	794.77
UGT2B4	556.28
RERG	527.24
UACA	517.88
BMP5	503.63
CAPN3	489.83
CDH10	468.15
LYZL4	430.98
SMAD9	424.41
SLC6A4	418.53
TRIM55	414.28
CRHBP	413.98
KCNJ5	404.66
MYL4	403.32
C9ORF50	378.18
HSPA6	354.84
MTUS1	340.47
LMBRD2	325.41
REEP3	323.1
MAP4	321.82
NME5	312.54
FAM70A	306.62
TPM1	305.38
MYL4	303.21
CADPS	303.17
PRSS35	296.51
LIPC	290.89
KCNH7	285.91
DGKI	281.52
ACADL	280.66
CAB39L	266.22
UNC45B	258.18
RNF6	244.33
SLC45A2	233.67
SRD5A2L2	231.62
SMARCD3	226.66
NPPB	225.39
TNNI1	221.46
AMY2B	209.92
C10ORF107	207.22
SNRP70	204.54
SMPX	199.26
COLQ	198.84
CHRM2	196.36
DPF3	193.83
FLJ39502	191.36
PHACTR3	189.41
KCNIP4	185.39
HDAC9	184.43
LRRC10	183.9
C6ORF155	182.37
PLN	179.54
CLEC4A	177.46
ATP2B1	173.74
PPP1R3A	171.56
PHF20L1	169.41
FLJ23878	167.27
MSX2	167.21
TMEM71	166.81
TSPAN32	166.31
MYL7	165.83
HECTD2	162.15
IL6ST	161.49
SYNPO2L	161.15
MYBPHL	160.16
HAK	159.32
C9ORF47	156.57
CACNA1G	156.33
CFC1	155.01
KBTBD10	154.04
PALM2	152.33
MLCK	150.6
FGF9	147.87
PPP1R14C	146.85
ADPRHL1	145.37
FAM78A	144.4
MB	143.46
NRXN1	143.33
ANXA7	142.56
LRRC39	140.21
MYH6	140.03
CAPN3	139.97
ITGB1BP2	139
NKX2-5	138.78
PIWIL4	137.78
POPDC2	137.72
YAF2	135.53
HTR4	133.53
SPTBN5	131.63
CORIN	131.33
MYO18B	129.97
PCGF5	129
CSAG2	128.68
CLIC5	126.92
FAM5C	126.57
ABCC5	123.69
CSRP3	119.77
RNF36	119.32
FLJ90579	118.54
TMOD1	117.29
FBXO32	115.83
TDRD5	115.34
KCNE2	111.72
TNNT2	111.5
DHRS9	106.69
RCSD1	105.53
TNNC1	105.01
TFEB	104.76
MTUS1	104.55
C7	103.94
ACADSB	103.6
MSRB3	103.12
ANKRD1	102.12
PLCL1	101.98
MYL3	101.83
TRH	101.35
APOBEC2	101
FSD2	100.7
CAMK2D	100.47
C1ORF188	100.11
SORBS2	99.79
STK23	99.67
LBR	99.59
KIAA0774	99.59
MYH7	99.55
RARB	99.26
HOP	98.81
CMYA1	98.67
LDB3	97.85
MYOM2	97.58
CASQ2	97.5
CAMK2A	97.43
RASGRP3	97.23
TCAP	97.1
PGM5	96.71
MYOM1	96.37
C6ORF142	96.27
SORBS2	95.99
GCOM1	95.96
RGS5	95.44
ACTN2	94.46
GDF10	94.39
SKIP	93.96
FABP3	93.83
CCDC68	93.75
LRRFIP2	93.37
SLC26A9	93.06
MB	92.78
MEF2C	92.2
SMYD1	91.49
DCLK2	91.46
LOC441931	91.36
C1ORF175	90.99
SYPL2	90.8
APEG1	89.91
MGC42630	89.79
LOC283932	89.43
C4ORF29	87.25
PTGER3	86.68
ABCA6	86.07
C17ORF44	85.74
RASSF4	85.56
ZNF154	84.8
SNAPC3	84.68
ATP5G3	84.43
TRMU	83.74
MYL2	83.11
SORCS3	81.48
PGAM2	80.65
FLJ22028	80.07
FGF10	78.94
FLJ14437	76.31
MASP1	76.09
USP16	75.58
C12ORF39	74.77
LOC339977	74.35
GATA4	74.32
C8A	73.89
CRIP2	72.32
JPH2	71.67
SNAP91	71.37
CCR6	71.17
FREM1	71.11
C4ORF18	70.95
TBX5	70.93
NIPSNAP3B	68.8
WDR31	68.43
FLJ36208	68.01
FBXL17	67.8
STARD4	67.76
KIAA0774	67.7
ZNF69	66.83
PLEKHA6	66.35
ASB10	65.32
JPH2	65.32
UGT2B17	64.84
MCEMP1	64.15
IRX4	64.09
FRMD3	63.98
NEXN	63.95
COX6A2	63.8
PNKD	63.11
AKAP6	62.97
FBLN2	62.86
RP13-15M17.2	62.19
CYP2E1	61.56
SLC8A1	60.44
C6ORF208	59.25
ADAM28	59.12
FLJ31818	59.05
ZDHHC21	59.04
MYH11	58.51
TTN	58.05
MUM1L1	56.72
NTRK1	56.65
NKX2-8	56.3
SPTBN1	55.98
GATA5	55.76
ERV3	55.18
CCDC62	54.61
PPP1R12B	54.4
KIAA0895	54.11
SLCO3A1	53.61
DIRAS3	53.53
TMEM16D	53.25
MSRB3	53.24
HIST1H2AD	53.07
STAU	52.97
C2ORF27	52.27
AGT	52.2
NEBL	52.11
TCEA3	52.05
SPINK1	51.13
WNT2	50.76
CPNE5	50.67
COL2A1	50.21
C4ORF18	49.83
GPR1	49.73
ESRRG	49.52
FLJ41603	49.45
MASP1	49.21
BVES	49.2
TMEM117	48.82
C16ORF47	48.73
CYP2J2	48.69
FSHR	48.39
TYR	47.26
COL21A1	47.17
NUDT13	47.01
PDLIM3	46.81
NNT	46.59
SLC4A4	45.7
PDE4D	45.63
ADCY5	45.09
SGIP1	44.9
IL1RAP	44.87
LOC161247	44.82
CNTN6	44.81
BMP2	44.63
POPDC3	44.56
PASD1	44.51
MEIS2	44.07
LOC441931	43.45
HOP	43.14
LMO3	42.84
HSPB3	42.73
CORO6	42.71
BRD8	42.19
FBXO32	41.95
CCL4L1	41.51
C6	41.43
EDA2R	40.98
SMARCD3	40.8
SLC45A2	40.42
LHX8	40.34
ADH1A	40.16
NR3C1	39.29
SLC8A3	39.06
RANBP2L1	39.02
FLJ30294	38.69
C1ORF175	38.52
FLJ45224	38.44
TNNI3K	38.18
SLC9A11	38.07
SH3RF2	37.95
PDLIM5	37.9
AMHR2	37.51
EDG1	37.28
URB	37.2
CRYAB	36.9
ENPEP	36.7
EPHB3	36.27
ENO3	36.16
GP1BB	36.14
FOXD4L1	35.88
RXRG	35.79
TXLNB	35.67
MICAL2	35.6
TBX20	35.59
IRX5	35.5
LOC123876	35.12
POLN	35.01
MITF	34.93
LOC400258	34.63
HIST1H2AG	34.45
TRIM55	34.1
CACNB2	33.66
KIAA0319	33.4
ADPRHL1	33.4
PIP5K3	33.35
RRAD	32.41
LMO3	32.37
RGS9BP	31.97
UNQ739	31.69
RASSF5	31.42
LOC88523	31.22
DKFZP434O052C7OILED-COIL	30.69
AKAP13	30.63
ISLR	30.46
ARHGAP26	30.44
LOC138046	30.03
ADAM11	29.84
C21ORF34	29.81
ACTC	29.58
CMYA5	29.52
SYPL2	29.49
TBX3	29.48
FXYD1	29.1
DMD	28.94
DPY19L2	28.81
RYR2	28.7
PPARGC1A	28.08
ZNF677	27.98
PROX1	27.95
ACTA2	27.82
ST3GAL6	27.69
TCEAL1	27.48
FLJ20152	27.48
PCNA	27.25
STX11	27.02
PPP1R13B	26.84
ZNF568	26.73
ZNF32	26.38
C3ORF45	25.99
PCDH20	25.98
MASP1	25.85
NUP98	25.79
RRAGB	25.78
SLC26A7	25.78
LY6G6C	25.75
FBN2	25.74
RAB9B	25.62
KPNA5	25.31
CAP2	24.97
DLC1	24.71
MOCS3	24.37
DUSP26	24.35
ZAK	24.25
CKMT2	24.22
ABAT	24.11
C14ORF44	23.93
C10ORF65	23.93
CAMK2B	23.91
KBTBD3	23.63
EPM2A	23.42
MTSS1	23.39
FLJ20054	23.36
PCAF	23.3
REEP1	23.24
PRG4	23.16
GPR22	23.07
C9ORF61	23.05
PAK4	22.95
DOK4	22.74
PPP1R3C	22.23
RPE65	22.11
LOC285513	21.51
DKFZP566N034TRANSMEMBRANE	21.48
CASQ1	21.46
FLJ11000	21.26
LIMS2	21.08
HRC	20.97
LRRC49	20.9
FHOD3	20.26
CISH	19.75
TSPAN2	19.7
MEIS1	19.44
SLC5A1	19.36
IRX3	19.18
YAF2	19.02
TMEM16E	19.01
PTPLA	18.92
ARTS-1	18.89
C9ORF152	18.74
CACNB1	18.69
FLJ43374	18.56
AMICA1	18.45
CSAG3A	18.3
TMEM56	18.18
USH2A	18.14
SDPR	18.14
TPM2	18.05
FCER1A	17.89
LOC283219	17.88
AFF3	17.73
RHOBTB3	17.68
SART1	17.6
APEG1	17.6
RBBP6	17.58
IL17D	17.55
SMYD2	17.5
TTN	17.46
NCAM1	17.16
PTGER3	17.14
LOC340061	17.12
SMAD6	17.1
MGC42630	16.96
PDLIM2	16.93
FLJ22655	16.9
PTHR1	16.87
CAST1	16.84
ITIH5	16.83
HBEGF	16.74
MXRA7	16.74
LBH	16.74
TSC22D3	16.68
STAT4	16.68
ZAK	16.64
LOC283537	16.42
VASH1	16.39
ITGA10	16.23
HSPB8	16.15
CELSR1	16.02
LOC347273	15.96
CD36	15.93
L3MBTL4	15.86
PKP2	15.84
FRK	15.84
PPM1K	15.84
CYP2W1	15.78
MRAS	15.67
KIF12	15.59
EPHA4	15.44
H2AFY	15.42
FAM99A	15.26
MGC24039	15.18
EDNRA	15.08
SPINK4	14.99
CPT1B	14.98
PNKD	14.92
PLEKHA7	14.88
CUGBP2	14.8
ARHGAP24	14.74
FLJ37562	14.7
FZD1	14.7
C1ORF105	14.62
ZNF436	14.56
MYOCD	14.55
SH3BGR	14.51
NFIA	14.49
KEL	14.39
NEBL	14.3
ESRRB	14.24
FLJ39370	14.23
PALLD	14.22
CDGAP	13.92
PAX9	13.87
MGC15476	13.74
C8ORF49	13.72
PROS1	13.64
ATOH8	13.53
CPT1A	13.37
HIST2H2BE	13.26
DES	13.25
PDGFD	13.25
COMMD3	13.2
BMPR2	13.17
ADSSL1	13.16
TRPC3	13.11
CSS3	13.09
OBSCN	13.07
B3GALT3	12.99
ILK	12.97
CRIP1	12.95
ART3	12.91
CNN1	12.77
LMO7	12.73
PRKAG2	12.67
GPT	12.48
MARK4	12.45
ABCA5	12.35
SCMH1	12.31
PCDHB10	12.3
ATP2A2	12.26
ABCA8	12.21
SYTL3	12.21
SHD	12.06
KIAA1632	12.05
TGFB1I1	12.03
PLA2G5	11.98
IQWD1	11.9
SPTA1	11.88
ADRB2	11.85
FAM81A	11.81
HIST1H2BJ	11.71
C11ORF45	11.68
CMYA3	11.65
GFOD1	11.61
RABEP2	11.58
RTN4RL1	11.53
EPM2AIP1	11.5
HIST1H4H	11.49
ZNF540	11.45
MAPRE3	11.2
FHL2	11.15
SIPA1L2	11.13
MPPED2	11.09
ADAMTSL2	11.07
ACSL1	11
GMPR	10.97
DKFZP686O241H6Y6POTHETICAL	10.84
NUDT9	10.79
SLC1A4	10.78
ABTB2	10.72
ARHGAP24	10.59
FBXO9	10.31
PAG1	10.3
FLJ39378	10.25
SHBG	10.24
ABCA9	10.22
ACE2	10.18
LOC283932	10.15
COMMD8	10.02
SVIL	10.01
KALRN	10
AK1	10
TECTA	9.91
TBX2	9.9
OXCT1	9.87
LYZ	9.85
RAPGEF4	9.83
FLJ42461	9.82
YPEL2	9.79
RNF150	9.76
KIFAP3	9.74
ISOC1	9.74
OIT3	9.73
SCHIP1	9.7
SCN2B	9.69
TPO	9.65
WDR22	9.63
DUSP13	9.63
ENTPD2	9.63
SMYD2	9.61
NMNAT1	9.55
SLC20A2	9.54
SAA1	9.54
ZFYVE16	9.49
C4ORF29	9.47
C15ORF52	9.47
ADRBK2	9.43
SNTA1	9.42
PLUNC	9.41
FLJ46380	9.41
FOLR2	9.35
PHF20L1	9.34
JAK2	9.27
LOC375449	9.24
BAMBI	9.23
TIPARP	9.22
CXCL12	9.19
PDK1	9.18
OGN	9.18
EPM2A	9.13
GNAO1	9.07
MYL9	9.04
RDH10	9.01
CCDC69	9.01
SH3GL3	9
RSN	8.98
C10ORF32	8.95
NDRG2	8.94
FRY	8.93
MYL9	8.77
TMEM25	8.71
HSPB7	8.61
SLC25A30	8.6
SSPN	8.6
CAV2	8.59
PKIG	8.58
SCMH1	8.57
PTGER3	8.56
ATP2B4	8.55
ATP1B1	8.54
SNCA	8.54
UPB1	8.45
PRICKLE1	8.44
LIX1L	8.43
CXCL12	8.4
SORCS1	8.4
ADCY6	8.38
SPTBN1	8.36
LOC149134	8.31
ATP2A2	8.3
CUGBP2	8.26
KIAA1754L	8.26
MAPK4	8.21
CPE	8.19
RXRG	8.19
SORCS1	8.18
LNPEP	8.12
KCNJ8	8.08
ANK2	8.07
ST3GAL1	8.06
HDAC9	8.02
MRPS36	7.81
KIAA0701	7.81
DMN	7.78
SLC30A3	7.75
ICA1	7.7
TRIM54	7.65
NNT	7.62
HTF9C	7.57
ETFDH	7.56
SLC25A20	7.56
KIAA0367	7.53
IL17B	7.53
C10ORF10	7.52
PPIC	7.52
SLC4A3	7.51
CRSP2	7.51
ATP2B4	7.49
ATP6V1G2	7.48
TANC1	7.44
MGC23985	7.44
PCDHB7	7.43
TLL2	7.37
WHSC1	7.32
DPY19L4	7.28
ZNF650	7.25
OR1J1	7.21
SC5DL	7.21
RAFTLIN	7.2
C10ORF71	7.17
GPR126	7.15
SEL1L	7.14
LCN12	7.05
HCN1	7.03
CRI1	7.03
KCNH2	6.97
RRAGD	6.95
BRP44L	6.95
EBI2	6.93
SNCA	6.92
PPAPDC3	6.86
CASZ1	6.83
LOC144363	6.82
DKFZP451A211DKFZP451A211	6.8
ABCA6	6.8
KATNAL1	6.8
NEURL2	6.79
DDX17	6.78
SLC25A4	6.72
NRIP2	6.7
CAMK2D	6.69
WNT5B	6.65
COL22A1	6.62
TCP11L2	6.61
FLJ36748	6.55
MGC13034	6.55
DIP2A	6.51
CCRK	6.49
DNAJB4	6.48
HEL308	6.46
CAB39L	6.46
NFIB	6.45
JOSD2	6.44
ARMCX3	6.42
TXNDC13	6.4
ALPK3	6.4
TRAK2	6.38
SLCO3A1	6.37
WIG1	6.32
ASB8	6.32
PCDHA12	6.31
HMFN0839	6.3
GRM8	6.29
CLK1	6.28
MGC14376	6.27
PAM	6.26
C1ORF99	6.24
SAP18	6.24
RBM9	6.2
LGALS3	6.15
NKX3-1	6.13
PIN4	6.1
FLJ33718	6.08
CRTAP	6.08
LIN9	6.08
TNNI3	6.04
USP15	6.01
KCNH7	6.01
GADD45A	5.99
KIAA1128	5.97
ASB4	5.96
CPEB3	5.95
LOC349236	5.94
ZNF3	5.92
PTPN21	5.89
TDRD9	5.85
ASB2	5.85
CAV2	5.78
AGL	5.78
EPB41L3	5.77
LMOD1	5.75
HSPB2	5.7
FBXO3	5.67
C5ORF5	5.64
SCAND2	5.61
ST7	5.6
KRTHA8	5.6
APOBEC3F	5.59
ZNF626	5.57
RWDD1	5.56
PPFIA4	5.56
C21ORF34	5.56
ZFP3	5.55
DOCK9	5.55
LOC285193	5.55
DCDC2	5.53
PSD3	5.53
CTF1	5.53
MGC33926	5.51
PPP2R3A	5.49
GATM	5.48
UNC5B	5.48
LOC401431	5.46
MRP63	5.41
LSP1	5.41
MGC13057	5.41
FLJ45248	5.41
VIPR2	5.38
IBRDC1	5.35
GENX-3414	5.31
CCPG1	5.31
FLJ20097	5.3
ABCC9	5.3
SFXN4	5.3
SPATA18	5.3
ZCWPW1	5.27
TPM1	5.27
ABRA	5.23
DTNA	5.22
DTNA	5.2
SSH2	5.19
NCAM1	5.19
TCL6	5.19
EDA	5.16
GLRX2	5.13
PLCL2	5.13
RGN	5.12
ITGAV	5.12
HIST1H2AC	5.11
CAST	5.09
SGCA	5.08
TPD52L1	5.07
DKK3	5.06
GPR146	5.06
LRRC23	5.05
FAM54B	5.04
AQP12A	5.04
C20ORF22	5.04
C10ORF6	5.03
MGST2	5.02
FAM40B	5.01
FLNC	5.01
IQWD1	4.99
MARK1	4.98
PDLIM7	4.98
EEF1A2	4.97
H2BFS	4.96
ANTXR2	4.95
GAMT	4.93
NRTN	4.93
PNMT	4.92
FBXO32	4.92
FAM14A	4.92
C17ORF44	4.9
ZNF364	4.9
COL9A1	4.87
MEF2A	4.83
DNAJB9	4.82
LOC133308	4.81
PDZK3	4.75
VPS13A	4.74
ZMYND11	4.73
GPC1	4.73
FXYD1	4.72
MXRA7	4.72
PTP4A3	4.71
ST7	4.71
TM6SF1	4.68
SLC25A12	4.67
MOAP1	4.66
DMPK	4.64
PDK4	4.64
QKI	4.64
E2F8	4.63
MAN1C1	4.6
ENPP4	4.6
PDK2	4.6
LZIC	4.59
COL4A3BP	4.58
CYP39A1	4.58
RNF103	4.56
HCN4	4.55
EXTL1	4.54
CYP11B1	4.54
EPHA2	4.52
EVC	4.52
KLHDC8B	4.51
ASPH	4.51
COL18A1	4.51
MBNL1	4.51
IMPAD1	4.5
C10ORF56	4.5
KCTD1	4.49
XPO4	4.47
PHF20L1	4.44
LRRC2	4.43
FAM71B	4.42
MTHFR	4.42
SLA/LP	4.42
UFD1L	4.41
EFEMP2	4.4
DSCR1	4.38
CYB5R1	4.38
ARL6IP5	4.38
FLJ12700	4.37
SYNPO2	4.36
BAG3	4.33
MAP4	4.32
RASSF4	4.31
GEM	4.29
C9ORF123	4.29
ABLIM1	4.27
RGS9	4.26
MGST3	4.26
TRIM29	4.25
PDLIM7	4.25
CPEB4	4.23
SYNGR1	4.22
EHD3	4.22
ATXN1	4.22
LOC144983	4.21
REEP5	4.21
ATP6V1G2	4.19
KIAA1370	4.18
CALCOCO1	4.17
RAB37	4.16
FAM36A	4.16
MOCS2	4.16
ZNF154	4.15
FBXL7	4.15
GOLPH4	4.14
ADORA1	4.13
CTNNA3	4.13
TMPRSS3	4.13
TGM2	4.13
BTN2A1	4.12
CLCNKA	4.11
SPTB	4.1
CYP2C8	4.08
FLJ37464	4.08
GPD1L	4.07
NKIRAS1	4.07
RANBP6	4.07
NFYB	4.07
TRPC1	4.04
TCEAL1	4.04
SLC16A7	4.01
CDADC1	4.01
CDH2	4.01
ACOT2	4.01
CD58	4.01
ITGB1	4
IDH3A	4
KRT1B	3.99
CALD1	3.99
KCNH2	3.96
SDFR1	3.96
SLC2A11	3.96
DUSP3	3.96
ELMOD2	3.95
SUSD1	3.93
CLCNKB	3.93
CES2	3.92
JUB	3.92
C14ORF142	3.92
PSCD4	3.91
EIF2C4	3.89
FILIP1	3.89
B3GALT3	3.89
PYGB	3.88
ABCB10	3.88
C3ORF60	3.86
RHOC	3.85
PLEKHO1	3.85
SLC31A2	3.84
MGC16943	3.84
MTCH2	3.83
STK38L	3.81
TCP10L	3.81
BCAP29	3.8
NSUN3	3.8
BAI2	3.8
C1ORF53	3.78
PIP5K1B	3.78
PTPNS1	3.78
RASL10B	3.77
SELT	3.77
PHTF2	3.77
LYL1	3.76
KLHL2	3.76
EMILIN2	3.76
SYNJ1	3.74
SIDT1	3.73
NDUFA6	3.72
RIN2	3.72
CYCS	3.72
C5ORF13	3.71
PRKY	3.71
LAMB2	3.7
GOLGA1	3.7
TNK2	3.7
MYO18A	3.7
PDE4C	3.69
TDRD6	3.69
PRNP	3.68
C1ORF190	3.68
GUCA1C	3.66
DACT1	3.65
KCNC3	3.65
TNIK	3.63
GCOM1	3.63
NFIC	3.62
MAGI1	3.62
MOSC2	3.62
NDRG4	3.62
KTN1	3.61
C1ORF183	3.6
LOC51315	3.6
SFRP1	3.6
TGM2	3.59
FGF18	3.59
MGC17330	3.58
SHB	3.57
FLJ14346	3.56
NDUFC2	3.55
NFKBIZ	3.55
PEA15	3.55
POLR3GL	3.54
NDFIP2	3.54
TMEM106C	3.54
GNAL	3.53
PIB5PA	3.51
MLYCD	3.51
FAHD1	3.5
SBDS	3.5
SPRR1B	3.5
RUNX1	3.5
LOC128977	3.48
GAMT	3.47
FLJ11155	3.46
SNAPC3	3.46
PRDM8	3.45
EXOC6	3.45
ABCC5	3.45
PIP5K1B	3.45
ATP1A1	3.43
FLJ10847	3.42
LAMA2	3.42
GLRX2	3.42
C6ORF154	3.41
DCTN6	3.41
STK39	3.4
TCTA	3.4
TMEM47	3.37
MEF2D	3.36
RIC3	3.36
CST5	3.36
CSNK1E	3.35
CCDC41	3.34
GDF2	3.33
CD36	3.33
MGLL	3.33
DGCR6	3.33
HSPC268	3.33
DAAM1	3.33
ACACB	3.32
CYFIP2	3.32
PAQR6	3.32
DNAJB2	3.3
HCG27	3.3
PNKD	3.3
PAGE2B	3.3
PPP1R3F	3.29
MGC35361	3.29
GUCY1A2	3.29
GEM	3.29
IDH2	3.28
MGC31967	3.27
DGCR6L	3.27
PACS1	3.27
OSBP2	3.26
SRI	3.23
SLMAP	3.23
CDKN1A	3.23
MGC34774	3.22
RNF14	3.21
MLF1	3.21
TM2D1	3.21
GAS6	3.21
MYOM3	3.21
DSCR1	3.2
SERTAD1	3.19
VPS35	3.19
TSPAN7	3.19
PFTK1	3.18
C10ORF114	3.18
LOC400566	3.16
TP53I3	3.16
C1ORF96	3.15
VPS45A	3.15
HAGH	3.14
POMZP3	3.12
QIL1	3.11
GNL3	3.11
ATP5G3	3.1
ACTR10	3.08
PPP1R15A	3.08
FCHO2	3.08
RBPMS	3.07
ZDHHC2	3.07
C9ORF3	3.07
DECR1	3.07
RP13-15M17.2	3.06
HSPB1	3.06
TP53INP2	3.06
AD031	3.04
GPX3	3.04
AGXT2L1	3.02
MRRF	3.01
PDZD3	3.01
C9ORF7	3.01
PAF1	3
ABHD7	2.99
DDX58	2.98
LCE1D	2.98
CADPS2	2.98
MFN2	2.97
PTPRE	2.97
GM632	2.96
CTSB	2.95
PAIP1	2.95
CPEB2	2.95
ARHGAP1	2.94
ADAM19	2.93
FAM48A	2.92
C9ORF5	2.92
MTHFD2L	2.91
LOC402682	2.91
AAK1	2.91
RNPC1	2.9
BTBD1	2.9
GCK	2.89
MMP15	2.89
C20ORF29	2.89
LANCL2	2.88
CAV3	2.88
DYRK4	2.88
COQ6	2.87
FZD8	2.87
WNT16	2.86
TEX261	2.86
CCNDBP1	2.85
NR1D2	2.85
CREG1	2.85
SH3BGRL	2.84
GOT1	2.84
LOC400566	2.84
CYP7B1	2.84
ATP1A1	2.83
TMEM41A	2.83
ATP5G1	2.82
LHFPL2	2.82
C12ORF26	2.82
ZP3	2.82
LBH	2.81
FAM11A	2.81
PCBD1	2.8
PLA2G4C	2.8
SLC39A8	2.8
NKG7	2.78
CAPZA2	2.78
ZNF174	2.78
RAB6IP1	2.77
GSTM4	2.75
BTBD1	2.74
C14ORF108	2.74
C2ORF7	2.73
NDUFA5	2.73
TMEM62	2.73
GHITM	2.72
ZNF272	2.71
SPPL2A	2.71
TACC2	2.71
USP18	2.69
OSAP	2.69
HSPA1L	2.67
TAS2R40	2.67
FBXO22	2.66
GNAO1	2.66
KCNMB1	2.66
SLC6A9	2.64
LMNA	2.64
LACTB2	2.64
LOC387882	2.63
TSC22D1	2.63
FECH	2.63
EIF1AY	2.62
C17ORF76	2.62
ETV5	2.62
RGS18	2.61
EIF2C3	2.6
MMP11	2.59
ETNK1	2.59
EIF1B	2.59
COQ6	2.58
COL4A3	2.58
DNAJA4	2.58
CACNB2	2.57
C14ORF2	2.57
MSRA	2.57
DNAJC19	2.56
BRP44	2.56
LOC124751	2.55
MMD	2.55
C12ORF62	2.54
DCBLD2	2.54
UNQ1912	2.54
TEAD3	2.54
ATP5J	2.52
CCDC53	2.52
PFKFB2	2.51
HRASLS	2.51
NDUFS1	2.51
LOC388915	2.51
AEBP1	2.51
HSPA1A	2.51
ACO2	2.51
COL18A1	2.5
ADAMTS5	2.5
MFSD1	2.5
CDA08	2.5
DNAJB11	2.49
FYCO1	2.49
NDUFB3	2.48
GBAS	2.48
INPP5A	2.47
PKIG	2.47
BTG1	2.47
FRMD5	2.47
HSDL2	2.47
ST7	2.46
HIST1H1C	2.46
TSSK3	2.46
VAPB	2.46
FAM14B	2.46
FBXL4	2.45
FNTB	2.45
NCOA4	2.44
DYSF	2.44
SLC12A8	2.43
ATP5J	2.43
USP46	2.42
PLA2G12A	2.42
CDK10	2.42
BZW2	2.42
OR5I1	2.41
ACOX2	2.4
ALDH3A2	2.4
ZNF181	2.39
ATAD1	2.39
DYNLT3	2.39
NDUFB6	2.39
STAMBPL1	2.38
WDR45	2.38
CT45-2	2.38
MDH1	2.37
RAB21	2.37
GTL3	2.37
P8	2.37
EPS15	2.37
LIN7B	2.37
NR1I2	2.37
PPP1R3D	2.36
NES	2.36
C11ORF31	2.35
SEC61A2	2.35
DSTN	2.35
FLJ21657	2.35
RHOQ	2.34
DCUN1D1	2.34
KIAA0564	2.33
ZNF200	2.32
ACOT11	2.32
CCNDBP1	2.32
C14ORF159	2.31
MOCS2	2.31
ACYP2	2.3
SMAD7	2.3
DUSP10	2.3
SPR	2.29
IKBKE	2.29
TMEM127	2.29
LYSMD2	2.29
ETFB	2.28
ILK	2.28
TESSP2	2.27
MPPE1	2.27
KLHL13	2.26
KBTBD8	2.25
HEPH	2.25
C17ORF81	2.25
CACNB2	2.24
SUCLA2	2.23
NFYC	2.23
MFAP3	2.23
FBXO18	2.23
PRKAA2	2.23
ETV5	2.22
DERL3	2.22
PCBD1	2.21
GPR158	2.21
ZNF76	2.21
C14ORF37	2.21
FLJ22386	2.2
A2M	2.2
SH3GLB1	2.2
ASF1A	2.2
DYNLT1	2.19
FGF16	2.19
MGC70863	2.18
UBE1C	2.18
ETFA	2.17
NAT5	2.16
PARP3	2.16
KLHL4	2.15
BMP7	2.15
EFHA1	2.15
TESC	2.14
ETFB	2.14
SYDE1	2.14
PFKP	2.14
LRRC8C	2.13
CYP27A1	2.13
KLHL3	2.13
C22ORF16	2.12
ACAA1	2.12
FDX1	2.12
SORBS1	2.11
C20ORF44	2.11
C16ORF61	2.11
SPTB	2.11
ACRC	2.11
COMMD1	2.11
C6ORF85	2.11
CARD14	2.1
NICN1	2.09
SPRY2	2.08
C20ORF39	2.08
KLHDC2	2.08
CRY2	2.08
GRM5	2.08
KCNJ11	2.08
TRMU	2.07
ASAH1	2.07
QP-C	2.07
SULT1B1	2.07
PFKM	2.07
JAZF1	2.04
DSTN	2.04
MARCH1	2.03
COX7B	2.03
ATP6V1D	2.02
NDUFB5	2.02
RIT1	2.02
SORT1	2.01
PREI3	2.01
RWDD2	2
BNIP2	2
USP2	2
LEPREL1	2
KLRG1	2
