# Supplementary material for: Consensus Comparative Analysis of Human Embryonic Stem Cell-Derived Cardiomyocytes
Source: PLoS One. 2015 May 4;10(5):e0125442. doi: 10.1371/journal.pone.0125442 (PMC4418815; doi:10.1371/journal.pone.0125442)
Supplement: S1 Data — (ZIP) [file pone.0125442.s007.zip › DataCode/DataCode/data/ucl15to500.bp.gmt]

glial_cell_differentiation(GO-0010001)	http://amigo.geneontology.org/cgi-bin/amigo/term_details?term=GO:0010001	ARHGEF10	CDK5	CDK6	EIF2B1	EIF2B2	EIF2B3	EIF2B4	EIF2B5	ERBB3	NF1	RELN	SOD1	SOX11	SOX4	STAT3
negative_regulation_of_peptidase_activity(GO-0010466)	http://amigo.geneontology.org/cgi-bin/amigo/term_details?term=GO:0010466	AKT1	AVP	CAST	CD44	CDKN2D	CSNK2A1	CST3	CSTB	DHCR24	DNAJA3	ECM1	GPX1	IFI6	ITIH4	LEF1	LPA	MAP2K5	PAK2	PI3	PRDX3	PRDX5	PROS1	RAF1	RECK	RENBP	RPS6KA1	SERPIND1	SERPINE1	SERPINF2	SFRP1	SLPI	SMAD6	SNCA	SPOCK1	SPOCK3	SPP2	TFPI	THBS1	TNFAIP3	TNFAIP8	TRIAP1	VIL1	VTN	XIAP
gene_expression(GO-0010467)	http://amigo.geneontology.org/cgi-bin/amigo/term_details?term=GO:0010467	AARS	AARS2	ABCF1	ADH1A	AIMP1	AKT1	ANG	ANP32A	APOBEC1	APOH	APP	ARNT	ASMT	ATF4	ATF6B	BCL3	BHLHE40	BICD1	BMPR2	BUD13	CALR	CARS	CARS2	CASP2	CBFB	CCRN4L	CEBPA	CEBPB	CLN3	CLNS1A	COPS5	CORIN	CREBBP	CTSH	DARS	DARS2	DDX39B	DVL1	DVL2	EARS2	ECE1	ECE2	EGR1	EIF1	EIF1AX	EIF2A	EIF2B1	EIF2B2	EIF2B3	EIF2B4	EIF2B5	EIF2S1	EIF2S2	EIF2S3	ELAVL1	EPAS1	EPRS	ERCC2	EREG	ESR1	ESR2	ESRRA	ETS1	F11	F12	F3	FARS2	FARSA	FARSB	FBL	FKBP1A	FKBP1B	FOS	FOSL1	FOXM1	FOXO4	FURIN	FXN	GARS	GATA1	GATA2	GATA3	GATA4	GATA6	GFM1	GFM2	GTF2A2	GTF2H4	HAND1	HARS	HARS2	HNF4A	HNRNPUL1	HSPA1A	HSPA8	HSPD1	IARS	IARS2	IGF2BP3	IKBKAP	IMMP2L	IRF3	IRF7	KARS	KLKB1	LARS	LARS2	LMO2	MAML1	MAPK11	MAPK14	MAPK3	MARS	MARS2	MBNL1	MED1	MED24	MEF2A	MEF2C	MEF2D	MIPEP	MRPL12	MRPL23	MRPL3	MRPL51	MRPS24	MTERF	MTERFD3	MTIF2	MTPAP	MYOCD	NARS	NARS2	NCOA1	NCOA6	NCOR1	NFAT5	NFATC1	NFATC3	NFATC4	NFE2	NFE2L1	NFE2L2	NFKB1	NFKBIB	NFRKB	NFX1	NGF	NKX2-6	NMI	NOA1	NOL3	NOTCH1	NOTCH2	NOTCH3	NR0B1	NR0B2	NR1D1	NR1H2	NR1H3	NR1H4	NR1I2	NR1I3	NR3C1	NR3C2	NR4A1	NR5A1	NR5A2	NUP62	PABPC4	PABPN1	PARP1	PARS2	PAX3	PCSK1	PCSK2	PCSK5	PCSK6	PCSK9	PDX1	PEO1	PET112	PGR	PIN4	PLAT	PMF1	PNPT1	POLR2A	POLRMT	POU2AF1	POU5F1	PPA2	PPARA	PPARD	PPARG	PPARGC1A	PPP2CA	PPP2R1A	PRKCA	PRKCD	PRKRA	PSEN1	PSEN2	PSMA4	PSMA6	PSMB5	PSMB8	PSMB9	PSMD9	PTCH1	PTGER3	QARS	RARA	RARB	RARG	RARS	RARS2	REN	RORA	RPS19	RPS24	RPS27A	RPS4X	RXRA	RXRB	SARS	SARS2	SBDS	SIX1	SMAD1	SMAD2	SMAD3	SMG1	SMG6	SOX11	SRF	SRSF6	SSR1	TAF1	TAF9	TARS	TARS2	TCEB3	TFAM	TFAP2A	THG1L	THRA	TNIP1	TRNT1	TRPS1	TSFM	TSHB	TUFM	TWIST1	UBA52	USF1	VARS	VDR	VEZF1	WARS	WARS2	WDR12	YARS	YARS2	YWHAZ	ZFHX3	ZFP36	ZNF202
regulation_of_receptor_activity(GO-0010469)	http://amigo.geneontology.org/cgi-bin/amigo/term_details?term=GO:0010469	ADAM17	ADRA2A	ADRA2B	ADRA2C	APP	ASPH	CRH	EGF	EREG	HDAC6	IGF2	MED1	NCOA3	OPRM1	PCSK9	PKD2	PLAU	PPARGC1B	PRKCD	SERPINE1	SHANK3	SHC1	TGFA
regulation_of_phospholipase_activity(GO-0010517)	http://amigo.geneontology.org/cgi-bin/amigo/term_details?term=GO:0010517	ADCY1	ADCY6	ADRA1A	ADRA2A	ADRBK1	AGTR1	ANG	ANGPTL3	APOC2	ARHGAP6	AVPR1A	CALCA	CALCR	CALM3	CAMK4	CCKAR	CCKBR	CCL5	CHRM1	CHRM2	CREB1	CXCR2	DRD1	DRD2	DRD5	EDNRA	EDNRB	EGFR	F2R	F2RL3	FGF2	FGFR1	FGFR2	FGFR3	FLT1	GNAQ	GPR55	HRH1	ITK	ITPR1	ITPR2	ITPR3	KIT	LPAR1	LPAR2	LRP1	LTB4R	MC3R	NGF	NMUR1	NMUR2	OPRD1	OPRK1	OPRM1	P2RY1	P2RY2	PDE1A	PDE1B	PDE1C	PDGFRA	PDGFRB	PLA2G1B	PLCB2	PLCE1	PLCG1	PLEK	PRKACA	PRKACB	PRKACG	PRKAR1A	PRKAR1B	PRKAR2A	PRKAR2B	PRKCA	PRKCD	PRKCE	PRKCG	RGS2	SELE	SNCA	TACR1	TXK
positive_regulation_of_phospholipase_activity(GO-0010518)	http://amigo.geneontology.org/cgi-bin/amigo/term_details?term=GO:0010518	ADCY1	ADCY6	ADRA1A	ADRA2A	ADRBK1	AGTR1	ANG	APOC2	ARHGAP6	AVPR1A	CALCA	CALCR	CALM3	CAMK4	CCKAR	CCKBR	CCL5	CHRM1	CHRM2	CREB1	CXCR2	DRD1	DRD2	DRD5	EDNRA	EDNRB	EGFR	F2R	F2RL3	FGF2	FGFR1	FGFR2	FGFR3	FLT1	GNAQ	GPR55	HRH1	ITK	ITPR1	ITPR2	ITPR3	KIT	LPAR1	LPAR2	LTB4R	MC3R	NGF	NMUR1	NMUR2	OPRD1	OPRK1	OPRM1	P2RY1	P2RY2	PDE1A	PDE1B	PDE1C	PDGFRA	PDGFRB	PLA2G1B	PLCB2	PLCE1	PLCG1	PRKACA	PRKACB	PRKACG	PRKAR1A	PRKAR1B	PRKAR2A	PRKAR2B	PRKCA	PRKCD	PRKCE	PRKCG	SELE	TACR1	TXK
regulation_of_platelet_activation(GO-0010543)	http://amigo.geneontology.org/cgi-bin/amigo/term_details?term=GO:0010543	APOE	F2	LYN	PDGFA	PDGFB	PDGFRA	PLEK	PRKCA	PRKCD	PRKCQ	SELP	SERPINE2	SYK	TEC	THBD	TLR4
positive_regulation_of_macromolecule_biosynthetic_process(GO-0010557)	http://amigo.geneontology.org/cgi-bin/amigo/term_details?term=GO:0010557	ABCF1	ACVR1	ACVRL1	AGT	AKT1	AKT2	AMELX	APOA2	APOBEC1	ARHGEF11	ARNT	ARNTL	ARNTL2	ATF4	ATF6	AXIN1	Ahi1	BAZ1B	BCL11A	BCL3	BLM	BMP10	BMP2	BMP4	BMP6	BMP7	BRCA1	BRCA2	BRD7	C1orf85	CALR	CAMK4	CAPN3	CAPRIN2	CCL19	CCL2	CCL21	CCR2	CCR7	CD276	CD28	CD3D	CD40	CDH1	CDKN2A	CEBPA	CIITA	CITED2	CLOCK	COL1A1	COPS5	CREB1	CREBBP	CSF2	CTNNB1	DAB2IP	DBP	DVL1	DVL2	DYRK1B	EDF1	EDN1	EGF	EGFR	EGR1	EIF2B5	ELANE	ELAVL1	ELK1	ENG	EP300	EPAS1	EPO	ERBB2	ERBB4	ERCC2	EREG	ESR1	ESRRA	ETS1	ETS2	F2	F2R	F2RL1	FADD	FBXW11	FGF10	FGF2	FGFR2	FHOD1	FOS	FOXA2	FOXC1	FOXC2	FOXH1	FOXJ2	FOXM1	FOXO1	FOXO3	FZD1	FZD2	FZD4	FZD5	FZD7	GATA1	GATA2	GATA3	GATA4	GATA5	GATA6	GCK	GDF2	GDNF	GLI3	GLMN	GREM1	GTF2A2	HAND1	HAND2	HAS3	HDAC2	HDAC4	HDAC5	HDAC6	HES1	HGF	HHEX	HIF1A	HMGA1	HMGA2	HMOX1	HNF1A	HNF1B	HNF4A	IFNB1	IGF1	IGF1R	IGF2	IL10	IL11	IL12B	IL17A	IL1A	IL1B	IL29	IL3	IL4	IL6	IL9	INHBA	INS	INSR	IRF7	IRS1	IRS2	ISL1	ITGA6	JAK2	JUN	KAT6A	KAT8	KDR	KITLG	KLF1	KLF2	LDB1	LEF1	LIF	LMO2	LRP5	LRP6	LTB	MAML1	MAP2K3	MAP2K5	MAP3K2	MAPK3	MAPK7	MAVS	MC1R	MECOM	MED1	MED24	MEF2A	MEF2C	MEF2D	MESP1	MITF	MKL2	MLXIPL	MRPL12	MSTN	MTPN	MYB	MYC	MYF6	MYOCD	MYOD1	MYOG	NAMPT	NCOA1	NCOA3	NCOA6	NEUROD1	NFATC1	NFATC2	NFE2	NFKB1	NFKBIA	NKX2-5	NOD2	NOTCH1	NOX1	NPAS2	NPAT	NR1H2	NR1H3	NR1H4	NR1I2	NR2F2	NR5A1	NR5A2	NRIP1	NUP62	OSM	OSR1	PAX3	PDGFA	PDGFB	PDGFC	PDGFRA	PDGFRB	PDX1	PHB	PHOX2B	PID1	PITX2	PKD1	PKD2	PLA2G1B	PLCB1	POU5F1	PPARA	PPARD	PPARG	PPARGC1A	PPARGC1B	PRG3	PRKD2	PRKDC	PROX1	PSMD9	PSRC1	PTH	RAMP1	RARA	RARG	RELA	REST	RFX3	RIPK1	RORA	RPS4X	RPS6KA1	RPS6KB1	RUNX1	RUNX2	RXRA	SALL1	SCAP	SERPINF2	SFRP1	SFRP2	SHC1	SHH	SIRT1	SIX1	SMAD2	SMAD3	SMAD4	SOAT1	SOST	SOX11	SOX17	SOX4	SOX9	SP1	SP100	SPN	SREBF1	SREBF2	SRF	STAT1	STAT3	STAT5B	T	TAF1	TAF9	TAL1	TBK1	TBX1	TBX20	TBX21	TBX5	TCF21	TCF7L2	TFAM	TFAP2A	TGFB1	TGFB2	TGFB3	TGFBR1	THBS1	TIRAP	TLR1	TLR2	TLR3	TLR4	TLR6	TLR7	TLR8	TLR9	TNF	TNFRSF1A	TNFRSF8	TNFSF11	TNNI2	TP53	TRAF6	TRERF1	TWIST1	USF1	VDR	VEGFA	VHL	WNT1	WNT11	WNT3A	WNT4	WNT5A	WNT7A	WWOX	XRCC6	YWHAH	ZFPM1	ZFPM2	ZIC3	ZP3
regulation_of_cell_cycle_process(GO-0010564)	http://amigo.geneontology.org/cgi-bin/amigo/term_details?term=GO:0010564	AIF1	AKT2	APC	ATM	AXIN2	BCL2L1	BMP4	BMP7	BRCA1	BRD7	CASP2	CAV2	CCND1	CCNE2	CD28	CDK2	CDK5	CDKN1A	CDKN1B	CDKN2A	CDKN2B	CLOCK	CRADD	CSNK2A1	CSNK2A2	CTNNB1	DRD3	EDN1	EDN3	EGF	ERCC2	EREG	FANCG	FGF10	FHL1	FOXM1	GATA6	HMGA2	IGF1	IGF2	IL1A	IL1B	INS	INSR	LEF1	LRP5	MDM2	MIF	MLXIPL	MYC	NEUROD1	PDGFB	PDGFRB	PID1	PKD2	PLCB1	PRKACA	PRKCE	PROX1	PSMA4	PSMA6	PSMB5	PSMB8	PSMB9	PSMD9	PSRC1	PTEN	RB1	RHOA	RPA1	RPS27A	SBDS	SFRP1	SMAD6	SMC3	SOX11	SOX4	SOX9	TERF1	TGFA	TGFB1	TIMELESS	TP53	TRIAP1	UBA52	UBE2L3	WEE1	WNT9A
regulation_of_endothelial_cell_migration(GO-0010594)	http://amigo.geneontology.org/cgi-bin/amigo/term_details?term=GO:0010594	ACVRL1	AGT	AKT1	ANGPT1	ANGPT2	ANGPT4	APOE	APOH	BMP10	BMP4	BMPR2	EDN1	FGF2	FLT4	FOXC2	GATA3	GDF2	GPLD1	HDAC5	HDAC7	HDAC9	ITGB3	KDR	KRIT1	MAP2K5	NF1	NR2F2	NRP1	NRP2	PDGFB	PLCG1	PPAP2B	PRKCA	PRKD2	PROX1	PTGS2	PTK2	SCARB1	SLIT2	TDGF1	TGFB1	THBS1	VEGFA	WNT5A
positive_regulation_of_endothelial_cell_migration(GO-0010595)	http://amigo.geneontology.org/cgi-bin/amigo/term_details?term=GO:0010595	AGT	AKT1	ANGPT1	ANGPT4	BMP4	BMPR2	EDN1	FGF2	FLT4	FOXC2	GATA3	GPLD1	HDAC7	HDAC9	ITGB3	KDR	NRP1	NRP2	PDGFB	PLCG1	PPAP2B	PRKCA	PRKD2	PROX1	PTGS2	SCARB1	TDGF1	TGFB1	THBS1	VEGFA	WNT5A
negative_regulation_of_endothelial_cell_migration(GO-0010596)	http://amigo.geneontology.org/cgi-bin/amigo/term_details?term=GO:0010596	ACVRL1	ANGPT2	ANGPT4	APOE	APOH	BMP10	FGF2	GDF2	HDAC5	KRIT1	MAP2K5	NR2F2	SLIT2	TGFB1	THBS1
posttranscriptional_regulation_of_gene_expression(GO-0010608)	http://amigo.geneontology.org/cgi-bin/amigo/term_details?term=GO:0010608	ABCF1	AJUBA	APOA1	APOA2	APP	AXIN2	BCL3	BTRC	CALR	CDKN2A	CDKN2AIP	CLU	CREB1	CTSH	DNAJA3	DPM2	DPM3	EIF1	EIF2A	EIF2AK3	EIF2AK4	EIF2B2	EIF2B3	EIF2B4	EIF2B5	ELAVL1	ERBB2	FBXW11	FLNA	FOXO3	GDNF	GNAQ	GPIHBP1	HSPD1	IGF2BP1	IGF2BP2	IGF2BP3	IL6	ISOC2	MAPK14	MDM2	MDM4	MSX1	MTIF2	MTRF1	MYD88	NDUFA13	PARK7	PPAP2B	PPARGC1A	PRG3	PRKRA	PTEN	RC3H1	RPS4X	RPS6KA1	RPS6KB1	SIRT1	SMAD1	SMAD2	SMAD3	SMAD7	SNCA	SOX17	SOX4	THBS1	TIRAP	TSC1	WFS1	WNT10B	ZFP36
positive_regulation_of_gene_expression(GO-0010628)	http://amigo.geneontology.org/cgi-bin/amigo/term_details?term=GO:0010628	ACVR1	ACVRL1	AGT	APOBEC1	ARHGEF11	ARNT	ARNTL	ARNTL2	ATF4	ATF6	AVP	AVPR2	AXIN1	Ahi1	BAZ1B	BCL11A	BCL3	BLM	BMP10	BMP2	BMP4	BMP6	BMP7	BRAF	BRCA1	BRCA2	BRD7	C1orf85	CAMK4	CAPN3	CAPRIN2	CCL3	CD3D	CD40	CDH1	CDH13	CDKN2A	CEBPA	CIITA	CITED2	CLOCK	COL1A1	COPS5	CREB1	CREBBP	CSF1	CSF2	CTNNB1	CTSH	DAB2IP	DBP	DNMT1	DNMT3B	DVL1	DVL2	DYRK1B	EDF1	EGF	EGR1	ELK1	ENG	EP300	EPAS1	EPO	ERBB2	ERBB4	ERCC2	ESR1	ESRRA	ETS1	ETS2	F2R	F2RL1	FADD	FBXW11	FGF10	FGF2	FGFR2	FHOD1	FOS	FOXA2	FOXC1	FOXC2	FOXH1	FOXJ2	FOXM1	FOXO1	FOXO3	FZD1	FZD2	FZD4	FZD5	FZD7	GATA1	GATA2	GATA3	GATA4	GATA5	GATA6	GCKR	GDF2	GDNF	GLI3	GREM1	GTF2A2	HAND1	HAND2	HAS3	HDAC2	HDAC4	HDAC5	HES1	HHEX	HIF1A	HMGA1	HMGA2	HNF1A	HNF1B	HNF4A	IFNB1	IGF1	IL10	IL11	IL17A	IL1B	IL29	IL2RB	IL3	IL4	IL6	INHBA	IRF7	ISL1	ITGA6	JUN	KAT6A	KAT8	KLF1	KLF2	KRAS	LDB1	LEF1	LIF	LILRB1	LMO2	LRP5	LRP6	MAML1	MAP2K3	MAP2K5	MAP3K2	MAPK3	MAPK7	MAPK8	MAPK9	MAVS	MC1R	MECOM	MED1	MED24	MEF2A	MEF2C	MEF2D	MESP1	MITF	MKL2	MLXIPL	MRPL12	MSTN	MUSK	MYB	MYC	MYF6	MYLK2	MYOCD	MYOD1	MYOG	NCOA1	NCOA3	NCOA6	NEUROD1	NFATC1	NFATC2	NFE2	NFKB1	NFKBIA	NGF	NKX2-5	NOTCH1	NPAS2	NPAT	NR1H2	NR1H3	NR1H4	NR1I2	NR2F2	NR5A1	NR5A2	NRIP1	NTRK2	NUP62	OSM	OSR1	PAX3	PDGFB	PDX1	PF4	PHB	PHOX2B	PID1	PITX2	PKD1	PKD2	PLA2G1B	PLCB1	POU5F1	PPARA	PPARD	PPARG	PPARGC1A	PPARGC1B	PRKD2	PRKDC	PROX1	PSMD9	PSRC1	PTH	RAMP2	RARA	RARG	RELA	REST	RFX3	RIPK1	RORA	RPS6KA1	RUNX1	RUNX2	RXRA	SALL1	SCAP	SERPINF2	SFRP1	SFRP2	SFRP4	SHH	SIRT1	SIX1	SMAD2	SMAD3	SMAD4	SMO	SOST	SOX11	SOX17	SOX4	SOX9	SP1	SP100	SREBF1	SREBF2	SRF	STAT1	STAT3	STAT5B	T	TAF1	TAF9	TAL1	TBK1	TBX1	TBX20	TBX21	TBX5	TCF21	TCF7L2	TFAM	TFAP2A	TGFB1	TGFB3	TGFBR1	TLR2	TLR3	TLR4	TLR9	TNF	TNFRSF1A	TNFSF11	TNNI2	TP53	TRAF6	TRERF1	TWIST1	USF1	VDR	VEGFA	VHL	WNT1	WNT11	WNT16	WNT3A	WNT4	WNT5A	WNT6	WNT7A	WWOX	XRCC6	YWHAH	ZFPM1	ZFPM2	ZIC3	ZP3
negative_regulation_of_gene_expression(GO-0010629)	http://amigo.geneontology.org/cgi-bin/amigo/term_details?term=GO:0010629	ADIPOQ	AES	AJUBA	ATP8B1	BAX	BCL2L1	BCL3	BCL6	BHLHE40	BHLHE41	BMI1	BMP2	BMP4	BMP7	BNIP3	BNIP3L	BRCA1	BRD7	BTRC	CALCA	CALR	CAPN3	CAV1	CBY1	CCL3	CCR1	CDK5	CDKN1B	CDKN2A	CIITA	CITED2	COMMD7	CREB1	CREBBP	CRY1	CRY2	CTBP1	CTBP2	CTNNB1	DAB2IP	DKK1	DKK3	DNAJA3	DNMT1	DNMT3B	EDN1	EDNRB	ENG	EP300	EREG	ERN2	ESR1	ESR2	EZH2	FASLG	FBXW11	FGFR2	FHL2	FOXA2	FOXC2	FOXJ1	FOXM1	FOXO3	FOXP1	FOXP2	FST	GATA1	GATA3	GATA6	GLI3	GMNN	GZF1	HAND1	HDAC2	HDAC3	HDAC4	HDAC5	HDAC6	HDAC8	HDAC9	HES1	HEY1	HEY2	HHEX	HIC1	HMGA1	HMGA2	HSPA8	IFNA2	IFNG	IL29	IL4	IRF7	ISL1	JARID2	JUN	KAT6A	KAT8	KLF10	LDB1	LEF1	LEFTY1	MAP2K5	MDM2	MDM4	MECOM	MED1	MEF2A	MEF2C	MEN1	MESP1	MIF	MLXIPL	MTERFD1	MYB	MYC	NAB2	NCOR1	NDUFA13	NFKB1	NFX1	NKX2-5	NOTCH1	NR0B1	NR0B2	NR1D1	NR1H2	NR1H3	NR1H4	NR1I2	NR2F2	NRG1	NRIP1	OSR1	OVOL2	PCGF2	PDE2A	PDGFB	PER1	PER2	PGR	PHB	PITX2	PLCB1	PPARA	PPARD	PPARG	PRKRA	PROX1	PTCH1	PTH	RAMP3	RARA	RARG	RB1	RBM15	RELA	REST	RFX3	RUNX2	RXRA	SALL1	SCRT2	SFRP1	SFRP2	SIRT1	SIRT2	SKIL	SMAD1	SMAD2	SMAD3	SMAD4	SMAD7	SMO	SOX11	SOX9	SP100	SREBF2	STAT1	STAT3	SUFU	SUMO1	TBX18	TBX2	TBX20	TBX3	TCF21	TCF7L2	TFAP2A	TGFB1	THRA	TIMELESS	TLE1	TLE2	TNF	TNFRSF4	TNFSF4	TP53	TRAF6	TRPS1	TWIST1	UBR2	VDR	VEGFB	VHL	WNT11	WNT4	WNT5A	XRCC6	YY1	ZFHX3	ZFP36	ZFPM1	ZFPM2	ZMYND8	ZNF202	ZNF675	ZP3
positive_regulation_of_organelle_organization(GO-0010638)	http://amigo.geneontology.org/cgi-bin/amigo/term_details?term=GO:0010638	ANXA1	ANXA2	ARHGEF10	BAD	BAX	BBC3	BCL2L11	BID	BIK	BNIP3	BRCA1	BRD7	CAV3	CCL11	CCL21	CCL24	CCL26	CD28	CDK5	CTBP1	CTGF	DNMT1	DNMT3B	DRD3	EDN1	EDN3	EGF	EREG	F2RL1	FHOD1	IGF1	IGF2	IL1A	IL1B	INS	INSR	JARID2	LMAN1	LRP5	MAPK3	MAPT	MYB	MYLK3	P2RX7	PAK1	PDGFB	PDGFRB	PINK1	PLEK	PPARGC1A	PRKCE	PROX1	PSRC1	PTEN	PTK2B	RB1	RHOA	SERPINF2	SFRP1	TAL1	TERF1	TGFA	TNFSF10	TP53	TPM1	VIL1	WNT11
regulation_of_epithelial_to_mesenchymal_transition(GO-0010717)	http://amigo.geneontology.org/cgi-bin/amigo/term_details?term=GO:0010717	AXIN2	COL1A1	CTNNB1	DAB2IP	FOXA2	GREM1	LEF1	NOTCH1	PPP2CA	SFRP1	SFRP2	SMAD2	SMAD3	SMAD4	SMAD7	TBX5	TCF7L2	TGFB1	TGFB2	TGFB3	TWIST1	WWTR1
positive_regulation_of_intracellular_protein_kinase_cascade(GO-0010740)	http://amigo.geneontology.org/cgi-bin/amigo/term_details?term=GO:0010740	ADIPOQ	ADRA1A	ADRB2	ADRB3	AKR1C2	AKR1C3	ANGPT1	APOL3	AXIN1	BIRC2	BIRC3	BRAF	CASP1	CASP8	CCL19	CCL21	CCL3	CCL5	CCR1	CD40	CD44	CD74	CFLAR	CHI3L1	CHUK	CLCF1	CNTF	CSF1R	CSF2	CTGF	ECM1	EGFR	EPO	ERBB4	F10	F2R	F2RL1	F3	F7	FADD	FASLG	FGF10	FGF2	FGFR1	FGFR2	FGFR3	FKBP1A	FLNA	FLT1	FLT3	FLT4	GAS6	GATA3	GH1	GHR	GJA1	GPR55	HBEGF	HCLS1	HES1	HMOX1	HPSE	HTR2B	IFNG	IGF1	IGF2	IKBKB	IKBKE	IKBKG	IL11	IL12A	IL12B	IL2	IL20	IL23A	IL29	IL3	IL31RA	IL6	IL6R	IL6ST	INS	INSR	IRAK1	JAK2	KDR	KIT	LGALS1	LGALS9	LIF	LPAR1	LYN	MALT1	MAP3K14	MAP3K3	MAP3K7	MAP4K2	MAVS	MC1R	MID1	MIF	MST1R	MUL1	MYD88	NOD1	NOD2	NOTCH1	NPNT	NTRK2	NUP62	OPRM1	OSM	PDGFA	PDGFB	PDGFRA	PDGFRB	PINK1	PLCB1	PRKCA	PRKCB	PRKCZ	PRKD2	PTK2	PTK2B	REL	RELA	RHOA	RIPK1	RIPK2	RPS27A	S100A12	S100B	SERPINF2	SLC20A1	TBK1	TBX1	TCF7L2	TGFB1	TGFB2	TGFBR1	THBS1	TIRAP	TLR6	TLR9	TNF	TNFRSF10B	TNFRSF11A	TNFRSF1A	TNFSF10	TNFSF11	TRADD	TRAF6	UBA52	VEGFA	VEGFB	WNT11	WNT16	WNT5A	ZP3
negative_regulation_of_intracellular_protein_kinase_cascade(GO-0010741)	http://amigo.geneontology.org/cgi-bin/amigo/term_details?term=GO:0010741	ADIPOQ	AMBP	CAV1	DAB2IP	DAG1	DNAJA3	DRD2	DRD3	DUSP2	DUSP6	DUSP9	ESR1	F2RL1	FAF1	FKTN	FOXM1	FOXO1	GSTP1	HDAC3	HGS	IGF1R	ITCH	LYN	MECOM	MEN1	MYC	NCOR1	NF1	NFKBIA	NLRP12	P2RX7	PTEN	RGS3	RGS4	SFRP5	SIRT1	SLC9A3R1	SOCS1	STAT1	TLE1	TLR4	TNFAIP3	ZNF675
negative_regulation_of_cell-substrate_adhesion(GO-0010812)	http://amigo.geneontology.org/cgi-bin/amigo/term_details?term=GO:0010812	ACER2	ACVRL1	APOD	ARHGAP6	CDKN2A	FZD4	FZD7	NOTCH1	PLG	PTEN	RASA1	SERPINE1	SPOCK1	THBS1	WNT1
regulation_of_glucose_transport(GO-0010827)	http://amigo.geneontology.org/cgi-bin/amigo/term_details?term=GO:0010827	ADIPOQ	AKT1	AKT2	CAPN10	ENPP1	GCK	GCKR	IGF1	IL1B	INS	INSR	IRS1	IRS2	ITLN1	NUP62	O3FAR1	PID1	PIK3R1	PRKAG2	PRKCB	PRKCI	PTH	SELS	TRIB3
positive_regulation_of_phospholipase_C_activity(GO-0010863)	http://amigo.geneontology.org/cgi-bin/amigo/term_details?term=GO:0010863	ADCY1	ADCY6	ADRA1A	ADRA2A	ADRBK1	AGTR1	ANG	ARHGAP6	AVPR1A	CALCA	CALCR	CALM3	CAMK4	CCKAR	CCKBR	CHRM1	CHRM2	CREB1	CXCR2	DRD1	DRD2	DRD5	EDNRA	EDNRB	EGFR	F2R	F2RL3	FGF2	FGFR1	FLT1	GNAQ	GPR55	HRH1	ITK	ITPR1	ITPR2	ITPR3	KIT	LPAR1	LPAR2	LTB4R	MC3R	NGF	NMUR1	NMUR2	OPRD1	OPRK1	OPRM1	P2RY1	P2RY2	PDE1A	PDE1B	PDE1C	PDGFRA	PDGFRB	PLCB2	PLCE1	PLCG1	PRKACA	PRKACB	PRKACG	PRKAR1A	PRKAR1B	PRKAR2A	PRKAR2B	PRKCA	PRKCD	PRKCE	PRKCG	SELE	TACR1	TXK
regulation_of_glucose_metabolic_process(GO-0010906)	http://amigo.geneontology.org/cgi-bin/amigo/term_details?term=GO:0010906	ACN9	ADIPOQ	AKT1	AKT2	BAD	C1QTNF3	ENPP1	FOXA2	GCK	GCKR	GPLD1	GSK3B	HDAC4	IGF1	IGF2	INS	INSR	IRS1	IRS2	MLXIPL	NCOR1	PGAM1	PPARA	PPARGC1A	PRKAA1	PRKAA2	PRKAG1	PRKAG2	PTH	SELS	SIRT1
positive_regulation_of_glucose_metabolic_process(GO-0010907)	http://amigo.geneontology.org/cgi-bin/amigo/term_details?term=GO:0010907	AKT1	AKT2	GCK	GPLD1	IGF1	IGF2	INS	INSR	IRS1	IRS2	MLXIPL	PPARGC1A	PRKAA1	PRKAA2	PTH
regulation_of_cell_death(GO-0010941)	http://amigo.geneontology.org/cgi-bin/amigo/term_details?term=GO:0010941	ACAA2	ACVR1	ADAM17	ADIPOQ	ADORA1	AGT	AGTR2	AIFM2	AIFM3	AKAP13	AKR1C3	AKT1	ALB	ALOX12	ALOX15B	ANGPT1	ANGPT4	ANGPTL4	ANXA1	ANXA4	ANXA5	APAF1	APC	APOE	APOH	AQP1	ARAF	ARHGAP4	ARHGEF11	ASNS	ATM	ATP7A	AVP	AXIN2	Ahi1	BAD	BAG1	BAG4	BAK1	BAX	BBC3	BCAR1	BCL2	BCL2A1	BCL2L1	BCL2L10	BCL2L11	BCL2L2	BCL3	BCL6	BID	BIK	BIRC2	BIRC3	BMP2	BMP4	BMP7	BNIP3	BNIP3L	BOK	BRAF	BRCA1	BTG1	BTK	CADM1	CALR	CAPN10	CAPN3	CASP10	CASP2	CASP3	CASP6	CASP7	CASP8	CASP9	CAT	CAV1	CCL19	CCL2	CCL21	CCL3	CCL5	CD3G	CD40	CD40LG	CD44	CD74	CDH13	CDK5	CDKN1A	CDKN1B	CDKN2A	CDKN2C	CDKN2D	CFLAR	CIDEA	CITED2	CLCF1	CLN3	CLU	CNTF	COL4A3	COMP	CRADD	CRYAB	CSF2	CTLA4	CTNNB1	CTSB	CTSH	CXCL12	CYCS	DAB2IP	DAP3	DDAH2	DEPTOR	DFFA	DHCR24	DHRS2	DIABLO	DLC1	DNAJA3	DUSP6	EGFR	EGR3	EP300	EPO	ERBB3	ERBB4	ERCC2	ERN1	ERN2	ETS1	F2R	F3	F7	FADD	FAS	FASLG	FEM1B	FGF2	FGFR2	FGFR3	FHL2	FLT3	FLT4	FOXO1	FRZB	FURIN	FXN	GAS1	GAS6	GATA3	GATA6	GDNF	GHRL	GPLD1	GPX1	GRK5	GSK3B	GSTP1	GZMB	HAND2	HBA1	HBB	HCAR2	HDAC2	HDAC3	HDAC6	HIC1	HMGA2	HMOX1	HP	HSP90B1	HSPA1A	HSPA9	HSPD1	HTR2B	HTRA2	IFI6	IFNA2	IFNB1	IFNG	IFT57	IGF1	IGF1R	IGFBP3	IKBKB	IKBKE	IKBKG	IL10	IL12A	IL12B	IL1A	IL1B	IL2	IL2RB	IL3	IL4	IL6	IL6R	IL7	INHA	INHBA	IRAK1	IRS2	ISL1	ITCH	ITGA6	ITGAV	ITGB1	JAK2	JAK3	KALRN	KCNMA1	KDR	KIAA1967	KRIT1	LCN2	LEF1	LGALS1	LGALS12	LILRB1	LMNA	LRP6	LTA	LYN	MADD	MALT1	MAP2K5	MAP3K5	MAPK1	MAPK7	MAPK8	MCL1	MECOM	MED1	MEF2C	MIF	MPO	MSX1	MTCH1	MUL1	MYC	MYD88	NDUFA13	NDUFS3	NEUROD1	NF1	NFKB1	NFKBIA	NGF	NKX2-5	NKX2-6	NLRC4	NLRP1	NME5	NOA1	NOD1	NOD2	NOL3	NOS3	NOTCH1	NOTCH2	NRG1	NTRK2	NUP62	OSR1	P2RX4	P2RX7	PAK2	PARK7	PCSK6	PCSK9	PDCD10	PDPK1	PF4	PHB	PINK1	PPARG	PPARGC1A	PPP2CA	PPP2R1A	PPP3CC	PPP3R1	PPT1	PRDX2	PRDX3	PRDX5	PRKAA1	PRKAA2	PRKCA	PRKCD	PRKCE	PRKCG	PRKCH	PRKCI	PRKCQ	PRKCZ	PROC	PROK2	PSEN1	PSEN2	PSMA4	PSMA6	PSMB5	PSMB8	PSMB9	PSMD9	PTEN	PTGIS	PTH	PTK2	PTK2B	PYCARD	RAC1	RAF1	RAMP2	RARG	RASA1	RELA	REST	RIPK1	RIPK2	RNF7	RPS27A	RPS6KA1	RPS6KB1	RYR2	SCRT2	SELS	SEPT4	SERPINB2	SERPINE1	SFRP1	SFRP2	SFRP4	SGK1	SH3GLB1	SIRT1	SIX1	SKIL	SLC25A4	SLIT2	SMAD3	SMAD6	SMPD2	SNCA	SOCS2	SOCS3	SOD1	SOD2	SORT1	SOS1	SOX11	SOX4	SOX9	SPHK1	SST	STAT1	STIL	TAF9	TAX1BP1	TBX1	TBX3	TBX5	TCF7L2	TDGF1	TERF1	TERT	TFAP2A	TGFB1	TGFB2	TGFB3	TGFBR1	THBS1	TLR2	TNF	TNFAIP3	TNFAIP8	TNFRSF10A	TNFRSF10B	TNFRSF10D	TNFRSF1A	TNFRSF8	TNFRSF9	TNFSF10	TNFSF12	TP53	TRADD	TRAF1	TRAF2	TRAF3	TRAF6	TRIAP1	TRIM32	UBA52	VAV1	VAV3	VEGFA	VEGFB	VNN1	WFS1	WNK3	WNT1	WNT10B	WNT11	WNT16	WNT5A	WRN	WWOX	XIAP	YWHAZ
positive_regulation_of_cell_death(GO-0010942)	http://amigo.geneontology.org/cgi-bin/amigo/term_details?term=GO:0010942	ADIPOQ	ADORA1	AGT	AGTR2	AIFM2	AIFM3	AKAP13	AKR1C3	AKT1	ALOX15B	APAF1	APC	APOE	ARHGAP4	ARHGEF11	ATM	AXIN2	BAD	BAK1	BAX	BBC3	BCL2	BCL2L1	BCL2L11	BCL3	BCL6	BID	BIK	BMP2	BMP4	BNIP3	BNIP3L	BOK	BRCA1	BTK	CADM1	CAPN10	CASP10	CASP2	CASP3	CASP6	CASP7	CASP8	CASP9	CAV1	CCL3	CCL5	CD40	CD40LG	CDK5	CDKN1A	CDKN1B	CDKN2A	CDKN2C	CFLAR	CIDEA	CLU	COL4A3	CRADD	CTLA4	CTNNB1	CTSH	CYCS	DAB2IP	DAP3	DIABLO	DLC1	DNAJA3	DUSP6	EP300	ERCC2	ERN1	ERN2	ETS1	FADD	FAS	FASLG	FRZB	GPLD1	GZMB	HBA1	HBB	HCAR2	HDAC6	HIC1	HMGA2	HP	HSPD1	HTRA2	IFNA2	IFNB1	IFNG	IGFBP3	IKBKE	IKBKG	IL10	IL12A	IL12B	INHA	INHBA	ITGA6	ITGB1	JAK2	KALRN	KCNMA1	KIAA1967	LGALS12	LILRB1	LTA	LYN	MAP3K5	MAPK1	MAPK8	MEF2C	MSX1	MTCH1	MUL1	NDUFA13	NDUFS3	NEUROD1	NF1	NGF	NLRC4	NLRP1	NOD1	NOTCH2	P2RX7	PCSK9	PPARG	PPP2CA	PPP2R1A	PPP3CC	PPP3R1	PRKCA	PRKCE	PRKCI	PSEN1	PSEN2	PTEN	PTGIS	PTH	PYCARD	RAC1	RARG	REST	RIPK1	RNF7	RPS27A	RYR2	SEPT4	SFRP1	SFRP2	SFRP4	SIRT1	SLIT2	SMAD3	SMPD2	SORT1	SOS1	SOX4	SST	STAT1	TBX5	TERF1	TFAP2A	TGFB1	TGFB2	TGFB3	THBS1	TLR2	TNF	TNFRSF10A	TNFRSF10B	TNFRSF1A	TNFRSF8	TNFRSF9	TNFSF10	TNFSF12	TP53	TRADD	TRAF2	TRAF3	TRAF6	UBA52	VAV1	VAV3	WNT10B	WWOX	XIAP
negative_regulation_of_endopeptidase_activity(GO-0010951)	http://amigo.geneontology.org/cgi-bin/amigo/term_details?term=GO:0010951	AKT1	AVP	CAST	CD44	CDKN2D	CSNK2A1	CST3	CSTB	DHCR24	DNAJA3	GPX1	IFI6	ITIH4	LEF1	LPA	MAP2K5	PAK2	PI3	PRDX3	PRDX5	PROS1	RAF1	RECK	RENBP	RPS6KA1	SERPIND1	SERPINE1	SERPINF2	SFRP1	SLPI	SMAD6	SNCA	SPOCK1	SPOCK3	SPP2	TFPI	THBS1	TNFAIP3	TNFAIP8	TRIAP1	VIL1	VTN	XIAP
positive_regulation_of_peptidase_activity(GO-0010952)	http://amigo.geneontology.org/cgi-bin/amigo/term_details?term=GO:0010952	AIFM1	AIFM3	APAF1	BAD	BAX	BBC3	BCL2L10	BCL2L11	BOK	CASP1	CASP3	CASP7	CASP8	CASP9	CAV1	CDKN1B	CDKN2A	CLPX	COL4A3	CTSH	CYCS	DIABLO	DLC1	DNAJA3	EIF2AK3	F2R	F3	FADD	FAS	FASLG	FIS1	HSPD1	HTRA2	IFNB1	IFT57	JAK2	MAP3K5	MTCH1	MUL1	MYC	NLRC4	NLRP1	NLRP3	NOD1	PPARG	PYCARD	REST	RIPK1	ROBO1	SIRT1	SLC11A2	SMAD3	SNCA	TERF1	TNF	TNFRSF10B	TNFSF10	TRADD	TRAF2
regulation_of_neuron_projection_development(GO-0010975)	http://amigo.geneontology.org/cgi-bin/amigo/term_details?term=GO:0010975	ABL2	AKT1	APOE	ARHGEF1	BCL11A	CAMK1	CAMK2B	CAPRIN2	CDK5	CHRNA3	EPHA4	HDAC2	LYN	MAPT	NGF	NTRK2	PRKCI	PTEN	PTK2B	RHOA	ROBO1	ROBO2	SCARF1	SKIL	SLIT2	SPOCK1	TWF2	WNT3A	WNT5A	YWHAH
negative_regulation_of_transcription_from_RNA_polymerase_II_promoter(GO-0000122)	http://amigo.geneontology.org/cgi-bin/amigo/term_details?term=GO:0000122	AES	BCL6	BHLHE40	BHLHE41	BMI1	BMP2	BMP4	CALR	CAV1	CIITA	CITED2	CREBBP	CRY1	CRY2	CTBP1	DAB2IP	DKK1	DNAJA3	DNMT1	DNMT3B	EDN1	EDNRB	ENG	EP300	ESR2	FASLG	FGFR2	FHL2	FOXA2	FOXC2	FOXJ1	FOXM1	FOXO3	FST	GATA1	GATA3	GATA6	GLI3	HAND1	HDAC2	HDAC3	HDAC4	HDAC5	HDAC8	HDAC9	HES1	HEY1	HEY2	HHEX	HIC1	HMGA2	IFNG	IRF7	ISL1	KLF10	LEFTY1	MAP2K5	MDM2	MDM4	MED1	MEF2A	MEF2C	MEN1	MYB	MYC	NCOR1	NFKB1	NFX1	NKX2-5	NOTCH1	NR0B2	NR1D1	NR1H3	NR1H4	NR2F2	NRIP1	OSR1	PCGF2	PDE2A	PER1	PER2	PHB	PITX2	PPARA	PPARD	PPARG	PROX1	PTCH1	PTH	RARG	REST	RXRA	SALL1	SCRT2	SIRT1	SKIL	SMAD3	SMAD7	SOX11	SP100	SREBF2	STAT1	STAT3	SUFU	TBX18	TCF21	TCF7L2	TFAP2A	THRA	TLE1	TNF	TP53	TRAF6	TRPS1	TWIST1	VDR	VHL	YY1	ZFHX3	ZFP36	ZFPM1	ZMYND8	ZNF202	ZNF675
programmed_cell_death(GO-0012501)	http://amigo.geneontology.org/cgi-bin/amigo/term_details?term=GO:0012501	ACTC1	ADD1	ADORA2A	ADRA1A	AIFM1	AIFM3	AKAP13	AKT1	APAF1	APC	APP	ARHGAP4	ARHGEF11	ATP2A1	AVP	BAD	BAK1	BAX	BBC3	BCL2	BCL2L1	BCL2L10	BCL2L11	BID	BIRC2	BNIP3	BOK	BRCA1	CAPN3	CASP1	CASP10	CASP2	CASP3	CASP6	CASP7	CASP8	CASP9	CD14	CD44	CDH1	CDK5	CDKN1B	CDKN2A	CDKN2D	CIB1	CIDEA	COL4A3	CSNK2A1	CTNNB1	CXCR4	CYCS	DAB2IP	DFFA	DFFB	DHCR24	DIABLO	DLC1	DMPK	DNAJA3	DSG2	DSP	EIF2AK3	EP300	ERBB3	ERBB4	F2R	F3	FADD	FAS	FASLG	FIS1	FOXO3	FXR1	GADD45A	GADD45B	GLI3	GPX1	GZMB	HAND2	HCAR2	HK2	HSPD1	HTRA2	IAPP	IFI6	IFNB1	IFNG	IFT57	IL17A	IL1A	IL1B	IL2RA	IL6	JAK2	KALRN	KIAA0141	KIAA1967	LEF1	LGALS1	LMNA	LMNB1	LY86	MAP2K5	MAP3K5	MAPK8	MAPT	MCL1	MDM4	MRPS30	MSX1	MTCH1	MUL1	MYC	NCKAP1	NDUFA13	NDUFS1	NFKBIA	NGF	NLRC4	NLRP1	NLRP3	NOD1	PAK2	PAK7	PAX3	PDCD1	PDE1B	PKM2	PKP1	PLEC	PPARD	PPARG	PPP3CC	PPP3R1	PPT1	PRDX3	PRDX5	PRKCD	PRKCQ	PSEN1	PSEN2	PSMA4	PSMA6	PSMB5	PSMB8	PSMB9	PSMD9	PTK2	PTK2B	PYCARD	RAC1	RAF1	REST	RHOT1	RHOT2	RIPK1	RIPK2	ROBO1	ROBO2	ROCK1	RPS27A	RPS6KA1	SFRP1	SFRP5	SGPL1	SIRT1	SLC11A2	SLC9A3R1	SLIT2	SLIT3	SMAD3	SMAD6	SNCA	SOD1	SOD2	SOS1	SPTAN1	TBX1	TERF1	THBS1	TIMM50	TNF	TNFAIP3	TNFAIP8	TNFRSF10A	TNFRSF10B	TNFRSF1A	TNFSF10	TP53	TP53AIP1	TRADD	TRAF2	TRAF6	TRIAP1	TSPO	UBA52	VAV1	VAV3	VDAC1	VIL1	XIAP	YARS
positive_regulation_of_phosphatidylinositol_3-kinase_cascade(GO-0014068)	http://amigo.geneontology.org/cgi-bin/amigo/term_details?term=GO:0014068	AGT	CCL5	ERBB3	F2R	F2RL1	FGFR1	FLT1	FLT3	GH1	IGF1	INS	JAK2	KDR	KIT	NTRK2	PDGFA	PDGFB	PDGFRA	PDGFRB	PTK2	SOX9	TGFB2	WNT16
response_to_organic_cyclic_compound(GO-0014070)	http://amigo.geneontology.org/cgi-bin/amigo/term_details?term=GO:0014070	ABAT	BAD	BCL2	CCL2	CCL3	CCL5	CHRNA3	CHRNA5	CHRNB1	DRD2	DRD3	DRD4	GHR	HMOX1	IL18	IL1B	MEF2C	OPRM1	PPP1R9B	PRKCG	RYR1	RYR2	SFRP1	TGFB1	TNF
regulation_of_smooth_muscle_cell_migration(GO-0014910)	http://amigo.geneontology.org/cgi-bin/amigo/term_details?term=GO:0014910	ACE	ADIPOQ	AIF1	CCL5	IGF1	IGFBP3	LRP1	NRP1	PDGFA	PDGFB	PDGFRB	PLAU	SERPINE1	SLIT2	TRIB1	VTN
skeletal_system_development(GO-0001501)	http://amigo.geneontology.org/cgi-bin/amigo/term_details?term=GO:0001501	ADAMTS4	ALPL	AMELX	ANXA2	ATP7A	BGLAP	BMP1	BMP2	BMP3	BMP4	BMP6	BMP7	BMP8B	BMPR1B	CD44	CDH11	CER1	CHD7	CHRD	CLEC3A	COL10A1	COL11A2	COL12A1	COL13A1	COL19A1	COL1A1	COL1A2	COL2A1	COL9A2	COMP	CTNNB1	DSPP	EBP	EIF2AK3	ETS2	EVC	FBN1	FBN2	FGF2	FGF8	FGFR1	FGFR2	FGFR3	FRZB	GDF2	GH1	GPLD1	HHIP	HMGA2	IGF1	IGF2	IL17F	INHA	KLF10	LECT1	LRP5	MATN3	MEF2C	MEPE	MGP	NOG	NPPC	NPR3	OSR1	PCSK5	PDGFRA	PHEX	PITX2	PKD1	POSTN	PRELP	PTGER4	PTH	PTH1R	PTHLH	RBP4	RHOA	RYR1	SBDS	SIX1	SOX11	SOX4	SOX9	SPP2	SUFU	TBX1	TBX3	TBX4	TEAD4	TFAP2A	TGFB1	TGFBR1	TGFBR2	TLL1	TNFRSF11B	TRPS1	TWIST1	WNT10B	WNT11	WNT2B	WNT5A	WNT5B	WNT7B	WNT9A	WWOX
ossification(GO-0001503)	http://amigo.geneontology.org/cgi-bin/amigo/term_details?term=GO:0001503	ACHE	AMELX	ASPN	ATP6V0A4	ATP6V1B1	BGLAP	BMP2	BMP4	CASR	CCL3	CER1	COL13A1	CYP24A1	CYP27B1	DMP1	DSPP	EIF2AK3	EXT2	FGFR2	FGFR3	FZD1	GDF2	GPLD1	IGF1	LEF1	MEF2C	MEN1	MGP	NF1	NOG	OSTF1	RHOA	RUNX2	RYR1	SBDS	SFRP1	SP7	SPARC	STATH	TGFB1	TGFB3	TRAF6	TWIST1	WNT3
protein_transport(GO-0015031)	http://amigo.geneontology.org/cgi-bin/amigo/term_details?term=GO:0015031	ABCA1	ABCG1	AGXT	AKR1C3	AKT1	ARL6	ATP6V0A4	ATP6V1A	ATP6V1B1	ATP6V1E1	ATP6V1G2	BBS1	BBS2	BCL3	BCL6	CALCR	CALCRL	CALR	CCL19	CCR7	CD36	CD3G	CD74	CHI3L1	CLTC	COX18	CTSA	DAG1	DYNLT1	EGF	F2R	F2RL1	GAS6	GCKR	GPIHBP1	HDAC6	HES1	HSP90AA1	IFNG	IMMP2L	JAK2	JAK3	JUN	LILRB1	LMAN1	LTBP2	MFN2	MIA3	MIPEP	MYH9	NCF1	NLRC4	OPRD1	PACS2	PCSK5	PDE2A	PEX7	PIP5K1A	PKD1	PLEK	PPARG	PPT1	PRKCB	PTCH1	RAMP1	RAMP2	RAMP3	RERE	RPS19	RPS24	RPS27A	RPS4X	SAMM50	SCARB2	SELS	SORT1	SSR1	STAT3	TAMM41	TAP1	TAP2	TF	TFRC	TGFB1	TGFB2	TIMM10	TIMM13	TIMM17A	TIMM17B	TIMM22	TIMM23	TIMM44	TIMM8A	TIMM8B	TIMM9	TNF	TOMM20	TOMM22	TOMM34	TOMM40	TOMM7	TOMM70A	TRAK1	TRNT1	TRPS1	TSPO	UBA52	VLDLR	WFS1	YWHAH	ZFYVE9	ZP2	ZP3
regulation_of_neurotransmitter_levels(GO-0001505)	http://amigo.geneontology.org/cgi-bin/amigo/term_details?term=GO:0001505	ABAT	ACHE	ALDH2	ALDH5A1	CDK5	CHAT	CLN3	COLQ	COMT	DVL1	GABRA2	GAD1	GAD2	GCHFR	GLS	GLS2	GLUL	HSPA8	MAOA	NOS1	PIP5K1C	SLC22A2	SLC6A3	SLC6A4	SNCA	STXBP1	VAMP1
regulation_of_action_potential(GO-0001508)	http://amigo.geneontology.org/cgi-bin/amigo/term_details?term=GO:0001508	ADRA1A	ARHGEF10	CAV3	CHRNA1	CLN3	CXCR4	EIF2B2	EIF2B4	EIF2B5	KCNMB2	MBP	NF1	PLP1	PPARD	SCN5A	SCN8A	SOD1	SRI
retinoid_metabolic_process(GO-0001523)	http://amigo.geneontology.org/cgi-bin/amigo/term_details?term=GO:0001523	AKR1C1	AKR1C3	ALDH1A2	ALDH1A3	ALDH8A1	CLPS	CYP26A1	CYP26B1	CYP26C1	DHRS3	DHRS9	PLB1	PNLIP	RARRES2	RBP4	RDH11	RDH12	RETSAT
angiogenesis(GO-0001525)	http://amigo.geneontology.org/cgi-bin/amigo/term_details?term=GO:0001525	ACVRL1	ANG	ANGPT1	ANXA2	ATP5B	BMP4	CALCRL	CCL2	CDH13	EFNB2	EGF	EGR3	ENG	EPHB4	ERAP1	FGF2	FGFR2	FLT4	GDF2	GJA5	GPLD1	HAND1	HEY1	HMOX1	HOXA3	IL18	IL8	ITGAV	ITGB3	JMJD6	KDR	MED1	MYH9	NCL	NOX1	NR4A1	PDGFA	PDGFRB	PLXND1	PROK2	PTK2	PTK2B	RAMP1	RAMP2	ROBO1	ROBO4	SERPINE1	SFRP2	SHH	SIRT1	SLIT2	SOX17	SRF	TBX1	TDGF1	TGFB2	TGFBI	TGFBR2	THBS1	VEGFA
regulation_of_cell_growth(GO-0001558)	http://amigo.geneontology.org/cgi-bin/amigo/term_details?term=GO:0001558	ACSL4	ACVRL1	ADAM10	ADAM17	AGTR2	AKT1	ALOX12	APOE	BCAR1	BCL11A	BCL2	BCL6	BMP10	BMPR2	CAPRIN2	CDKN1A	CDKN1B	CDKN2A	CDKN2AIP	CDKN2C	CDKN2D	CXCL16	CYP27B1	DCBLD2	ENPP1	ERBB2	FHL1	FOXM1	FRZB	FXN	GDF2	HNF4A	HSPA1A	IL2	INHBA	LEF1	MAPT	MSX1	MTPN	MUL1	MYL2	NDUFA13	NDUFS3	NRG1	PHB	PLCE1	PPP1R9B	PPT1	PSRC1	RB1	RBBP7	RPS6KA1	SFRP1	SFRP2	SGK1	SGK2	SIRT1	SLIT2	SLIT3	SMAD3	SMAD4	SOX17	SPHK1	TAF9	TGFB1	TGFB2	TGFBR1	TP53	TRIM32	TWF2	WNT11
blood_vessel_development(GO-0001568)	http://amigo.geneontology.org/cgi-bin/amigo/term_details?term=GO:0001568	ACTA2	ACVRL1	ADM	ANG	ANGPT1	ANGPT2	ANGPTL3	ANXA2	ATP5B	ATP7A	BMP4	CALCRL	CAV1	CCL2	CCM2	CDH13	COL1A1	COL1A2	EFNB2	EGF	EGFL7	EGR1	EGR3	ENG	EPHB4	ERAP1	FGF2	FGFR2	FLT1	FLT4	GATA6	GDF2	GJA5	GLMN	GPLD1	HAND1	HES1	HEY1	HMOX1	HOXA3	HPGD	IL18	IL8	ITGAV	ITGB3	ITGB8	JMJD6	KDR	LRP1	LRP5	MED1	MEF2C	MESP1	MYH9	MYLK	NCL	NF1	NKX2-5	NOX1	NR4A1	OSR1	PDGFA	PDGFB	PDGFRA	PDGFRB	PECAM1	PKD1	PKD2	PLXND1	PROK2	PROX1	PTK2	PTK2B	RAMP1	RAMP2	RASA1	ROBO1	ROBO4	SERPINE1	SERPINF2	SFRP2	SHH	SIRT1	SLIT2	SMAD7	SOX17	SOX4	SRF	SYK	TBX1	TBX20	TBX5	TCF21	TCF7L2	TDGF1	TGFB2	TGFBI	TGFBR1	TGFBR2	THBS1	TNNI3	VEGFA	WNT7B
organic_cation_transport(GO-0015695)	http://amigo.geneontology.org/cgi-bin/amigo/term_details?term=GO:0015695	ACACB	AQP1	CPT1A	CPT1B	CPT2	PDZK1	PRKAA2	PRKAB2	PRKAG2	RHBG	RHCG	SLC12A2	SLC22A2	SLC22A5	SLC25A20	SLC7A8
vasculogenesis(GO-0001570)	http://amigo.geneontology.org/cgi-bin/amigo/term_details?term=GO:0001570	ADM	CAV1	CCM2	EGFL7	ENG	GLMN	KDR	NKX2-5	PDGFRB	RAMP2	RASA1	SHH	SOX17	TBX5	TGFBR2	TNNI3	VEGFA	WNT7B
monocarboxylic_acid_transport(GO-0015718)	http://amigo.geneontology.org/cgi-bin/amigo/term_details?term=GO:0015718	ABCB11	ABCC3	ABCD1	ACACB	ACE	AKR1C1	AKR1C4	ALB	BAAT	BDKRB2	CD36	CPT1A	CPT1B	CPT2	DRD2	DRD3	DRD4	FABP6	GOT2	NMUR2	PLA2G1B	PPARA	PPARD	PPARG	PRKAA2	PRKAB2	PRKAG2	SLC10A2	SLC16A1	SLC17A5	SLC25A17	SLC25A20	SLC27A1	SLC27A4	SLC27A5	SLC27A6
glucose_transport(GO-0015758)	http://amigo.geneontology.org/cgi-bin/amigo/term_details?term=GO:0015758	EDNRA	G6PC2	GCK	GCKR	GH1	HK1	HK2	HNF1A	INS	NUP62	PLA2G1B	PPBP	SLC2A1	SLC2A2	SLC2A4	SLC2A5	SORT1
peptide_transport(GO-0015833)	http://amigo.geneontology.org/cgi-bin/amigo/term_details?term=GO:0015833	DISP1	EDN1	EDN3	EIF2AK3	GHRH	GHRL	GHSR	HNF1A	IL6	NEUROD1	PDX1	SLC30A8	SLC9A3R1	TAP1	TAP2
fatty_acid_transport(GO-0015908)	http://amigo.geneontology.org/cgi-bin/amigo/term_details?term=GO:0015908	ABCD1	ACACB	ACE	BDKRB2	CD36	CPT1A	CPT1B	CPT2	DRD2	DRD3	DRD4	GOT2	NMUR2	PLA2G1B	PPARA	PPARD	PPARG	PRKAA2	PRKAB2	PRKAG2	SLC25A17	SLC25A20	SLC27A1	SLC27A4	SLC27A6
long-chain_fatty_acid_transport(GO-0015909)	http://amigo.geneontology.org/cgi-bin/amigo/term_details?term=GO:0015909	ABCD1	ACACB	ACE	BDKRB2	CD36	CPT1A	CPT1B	CPT2	DRD2	DRD3	DRD4	NMUR2	PLA2G1B	PPARG	PRKAA2	PRKAB2	PRKAG2	SLC25A20	SLC27A1	SLC27A4	SLC27A6
phospholipid_transport(GO-0015914)	http://amigo.geneontology.org/cgi-bin/amigo/term_details?term=GO:0015914	ABCA1	ABCG1	APOA1	APOA2	APOA4	APOC1	APOC2	APOC3	APOE	CETP	LDLR	NPC2	PCTP	PLA2G10	SCARB1
sterol_transport(GO-0015918)	http://amigo.geneontology.org/cgi-bin/amigo/term_details?term=GO:0015918	ABCA1	ABCG1	ABCG4	ABCG5	ABCG8	AKR1C1	APOA1	APOA2	APOA4	APOB	APOC1	APOC2	APOC3	APOE	APOM	CAV1	CD36	CETP	CLU	HSD17B4	LCAT	LDLR	LDLRAP1	LIPG	MSR1	NPC1	NPC1L1	NPC2	SCARB1	SOAT1	SOAT2
energy_derivation_by_oxidation_of_organic_compounds(GO-0015980)	http://amigo.geneontology.org/cgi-bin/amigo/term_details?term=GO:0015980	ABCC8	ACACA	ACACB	ACADVL	ACLY	ACO2	ADCY1	ADCY6	ADRA2A	ADRA2C	ADRB3	AGPAT1	ALDH5A1	ATP5A1	ATP5B	ATP5C1	ATP5D	ATP5E	ATP5F1	ATP5G1	ATP5H	ATP5I	ATP5J	ATP5J2	ATP5L	ATP5O	CACNA1C	CALM3	CHRM3	COX10	COX4I1	COX5A	COX5B	COX6A1	COX6B1	COX6C	COX7A2L	COX7B	COX7C	COX8A	CPS1	CS	CYC1	CYCS	DLD	DLST	ETFA	ETFB	ETFDH	FASN	FFAR1	FH	GAA	GBE1	GCG	GCGR	GFPT1	GFPT2	GIP	GK	GLP1R	GNB1	GNB3	GNG12	GSK3B	GYS1	GYS2	IDH2	IDH3A	IDH3B	IDH3G	INS	ITPR1	ITPR2	ITPR3	KCNJ11	LEP	LEPR	MDH2	ME3	MLXIPL	MT-ATP6	MT-ATP8	MT-CO1	MT-CO2	MT-CO3	MT-CYB	MT-ND1	MT-ND2	MT-ND4	MT-ND4L	MT-ND6	NDUFA1	NDUFA10	NDUFA11	NDUFA12	NDUFA13	NDUFA2	NDUFA3	NDUFA4	NDUFA5	NDUFA6	NDUFA7	NDUFA8	NDUFA9	NDUFAB1	NDUFB1	NDUFB10	NDUFB11	NDUFB2	NDUFB3	NDUFB4	NDUFB5	NDUFB6	NDUFB7	NDUFB8	NDUFB9	NDUFC1	NDUFC2	NDUFS1	NDUFS2	NDUFS3	NDUFS4	NDUFS5	NDUFS6	NDUFS7	NDUFS8	NDUFV1	NDUFV2	NDUFV3	NNT	OGDH	OXA1L	PCK1	PCSK1	PDHB	PKLR	PPARGC1A	PRKAA2	PRKAB2	PRKACA	PRKACB	PRKACG	PRKAG2	PRKAR1A	PRKAR1B	PRKAR2A	PRKAR2B	PRKCA	PYGB	RAP1A	RAP1B	SDHB	SDHC	SDHD	SIRT3	SLC25A12	SLC25A13	SLC25A14	SLC25A4	SLC25A5	SLC25A6	SLC2A1	SLC2A2	STXBP1	SUCLA2	SUCLG1	SUCLG2	SURF1	TAZ	TBRG4	UCP1	UCP2	UCP3	UQCR11	UQCRB	UQCRC1	UQCRC2	UQCRFS1	UQCRH	UQCRQ
proton_transport(GO-0015992)	http://amigo.geneontology.org/cgi-bin/amigo/term_details?term=GO:0015992	ATP5A1	ATP5B	ATP5C1	ATP5D	ATP5E	ATP5F1	ATP5G1	ATP5H	ATP5I	ATP5J	ATP5J2	ATP5L	ATP5O	ATP6V0A4	ATP6V1B1	ATP6V1E1	MT-ATP6	MT-ATP8	NNT	NOX1	SLC11A2	UCP1	UCP2	UCP3
viral_reproduction(GO-0016032)	http://amigo.geneontology.org/cgi-bin/amigo/term_details?term=GO:0016032	ACE2	AP2B1	AP2M1	B2M	BICD1	BTRC	CCL1	CCL2	CCR5	CD247	CD28	CD4	CD81	CPSF4	CTBP1	CTBP2	CXCR4	DAG1	DDX39B	DOCK2	DYNLT1	EIF2AK2	ERCC2	FURIN	FYN	GTF2A2	GTF2H4	HMGA1	ICAM1	INSR	ITCH	ITGAV	NUP62	OPRK1	PABPN1	PAK2	PCSK5	POLR2A	PSMA4	PSMA6	PSMB5	PSMB8	PSMB9	PSMD9	PVRL2	RAC1	RPS19	RPS24	RPS27A	RPS4X	RXRA	SLC25A4	SLC25A5	SLC25A6	SMAD3	TAF1	TAF9	TAP1	TAP2	TCEB3	TGFB1	UBA52	USF1	XRCC6
lipid_catabolic_process(GO-0016042)	http://amigo.geneontology.org/cgi-bin/amigo/term_details?term=GO:0016042	ABCD1	ACAA1	ACAD11	ACADL	ACADM	ACADS	ACADVL	ACOT8	ACOX1	ACOX2	ACOX3	ADIPOQ	AKR1B10	AKR1C3	AKR1D1	AMACR	ANGPTL3	APOA2	APOA4	APOA5	APOC3	BDH2	CEL	CPS1	CPT1A	CPT1B	CRAT	CROT	CYP1A2	CYP46A1	CYP7A1	DECR1	ECHS1	ECI1	ECI2	ETFDH	FAAH	FABP4	FGF23	GBA	GLA	HACL1	HADH	HADHA	HADHB	HAO1	HSD17B11	HSD17B4	HSD17B6	LIPC	LIPE	LIPH	LIPI	LPIN1	LPL	MCEE	MGLL	MUT	NEU3	PCCA	PCCB	PHYH	PLA2G15	PLA2G1B	PLA2G4C	PLIN1	PNLIPRP2	PNPLA3	PPARD	PPP1CA	PPT1	PRDX6	PRKACA	PRKACB	PRKACG	SCP2	SLC25A17	SLC27A2	SMPD3	SMPD4	STS	UGT2B4	YWHAH
cellular_membrane_organization(GO-0016044)	http://amigo.geneontology.org/cgi-bin/amigo/term_details?term=GO:0016044	A4GALT	ADIPOQ	ADM	ADORA1	ADORA2A	ADRB2	ADRB3	ADRBK1	ADRBK2	AGRN	AIF1	AP2M1	APOB	APOE	APP	BAD	BAK1	BAX	BBC3	BCL2	BCL2L1	BID	BNIP3	CALCR	CALCRL	CAPN3	CASP3	CAV1	CAV2	CAV3	CCL2	CD14	CDK5	CETP	CHCHD3	CHMP5	CHRNB1	CLN3	CLTA	CLTC	COL5A1	COX18	CRP	CXCR1	CXCR2	CXCR4	DMPK	DNAJA3	DNM3	DRD3	DVL1	EGFR	FLNA	FOLR1	FTH1	FTL	GAS6	GHR	GJA1	GJC1	GRB2	GRK4	HFE	HGS	HSP90AA1	HSPA8	HTR2B	IL8	LBP	LDLR	LDLRAP1	LETM1	LILRB1	LPA	LPCAT2	LRP1	LRP2	LRP8	MAP7	MAPK1	MAPK3	MBL2	MFN1	MFN2	MSR1	MUSK	MYOF	NAPG	NR1H3	OPA1	PACS2	PDLIM7	PECAM1	PI4KB	PICK1	PIK3C2A	PIP5K1A	PIP5K1C	PPT1	PTCH1	RAB5A	RAMP1	RAMP2	RAMP3	RARA	REEP1	RPS27A	SAMM50	SCARB1	SCARF1	SFTPD	SGCZ	SNCA	SNF8	SOD1	SORL1	SORT1	SRC	STAB1	STXBP1	TAZ	TGM2	THBS1	TIMM10	TIMM22	TIMM50	TIMM9	TOMM22	TP53	UBA52	VAMP8	VLDLR	WNT4
carbohydrate_biosynthetic_process(GO-0016051)	http://amigo.geneontology.org/cgi-bin/amigo/term_details?term=GO:0016051	ALDOA	ALDOB	ALDOC	ALG1	ALG13	ANGPT1	ATF4	DOLK	DPAGT1	DPM1	DPM2	DPM3	EGF	ENO2	ENO3	EXT2	FUT3	G6PD	GBE1	GFPT1	GFPT2	GK	GOT1	GOT2	GYS1	GYS2	HAS1	HAS2	HAS3	IL1B	MDH2	NFKB1	PC	PCK1	PCK2	PDGFB	PGAM1	PGAM2	PRKACA	PRKACB	PRKACG	RBP4	SLC25A1	SLC25A10	SLC25A11	SLC25A12	SLC25A13	ST6GALNAC6	ST8SIA6	TGFB1	TPI1
Wnt_receptor_signaling_pathway(GO-0016055)	http://amigo.geneontology.org/cgi-bin/amigo/term_details?term=GO:0016055	ARL6	CAV1	CELSR2	CTNNB1	DVL1	DVL2	FZD1	FZD10	FZD2	FZD3	FZD4	FZD5	FZD6	FZD7	GATA3	GSK3B	LEF1	LRP5	LRP6	MYC	PLCG2	PPAP2B	PTEN	RAB5A	RARG	SFRP1	SOX4	STRN	TCF7L2	WNT1	WNT10B	WNT2	WNT2B	WNT3	WNT3A	WNT4	WNT5A	WNT5B	WNT7A	WNT7B	WNT8A
RNA_metabolic_process(GO-0016070)	http://amigo.geneontology.org/cgi-bin/amigo/term_details?term=GO:0016070	AARS	AARS2	ABCE1	ADH1A	AIMP1	AKT1	ANG	ANP32A	APOBEC1	APP	ARNT	ATF4	ATF6B	ATM	AUH	AXIN2	BCL3	BHLHE40	BICD1	BMPR2	BUD13	CARS	CARS2	CBFB	CCRN4L	CEBPA	CEBPB	CLNS1A	COPS5	DARS	DARS2	DDX39B	DVL1	DVL2	EARS2	EGR1	ELAVL1	EPAS1	EPRS	ERCC2	EREG	ERN2	ESR1	ETS1	FARS2	FARSA	FARSB	FBL	FOS	FOSL1	FOXM1	FOXO4	FTO	GARS	GATA1	GATA2	GATA3	GATA4	GATA6	GDNF	GTF2A2	GTF2H4	HAND1	HARS	HARS2	HNRNPUL1	HSPA1A	HSPA8	IARS	IARS2	IGF2BP1	IKBKAP	IRF3	IRF7	ISG20	KARS	LARS	LARS2	LMO2	MAPK11	MAPK14	MAPK3	MARS	MARS2	MBNL1	MED1	MED24	MEF2A	MEF2C	MEF2D	MRPL12	MTERF	MTERFD3	MTPAP	MYD88	MYOCD	NARS	NARS2	NCOA1	NCOA6	NCOR1	NFAT5	NFATC1	NFATC3	NFATC4	NFE2	NFE2L1	NFE2L2	NFKB1	NFKBIB	NFRKB	NFX1	NKX2-6	NMI	NOL3	NR3C1	NUP62	PABPC4	PABPN1	PARP1	PARS2	PAX3	PDX1	PEO1	PET112	PIN4	PMF1	PNPT1	POLR2A	POLRMT	POU2AF1	POU5F1	PPA2	PPARGC1A	PPP2CA	PPP2R1A	PRKCA	PRKCD	PRKRA	PSMA4	PSMA6	PSMB5	PSMB8	PSMB9	PSMD9	PTGER3	QARS	RARS	RARS2	RC3H1	RNASEH1	RPS19	RPS24	RPS27A	RPS4X	SARS	SARS2	SBDS	SIX1	SMAD1	SMAD2	SMAD3	SMG1	SMG6	SRF	SRSF6	TAF1	TAF9	TARS	TARS2	TCEB3	TFAM	TFAP2A	THG1L	THRA	TIRAP	TRNT1	TRPS1	TWIST1	UBA52	USF1	VARS	VEZF1	WARS	WARS2	WDR12	YARS	YARS2	YWHAZ	ZFHX3	ZFP36	ZNF202
mRNA_metabolic_process(GO-0016071)	http://amigo.geneontology.org/cgi-bin/amigo/term_details?term=GO:0016071	AKT1	ANP32A	APOBEC1	APP	ATM	AUH	AXIN2	BUD13	CLNS1A	DDX39B	ELAVL1	ERCC2	GDNF	GTF2H4	HNRNPUL1	HSPA1A	HSPA8	IGF2BP1	MAPK11	MAPK14	MTPAP	MYD88	PABPN1	PNPT1	POLR2A	PPARGC1A	PPP2CA	PPP2R1A	PRKCA	PRKCD	PSMA4	PSMA6	PSMB5	PSMB8	PSMB9	PSMD9	RC3H1	RPS19	RPS24	RPS27A	RPS4X	SMG1	SMG6	SRSF6	TIRAP	UBA52	YWHAZ	ZFP36
sterol_biosynthetic_process(GO-0016126)	http://amigo.geneontology.org/cgi-bin/amigo/term_details?term=GO:0016126	CYP51A1	DHCR24	DHCR7	EBP	FDFT1	FDPS	G6PD	GGPS1	HMGCR	HMGCS1	HSD17B7	IDI1	IDI2	LBR	LSS	MSMO1	MVD	MVK	NPC1L1	NSDHL	PMVK	PRKAG2	SC5DL	SQLE	TM7SF2
vesicle-mediated_transport(GO-0016192)	http://amigo.geneontology.org/cgi-bin/amigo/term_details?term=GO:0016192	A2M	ABCA1	ABCC4	ACTN1	ACTN2	ACTN4	ADM	ADORA1	ADORA2A	ADRB2	ADRB3	ADRBK1	ADRBK2	AIF1	ALB	ALDOA	APOA1	APOB	APOE	APP	Ahi1	BBS1	BBS2	BVES	CALCR	CALCRL	CALM3	CALU	CAV1	CAV2	CCL2	CCL3	CCL5	CCL8	CCR1	CD14	CD36	CDK5	CETP	CHMP5	CLN3	CLTA	CLTC	CLU	CPNE1	CPNE3	CPNE6	CRP	CXCR1	CXCR2	DNM3	DRD3	EGF	F13A1	F5	F8	FGA	FGB	FGG	FLNA	FN1	FOLR1	FTH1	FTL	GAS6	GHR	GPIHBP1	GRB2	GRK4	HFE	HGF	HGS	HRG	HSPA8	HTR2B	IGF1	IL8	ITGA2B	ITGB3	KALRN	KNG1	LAMP2	LBP	LDLR	LDLRAP1	LEFTY2	LILRB1	LMAN1	LPA	LRP1	LRP2	LRP8	LRPAP1	LYN	MAPK1	MAPK3	MBL2	MGRN1	MIA3	MSR1	MTM1	NAPG	NR1H3	PDGFA	PDGFB	PDLIM7	PECAM1	PF4	PI4KB	PIK3C2A	PIK3CD	PIP5K1A	PIP5K1C	PLEK	PLG	PPBP	PPP3CB	PPT1	PRKCI	PROS1	PSAP	RAB5A	RAMP1	RAMP2	RAMP3	RARA	RPS27A	SCARB1	SCARF1	SDF4	SELP	SERPINA1	SERPINE1	SERPINF2	SERPING1	SFTPD	SNCA	SNF8	SOD1	SORL1	SORT1	SPARC	STAB1	STXBP1	SYK	SYT6	TF	TGFB1	TGFB2	TGFB3	TGM2	THBS1	TIMP1	TLN1	TMSB4X	TRAK1	TTN	UBA52	VAMP8	VCL	VEGFA	VEGFB	VEGFC	VLDLR	VWF	ZP4
regulation_of_striated_muscle_tissue_development(GO-0016202)	http://amigo.geneontology.org/cgi-bin/amigo/term_details?term=GO:0016202	BHLHE41	BMP10	BMP2	BMP4	BTG1	DMPK	ERBB4	FGF2	FGF8	FGFR2	GREM1	HDAC3	HDAC4	HDAC5	HDAC9	IGFBP3	MAML1	MEF2C	MKL2	MUSK	MYOCD	NKX2-5	NOG	NOTCH1	NRG1	PLCB1	RBP4	SIRT2	SOX9	TBX3	TBX5	TGFB1	ZFHX3
preassembly_of_GPI_anchor_in_ER_membrane(GO-0016254)	http://amigo.geneontology.org/cgi-bin/amigo/term_details?term=GO:0016254	DPM2	PIGA	PIGB	PIGC	PIGF	PIGG	PIGH	PIGL	PIGM	PIGN	PIGO	PIGP	PIGQ	PIGV	PIGW	PIGX
phosphorylation(GO-0016310)	http://amigo.geneontology.org/cgi-bin/amigo/term_details?term=GO:0016310	ABL2	ACVR1	ACVRL1	ADAM10	ADAM9	ADRA2A	ADRA2B	ADRA2C	ADRBK1	ADRBK2	AKT1	AKT2	AKT3	APP	ARAF	ATM	AVP	BAZ1B	BCKDK	BMP10	BMP2	BMP4	BMP7	BMPR1A	BMPR1B	BRAF	BTK	C5	CAD	CAMK1	CAMK2A	CAMK2B	CAMK2D	CAMK4	CARTPT	CCL11	CCL19	CCL2	CCL3	CCL5	CCL8	CD81	CDK2	CDK4	CDK5	CDK6	CDKN1A	CDKN1B	CHUK	COL4A3BP	CREB1	CSF1R	CSK	CSNK1A1	CSNK1D	CSNK1E	CSNK1G2	CSNK1G3	CSNK2A1	CTBP1	CXCR4	DAB2IP	DMPK	DRD4	DYRK1B	EFEMP1	EGFR	EIF2AK2	EIF2AK3	EIF2AK4	EPHA4	EPHB4	ERBB2	ERBB4	ERCC2	ERN1	ERN2	F2R	FGF10	FGF2	FGFR1	FGFR2	FGFR3	FLT1	FLT3	FLT4	FPR1	FRK	FYN	GAS6	GDF2	GHR	GHRL	GRK1	GRK5	GRK7	GSK3B	GTF2H4	HMGA2	HTR2B	IFNG	IGF1R	IGFBP3	IKBKAP	IKBKB	IKBKE	IKBKG	IL1B	INSR	INSRR	IP6K3	IRAK1	IRAK2	IRAK3	JAK1	JAK2	JAK3	KALRN	KDR	KIT	KRAS	LATS2	LIF	LIPE	LYN	MADD	MAML1	MAP2K1	MAP2K2	MAP2K3	MAP2K4	MAP2K5	MAP2K6	MAP3K1	MAP3K14	MAP3K2	MAP3K3	MAP3K4	MAP3K5	MAP3K6	MAP3K7	MAP4K2	MAP4K3	MAP4K4	MAPK1	MAPK10	MAPK11	MAPK12	MAPK13	MAPK14	MAPK3	MAPK8	MAPK9	MOK	MUL1	MUSK	MYLK	MYLK2	MYLK3	MYOD1	NDUFB3	NDUFB5	NDUFB6	NDUFB9	NDUFC1	NDUFV2	NDUFV3	NGF	NLK	NME4	NME5	NOD1	NOD2	NRAS	NTRK2	OXSR1	PAK1	PAK2	PDGFB	PDGFRA	PDGFRB	PDK1	PDK2	PDK3	PDK4	PDPK1	PICK1	PIK3C2A	PIK3CA	PIK3CB	PIK3CD	PIK3R1	PINK1	PKD1	PKN1	PLA2G1B	PLCE1	PNKP	POLR2A	PPP3CB	PRDX4	PRKAA1	PRKAA2	PRKACA	PRKACB	PRKAG1	PRKCA	PRKCB	PRKCD	PRKCE	PRKCG	PRKCH	PRKCI	PRKCZ	PRKD2	PRKD3	PRKDC	PRKG2	PROK2	PTK2	PTK2B	RAF1	RAP1A	RAPGEF1	RARA	RB1	RELN	RIPK1	RIPK2	ROCK1	ROCK2	RPS27A	RPS6KB1	SGK1	SGK2	SHC1	SMAD2	SMAD7	SMG1	SOD1	SOX9	SRC	STK25	SYK	TAB1	TAF1	TAZ	TDGF1	TEC	TGFA	TGFB1	TGFB2	TGFBR1	TGFBR2	TGFBR3	THBS1	TLR2	TLR3	TLR4	TLR7	TLR9	TNF	TNK2	TNNI3K	TOLLIP	TRAF6	TRIB1	TXK	UBA52	UQCRB	UQCRC1	UQCRC2	UQCRH	WNK1	WNK3	WNK4	WNT11	WNT5A	ZAP70
dephosphorylation(GO-0016311)	http://amigo.geneontology.org/cgi-bin/amigo/term_details?term=GO:0016311	CSK	CTDSP1	DUSP10	DUSP2	DUSP4	DUSP5	DUSP6	DUSP7	DUSP9	FBXW11	IMPA1	MTM1	MTMR3	MTMR7	PDCD1	PDP1	PHPT1	PNKP	PPAP2A	PPP1CA	PPP1R12A	PPP2CA	PPP2R1A	PPP3CA	PPP3CB	PTEN	PTPN1	PTPN11	PTPN22	PTPRZ1	SBF1	TIMM50
morphogenesis_of_embryonic_epithelium(GO-0016331)	http://amigo.geneontology.org/cgi-bin/amigo/term_details?term=GO:0016331	BBS4	DLC1	DVL2	FGFR2	GATA3	OSR1	SIX1	SOX11	SOX4	SOX9	STIL	TFAP2A	WNT16	WNT5A	WNT7B
cell-cell_adhesion(GO-0016337)	http://amigo.geneontology.org/cgi-bin/amigo/term_details?term=GO:0016337	ADAM9	APOA4	BMP1	BMP7	BVES	CADM1	CCL5	CD44	CD93	CDH1	CDH13	CDH5	CELSR2	CERCAM	CLDN15	COL13A1	CTNNB1	CXADR	EGFR	EZR	GAS6	GATA1	ICAM1	IL1B	ITGA4	ITGAL	ITGB1	ITGB2	ITGB3	JUP	KIFC3	LILRB2	MGP	NINJ2	NPNT	PDGFRA	PIK3CB	PIP5K1C	PKD1	PLEK	PPAP2B	PSEN1	PVRL2	REG3A	ROBO1	ROBO2	ROCK1	SELE	SELP	SOX9	STXBP1	SYK	THBS4	TNF	VCAM1	VCL	VNN1	WNT7B	ZAP70
cell_migration(GO-0016477)	http://amigo.geneontology.org/cgi-bin/amigo/term_details?term=GO:0016477	ACVRL1	ADAM17	AGTR1	AIMP1	ANG	ANGPT1	ANGPT2	ANGPT4	ANKS1A	APC	APOB	ATP1B1	BCAR1	BSG	CALCA	CAV1	CCK	CCL11	CCL13	CCL19	CCL2	CCL21	CCL24	CCL3	CCL5	CCL7	CCR1	CCR2	CCR5	CCR7	CD47	CD48	CDH13	CDK5	CER1	CKLF	COL1A1	COL1A2	COL5A1	CX3CL1	CXADR	CXCL13	CXCL3	CXCR1	CXCR2	CXCR4	DOK2	DPP4	DRD1	DRD2	EDN1	EDN2	EDN3	EDNRB	EFNB2	EGR3	ENG	EPHB4	ERBB4	F11R	F2	F2RL1	FCER1G	FGF2	FGFR1	FLT1	FN1	FOXJ1	FYN	GAS6	GATA3	GDNF	GP6	GPLD1	GRB2	HGF	HMGCR	HTR2B	ICAM1	IL10	IL12A	IL12B	IL8	ITGA4	ITGA6	ITGAL	ITGAM	ITGAV	ITGB1	ITGB2	ITGB3	JUP	KRAS	L1CAM	LAMA5	LAMC1	LEF1	LYN	MESP1	MMP1	MMP12	MYH9	NOS3	NOX1	NR4A1	NRAS	NRD1	NRP1	NTRK2	OLR1	PAFAH1B1	PAK7	PDGFB	PDGFRA	PDGFRB	PECAM1	PF4	PIK3CA	PIK3CB	PIK3CD	PIK3R1	PIP5K1A	PIP5K1C	PITX2	PKN1	PLA2G1B	PLCG1	PLXND1	PPAP2A	PPAP2B	PPP1R9B	PRKD2	PROC	PROS1	PTEN	PTPN11	RELN	ROBO1	ROCK1	SAA1	SBDS	SELE	SELL	SELP	SELPLG	SFTPD	SHC1	SHH	SIX1	SLC16A1	SLC7A5	SLC7A6	SLC7A7	SLC7A8	SLC7A9	SLIT1	SLIT2	SLIT3	SOS1	SPN	SPOCK1	SRC	SRF	STAT1	SYK	TBX1	TBX21	TBX5	TDGF1	TGFB2	TGFBR1	TGFBR3	THBD	THBS1	THBS4	TNF	TNFSF11	TNFSF12	TNN	TREM1	VCAM1	VCAN	VEGFA	VEGFC	WNT7A	YES1	ZAP70	ZRANB1
protein_processing(GO-0016485)	http://amigo.geneontology.org/cgi-bin/amigo/term_details?term=GO:0016485	APOH	CASP2	CLN3	CORIN	CTSH	ECE1	ECE2	F11	F12	F3	FURIN	FXN	IMMP2L	KLKB1	MIPEP	NGF	PCSK1	PCSK2	PCSK5	PCSK6	PCSK9	PLAT	PSEN1	PSEN2	PTCH1	REN	TSHB
osteoblast_differentiation(GO-0001649)	http://amigo.geneontology.org/cgi-bin/amigo/term_details?term=GO:0001649	ACHE	AMELX	BGLAP	BMP2	BMP4	CCL3	CYP24A1	FZD1	LEF1	MEF2C	MEN1	NF1	NOG	RUNX2	SFRP1	SP7	TRAF6	WNT3
MAPK_cascade(GO-0000165)	http://amigo.geneontology.org/cgi-bin/amigo/term_details?term=GO:0000165	ATF1	ATF2	AVP	BRAP	CCL19	CCL2	CCL3	CCL5	CCM2	CCR5	CREB1	CRKL	CTSH	DAB2IP	DUSP10	DUSP4	DUSP6	DUSP7	DUSP9	EGF	ELK1	FGF10	FGFR1	FGFR3	FOS	HTR2A	HTR2B	HTR2C	IKBKG	IL18	IL1B	INS	IRAK1	IRAK2	ITGAV	JUN	KRAS	MAP2K1	MAP2K2	MAP2K3	MAP2K4	MAP2K6	MAP3K2	MAP3K3	MAP3K4	MAP3K5	MAP3K6	MAP3K7	MAP4K2	MAP4K3	MAPK1	MAPK10	MAPK11	MAPK12	MAPK13	MAPK14	MAPK3	MAPK7	MAPK8	MAPK9	MED1	MEF2A	MEF2C	MEN1	MUL1	MYC	NF1	NLK	NOD1	NOD2	NRAS	PAK1	PKN1	PTGER4	RAF1	RIPK1	RIPK2	RPS27A	RPS6KA1	SHC1	SOX9	TAB1	TGFA	TGFB1	TNF	TRAF6	TRIB1	UBA52	WNT5A
negative_regulation_of_angiogenesis(GO-0016525)	http://amigo.geneontology.org/cgi-bin/amigo/term_details?term=GO:0016525	ANGPT4	APOH	CCR2	COL4A2	COL4A3	FASLG	FOXO4	GDF2	HDAC5	HHEX	HRG	IL17F	KRIT1	MAP2K5	NPPB	NPR1	PF4	ROCK1	ROCK2	SERPINE1	SERPINF1	SPINK5	STAB1	STAT1	THBS1	THBS2	THBS4
eye_development(GO-0001654)	http://amigo.geneontology.org/cgi-bin/amigo/term_details?term=GO:0001654	ALDH1A3	Ahi1	BBS4	BMPR1B	CHD7	COL5A1	COL5A2	FOXC1	FZD4	HDAC2	INHBA	LRP5	MED1	NEUROD1	NF1	PDGFRA	PDGFRB	PITX2	PROX1	RAB3GAP1	RARG	RBP4	SMOC1	SOX11	SOX9	STAT3	TFAP2A	TGFB2	TH	TWIST1	WNT16	WNT2	WNT2B	WNT5A	WNT5B	WNT6	WNT7A	WNT7B	WNT9A	WNT9B
urogenital_system_development(GO-0001655)	http://amigo.geneontology.org/cgi-bin/amigo/term_details?term=GO:0001655	ACE	ACTA2	ADIPOQ	AGT	AGTR1	ANGPT1	ANGPT2	Ahi1	BMP4	BMP7	COL4A3	COL4A4	CTSH	EGR1	FGF10	FGF8	FGFR2	GATA3	GDNF	HAS2	HNF1A	HNF1B	MEF2C	MME	MPV17	MTSS1	NF1	NPHS1	OSR1	PCSK5	PCSK9	PDGFB	PDGFRA	PDGFRB	PECAM1	PKD1	PKD2	PLCE1	PROX1	PTCH1	RBP4	REN	ROBO2	SALL1	SHH	SIX1	SMO	SOX17	SOX4	SOX9	STAT1	TCF21	TFAP2A	TGFBR1	TINAG	WFS1	WNT11	WNT4	WNT7B
metanephros_development(GO-0001656)	http://amigo.geneontology.org/cgi-bin/amigo/term_details?term=GO:0001656	ADIPOQ	BMP4	BMP7	CTSH	EGR1	FGF10	FGF8	GATA3	GDNF	NF1	OSR1	PDGFB	PDGFRA	PDGFRB	PKD1	PKD2	ROBO2	SALL1	SHH	SIX1	SMO	SOX9	STAT1	TCF21	WNT7B
protein_ubiquitination(GO-0016567)	http://amigo.geneontology.org/cgi-bin/amigo/term_details?term=GO:0016567	BCL2	BIRC2	BRAP	BRCA1	BTRC	CDKN2A	FANCL	FBXW11	FEM1A	FEM1B	IRAK1	ITCH	MALT1	MDM2	MGRN1	MUL1	MYLIP	PSMA4	PSMA6	PSMB5	PSMB8	PSMB9	PSMD9	RAG1	RC3H1	RNF2	RPS27A	SIRT1	TNFAIP3	TNK2	TRAF2	TRAF6	TRIM32	UBA52	UBE2L3	UBR2	VHL
chromatin_modification(GO-0016568)	http://amigo.geneontology.org/cgi-bin/amigo/term_details?term=GO:0016568	BAZ1B	BNIP3	BRCA2	CDK2	CDKN2A	CREBBP	EP300	EZH2	HAT1	HDAC2	HDAC3	HDAC4	HDAC5	HDAC6	HDAC8	HDAC9	HMGA1	HMGA2	JAK2	JMJD6	KAT6A	KAT7	KAT8	LDB1	LEF1	MAP3K7	MEN1	MORF4L1	MSL2	MYB	MYC	NCOA3	PBRM1	PHB	PKN1	PRKAA1	PRKAA2	PRKCA	PRKCB	RAG1	RB1	RBBP7	REST	RNF2	SALL1	SIRT1	SIRT2	SOX9	TAF1	TAF9	TERF1	UBR2
ureteric_bud_development(GO-0001657)	http://amigo.geneontology.org/cgi-bin/amigo/term_details?term=GO:0001657	BMP2	BMP4	BMP7	CER1	FGF2	FGFR2	GATA3	GDNF	GPC3	MYC	NPNT	OSR1	PKD2	ROBO2	SALL1	SHH	SIX1	SLIT2	TCF21	WNT11
histone_acetylation(GO-0016573)	http://amigo.geneontology.org/cgi-bin/amigo/term_details?term=GO:0016573	BRCA2	CREBBP	EP300	HAT1	KAT6A	KAT7	KAT8	LDB1	LEF1	MAP3K7	MORF4L1	MSL2	NCOA3	TAF1	TAF9
response_to_hypoxia(GO-0001666)	http://amigo.geneontology.org/cgi-bin/amigo/term_details?term=GO:0001666	ADA	ADAM17	ALAS2	ANG	ANGPT4	AQP1	ARNT	BAD	BBC3	BMP2	BMP7	BNIP3	CAV1	CITED2	CREBBP	CXCR4	DPP4	EGLN1	ENG	EP300	EPAS1	GATA6	HIF1A	HMOX1	HSP90B1	ITPR1	ITPR2	KCNMA1	LMNA	LONP1	MDM2	MDM4	NF1	NOS1	PLOD1	PLOD2	PTGIS	PTGS2	RYR1	RYR2	SFRP1	SIRT1	SLC11A2	SMAD3	SMAD4	TGFB2	TGFB3	TH	TP53	TWIST1	USF1	VEGFA
long-chain_fatty_acid_metabolic_process(GO-0001676)	http://amigo.geneontology.org/cgi-bin/amigo/term_details?term=GO:0001676	ABCD2	ACOT1	ACOT2	ACOT4	ACOX1	ACSBG1	CYP2J2	CYP4A11	CYP4F2	ELOVL1	ELOVL2	ELOVL3	ELOVL4	ELOVL6	HPGD	MGLL	PTGS1	PTGS2	SLC27A5	SLC27A6
in_utero_embryonic_development(GO-0001701)	http://amigo.geneontology.org/cgi-bin/amigo/term_details?term=GO:0001701	ADAM10	BMP2	CHD7	FGFR2	HAND1	HAND2	HOPX	MBNL1	MYH6	PDGFB	PKD1	PKD2	POU5F1	RARRES2	SRF	STIL	TGFB3	TGFBR1	WNT7B	ZP3
regulation_of_transforming_growth_factor_beta_receptor_signaling_pathway(GO-0017015)	http://amigo.geneontology.org/cgi-bin/amigo/term_details?term=GO:0017015	ADAM17	ASPN	BCL9	CDKN2B	CIDEA	CITED2	DAND5	ENG	FBN1	FBN2	IL17F	LTBP1	MECOM	MEN1	PDPK1	SIRT1	SKIL	SMAD2	SMAD3	SMAD4	SMAD6	SMAD7	SOX11	TGFB1	THBS1
protein_import(GO-0017038)	http://amigo.geneontology.org/cgi-bin/amigo/term_details?term=GO:0017038	AKR1C3	AKT1	BCL3	BCL6	DAG1	EGF	F2R	GCKR	GPIHBP1	HES1	HSP90AA1	IFNG	IMMP2L	JAK2	JAK3	JUN	MFN2	MIPEP	OPRD1	PDE2A	PEX7	RERE	SAMM50	STAT3	TAMM41	TGFB1	TGFB2	TIMM10	TIMM13	TIMM17A	TIMM17B	TIMM22	TIMM23	TIMM44	TIMM8B	TIMM9	TNF	TOMM20	TOMM22	TOMM34	TOMM40	TOMM7	TOMM70A	TRNT1	TRPS1	TSPO	ZFYVE9
drug_metabolic_process(GO-0017144)	http://amigo.geneontology.org/cgi-bin/amigo/term_details?term=GO:0017144	AKR1B1	AKR1B10	AKR1C1	AKR1C2	AKR1C3	AKR1C4	BCHE	CAD	CYP1A1	CYP1A2	CYP2A6	CYP2B6	CYP2C19	CYP2C8	CYP2C9	CYP2D6	CYP2E1	CYP3A5	CYP4F2	NR1I2	UGT1A7	UGT1A8	UGT1A9	VKORC1
morphogenesis_of_a_branching_structure(GO-0001763)	http://amigo.geneontology.org/cgi-bin/amigo/term_details?term=GO:0001763	BMP2	BMP4	COL13A1	CTSH	DRD2	ENG	FGF10	FGF2	FGFR2	GDF2	GDNF	MET	MYC	NPNT	PAK1	PKD1	PKD2	SALL1	SFRP2	SHH	SIX1	SLIT2	SOX9	TCF21	TDGF1	TGFBR2
cell_activation(GO-0001775)	http://amigo.geneontology.org/cgi-bin/amigo/term_details?term=GO:0001775	A2M	ABCC4	ACTN1	ACTN2	ACTN4	ADA	ADAM10	ADAM17	ADAM9	ADRA2A	ADRA2B	ADRA2C	AKT1	ALB	ALDOA	ANXA1	APOA1	APP	ATM	ATP7A	BCAR1	BCL2	BTK	CADM1	CALM3	CALU	CAMK4	CCL19	CCL21	CCL3	CCL5	CCR7	CD276	CD28	CD36	CD3D	CD4	CD40LG	CHD7	CLCF1	CLU	COL1A1	COL1A2	CSK	CX3CL1	CXCR2	DAGLA	DGKD	DGKE	DGKK	DHRS2	DPP4	EDN1	EDN2	EGF	F13A1	F2	F2R	F2RL1	F2RL2	F2RL3	F5	F8	FCER1G	FGA	FGB	FGG	FLNA	FN1	FYN	GAS6	GATA1	GLI3	GNA11	GNA12	GNA13	GNAI1	GNAI2	GNAQ	GNB1	GP1BA	GP1BB	GP5	GP6	GRB2	HDAC4	HDAC5	HDAC9	HGF	HHEX	HRG	HSPD1	ICAM1	IGF1	IL12B	IL17A	IL2	IL4	IL6	IL8	INS	ITGA2B	ITGAL	ITGB3	ITK	ITPR1	ITPR2	ITPR3	JAK3	KNG1	LAMP2	LAT	LBP	LCP2	LEF1	LEFTY2	LILRB1	LYN	MAPK1	MAPK14	MAPK3	MEF2C	MGLL	NFAM1	P2RX4	P2RY1	P2RY12	PDGFA	PDGFB	PDGFRA	PDPK1	PECAM1	PF4	PIK3CA	PIK3CB	PIK3CD	PIK3R1	PLA2G4A	PLCB1	PLCG2	PLEK	PLG	PPBP	PPP3CA	PPP3CB	PRG3	PRKCA	PRKCB	PRKCD	PRKCE	PRKCG	PRKCH	PRKCQ	PRKCZ	PROS1	PSAP	PTGER4	PTK2	PTK2B	PTPN1	PTPN22	RAC1	RAF1	RAG1	RAP1A	RAP1B	RHOA	SELP	SERPINA1	SERPINE1	SERPINF2	SERPING1	SHC1	SHH	SOD1	SOS1	SOX4	SPACA3	SPARC	SRC	STXBP1	SYK	TBXA2R	TF	TGFB1	TGFB2	TGFB3	TGFBR2	THBS1	THPO	TIMP1	TLN1	TLR4	TMSB4X	TNFRSF4	TNFSF4	TTN	VAV1	VAV3	VCL	VEGFA	VEGFB	VEGFC	VWF	YWHAZ	ZAP70
peptidyl-serine_phosphorylation(GO-0018105)	http://amigo.geneontology.org/cgi-bin/amigo/term_details?term=GO:0018105	ADRBK1	AKT1	ATM	CDK5	GSK3B	HMGA2	IFNG	LIF	MAPK1	MAPK12	MAPK13	MAPK14	MAPK8	NLK	PAK2	PDGFB	PINK1	PKD1	PRKAA1	PRKAA2	PRKACA	PRKCZ	PRKD2	PRKDC	SMG1	TAF1	TDGF1	TGFBR1	TGFBR2
peptidyl-tyrosine_phosphorylation(GO-0018108)	http://amigo.geneontology.org/cgi-bin/amigo/term_details?term=GO:0018108	ABL2	CSF1R	EFEMP1	EPHA4	ERBB4	F2R	FGFR1	FGFR2	FGFR3	FLT1	FLT3	FLT4	GHR	INSR	JAK2	JAK3	KDR	KIT	LYN	PDGFB	PDGFRA	PDGFRB	PTK2	PTK2B	RELN
cytokine_production(GO-0001816)	http://amigo.geneontology.org/cgi-bin/amigo/term_details?term=GO:0001816	ABCA1	CAMK4	CCL19	CCR7	CD28	CHI3L1	CMA1	F2RL1	G6PD	HIF1A	HSPD1	IL12B	IL17F	IL18	IL4	ITK	LILRB1	NLRC4	NOD1	NOD2	PCSK5	PIK3CD	PLA2G1B	PTGS2	TBK1	TNFSF4	TXK
regulation_of_cytokine_production(GO-0001817)	http://amigo.geneontology.org/cgi-bin/amigo/term_details?term=GO:0001817	ADAM17	ADIPOQ	ADRA2A	AGPAT1	AGPAT2	AGT	APOA1	APOA2	APOD	ARNT	BCL3	BPI	BTK	C3	C5	CADM1	CCL19	CCL3	CCR2	CCR7	CD14	CD276	CD28	CD40LG	CD74	CIDEA	CSF1R	CSF2	ELANE	EREG	F2R	F2RL1	FADD	FLT4	FOXJ1	FURIN	FZD5	GATA3	GATA4	GATA6	GBA	GHRL	GHSR	GLMN	GSTP1	HDAC7	HIF1A	HLA-B	HLA-G	HMOX1	HPSE	HSPD1	HTR2B	IFNA2	IFNB1	IFNG	IKBKE	IL10	IL12A	IL12B	IL12RB1	IL12RB2	IL15	IL17A	IL17F	IL18	IL1A	IL1B	IL2	IL21	IL23A	IL23R	IL29	IL4	IL6	IL6R	IL6ST	IL9	INHA	INHBA	INS	IRAK3	IRF3	IRF7	ISG15	ITCH	JAK2	JAK3	LBP	LEF1	LILRB1	LTB	LYN	MALT1	MAP2K5	MAP3K7	MAPK13	MAVS	MC1R	MIF	MYD88	NLRP1	NLRP12	NLRP3	NOD2	NOX1	O3FAR1	P2RX7	PF4	PLCB1	PRG3	PRKCQ	PRKCZ	PRKD2	PRNP	PTGER4	PTGS2	PYCARD	RAC1	RARA	RIPK1	RPS27A	SAA1	SELS	SERPINE1	SERPINF2	SFTPD	SMAD3	SMAD4	SOD1	SPN	TAX1BP1	TBK1	TGFB1	TGFB2	TGFB3	THBS1	TIRAP	TLR1	TLR2	TLR3	TLR4	TLR5	TLR6	TLR7	TLR8	TLR9	TNF	TNFAIP3	TNFRSF8	TNFSF4	TRAF2	TRAF3	TRAF6	TWIST1	TXK	UBA52	WNT5A	ZFP36	ZFPM1	ZP3
positive_regulation_of_cytokine_production(GO-0001819)	http://amigo.geneontology.org/cgi-bin/amigo/term_details?term=GO:0001819	ADAM17	ADIPOQ	ADRA2A	AGPAT1	AGPAT2	AGT	ARNT	C3	C5	CCL19	CCL3	CCR2	CCR7	CD14	CD40LG	CD74	CSF1R	CSF2	EREG	FADD	FLT4	FZD5	GATA3	GATA4	HIF1A	HLA-G	HPSE	HSPD1	HTR2B	IFNG	IL12A	IL12B	IL12RB1	IL12RB2	IL15	IL17A	IL18	IL1A	IL1B	IL2	IL21	IL23A	IL23R	IL29	IL4	IL6	IL6R	IL6ST	IRF7	JAK2	LBP	MALT1	MAP3K7	MAPK13	MAVS	MYD88	NLRP1	NLRP3	NOD2	NOX1	P2RX7	PF4	PLCB1	PRKCQ	PRKCZ	PRKD2	PTGS2	PYCARD	RARA	RIPK1	SERPINE1	SERPINF2	SOD1	TBK1	TGFB1	THBS1	TIRAP	TLR2	TLR3	TLR4	TLR5	TLR7	TLR9	TNF	TNFSF4	TRAF2	TRAF6	TWIST1	TXK	WNT5A	ZP3
peptidyl-lysine_modification(GO-0018205)	http://amigo.geneontology.org/cgi-bin/amigo/term_details?term=GO:0018205	ATP7A	BRCA2	CREBBP	CTH	EP300	HAT1	HDAC4	HDAC6	HDAC9	JMJD6	KAT6A	KAT7	KAT8	LDB1	LEF1	MAP3K7	MORF4L1	MSL2	NCOA3	SIRT1	SIRT3	TAF1	TAF9
kidney_development(GO-0001822)	http://amigo.geneontology.org/cgi-bin/amigo/term_details?term=GO:0001822	ACE	ACTA2	ADIPOQ	AGT	AGTR1	ANGPT1	ANGPT2	Ahi1	BMP4	BMP7	COL4A3	COL4A4	CTSH	EGR1	FGF10	FGF8	GATA3	GDNF	HAS2	HNF1A	HNF1B	MEF2C	MME	MPV17	MTSS1	NF1	NPHS1	OSR1	PCSK5	PCSK9	PDGFB	PDGFRA	PDGFRB	PECAM1	PKD1	PKD2	PLCE1	PROX1	REN	ROBO2	SALL1	SHH	SIX1	SMO	SOX4	SOX9	STAT1	TCF21	TFAP2A	TGFBR1	WFS1	WNT11	WNT4	WNT7B
protein_N-linked_glycosylation_via_asparagine(GO-0018279)	http://amigo.geneontology.org/cgi-bin/amigo/term_details?term=GO:0018279	ALG1	ALG13	B4GALT4	CALR	DOLK	DPAGT1	DPM1	DPM2	DPM3	GFPT1	GFPT2	LMAN1	MGAT1	ST3GAL4	ST8SIA3	ST8SIA6	TUSC3
epithelial_to_mesenchymal_transition(GO-0001837)	http://amigo.geneontology.org/cgi-bin/amigo/term_details?term=GO:0001837	AMELX	BMP2	BMP7	CTNNB1	GSK3B	HEY1	HGF	HIF1A	HMGA2	LEF1	LRP6	NOG	SOX9	TGFB2	TGFBR1	TGFBR3	WNT4	WNT5A	WNT8A
internal_peptidyl-lysine_acetylation(GO-0018393)	http://amigo.geneontology.org/cgi-bin/amigo/term_details?term=GO:0018393	BRCA2	CREBBP	EP300	HAT1	KAT6A	KAT7	KAT8	LDB1	LEF1	MAP3K7	MORF4L1	MSL2	NCOA3	TAF1	TAF9
peptidyl-lysine_acetylation(GO-0018394)	http://amigo.geneontology.org/cgi-bin/amigo/term_details?term=GO:0018394	BRCA2	CREBBP	EP300	HAT1	KAT6A	KAT7	KAT8	LDB1	LEF1	MAP3K7	MORF4L1	MSL2	NCOA3	SIRT1	TAF1	TAF9
activation_of_MAPKK_activity(GO-0000186)	http://amigo.geneontology.org/cgi-bin/amigo/term_details?term=GO:0000186	ADAM9	BMP4	BRAF	CARTPT	F2R	KRAS	MAP2K1	MAP2K2	MAP3K3	MAP3K4	MAP3K5	MAP3K6	MAP3K7	MAPK1	MAPK3	NGF	NRAS	RAF1	RAP1A	RAPGEF1	TGFBR1
activation_of_MAPK_activity(GO-0000187)	http://amigo.geneontology.org/cgi-bin/amigo/term_details?term=GO:0000187	ADRA2A	ADRA2B	ADRA2C	C5	CCL19	CD81	CXCR4	DAB2IP	DRD4	FGF10	FGF2	FPR1	GHR	GHRL	IKBKG	IL1B	INSR	IRAK1	IRAK2	KIT	MADD	MAP2K1	MAP2K2	MAP2K3	MAP2K5	MAP2K6	MAP3K2	MAP3K5	MAP3K6	MAP3K7	MAP4K2	MAPK1	MAPK10	MAPK11	MAPK14	MAPK3	MUL1	NOD1	NOD2	PIK3CB	PKN1	PLA2G1B	PLCE1	PROK2	RIPK1	RIPK2	RPS27A	SHC1	SOD1	TAB1	TDGF1	TGFA	THBS1	TLR4	TNF	TRAF6	UBA52	WNT5A
placenta_development(GO-0001890)	http://amigo.geneontology.org/cgi-bin/amigo/term_details?term=GO:0001890	CYP27B1	FGFR2	GHRL	GHSR	ITGB8	LEP	PDGFB	PKD1	PKD2	PPARD	PPARG	PTK2	SPP1	VDR	WNT7B
tissue_homeostasis(GO-0001894)	http://amigo.geneontology.org/cgi-bin/amigo/term_details?term=GO:0001894	BBS1	BBS10	BBS4	CTSH	CXADR	F2R	GPR55	IL7	PTK2B	RBP4	SFTPD	SOD1	SOX9	SRC	TLR4	TLR9	TPP1	ZNF675
viral_infectious_cycle(GO-0019058)	http://amigo.geneontology.org/cgi-bin/amigo/term_details?term=GO:0019058	ACE2	CCL2	CCR5	CD4	CD81	CPSF4	CTBP1	CTBP2	CXCR4	EIF2AK2	FURIN	HMGA1	ICAM1	ITCH	ITGAV	OPRK1	PABPN1	PCSK5	PVRL2	RPS19	RPS24	RPS27A	RPS4X	SLC25A6	TGFB1	UBA52	USF1	XRCC6
regulation_of_lipid_metabolic_process(GO-0019216)	http://amigo.geneontology.org/cgi-bin/amigo/term_details?term=GO:0019216	ABCD2	ABCG1	ACACB	ACADL	ACADVL	ACSL1	ADIPOQ	ADRA2A	AGT	AGTR1	AKR1C3	AKT1	AKT2	ANGPTL3	APOA1	APOA2	APOA4	APOA5	APOC1	APOC2	APOC3	APOD	APOE	BBS4	BMP6	BRCA1	CAV1	CCL19	CCL21	CD81	CIDEA	CPT1A	CPT1B	CPT2	CREB1	CYP7A1	DKK3	EDF1	ERBB4	FGF2	FGFR3	FITM2	FLT1	FLT3	GPLD1	HCAR2	HNF4A	IFNG	IL1B	INS	IRS1	IRS2	KIT	LDLR	MLXIPL	NOD2	NPC2	NR1H2	NR1H3	NR1H4	NR5A1	PDE3B	PDGFA	PDGFB	PDGFRA	PDGFRB	PIK3R1	PNPLA2	PPARA	PPARGC1A	PRKAA1	PRKAA2	PRKAB1	PRKAB2	PRKAG1	PRKAG2	PRKAG3	PRKCD	PROX1	PTK2	PTK2B	RB1	RBL2	REST	SCARB1	SIRT1	SLC25A20	SLC27A1	SOD1	SREBF1	TGFB1	THRSP	TNF	TRIB3	TWIST1	UGT1A7	UGT1A9	WNT4	ZP3
regulation_of_fatty_acid_metabolic_process(GO-0019217)	http://amigo.geneontology.org/cgi-bin/amigo/term_details?term=GO:0019217	ABCD2	ACACB	ACADL	ACADVL	ACSL1	ADIPOQ	AKT1	AKT2	APOA4	APOA5	APOC1	APOC2	APOC3	BRCA1	CAV1	CPT1A	CPT1B	CPT2	INS	IRS1	IRS2	MLXIPL	NR1H2	NR1H3	PPARA	PPARGC1A	PRKAA1	PRKAA2	PRKAB1	PRKAB2	PRKAG1	PRKAG2	PRKAG3	SIRT1	SLC25A20	TRIB3	TWIST1	UGT1A7	UGT1A9
cytokine-mediated_signaling_pathway(GO-0019221)	http://amigo.geneontology.org/cgi-bin/amigo/term_details?term=GO:0019221	B2M	BBS2	BBS4	CAMK2A	CAMK2B	CAMK2D	CAMK2G	CCL2	CCL5	CCR1	CCR2	CD44	CD74	CIITA	CNTF	COMMD7	CSF1R	CSF2RB	CSNK2B	CX3CL1	CXCL12	DUOX1	DUOX2	EDN2	EGR1	EREG	FLNB	FLT3	HLA-B	HLA-DMA	HLA-DMB	HLA-DPA1	HLA-DPB1	HLA-DQA2	HLA-DRA	HLA-DRB1	HLA-G	ICAM1	IFI6	IFNA1	IFNA2	IFNAR1	IFNAR2	IFNB1	IFNG	IFNGR1	IFNGR2	IL12RB1	IL12RB2	IL13RA2	IL1A	IL1B	IL1R1	IL1RL1	IL2RB	IL2RG	IL31RA	IL4R	IL5RA	IL6	IL6R	IL6ST	IRAK1	IRAK2	IRAK3	IRF3	IRF5	IRF7	ISG15	ISG20	JAK1	JAK2	JAK3	KIT	MAPK3	MKKS	MT2A	NCAM1	NUP62	PF4	PLCB1	PLCG1	PRKCD	PSMB8	PTAFR	PTK2B	PTPN1	PTPN11	PYCARD	RELA	RPS27A	SOCS1	SOCS3	SP100	STAT1	STAT2	STAT3	SUMO1	TNF	TNFRSF11A	TNFRSF1A	TNFRSF1B	TNFRSF4	TNFSF11	TRADD	TRAF2	TRAF3	UBA52	VCAM1	ZNF675
transmission_of_nerve_impulse(GO-0019226)	http://amigo.geneontology.org/cgi-bin/amigo/term_details?term=GO:0019226	ABAT	ABCC8	ABCC9	ACHE	ACTN2	ADCY1	ADCY6	ALDH2	ALDH5A1	AP2B1	AP2M1	APOE	APP	ARHGEF10	BRAF	CALM3	CAMK1	CAMK2A	CAMK2B	CAMK2D	CAMK2G	CAMK4	CDK5	CHAT	CHRNA1	CHRNA3	CHRNA5	CHRNB1	CHRND	CHRNE	CHRNG	CLN3	CNP	COLQ	COMT	CPNE6	CREB1	CRH	CXCR4	DBH	DLG3	DRD1	DRD2	DRD4	DTNA	DVL1	EIF2B2	EIF2B4	EIF2B5	GABRA1	GABRA2	GABRA3	GABRA4	GABRA5	GABRA6	GAD1	GAD2	GALR2	GALR3	GCHFR	GHRL	GJA10	GJC1	GLS	GLS2	GLUL	GNAI1	GNAI2	GNB1	GNB3	GNG12	GNGT1	GRM3	HCN2	HCN4	HCRT	HCRTR2	HSPA8	HTR1B	HTR1D	HTR1E	HTR2A	HTR2C	HTR3A	HTR3B	HTR6	HTR7	KCNA1	KCNA10	KCNA5	KCNB2	KCNH2	KCNH8	KCNJ1	KCNJ11	KCNJ12	KCNJ2	KCNJ5	KCNJ8	KCNMA1	KCNMB1	KCNMB2	KCNQ1	KCNQ4	KIF1B	MAOA	MAPK1	MBP	MDM2	MEF2C	MTMR2	MTNR1B	MUSK	NF1	NOS1	NPY	NQO1	OPRK1	PAFAH1B1	PDE7B	PDPK1	PI4KA	PICK1	PIP5K1C	PLCB1	PLCB2	PLCB3	PLP1	PMP22	PPARD	PRKACB	PRKCA	PRKCB	PRKCG	PRKCZ	RAF1	ROBO2	RPS6KA1	RRAS	SCN8A	SHANK3	SLC22A2	SLC6A2	SLC6A3	SLC6A4	SLIT1	SNCA	SOD1	SST	STXBP1	TH	UTS2	VAMP1	VIPR1	WNT7A
regulation_of_protein_phosphorylation(GO-0001932)	http://amigo.geneontology.org/cgi-bin/amigo/term_details?term=GO:0001932	ACADVL	ADAM17	ADAM9	ADCY1	ADCY6	ADD1	ADIPOQ	ADRA2A	ADRA2B	ADRA2C	ADRB2	AGT	AKT1	ALS2	ANG	ANGPT1	ANGPT4	APC	APOE	APP	ARAF	ASNS	ATF4	ATF6	AVP	AXIN1	AXIN2	BLM	BMP10	BMP2	BMP4	BMP6	BMP7	BMPR1A	BMPR2	BRAF	C5	CALCA	CALR	CAMK1	CAPRIN2	CARTPT	CAV1	CAV3	CCL19	CCL2	CCL21	CCL5	CCND1	CCND2	CCND3	CCNE2	CD4	CD40	CD44	CD74	CD80	CD81	CDKN1A	CDKN1B	CDKN2A	CDKN2B	CDKN2C	CDKN2D	CHI3L1	CHRM1	CHRNA3	CLCF1	CNTF	CSF1	CSF1R	CSF2	CSNK1D	CXCR4	DAB2IP	DEPTOR	DKK1	DNAJA3	DNAJB11	DOCK7	DOK7	DRD4	DUSP2	DUSP6	DUSP7	DUSP9	DVL1	DVL2	EDN1	EDN3	EGF	EGFR	EIF2AK3	EIF2S1	ENG	ENPP1	EPO	ERBB2	ERBB3	ERBB4	EREG	ERN1	F2	F2R	FGF10	FGF2	FGFR1	FGFR3	FLT1	FLT3	FLT4	FPR1	FZD10	GADD45A	GADD45B	GADD45G	GAS6	GATA1	GBA	GDF2	GFPT1	GH1	GHR	GHRL	GNAQ	GSTP1	HCLS1	HES1	HGF	HSP90B1	HTR2B	HYOU1	IFNG	IGF1	IGF1R	IGF2	IGFBP1	IGFBP3	IKBKG	IL11	IL12A	IL12B	IL1B	IL2	IL20	IL22RA2	IL23A	IL29	IL3	IL31RA	IL5	IL6	IL6R	IL6ST	IL8	INS	INSR	IRAK1	IRAK2	IRAK3	ITGB2	ITGB3	ITLN1	JAK2	KIT	KRAS	LATS2	LIF	LMNA	LRP5	LRP6	LYN	MADD	MALT1	MAP2K1	MAP2K2	MAP2K3	MAP2K5	MAP2K6	MAP3K2	MAP3K3	MAP3K4	MAP3K5	MAP3K6	MAP3K7	MAP4K2	MAPK1	MAPK10	MAPK11	MAPK14	MAPK3	MAVS	MBTPS1	MBTPS2	MEN1	MIF	MLXIPL	MST1R	MUL1	MUSK	MYOCD	NDUFS4	NF1	NGF	NLRP12	NOD1	NOD2	NR2F2	NRAS	NRG1	NRP1	OSM	PAK1	PAK2	PDCD10	PDGFA	PDGFB	PDGFRB	PDPK1	PICK1	PID1	PIK3CB	PKD1	PKD2	PKN1	PLA2G1B	PLCE1	PPAP2A	PPAP2B	PPP2CA	PRKACA	PRKACB	PRKACG	PRKAG1	PRKAG2	PRKAR1A	PRKAR1B	PRKAR2A	PRKAR2B	PRKCD	PRKCZ	PRKD3	PRLR	PRNP	PROK2	PROX1	PTEN	PTK2	PTK2B	RAF1	RAP1A	RAP2B	RAPGEF1	RB1	RELN	RGC32	RGS2	RGS3	RGS4	RIPK1	RIPK2	RPS27A	SFRP1	SFRP2	SHC1	SIRT1	SLC9A3R1	SLIT2	SMAD3	SMAD4	SMAD6	SMAD7	SMPD1	SNCA	SOCS1	SOD1	SOX9	SSR1	SULT1A4	TAB1	TBX1	TDGF1	TGFA	TGFB1	TGFB2	TGFB3	TGFBR1	TGFBR2	THBS1	THBS4	TLN1	TLR4	TLR6	TLR9	TNF	TNFRSF11A	TNFRSF1A	TNFSF11	TNK2	TP53	TPP1	TRAF2	TRAF6	TRIB1	TRIB3	TTN	TWIST1	UBA52	VEGFA	VEGFB	VTN	WFS1	WNK3	WNT11	WNT3A	WNT5A	WWTR1	ZNF675	ZP3	ZP4
negative_regulation_of_protein_phosphorylation(GO-0001933)	http://amigo.geneontology.org/cgi-bin/amigo/term_details?term=GO:0001933	ADIPOQ	CAV1	DKK1	ENG	ENPP1	IGFBP3	LRP6	LYN	MEN1	MLXIPL	NLRP12	PID1	PPAP2B	PRKCD	PRKCZ	PRNP	PTEN	SFRP1	SFRP2	SLIT2	SMAD3	SMAD6	SMAD7	SOCS1	TGFB1	TWIST1	WWTR1
positive_regulation_of_protein_phosphorylation(GO-0001934)	http://amigo.geneontology.org/cgi-bin/amigo/term_details?term=GO:0001934	ADAM17	ADIPOQ	AGT	AKT1	ANGPT1	ANGPT4	ARAF	AVP	AXIN1	AXIN2	BMP10	BMP2	BMP4	BMP6	BMP7	BMPR1A	BMPR2	BRAF	CAPRIN2	CAV1	CCL5	CCND1	CCND2	CCND3	CD40	CD44	CD74	CD80	CD81	CHI3L1	CLCF1	CNTF	CSF1R	CSF2	CSNK1D	DOCK7	DVL2	EGF	ENG	EPO	ERBB2	ERBB4	F2	FGF10	FGFR3	FLT3	FLT4	GAS6	GATA1	GDF2	GH1	GHR	HCLS1	HES1	HGF	IFNG	IGF1	IGF2	IL11	IL12A	IL12B	IL1B	IL2	IL20	IL23A	IL29	IL3	IL31RA	IL5	IL6	IL6R	IL6ST	INS	INSR	ITGB3	ITLN1	JAK2	KIT	KRAS	LIF	LYN	MADD	MAPK1	MAPK3	MAVS	MIF	MUSK	NRP1	OSM	PAK1	PAK2	PDGFA	PDGFB	PRKAG2	PTK2	PTK2B	RAF1	RELN	SFRP2	SIRT1	SMAD4	SNCA	SOX9	TBX1	TDGF1	TGFB1	TGFB3	TGFBR1	THBS4	TNF	TNFRSF1A	TNK2	TP53	VEGFA	VEGFB	VTN	WNK3	WNT11	WNT3A
regulation_of_endothelial_cell_proliferation(GO-0001936)	http://amigo.geneontology.org/cgi-bin/amigo/term_details?term=GO:0001936	ACVRL1	AIMP1	ANG	ANGPT1	APOE	APOH	ATP5A1	BMP2	BMP4	BMPR2	CAV1	CAV2	CCL11	CCL24	CCL26	CDH13	ECM1	EGR3	ENG	F3	FGF2	FLT4	GDF2	GHRL	HTR2B	ITGB3	KDR	KRIT1	NF1	NR2F2	NR4A1	NRP1	NRP2	PDGFB	PRKCA	PRKD2	PROX1	STAT1	THBS1	THBS4	TNFSF12	VEGFA	VEGFB	WNT5A
positive_regulation_of_endothelial_cell_proliferation(GO-0001938)	http://amigo.geneontology.org/cgi-bin/amigo/term_details?term=GO:0001938	ANG	BMP2	BMP4	BMPR2	CCL11	CCL24	CCL26	CDH13	ECM1	EGR3	F3	FGF2	FLT4	GDF2	HTR2B	ITGB3	KDR	NR4A1	NRP1	NRP2	PDGFB	PRKCA	PRKD2	PROX1	THBS4	TNFSF12	VEGFA	VEGFB	WNT5A
fatty_acid_oxidation(GO-0019395)	http://amigo.geneontology.org/cgi-bin/amigo/term_details?term=GO:0019395	ABCD1	ACAA1	ACAD11	ACADL	ACADM	ACADS	ACADVL	ACOT8	ACOX1	ACOX2	ACOX3	ADIPOQ	ADIPOR1	ADIPOR2	ALOX12	AMACR	BDH2	CPT1A	CPT1B	CRAT	CROT	DECR1	ECHS1	ECI1	ETFDH	HACL1	HADH	HADHA	HADHB	HAO1	HAO2	HSD17B4	MCEE	MUT	PCCA	PCCB	PHYH	PPARD	SCP2	SLC25A17	SLC27A2
triglyceride_biosynthetic_process(GO-0019432)	http://amigo.geneontology.org/cgi-bin/amigo/term_details?term=GO:0019432	ACACA	ACLY	ACSL1	ACSL3	ACSL4	ACSL5	ACSL6	AGPAT1	AGPAT2	AGPAT6	DGAT1	DGAT2	ELOVL1	ELOVL2	ELOVL3	ELOVL4	ELOVL6	FASN	GK	GPAM	HSD17B12	LPIN1	PCK1	PNPLA3	SLC25A1
aromatic_compound_catabolic_process(GO-0019439)	http://amigo.geneontology.org/cgi-bin/amigo/term_details?term=GO:0019439	AADAT	AFMID	ALDH1L1	CYP2A6	FAH	GSTZ1	HGD	HPD	IDO1	KMO	KYNU	PAH	PON1	PON2	PON3	QDPR	TAT	TDO2
vasculature_development(GO-0001944)	http://amigo.geneontology.org/cgi-bin/amigo/term_details?term=GO:0001944	ACTA2	ACVRL1	ADM	ANG	ANGPT1	ANGPT2	ANGPTL3	ANXA2	ATP5B	ATP7A	BMP4	CALCRL	CAV1	CCL2	CCM2	CDH13	COL1A1	COL1A2	EFNB2	EGF	EGFL7	EGR1	EGR3	ENG	EPHB4	ERAP1	FGF2	FGFR2	FLT1	FLT4	FOXC2	FZD4	GATA6	GDF2	GJA5	GLMN	GPLD1	HAND1	HES1	HEY1	HEY2	HMOX1	HOXA3	HPGD	IL18	IL8	ITGAV	ITGB3	ITGB8	JMJD6	KDR	LRP1	LRP5	MED1	MEF2C	MESP1	MYH9	MYLK	NCL	NF1	NKX2-5	NOX1	NR2F2	NR4A1	OSR1	PDGFA	PDGFB	PDGFRA	PDGFRB	PECAM1	PIK3CA	PKD1	PKD2	PLXND1	PROK2	PROX1	PTK2	PTK2B	RAMP1	RAMP2	RASA1	ROBO1	ROBO4	SERPINE1	SERPINF2	SFRP2	SHH	SIRT1	SLIT2	SMAD7	SOX17	SOX4	SRF	SYK	TBX1	TBX20	TBX5	TCF21	TCF7L2	TDGF1	TGFB2	TGFBI	TGFBR1	TGFBR2	THBS1	TNNI3	VEGFA	WNT7B
heart_looping(GO-0001947)	http://amigo.geneontology.org/cgi-bin/amigo/term_details?term=GO:0001947	Ahi1	BBS4	BBS5	BBS7	ENG	GATA4	HAND1	HAND2	IHH	MEF2C	MESP1	MKKS	NKX2-5	SHH	SMO	SOX17	SRF	STIL	TBX20
regulation_of_cell-matrix_adhesion(GO-0001952)	http://amigo.geneontology.org/cgi-bin/amigo/term_details?term=GO:0001952	ACER2	ACVRL1	APOD	ARHGAP6	CCL21	CD36	CDH13	CDK6	CDKN2A	CSF1	GSK3B	KDR	NF1	PLAU	PTEN	PTK2	PTK2B	RASA1	ROCK1	ROCK2	SERPINE1	SFRP1	THBS1	TSC1	UTRN
regulation_of_cytokine-mediated_signaling_pathway(GO-0001959)	http://amigo.geneontology.org/cgi-bin/amigo/term_details?term=GO:0001959	ADIPOQ	CCL5	CD74	DNAJA3	F2RL1	FADD	HSP90AB1	IFNA1	IFNA2	IFNAR1	IFNAR2	IFNB1	IFNG	IFNGR1	IFNGR2	IL1RN	IL36RN	IL6ST	IRAK1	IRAK2	JAK1	JAK2	MAVS	PPARG	PTPN1	PTPN11	ROBO1	SLIT2	SLIT3	SOCS1	SOCS3	SPHK1	STAT1	STAT2	SUMO1	TXK	WNT5A	ZNF675
calcium-mediated_signaling(GO-0019722)	http://amigo.geneontology.org/cgi-bin/amigo/term_details?term=GO:0019722	AGTR1	BTK	CAMK2D	CCL3	CCR5	CXCR4	EDN1	EDN2	EGFR	EIF2AK3	FIS1	FKBP1B	HTR2B	IL8	KDR	LAT	NMUR1	NMUR2	PLCE1	PTGDR2	RYR2	SELE	SPHK1
cellular_homeostasis(GO-0019725)	http://amigo.geneontology.org/cgi-bin/amigo/term_details?term=GO:0019725	ABCG2	ADRA1A	AGTR1	AIFM3	ALAS2	ALDOA	APP	AQP1	ARHGEF10	ATOX1	ATP2A1	ATP5B	ATP6V0A4	ATP6V1A	ATP6V1B1	ATP6V1E1	ATP6V1G2	ATP7A	AVPR1A	BAD	BAK1	BAX	BBC3	BCL2	BCL2L1	BDKRB1	BDKRB2	BNIP3	C3AR1	CACNA1C	CALCA	CALCR	CALR	CAPN3	CARTPT	CASR	CAV1	CAV3	CCKAR	CCKBR	CCL1	CCL11	CCL13	CCL19	CCL2	CCL21	CCL23	CCL3	CCL5	CCL7	CCL8	CCR1	CCR2	CCR3	CCR4	CCR5	CCR7	CCR8	CCR9	CD40	CHRNA1	CHRNA3	CHRNB1	CLN3	CLN6	CP	CXCL12	CXCL13	CXCR3	CXCR4	CYP7A1	CYSLTR1	DGAT2	DMPK	DRD1	DRD2	DRD3	DRD4	DRD5	EDN1	EDN2	EDNRA	EIF2B2	EIF2B4	EIF2B5	ENPP1	ERP44	F2	F2R	F2RL1	FGF2	FIS1	FITM2	FTH1	FTL	FTMT	FXN	GALR2	GAS6	GDF2	GHRL	GLP1R	GLRA1	GLRX2	GPX1	GYLTL1B	HFE	HMOX1	HPX	HTR2A	HTR2B	HTR2C	ITPR3	JPH1	KCNE1	KCNJ11	KCNMA1	KCNMB2	KCNQ1	KNG1	KRIT1	LARGE	LCN2	LPAR1	LPAR2	MBP	MLXIPL	MT2A	MTMR2	MYC	NDUFS1	NF1	NMUR2	NOX1	OPRM1	P2RX4	P2RX7	P2RY2	PDE6A	PDE6B	PDGFRA	PID1	PKD2	PLCE1	PLCG2	PLP1	PPARD	PPT1	PRDX3	PRKACA	PRKCZ	PROK2	PSEN1	RHCG	RHOT1	RHOT2	RYR1	RYR2	S1PR3	SAA1	SCN5A	SCN8A	SELS	SGCZ	SHANK3	SIRT1	SLC11A2	SLC30A8	SLC34A2	SLC4A1	SOD1	SOX4	SRF	SRI	STC1	TAC1	TF	TFR2	TFRC	TNNI3	TRPC1	WFS1	XCR1
carboxylic_acid_metabolic_process(GO-0019752)	http://amigo.geneontology.org/cgi-bin/amigo/term_details?term=GO:0019752	AADAT	AARS	AARS2	AASS	ABCB11	ABCC1	ABCC3	ABCD1	ABCD2	ACAA1	ACACA	ACAD11	ACAD8	ACADL	ACADM	ACADS	ACADSB	ACADVL	ACAT1	ACLY	ACO2	ACOT1	ACOT2	ACOT4	ACOT8	ACOX1	ACOX2	ACOX3	ACSBG1	ADI1	ADIPOQ	ADIPOR1	ADIPOR2	AFMID	AGPAT1	AGPAT2	AGXT	AGXT2	AHCY	AIMP1	AKR1C1	AKR1C2	AKR1C3	AKR1C4	AKR1D1	ALB	ALDH18A1	ALDH1A2	ALDH1A3	ALDH4A1	ALDH5A1	ALDH6A1	ALDH7A1	ALDH8A1	ALOX12	ALOX15B	ALOX5	ALOX5AP	AMACR	AMDHD1	AMT	ANGPTL3	ARG1	ASL	ASNS	ASPA	ATF4	ATP7A	AUH	BAAT	BCAT1	BCAT2	BCKDHA	BCKDHB	BCKDK	BDH2	BHMT	BPHL	BSG	CAD	CARS	CARS2	CBS	CD74	CDO1	CH25H	CKB	CKM	CKMT1A	CKMT2	CLN3	CPS1	CPT1A	CPT1B	CRAT	CROT	CTH	CTNS	CYB5A	CYP1A2	CYP26A1	CYP26B1	CYP26C1	CYP27A1	CYP2C9	CYP2J2	CYP39A1	CYP46A1	CYP4A11	CYP4F2	CYP4F3	CYP4F8	CYP7A1	CYP7B1	CYP8B1	D2HGDH	DARS	DARS2	DBT	DCT	DDAH1	DDAH2	DDO	DECR1	DEGS1	DHFR	DHRS9	DLAT	DLD	DLST	DMGDH	EARS2	ECHS1	ECI1	ECI2	EDN1	EDN2	ELOVL1	ELOVL2	ELOVL3	ELOVL4	ELOVL6	ENOPH1	EPRS	ETFDH	ETHE1	FAAH	FABP6	FADS2	FAH	FARS2	FARSA	FARSB	FASN	FH	FPGS	FTCD	G6PD	GAD1	GAD2	GAMT	GARS	GATM	GBA2	GCDH	GCLM	GCSH	GGT1	GGT5	GHR	GLDC	GLRX2	GLS	GLS2	GLUD1	GLUD2	GLUL	GNE	GNMT	GOT1	GOT2	GPX1	GRHPR	GSS	GSTA1	GSTM2	GSTM3	GSTO1	GSTO2	GSTP1	GSTT1	GSTZ1	HACL1	HADH	HADHA	HADHB	HAL	HAO1	HAO2	HARS	HARS2	HDC	HGD	HIBADH	HNF4A	HOGA1	HPD	HPGD	HPGDS	HSD17B10	HSD17B4	HSD3B7	IARS	IARS2	IDH1	IDH2	IDH3B	IDH3G	IDO1	IGF1	IVD	KARS	KMO	KYNU	L2HGDH	LARS	LARS2	LDHA	LIAS	LIPC	LPIN1	LPL	LTA4H	LTC4S	MARS	MARS2	MAT1A	MAT2A	MAT2B	MCAT	MCCC1	MCCC2	MCEE	MDH2	ME3	MECR	MGLL	MGST2	MIF	MME	MSMO1	MSRA	MTAP	MTHFD1	MTHFD1L	MTHFR	MTR	MTRR	MUT	NAGS	NARS	NARS2	NFS1	NOS2	NOS3	NOX4	NPC1	NR1H4	OAT	OGDH	OXSM	P4HB	PAH	PANK1	PANK2	PARS2	PCCA	PCCB	PCK1	PDHA1	PDHB	PDHX	PDK1	PDK2	PDK3	PDK4	PDP1	PDP2	PEPD	PET112	PHGDH	PHYH	PLA2G15	PLA2G1B	PLA2G2A	PLOD1	PON1	PON3	PPA2	PPARA	PPARD	PRG3	PRODH	PSAT1	PSPH	PTGDS	PTGES	PTGES3	PTGIS	PTGS1	PTGS2	PTS	PYCR1	QARS	QDPR	RARS	RARS2	SARS	SARS2	SCLY	SCP2	SDS	SHMT1	SLC10A2	SLC16A1	SLC19A1	SLC25A10	SLC25A15	SLC25A16	SLC25A17	SLC25A21	SLC25A32	SLC27A1	SLC27A2	SLC27A5	SLC27A6	SLC2A1	SLC3A1	SLC6A14	SLC6A6	SLC6A8	SLC7A2	SLC7A4	SLC7A5	SLC7A6	SLC7A7	SLC7A8	SLC7A9	SMS	SOD1	SQRDL	SRR	STAT5A	STAT5B	SULT1B1	SUOX	TARS	TARS2	TAT	TBXAS1	TDO2	TMLHE	TPO	TST	TYR	UGT1A1	UGT1A10	UGT1A3	UGT1A7	UGT1A8	UGT1A9	UGT2B15	UGT2B4	UGT2B7	UROC1	VARS	VNN1	WARS	WARS2	YARS	YARS2
antigen_processing_and_presentation(GO-0019882)	http://amigo.geneontology.org/cgi-bin/amigo/term_details?term=GO:0019882	B2M	CALR	CD36	CTSH	CTSL1	CTSS	CYBB	ERAP1	HLA-B	HLA-G	ITGAV	ITGB5	PSMA4	PSMA6	PSMB5	PSMB8	PSMB9	PSMD9	RPS27A	TAP1	TAP2	UBA52
cAMP-mediated_signaling(GO-0019933)	http://amigo.geneontology.org/cgi-bin/amigo/term_details?term=GO:0019933	ADCY1	ADCY6	ADORA2A	ADRA1B	ADRA1D	ADRA2A	ADRB2	ADRB3	AVPR2	CALCR	CCR3	CHRM2	CNR1	CRHR1	CRHR2	DRD1	DRD2	DRD3	DRD4	DRD5	FLNA	FPR1	GALR2	GCGR	GHRH	GHRHR	GLP1R	GLP2R	GNAI1	GNAI2	GRK5	MC4R	NDUFS4	NPY1R	NPY2R	OPRK1	PDE2A	PDE3A	PRKACB	PTGER4	PTH1R	PTHLH	RGS1	SOX9
sexual_reproduction(GO-0019953)	http://amigo.geneontology.org/cgi-bin/amigo/term_details?term=GO:0019953	BBS2	BBS4	BCL2L10	BCL2L2	BMPR1B	CXADR	CYP26B1	EREG	FMN2	FSHR	GGT1	HMGCR	HPGD	HSPA2	IL12B	KIT	MKKS	MOV10L1	MST1R	MYCBP	NME5	PAFAH1B1	PICK1	PLCB1	PPAP2A	PPAP2B	PRKACA	PRKACG	PRKAG1	PROK2	PVRL2	SERPINA5	SMCP	SOD1	SOX9	STAT3	SYT6	TGFBR1	ZP2	ZP3	ZP4
regulation_of_ion_homeostasis(GO-2000021)	http://amigo.geneontology.org/cgi-bin/amigo/term_details?term=GO:2000021	ASPH	BBC3	BCL2	CALM3	CAMK2D	CAPN3	CAV1	CCL19	CCL21	CCL3	CCR5	DRD1	DRD2	EIF2AK3	F2	F2R	F2RL3	FGF2	FKBP1B	HTR2A	HTR2B	HTR2C	IFI6	KNG1	NOS1	NPPB	NPR1	P2RX4	P2RX7	PKD2	PLA2G1B	PLCG2	PTK2B	RYR1	RYR2	SCN5A	SLC30A8	SNCA	TRPC1	WNK3
regulation_of_organ_morphogenesis(GO-2000027)	http://amigo.geneontology.org/cgi-bin/amigo/term_details?term=GO:2000027	AGT	AMELX	ASPN	Ahi1	BAX	BMP2	BMP4	CITED2	CTNNB1	DVL1	DVL2	FGFR2	GATA3	GDNF	HAND2	HGF	IFNG	LIF	MESP1	MMP20	MYC	NOG	PDGFA	POU5F1	SIX1	SMO	SOX9	STAT1	TBX1	TFAP2A	TNF	WNT6
regulation_of_G1-S_transition_of_mitotic_cell_cycle(GO-2000045)	http://amigo.geneontology.org/cgi-bin/amigo/term_details?term=GO:2000045	AIF1	ATM	BRD7	CASP2	CCND1	CDK2	CDKN1A	CDKN1B	CDKN2B	CRADD	FHL1	MDM2	PID1	PKD2	PSMA4	PSMA6	PSMB5	PSMB8	PSMB9	PSMD9	PTEN	RB1	RPS27A	SOX4	TGFB1	TP53	TRIAP1	UBA52	WNT9A
regulation_of_cysteine-type_endopeptidase_activity(GO-2000116)	http://amigo.geneontology.org/cgi-bin/amigo/term_details?term=GO:2000116	AIFM1	AIFM3	AKT1	APAF1	AVP	BAD	BAX	BBC3	BCL2L10	BCL2L11	BIRC2	BIRC3	BOK	CASP1	CASP3	CASP7	CASP8	CASP9	CD44	CDKN1B	CDKN2A	CDKN2D	COL4A3	CSNK2A1	CYCS	DHCR24	DIABLO	DLC1	DNAJA3	EIF2AK3	F2R	F3	FADD	FAS	FASLG	FIS1	GPX1	HSPD1	HTRA2	IFI6	IFNB1	IFT57	JAK2	KIAA0141	LEF1	MAP2K5	MAP3K5	MTCH1	MUL1	MYC	NLRC4	NLRP1	NLRP3	NOD1	PAK2	PPARG	PRDX3	PRDX5	PYCARD	RAF1	REST	RIPK1	ROBO1	RPS6KA1	SFRP1	SIRT1	SLC11A2	SMAD3	SMAD6	SNCA	TERF1	THBS1	TNF	TNFAIP3	TNFAIP8	TNFRSF10B	TNFSF10	TRADD	TRAF2	TRIAP1	VIL1	XIAP
negative_regulation_of_cysteine-type_endopeptidase_activity(GO-2000117)	http://amigo.geneontology.org/cgi-bin/amigo/term_details?term=GO:2000117	AKT1	AVP	CD44	CDKN2D	CSNK2A1	DHCR24	DNAJA3	GPX1	IFI6	LEF1	MAP2K5	PAK2	PRDX3	PRDX5	RAF1	RPS6KA1	SFRP1	SMAD6	SNCA	THBS1	TNFAIP3	TNFAIP8	TRIAP1	VIL1	XIAP
regulation_of_cell_motility(GO-2000145)	http://amigo.geneontology.org/cgi-bin/amigo/term_details?term=GO:2000145	ABL2	ACE	ACVRL1	ADAM10	ADAM17	ADAM9	ADIPOQ	ADRA2A	AGT	AIF1	AKT1	AKT2	ALOX15B	ANGPT1	ANGPT2	ANGPT4	ANGPTL3	APC	APOD	APOE	APOH	BBS2	BBS4	BCAR1	BMP10	BMP2	BMP4	BMPR2	BRCA1	C5	CCL11	CCL19	CCL2	CCL21	CCL24	CCL26	CCL3	CCL4	CCL5	CCL7	CCR2	CCR7	CD74	CDH13	CDK6	CHRD	CITED2	CLIC4	COL1A1	CSF1	CSF1R	CTSH	CXCL12	CXCL13	CXCL16	DAB2IP	DAG1	DLC1	DRD1	DRD2	EDN1	EDN2	EDN3	EGFR	ERBB4	F10	F2R	F2RL1	F3	F7	FGF10	FGF2	FLT1	FLT4	FOXC2	GATA3	GDF2	GPLD1	HAS1	HBEGF	HDAC5	HDAC6	HDAC7	HDAC9	HIF1A	HMOX1	ICAM1	IGF1	IGF1R	IGFBP3	IL6R	IL8	INS	INSR	ITGB3	KDR	KRIT1	LAMB1	LEF1	LMNA	LRP1	LYN	MAP2K5	MIA3	MKKS	MMP9	MYLK	NEXN	NF1	NOG	NR2F2	NRP1	NRP2	PDGFA	PDGFB	PDGFRA	PDGFRB	PHPT1	PKN1	PLA2G7	PLAU	PLCB1	PLCG1	PLXND1	PPAP2B	PRKCA	PRKCE	PRKD2	PROX1	PTEN	PTGER4	PTGS2	PTK2	PTK2B	RAC1	RAF1	RARRES2	RHOA	ROCK1	ROCK2	ROR2	SCARB1	SERPINE1	SFRP1	SFRP2	SGK1	SHH	SLIT2	SMAD7	SOX9	SPHK1	TBX5	TDGF1	TGFB1	TGFB2	THBS1	THBS4	TIRAP	TPM1	TRIB1	TRIM32	TWIST1	VCL	VEGFA	VEGFB	VEGFC	VIL1	VTN	WNT11	WNT5A	WNT5B	ZP3
negative_regulation_of_cell_motility(GO-2000146)	http://amigo.geneontology.org/cgi-bin/amigo/term_details?term=GO:2000146	ACVRL1	ADIPOQ	ALOX15B	ANGPT2	ANGPT4	APOD	APOE	APOH	BMP10	C5	CCL2	CHRD	CITED2	CLIC4	DAB2IP	DAG1	DLC1	DRD2	FGF2	GATA3	GDF2	HAS1	HDAC5	HMOX1	IGFBP3	KRIT1	LRP1	MAP2K5	MIA3	NF1	NOG	NR2F2	PLCB1	PTEN	PTGER4	SERPINE1	SFRP1	SFRP2	SHH	SLIT2	SMAD7	TBX5	TGFB1	THBS1	TPM1	TRIB1	VCL	WNT11
positive_regulation_of_cell_motility(GO-2000147)	http://amigo.geneontology.org/cgi-bin/amigo/term_details?term=GO:2000147	ADAM10	ADAM17	ADAM9	ADRA2A	AGT	AIF1	AKT1	AKT2	ANGPT1	ANGPT4	ANGPTL3	APC	BCAR1	BMP2	BMP4	BMPR2	CCL11	CCL19	CCL21	CCL24	CCL26	CCL3	CCL4	CCL5	CCL7	CCR2	CCR7	CD74	CDH13	COL1A1	CSF1	CSF1R	CTSH	CXCL12	CXCL13	CXCL16	DRD1	EDN1	EDN2	EDN3	EGFR	F10	F2R	F2RL1	F3	F7	FGF10	FGF2	FLT1	FLT4	FOXC2	GATA3	GPLD1	HBEGF	HDAC6	HDAC7	HDAC9	HIF1A	ICAM1	IGF1	IGF1R	IL6R	IL8	INS	INSR	ITGB3	KDR	LAMB1	LEF1	MIA3	MMP9	MYLK	NRP1	NRP2	PDGFA	PDGFB	PDGFRA	PDGFRB	PHPT1	PLA2G7	PLCG1	PPAP2B	PRKCA	PRKCE	PRKD2	PROX1	PTGS2	PTK2	PTK2B	RARRES2	ROR2	SCARB1	SERPINE1	SOX9	SPHK1	TDGF1	TGFB1	TGFB2	THBS1	THBS4	TIRAP	TRIM32	TWIST1	VEGFA	VEGFB	VEGFC	VIL1	VTN	WNT11	WNT5A	WNT5B	ZP3
regulation_of_reactive_oxygen_species_metabolic_process(GO-2000377)	http://amigo.geneontology.org/cgi-bin/amigo/term_details?term=GO:2000377	AGT	AGTR1	AKR1C3	BMP7	CDKN1A	F2	F2RL1	FBLN5	FOXM1	GADD45A	GRB2	GSTP1	HP	MAPK14	MPV17	PDGFB	PDGFRB	PID1	PRKCD	RAC1	RIPK1	SYK	TFAP2A	TGFBR2	THBS1	TP53
positive_regulation_of_reactive_oxygen_species_metabolic_process(GO-2000379)	http://amigo.geneontology.org/cgi-bin/amigo/term_details?term=GO:2000379	AGT	AGTR1	AKR1C3	CDKN1A	F2	F2RL1	GADD45A	GRB2	GSTP1	MAPK14	PDGFB	PDGFRB	PID1	PRKCD	RIPK1	TGFBR2	THBS1	TP53
morphogenesis_of_an_epithelium(GO-0002009)	http://amigo.geneontology.org/cgi-bin/amigo/term_details?term=GO:0002009	Ahi1	BBS4	BBS5	BBS7	BMP2	BMP4	CCM2	CSF1R	CTNNB1	CTSH	DLC1	DVL2	ENG	FGF10	FGF2	FGFR2	GATA3	GATA4	GDF2	GDNF	HAND1	HAND2	IHH	MEF2C	MESP1	MKKS	MTSS1	MYC	NKX2-5	NPNT	OSR1	PKD1	PKD2	PRKD2	RYR2	SALL1	SFRP2	SHH	SIX1	SMO	SOX11	SOX17	SOX4	SOX9	SRF	STIL	TBX20	TCF21	TFAP2A	TGFBR2	TIMELESS	TINAG	VCL	WNT11	WNT16	WNT5A	WNT7B
sprouting_angiogenesis(GO-0002040)	http://amigo.geneontology.org/cgi-bin/amigo/term_details?term=GO:0002040	ACVRL1	ANGPT1	BMP4	CDH13	EFNB2	EGR3	EPHB4	FGF2	FLT4	GPLD1	JMJD6	NR4A1	PTK2B	RAMP2	ROBO1	SLIT2	SRF	TDGF1	THBS1	VEGFA
protein_polyubiquitination(GO-0000209)	http://amigo.geneontology.org/cgi-bin/amigo/term_details?term=GO:0000209	BCL2	BIRC2	BRCA1	CDKN2A	FBXW11	ITCH	PSMA4	PSMA6	PSMB5	PSMB8	PSMB9	PSMD9	RPS27A	TNFAIP3	TRAF2	TRAF6	TRIM32	UBA52	UBE2L3
telencephalon_development(GO-0021537)	http://amigo.geneontology.org/cgi-bin/amigo/term_details?term=GO:0021537	AQP1	BBS2	BBS4	BMP2	BMP4	CDK6	DRD1	DRD2	ERBB4	FOXP2	GSK3B	MKKS	NEUROD1	NF1	NPY	NTRK2	PAFAH1B1	PLCB1	PROX1	RELN	ROBO1	ROBO2	SALL1	SHANK3	SLIT1	SLIT2	SLIT3	WNT5A
central_nervous_system_neuron_differentiation(GO-0021953)	http://amigo.geneontology.org/cgi-bin/amigo/term_details?term=GO:0021953	ATP7A	DRD1	DRD2	EPHA4	FGFR2	ISL1	NPY	NTRK2	PAFAH1B1	PROX1	SHANK3	SLIT2	SOX4	SPOCK1	TBX20
neurogenesis(GO-0022008)	http://amigo.geneontology.org/cgi-bin/amigo/term_details?term=GO:0022008	ABL2	ACTG1	ADRA2B	ADRA2C	AGER	AGRN	AIFM1	AKT1	ALCAM	ALS2	ANK1	ANK2	ANKS1A	AP2B1	AP2M1	APOD	APOE	APP	ARHGEF1	ARHGEF10	ARHGEF11	ATP7A	Ahi1	BBS4	BCL11A	BMP2	BMP7	CACNA1C	CACNA1H	CACNA1S	CACNB1	CACNB2	CALR	CAMK1	CAMK2B	CAPRIN2	CCK	CCL2	CCL3	CCR2	CD72	CDK5	CDK6	CELSR2	CHL1	CHRNA3	CLCF1	CLTA	CLTC	COL1A1	COL1A2	COL2A1	COL3A1	COL4A1	COL4A2	COL4A3	COL4A4	COL4A5	COL5A1	COL5A2	COL6A1	COL6A2	COL6A3	COL9A1	COL9A2	COL9A3	CREB1	CRMP1	CSNK2A1	CSNK2A2	CSNK2B	CXCR4	DLG3	DOCK7	DPYSL2	DRD1	DRD2	DRD3	DVL1	DYNLT1	EDNRB	EGFR	EIF2B1	EIF2B2	EIF2B3	EIF2B4	EIF2B5	EPHA4	ERBB2	ERBB3	EZR	F2	FGF8	FGFR1	FGFR2	FYN	FZD1	FZD10	FZD2	FZD3	FZD4	FZD5	FZD7	FZD8	GDNF	GHRL	GPC1	GRB2	GSK3B	HDAC2	HES1	HSP90AA1	HSP90AB1	IL6	ISL1	ITGA1	ITGA2	ITGA2B	ITGAV	ITGB1	ITGB3	KAL1	KRAS	L1CAM	LAMA1	LAMB1	LAMC1	LDB1	LYN	MAP2K1	MAP2K2	MAPK1	MAPK3	MAPT	MED1	MEF2A	MEF2C	MESP1	MET	MYEF2	MYH10	MYH11	MYH9	MYL6	MYL9	NCAM1	NCAN	NEO1	NEUROD1	NF1	NGF	NKX2-5	NOG	NOTCH1	NPY	NRAS	NRP1	NRP2	NTN1	NTN4	NTNG1	NTNG2	NTRK2	OPRM1	PAFAH1B1	PAK1	PAK2	PCSK9	PICK1	PIP5K1C	PITPNA	PLA2G10	PLCG1	PLXND1	PPP3CB	PPT1	PRKCH	PRKCI	PRKCQ	PRNP	PROX1	PTEN	PTK2	PTK2B	PTPN11	RAC1	RAF1	RELN	REST	RHOA	ROBO1	ROBO2	ROBO3	ROCK1	ROCK2	RPS6KA1	RRAS	RTN4RL1	RTN4RL2	RUNX1	S100B	SCARF1	SCN8A	SEMA3C	SERPINE2	SERPINF1	SHANK3	SHH	SIX1	SKIL	SLIT1	SLIT2	SLIT3	SOD1	SOS1	SOX11	SOX4	SOX9	SPOCK1	SPON2	SPTAN1	SRC	SRF	SRGAP2	ST8SIA4	STAT3	STRN	STXBP1	TBX20	TGFB2	TGFBR1	TH	TLN1	TREM2	TRIM32	TRPC1	TUBB3	TWF2	VASP	VCAN	WNT10B	WNT11	WNT2	WNT2B	WNT3	WNT3A	WNT5A	WNT5B	WNT6	WNT7A	WNT7B	WNT8B	WNT9A	WNT9B	YWHAH
activation_of_innate_immune_response(GO-0002218)	http://amigo.geneontology.org/cgi-bin/amigo/term_details?term=GO:0002218	ATF1	ATF2	CASP8	CHUK	CREB1	DMBT1	DUSP4	DUSP6	DUSP7	ELK1	FOS	HSPD1	IKBKB	IKBKE	IKBKG	IRAK1	IRAK2	IRAK3	IRAK4	IRF3	IRF7	ITCH	JUN	LY96	MAP2K1	MAP2K2	MAP2K3	MAP2K4	MAP2K6	MAP3K1	MAP3K7	MAPK1	MAPK10	MAPK11	MAPK14	MAPK3	MAPK7	MAPK8	MAPK9	MAVS	MEF2A	MEF2C	MYD88	NFKB1	NFKB2	NFKBIA	NFKBIB	NOD1	NOD2	PRKCE	RELA	RIPK1	RIPK2	RPS27A	RPS6KA1	TAB1	TBK1	TIRAP	TLR10	TLR2	TLR3	TLR4	TLR5	TLR6	TNFAIP3	TRAF3	TRAF6	UBA52
pattern_recognition_receptor_signaling_pathway(GO-0002221)	http://amigo.geneontology.org/cgi-bin/amigo/term_details?term=GO:0002221	ATF1	ATF2	CASP8	CHUK	CREB1	DMBT1	DUSP4	DUSP6	DUSP7	ELK1	FOS	HSPD1	IKBKB	IKBKE	IKBKG	IRAK1	IRAK2	IRAK3	IRAK4	IRF3	IRF7	ITCH	JUN	LY96	MAP2K1	MAP2K2	MAP2K3	MAP2K4	MAP2K6	MAP3K1	MAP3K7	MAPK1	MAPK10	MAPK11	MAPK14	MAPK3	MAPK7	MAPK8	MAPK9	MEF2A	MEF2C	MYD88	NFKB1	NFKB2	NFKBIA	NFKBIB	NOD1	NOD2	PRKCE	RELA	RIPK1	RIPK2	RPS27A	RPS6KA1	TAB1	TBK1	TIRAP	TLR10	TLR2	TLR3	TLR4	TLR5	TLR6	TNFAIP3	TRAF3	TRAF6	UBA52
toll-like_receptor_signaling_pathway(GO-0002224)	http://amigo.geneontology.org/cgi-bin/amigo/term_details?term=GO:0002224	ATF1	ATF2	CHUK	CREB1	DUSP4	DUSP6	DUSP7	ELK1	FOS	HSPD1	IKBKB	IKBKE	IKBKG	IRAK1	IRAK2	IRAK3	IRAK4	IRF3	IRF7	JUN	LY96	MAP2K1	MAP2K2	MAP2K3	MAP2K4	MAP2K6	MAP3K1	MAP3K7	MAPK1	MAPK10	MAPK11	MAPK14	MAPK3	MAPK7	MAPK8	MAPK9	MEF2A	MEF2C	MYD88	NFKB1	NFKB2	NFKBIA	NFKBIB	NOD1	NOD2	PRKCE	RELA	RIPK1	RIPK2	RPS27A	RPS6KA1	TAB1	TBK1	TIRAP	TLR10	TLR2	TLR3	TLR4	TLR5	TLR6	TRAF3	TRAF6	UBA52
response_to_molecule_of_bacterial_origin(GO-0002237)	http://amigo.geneontology.org/cgi-bin/amigo/term_details?term=GO:0002237	ADAM17	CCL2	CCL3	CCL5	CCR5	CD14	CPS1	CXCL2	CYP27B1	F2R	FZD5	GCH1	GSTP1	IL10	IL12A	IL18	IL1B	IL23R	IL6	IL8	IRAK1	IRAK3	JAK2	LBP	LIAS	LILRB1	LILRB2	LY96	LYN	MEF2C	NLRP1	NOD2	NR1D1	NR1H3	PRDX3	PRKCE	SCARB1	SELE	SELS	SERPINE1	SNCA	SRR	TGFB1	TIRAP	TLR1	TLR2	TLR4	TLR6	TLR9	TNF	TNFAIP3	TNFRSF11A	TNFSF4	TRIB1	WNT5A
regulation_of_cell-cell_adhesion(GO-0022407)	http://amigo.geneontology.org/cgi-bin/amigo/term_details?term=GO:0022407	ADA	ADIPOQ	B4GALNT2	BMP7	CCL5	CD44	CD47	CDH1	CELSR2	CITED2	CX3CL1	CXCL13	DPP4	IL1B	IL1RN	LEF1	LYN	MAP2K5	MAPK7	PLG	PPAP2B	PRKCA	PRKCD	PRKCQ	SERPINE2	SERPINF2	SMAD7	SYK	TGFB1	TNF	TNFSF11	WNT1
adaptive_immune_response(GO-0002250)	http://amigo.geneontology.org/cgi-bin/amigo/term_details?term=GO:0002250	ADAM17	BTK	C1QA	C2	CADM1	CD40LG	CD74	CTSH	CTSL1	CTSS	HSPD1	IL12B	IL18	IL18BP	IL4	ITK	LEF1	MEF2C	PIK3CD	RIPK2	SYK	TLR8	TNFRSF11A	TNFSF4	TXK	ZAP70	ZP3
microtubule_cytoskeleton_organization(GO-0000226)	http://amigo.geneontology.org/cgi-bin/amigo/term_details?term=GO:0000226	ARHGEF10	BBS2	BBS4	BICD1	BRCA2	CDK2	CSNK1D	CTNNB1	DAG1	DOCK7	DYNLT1	FLNA	FMN2	HDAC3	KIF11	KIF3B	LMNA	MAP7	MAPT	MID1	NCOR1	OFD1	PAFAH1B1	PPP1R12A	PSRC1	RB1	RHOA	ROCK2	SMC3	STARD9
regulation_of_cell_morphogenesis(GO-0022604)	http://amigo.geneontology.org/cgi-bin/amigo/term_details?term=GO:0022604	ALDOA	APOE	ARHGEF1	AXIN2	BCL11A	BVES	CAMK2B	CAPRIN2	CCL11	CCL13	CCL2	CCL24	CCL3	CCL7	CDK5	CHRNA3	COL1A1	CSF1R	CTNNB1	DAB2IP	DLC1	EPHA4	FITM2	FOXA2	GREM1	IFNG	KDR	LEF1	LIF	MAPT	MYH9	NGF	NOTCH1	NTRK2	PPP2CA	PTK2	PTK2B	RHOA	ROBO1	ROBO2	SCARF1	SFRP1	SFRP2	SKIL	SLIT2	SMAD2	SMAD3	SMAD4	SMAD7	STAT1	TBX5	TCF7L2	TGFB1	TGFB2	TGFB3	TWF2	TWIST1	VEGFA	VIL1	WWTR1	YWHAH	ZRANB1
regulation_of_transmembrane_transporter_activity(GO-0022898)	http://amigo.geneontology.org/cgi-bin/amigo/term_details?term=GO:0022898	ADRA2A	ASPH	BCL2	CACNA1C	CACNA1S	CACNB1	CACNB2	CACNG1	CALM3	CAMK2D	DRD2	DRD4	EPO	FKBP1A	FKBP1B	INS	JPH1	NKX2-5	OPRM1	PKD2	PKD2L1	RIPK1	RYR1	WNK3	ZP3
electron_transport_chain(GO-0022900)	http://amigo.geneontology.org/cgi-bin/amigo/term_details?term=GO:0022900	ALDH5A1	ATP5A1	ATP5B	ATP5C1	ATP5D	ATP5E	ATP5F1	ATP5G1	ATP5H	ATP5I	ATP5J	ATP5J2	ATP5L	ATP5O	COX4I1	COX5A	COX5B	COX6A1	COX6B1	COX6C	COX7A2L	COX7B	COX7C	COX8A	CYC1	CYCS	ETFA	ETFB	ETFDH	MT-ATP6	MT-ATP8	MT-CO1	MT-CO2	MT-CO3	MT-CYB	MT-ND1	MT-ND2	MT-ND4	MT-ND4L	MT-ND6	NDUFA1	NDUFA10	NDUFA11	NDUFA12	NDUFA13	NDUFA2	NDUFA3	NDUFA4	NDUFA5	NDUFA6	NDUFA7	NDUFA8	NDUFA9	NDUFAB1	NDUFB1	NDUFB10	NDUFB11	NDUFB2	NDUFB3	NDUFB4	NDUFB5	NDUFB6	NDUFB7	NDUFB8	NDUFB9	NDUFC1	NDUFC2	NDUFS1	NDUFS2	NDUFS3	NDUFS4	NDUFS5	NDUFS6	NDUFS7	NDUFS8	NDUFV1	NDUFV2	NDUFV3	SDHB	SDHC	SDHD	SLC25A12	SLC25A13	TAZ	UCP1	UCP2	UCP3	UQCR11	UQCRB	UQCRC1	UQCRC2	UQCRFS1	UQCRH	UQCRQ
respiratory_electron_transport_chain(GO-0022904)	http://amigo.geneontology.org/cgi-bin/amigo/term_details?term=GO:0022904	ALDH5A1	ATP5A1	ATP5B	ATP5C1	ATP5D	ATP5E	ATP5F1	ATP5G1	ATP5H	ATP5I	ATP5J	ATP5J2	ATP5L	ATP5O	COX4I1	COX5A	COX5B	COX6A1	COX6B1	COX6C	COX7A2L	COX7B	COX7C	COX8A	CYC1	CYCS	ETFA	ETFB	ETFDH	MT-ATP6	MT-ATP8	MT-CO1	MT-CO2	MT-CO3	MT-CYB	MT-ND1	MT-ND2	MT-ND4	MT-ND4L	MT-ND6	NDUFA1	NDUFA10	NDUFA11	NDUFA12	NDUFA13	NDUFA2	NDUFA3	NDUFA4	NDUFA5	NDUFA6	NDUFA7	NDUFA8	NDUFA9	NDUFAB1	NDUFB1	NDUFB10	NDUFB11	NDUFB2	NDUFB3	NDUFB4	NDUFB5	NDUFB6	NDUFB7	NDUFB8	NDUFB9	NDUFC1	NDUFC2	NDUFS1	NDUFS2	NDUFS3	NDUFS4	NDUFS5	NDUFS6	NDUFS7	NDUFS8	NDUFV1	NDUFV2	NDUFV3	SDHB	SDHC	SDHD	SLC25A12	SLC25A13	TAZ	UCP1	UCP2	UCP3	UQCR11	UQCRB	UQCRC1	UQCRC2	UQCRFS1	UQCRH	UQCRQ
leukocyte_activation_involved_in_immune_response(GO-0002366)	http://amigo.geneontology.org/cgi-bin/amigo/term_details?term=GO:0002366	ATP7A	CCL3	CD40LG	F2RL1	HSPD1	ICAM1	IL12B	ITGAL	LBP	LEF1	LILRB1	PIK3CD	PTGER4	PTK2B	SYK	TNFSF4
antigen_processing_and_presentation_of_peptide_antigen_via_MHC_class_I(GO-0002474)	http://amigo.geneontology.org/cgi-bin/amigo/term_details?term=GO:0002474	B2M	CALR	CD36	CTSS	CYBB	ERAP1	HLA-B	HLA-G	ITGAV	ITGB5	PSMA4	PSMA6	PSMB5	PSMB8	PSMB9	PSMD9	RPS27A	TAP1	TAP2	UBA52
antigen_processing_and_presentation_of_exogenous_peptide_antigen_via_MHC_class_I__TAP-dependent(GO-0002479)	http://amigo.geneontology.org/cgi-bin/amigo/term_details?term=GO:0002479	B2M	CALR	CD36	CYBB	HLA-B	HLA-G	ITGAV	ITGB5	PSMA4	PSMA6	PSMB5	PSMB8	PSMB9	PSMD9	RPS27A	TAP1	TAP2	UBA52
acute_inflammatory_response(GO-0002526)	http://amigo.geneontology.org/cgi-bin/amigo/term_details?term=GO:0002526	AHSG	APCS	CEBPB	CRP	CTNNBIP1	F12	F3	IL1RN	IL6	IL6R	INS	KLKB1	LBP	MBL2	MYLK3	ORM1	ORM2	TNFSF4	VNN1
platelet_degranulation(GO-0002576)	http://amigo.geneontology.org/cgi-bin/amigo/term_details?term=GO:0002576	A2M	ABCC4	ACTN1	ACTN2	ACTN4	ALB	ALDOA	APOA1	APP	CALM3	CALU	CD36	CLU	EGF	F13A1	F5	F8	FGA	FGB	FGG	FLNA	FN1	GAS6	HGF	HRG	IGF1	ITGA2B	ITGB3	KNG1	LAMP2	LEFTY2	LYN	PDGFA	PDGFB	PECAM1	PF4	PLEK	PLG	PPBP	PROS1	PSAP	SELP	SERPINA1	SERPINE1	SERPINF2	SERPING1	SOD1	SPARC	STXBP1	SYK	TF	TGFB1	TGFB2	TGFB3	THBS1	TIMP1	TLN1	TMSB4X	TTN	VCL	VEGFA	VEGFB	VEGFC	VWF
regulation_of_immune_system_process(GO-0002682)	http://amigo.geneontology.org/cgi-bin/amigo/term_details?term=GO:0002682	A2M	ADAM10	ADAM17	ADIPOQ	AIF1	AKT1	AP2B1	AP2M1	APOA1	APOA2	APOD	AQP3	ATF1	ATF2	ATM	B2M	BCAR1	BCL2	BIRC2	BIRC3	BMP4	BPI	BTK	C1QA	C2	C3	C4A	C4B	C5	C6	C7	C8A	C8B	CADM1	CAMK4	CARTPT	CASP8	CAV1	CCL19	CCL2	CCL21	CCL3	CCL4	CCL5	CCL7	CCR1	CCR2	CCR7	CD19	CD247	CD276	CD28	CD3D	CD3E	CD3G	CD4	CD40	CD40LG	CD47	CD74	CD80	CD81	CD86	CD8A	CDH1	CDK6	CDKN2A	CFH	CFP	CHUK	CLCF1	CLPTM1	CLU	COL3A1	CREB1	CSF1	CSK	CTLA4	CTNNBIP1	CTSH	CXADR	CXCL12	CXCL13	DMBT1	DNAJA3	DOCK2	DPP4	DUSP4	DUSP6	DUSP7	EDN2	EDN3	ELK1	EREG	ETS1	F2RL1	F7	FADD	FCGR3A	FGF10	FKBP1A	FOS	FOXJ1	FOXO3	FYN	GAB2	GATA1	GATA3	GGT1	GLI3	GLMN	GPLD1	GPR55	GRAP2	GRB2	HCAR2	HLA-B	HLA-DMA	HLA-DMB	HLA-DPA1	HLA-DPB1	HLA-DQA2	HLA-DRA	HLA-DRB1	HLA-G	HMOX1	HSP90AB1	HSPD1	ICAM1	ICAM2	ICAM3	ICAM4	ICOS	ICOSLG	IFNA1	IFNA2	IFNAR1	IFNAR2	IFNB1	IFNG	IFNGR1	IFNGR2	IGF1	IGF2	IHH	IKBKB	IKBKE	IKBKG	IL10	IL12A	IL12B	IL12RB1	IL17A	IL18	IL1B	IL2	IL21	IL23A	IL23R	IL29	IL4	IL6	IL6R	IL6ST	IL7	IL8	INHA	INHBA	INS	IRAK1	IRAK2	IRAK3	IRAK4	IRF3	IRF7	IRS2	ITCH	ITGA4	ITGAL	ITGB1	ITGB2	ITGB7	ITK	JAK1	JAK2	JAK3	JUN	KLRG1	LAT	LBP	LCP2	LDB1	LEF1	LIF	LILRB1	LILRB2	LPXN	LY96	LYN	MAFB	MALT1	MAP2K1	MAP2K2	MAP2K3	MAP2K4	MAP2K6	MAP3K1	MAP3K14	MAP3K7	MAPK1	MAPK10	MAPK11	MAPK14	MAPK3	MAPK7	MAPK8	MAPK9	MASP1	MASP2	MAVS	MBL2	MEF2A	MEF2C	MIA3	MIF	MOG	MYB	MYC	MYD88	NCR3	NFAM1	NFATC2	NFKB1	NFKB2	NFKBIA	NFKBIB	NOD1	NOD2	NOS2	NR1D1	NR1H3	PAK1	PAK2	PDCD1	PDPK1	PF4	PHPT1	PIK3CA	PIK3CB	PIK3CD	PIK3R1	PLA2G10	PLA2G1B	PLA2G7	PLCB1	PLCG1	PLCG2	PPARG	PRKCA	PRKCB	PRKCE	PRKCH	PRKCQ	PRKCZ	PRKD2	PRNP	PTEN	PTGER4	PTK2B	PTPN1	PTPN11	PTPN22	PVRL2	RAC1	RARA	RARRES2	RBP4	RC3H1	RELA	RIPK1	RIPK2	RPS27A	RPS6KA1	RUNX1	SELL	SELS	SERPINE1	SERPING1	SFRP1	SFTPD	SHH	SIRT1	SLIT2	SOCS1	SOCS3	SOX11	SOX9	SPACA3	SPINK5	SRC	STAT1	STAT2	SUMO1	SYK	TAB1	TAL1	TBK1	TCRB	TEC	TGFB1	TGFB2	TGFB3	TGFBR2	THBS1	THBS4	TIRAP	TLR10	TLR2	TLR3	TLR4	TLR5	TLR6	TLR8	TLR9	TNF	TNFAIP3	TNFRSF4	TNFSF11	TNFSF4	TRAF2	TRAF3	TRAF6	TXK	UBA52	VASP	VAV1	VAV3	VCAM1	VEGFA	VEGFB	VEGFC	VNN1	WNT5A	XIAP	YES1	ZAP70	ZFPM1	ZNF675	ZP3	ZP4
negative_regulation_of_immune_system_process(GO-0002683)	http://amigo.geneontology.org/cgi-bin/amigo/term_details?term=GO:0002683	A2M	APOD	ATM	BMP4	BPI	C5	CCL2	CCR2	CDKN2A	COL3A1	CTLA4	F2RL1	FOXJ1	GLI3	GLMN	HLA-G	HMOX1	IFNA2	IFNB1	IHH	IL10	IL29	INHA	INHBA	INS	IRAK3	ITCH	JAK3	LILRB1	LILRB2	LPXN	LYN	MASP1	NR1D1	NR1H3	PHPT1	PLCB1	PRNP	PTGER4	PTPN22	RC3H1	SELS	SERPING1	SFRP1	SFTPD	SLIT2	SOX11	SOX9	SPINK5	TGFB1	TGFB2	TGFB3	THBS1	TLR9	TNFAIP3	TNFSF4
positive_regulation_of_immune_system_process(GO-0002684)	http://amigo.geneontology.org/cgi-bin/amigo/term_details?term=GO:0002684	ADAM10	ADAM17	AIF1	AKT1	AQP3	ATF1	ATF2	BCAR1	BCL2	BTK	C1QA	C2	C3	C4A	C4B	C5	C6	C7	C8A	C8B	CADM1	CASP8	CAV1	CCL19	CCL2	CCL21	CCL3	CCL4	CCL5	CCL7	CCR2	CCR7	CD247	CD276	CD28	CD3D	CD3E	CD3G	CD4	CD47	CD74	CD80	CD86	CFH	CFP	CHUK	CLCF1	CLU	CREB1	CSK	CTLA4	CXCL12	CXCL13	DMBT1	DPP4	DUSP4	DUSP6	DUSP7	EDN2	EDN3	ELK1	EREG	F2RL1	F7	FGF10	FOS	FOXJ1	FYN	GAB2	GATA3	GLI3	GPLD1	GRAP2	GRB2	HLA-DMA	HLA-DMB	HLA-DPA1	HLA-DPB1	HLA-DQA2	HLA-DRA	HLA-DRB1	HLA-G	HSPD1	ICAM1	ICOS	ICOSLG	IGF1	IGF2	IHH	IKBKB	IKBKE	IKBKG	IL12A	IL12B	IL12RB1	IL18	IL1B	IL2	IL21	IL23A	IL23R	IL29	IL4	IL6	IL6R	IL6ST	IL7	IL8	IRAK1	IRAK2	IRAK3	IRAK4	IRF3	IRF7	IRS2	ITCH	ITK	JUN	LAT	LBP	LCP2	LILRB1	LILRB2	LY96	LYN	MALT1	MAP2K1	MAP2K2	MAP2K3	MAP2K4	MAP2K6	MAP3K1	MAP3K14	MAP3K7	MAPK1	MAPK10	MAPK11	MAPK14	MAPK3	MAPK7	MAPK8	MAPK9	MASP1	MASP2	MAVS	MBL2	MEF2A	MEF2C	MIA3	MIF	MOG	MYB	MYD88	NCR3	NFAM1	NFATC2	NFKB1	NFKB2	NFKBIA	NFKBIB	NOD1	NOD2	NOS2	NR1H3	PAK1	PAK2	PDCD1	PDPK1	PIK3CA	PIK3CB	PIK3CD	PIK3R1	PLA2G1B	PLA2G7	PLCG1	PLCG2	PRKCB	PRKCE	PRKCH	PRKCQ	PRKCZ	PRKD2	PTEN	PTK2B	PTPN11	PVRL2	RAC1	RARA	RARRES2	RELA	RIPK1	RIPK2	RPS27A	RPS6KA1	SERPINE1	SHH	SIRT1	SPACA3	SRC	SYK	TAB1	TBK1	TCRB	TEC	TGFB1	TGFB2	TGFBR2	THBS1	THBS4	TIRAP	TLR10	TLR2	TLR3	TLR4	TLR5	TLR6	TLR8	TLR9	TNFAIP3	TNFRSF4	TNFSF11	TNFSF4	TRAF2	TRAF3	TRAF6	TXK	UBA52	VASP	VAV1	VAV3	VCAM1	VEGFA	VEGFB	VEGFC	VNN1	WNT5A	YES1	ZAP70	ZP3	ZP4
positive_regulation_of_leukocyte_migration(GO-0002687)	http://amigo.geneontology.org/cgi-bin/amigo/term_details?term=GO:0002687	ADAM10	ADAM17	AIF1	CCL19	CCL21	CCL3	CCL4	CCL5	CCL7	CCR2	CCR7	CD74	CXCL12	CXCL13	EDN2	EDN3	F2RL1	F7	ICAM1	IL6R	IL8	MIA3	PLA2G7	PTK2B	RARRES2	SERPINE1	THBS1	THBS4	TIRAP	VEGFA	VEGFB	VEGFC	WNT5A	ZP3
positive_regulation_of_leukocyte_chemotaxis(GO-0002690)	http://amigo.geneontology.org/cgi-bin/amigo/term_details?term=GO:0002690	ADAM10	ADAM17	AIF1	CCL19	CCL21	CCL3	CCL4	CCL5	CCL7	CCR2	CCR7	CD74	CXCL12	CXCL13	EDN2	EDN3	F2RL1	F7	IL6R	IL8	PLA2G7	PTK2B	RARRES2	SERPINE1	THBS1	THBS4	TIRAP	VEGFA	VEGFB	VEGFC	WNT5A
MyD88-dependent_toll-like_receptor_signaling_pathway(GO-0002755)	http://amigo.geneontology.org/cgi-bin/amigo/term_details?term=GO:0002755	ATF1	ATF2	CHUK	CREB1	DUSP4	DUSP6	DUSP7	ELK1	FOS	HSPD1	IKBKB	IKBKG	IRAK1	IRAK2	IRAK3	IRAK4	JUN	LY96	MAP2K1	MAP2K2	MAP2K3	MAP2K4	MAP2K6	MAP3K1	MAP3K7	MAPK1	MAPK10	MAPK11	MAPK14	MAPK3	MAPK7	MAPK8	MAPK9	MEF2A	MEF2C	MYD88	NFKB1	NFKB2	NFKBIA	NFKBIB	NOD1	NOD2	RELA	RIPK2	RPS27A	RPS6KA1	TAB1	TIRAP	TLR10	TLR2	TLR4	TLR5	TLR6	TRAF6	UBA52
MyD88-independent_toll-like_receptor_signaling_pathway(GO-0002756)	http://amigo.geneontology.org/cgi-bin/amigo/term_details?term=GO:0002756	ATF1	ATF2	CHUK	CREB1	DUSP4	DUSP6	DUSP7	ELK1	FOS	IKBKB	IKBKE	IKBKG	IRAK1	IRAK2	IRF3	IRF7	JUN	LY96	MAP2K1	MAP2K2	MAP2K3	MAP2K4	MAP2K6	MAP3K7	MAPK1	MAPK10	MAPK11	MAPK14	MAPK3	MAPK7	MAPK8	MAPK9	MEF2A	MEF2C	NFKB1	NFKB2	NFKBIA	NFKBIB	NOD1	NOD2	PRKCE	RELA	RIPK1	RIPK2	RPS27A	RPS6KA1	TAB1	TBK1	TLR3	TLR4	TRAF6	UBA52
immune_response-regulating_signaling_pathway(GO-0002764)	http://amigo.geneontology.org/cgi-bin/amigo/term_details?term=GO:0002764	ATF1	ATF2	BCAR1	BCL2	BTK	CASP8	CD247	CD3D	CD3E	CD3G	CD4	CHUK	CREB1	CSK	CTLA4	CTSH	DMBT1	DUSP4	DUSP6	DUSP7	ELK1	FOS	FYN	GATA3	GPLD1	GRAP2	HLA-DMA	HLA-DMB	HLA-DPA1	HLA-DPB1	HLA-DQA2	HLA-DRA	HLA-DRB1	HLA-G	HSPD1	IKBKB	IKBKE	IKBKG	IRAK1	IRAK2	IRAK3	IRAK4	IRF3	IRF7	ITCH	ITK	JUN	LAT	LCP2	LILRB1	LILRB2	LY96	LYN	MALT1	MAP2K1	MAP2K2	MAP2K3	MAP2K4	MAP2K6	MAP3K1	MAP3K7	MAPK1	MAPK10	MAPK11	MAPK14	MAPK3	MAPK7	MAPK8	MAPK9	MEF2A	MEF2C	MYD88	NFATC2	NFKB1	NFKB2	NFKBIA	NFKBIB	NOD1	NOD2	PAK1	PAK2	PDPK1	PIK3CA	PIK3CB	PIK3CD	PIK3R1	PLCG1	PLCG2	PRKCB	PRKCE	PRKCQ	PRKD2	PTEN	RELA	RIPK1	RIPK2	RPS27A	RPS6KA1	SYK	TAB1	TBK1	TCRB	TEC	TIRAP	TLR10	TLR2	TLR3	TLR4	TLR5	TLR6	TNFAIP3	TRAF3	TRAF6	TXK	UBA52	VASP	VAV3	ZAP70
immune_response-regulating_cell_surface_receptor_signaling_pathway(GO-0002768)	http://amigo.geneontology.org/cgi-bin/amigo/term_details?term=GO:0002768	BCAR1	BCL2	BTK	CD247	CD3D	CD3E	CD3G	CD4	CHUK	CSK	CTLA4	FYN	GATA3	GPLD1	GRAP2	HLA-DMA	HLA-DMB	HLA-DPA1	HLA-DPB1	HLA-DQA2	HLA-DRA	HLA-DRB1	HLA-G	IKBKB	IKBKG	ITK	LAT	LCP2	LILRB1	LILRB2	LYN	MALT1	MAP3K7	MEF2C	NFATC2	NFKB1	NFKBIA	PAK1	PAK2	PDPK1	PIK3CA	PIK3CB	PIK3CD	PIK3R1	PLCG1	PLCG2	PRKCB	PRKCQ	PRKD2	PTEN	RELA	RIPK2	RPS27A	SYK	TCRB	TEC	TRAF6	TXK	UBA52	VASP	VAV3	ZAP70
mitotic_cell_cycle(GO-0000278)	http://amigo.geneontology.org/cgi-bin/amigo/term_details?term=GO:0000278	ABCB1	ACVR1	ADAM17	AKT1	ALMS1	APP	ARHGEF10	BCAT1	BCL2L1	BTRC	CCND1	CCNE1	CCNE2	CDK2	CDK4	CDK6	CDKN1A	CDKN1B	CDKN2A	CDKN2B	CDKN2C	CDKN2D	CIB1	CLTC	CSNK1D	CSNK1E	DHFR	DYNLT1	EGFR	FGF10	FLNA	FOXM1	FOXO4	GMNN	HMGA2	HSP90AA1	INHBA	KIF11	KIF20B	KIF3B	LATS2	NPAT	OFD1	PAFAH1B1	PBRM1	PINX1	PKD1	PKD2	PLCB1	PMF1	PPP1R12A	PPP2R1A	PRKACA	PRKAR2B	PSMA4	PSMA6	PSMB5	PSMB8	PSMB9	PSMD9	PSRC1	PTEN	RB1	RBL2	RFC1	RHOA	RPA1	RPS27A	RPS6KB1	SMC3	TAF1	TBRG4	TERF1	TTN	TUBA1A	TYMS	UBA52	WEE1
regulation_of_adaptive_immune_response(GO-0002819)	http://amigo.geneontology.org/cgi-bin/amigo/term_details?term=GO:0002819	BTK	CCL19	CCR2	CLCF1	FOXJ1	HSPD1	IFNA2	IFNB1	IL12A	IL12B	IL12RB1	IL23A	IL23R	IL4	JAK3	LILRB1	MALT1	MAP3K7	MEF2C	PRKCQ	PRKCZ	PVRL2	RC3H1	SIRT1	TGFB1	TNFAIP3	TNFSF4	TRAF2	TRAF6	ZP3
positive_regulation_of_adaptive_immune_response(GO-0002821)	http://amigo.geneontology.org/cgi-bin/amigo/term_details?term=GO:0002821	CCR2	HSPD1	IL12A	IL12B	IL12RB1	IL23A	IL23R	MALT1	MAP3K7	PRKCQ	PRKCZ	PVRL2	SIRT1	TNFSF4	TRAF2	TRAF6	ZP3
reproduction(GO-0000003)	http://amigo.geneontology.org/cgi-bin/amigo/term_details?term=GO:0000003	ACE2	ADM	AGPAT6	AKR1C3	APLN	APP	ATM	BBS2	BBS4	BCL2L10	BCL2L2	BMPR1B	CALCA	CCL2	CCR5	CD4	CD81	CDK2	CHD7	CITED2	COL16A1	CPSF4	CRH	CRHR1	CSF1	CTBP1	CTBP2	CXADR	CXCR4	CYP17A1	CYP26B1	CYP27B1	DAG1	DDX39B	DNAJC19	DRD1	DYNLT1	EIF2AK2	EIF2B2	EIF2B4	EIF2B5	EPYC	ERBB4	EREG	FANCM	FGF8	FGF9	FGFR2	FLT1	FMN2	FSHR	FURIN	GATA1	GATA3	GATA4	GATA6	GGT1	GHRL	GHSR	HMGA1	HMGCR	HNF1B	HPGD	HSD17B3	HSPA2	ICAM1	IDE	IDO1	IL12B	IL1B	INHBA	INSR	ITCH	ITGAV	KIT	KITLG	LRRC6	MKKS	MMP23A	MOV10L1	MST1R	MTNR1A	MYCBP	NME5	NR0B1	NR5A1	OPRK1	OXTR	PABPN1	PAFAH1B1	PAPPA	PCSK5	PDGFRA	PICK1	PKD1	PLCB1	PPAP2A	PPAP2B	PPARD	PRKACA	PRKACG	PRKAG1	PRLHR	PRLR	PROK2	PTGFR	PTHLH	PVRL2	RBP4	ROBO2	RPS19	RPS24	RPS27A	RPS4X	RXRA	SALL1	SCGB1A1	SERPINA5	SFRP1	SHH	SLC25A6	SLIT2	SLIT3	SMAD3	SMC3	SMCP	SOD1	SOX15	SOX9	SPP1	SRD5A2	STAT3	SYT6	TAC1	TAP1	TAP2	TBX3	TCF21	TFCP2L1	TGFB1	TGFB2	TGFB3	TGFBR1	UBA52	USF1	VDR	WNT2B	WNT4	WNT5A	WNT7A	XRCC6	ZP2	ZP3	ZP4
actin_filament-based_process(GO-0030029)	http://amigo.geneontology.org/cgi-bin/amigo/term_details?term=GO:0030029	ACTA1	ACTC1	ACTN2	ACTN3	ADD1	ADD2	ADRA2A	AIF1	ALDOA	ANG	AQP1	ARHGDIB	BCAR1	BMP10	CAPN10	CAPN3	CXADR	CXCL1	DES	DLC1	DMD	DOCK2	EZR	FGF10	FLNA	FLNB	FOXJ1	GHRL	GHSR	HSP90B1	INSRR	KRT19	LIMA1	MEF2A	MRAS	MTSS1	MYBPC1	MYBPC2	MYBPC3	MYH10	MYH11	MYH3	MYH6	MYH7	MYH8	MYH9	MYL1	MYL2	MYL3	MYL4	MYL6	MYL6B	MYLK3	MYOZ1	NEB	NF1	NPHS2	OBSL1	PAFAH1B1	PAK1	PDGFA	PDGFRA	PDGFRB	PDPK1	PIP5K1A	PIP5K1C	PLA2G1B	PLEK	PROX1	PTPN1	RAC1	RHOA	ROCK1	SELE	TCAP	TMOD1	TNNC1	TNNC2	TNNI1	TNNI2	TNNI3	TNNT1	TNNT2	TNNT3	TNXB	TPM1	TPM2	TPM3	TPM4	TTN	VIL1	WASF1
cell_projection_organization(GO-0030030)	http://amigo.geneontology.org/cgi-bin/amigo/term_details?term=GO:0030030	ABL2	ACTG1	ACTN2	AGER	AGRN	AIF1	ALCAM	ALS2	ANK1	ANK2	AP2B1	AP2M1	APOD	APP	ARHGEF11	ARL6	ATP7A	Ahi1	BBS1	BBS10	BBS2	BBS4	BBS5	BBS7	BMP7	CACNA1C	CACNA1H	CACNA1S	CACNB1	CACNB2	CCK	CCL21	CD72	CDH13	CDK5	CELSR2	CHL1	CLTA	CLTC	COL1A1	COL1A2	COL2A1	COL3A1	COL4A1	COL4A2	COL4A3	COL4A4	COL4A5	COL5A1	COL5A2	COL6A1	COL6A2	COL6A3	COL9A1	COL9A2	COL9A3	CREB1	CRMP1	CSF1R	CSNK2A1	CSNK2A2	CSNK2B	DLG3	DNM3	DOCK7	DPYSL2	DRD2	DVL1	EGFR	EPHA4	ERBB2	EZR	FGFR1	FGFR2	FOXJ1	FYN	GDNF	GHRL	GPC1	GRB2	GSK3B	HDAC2	HSP90AA1	HSP90AB1	IFT172	IFT88	IL6	ISL1	ITGA1	ITGA2	ITGA2B	ITGAV	ITGB1	ITGB3	KAL1	KIF3A	KRAS	L1CAM	LAMA1	LAMB1	LAMC1	LIMA1	MAP2K1	MAP2K2	MAPK1	MAPK3	MEF2A	MET	MKKS	MYH10	MYH11	MYH9	MYL6	MYL9	MYLK	NCAM1	NCAN	NEO1	NPHP3	NPY	NRAS	NRP1	NRP2	NTN1	NTN4	NTNG1	NTNG2	OFD1	P2RX7	PAFAH1B1	PAK1	PAK2	PDGFA	PIP5K1A	PIP5K1C	PITPNA	PLA2G10	PLA2G3	PLCG1	PLEK	PLXND1	PPP1R9B	PPP3CB	PRKCQ	PRNP	PTK2	PTPN11	RAC1	RAF1	RELN	RFX3	RHOA	ROBO1	ROBO2	ROBO3	ROCK1	ROCK2	RPS6KA1	RRAS	RTN4RL1	RTN4RL2	S100B	SCN8A	SEMA3C	SHANK3	SHH	SLC9A3R1	SLIT1	SLIT2	SLIT3	SOD1	SOS1	SPON2	SPTAN1	SRC	SRGAP2	ST8SIA4	STRN	STXBP1	TLN1	TPM1	TREM2	TRPC1	TUBB3	VASP	VCL	WNT5A
cell_projection_assembly(GO-0030031)	http://amigo.geneontology.org/cgi-bin/amigo/term_details?term=GO:0030031	ACTN2	AIF1	ARL6	Ahi1	BBS1	BBS10	BBS2	BBS4	BBS5	CCL21	CDH13	DNM3	FOXJ1	IFT172	KIF3A	MKKS	MYLK	P2RX7	PDGFA	PIP5K1A	PPP1R9B	RAC1	RFX3	SLC9A3R1	VCL
actin_cytoskeleton_organization(GO-0030036)	http://amigo.geneontology.org/cgi-bin/amigo/term_details?term=GO:0030036	ACTA1	ACTC1	ADD1	ADD2	ADRA2A	AIF1	ALDOA	ANG	AQP1	ARHGDIB	BCAR1	BMP10	CAPN10	CAPN3	CXADR	CXCL1	DLC1	DOCK2	EZR	FGF10	FLNA	FLNB	FOXJ1	GHRL	GHSR	HSP90B1	INSRR	KRT19	LIMA1	MEF2A	MRAS	MTSS1	MYH11	MYH6	MYH9	MYL2	MYLK3	MYOZ1	NF1	NPHS2	OBSL1	PAFAH1B1	PAK1	PDGFA	PDGFRA	PDGFRB	PDPK1	PIP5K1A	PIP5K1C	PLA2G1B	PLEK	PROX1	PTPN1	RAC1	RHOA	ROCK1	TCAP	TNXB	TPM1	TTN	VIL1	WASF1
actin_filament-based_movement(GO-0030048)	http://amigo.geneontology.org/cgi-bin/amigo/term_details?term=GO:0030048	ACTA1	ACTC1	ACTN2	ACTN3	DES	DMD	MYBPC1	MYBPC2	MYBPC3	MYH10	MYH3	MYH6	MYH7	MYH8	MYH9	MYL1	MYL2	MYL3	MYL4	MYL6	MYL6B	NEB	TCAP	TMOD1	TNNC1	TNNC2	TNNI1	TNNI2	TNNI3	TNNT1	TNNT2	TNNT3	TPM1	TPM2	TPM3	TPM4	TTN	VIL1
muscle_filament_sliding(GO-0030049)	http://amigo.geneontology.org/cgi-bin/amigo/term_details?term=GO:0030049	ACTA1	ACTC1	ACTN2	ACTN3	DES	DMD	MYBPC1	MYBPC2	MYBPC3	MYH3	MYH6	MYH7	MYH8	MYL1	MYL2	MYL3	MYL4	MYL6	MYL6B	NEB	TCAP	TMOD1	TNNC1	TNNC2	TNNI1	TNNI2	TNNI3	TNNT1	TNNT2	TNNT3	TPM1	TPM2	TPM3	TPM4	TTN
developmental_process_involved_in_reproduction(GO-0003006)	http://amigo.geneontology.org/cgi-bin/amigo/term_details?term=GO:0003006	AKR1C3	BBS2	BBS4	BMPR1B	CHD7	CITED2	CSF1	CYP17A1	CYP27B1	DNAJC19	EIF2B2	EIF2B4	EIF2B5	EREG	FGF8	FGF9	FGFR2	FSHR	GATA1	GATA3	GATA4	GATA6	GHRL	GHSR	HMGCR	HNF1B	HSD17B3	HSPA2	IDE	INHBA	KIT	KITLG	LRRC6	MKKS	MOV10L1	NME5	NR0B1	NR5A1	PAFAH1B1	PDGFRA	PKD1	PPARD	PRKACA	PRKACG	PVRL2	RBP4	ROBO2	SALL1	SFRP1	SHH	SLIT2	SLIT3	SOD1	SOX15	SOX9	SPP1	SRD5A2	TBX3	TCF21	TGFB2	TGFB3	VDR	WNT2B	WNT4	WNT5A	WNT7A	ZP3
heart_morphogenesis(GO-0003007)	http://amigo.geneontology.org/cgi-bin/amigo/term_details?term=GO:0003007	ACTC1	Ahi1	BAZ1B	BBS4	BBS5	BBS7	BMP10	BMP2	BMP4	CHD7	DLC1	DVL2	ENG	EPHB4	FGF8	FGFR2	FKBP1A	GAA	GATA3	GATA4	GATA6	HAND1	HAND2	HES1	HEY1	HEY2	HTR2B	IHH	INSR	ISL1	LEFTY1	MEF2C	MESP1	MKKS	MYBPC3	MYH6	MYH7	MYL2	MYL3	MYLK2	NKX2-5	NPY1R	NPY2R	NPY5R	PITX2	PROX1	PTK2	RBP4	RYR1	RYR2	SFRP2	SHH	SMAD7	SMO	SOX11	SOX17	SOX4	SOX9	SRF	STIL	T	TBX1	TBX20	TBX5	TCAP	TGFB2	TGFBR3	TNNC1	TNNI3	TNNT2	TPM1	TTN	ZFPM1	ZFPM2
hemopoiesis(GO-0030097)	http://amigo.geneontology.org/cgi-bin/amigo/term_details?term=GO:0030097	ADAM17	ALAS2	ANXA1	ATM	ATP7A	BMI1	BMP4	CAMK4	CD28	CD3D	CD4	CDKN2B	CHD7	CLCF1	CSF1	CSF1R	CSF2	DHRS2	F2RL1	FGFR2	FLT3	FST	G6PD	GAB2	GATA1	GATA2	GLI3	GLRX5	HCLS1	HDAC4	HDAC5	HDAC9	HHEX	IL10	IL12B	IL2	IL3	IL31RA	IL4	INHBA	JAK2	JAK3	KAT6A	KAT8	KDR	KIT	KITLG	KLF1	LEF1	LILRB1	LYN	MAPK14	MECOM	MED1	MEF2C	MMP9	MYH9	NCOA6	NFAM1	NKX2-5	NOTCH2	PDE1B	PDE2A	PDGFB	PIK3CD	PLCG2	PLEK	PPARG	PRDX3	PRTN3	PTGER4	PTK2B	PTPN22	RAG1	RPS19	RUNX1	SFRP1	SFRP2	SHH	SLC25A38	SOX4	TAL1	TAZ	TGFB1	TGFB2	TGFBR2	TGFBR3	TIRAP	TNFRSF11A	TNFSF11	TPO	VEGFA	WNT10B	WNT2B	WNT5A	ZAP70	ZFPM1
myeloid_cell_differentiation(GO-0030099)	http://amigo.geneontology.org/cgi-bin/amigo/term_details?term=GO:0030099	ALAS2	BMP4	CAMK4	CDKN2B	CSF1	CSF1R	DHRS2	G6PD	GAB2	GATA1	GATA2	HCLS1	IL31RA	JAK2	KAT6A	KAT8	KIT	KLF1	LEF1	LYN	MAPK14	MED1	MEF2C	MMP9	MYH9	NCOA6	PDE1B	PDE2A	PIK3CD	PPARG	PRDX3	RPS19	RUNX1	SLC25A38	TAL1	TGFBR2	TGFBR3	TIRAP	TNFRSF11A	TNFSF11	VEGFA	ZFPM1
regulation_of_endocytosis(GO-0030100)	http://amigo.geneontology.org/cgi-bin/amigo/term_details?term=GO:0030100	ABL2	ADIPOQ	AHSG	ANGPT1	APOA5	APOC1	APOC2	APOC3	Ahi1	BICD1	CALR	CCL19	CCL21	CDH13	DKK1	F2RL1	GATA2	GH1	ITGAV	LDLRAP1	LILRB1	MTMR2	NR1H2	NR1H3	PCSK9	PIK3CB	PPT1	PRTN3	PTPN1	RAC1	RSPO1	SELE	SERPINE1	SFRP4	SFTPD	SNCA	SPACA3	SYK	TNK2	TUB	VTN	WNT3A
sphingolipid_biosynthetic_process(GO-0030148)	http://amigo.geneontology.org/cgi-bin/amigo/term_details?term=GO:0030148	ACER1	ACER2	ACER3	CERS2	CERS3	CERS4	CERS5	CERS6	COL4A3BP	CSNK1G2	DEGS1	ELOVL1	GBA	LARGE	PPAP2A	PPAP2B	SGMS1	SGMS2	SGPL1	SGPP1	SMPD1	SMPD4	SPHK1	SPHK2	SPTLC1	ST3GAL5	ST6GALNAC6	ST8SIA1	ST8SIA3	ST8SIA4	ST8SIA5	ST8SIA6	UGCG
cell_differentiation(GO-0030154)	http://amigo.geneontology.org/cgi-bin/amigo/term_details?term=GO:0030154	ABL2	ACHE	ACTA1	ACTA2	ACTC1	ACTG1	ADAM12	ADAM17	ADAM9	ADIPOQ	ADM	ADRA2B	ADRA2C	AGER	AGRN	AIFM1	AKR1C3	AKT1	AKT2	ALAS2	ALCAM	ALS2	AMELX	ANK1	ANK2	ANKS1A	ANXA1	AP2B1	AP2M1	APOD	APOE	APP	ARHGEF1	ARHGEF10	ARHGEF11	ATM	ATP7A	Ahi1	BBS2	BBS4	BBS7	BCL11A	BGLAP	BMP10	BMP2	BMP4	BMP7	BRCA1	BVES	CACNA1C	CACNA1H	CACNA1S	CACNB1	CACNB2	CALR	CAMK1	CAMK2B	CAMK4	CAPN3	CAPRIN2	CAV1	CAV2	CAV3	CBY1	CCK	CCL19	CCL2	CCL21	CCL3	CCM2	CCR2	CCR7	CD28	CD3D	CD4	CD72	CDH2	CDK5	CDK6	CDKN2B	CDON	CELSR2	CHD7	CHL1	CHRNA1	CHRNA3	CHRNB1	CLCF1	CLIC4	CLTA	CLTC	COL1A1	COL1A2	COL2A1	COL3A1	COL4A1	COL4A2	COL4A3	COL4A4	COL4A5	COL5A1	COL5A2	COL6A1	COL6A2	COL6A3	COL9A1	COL9A2	COL9A3	CREB1	CRMP1	CSF1	CSF1R	CSF2	CSNK2A1	CSNK2A2	CSNK2B	CTBP1	CTBP2	CTNNA1	CTNNB1	CXADR	CXCR4	CYP24A1	CYP26B1	CYP26C1	DHRS2	DLG3	DLL1	DMBT1	DNAJA3	DOCK7	DPYSL2	DRD1	DRD2	DRD3	DSP	DVL1	DYNLT1	ECE2	EDF1	EDNRB	EGFL7	EGFR	EIF2AK3	EIF2B1	EIF2B2	EIF2B3	EIF2B4	EIF2B5	ENG	EPAS1	EPHA4	ERBB2	ERBB3	ERBB4	ERCC2	EREG	EZR	F2	F2R	F2RL1	FGF10	FGF2	FGF8	FGFR1	FGFR2	FGFR3	FLT3	FN1	FST	FYN	FZD1	FZD10	FZD2	FZD3	FZD4	FZD5	FZD7	FZD8	G6PD	GAB2	GAS1	GATA1	GATA2	GATA3	GATA4	GATA5	GATA6	GDNF	GHRL	GLI3	GLMN	GPC1	GPLD1	GRB2	GREM1	GSK3B	GSTM3	HAND1	HAND2	HCLS1	HDAC2	HDAC4	HDAC5	HDAC9	HES1	HEY1	HEY2	HGF	HHEX	HIF1A	HMGA2	HOPX	HSP90AA1	HSP90AB1	HSPA2	HTR2B	IFRD1	IGF1	IL12B	IL2	IL21	IL31RA	IL4	IL6	INHA	INHBA	ISL1	ITGA1	ITGA2	ITGA2B	ITGAV	ITGB1	ITGB3	JAG1	JAK2	JAK3	JARID2	KAL1	KAT6A	KAT8	KCNH1	KDR	KIT	KLF1	KRAS	KRT19	L1CAM	LAMA1	LAMA5	LAMB1	LAMC1	LDB1	LEF1	LILRB1	LRP6	LYN	MAP2K1	MAP2K2	MAP2K6	MAPK1	MAPK11	MAPK12	MAPK14	MAPK3	MAPT	MBNL1	MED1	MEF2A	MEF2C	MEN1	MESP1	MET	MKKS	MMP9	MOV10L1	MTSS1	MUSK	MYEF2	MYF5	MYF6	MYH10	MYH11	MYH6	MYH9	MYL2	MYL6	MYL9	MYLK2	MYLK3	MYOCD	MYOD1	MYOG	MYOZ1	NCAM1	NCAN	NCOA6	NEO1	NEUROD1	NF1	NFAM1	NGF	NKX2-5	NKX2-6	NME5	NOG	NOS1	NOTCH1	NOTCH2	NPHS1	NPPC	NPY	NR2F2	NRAS	NRD1	NRG1	NRP1	NRP2	NTN1	NTN3	NTN4	NTNG1	NTNG2	NTRK2	OBSL1	OPRM1	OSR1	PAFAH1B1	PAK1	PAK2	PCSK9	PDE1B	PDE2A	PDE4D	PDGFB	PDGFRA	PDGFRB	PDX1	PICK1	PID1	PIK3CD	PIP5K1A	PIP5K1C	PITPNA	PITX2	PLA2G10	PLCG1	PLCG2	PLEK	PLXND1	POU5F1	PPARG	PPARGC1A	PPP3CB	PPT1	PRDX3	PRKACA	PRKCH	PRKCI	PRKCQ	PRNP	PROX1	PRTN3	PSMB8	PTEN	PTGER4	PTK2	PTK2B	PTPN11	PTPN22	PVRL2	RAC1	RAF1	RAG1	RAMP2	RASA1	RB1	RELN	REST	RFX3	RHOA	ROBO1	ROBO2	ROBO3	ROCK1	ROCK2	RPS19	RPS6KA1	RRAS	RTN4RL1	RTN4RL2	RUNX1	RUNX2	RYR1	S100B	SALL1	SCARF1	SCN8A	SDF4	SEMA3C	SERPINE2	SERPINF1	SFRP1	SGCZ	SHANK3	SHH	SIRT1	SIX1	SKIL	SLC25A38	SLIT1	SLIT2	SLIT3	SMAD2	SMO	SOAT1	SOAT2	SOD1	SORT1	SOS1	SOX11	SOX17	SOX4	SOX9	SP7	SPINK5	SPOCK1	SPON2	SPTAN1	SRC	SRF	SRGAP2	ST8SIA4	STAT1	STAT3	STRN	STXBP1	SYNE1	T	TAL1	TBX1	TBX20	TBX5	TCAP	TCF21	TCF7L2	TDGF1	TGFB1	TGFB2	TGFBR1	TGFBR2	TGFBR3	TH	TIRAP	TLN1	TNFRSF11A	TNFSF11	TNNI3	TP53	TPM1	TRAF6	TREM2	TRIM32	TRPC1	TTN	TUBB3	TWF2	TXNIP	UCP1	VASP	VCAN	VEGFA	WNT1	WNT10B	WNT11	WNT16	WNT2	WNT2B	WNT3	WNT3A	WNT4	WNT5A	WNT5B	WNT6	WNT7A	WNT7B	WNT8A	WNT8B	WNT9A	WNT9B	YWHAH	ZAP70	ZFPM1	ZP3
regulation_of_cell_adhesion(GO-0030155)	http://amigo.geneontology.org/cgi-bin/amigo/term_details?term=GO:0030155	ABL2	ACER2	ACVRL1	ADA	ADAM10	ADAM9	ADIPOQ	ALOX12	ANGPT1	APOD	ARHGAP6	ARHGDIB	B4GALNT2	BMP7	CCL21	CCL5	CD36	CD44	CD47	CDH1	CDH13	CDK6	CDKN2A	CELSR2	CHRD	CITED2	CSF1	CX3CL1	CXCL13	DLL1	DPP4	ENG	ERBB2	ERBB3	FOXC2	FZD4	FZD7	GSK3B	IL12A	IL12B	IL18	IL1B	IL1RN	IL8	ITGAV	JAK2	KDR	KNG1	LEF1	LPXN	LYN	MAP2K5	MAPK7	MIA3	NF1	NOTCH1	NPNT	NRG1	PDE3B	PLAU	PLG	PPAP2B	PPP1R12A	PRKCA	PRKCD	PRKCQ	PRKD2	PTEN	PTK2	PTK2B	PTPN11	RASA1	ROCK1	ROCK2	SAA1	SERPINE1	SERPINE2	SERPINF2	SFRP1	SFRP2	SMAD7	SPN	SPOCK1	SYK	TGFB1	TGFB2	TGFBI	TGM2	THBS1	TNF	TNFSF11	TPM1	TSC1	UTRN	VEGFA	WNT1
regulation_of_proteolysis(GO-0030162)	http://amigo.geneontology.org/cgi-bin/amigo/term_details?term=GO:0030162	ADAM9	ADRA2A	APOE	AXIN1	BTRC	CAPN3	CLN3	CLN6	CLU	CSNK1D	CSNK1E	F2	FBXW11	GPLD1	GPX1	HDAC2	HDAC6	HSP90AB1	HSPBP1	IFNG	IL10	IL1B	INS	MDM2	NRD1	PLAT	PRKACA	PTEN	PTK2	PTK2B	SERPINE2	SHH	SMAD7	SUMO1	TAF1	TAF9	TIMP1	TIMP3	TNF	TRAF3	TRIB1	TRIM32	WFS1
platelet_activation(GO-0030168)	http://amigo.geneontology.org/cgi-bin/amigo/term_details?term=GO:0030168	A2M	ABCC4	ACTN1	ACTN2	ACTN4	ADRA2A	ADRA2B	ADRA2C	AKT1	ALB	ALDOA	APOA1	APP	BCAR1	CALM3	CALU	CD36	CD40LG	CLU	COL1A1	COL1A2	CSK	DAGLA	DGKD	DGKE	DGKK	EGF	F13A1	F2	F2R	F2RL2	F2RL3	F5	F8	FCER1G	FGA	FGB	FGG	FLNA	FN1	FYN	GAS6	GATA1	GNA11	GNA12	GNA13	GNAI1	GNAI2	GNAQ	GNB1	GP1BA	GP1BB	GP5	GP6	GRB2	HGF	HRG	IGF1	IL6	ITGA2B	ITGB3	ITPR1	ITPR2	ITPR3	KNG1	LAMP2	LAT	LCP2	LEFTY2	LYN	MAPK1	MAPK14	MAPK3	MGLL	P2RY1	P2RY12	PDGFA	PDGFB	PDGFRA	PDPK1	PECAM1	PF4	PIK3CA	PIK3CB	PIK3R1	PLA2G4A	PLCG2	PLEK	PLG	PPBP	PRKCA	PRKCB	PRKCD	PRKCE	PRKCG	PRKCH	PRKCQ	PRKCZ	PROS1	PSAP	PTK2	PTPN1	RAC1	RAF1	RAP1A	RAP1B	RHOA	SELP	SERPINA1	SERPINE1	SERPINF2	SERPING1	SHC1	SOD1	SOS1	SPARC	SRC	STXBP1	SYK	TBXA2R	TF	TGFB1	TGFB2	TGFB3	THBS1	THPO	TIMP1	TLN1	TMSB4X	TTN	VAV1	VAV3	VCL	VEGFA	VEGFB	VEGFC	VWF	YWHAZ
positive_regulation_of_Wnt_receptor_signaling_pathway(GO-0030177)	http://amigo.geneontology.org/cgi-bin/amigo/term_details?term=GO:0030177	BMP2	CAPRIN2	CAV1	COL1A1	CSNK1D	CSNK2A1	DIXDC1	DKK2	DVL1	FGFR2	HHEX	LRP6	NFKB1	RSPO1	SALL1	SFRP1	SFRP2	SFRP4	SMAD3	SOX4	TLR2	WNT2	WNT2B	WNT3A	WNT4	XIAP	ZRANB1
negative_regulation_of_Wnt_receptor_signaling_pathway(GO-0030178)	http://amigo.geneontology.org/cgi-bin/amigo/term_details?term=GO:0030178	AES	APC	APC2	AXIN1	AXIN2	BMP2	CAV1	CBY1	CER1	CTNND1	CXXC4	DAB2IP	DKK1	DKK2	DKK3	FRZB	FZD6	GLI3	GSK3B	HIC1	INVS	LATS2	LEF1	LRP1	LRP4	MESP1	NKX2-5	NLK	NPHP3	SFRP1	SFRP2	SFRP4	SFRP5	SOST	SOX17	SOX9	TAX1BP3	TBX18	TCF7L2	TLE2	TRAF6	WNT11	WNT4	WNT5A	WWOX	WWTR1
neuron_differentiation(GO-0030182)	http://amigo.geneontology.org/cgi-bin/amigo/term_details?term=GO:0030182	ABL2	ACTG1	AGER	AGRN	AIFM1	ALCAM	ALS2	ANK1	ANK2	ANKS1A	AP2B1	AP2M1	APOD	APP	ARHGEF11	ATP7A	Ahi1	BBS4	BMP7	CACNA1C	CACNA1H	CACNA1S	CACNB1	CACNB2	CCK	CD72	CDK5	CELSR2	CHL1	CLTA	CLTC	COL1A1	COL1A2	COL2A1	COL3A1	COL4A1	COL4A2	COL4A3	COL4A4	COL4A5	COL5A1	COL5A2	COL6A1	COL6A2	COL6A3	COL9A1	COL9A2	COL9A3	CREB1	CRMP1	CSNK2A1	CSNK2A2	CSNK2B	DLG3	DOCK7	DPYSL2	DRD1	DRD2	DVL1	EGFR	EPHA4	ERBB2	EZR	FGF8	FGFR1	FGFR2	FYN	FZD1	FZD10	FZD2	FZD3	FZD4	FZD5	FZD7	FZD8	GDNF	GHRL	GPC1	GRB2	GSK3B	HDAC2	HSP90AA1	HSP90AB1	IL6	ISL1	ITGA1	ITGA2	ITGA2B	ITGAV	ITGB1	ITGB3	KAL1	KRAS	L1CAM	LAMA1	LAMB1	LAMC1	LDB1	MAP2K1	MAP2K2	MAPK1	MAPK3	MEF2A	MEF2C	MET	MYEF2	MYH10	MYH11	MYH9	MYL6	MYL9	NCAM1	NCAN	NEO1	NEUROD1	NPY	NRAS	NRP1	NRP2	NTN1	NTN4	NTNG1	NTNG2	NTRK2	PAFAH1B1	PAK1	PAK2	PCSK9	PICK1	PIP5K1C	PITPNA	PLA2G10	PLCG1	PLXND1	PPP3CB	PPT1	PRKCQ	PRNP	PROX1	PTK2	PTPN11	RAC1	RAF1	RELN	RHOA	ROBO1	ROBO2	ROBO3	ROCK1	ROCK2	RPS6KA1	RRAS	RTN4RL1	RTN4RL2	RUNX1	S100B	SCARF1	SCN8A	SEMA3C	SHANK3	SHH	SLIT1	SLIT2	SLIT3	SOD1	SOS1	SOX11	SOX4	SOX9	SPOCK1	SPON2	SPTAN1	SRC	SRF	SRGAP2	ST8SIA4	STAT3	STRN	STXBP1	TBX20	TGFB2	TGFBR1	TH	TLN1	TREM2	TRPC1	TUBB3	VASP	WNT10B	WNT11	WNT2	WNT2B	WNT3	WNT3A	WNT5A	WNT5B	WNT6	WNT7B	WNT8B	WNT9A	WNT9B
regulation_of_blood_coagulation(GO-0030193)	http://amigo.geneontology.org/cgi-bin/amigo/term_details?term=GO:0030193	APOE	APOH	CAV1	CYP4F2	EDN1	F11	F12	F2	F2R	F2RL1	FOXA2	GP1BA	HPSE	HRG	KLKB1	KNG1	LYN	PDGFA	PDGFB	PDGFRA	PLAT	PLAU	PLAUR	PLEK	PLG	PRKCA	PRKCD	PRKCQ	PROC	SELP	SERPINB2	SERPINE1	SERPINE2	SERPINF2	SYK	TEC	THBD	THBS1	TLR4
negative_regulation_of_blood_coagulation(GO-0030195)	http://amigo.geneontology.org/cgi-bin/amigo/term_details?term=GO:0030195	APOE	APOH	CYP4F2	EDN1	F11	F12	F2	GP1BA	HRG	KLKB1	KNG1	PDGFA	PDGFB	PDGFRA	PLAT	PLAU	PLAUR	PLG	PROC	SERPINB2	SERPINE1	SERPINE2	SERPINF2	THBD
extracellular_matrix_organization(GO-0030198)	http://amigo.geneontology.org/cgi-bin/amigo/term_details?term=GO:0030198	APP	ATP7A	COL11A2	COL1A1	COL1A2	COL2A1	COL3A1	COL4A3	COL4A4	COL5A1	COL5A2	CST3	ENG	FBLN5	FKBP1A	GAS6	LAMC1	MPV17	MUC5AC	MYH11	NF1	NPHS1	NPNT	PLG	RAMP2	SERPINF2	SNCA	SPINK5	TGFB1	TGFB2	TGFBR1	TNXB
response_to_reactive_oxygen_species(GO-0000302)	http://amigo.geneontology.org/cgi-bin/amigo/term_details?term=GO:0000302	ADAM9	AKR1C3	APOA4	APOD	AQP1	ATP7A	CAT	FOS	FXN	GLRX2	GPX1	GPX3	GSTP1	HBA1	HBB	HDAC6	HMOX1	HP	IL6	MAP3K5	MPO	MPV17	PARK7	PRDX2	PRDX3	PRDX5	PXN	SIRT1	SOD1	SOD2	TPM1	TXNRD2
glycosaminoglycan_metabolic_process(GO-0030203)	http://amigo.geneontology.org/cgi-bin/amigo/term_details?term=GO:0030203	ANGPT1	CD44	CHST1	CLN6	EGF	EXT2	FGF2	HAS1	HAS2	HAS3	IL1B	NFKB1	PDGFB	SPACA3	TGFB1
T_cell_differentiation(GO-0030217)	http://amigo.geneontology.org/cgi-bin/amigo/term_details?term=GO:0030217	ADAM17	ANXA1	ATP7A	CD28	CD3D	CD4	CHD7	GLI3	IL12B	IL2	LEF1	PIK3CD	PTGER4	PTPN22	RAG1	SHH	SOX4	ZAP70
myofibril_assembly(GO-0030239)	http://amigo.geneontology.org/cgi-bin/amigo/term_details?term=GO:0030239	ACTA1	ACTC1	BMP10	CAPN3	KRT19	MEF2A	MYH11	MYH6	MYL2	MYLK3	MYOZ1	OBSL1	PDGFRA	PDGFRB	PROX1	TCAP	TPM1	TTN
regulation_of_ossification(GO-0030278)	http://amigo.geneontology.org/cgi-bin/amigo/term_details?term=GO:0030278	ACVR1	ACVR2B	AHSG	ANKH	BMP2	BMP4	BMP6	BMP7	BMPR1A	BMPR1B	BMPR2	CCL3	CCR1	CDK6	CTNNBIP1	CYP27B1	ECM1	FBN2	FGF23	FGFR2	HDAC7	IGF1	IL6	IL6R	IL6ST	KL	LRP4	LRP5	MEF2C	MEN1	NOG	NOTCH1	NPNT	OSR1	P2RX7	PRKACA	PTCH1	PTH	PTK2	PTK2B	SFRP1	SMOC1	SOX11	SOX9	SUFU	TFAP2A	TGFB1	TGFB2	TGFB3	TRAF6	TWIST1	WNT4	WNT5A	WNT7B
cholesterol_transport(GO-0030301)	http://amigo.geneontology.org/cgi-bin/amigo/term_details?term=GO:0030301	ABCA1	ABCG1	ABCG4	ABCG5	ABCG8	AKR1C1	APOA1	APOA2	APOA4	APOB	APOC1	APOC2	APOC3	APOE	APOM	CAV1	CD36	CETP	CLU	LCAT	LDLR	LDLRAP1	LIPG	MSR1	NPC1	NPC1L1	NPC2	SCARB1	SOAT1	SOAT2
positive_regulation_of_cell_growth(GO-0030307)	http://amigo.geneontology.org/cgi-bin/amigo/term_details?term=GO:0030307	ACSL4	ADAM10	ADAM17	AKT1	ALOX12	BCL11A	BCL2	CXCL16	ERBB2	FXN	IL2	LEF1	MAPT	MTPN	NRG1	RPS6KA1	SFRP1	SFRP2	SPHK1	TAF9	TGFB2	TGFBR1	TRIM32	TWF2
negative_regulation_of_cell_growth(GO-0030308)	http://amigo.geneontology.org/cgi-bin/amigo/term_details?term=GO:0030308	ACVRL1	AGTR2	BCL11A	BCL6	BMP10	BMPR2	CAPRIN2	CDKN1A	CDKN1B	CDKN2A	CDKN2AIP	CDKN2C	CDKN2D	CYP27B1	DCBLD2	ENPP1	FHL1	FRZB	GDF2	HNF4A	HSPA1A	INHBA	MSX1	MUL1	MYL2	NDUFA13	NDUFS3	PHB	PPP1R9B	PPT1	PSRC1	RB1	RBBP7	SFRP1	SFRP2	SIRT1	SLIT2	SLIT3	SMAD3	SMAD4	SOX17	TGFB1	TGFB2	TP53	WNT11
respiratory_tube_development(GO-0030323)	http://amigo.geneontology.org/cgi-bin/amigo/term_details?term=GO:0030323	ATP7A	BMP4	BMPR2	CHI3L1	CTSH	FGF10	FGFR2	PCSK5	PDGFA	PKD1	PROX1	RBP4	SFTPD	SHH	SOX11	TCF21	TGFB3	WNT11	WNT7B
lung_development(GO-0030324)	http://amigo.geneontology.org/cgi-bin/amigo/term_details?term=GO:0030324	ATP7A	BMP4	BMPR2	CHI3L1	CTSH	FGF10	FGFR2	PDGFA	PKD1	PROX1	RBP4	SFTPD	SHH	SOX11	TCF21	TGFB3	WNT11	WNT7B
embryonic_limb_morphogenesis(GO-0030326)	http://amigo.geneontology.org/cgi-bin/amigo/term_details?term=GO:0030326	AFF3	CREBBP	CTNNB1	CYP26B1	ECE1	GLI3	HDAC2	MBNL1	MSX1	NOG	OSR1	PTCH1	RARG	SALL1	SHH	TBX3	TBX5	TFAP2A	TWIST1	WNT7A
DNA_damage_response__signal_transduction_by_p53_class_mediator(GO-0030330)	http://amigo.geneontology.org/cgi-bin/amigo/term_details?term=GO:0030330	ATM	BBC3	BCL3	BRCA1	CASP2	CDK2	CDKN1A	CDKN1B	CRADD	EP300	FOXM1	MDM2	PSMA4	PSMA6	PSMB5	PSMB8	PSMB9	PSMD9	RPS27A	SIRT1	SOX4	SP100	TP53	TRIAP1	UBA52
regulation_of_cell_migration(GO-0030334)	http://amigo.geneontology.org/cgi-bin/amigo/term_details?term=GO:0030334	ACE	ACVRL1	ADAM10	ADAM17	ADAM9	ADIPOQ	ADRA2A	AGT	AIF1	AKT1	AKT2	ALOX15B	ANGPT1	ANGPT2	ANGPT4	ANGPTL3	APC	APOD	APOE	APOH	BCAR1	BMP10	BMP2	BMP4	BMPR2	C5	CCL11	CCL19	CCL2	CCL21	CCL24	CCL26	CCL3	CCL4	CCL5	CCL7	CCR2	CCR7	CD74	CDH13	CHRD	CITED2	CLIC4	COL1A1	CSF1	CSF1R	CTSH	CXCL12	CXCL13	CXCL16	DAB2IP	DAG1	DLC1	DRD1	DRD2	EDN1	EDN2	EDN3	EGFR	ERBB4	F10	F2R	F2RL1	F3	F7	FGF10	FGF2	FLT1	FLT4	FOXC2	GATA3	GDF2	GPLD1	HAS1	HBEGF	HDAC5	HDAC6	HDAC7	HDAC9	HIF1A	HMOX1	ICAM1	IGF1	IGF1R	IGFBP3	IL6R	IL8	INS	INSR	ITGB3	KDR	KRIT1	LAMB1	LEF1	LMNA	LRP1	LYN	MAP2K5	MIA3	MMP9	MYLK	NEXN	NF1	NOG	NR2F2	NRP1	NRP2	PDGFA	PDGFB	PDGFRA	PDGFRB	PLA2G7	PLAU	PLCB1	PLCG1	PLXND1	PPAP2B	PRKCA	PRKCE	PRKD2	PROX1	PTEN	PTGER4	PTGS2	PTK2	PTK2B	RAC1	RARRES2	RHOA	ROR2	SCARB1	SERPINE1	SFRP1	SFRP2	SGK1	SHH	SLIT2	SMAD7	SOX9	SPHK1	TBX5	TDGF1	TGFB1	TGFB2	THBS1	THBS4	TIRAP	TPM1	TRIB1	TRIM32	VCL	VEGFA	VEGFB	VEGFC	VIL1	VTN	WNT11	WNT5A	WNT5B	ZP3
positive_regulation_of_cell_migration(GO-0030335)	http://amigo.geneontology.org/cgi-bin/amigo/term_details?term=GO:0030335	ADAM10	ADAM17	ADAM9	ADRA2A	AGT	AIF1	AKT1	ANGPT1	ANGPT4	ANGPTL3	APC	BCAR1	BMP2	BMP4	BMPR2	CCL11	CCL19	CCL21	CCL24	CCL26	CCL3	CCL4	CCL5	CCL7	CCR2	CCR7	CD74	CDH13	COL1A1	CSF1	CSF1R	CTSH	CXCL12	CXCL13	CXCL16	DRD1	EDN1	EDN2	EDN3	EGFR	F10	F2R	F2RL1	F3	F7	FGF10	FGF2	FLT1	FLT4	FOXC2	GATA3	GPLD1	HBEGF	HDAC6	HDAC7	HDAC9	HIF1A	ICAM1	IGF1	IGF1R	IL6R	IL8	INS	INSR	ITGB3	KDR	LAMB1	LEF1	MIA3	MMP9	MYLK	NRP1	NRP2	PDGFA	PDGFB	PDGFRA	PDGFRB	PLA2G7	PLCG1	PPAP2B	PRKCA	PRKCE	PRKD2	PROX1	PTGS2	PTK2	PTK2B	RARRES2	ROR2	SCARB1	SERPINE1	SOX9	SPHK1	TDGF1	TGFB1	TGFB2	THBS1	THBS4	TIRAP	TRIM32	VEGFA	VEGFB	VEGFC	VIL1	VTN	WNT11	WNT5A	WNT5B	ZP3
negative_regulation_of_cell_migration(GO-0030336)	http://amigo.geneontology.org/cgi-bin/amigo/term_details?term=GO:0030336	ACVRL1	ADIPOQ	ALOX15B	ANGPT2	ANGPT4	APOD	APOE	APOH	BMP10	C5	CCL2	CHRD	CITED2	CLIC4	DAB2IP	DAG1	DLC1	DRD2	FGF2	GDF2	HAS1	HDAC5	HMOX1	IGFBP3	KRIT1	LRP1	MAP2K5	MIA3	NF1	NOG	NR2F2	PLCB1	PTEN	PTGER4	SERPINE1	SFRP1	SFRP2	SHH	SLIT2	SMAD7	TBX5	TGFB1	THBS1	TPM1	TRIB1	VCL	WNT11
regulation_of_bone_mineralization(GO-0030500)	http://amigo.geneontology.org/cgi-bin/amigo/term_details?term=GO:0030500	ACVR1	ACVR2B	AHSG	ANKH	BMP2	BMP4	BMP6	BMP7	BMPR1A	BMPR1B	BMPR2	CCL3	CCR1	CYP27B1	ECM1	FBN2	FGF23	KL	MEF2C	OSR1	P2RX7	PTH	PTK2B	TFAP2A	TGFB1	TGFB3	TWIST1	WNT4
positive_regulation_of_bone_mineralization(GO-0030501)	http://amigo.geneontology.org/cgi-bin/amigo/term_details?term=GO:0030501	ACVR1	ACVR2B	BMP2	BMP4	BMP6	BMP7	BMPR1A	BMPR1B	BMPR2	FBN2	KL	MEF2C	OSR1	P2RX7	PTH	TFAP2A	TGFB1	TGFB3	WNT4
BMP_signaling_pathway(GO-0030509)	http://amigo.geneontology.org/cgi-bin/amigo/term_details?term=GO:0030509	ACVR1	ACVR2B	BMP10	BMP2	BMP4	BMP6	BMP7	BMPR1A	BMPR1B	BMPR2	CER1	CHRD	CHRDL1	ENG	GDF2	NOG	POU5F1	SMAD1	SMAD4	SMAD5	SMAD6	SMAD7	SMAD9	TGFBR3
regulation_of_BMP_signaling_pathway(GO-0030510)	http://amigo.geneontology.org/cgi-bin/amigo/term_details?term=GO:0030510	ACVRL1	BMP4	BMPR2	CAV1	CER1	CHRD	DAND5	ENG	FBN1	GREM1	NOG	NOTCH1	PCSK6	SMAD6	SMAD7	SOST	SOX11	XIAP
intracellular_receptor_mediated_signaling_pathway(GO-0030522)	http://amigo.geneontology.org/cgi-bin/amigo/term_details?term=GO:0030522	APP	BCL2	BCL2L1	C1orf85	CALR	CASP1	CASP8	CHUK	CYP24A1	ESR2	ESRRA	HSP90AB1	IKBKB	IKBKG	IRAK1	IRAK2	ITCH	MAP2K6	MAP3K7	MED1	MED24	MEFV	NLRC4	NLRP1	NLRP3	NOD1	NOD2	NR0B1	NR1D1	NR1H2	NR1H3	NR1H4	NR1I2	NR1I3	NR2F2	NR3C1	NR4A1	NR5A1	NR5A2	P2RX7	PHB	PPAP2A	PPARA	PPARD	PPARG	PPARGC1B	PTGER3	PYCARD	RARA	RARB	RARG	RELA	RIPK2	RORA	RPS27A	RXRA	RXRB	STAT3	TAB1	TBX1	TNFAIP3	TRAF6	TXN	TXNIP	UBA52	VDR	YWHAH
adult_behavior(GO-0030534)	http://amigo.geneontology.org/cgi-bin/amigo/term_details?term=GO:0030534	ABAT	APP	BBS2	BBS4	BRS3	CARTPT	CHRNA3	CHRNA5	CHRNB1	DRD1	DRD2	DRD3	DRD4	GDNF	GHRL	GHSR	LEP	NPY	OPRM1	PAFAH1B1
neutrophil_chemotaxis(GO-0030593)	http://amigo.geneontology.org/cgi-bin/amigo/term_details?term=GO:0030593	CCL3	CKLF	CXADR	CXCL3	CXCR2	EDN1	EDN2	EDN3	IL8	ITGB2	PIK3CD	PIP5K1C	PLA2G1B	SYK	TGFB2
leukocyte_chemotaxis(GO-0030595)	http://amigo.geneontology.org/cgi-bin/amigo/term_details?term=GO:0030595	CALCA	CCL11	CCL13	CCL19	CCL2	CCL21	CCL24	CCL3	CCL5	CCL7	CCR1	CCR2	CCR5	CKLF	CX3CL1	CXADR	CXCL13	CXCL3	CXCR1	CXCR2	CXCR4	EDN1	EDN2	EDN3	EDNRB	FLT1	IL10	IL8	ITGB2	PDGFB	PF4	PIK3CD	PIP5K1C	PLA2G1B	SAA1	SBDS	SFTPD	SYK	TGFB2	TNFSF11	VEGFA
regulation_of_systemic_arterial_blood_pressure(GO-0003073)	http://amigo.geneontology.org/cgi-bin/amigo/term_details?term=GO:0003073	ACE2	AGT	AGTR2	BMPR2	CORIN	CYP11B2	CYP4A11	CYP4F2	DDAH1	DRD2	ECE1	EDN1	EDN2	EDN3	ENG	F2R	F2RL1	GAS6	NOS3	PCSK5	PDGFB	REN	SERPINF2	SOD2	TNNI3	TPM1
regulation_of_cAMP_metabolic_process(GO-0030814)	http://amigo.geneontology.org/cgi-bin/amigo/term_details?term=GO:0030814	ABCA1	ADCY1	ADCY6	ADM	ADORA2A	ADORA3	ADRA2A	ADRB1	ADRB2	ADRB3	APLP1	AVPR2	CALCA	CALCR	CALCRL	CCR2	CRHR1	DRD1	DRD2	DRD3	DRD4	DRD5	EDNRA	EDNRB	FLNA	GALR1	GALR3	GHRH	GHRHR	GIPR	GLP1R	GNAI1	GNAI2	GRM3	HTR1B	LTB4R2	MC1R	MC3R	MC4R	MC5R	NF1	NPY1R	NPY2R	NTRK2	OPRK1	OPRM1	PDE2A	PKD2	PTH	PTHLH	RAMP1	RAMP2	RGS1
negative_regulation_of_cAMP_biosynthetic_process(GO-0030818)	http://amigo.geneontology.org/cgi-bin/amigo/term_details?term=GO:0030818	ADCY1	ADCY6	ADRA2A	APLP1	CCR2	DRD2	DRD3	DRD4	EDNRB	FLNA	GALR1	GALR3	GNAI1	GNAI2	GRM3	HTR1B	LTB4R2	NPY1R	NPY2R	OPRK1	OPRM1	PDE2A	RGS1
positive_regulation_of_cAMP_biosynthetic_process(GO-0030819)	http://amigo.geneontology.org/cgi-bin/amigo/term_details?term=GO:0030819	ABCA1	ADCY1	ADCY6	ADM	ADORA2A	ADORA3	ADRB1	ADRB2	ADRB3	AVPR2	CALCA	CALCR	CALCRL	CRHR1	DRD1	DRD3	DRD5	EDNRA	GHRH	GHRHR	GIPR	GLP1R	MC1R	MC3R	MC4R	MC5R	NF1	NTRK2	PTH	PTHLH	RAMP1	RAMP2
epithelial_cell_differentiation(GO-0030855)	http://amigo.geneontology.org/cgi-bin/amigo/term_details?term=GO:0030855	ADAM9	AKR1C3	AKT1	AKT2	ANXA1	BMP4	CLIC4	DMBT1	DSP	EDF1	ENG	ERBB4	EREG	F2RL1	FGFR2	FZD7	GATA3	GATA4	GATA5	GATA6	GSTM3	MED1	MEF2C	MESP1	MTSS1	NPHS1	NR2F2	PDE2A	PDE4D	PIP5K1A	PPARG	PROX1	SALL1	SIX1	SMO	SOX17	SPINK5	TBX1	TCF21	TXNIP	WNT16	WNT5A	WNT7B
mammary_gland_development(GO-0030879)	http://amigo.geneontology.org/cgi-bin/amigo/term_details?term=GO:0030879	AGPAT6	AKT1	AKT2	APLN	CAV1	CSF1R	ERBB2	ERBB4	FGF10	FGFR2	JAK2	NRG1	OXTR	PRLR	TBX3	TDGF1	TGFB3	WNT2	WNT3	WNT4	WNT7B
forebrain_development(GO-0030900)	http://amigo.geneontology.org/cgi-bin/amigo/term_details?term=GO:0030900	AQP1	ATP7A	BBS2	BBS4	BMP2	BMP4	CDK6	DLC1	DRD1	DRD2	ERBB4	FGFR2	FOXP2	GHRH	GSK3B	HES1	MKKS	NEUROD1	NF1	NKX2-6	NPY	NTRK2	PAFAH1B1	PITX2	PLCB1	PROX1	RAB3GAP1	RELN	ROBO1	ROBO2	SALL1	SHANK3	SHH	SLC6A4	SLIT1	SLIT2	SLIT3	SMO	STIL	WNT2B	WNT3A	WNT5A	WNT7A	WNT7B
endoplasmic_reticulum_unfolded_protein_response(GO-0030968)	http://amigo.geneontology.org/cgi-bin/amigo/term_details?term=GO:0030968	ACADVL	ADD1	ASNS	ATF4	ATF6	CALR	CCL2	CTH	DNAJB11	EIF2AK3	EIF2S1	ERN1	GFPT1	HSP90B1	HYOU1	IGFBP1	IL8	LMNA	MBTPS1	MBTPS2	PTPN1	SELS	SHC1	SSR1	SULT1A4	TLN1	TPP1	WFS1
pancreas_development(GO-0031016)	http://amigo.geneontology.org/cgi-bin/amigo/term_details?term=GO:0031016	AKT1	CDK6	EIF2AK3	FOXA2	FOXO1	GCK	HES1	HNF1B	HNF4A	IAPP	IL6	IL6R	INS	ISL1	NEUROD1	NKX2-2	PDX1	PKLR	PROX1	RFX3	SLC2A2	TCF7L2
endocrine_pancreas_development(GO-0031018)	http://amigo.geneontology.org/cgi-bin/amigo/term_details?term=GO:0031018	AKT1	CDK6	EIF2AK3	FOXA2	FOXO1	GCK	HES1	HNF1B	HNF4A	IAPP	IL6	IL6R	INS	NEUROD1	NKX2-2	PDX1	PKLR	RFX3	SLC2A2
actomyosin_structure_organization(GO-0031032)	http://amigo.geneontology.org/cgi-bin/amigo/term_details?term=GO:0031032	ACTA1	ACTC1	BMP10	CAPN3	KRT19	MEF2A	MYH11	MYH6	MYL2	MYLK3	MYOZ1	OBSL1	PDGFRA	PDGFRB	PROX1	TCAP	TPM1	TTN
neuron_projection_development(GO-0031175)	http://amigo.geneontology.org/cgi-bin/amigo/term_details?term=GO:0031175	ABL2	ACTG1	AGER	AGRN	ALCAM	ALS2	ANK1	ANK2	AP2B1	AP2M1	APOD	APP	ARHGEF11	ATP7A	BBS4	BMP7	CACNA1C	CACNA1H	CACNA1S	CACNB1	CACNB2	CCK	CD72	CDK5	CELSR2	CHL1	CLTA	CLTC	COL1A1	COL1A2	COL2A1	COL3A1	COL4A1	COL4A2	COL4A3	COL4A4	COL4A5	COL5A1	COL5A2	COL6A1	COL6A2	COL6A3	COL9A1	COL9A2	COL9A3	CREB1	CRMP1	CSNK2A1	CSNK2A2	CSNK2B	DLG3	DOCK7	DPYSL2	DRD2	DVL1	EGFR	EPHA4	ERBB2	EZR	FGFR1	FGFR2	FYN	GDNF	GHRL	GPC1	GRB2	GSK3B	HDAC2	HSP90AA1	HSP90AB1	IL6	ISL1	ITGA1	ITGA2	ITGA2B	ITGAV	ITGB1	ITGB3	KAL1	KRAS	L1CAM	LAMA1	LAMB1	LAMC1	MAP2K1	MAP2K2	MAPK1	MAPK3	MEF2A	MET	MYH10	MYH11	MYH9	MYL6	MYL9	NCAM1	NCAN	NEO1	NPY	NRAS	NRP1	NRP2	NTN1	NTN4	NTNG1	NTNG2	PAFAH1B1	PAK1	PAK2	PIP5K1C	PITPNA	PLA2G10	PLCG1	PLXND1	PPP3CB	PRKCQ	PRNP	PTK2	PTPN11	RAC1	RAF1	RELN	RHOA	ROBO1	ROBO2	ROBO3	ROCK1	ROCK2	RPS6KA1	RRAS	RTN4RL1	RTN4RL2	S100B	SCN8A	SEMA3C	SHANK3	SHH	SLIT1	SLIT2	SLIT3	SOS1	SPON2	SPTAN1	SRC	SRGAP2	ST8SIA4	STRN	STXBP1	TLN1	TREM2	TRPC1	TUBB3	VASP	WNT5A
T_cell_costimulation(GO-0031295)	http://amigo.geneontology.org/cgi-bin/amigo/term_details?term=GO:0031295	AKT1	CAV1	CCL19	CCL21	CCR7	CD247	CD28	CD3D	CD3E	CD3G	CD4	CD80	CD86	CSK	CTLA4	DPP4	FYN	GRAP2	GRB2	HLA-DMA	HLA-DMB	HLA-DPA1	HLA-DPB1	HLA-DQA2	HLA-DRA	HLA-DRB1	ICOS	ICOSLG	LYN	MAP3K14	PAK1	PAK2	PDCD1	PDPK1	PIK3CA	PIK3R1	PTPN11	RAC1	SRC	TCRB	VAV1	YES1
negative_regulation_of_cellular_metabolic_process(GO-0031324)	http://amigo.geneontology.org/cgi-bin/amigo/term_details?term=GO:0031324	ACADL	ACADVL	ACER2	ADCY1	ADCY6	ADIPOQ	ADRA2A	AES	AKT1	APLP1	APOA4	APOC1	APOC3	APOD	APOM	ATP8B1	BAG5	BCL3	BCL6	BHLHE40	BHLHE41	BLM	BMI1	BMP2	BMP4	BMP7	BRCA1	BRD7	BTRC	C1QTNF3	CALCA	CALR	CAPN3	CAV1	CBY1	CCL3	CCL4	CCL5	CCR2	CDK5	CDKN1A	CDKN1B	CDKN2A	CDKN2B	CDKN2C	CDKN2D	CIITA	CITED2	CLN3	COMMD7	CREB1	CREBBP	CRY1	CRY2	CST3	CTBP1	CTBP2	CTNNB1	CYP2D6	DAB2IP	DKK1	DKK3	DNAJA3	DNMT1	DNMT3B	DRD2	DRD3	DRD4	EDN1	EDNRB	EIF2AK3	EIF2B3	EIF2B4	EIF2B5	ELANE	ENG	ENPP1	ENPP7	EP300	EREG	ERN2	ESR2	EZH2	F2	FASLG	FBXW11	FGFR2	FHL2	FLNA	FOXA2	FOXC2	FOXJ1	FOXM1	FOXO3	FOXP1	FOXP2	FST	FURIN	G6PD	GALR1	GALR3	GATA1	GATA3	GATA6	GCK	GDF2	GHRL	GHSR	GLA	GLI3	GMNN	GNAI1	GNAI2	GPLD1	GRM3	GSK3B	GZF1	HAND1	HDAC2	HDAC3	HDAC4	HDAC5	HDAC6	HDAC8	HDAC9	HES1	HEY1	HEY2	HHEX	HIC1	HMGA1	HMGA2	HP	HSP90AB1	HSPA8	HTR1B	HTR2B	IFNA2	IFNB1	IFNG	IGF2BP1	IGF2BP2	IGF2BP3	IGFBP3	IL10	IL29	IL4	IL6	INHA	INHBA	INS	IRF7	ISL1	ITGAV	ITGB3	JAK3	JARID2	JUN	KAT6A	KAT8	KLF10	LDB1	LEF1	LEFTY1	LILRB1	LRP6	LTB4R2	LYN	MAP2K5	MDM2	MDM4	MECOM	MED1	MEF2A	MEF2C	MEN1	MESP1	MLXIPL	MTERFD1	MTMR2	MYB	MYC	NAB2	NCOR1	NDUFA13	NFKB1	NFX1	NKX2-5	NLRP12	NOTCH1	NPY1R	NPY2R	NR0B1	NR0B2	NR1D1	NR1H2	NR1H3	NR1H4	NR1I2	NR2F2	NRG1	NRIP1	OPRK1	OPRM1	OSR1	OVOL2	PCGF2	PCSK9	PDE2A	PDGFA	PDGFB	PER1	PER2	PHB	PID1	PITX2	PLAT	PLCB1	PLEK	PON1	PPAP2B	PPARA	PPARD	PPARG	PRG3	PRKCD	PRKCG	PRKCZ	PRNP	PROX1	PSMA4	PSMA6	PSMB5	PSMB8	PSMB9	PSMD9	PTCH1	PTEN	PTGIS	PTH	RAMP3	RARA	RARG	RB1	RBM15	RELA	REST	RFX3	RGS1	RPS27A	RUNX2	RXRA	SALL1	SCRT2	SELS	SERPINE2	SFRP1	SFRP2	SFTPD	SIRT1	SIRT2	SKIL	SLC27A1	SLIT2	SMAD2	SMAD3	SMAD4	SMAD6	SMAD7	SMC3	SNCA	SOCS1	SOX11	SOX4	SOX9	SP100	SREBF2	SRSF6	STAT1	STAT3	SUFU	SUMO1	TAF9	TBX18	TBX2	TBX20	TBX3	TCF21	TCF7L2	TERF1	TFAP2A	TGFB1	TGFB3	THRA	TIMELESS	TIMP1	TIMP3	TLE1	TLE2	TNF	TNFAIP3	TNFRSF4	TNFSF4	TP53	TRAF6	TRIB3	TRPS1	TSC1	TWIST1	UBA52	UBR2	UGT1A7	UGT1A8	UGT1A9	VDR	VHL	WNT11	WNT4	WNT5A	WWTR1	XRCC6	YY1	ZFHX3	ZFP36	ZFPM1	ZFPM2	ZMYND8	ZNF202	ZNF675	ZP3
positive_regulation_of_cellular_biosynthetic_process(GO-0031328)	http://amigo.geneontology.org/cgi-bin/amigo/term_details?term=GO:0031328	ABCA1	ABCF1	ACVR1	ACVRL1	ADCY1	ADCY6	ADM	ADORA2A	ADORA3	ADRB1	ADRB2	ADRB3	AGT	AKT1	AKT2	APOA2	APOA4	APOA5	APOBEC1	APOC2	APOE	ARHGEF11	ARNT	ARNTL	ARNTL2	ATF4	ATF6	AVPR2	AXIN1	Ahi1	BAZ1B	BCL11A	BCL3	BLM	BMP10	BMP2	BMP4	BMP6	BMP7	BRCA1	BRCA2	BRD7	C1orf85	CALCA	CALCR	CALCRL	CALR	CAMK4	CAPN3	CAPRIN2	CCL19	CCL21	CCL5	CCR2	CCR7	CD276	CD28	CD3D	CD40	CDH1	CDKN2A	CEBPA	CIITA	CITED2	CLOCK	COL1A1	COPS5	CREB1	CREBBP	CRHR1	CSF2	CTNNB1	DAB2IP	DBP	DDAH1	DDAH2	DRD1	DRD3	DRD5	DVL1	DVL2	DYRK1B	EDF1	EDN1	EDNRA	EGF	EGFR	EGR1	EIF2B5	ELANE	ELAVL1	ELK1	ENG	EP300	EPAS1	EPO	ERBB2	ERBB4	ERCC2	EREG	ESR1	ESRRA	ETS1	ETS2	F2R	F2RL1	FADD	FBXW11	FGF10	FGF2	FGFR2	FHOD1	FOS	FOXA2	FOXC1	FOXC2	FOXH1	FOXJ2	FOXM1	FOXO1	FOXO3	FZD1	FZD2	FZD4	FZD5	FZD7	GATA1	GATA2	GATA3	GATA4	GATA5	GATA6	GCK	GDF2	GDNF	GHRH	GHRHR	GIPR	GLI3	GLMN	GLP1R	GPLD1	GREM1	GTF2A2	GTF2H4	HAND1	HAND2	HAS3	HDAC2	HDAC4	HDAC5	HES1	HGF	HHEX	HIF1A	HMGA1	HMGA2	HMOX1	HNF1A	HNF1B	HNF4A	HSP90AA1	HSP90AB1	IFNB1	IFNG	IGF1	IGF1R	IGF2	IL10	IL11	IL12B	IL17A	IL1A	IL1B	IL29	IL3	IL4	IL6	IL9	INHBA	INS	INSR	IRF7	IRS1	IRS2	ISL1	ITGA6	JUN	KAT6A	KAT8	KITLG	KLF1	KLF2	LDB1	LDLR	LEF1	LIF	LMO2	LRP5	LRP6	LTB	MAML1	MAP2K3	MAP2K5	MAP3K2	MAPK3	MAPK7	MAVS	MC1R	MC3R	MC4R	MC5R	MECOM	MED1	MED24	MEF2A	MEF2C	MEF2D	MESP1	MITF	MKL2	MLXIPL	MRPL12	MSTN	MYB	MYC	MYF6	MYOCD	MYOD1	MYOG	NCOA1	NCOA3	NCOA6	NEUROD1	NF1	NFATC1	NFATC2	NFE2	NFKB1	NFKBIA	NKX2-5	NOTCH1	NPAS2	NPAT	NR1H2	NR1H3	NR1H4	NR1I2	NR2F2	NR5A1	NR5A2	NRIP1	NTRK2	NUP62	OPRM1	OSM	OSR1	PAX3	PDGFA	PDGFB	PDGFC	PDGFRA	PDGFRB	PDX1	PHB	PHOX2B	PID1	PITX2	PKD1	PKD2	PLA2G1B	PLCB1	POLR2A	POU5F1	PPARA	PPARD	PPARG	PPARGC1A	PPARGC1B	PRG3	PRKCD	PRKD2	PRKDC	PROX1	PSMD9	PSRC1	PTGS2	PTH	PTHLH	RAMP1	RAMP2	RARA	RARG	RELA	REST	RFX3	RIPK1	RORA	RPS4X	RPS6KA1	RPS6KB1	RUNX1	RUNX2	RXRA	SALL1	SCAP	SCARB1	SERPINF2	SFRP1	SFRP2	SHC1	SHH	SIRT1	SIX1	SMAD2	SMAD3	SMAD4	SNCA	SOAT1	SOST	SOX11	SOX17	SOX4	SOX9	SP1	SP100	SPN	SREBF1	SREBF2	SRF	STAT1	STAT3	STAT5B	T	TAF1	TAF9	TAL1	TBK1	TBX1	TBX20	TBX21	TBX5	TCEB3	TCF21	TCF7L2	TFAM	TFAP2A	TGFB1	TGFB3	TGFBR1	THBS1	TIRAP	TLR1	TLR2	TLR3	TLR4	TLR6	TLR7	TLR8	TLR9	TNF	TNFRSF1A	TNFRSF8	TNFSF11	TNNI2	TP53	TRAF6	TRERF1	TWIST1	USF1	VDR	VEGFA	VHL	WNT1	WNT11	WNT3A	WNT4	WNT5A	WNT7A	WWOX	XRCC6	YWHAH	ZFPM1	ZFPM2	ZIC3	ZP3
negative_regulation_of_protein_complex_assembly(GO-0031333)	http://amigo.geneontology.org/cgi-bin/amigo/term_details?term=GO:0031333	ADD1	ADD2	CAPG	CLU	DKK1	GSK3B	HEY2	PRKCD	PRKCZ	PTGER4	RAF1	SLIT2	SMAD6	SNCA	SOST	THRA	TWF2	VIL1
positive_regulation_of_protein_complex_assembly(GO-0031334)	http://amigo.geneontology.org/cgi-bin/amigo/term_details?term=GO:0031334	AJUBA	BAX	BBC3	BCL2L11	BID	BIK	CAV3	CCL11	CCL21	CCL24	CCL26	CSF2	CXCL13	FAF1	GSK3B	HDAC6	HNF1A	HNF1B	IL5	MAPT	NKX2-5	PLEK	PRKCE	PSRC1	PTK2B	SH3GLB1	SRC	SRF	SUMO1	TAF1	TAL1	TERF1	TGFB1	TNF	TP53
regulation_of_protein_ubiquitination(GO-0031396)	http://amigo.geneontology.org/cgi-bin/amigo/term_details?term=GO:0031396	ANGPT1	AXIN1	BAG5	BMI1	BRCA1	BTRC	CDK2	CDKN2A	CLU	DNAJA3	FEM1A	FEM1B	FKBP1A	HSPBP1	PINK1	PRKCG	PSMA4	PSMA6	PSMB5	PSMB8	PSMB9	PSMD9	PTEN	PTK2	PTK2B	RIPK2	RPS27A	SEPT4	SMAD7	SOX4	SPHK1	TGFBR1	TNFAIP3	TRIB3	UBA52	WFS1
positive_regulation_of_protein_ubiquitination(GO-0031398)	http://amigo.geneontology.org/cgi-bin/amigo/term_details?term=GO:0031398	ANGPT1	AXIN1	BMI1	BRCA1	BTRC	CLU	DNAJA3	FKBP1A	HSPBP1	PSMA4	PSMA6	PSMB5	PSMB8	PSMB9	PSMD9	PTEN	PTK2	RIPK2	RPS27A	SEPT4	SMAD7	SPHK1	TRIB3	UBA52	WFS1
embryonic_heart_tube_morphogenesis(GO-0003143)	http://amigo.geneontology.org/cgi-bin/amigo/term_details?term=GO:0003143	Ahi1	BBS4	BBS5	BBS7	ENG	GATA4	HAND1	HAND2	IHH	MEF2C	MESP1	MKKS	NKX2-5	RYR2	SHH	SMO	SOX17	SRF	STIL	TBX20
outflow_tract_morphogenesis(GO-0003151)	http://amigo.geneontology.org/cgi-bin/amigo/term_details?term=GO:0003151	DVL2	FGF8	FGFR2	GATA6	HES1	ISL1	MEF2C	NKX2-5	NPY1R	NPY2R	NPY5R	PITX2	RYR1	SFRP2	SOX11	SOX17	TBX1	TBX20	ZFPM1	ZFPM2
mitotic_cell_cycle_G1-S_transition_DNA_damage_checkpoint(GO-0031571)	http://amigo.geneontology.org/cgi-bin/amigo/term_details?term=GO:0031571	ATM	CASP2	CCND1	CDK2	CDKN1A	CDKN1B	CRADD	MDM2	PSMA4	PSMA6	PSMB5	PSMB8	PSMB9	PSMD9	RPS27A	SOX4	TP53	TRIAP1	UBA52
mitotic_cell_cycle_G1-S_transition_checkpoint(GO-0031575)	http://amigo.geneontology.org/cgi-bin/amigo/term_details?term=GO:0031575	ATM	CASP2	CCND1	CDK2	CDKN1A	CDKN1B	CDKN2B	CRADD	MDM2	PSMA4	PSMA6	PSMB5	PSMB8	PSMB9	PSMD9	RB1	RPS27A	SOX4	TGFB1	TP53	TRIAP1	UBA52	WNT9A
endothelium_development(GO-0003158)	http://amigo.geneontology.org/cgi-bin/amigo/term_details?term=GO:0003158	BMP4	CCM2	CTNNB1	EDF1	ENG	F2RL1	GSTM3	KDR	MESP1	NR2F2	PDE2A	PDE4D	PRKD2	PROX1	SOX17	WNT7B
cell-substrate_adhesion(GO-0031589)	http://amigo.geneontology.org/cgi-bin/amigo/term_details?term=GO:0031589	ACTN1	ACTN2	ACTN3	ADAM15	ADAM9	ANGPTL3	BRCA1	BVES	CCL21	COL13A1	COL17A1	COL3A1	DLC1	ECM2	FBLN5	FN1	FXC1	HPSE	ITGA11	ITGA2	ITGA7	ITGB1	LAMA5	LAMB1	LAMC1	NPNT	PIP5K1A	PKD1	PPFIA2	SGCE	SMAD6	TSC1	VCL	VTN	VWF
receptor_internalization(GO-0031623)	http://amigo.geneontology.org/cgi-bin/amigo/term_details?term=GO:0031623	ADM	ADRBK1	ADRBK2	CALCR	CALCRL	CAV1	CLTC	CXCR1	CXCR2	DRD3	GHR	GRB2	GRK4	HTR2B	IL8	LDLRAP1	LILRB1	RAB5A	RAMP1	RAMP2	RAMP3	SNCA
regulation_of_protein_stability(GO-0031647)	http://amigo.geneontology.org/cgi-bin/amigo/term_details?term=GO:0031647	APOA1	APOA2	BTRC	CALR	CDKN2A	CDKN2AIP	CLU	CREB1	CTSH	DNAJA3	DPM2	DPM3	FBXW11	FLNA	GNAQ	GPIHBP1	HSPD1	ISOC2	MDM2	MDM4	MSX1	PARK7	PPAP2B	PPARGC1A	PTEN	SIRT1	SMAD3	SMAD7	SNCA	SOX17	SOX4	TSC1	WFS1	WNT10B
lipopolysaccharide-mediated_signaling_pathway(GO-0031663)	http://amigo.geneontology.org/cgi-bin/amigo/term_details?term=GO:0031663	CCL2	CCL3	CCL5	IL18	IL1B	IRAK1	LBP	LY96	LYN	PRKCE	SCARB1	TGFB1	TLR2	TLR4	TNF
cellular_response_to_extracellular_stimulus(GO-0031668)	http://amigo.geneontology.org/cgi-bin/amigo/term_details?term=GO:0031668	ABL2	AKR1C3	ALB	AQP1	ASNS	BMPR2	CARTPT	CAV1	CDKN1A	CDKN2B	CLN3	CYP24A1	FOXA2	FZD10	FZD4	FZD7	GAS6	HDAC6	LYN	NCOA1	NUDT1	PCSK9	PPP1R9B	PRKAA1	PRKAA2	PTK2B	RARA	SFRP1	SIRT1	SOX9	SREBF1	TBX1	TP53	TWF2	USF1	VDR	WNT10B	WNT11	WNT2	WNT3	WNT3A	WNT5A	WNT5B	WNT6	WNT7B	WNT8B	WNT9A	WNT9B	WRN
cellular_response_to_nutrient_levels(GO-0031669)	http://amigo.geneontology.org/cgi-bin/amigo/term_details?term=GO:0031669	ABL2	AKR1C3	ALB	AQP1	ASNS	BMPR2	CARTPT	CAV1	CDKN2B	CLN3	CYP24A1	FOXA2	FZD10	FZD4	FZD7	GAS6	HDAC6	LYN	NCOA1	PCSK9	PRKAA1	PRKAA2	PTK2B	RARA	SFRP1	SIRT1	SOX9	SREBF1	TBX1	TP53	TWF2	USF1	VDR	WNT10B	WNT11	WNT2	WNT3	WNT3A	WNT5A	WNT5B	WNT6	WNT7B	WNT8B	WNT9A	WNT9B	WRN
cellular_response_to_nutrient(GO-0031670)	http://amigo.geneontology.org/cgi-bin/amigo/term_details?term=GO:0031670	ABL2	AQP1	CDKN2B	CYP24A1	FOXA2	FZD10	FZD4	FZD7	GAS6	LYN	NCOA1	PTK2B	RARA	SFRP1	SOX9	TBX1	TWF2	USF1	VDR	WNT10B	WNT11	WNT2	WNT3	WNT3A	WNT5A	WNT5B	WNT6	WNT7B	WNT8B	WNT9A	WNT9B
cardiac_ventricle_morphogenesis(GO-0003208)	http://amigo.geneontology.org/cgi-bin/amigo/term_details?term=GO:0003208	BMP10	FGFR2	FKBP1A	GAA	GATA3	GATA4	HAND1	HEY2	ISL1	MEF2C	MESP1	MYBPC3	MYH6	MYH7	MYL2	MYL3	NKX2-5	NPY2R	NPY5R	PROX1	SFRP2	SMAD7	SOX11	SOX4	TBX20	TBX5	TGFBR3	TNNC1	TNNI3	TNNT2	TPM1	ZFPM2
negative_regulation_of_NF-kappaB_transcription_factor_activity(GO-0032088)	http://amigo.geneontology.org/cgi-bin/amigo/term_details?term=GO:0032088	BMP7	CDKN2A	COMMD7	DAB2IP	DNAJA3	FOXJ1	IRAK1	IRAK2	IRAK3	ITCH	MAP2K5	NFKBIA	NLRP3	PTGIS	SIRT1	TAX1BP1	TLR9	TNFAIP3	TRAF3	ZNF675
negative_regulation_of_protein_binding(GO-0032091)	http://amigo.geneontology.org/cgi-bin/amigo/term_details?term=GO:0032091	ADRB2	ADRB3	AES	BAX	CAV1	CCL23	CTNNBIP1	DVL1	GSK3B	ISL1	LEF1	LRPAP1	MAPK8	NOG	PARK7	PRKCD	SLPI	ZFPM1
activation_of_protein_kinase_activity(GO-0032147)	http://amigo.geneontology.org/cgi-bin/amigo/term_details?term=GO:0032147	ADAM9	ADCY1	ADCY6	ADRA2A	ADRA2B	ADRA2C	ADRB2	ANG	ANGPT1	ANGPT4	AXIN1	BMP4	BRAF	C5	CALCA	CARTPT	CCL19	CD81	CHI3L1	CHRM1	CHRNA3	CXCR4	DAB2IP	DRD4	EGF	F2R	FGF10	FGF2	FPR1	GADD45B	GADD45G	GAS6	GHR	GHRL	HTR2B	IKBKG	IL1B	INS	INSR	IRAK1	IRAK2	ITGB3	JAK2	KIT	KRAS	MADD	MALT1	MAP2K1	MAP2K2	MAP2K3	MAP2K5	MAP2K6	MAP3K2	MAP3K3	MAP3K4	MAP3K5	MAP3K6	MAP3K7	MAP4K2	MAPK1	MAPK10	MAPK11	MAPK14	MAPK3	MUL1	NGF	NOD1	NOD2	NRAS	NRG1	PDGFB	PDPK1	PICK1	PIK3CB	PKN1	PLA2G1B	PLCE1	PPAP2A	PRKACA	PRKACB	PRKACG	PRKAR1A	PRKAR1B	PRKAR2A	PRKAR2B	PRKD3	PRLR	PROK2	PTK2B	RAF1	RAP1A	RAPGEF1	RIPK1	RIPK2	RPS27A	SHC1	SOD1	TAB1	TDGF1	TGFA	TGFB2	TGFBR1	TGFBR2	THBS1	TLR4	TNF	TRAF2	TRAF6	UBA52	VEGFA	WNT5A
methylation(GO-0032259)	http://amigo.geneontology.org/cgi-bin/amigo/term_details?term=GO:0032259	AHCY	ATRX	COMT	CYP1A2	DNMT1	DNMT3B	EZH2	FOS	GAMT	MAT1A	MAT2A	MAT2B	MEN1	MTR	NNMT	PCMT1	PICK1	TPMT	TRDMT1
negative_regulation_of_cellular_protein_metabolic_process(GO-0032269)	http://amigo.geneontology.org/cgi-bin/amigo/term_details?term=GO:0032269	ACER2	ADIPOQ	APOA4	APOD	APOM	BAG5	BRCA1	CALR	CAPN3	CAV1	CDKN2A	CLN3	CTBP1	DKK1	DNMT1	DNMT3B	EDN1	EDNRB	EIF2AK3	EIF2B3	EIF2B4	EIF2B5	ENG	ENPP1	F2	FURIN	G6PD	HDAC6	HSP90AB1	IGF2BP1	IGF2BP2	IGF2BP3	IGFBP3	IL10	INS	ITGAV	ITGB3	JARID2	LRP6	LYN	MEN1	MLXIPL	NDUFA13	NLRP12	PID1	PLAT	PON1	PPAP2B	PRG3	PRKCD	PRKCG	PRKCZ	PRNP	PSMA4	PSMA6	PSMB5	PSMB8	PSMB9	PSMD9	PTEN	RPS27A	SERPINE2	SFRP1	SFRP2	SIRT1	SLIT2	SMAD3	SMAD6	SMAD7	SNCA	SOCS1	SOX4	TAF9	TGFB1	TIMP1	TIMP3	TNFAIP3	TSC1	TWIST1	UBA52	WWTR1
positive_regulation_of_cellular_protein_metabolic_process(GO-0032270)	http://amigo.geneontology.org/cgi-bin/amigo/term_details?term=GO:0032270	ABCF1	ADAM17	ADAM9	ADIPOQ	ADRA2A	AGT	AGTR1	AKT1	ANGPT1	ANGPT4	APOE	ARAF	AVP	AXIN1	AXIN2	BCL3	BMI1	BMP10	BMP2	BMP4	BMP6	BMP7	BMPR1A	BMPR2	BRAF	BRCA1	BRD7	BTRC	CAPN3	CAPRIN2	CAV1	CCL5	CCND1	CCND2	CCND3	CD40	CD44	CD74	CD80	CD81	CDKN2A	CHI3L1	CLCF1	CLN6	CLU	CNTF	CSF1	CSF1R	CSF2	CSNK1D	CSNK1E	CTBP1	DLC1	DNAJA3	DNMT1	DNMT3B	DOCK7	DVL2	EGF	EIF2B5	ELAVL1	ENG	EPO	ERBB2	ERBB4	F2	FBXW11	FGF10	FGFR3	FKBP1A	FLT3	FLT4	GAS6	GATA1	GBA	GDF2	GH1	GHR	GPLD1	HCLS1	HDAC2	HDAC4	HES1	HGF	HSPBP1	IFNG	IGF1	IGF2	IL11	IL12A	IL12B	IL1B	IL2	IL20	IL23A	IL29	IL3	IL31RA	IL5	IL6	IL6R	IL6ST	INS	INSR	ITGB3	ITLN1	JAK2	JARID2	KIT	KRAS	LIF	LYN	MADD	MAPK1	MAPK3	MAVS	MDM2	MIF	MUSK	MYB	NFKBIA	NR1H2	NR1H3	NRD1	NRP1	OSM	PAK1	PAK2	PDGFA	PDGFB	PLA2G10	PPARGC1A	PRKAG2	PRKCD	PSMA4	PSMA6	PSMB5	PSMB8	PSMB9	PSMD9	PTEN	PTK2	PTK2B	RAF1	RAMP1	RELN	RIPK2	RPS27A	RPS4X	RPS6KB1	SEPT4	SFRP2	SIRT1	SMAD4	SMAD7	SMPD1	SNCA	SOX4	SOX9	SPHK1	SUMO1	TAF1	TBX1	TDGF1	TGFB1	TGFB3	TGFBR1	THBS1	THBS4	TNF	TNFRSF1A	TNK2	TP53	TRIB1	TRIB3	TRIM32	UBA52	VEGFA	VEGFB	VTN	WFS1	WNK3	WNT11	WNT3A
regulation_of_Ras_GTPase_activity(GO-0032318)	http://amigo.geneontology.org/cgi-bin/amigo/term_details?term=GO:0032318	ALS2	ARHGAP4	ARHGAP5	ARHGAP6	BVES	CCL11	CCL19	CCL21	CCL24	CCL26	CD40	CXCL13	DAB2IP	DLC1	DOCK7	EPHA4	ERBB2	FOXJ1	FZD10	GMIP	GSK3B	HTR2B	JUN	NF1	NTRK2	PAFAH1B1	PIP5K1A	PTK2	RAB3GAP1	RABGAP1L	RASA1	SFRP1	SOS1	TAX1BP3	TBC1D15	TSC1	WNT11
regulation_of_Rho_GTPase_activity(GO-0032319)	http://amigo.geneontology.org/cgi-bin/amigo/term_details?term=GO:0032319	ALS2	ARHGAP4	ARHGAP5	ARHGAP6	BVES	CCL11	CCL19	CCL21	CCL24	CCL26	CD40	DLC1	DOCK7	EPHA4	ERBB2	FOXJ1	FZD10	GMIP	GSK3B	JUN	NTRK2	PAFAH1B1	PIP5K1A	PTK2	SFRP1	SOS1	TAX1BP3	TSC1
positive_regulation_of_Ras_GTPase_activity(GO-0032320)	http://amigo.geneontology.org/cgi-bin/amigo/term_details?term=GO:0032320	ALS2	ARHGAP4	ARHGAP5	ARHGAP6	CCL11	CCL19	CCL21	CCL24	CCL26	CD40	CXCL13	DAB2IP	DLC1	DOCK7	ERBB2	FOXJ1	FZD10	GMIP	GSK3B	HTR2B	JUN	NF1	PIP5K1A	RAB3GAP1	RABGAP1L	RASA1	SFRP1	SOS1	TAX1BP3	TBC1D15	TSC1	WNT11
positive_regulation_of_Rho_GTPase_activity(GO-0032321)	http://amigo.geneontology.org/cgi-bin/amigo/term_details?term=GO:0032321	ALS2	ARHGAP4	ARHGAP5	ARHGAP6	CCL11	CCL19	CCL21	CCL24	CCL26	CD40	DLC1	DOCK7	ERBB2	FOXJ1	FZD10	GMIP	GSK3B	JUN	PIP5K1A	SFRP1	SOS1	TAX1BP3	TSC1
negative_regulation_of_lipid_transport(GO-0032369)	http://amigo.geneontology.org/cgi-bin/amigo/term_details?term=GO:0032369	ABCG5	ABCG8	AKT1	AKT2	APOA2	APOC1	APOC2	APOC3	IRS2	ITGAV	ITGB3	NR1H2	NR1H3	PLA2G10	SHH	SREBF2	THBS1
regulation_of_cholesterol_transport(GO-0032374)	http://amigo.geneontology.org/cgi-bin/amigo/term_details?term=GO:0032374	ABCA2	ABCG5	ABCG8	ADIPOQ	APOA2	APOA4	APOC1	APOC2	APOC3	APOE	CETP	LIPG	LRP1	NFKBIA	NR1H2	NR1H3	PLA2G10	PON1	PTCH1	SHH	SIRT1	SREBF2	TSPO
negative_regulation_of_intracellular_transport(GO-0032387)	http://amigo.geneontology.org/cgi-bin/amigo/term_details?term=GO:0032387	ADIPOQ	APC2	APOD	AXIN2	BMP7	CRYAB	DAB2IP	EMD	FAF1	GSK3B	NF1	NFKBIA	NFKBIL1	NLRP3	PDE2A	PKD1	PKD2	SFRP5	SOX4	SUFU	WWTR1
positive_regulation_of_intracellular_transport(GO-0032388)	http://amigo.geneontology.org/cgi-bin/amigo/term_details?term=GO:0032388	BMP4	BMPR1A	CAPN10	CCL19	CDH1	EGF	EGFR	EMD	ERBB4	FLNA	GSK3B	IGF1	IL12B	IL1B	IL23A	JUP	MAVS	MTMR2	NLRP12	POU5F1	SMAD3	SMAD4	SPHK1	TCF7L2	TGFB1	TGFB3	TGFBR1	TLR2	TLR3	TLR4	TLR7	TLR9	TNF	WNT3A
response_to_lipopolysaccharide(GO-0032496)	http://amigo.geneontology.org/cgi-bin/amigo/term_details?term=GO:0032496	ADAM17	CCL2	CCL3	CCL5	CCR5	CD14	CPS1	CYP27B1	F2R	GCH1	GSTP1	IL12A	IL18	IL1B	IL23R	IL8	IRAK1	IRAK3	JAK2	LBP	LIAS	LILRB1	LILRB2	LY96	LYN	MEF2C	NR1D1	NR1H3	PRDX3	PRKCE	SCARB1	SELE	SELS	SERPINE1	SNCA	SRR	TGFB1	TIRAP	TLR2	TLR4	TNF	TNFAIP3	TNFRSF11A	TNFSF4	TRIB1	WNT5A
response_to_retinoic_acid(GO-0032526)	http://amigo.geneontology.org/cgi-bin/amigo/term_details?term=GO:0032526	ABL2	ACER2	AQP1	AQP3	CDKN2D	CTSH	FZD10	FZD4	FZD7	HSD17B2	LYN	PTK2B	RARA	RARG	RBP4	RXRA	SOX9	SP100	TBX1	TWF2	WNT10B	WNT11	WNT2	WNT3	WNT3A	WNT5A	WNT5B	WNT6	WNT7B	WNT8B	WNT9A	WNT9B
regulation_of_interferon-gamma_production(GO-0032649)	http://amigo.geneontology.org/cgi-bin/amigo/term_details?term=GO:0032649	CCR2	CCR7	CD276	FZD5	HSPD1	IL12A	IL12B	IL12RB1	IL12RB2	IL18	IL1B	IL23A	IL23R	IL29	INHA	INHBA	LILRB1	PRNP	RARA	TLR3	TLR4	TLR7	TLR8	TLR9	TNFSF4	TXK	ZFPM1	ZP3
regulation_of_interleukin-12_production(GO-0032655)	http://amigo.geneontology.org/cgi-bin/amigo/term_details?term=GO:0032655	CCL19	CCR7	CD40LG	HLA-B	HLA-G	HSPD1	IFNG	IL12B	IL23A	IL23R	IRAK3	JAK3	LTB	PLCB1	THBS1	TIRAP	TLR2	TLR3	TLR4	TLR9	TNFSF4
regulation_of_interleukin-6_production(GO-0032675)	http://amigo.geneontology.org/cgi-bin/amigo/term_details?term=GO:0032675	BPI	EREG	F2R	F2RL1	FOXJ1	GBA	GHRL	GHSR	HLA-B	HSPD1	IL10	IL17F	IL1B	IL6	IL6R	IRAK3	LBP	MAPK13	MYD88	NLRP12	NOD2	SELS	TIRAP	TLR1	TLR2	TLR3	TLR4	TLR6	TLR9	TNF	TNFAIP3	TNFSF4	TWIST1	WNT5A
regulation_of_tumor_necrosis_factor_production(GO-0032680)	http://amigo.geneontology.org/cgi-bin/amigo/term_details?term=GO:0032680	ADIPOQ	BPI	CCL19	CCL3	CCR2	CD14	CIDEA	FADD	GHRL	GHSR	GSTP1	IL12B	IL23A	IRAK3	JAK2	LBP	LILRB1	MAVS	MC1R	NOD2	PF4	RARA	RIPK1	SELS	SPN	THBS1	TIRAP	TLR1	TLR2	TLR3	TLR4	TLR9	TNFAIP3	TNFRSF8	TWIST1	ZFP36
positive_regulation_of_chemokine_production(GO-0032722)	http://amigo.geneontology.org/cgi-bin/amigo/term_details?term=GO:0032722	ADAM17	ADIPOQ	C5	CD74	CSF1R	HIF1A	IL1B	IL6	IL6R	MAVS	TIRAP	TLR2	TLR3	TLR4	TLR7	TLR9	TNF	TWIST1
positive_regulation_of_interferon-gamma_production(GO-0032729)	http://amigo.geneontology.org/cgi-bin/amigo/term_details?term=GO:0032729	CCR2	FZD5	HSPD1	IL12A	IL12B	IL12RB1	IL12RB2	IL18	IL1B	IL23A	IL23R	IL29	TLR4	TNFSF4	TXK	ZP3
positive_regulation_of_interleukin-12_production(GO-0032735)	http://amigo.geneontology.org/cgi-bin/amigo/term_details?term=GO:0032735	CCL19	CCR7	CD40LG	HLA-G	HSPD1	IFNG	IL12B	IL23A	IL23R	PLCB1	TIRAP	TLR2	TLR3	TLR4	TLR9	TNFSF4
positive_regulation_of_interleukin-8_production(GO-0032757)	http://amigo.geneontology.org/cgi-bin/amigo/term_details?term=GO:0032757	ADIPOQ	FADD	IL1B	LBP	MAVS	PRKD2	RIPK1	SERPINE1	TIRAP	TLR2	TLR3	TLR4	TLR5	TLR7	TLR9
positive_regulation_of_tumor_necrosis_factor_production(GO-0032760)	http://amigo.geneontology.org/cgi-bin/amigo/term_details?term=GO:0032760	CCL19	CCL3	CD14	FADD	IL12B	IL23A	JAK2	LBP	MAVS	NOD2	PF4	RIPK1	TIRAP	TLR2	TLR3	TLR4	TLR9	TWIST1
monocarboxylic_acid_metabolic_process(GO-0032787)	http://amigo.geneontology.org/cgi-bin/amigo/term_details?term=GO:0032787	ABCB11	ABCC1	ABCC3	ABCD1	ABCD2	ACAA1	ACACA	ACAD11	ACADL	ACADM	ACADS	ACADSB	ACADVL	ACOT1	ACOT2	ACOT4	ACOT8	ACOX1	ACOX2	ACOX3	ACSBG1	ADIPOQ	ADIPOR1	ADIPOR2	AGXT	AGXT2	AKR1C1	AKR1C2	AKR1C3	AKR1C4	AKR1D1	ALB	ALDH1A2	ALDH1A3	ALDH5A1	ALDH8A1	ALOX12	ALOX15B	ALOX5	ALOX5AP	AMACR	ANGPTL3	BAAT	BDH2	BSG	CD74	CH25H	CPT1A	CPT1B	CRAT	CROT	CYP1A2	CYP26A1	CYP26B1	CYP26C1	CYP27A1	CYP2C9	CYP2J2	CYP39A1	CYP46A1	CYP4A11	CYP4F2	CYP4F3	CYP4F8	CYP7A1	CYP7B1	CYP8B1	DECR1	DEGS1	DHRS9	DLAT	DLD	ECHS1	ECI1	ECI2	EDN1	EDN2	ELOVL1	ELOVL2	ELOVL3	ELOVL4	ELOVL6	ETFDH	FAAH	FABP6	FADS2	FASN	GBA2	GGT1	GGT5	GHR	GRHPR	HACL1	HADH	HADHA	HADHB	HAO1	HAO2	HOGA1	HPGD	HPGDS	HSD17B4	HSD3B7	IGF1	KYNU	LDHA	LIAS	LIPC	LPIN1	LPL	LTA4H	LTC4S	MCAT	MCEE	ME3	MECR	MGLL	MGST2	MIF	MSMO1	MTHFD1L	MUT	NPC1	NR1H4	OXSM	P4HB	PCCA	PCCB	PCK1	PDHA1	PDHB	PDHX	PDK1	PDK2	PDK3	PDK4	PDP1	PDP2	PHYH	PLA2G15	PLA2G1B	PPARA	PPARD	PRG3	PTGDS	PTGES	PTGES3	PTGIS	PTGS1	PTGS2	SCP2	SDS	SLC10A2	SLC16A1	SLC25A17	SLC27A2	SLC27A5	SLC27A6	SRR	STAT5A	STAT5B	TBXAS1	UGT1A1	UGT1A10	UGT1A3	UGT1A7	UGT1A8	UGT1A9	UGT2B15	UGT2B4	UGT2B7
cardiac_septum_development(GO-0003279)	http://amigo.geneontology.org/cgi-bin/amigo/term_details?term=GO:0003279	BMP4	CRELD1	DAND5	FGF8	FGFR2	GATA3	GATA4	GATA6	HAND1	HES1	ISL1	NKX2-5	PROX1	SALL1	SMAD7	SOX11	SOX4	TBX1	TBX20	TBX5	ZFPM1	ZFPM2
glomerulus_development(GO-0032835)	http://amigo.geneontology.org/cgi-bin/amigo/term_details?term=GO:0032835	ACTA2	ANGPT1	ANGPT2	BMP4	COL4A3	COL4A4	EGR1	MEF2C	MPV17	MTSS1	NPHS1	OSR1	PDGFB	PDGFRA	PDGFRB	PECAM1	PLCE1	TCF21
response_to_insulin_stimulus(GO-0032868)	http://amigo.geneontology.org/cgi-bin/amigo/term_details?term=GO:0032868	ADIPOQ	AKT1	AKT2	ATP6V0A4	ATP6V1A	ATP6V1B1	ATP6V1E1	ATP6V1G2	BCAR1	CAPN10	ENPP1	FGF10	FGF18	FGF2	FGF23	FGF8	FGF9	FGFR1	FGFR2	FGFR3	FOXC2	FOXO4	GAB1	GCK	GHRHR	GOT1	GPLD1	GRB2	HDAC9	IGF1R	IGF2	INS	INSR	IRS1	IRS2	KL	KRAS	MAP2K1	MAP2K2	MAPK1	MAPK3	NAMPT	NRAS	PARP1	PCK1	PCSK9	PDE3B	PDPK1	PIK3C2A	PIK3CA	PIK3CB	PIK3R1	PLA2G1B	PPARG	PRKAA1	PRKAA2	PRKAB1	PRKAB2	PRKAG1	PRKAG2	PRKAG3	PRKCI	PRKDC	PTPN11	RAF1	RPS6KB1	SELS	SHC1	SIRT1	SLC2A4	SORT1	SOS1	TLR9	TRIB3	TSC1	USF1
cellular_response_to_insulin_stimulus(GO-0032869)	http://amigo.geneontology.org/cgi-bin/amigo/term_details?term=GO:0032869	ADIPOQ	AKT1	AKT2	ATP6V0A4	ATP6V1A	ATP6V1B1	ATP6V1E1	ATP6V1G2	BCAR1	CAPN10	ENPP1	FGF10	FGF18	FGF2	FGF23	FGF8	FGF9	FGFR1	FGFR2	FGFR3	FOXC2	FOXO4	GAB1	GCK	GOT1	GPLD1	GRB2	HDAC9	IGF1R	IGF2	INS	INSR	IRS1	IRS2	KL	KRAS	MAP2K1	MAP2K2	MAPK1	MAPK3	NAMPT	NRAS	PARP1	PCSK9	PDE3B	PDPK1	PIK3C2A	PIK3CA	PIK3CB	PIK3R1	PLA2G1B	PPARG	PRKAA1	PRKAA2	PRKAB1	PRKAB2	PRKAG1	PRKAG2	PRKAG3	PRKCI	PRKDC	PTPN11	RAF1	RPS6KB1	SELS	SHC1	SLC2A4	SOS1	TLR9	TRIB3	TSC1	USF1
cellular_response_to_hormone_stimulus(GO-0032870)	http://amigo.geneontology.org/cgi-bin/amigo/term_details?term=GO:0032870	ADAM17	ADCY1	ADCY6	ADIPOQ	ADIPOR1	ADIPOR2	ADRA2A	AKR1C1	AKR1C2	AKR1C3	AKR1C4	AKT1	AKT2	AQP1	ATP6V0A4	ATP6V1A	ATP6V1B1	ATP6V1E1	ATP6V1G2	BBS2	BBS4	BCAR1	BMP4	BMP7	CACNA1H	CAPN10	CISH	CRHR1	CRHR2	CTSB	CTSH	CTSL1	CTSS	CYP11B1	CYP11B2	ENPP1	ESR1	ESR2	FGF10	FGF18	FGF2	FGF23	FGF8	FGF9	FGFR1	FGFR2	FGFR3	FOXC2	FOXO4	GAB1	GATA1	GCG	GCGR	GCK	GH1	GH2	GHR	GHRL	GHSR	GNB1	GNB3	GNG12	GOT1	GPLD1	GRB2	HDAC9	IGF1R	IGF2	INS	INSR	IRS1	IRS2	ISL1	JAK2	JAK3	KL	KRAS	LATS2	LMO2	LYN	MAP2K1	MAP2K2	MAPK1	MAPK3	MED1	MEF2C	MKKS	NAMPT	NR1D1	NR3C1	NR3C2	NRAS	PARP1	PCSK9	PDE3B	PDPK1	PGR	PIK3C2A	PIK3CA	PIK3CB	PIK3R1	PLA2G1B	PPARA	PPARD	PPARG	PRKAA1	PRKAA2	PRKAB1	PRKAB2	PRKACA	PRKACB	PRKACG	PRKAG1	PRKAG2	PRKAG3	PRKAR1A	PRKAR1B	PRKAR2A	PRKAR2B	PRKCI	PRKDC	PRLR	PTK2	PTPN1	PTPN11	PXN	RAF1	RARA	REST	ROBO2	RPS6KB1	SELS	SFRP1	SHC1	SLC2A4	SLIT2	SLIT3	SOCS1	SOCS2	SOCS3	SOS1	SOST	STAT1	STAT3	STAT5A	STAT5B	THRA	TLR9	TNFSF4	TRIB3	TSC1	UBE2L3	USF1
regulation_of_stress-activated_MAPK_cascade(GO-0032872)	http://amigo.geneontology.org/cgi-bin/amigo/term_details?term=GO:0032872	AMBP	AXIN1	CCL19	CCL21	COPS5	CTGF	DAB2IP	DVL2	EDN1	F2RL1	FKTN	FLT4	FOXM1	FOXO1	FZD10	GSTP1	HDAC3	IGF1R	ITCH	MAP2K1	MAP2K2	MAP3K2	MAP3K4	MAP3K5	MAP3K6	MAP3K7	MAP4K2	MAP4K4	MAPK1	MAPK3	MECOM	MEN1	MID1	MUL1	MYC	NCOR1	NOD2	PAK1	PKN1	PLCB1	PTK2B	RIPK1	SERPINF2	TGFB2	TIRAP	TLR6	TLR9	TNFRSF11A	TRAF2	TRAF6	WNT16	WNT5A	ZNF675
positive_regulation_of_stress-activated_MAPK_cascade(GO-0032874)	http://amigo.geneontology.org/cgi-bin/amigo/term_details?term=GO:0032874	AXIN1	CCL19	CCL21	CTGF	F2RL1	FLT4	MAP4K2	MID1	NOD2	PLCB1	PTK2B	SERPINF2	TGFB2	TIRAP	WNT16
regulation_of_protein_localization(GO-0032880)	http://amigo.geneontology.org/cgi-bin/amigo/term_details?term=GO:0032880	ACHE	ADAM9	ADIPOQ	AKT1	ANG	APC	APC2	APOA1	APOA2	APOD	AXIN2	BCL2L1	BCL3	BMP4	BMP7	BMPR1A	C5	CADM1	CAMK1	CCL19	CCL3	CCR7	CDH1	CDKN2A	CIDEA	CSF1R	CTNNB1	DAB2IP	DISP1	DRD2	DRD3	DRD4	EGF	EGFR	EMD	ERBB4	F2R	F2RL1	FAF1	FLNA	FZD7	GATA3	GLMN	GNAQ	GSK3B	HTR2B	IFNA2	IGF1	IL10	IL12B	IL1A	IL1B	IL23A	IL6	INS	JUP	LDLRAP1	LILRB1	MAPK8	MAVS	MIF	NF1	NFKBIA	NFKBIL1	NLRP1	NLRP12	NLRP3	NOD2	NR1H3	O3FAR1	OGG1	OPRM1	P2RX7	PDE2A	PDPK1	PID1	PIK3R1	PKD1	PKD2	PLA2G1B	POU5F1	PRKCI	PRKCZ	PTGER4	PYCARD	RABGAP1L	RB1	RBP4	SAA1	SFRP5	SHH	SIRT1	SMAD3	SMAD4	SOX4	SPHK1	SUFU	SUMO1	TAX1BP3	TCF7L2	TGFB1	TGFB2	TGFB3	TGFBR1	TLR2	TLR3	TLR4	TLR7	TLR9	TNF	TNFRSF4	TNFSF4	TWIST1	TXN	WNK3	WNT3A	WNT5A	WWTR1
secretion_by_cell(GO-0032940)	http://amigo.geneontology.org/cgi-bin/amigo/term_details?term=GO:0032940	A2M	ABAT	ABCA1	ABCC4	ACTN1	ACTN2	ACTN4	ALB	ALDH5A1	ALDOA	APOA1	APP	CALM3	CALU	CCL19	CCL3	CCL5	CCL8	CCR1	CCR7	CD36	CDK5	CHAT	CHI3L1	CKLF	CLU	DVL1	EDN1	EDN3	EGF	EIF2AK3	F13A1	F2RL1	F5	F8	FGA	FGB	FGF10	FGG	FLNA	FN1	FURIN	GAD1	GAD2	GAS6	GHRH	GHRL	GHSR	GLS	GLS2	HGF	HNF1A	HRG	HSPA8	IGF1	IL6	INHBA	ITGA2B	ITGB3	KNG1	LAMP2	LEFTY2	LILRB1	LTBP2	LYN	MAOA	MIA3	NEUROD1	NLRC4	PCSK5	PCSK6	PDGFA	PDGFB	PDX1	PECAM1	PF4	PIK3C2A	PIK3CD	PIP5K1C	PLEK	PLG	PPBP	PPP3CB	PROS1	PSAP	SDF4	SELP	SERPINA1	SERPINE1	SERPINF2	SERPING1	SLC22A2	SLC30A8	SOD1	SPARC	STXBP1	SYK	SYT6	TBX3	TF	TGFB1	TGFB2	TGFB3	THBS1	TIMP1	TLN1	TMSB4X	TTN	VAMP1	VCL	VEGFA	VEGFB	VEGFC	VWF	ZP4
positive_regulation_of_mononuclear_cell_proliferation(GO-0032946)	http://amigo.geneontology.org/cgi-bin/amigo/term_details?term=GO:0032946	AIF1	BCL2	CCL19	CCL5	CCR2	CD276	CD28	CD3E	CD74	CLCF1	CSF1	FGF10	ICOSLG	IGF1	IGF2	IL12A	IL12B	IL12RB1	IL18	IL1B	IL2	IL21	IL23A	IL4	IL6	IL6ST	IL7	IRS2	LILRB2	MEF2C	MIF	NFATC2	SHH	TIRAP	TNFRSF4	TNFSF4	VAV3	VCAM1	ZP3	ZP4
regulation_of_actin_cytoskeleton_organization(GO-0032956)	http://amigo.geneontology.org/cgi-bin/amigo/term_details?term=GO:0032956	ABL2	ADD1	ADD2	ARHGAP6	ARHGEF10	CAPG	CAV3	CCL11	CCL21	CCL24	CCL26	CDK5	CSF1R	CTGF	CXCL12	DLC1	EDN1	F2RL1	FHOD1	FZD10	GRHL3	LIMA1	LRP1	MYLK3	PAK1	PDGFA	PDGFRA	PDGFRB	PHPT1	PLEK	PRKCD	PRKCE	PROX1	PTGER4	PTK2B	RASA1	RHOA	ROCK1	ROCK2	SERPINF2	SFRP1	SLIT2	TPM1	TSC1	TWF2	VIL1	WNT11
positive_regulation_of_peptidyl-serine_phosphorylation(GO-0033138)	http://amigo.geneontology.org/cgi-bin/amigo/term_details?term=GO:0033138	AKT1	ARAF	AVP	AXIN1	BRAF	CAPRIN2	CAV1	CD44	DOCK7	IFNG	IL11	IL6	LIF	MIF	OSM	PAK1	RAF1	SFRP2	SNCA	TGFB1	TNF	VEGFA	WNT3A
actin-myosin_filament_sliding(GO-0033275)	http://amigo.geneontology.org/cgi-bin/amigo/term_details?term=GO:0033275	ACTA1	ACTC1	ACTN2	ACTN3	DES	DMD	MYBPC1	MYBPC2	MYBPC3	MYH3	MYH6	MYH7	MYH8	MYL1	MYL2	MYL3	MYL4	MYL6	MYL6B	NEB	TCAP	TMOD1	TNNC1	TNNC2	TNNI1	TNNI2	TNNI3	TNNT1	TNNT2	TNNT3	TPM1	TPM2	TPM3	TPM4	TTN
cholesterol_efflux(GO-0033344)	http://amigo.geneontology.org/cgi-bin/amigo/term_details?term=GO:0033344	ABCA1	ABCG1	ABCG4	ABCG5	ABCG8	APOA1	APOA2	APOA4	APOC1	APOC2	APOC3	APOE	APOM	NPC1	NPC2	SCARB1	SOAT1	SOAT2
protein_localization_to_organelle(GO-0033365)	http://amigo.geneontology.org/cgi-bin/amigo/term_details?term=GO:0033365	AGXT	AKR1C3	AKT1	Ahi1	BBC3	BBS2	BBS4	BCL3	BCL6	BICD1	BMP4	BMP7	CALR	COL1A1	COX18	DAG1	DVL1	EGF	F2R	GCKR	HES1	HHEX	HSP90AA1	IFNG	IMMP2L	JAK2	JAK3	JUN	LMNA	MDM2	MFN2	MIPEP	MSX1	OPRD1	PDE2A	PEX7	RB1	RERE	RPS19	RPS24	RPS27A	RPS4X	SAMM50	SCARB2	SIX1	SSR1	STAT3	SYNE1	TAMM41	TGFB1	TGFB2	TIMM10	TIMM13	TIMM17A	TIMM17B	TIMM22	TIMM23	TIMM44	TIMM8B	TIMM9	TNF	TOMM20	TOMM22	TOMM34	TOMM40	TOMM7	TOMM70A	TRNT1	TRPS1	TSPO	UBA52	ZFYVE9
cellular_response_to_stress(GO-0033554)	http://amigo.geneontology.org/cgi-bin/amigo/term_details?term=GO:0033554	ACADVL	ADD1	AKR1C3	ALB	ALDH3B1	ANGPT4	APC	APOA4	APOD	AQP1	ARNT	ASCC3	ASNS	ATF1	ATF2	ATF4	ATF6	ATM	ATP2A1	ATP7A	ATRX	BAD	BAZ1B	BBC3	BCL2	BCL3	BCL6	BLM	BMP7	BMPR2	BNIP3	BRCA1	BRCA2	CALR	CAPN3	CARTPT	CASP2	CAT	CAV1	CCL19	CCL2	CCM2	CCND1	CDK2	CDKN1A	CDKN1B	CDKN2A	CDKN2D	CIB1	CIDEA	CLN3	CLOCK	CRADD	CREB1	CRKL	CRY2	CSNK1D	CSNK1E	CTH	CTLA4	DAB2IP	DHRS2	DNAJB11	DUSP10	DUSP4	DUSP6	DUSP7	DUSP9	EIF2AK3	EIF2B3	EIF2B4	EIF2B5	EIF2S1	ELK1	EP300	EPO	ERCC2	ERN1	EXO1	FANCA	FANCB	FANCC	FANCD2	FANCE	FANCF	FANCG	FANCL	FANCM	FAS	FOS	FOXM1	FTO	FXN	G6PD	GADD45A	GADD45G	GATA6	GFPT1	GPX1	GPX3	GRB2	GSK3B	GTF2H4	HBA1	HBB	HDAC6	HIC1	HIF1A	HMGA1	HMGA2	HMOX1	HSP90B1	HYOU1	IGF2BP1	IGFBP1	IKBKE	IKBKG	IL1A	IL6	IL8	INSIG1	INSIG2	IRAK1	IRAK2	JUN	LMNA	LONP1	LYN	MAP2K1	MAP2K2	MAP2K3	MAP2K4	MAP2K5	MAP2K6	MAP3K2	MAP3K4	MAP3K5	MAP3K6	MAP3K7	MAP4K2	MAP4K3	MAPK1	MAPK10	MAPK11	MAPK12	MAPK14	MAPK3	MAPK7	MAPK8	MAPK9	MBTPS1	MBTPS2	MC1R	MDM2	MDM4	MEF2A	MEF2C	MEN1	MME	MORF4L1	MPO	MPV17	MTSS1	MUL1	MYC	MYLK	NFATC2	NOD1	NOD2	NTHL1	NUDT1	OGG1	OPRM1	PALB2	PARK7	PARP1	PARP2	PARP3	PARP4	PCSK9	PKD2	PKN1	PNKP	PNPT1	POLG	POLR2A	PRDX2	PRDX3	PRDX5	PRKAA1	PRKAA2	PRKCD	PRKDC	PSMA4	PSMA6	PSMB5	PSMB8	PSMB9	PSMD9	PTGER4	PTGIS	PTGS2	PTPN1	PXN	PYCR1	RBBP7	RCSD1	RFC1	RIPK1	RIPK2	RPA1	RPS27A	RPS6KA1	RTN4RL1	RTN4RL2	SCAP	SELS	SFRP1	SHC1	SIRT1	SLC11A2	SLX1A	SOD1	SOD2	SOX4	SP100	SREBF1	SRF	SSR1	SULT1A4	SUMO1	TAB1	TERT	TLN1	TP53	TPM1	TPP1	TRAF6	TRAP1	TRIAP1	TRIB1	TWIST1	UBA52	UNG	VAV3	VEGFA	WFS1	WNT1	WNT16	WNT5A	WRN	XIAP	XPA	XRCC1	XRCC3	XRCC6	YY1
regulation_of_cell_adhesion_mediated_by_integrin(GO-0033628)	http://amigo.geneontology.org/cgi-bin/amigo/term_details?term=GO:0033628	ACER2	ADA	ADAM9	CCL21	CCL5	CXCL13	DPP4	FOXC2	LYN	PLAU	PLG	PTK2	PTPN11	SERPINE1	SERPINF2	SFRP2	SYK	TGFB2
negative_regulation_of_kinase_activity(GO-0033673)	http://amigo.geneontology.org/cgi-bin/amigo/term_details?term=GO:0033673	ADIPOQ	AKT1	APC	APOE	BMP4	BMP7	CAV1	CAV3	CDKN1B	CDKN2A	DAB2IP	DEPTOR	DNAJA3	DUSP2	DUSP6	DUSP7	DUSP9	DVL1	FOXA2	GBA	GCKR	GNAQ	GSTP1	IGF1R	IL1B	IRAK3	IRS2	LATS2	LRP5	LRP6	LYN	MEN1	MYOCD	NF1	NR2F2	PAK2	PDPK1	PRDX3	PRKAG2	PRKCD	PTEN	RB1	RGS2	RGS3	RGS4	SIRT1	SMPD1	TRIB1	TRIB3	WWTR1	ZNF675
positive_regulation_of_kinase_activity(GO-0033674)	http://amigo.geneontology.org/cgi-bin/amigo/term_details?term=GO:0033674	ACADVL	ADAM17	ADAM9	ADCY1	ADCY6	ADD1	ADIPOQ	ADRA2A	ADRA2B	ADRA2C	ADRB2	AGT	AKT1	ALS2	ANG	ANGPT1	ANGPT4	ASNS	ATF4	ATF6	AXIN1	BAD	BMP4	BRAF	C5	CALCA	CALR	CAMK1	CARTPT	CCL19	CCL2	CCL21	CCND1	CCND2	CCND3	CD4	CD40	CD81	CHI3L1	CHRM1	CHRNA3	CSF1	CSF1R	CXCR4	DAB2IP	DNAJB11	DOK7	DRD4	DVL2	EDN1	EDN3	EGF	EGFR	EIF2AK3	EIF2S1	ERBB2	ERBB3	ERBB4	EREG	ERN1	F2R	FGF10	FGF2	FGFR1	FGFR3	FLT1	FLT3	FPR1	FZD10	GADD45B	GADD45G	GAS6	GFPT1	GH1	GHR	GHRL	HSP90B1	HTR2B	HYOU1	IGF2	IGFBP1	IKBKG	IL1B	IL8	INS	INSR	IRAK1	IRAK2	IRS1	ITGB3	JAK2	KIT	KRAS	LMNA	MADD	MALT1	MAP2K1	MAP2K2	MAP2K3	MAP2K5	MAP2K6	MAP3K2	MAP3K3	MAP3K4	MAP3K5	MAP3K6	MAP3K7	MAP4K2	MAPK1	MAPK10	MAPK11	MAPK14	MAPK3	MBTPS1	MBTPS2	MST1R	MUL1	NGF	NOD1	NOD2	NRAS	NRG1	PAK1	PAK2	PDCD10	PDGFA	PDGFB	PDGFRA	PDGFRB	PDPK1	PICK1	PIK3CB	PKD1	PKD2	PKN1	PLA2G1B	PLCE1	PPAP2A	PPP2CA	PRKACA	PRKACB	PRKACG	PRKAG1	PRKAG2	PRKAR1A	PRKAR1B	PRKAR2A	PRKAR2B	PRKD3	PRLR	PROK2	PROX1	PTK2	PTK2B	RAF1	RAP1A	RAPGEF1	RELN	RIPK1	RIPK2	RPS27A	SHC1	SIRT1	SNCA	SOD1	SSR1	SULT1A4	TAB1	TDGF1	TGFA	TGFB1	TGFB2	TGFBR1	TGFBR2	THBS1	TLN1	TLR4	TLR6	TLR9	TNF	TNFRSF11A	TNFSF11	TPP1	TRAF2	TRAF6	UBA52	VEGFA	WFS1	WNT5A	ZP3	ZP4
response_to_lipid(GO-0033993)	http://amigo.geneontology.org/cgi-bin/amigo/term_details?term=GO:0033993	ABCG1	AKR1C2	AKR1C3	CCL19	CCL21	CCL3	CCR5	CYP7A1	DGAT2	EGR1	GPLD1	LRP6	PDGFB	PID1	PMVK	PPARG	PTCH1	SFRP1	SMAD2	SMO	TGFB1	TGFBR1	TGFBR2	TGFBR3	TNFSF4
response_to_cytokine_stimulus(GO-0034097)	http://amigo.geneontology.org/cgi-bin/amigo/term_details?term=GO:0034097	ADAM10	ADAM9	ADIPOQ	AES	AFF3	AIF1	ALDH1A2	B2M	BAG4	BBS2	BBS4	BCL2	BCL2L1	CAMK2A	CAMK2B	CAMK2D	CAMK2G	CASP3	CASP8	CCL2	CCL3	CCL5	CCR1	CCR2	CD44	CD74	CHI3L1	CIITA	CNTF	COL3A1	COMMD7	CSF1R	CSF2RB	CSNK2B	CX3CL1	CXCL12	CXCL16	CYP27B1	DAB2IP	DNAJA3	DUOX1	DUOX2	EDN2	EGR1	EPOR	EREG	FLNB	FLT3	FOXA2	GATA3	GBA	GCH1	HDAC4	HIF1A	HLA-B	HLA-DMA	HLA-DMB	HLA-DPA1	HLA-DPB1	HLA-DQA2	HLA-DRA	HLA-DRB1	HLA-G	ICAM1	IFI6	IFNA1	IFNA2	IFNAR1	IFNAR2	IFNB1	IFNG	IFNGR1	IFNGR2	IL12RB1	IL12RB2	IL13RA2	IL1A	IL1B	IL1R1	IL1RL1	IL23R	IL2RB	IL2RG	IL31RA	IL4R	IL5RA	IL6	IL6R	IL6ST	IL8	IRAK1	IRAK2	IRAK3	IRF3	IRF5	IRF7	ISG15	ISG20	JAK1	JAK2	JAK3	KIT	KYNU	LEF1	MAPK3	MCL1	MKKS	MME	MT2A	MYD88	MYLK3	NCAM1	NFKB1	NPNT	NPR2	NUP62	PDE1B	PDE2A	PF4	PHB	PID1	PLCB1	PLCG1	PNPT1	PRKCA	PRKCD	PSMB8	PTAFR	PTGIS	PTK2B	PTPN1	PTPN11	PYCARD	RELA	RIPK1	RPS27A	SELE	SELPLG	SFRP1	SIRT1	SMPD4	SNCA	SOCS1	SOCS3	SOX9	SP100	SRC	SRF	ST3GAL6	STAT1	STAT2	STAT3	SUMO1	TAF9	TCF7	TDGF1	TNF	TNFRSF11A	TNFRSF1A	TNFRSF1B	TNFRSF4	TNFSF11	TRADD	TRAF2	TRAF3	TRAF6	TRIM32	UBA52	VCAM1	WNT5A	ZNF675
erythrocyte_homeostasis(GO-0034101)	http://amigo.geneontology.org/cgi-bin/amigo/term_details?term=GO:0034101	ALAS2	G6PD	GATA1	HCLS1	HMOX1	JAK2	KLF1	LYN	MED1	RPS19	RPS24	SLC25A38	TAL1	TGFBR3	ZFPM1
regulation_of_toll-like_receptor_signaling_pathway(GO-0034121)	http://amigo.geneontology.org/cgi-bin/amigo/term_details?term=GO:0034121	BIRC2	BIRC3	F2RL1	IRAK3	LBP	LYN	MOG	NR1D1	NR1H3	TIRAP	TLR2	TLR3	TLR5	TLR9	TNFAIP3
toll-like_receptor_1_signaling_pathway(GO-0034130)	http://amigo.geneontology.org/cgi-bin/amigo/term_details?term=GO:0034130	ATF1	ATF2	CHUK	CREB1	DUSP4	DUSP6	DUSP7	ELK1	FOS	IKBKB	IKBKG	IRAK1	IRAK2	IRAK4	JUN	LY96	MAP2K1	MAP2K2	MAP2K3	MAP2K4	MAP2K6	MAP3K1	MAP3K7	MAPK1	MAPK10	MAPK11	MAPK14	MAPK3	MAPK7	MAPK8	MAPK9	MEF2A	MEF2C	MYD88	NFKB1	NFKB2	NFKBIA	NFKBIB	NOD1	NOD2	RELA	RIPK2	RPS27A	RPS6KA1	TAB1	TIRAP	TLR2	TLR4	TLR6	TRAF6	UBA52
toll-like_receptor_2_signaling_pathway(GO-0034134)	http://amigo.geneontology.org/cgi-bin/amigo/term_details?term=GO:0034134	ATF1	ATF2	CHUK	CREB1	DUSP4	DUSP6	DUSP7	ELK1	FOS	IKBKB	IKBKG	IRAK1	IRAK2	IRAK4	JUN	LY96	MAP2K1	MAP2K2	MAP2K3	MAP2K4	MAP2K6	MAP3K1	MAP3K7	MAPK1	MAPK10	MAPK11	MAPK14	MAPK3	MAPK7	MAPK8	MAPK9	MEF2A	MEF2C	MYD88	NFKB1	NFKB2	NFKBIA	NFKBIB	NOD1	NOD2	RELA	RIPK2	RPS27A	RPS6KA1	TAB1	TIRAP	TLR2	TLR4	TLR6	TRAF6	UBA52
toll-like_receptor_3_signaling_pathway(GO-0034138)	http://amigo.geneontology.org/cgi-bin/amigo/term_details?term=GO:0034138	ATF1	ATF2	CHUK	CREB1	DUSP4	DUSP6	DUSP7	ELK1	FOS	IKBKB	IKBKE	IKBKG	IRAK1	IRAK2	IRF3	IRF7	JUN	MAP2K1	MAP2K2	MAP2K3	MAP2K4	MAP2K6	MAP3K7	MAPK1	MAPK10	MAPK11	MAPK14	MAPK3	MAPK7	MAPK8	MAPK9	MEF2A	MEF2C	NFKB1	NFKB2	NFKBIA	NFKBIB	NOD1	NOD2	RELA	RIPK1	RIPK2	RPS27A	RPS6KA1	TAB1	TBK1	TLR3	TRAF6	UBA52
toll-like_receptor_4_signaling_pathway(GO-0034142)	http://amigo.geneontology.org/cgi-bin/amigo/term_details?term=GO:0034142	ATF1	ATF2	CHUK	CREB1	DUSP4	DUSP6	DUSP7	ELK1	FOS	IKBKB	IKBKE	IKBKG	IRAK1	IRAK2	IRAK4	IRF3	IRF7	JUN	LY96	MAP2K1	MAP2K2	MAP2K3	MAP2K4	MAP2K6	MAP3K1	MAP3K7	MAPK1	MAPK10	MAPK11	MAPK14	MAPK3	MAPK7	MAPK8	MAPK9	MEF2A	MEF2C	MYD88	NFKB1	NFKB2	NFKBIA	NFKBIB	NOD1	NOD2	PRKCE	RELA	RIPK1	RIPK2	RPS27A	RPS6KA1	TAB1	TBK1	TIRAP	TLR2	TLR4	TLR6	TRAF6	UBA52
ion_transmembrane_transport(GO-0034220)	http://amigo.geneontology.org/cgi-bin/amigo/term_details?term=GO:0034220	ABCC8	ABCC9	ACCN3	AQP1	ASPH	ATP1A1	ATP1A2	ATP1A3	ATP1B1	ATP2A1	ATP2A2	ATP2B1	ATP2B4	ATP5A1	ATP5B	ATP5C1	ATP5D	ATP5E	ATP5F1	ATP5G1	ATP5H	ATP5I	ATP5J	ATP5J2	ATP5L	ATP5O	ATP7A	ATP8B1	BAK1	BAX	CASR	CAV3	GABRA1	GABRA2	GABRA3	GABRA4	GABRA5	GABRA6	GJA1	GLRA1	HTR2B	HTR3A	HTR3B	HTR3D	ITPR1	ITPR2	KCNA1	KCNE1	KCNJ11	KCNMA1	KCNMB1	KCNMB2	KCNQ1	KCNQ4	MS4A2	MT-ATP6	MT-ATP8	P2RX1	PDE2A	PKD2	PKD2L1	PSEN1	REST	RHBG	RHCG	RYR1	RYR2	SCN5A	SCNN1G	SLC11A2	SLC12A1	SLC12A3	SLC30A8	SLC8A1	TRPC1	TRPV1	WNK3	ZP3
cell_junction_assembly(GO-0034329)	http://amigo.geneontology.org/cgi-bin/amigo/term_details?term=GO:0034329	ACTG1	ACTN1	ACTN2	ACTN3	CADM1	CDH1	CDH11	CDH12	CDH13	CDH2	CDH5	CLDN15	COL17A1	CTNNA1	CTNNB1	CTNND1	DLC1	F11R	FLNA	FLNC	GJA1	GJA4	GJA5	GJC1	ITGA6	ITGB1	ITGB4	JUP	LAMA3	LAMB3	LAMC1	LAMC2	PIP5K1A	PIP5K1C	PLEC	PRKCI	PVRL2	PXN	RAMP2	RHOA	SMAD7	TLN1	VASP	VCL
adherens_junction_organization(GO-0034332)	http://amigo.geneontology.org/cgi-bin/amigo/term_details?term=GO:0034332	ACTG1	CADM1	CDH1	CDH11	CDH12	CDH13	CDH2	CDH5	CTNNA1	CTNNB1	CTNND1	JUP	PIP5K1C	PVRL2	RAMP2	SMAD7	VCL
response_to_type_I_interferon(GO-0034340)	http://amigo.geneontology.org/cgi-bin/amigo/term_details?term=GO:0034340	EGR1	HLA-B	HLA-G	IFI6	IFNA1	IFNA2	IFNAR1	IFNAR2	IFNB1	IRF3	IRF5	IRF7	ISG15	ISG20	JAK1	PSMB8	PTPN1	PTPN11	SOCS1	SOCS3	SP100	STAT1	STAT2
response_to_interferon-gamma(GO-0034341)	http://amigo.geneontology.org/cgi-bin/amigo/term_details?term=GO:0034341	AIF1	B2M	CAMK2A	CAMK2B	CAMK2D	CAMK2G	CCL2	CCL3	CCL5	CD44	CIITA	CXCL16	CYP27B1	DNAJA3	GCH1	HLA-B	HLA-DMA	HLA-DMB	HLA-DPA1	HLA-DPB1	HLA-DQA2	HLA-DRA	HLA-DRB1	HLA-G	ICAM1	IFNG	IFNGR1	IFNGR2	IL12RB1	IL23R	IRF3	IRF5	IRF7	JAK1	JAK2	KYNU	MT2A	NCAM1	PRKCD	PTAFR	PTPN1	PTPN11	SNCA	SOCS1	SOCS3	SP100	STAT1	SUMO1	TDGF1	VCAM1	WNT5A
plasma_lipoprotein_particle_remodeling(GO-0034369)	http://amigo.geneontology.org/cgi-bin/amigo/term_details?term=GO:0034369	ABCG1	APOA2	APOA4	APOB	APOC1	APOC2	APOC3	APOE	APOM	CETP	LCAT	LIPC	LIPG	LPL	MPO	PLA2G2A	PLA2G7	SCARB1
plasma_lipoprotein_particle_clearance(GO-0034381)	http://amigo.geneontology.org/cgi-bin/amigo/term_details?term=GO:0034381	ADIPOQ	APOA2	APOB	APOC1	APOC2	APOC3	APOE	APOM	CD36	DGAT2	HMOX1	LDLR	LDLRAP1	LIPC	MSR1	SCARB1	VLDLR
lipid_oxidation(GO-0034440)	http://amigo.geneontology.org/cgi-bin/amigo/term_details?term=GO:0034440	ABCD1	ACAA1	ACAD11	ACADL	ACADM	ACADS	ACADVL	ACOT8	ACOX1	ACOX2	ACOX3	ADIPOQ	ADIPOR1	ADIPOR2	ALOX12	AMACR	BDH2	CPT1A	CPT1B	CRAT	CROT	DECR1	ECHS1	ECI1	ETFDH	HACL1	HADH	HADHA	HADHB	HAO1	HAO2	HSD17B4	MCEE	MUT	PCCA	PCCB	PHYH	PLA2G7	PPARD	SCP2	SLC25A17	SLC27A2
protein_localization_to_nucleus(GO-0034504)	http://amigo.geneontology.org/cgi-bin/amigo/term_details?term=GO:0034504	AKR1C3	AKT1	BBS4	BCL3	BCL6	BMP4	BMP7	CALR	COL1A1	DAG1	DVL1	EGF	F2R	GCKR	HES1	HHEX	IFNG	JAK2	JAK3	JUN	LMNA	MDM2	MSX1	OPRD1	RERE	SIX1	STAT3	SYNE1	TGFB1	TGFB2	TNF	TRPS1	ZFYVE9
cellular_response_to_oxidative_stress(GO-0034599)	http://amigo.geneontology.org/cgi-bin/amigo/term_details?term=GO:0034599	AKR1C3	ALDH3B1	APOA4	AQP1	ARNT	ATP7A	CAT	DHRS2	FOS	FXN	G6PD	GPX1	GPX3	HBA1	HBB	HDAC6	HIF1A	HMOX1	IL6	LONP1	MAP3K5	MPO	MPV17	PARK7	PNPT1	PRDX2	PRDX3	PRDX5	PXN	PYCR1	SELS	SIRT1	SLC11A2	SOD1	SOD2	TP53	TPM1	TRAP1	WNT16
response_to_tumor_necrosis_factor(GO-0034612)	http://amigo.geneontology.org/cgi-bin/amigo/term_details?term=GO:0034612	ADAM10	ADAM9	ADIPOQ	AFF3	BAG4	CASP3	CASP8	CCL2	CCL3	CCL5	CHI3L1	COMMD7	CXCL16	CYP27B1	DAB2IP	GATA3	GBA	GCH1	IL8	JAK2	NPNT	PID1	PTK2B	PYCARD	RELA	RIPK1	SELE	SFRP1	SIRT1	SMPD4	STAT1	TDGF1	TNF	TNFRSF11A	TNFRSF1A	TNFRSF1B	TNFRSF4	TNFSF11	TRADD	TRAF2	TRAF3	TRIM32
cellular_protein_localization(GO-0034613)	http://amigo.geneontology.org/cgi-bin/amigo/term_details?term=GO:0034613	ADIPOQ	AGRN	AGXT	AKR1C3	AKT1	ANGPT1	ARL6	AXIN2	Ahi1	BBC3	BBS1	BBS2	BBS4	BCL3	BCL6	BICD1	BID	BMP4	BMP7	CALCR	CALR	CAPN3	CD74	COL1A1	COX18	CTNNB1	CTSA	DAG1	DNAJA3	DVL1	DYNLT1	EGF	EGFR	F2R	FBLN5	FGF10	FLNA	GAS6	GCKR	GPIHBP1	HDAC6	HES1	HEY2	HHEX	HSP90AA1	IFNG	IMMP2L	JAK2	JAK3	JUN	LMAN1	LMNA	LTBP2	MAP7	MDM2	MFN2	MIPEP	MSX1	MUSK	NCF1	OPRD1	PACS2	PDE2A	PEX7	PICK1	PIP5K1A	PKD1	PTCH1	RAMP1	RAMP2	RAMP3	RB1	REEP1	RERE	RPS19	RPS24	RPS27A	RPS4X	SAMM50	SCARB2	SELS	SIX1	SMAD7	SORT1	SSR1	STAT3	SYNE1	TAMM41	TAP1	TAP2	TGFB1	TGFB2	TIMM10	TIMM13	TIMM17A	TIMM17B	TIMM22	TIMM23	TIMM44	TIMM8B	TIMM9	TNF	TOMM20	TOMM22	TOMM34	TOMM40	TOMM7	TOMM70A	TP53	TRAK1	TRNT1	TRPS1	TSPO	UBA52	VCL	WFS1	WNT11	WNT4	WNT5A	YWHAH	ZFYVE9	ZP2	ZP3
cellular_response_to_reactive_oxygen_species(GO-0034614)	http://amigo.geneontology.org/cgi-bin/amigo/term_details?term=GO:0034614	AKR1C3	APOA4	AQP1	ATP7A	CAT	FOS	FXN	GPX1	GPX3	HBA1	HBB	HDAC6	IL6	MAP3K5	MPO	MPV17	PARK7	PRDX2	PRDX3	PRDX5	PXN	SIRT1	SOD1	SOD2	TPM1
cellular_macromolecule_biosynthetic_process(GO-0034645)	http://amigo.geneontology.org/cgi-bin/amigo/term_details?term=GO:0034645	AARS	AARS2	ABCF1	ACHE	ADH1A	AIMP1	ALAS2	ALG1	ALG13	ANG	ARNT	ASMT	ATF4	ATF6B	ATP7A	B3GALT1	B3GALT4	B3GNT5	B4GALT4	BCL3	BHLHE40	BLM	BMPR2	CALR	CARS	CARS2	CBFB	CCRN4L	CD4	CDK2	CDKN2D	CEBPA	CEBPB	COPS5	DARS	DARS2	DOLK	DPAGT1	DPM1	DPM2	DPM3	DUT	DVL1	DVL2	EARS2	EGF	EGR1	EIF1	EIF1AX	EIF2A	EIF2B1	EIF2B2	EIF2B3	EIF2B4	EIF2B5	EIF2S1	EIF2S2	EIF2S3	EPAS1	EPRS	ERCC2	EREG	ESR1	ETS1	EXT2	FANCM	FARS2	FARSA	FARSB	FOS	FOSL1	FOXM1	FOXO4	FUT10	GAL3ST1	GALNT2	GARS	GATA1	GATA2	GATA3	GATA4	GATA6	GBE1	GFM1	GFM2	GFPT1	GFPT2	GPAA1	GTF2A2	GTF2H4	GYS1	GYS2	HAND1	HARS	HARS2	IARS	IARS2	IGF1	IGF2BP3	IKBKAP	IL17A	INHA	INHBA	IRF3	IRF7	KARS	KAT7	LARGE	LARS	LARS2	LMAN1	LMO2	LRP2	MAPK3	MARS	MARS2	MED1	MED24	MEF2A	MEF2C	MEF2D	MGAT1	MRPL12	MRPL23	MRPL3	MRPL51	MRPS24	MTERF	MTERFD3	MTIF2	MUC2	MUC4	MUC5AC	MYOCD	NARS	NARS2	NCOA1	NCOA6	NCOR1	NDST1	NFAT5	NFATC1	NFATC3	NFATC4	NFE2	NFE2L1	NFE2L2	NFKB1	NFKBIB	NFRKB	NFX1	NKX2-6	NMI	NOA1	NR3C1	NT5M	NUP62	PABPC4	PABPN1	PARP1	PARS2	PAX3	PDX1	PEO1	PET112	PIGA	PIGB	PIGC	PIGF	PIGG	PIGH	PIGK	PIGL	PIGM	PIGN	PIGO	PIGP	PIGQ	PIGS	PIGT	PIGU	PIGV	PIGW	PIGX	PIGZ	PLAUR	PLCB1	PMF1	POLG	POLG2	POLR2A	POLRMT	POU2AF1	POU5F1	PPA2	PPARGC1A	PREY	PTGER3	PTH	QARS	RARS	RARS2	RFC1	RPA1	RPS19	RPS24	RPS27A	RPS4X	SARS	SARS2	SIRT1	SIX1	SOX11	SRF	SRSF6	SSR1	ST3GAL4	ST6GALNAC4	ST8SIA3	ST8SIA4	ST8SIA6	TAF1	TAF9	TARS	TARS2	TCEB3	TERF1	TERT	TFAM	TFAP2A	THRA	TNIP1	TRAK1	TRPS1	TSFM	TSPAN8	TUFM	TUSC3	TWIST1	TYMP	UBA52	USF1	VARS	VEZF1	WARS	WARS2	WNT4	WRN	YARS	YARS2	ZFHX3	ZNF202
ncRNA_metabolic_process(GO-0034660)	http://amigo.geneontology.org/cgi-bin/amigo/term_details?term=GO:0034660	AARS	AARS2	AIMP1	CARS	CARS2	CLNS1A	DARS	DARS2	EARS2	EPRS	ERN2	FARS2	FARSA	FARSB	FBL	GARS	HARS	HARS2	IARS	IARS2	KARS	LARS	LARS2	MARS	MARS2	NARS	NARS2	PARS2	PET112	PIN4	PPA2	QARS	RARS	RARS2	RPS19	RPS24	SARS	SARS2	SBDS	SMAD1	SMAD2	SMAD3	TARS	TARS2	THG1L	TRNT1	VARS	WARS	WARS2	WDR12	YARS	YARS2
response_to_endoplasmic_reticulum_stress(GO-0034976)	http://amigo.geneontology.org/cgi-bin/amigo/term_details?term=GO:0034976	ACADVL	ADD1	ASNS	ATF4	ATF6	ATP2A1	CALR	CCL2	CTH	DNAJB11	EIF2AK3	EIF2S1	ERN1	GFPT1	GSK3B	HSP90B1	HYOU1	IGFBP1	IL8	LMNA	MBTPS1	MBTPS2	PTPN1	SELS	SHC1	SSR1	SULT1A4	TLN1	TP53	TPP1	WFS1
regulation_of_Rho_protein_signal_transduction(GO-0035023)	http://amigo.geneontology.org/cgi-bin/amigo/term_details?term=GO:0035023	ADRA1A	ALS2	ARHGAP4	ARHGAP5	ARHGAP6	BVES	CCL11	CCL19	CCL21	CCL24	CCL26	CD40	DLC1	DOCK7	EPHA4	ERBB2	F2R	F2RL1	FOXJ1	FZD10	GMIP	GPR55	GSK3B	JUN	NTRK2	PAFAH1B1	PIP5K1A	PTK2	RAC1	RAF1	SFRP1	SOS1	TAX1BP3	TSC1
embryonic_heart_tube_development(GO-0035050)	http://amigo.geneontology.org/cgi-bin/amigo/term_details?term=GO:0035050	Ahi1	BBS4	BBS5	BBS7	BMP2	ENG	GATA4	HAND1	HAND2	IHH	MEF2C	MESP1	MKKS	NKX2-5	NKX2-6	RYR2	SHH	SMO	SOX17	SRF	STIL	TBX20
cardiac_cell_differentiation(GO-0035051)	http://amigo.geneontology.org/cgi-bin/amigo/term_details?term=GO:0035051	ACTC1	BMP10	BMP2	CBY1	ECE2	GATA4	GATA6	GREM1	HAND2	HEY2	ISL1	MEF2A	MEF2C	MESP1	MYL2	MYLK3	MYOCD	NKX2-5	NKX2-6	NRG1	OBSL1	PDGFRA	PDGFRB	PITX2	POU5F1	PROX1	REST	SOX17	T	TCAP	TGFB2	TTN
limb_morphogenesis(GO-0035108)	http://amigo.geneontology.org/cgi-bin/amigo/term_details?term=GO:0035108	AFF3	BMPR1B	CREBBP	CTNNB1	CYP26B1	ECE1	FGFR2	GLI3	HDAC2	MBNL1	MSX1	NOG	OSR1	PCSK5	PTCH1	RARG	SALL1	SHH	SOX11	SOX4	TBX3	TBX4	TBX5	TFAP2A	TWIST1	WNT3	WNT7A
tube_development(GO-0035295)	http://amigo.geneontology.org/cgi-bin/amigo/term_details?term=GO:0035295	ATP7A	Ahi1	BBS4	BBS5	BBS7	BMP2	BMP4	BMP7	BMPR2	CCM2	CER1	CHI3L1	CSF1R	CTNNB1	CTSH	DLC1	DVL2	ENG	FGF10	FGF2	FGFR2	GATA3	GATA4	GDF2	GDNF	GPC3	HAND1	HAND2	HNF1B	IHH	ITGB3	MEF2C	MESP1	MET	MKKS	MTSS1	MYC	NKX2-5	NKX2-6	NPNT	OSR1	PAK1	PCSK5	PDGFA	PKD1	PKD2	PRKD2	PROX1	RBP4	ROBO2	RYR2	SALL1	SFRP2	SFTPD	SHH	SIX1	SLIT2	SMO	SOX11	SOX17	SOX4	SOX9	SRF	STAT1	STIL	TBX1	TBX20	TCF21	TGFB3	TGFBR2	TINAG	WNT11	WNT7B
regulation_of_dephosphorylation(GO-0035303)	http://amigo.geneontology.org/cgi-bin/amigo/term_details?term=GO:0035303	AGTR2	BMP2	DLC1	DLG3	FKBP1A	FKBP1B	GBA	GPLD1	HSP90B1	IFNG	MEF2C	NPNT	PDGFRB	PLEK	PPP1R12A	PRKCD	SMG6	SMPD1	TGFB1	TGFB2	TSC1	WNK1
long-chain_fatty-acyl-CoA_metabolic_process(GO-0035336)	http://amigo.geneontology.org/cgi-bin/amigo/term_details?term=GO:0035336	ACACA	ACLY	ACSL1	ACSL3	ACSL4	ACSL5	ACSL6	DGAT1	DGAT2	ELOVL1	ELOVL2	ELOVL3	ELOVL4	ELOVL6	FASN	HSD17B12	SLC25A1
long-chain_fatty-acyl-CoA_biosynthetic_process(GO-0035338)	http://amigo.geneontology.org/cgi-bin/amigo/term_details?term=GO:0035338	ACACA	ACLY	ACSL1	ACSL3	ACSL4	ACSL5	ACSL6	ELOVL1	ELOVL2	ELOVL3	ELOVL4	ELOVL6	FASN	HSD17B12	SLC25A1
intracellular_signal_transduction(GO-0035556)	http://amigo.geneontology.org/cgi-bin/amigo/term_details?term=GO:0035556	A2M	ABCA1	ADAM17	ADCY1	ADCY6	ADORA2A	ADRA1A	ADRA1B	ADRA1D	ADRA2A	ADRB2	ADRB3	AGT	AGTR1	AGTR2	AIF1	AKAP13	AKT1	ANP32A	APAF1	APOA1	APOC3	APOE	ARHGAP4	ARHGAP5	ARHGAP6	ARHGDIB	ARHGEF1	ARHGEF11	ATF1	ATF2	ATM	AVP	AVPR2	BAD	BBC3	BCL3	BIRC2	BIRC3	BLNK	BOK	BRAF	BRAP	BRCA1	BTK	CALCA	CALCR	CALCRL	CAMK2D	CASP2	CASP9	CCKAR	CCKBR	CCL19	CCL2	CCL3	CCL5	CCM2	CCR1	CCR2	CCR3	CCR5	CD36	CDH13	CDK2	CDKN1A	CDKN1B	CDKN2A	CHI3L1	CHRM1	CHRM2	CHUK	CIDEA	CISH	CLCF1	CNR1	CNR2	COL1A2	CORO2A	CRADD	CREB1	CRHR1	CRHR2	CRKL	CSF1R	CTSH	CXCL1	CXCR2	CXCR4	DAB2IP	DDAH1	DDAH2	DFFA	DFFB	DGKK	DIABLO	DLC1	DRD1	DRD2	DRD3	DRD4	DRD5	DUSP10	DUSP4	DUSP6	DUSP7	DUSP9	EDN1	EDN2	EDN3	EDNRB	EGF	EGFR	EIF2AK3	ELK1	EP300	ERBB2	ERBB3	F2R	F2RL3	FAM13A	FGF10	FGF2	FGFR1	FGFR3	FIS1	FKBP1B	FKBP8	FLNA	FOS	FOXM1	FOXO1	FOXO3	FOXO4	FPR1	FYN	GAB2	GADD45A	GALR2	GAS6	GATA3	GCGR	GH1	GH2	GHR	GHRH	GHRHR	GLP1R	GLP2R	GMIP	GNAI1	GNAI2	GNB1	GRAP	GRAP2	GRB2	GRK5	GSK3B	HCLS1	HES1	HIC1	HMOX1	HRH1	HRH2	HTR1B	HTR1D	HTR1E	HTR2A	HTR2B	HTR2C	HTR4	HTR6	HTR7	IFNAR1	IFNAR2	IGF1	IGF1R	IKBKB	IKBKE	IKBKG	IL18	IL1B	IL31RA	IL8	INS	IRAK1	IRAK2	IRS1	IRS2	ITGAV	ITPR1	ITPR2	ITPR3	JAK1	JAK2	JAK3	JUN	KALRN	KDR	KRAS	KRIT1	LAT	LATS2	LTB4R	LY96	LYN	MALT1	MAP2K1	MAP2K2	MAP2K3	MAP2K4	MAP2K6	MAP3K14	MAP3K2	MAP3K3	MAP3K4	MAP3K5	MAP3K6	MAP3K7	MAP4K2	MAP4K3	MAP4K4	MAPK1	MAPK10	MAPK11	MAPK12	MAPK13	MAPK14	MAPK3	MAPK7	MAPK8	MAPK9	MC1R	MC3R	MC4R	MC5R	MDM2	MED1	MEF2A	MEF2C	MEN1	MLXIPL	MRAS	MTNR1A	MTNR1B	MUL1	MYC	NDUFS4	NEUROD1	NF1	NFAM1	NFATC1	NGF	NLK	NLRP12	NMI	NMUR1	NMUR2	NOD1	NOD2	NPY	NPY1R	NPY2R	NR4A1	NRAS	OCRL	OPRD1	OPRK1	OPRM1	OXSR1	P2RY1	P2RY2	PAK1	PDE2A	PDE3A	PDGFRA	PDGFRB	PDK1	PDPK1	PDX1	PIK3CA	PIK3CB	PIK3CD	PIK3R1	PINK1	PKD1	PKD2	PKN1	PLA2G1B	PLCE1	PLCH1	PLCL1	PLD1	PLD2	PLEK	PRDX4	PRKACA	PRKACB	PRKACG	PRKAG2	PRKAG3	PRKAR1A	PRKAR2A	PRKAR2B	PRKD2	PRLR	PSMA4	PSMA6	PSMB5	PSMB8	PSMB9	PSMD9	PTAFR	PTEN	PTGDR2	PTGER4	PTGIR	PTH1R	PTHLH	PTPN1	RAC1	RAF1	RAP2B	RB1	RGS1	RHOA	RHOT1	RHOT2	RIPK1	RIPK2	ROCK1	RPS27A	RPS6KA1	RPS6KB1	RRAS	RYR2	SELE	SGK2	SH3BP5	SHC1	SHH	SIRT1	SMAD2	SMO	SOCS1	SOCS2	SOCS3	SOCS6	SOS1	SOX11	SOX4	SOX9	SP100	SPHK1	SRC	SRGAP2	SSTR1	SSTR2	SSTR5	STARD13	STARD8	STAT1	STAT2	STAT3	STAT5A	STAT5B	TAB1	TACR1	TAX1BP3	TBK1	TEAD4	TEC	TGFA	TGFB1	TGFBR3	TLR2	TLR3	TLR4	TLR7	TLR8	TLR9	TNF	TNK2	TP53	TRAF2	TRAF6	TREM1	TRIAP1	TRIB1	TRIB3	UBA52	VAV1	VAV3	VIPR1	WNK1	WNK3	WNK4	WNT1	WNT5A	WWTR1	XCR1	ZBTB33	ZNF675	ZP3	ZP4
TRIF-dependent_toll-like_receptor_signaling_pathway(GO-0035666)	http://amigo.geneontology.org/cgi-bin/amigo/term_details?term=GO:0035666	ATF1	ATF2	CHUK	CREB1	DUSP4	DUSP6	DUSP7	ELK1	FOS	IKBKB	IKBKE	IKBKG	IRAK1	IRAK2	IRF3	IRF7	JUN	MAP2K1	MAP2K2	MAP2K3	MAP2K4	MAP2K6	MAP3K7	MAPK1	MAPK10	MAPK11	MAPK14	MAPK3	MAPK7	MAPK8	MAPK9	MEF2A	MEF2C	NFKB1	NFKB2	NFKBIA	NFKBIB	NOD1	NOD2	RELA	RIPK1	RIPK2	RPS27A	RPS6KA1	TAB1	TBK1	TLR3	TRAF6	UBA52
nucleotide-binding_domain__leucine_rich_repeat_containing_receptor_signaling_pathway(GO-0035872)	http://amigo.geneontology.org/cgi-bin/amigo/term_details?term=GO:0035872	APP	BCL2	BCL2L1	CASP1	CASP8	CHUK	HSP90AB1	IKBKB	IKBKG	IRAK1	IRAK2	ITCH	MAP2K6	MAP3K7	MEFV	NLRC4	NLRP1	NLRP3	NOD1	NOD2	P2RX7	PYCARD	RELA	RIPK2	RPS27A	TAB1	TNFAIP3	TRAF6	TXN	TXNIP	UBA52
cellular_response_to_topologically_incorrect_protein(GO-0035967)	http://amigo.geneontology.org/cgi-bin/amigo/term_details?term=GO:0035967	ACADVL	ADD1	ASNS	ATF4	ATF6	CALR	CCL2	CTH	DNAJB11	EIF2AK3	EIF2S1	ERN1	GFPT1	HDAC6	HSP90B1	HYOU1	IGFBP1	IL8	LMNA	MBTPS1	MBTPS2	PTPN1	SELS	SHC1	SSR1	SULT1A4	TLN1	TPP1	WFS1
very_long-chain_fatty_acid_metabolic_process(GO-0000038)	http://amigo.geneontology.org/cgi-bin/amigo/term_details?term=GO:0000038	ABCD2	ACOT1	ACOT2	ACOT4	ACOX1	ACSBG1	CYP2J2	CYP4A11	CYP4F2	ELOVL1	ELOVL2	ELOVL3	ELOVL4	HPGD	MGLL	PTGS1	PTGS2	SLC27A5	SLC27A6
positive_regulation_of_locomotion(GO-0040017)	http://amigo.geneontology.org/cgi-bin/amigo/term_details?term=GO:0040017	ADAM10	ADAM17	ADAM9	ADRA2A	AGT	AIF1	AKT1	AKT2	ANGPT1	ANGPT4	ANGPTL3	APC	BCAR1	BMP2	BMP4	BMPR2	BVES	CCL11	CCL19	CCL21	CCL24	CCL26	CCL3	CCL4	CCL5	CCL7	CCR2	CCR7	CD74	CDH13	COL1A1	CSF1	CSF1R	CTSH	CXCL12	CXCL13	CXCL16	DRD1	EDN1	EDN2	EDN3	EGFR	F10	F2R	F2RL1	F3	F7	FGF10	FGF2	FLT1	FLT4	FOXC2	GATA3	GPLD1	HBEGF	HDAC6	HDAC7	HDAC9	HIF1A	ICAM1	IGF1	IGF1R	IL6R	IL8	INS	INSR	ITGB3	KDR	LAMB1	LEF1	MIA3	MMP9	MYLK	NRP1	NRP2	PDGFA	PDGFB	PDGFRA	PDGFRB	PHPT1	PLA2G7	PLCG1	PPAP2B	PRKCA	PRKCE	PRKD2	PROX1	PTGS2	PTK2	PTK2B	RARRES2	ROR2	SCARB1	SERPINE1	SLIT2	SOX9	SPHK1	TDGF1	TGFB1	TGFB2	THBS1	THBS4	TIRAP	TRIM32	TWIST1	VEGFA	VEGFB	VEGFC	VIL1	VTN	WNT11	WNT5A	WNT5B	ZP3
regulation_of_gene_expression__epigenetic(GO-0040029)	http://amigo.geneontology.org/cgi-bin/amigo/term_details?term=GO:0040029	AJUBA	APOBEC1	ATRX	BAZ1B	DNMT1	DNMT3B	FOS	FTO	GLMN	GPX1	HDAC2	HDAC5	HMGA1	IGF2	PICK1	PRKRA	SIRT1	SMAD1	SMAD2	SMAD3	TRDMT1	UBR2
regulation_of_cytokine_biosynthetic_process(GO-0042035)	http://amigo.geneontology.org/cgi-bin/amigo/term_details?term=GO:0042035	APOA2	BCL3	CCR2	CD276	CD28	ELANE	EREG	FOXJ1	GATA3	GHRL	GHSR	GLMN	HMOX1	IL12B	IL17F	IL1A	IL1B	IL6	IL9	INHA	INHBA	LILRB1	LTB	MAP2K5	NLRP12	PRG3	SFTPD	SPN	THBS1	TIRAP	TLR1	TLR3	TLR4	TLR6	TLR7	TLR8	TLR9	TNF	TNFRSF8	WNT5A	ZFPM1
regulation_of_epidermal_growth_factor_receptor_signaling_pathway(GO-0042058)	http://amigo.geneontology.org/cgi-bin/amigo/term_details?term=GO:0042058	ADAM17	ADRA2A	ADRA2B	ADRA2C	AGT	AP2B1	AP2M1	APP	CDH13	CLTA	CLTC	DAB2IP	EGF	EGFR	EREG	GRB2	HGS	RPS27A	SHC1	TGFA	UBA52
wound_healing(GO-0042060)	http://amigo.geneontology.org/cgi-bin/amigo/term_details?term=GO:0042060	A2M	ABCC4	ACTG1	ACTN1	ACTN2	ACTN4	ACVRL1	ADAM17	ADORA2A	ADRA2A	ADRA2B	ADRA2C	AK3	AKAP1	AKAP10	AKT1	ALB	ALDOA	ANGPT1	ANGPT2	ANGPT4	APOA1	APOA5	APOB	APOD	APOH	APP	ATP1B1	ATP2A1	ATP2A2	ATP2B1	ATP2B4	BCAR1	BSG	C1QBP	CALM3	CALU	CAV1	CD36	CD40LG	CD47	CD48	CDK2	CDK5	CLU	COL1A1	COL1A2	COL3A1	COL5A1	CSK	CXADR	DAGLA	DCBLD2	DGKD	DGKE	DGKK	DOK2	EGF	ENG	ERBB2	ERBB4	EREG	F10	F11	F11R	F12	F13A1	F13B	F2	F2R	F2RL2	F2RL3	F3	F5	F7	F8	F9	FCER1G	FGA	FGB	FGF10	FGF2	FGG	FLNA	FN1	FYN	FZD7	GAS6	GATA1	GATA2	GATA3	GATA4	GATA5	GATA6	GGCX	GNA11	GNA12	GNA13	GNAI1	GNAI2	GNAQ	GNB1	GP1BA	GP1BB	GP5	GP6	GRB2	GUCY1B2	HBB	HBD	HBE1	HBG1	HBG2	HDAC2	HGF	HIF1A	HMG20B	HMOX1	HNF4A	HRG	IFNA1	IFNA2	IFNB1	IGF1	IL6	INS	ITGA2	ITGA2B	ITGA4	ITGA6	ITGAL	ITGAM	ITGAV	ITGB1	ITGB2	ITGB3	ITPR1	ITPR2	ITPR3	JAK2	JMJD1C	KCNMA1	KCNMB1	KCNMB2	KIF11	KIF3A	KIF3B	KLKB1	KNG1	KRAS	L1CAM	LAMP2	LAT	LCP2	LEFTY2	LMAN1	LRP8	LYN	MAPK1	MAPK14	MAPK3	MFN2	MGLL	MIA3	MMP1	MMP12	MYB	MYOF	NF1	NFE2	NOG	NOS1	NOS2	NOS3	NRAS	NRG1	OLR1	P2RX1	P2RY1	P2RY12	PABPC4	PAK1	PDE10A	PDE11A	PDE1A	PDE1B	PDE2A	PDE3A	PDE3B	PDE5A	PDE6A	PDE6B	PDGFA	PDGFB	PDGFRA	PDPK1	PECAM1	PF4	PIK3CA	PIK3CB	PIK3R1	PLA2G4A	PLAT	PLAU	PLAUR	PLCG1	PLCG2	PLEK	PLG	PPBP	PRCP	PRKACA	PRKACB	PRKACG	PRKAR1A	PRKAR1B	PRKAR2A	PRKAR2B	PRKCA	PRKCB	PRKCD	PRKCE	PRKCG	PRKCH	PRKCQ	PRKCZ	PRKG2	PROC	PROS1	PSAP	PTGIR	PTK2	PTPN1	PTPN11	RAB5A	RAC1	RAF1	RAP1A	RAP1B	RHOA	SCARB1	SELL	SELP	SELPLG	SERPINA1	SERPINB2	SERPINC1	SERPINE1	SERPINF2	SERPING1	SH2B3	SHC1	SLC16A1	SLC7A5	SLC7A6	SLC7A7	SLC7A8	SLC7A9	SLC8A1	SLC8A2	SMAD3	SOD1	SOS1	SPARC	SPN	SPRR3	SRC	SRF	STXBP1	SYK	TBXA2R	TF	TFPI	TGFB1	TGFB2	TGFB3	TGFBR1	THBD	THBS1	THPO	TIMP1	TLN1	TMSB4X	TP53	TPM1	TREM1	TTN	VAV1	VAV3	VCL	VEGFA	VEGFB	VEGFC	VPS45	VWF	WEE1	WNT5A	WNT7A	YES1	YWHAZ	ZFPM1	ZFPM2
gliogenesis(GO-0042063)	http://amigo.geneontology.org/cgi-bin/amigo/term_details?term=GO:0042063	ARHGEF10	CCL2	CCL3	CCR2	CDK5	CDK6	EIF2B1	EIF2B2	EIF2B3	EIF2B4	EIF2B5	ERBB3	NF1	RELN	SOD1	SOX11	SOX4	STAT3	TGFB2	VCAN
positive_regulation_of_T_cell_proliferation(GO-0042102)	http://amigo.geneontology.org/cgi-bin/amigo/term_details?term=GO:0042102	AIF1	CCL19	CCL5	CCR2	CD276	CD28	CD3E	ICOSLG	IGF1	IGF2	IL12B	IL12RB1	IL18	IL1B	IL2	IL21	IL23A	IL4	IL6	IL6ST	LILRB2	SHH	TNFSF4	VCAM1	ZP3	ZP4
positive_regulation_of_cytokine_biosynthetic_process(GO-0042108)	http://amigo.geneontology.org/cgi-bin/amigo/term_details?term=GO:0042108	APOA2	CCR2	CD276	CD28	ELANE	EREG	GLMN	HMOX1	IL12B	IL1A	IL1B	IL9	LTB	PRG3	SPN	THBS1	TIRAP	TLR1	TLR3	TLR4	TLR6	TLR7	TLR8	TLR9	TNF	TNFRSF8	WNT5A	ZFPM1
T_cell_activation(GO-0042110)	http://amigo.geneontology.org/cgi-bin/amigo/term_details?term=GO:0042110	ADA	ADAM17	ANXA1	ATP7A	CADM1	CCL19	CCL21	CD276	CD28	CD3D	CD4	CHD7	DPP4	F2RL1	GLI3	HSPD1	ICAM1	IL12B	IL2	INS	ITGAL	ITK	LAT	LEF1	LILRB1	PIK3CD	PPP3CA	PPP3CB	PTGER4	PTPN22	RAG1	SHH	SOX4	TNFRSF4	TNFSF4	ZAP70
B_cell_activation(GO-0042113)	http://amigo.geneontology.org/cgi-bin/amigo/term_details?term=GO:0042113	ADAM17	ATM	BCL2	BTK	CD40LG	CLCF1	HDAC4	HDAC5	HDAC9	HHEX	HSPD1	IL4	JAK3	MEF2C	NFAM1	PIK3CD	PLCG2	PRKCB	PTK2B	RAG1	TNFSF4	ZAP70
regulation_of_cell_proliferation(GO-0042127)	http://amigo.geneontology.org/cgi-bin/amigo/term_details?term=GO:0042127	ACE2	ACER2	ACER3	ACVRL1	ADAM10	ADAM17	ADAMTS1	ADIPOQ	ADRA1A	ADRA1D	ADRA2A	AGT	AIF1	AIMP1	AKR1C2	AKR1C3	ALDH1A2	ALOX12	ALOX15B	ANG	ANGPT1	APC	APOD	APOE	APOH	AQP1	ATM	ATP5A1	AXIN2	BAD	BCL2	BIRC2	BMI1	BMP10	BMP2	BMP4	BMP7	BMPR2	BRCA1	BRCA2	BRD7	BTC	BTG1	CALR	CAPN1	CAPNS1	CAV1	CAV2	CCKBR	CCL11	CCL19	CCL23	CCL24	CCL26	CCL3L3	CCL5	CCR2	CD276	CD28	CD3E	CD47	CD74	CD81	CD86	CDH13	CDK2	CDK4	CDK6	CDKN1A	CDKN1B	CDKN2A	CDKN2B	CDKN2C	CDKN2D	CER1	CHRM1	CIB1	CLCF1	COL4A3	CSF1	CSF1R	CSF3	CSNK2B	CTBP1	CTBP2	CTF1	CTLA4	CTNNB1	CTNNBIP1	CTSH	CXCL1	CXCL10	CXCL5	CXCR2	CYP27B1	DAB2IP	DLC1	DNAJA3	DPP4	DRD2	DVL2	ECM1	EDN1	EDN2	EGF	EGFR	EGR1	EGR3	EIF2AK2	ELANE	EMD	EMP3	ENG	ENPP7	EPO	ERBB2	ERBB3	ERBB4	EREG	ETS1	F2R	F3	FABP3	FABP6	FABP7	FGF10	FGF18	FGF2	FGF8	FGF9	FGFR1	FGFR2	FGFR3	FKTN	FLT1	FLT3	FLT4	FOSL1	FOXM1	FOXO4	FRK	FRZB	FTH1	FTMT	FXN	FZD7	GAB2	GAS6	GATA2	GATA3	GDF2	GHRH	GHRHR	GHRL	GLMN	GLP2R	GPLD1	GPX1	GSTP1	HAND2	HCLS1	HDAC2	HDAC4	HES1	HGS	HLA-G	HMGA1	HMGA2	HMOX1	HNF4A	HPSE	HSPA1A	HTR1A	HTR2B	HTR4	ICOSLG	IFNG	IGF1	IGF1R	IGF2	IGFBP3	IHH	IL10	IL11	IL12A	IL12B	IL12RB1	IL12RB2	IL15	IL18	IL1A	IL1B	IL2	IL21	IL23A	IL29	IL3	IL31RA	IL4	IL6	IL6R	IL6ST	IL7	IL8	IL9	INHA	INHBA	INS	INSR	IRS2	ITGAV	ITGB3	JAK2	KDR	KIT	KLF10	KRIT1	LAMB1	LAMC1	LEF1	LIF	LILRB1	LILRB2	LRP5	LYN	MAP2K1	MCTS1	MDM2	MDM4	MED1	MEF2C	MEN1	MFN2	MIF	MLXIPL	MMP12	MST1R	MTSS1	MVD	MYC	MYOCD	NAMPT	NDN	NDUFS4	NF1	NFATC2	NKX2-5	NKX2-6	NOD2	NOG	NOS3	NOTCH1	NOTCH2	NOX1	NOX4	NPR3	NR2F2	NR4A1	NRG1	NRP1	NRP2	NTRK2	NUP62	OGN	OPRM1	OSM	OSR1	OVOL2	PAK1	PBRM1	PDCD10	PDF	PDGFA	PDGFB	PDGFC	PDGFRA	PDGFRB	PGF	PHB	PID1	PKD2	PLG	PRDX3	PRKCA	PRKCH	PRKCI	PRKD2	PRKRA	PRNP	PROX1	PRTN3	PTEN	PTHLH	PTK2	PTK2B	PTN	PTPN22	RAF1	RARA	RARG	RARRES3	RBP4	RC3H1	REST	RHOA	ROBO1	ROR2	RPS4X	S1PR3	SERPINF2	SFRP1	SFRP2	SFRP4	SFRP5	SFTPD	SGK1	SGK2	SHC1	SHH	SIRT1	SLC9A3R1	SOD2	SOX11	SOX4	SOX9	SPEG	SPHK1	SSR1	SST	SSTR1	SSTR2	SSTR5	STAT1	STRN	TBRG4	TBX1	TBX2	TBX3	TBX5	TCF7L2	TDGF1	TFAP2A	TGFA	TGFB1	TGFB2	TGFB3	TGFBR1	TGFBR2	TGFBR3	THBS1	THBS4	TIMELESS	TIMP1	TIRAP	TNF	TNFAIP3	TNFRSF11A	TNFRSF4	TNFRSF8	TNFRSF9	TNFSF12	TNFSF4	TOB1	TP53	TRIB1	TRIM32	TSC1	UMOD	VAV3	VCAM1	VDR	VEGFA	VEGFB	VEGFC	VHL	VIP	VIPR1	WARS	WNT1	WNT2	WNT3A	WNT5A	WNT7A	WNT9A	WWTR1	XIAP	ZP3	ZP4
lipoprotein_metabolic_process(GO-0042157)	http://amigo.geneontology.org/cgi-bin/amigo/term_details?term=GO:0042157	ABCA1	ABCG1	ALB	APOA1	APOA2	APOA4	APOB	APOC2	APOC3	APOE	BMP1	CD4	CETP	CUBN	DPM1	DPM2	DPM3	GPAA1	HSPG2	LCAT	LDLR	LPA	LPL	MTTP	NPC1L1	P4HB	PIGA	PIGB	PIGC	PIGF	PIGG	PIGH	PIGK	PIGL	PIGM	PIGN	PIGO	PIGP	PIGQ	PIGS	PIGT	PIGU	PIGV	PIGW	PIGX	PIGZ	PLA2G7	PLAUR	PPT1	PREY	SCARB1	WNT4
regulation_of_protein_catabolic_process(GO-0042176)	http://amigo.geneontology.org/cgi-bin/amigo/term_details?term=GO:0042176	ADAM9	ADRA2A	APC	APOE	AXIN1	CDKN1B	CLU	CSNK1D	CSNK1E	EGFR	FAF1	FLNA	FURIN	GPLD1	GPX1	HGS	HSP90AB1	HSPBP1	IFNG	IL10	IL1B	INS	IRAK3	MDM2	MDM4	NRD1	PRKACA	PRKCG	PTEN	PTK2	PTK2B	SMAD3	SMAD4	SMAD7	SUMO1	TAF1	TAF9	TIMP1	TIMP3	TNF	TNFAIP3	TRIB1	TRIM32	WNT5A
cellular_ketone_metabolic_process(GO-0042180)	http://amigo.geneontology.org/cgi-bin/amigo/term_details?term=GO:0042180	AADAT	AARS	AARS2	AASS	ABCB11	ABCC1	ABCC3	ABCD1	ABCD2	ACAA1	ACACA	ACAD11	ACAD8	ACADL	ACADM	ACADS	ACADSB	ACADVL	ACAT1	ACLY	ACO2	ACOT1	ACOT2	ACOT4	ACOT8	ACOX1	ACOX2	ACOX3	ACSBG1	ADI1	ADIPOQ	ADIPOR1	ADIPOR2	AFMID	AGPAT1	AGPAT2	AGXT	AGXT2	AHCY	AIMP1	AKR1C1	AKR1C2	AKR1C3	AKR1C4	AKR1D1	ALB	ALDH18A1	ALDH1A2	ALDH1A3	ALDH4A1	ALDH5A1	ALDH6A1	ALDH7A1	ALDH8A1	ALOX12	ALOX15B	ALOX5	ALOX5AP	AMACR	AMDHD1	AMT	ANGPTL3	ARG1	ASL	ASNS	ASPA	ATF4	ATP7A	AUH	BAAT	BCAT1	BCAT2	BCKDHA	BCKDHB	BCKDK	BDH2	BHMT	BPHL	BSG	CAD	CARS	CARS2	CBS	CD74	CDO1	CH25H	CKB	CKM	CKMT1A	CKMT2	CLN3	COQ2	COQ3	CPS1	CPT1A	CPT1B	CRAT	CROT	CTH	CTNS	CYB5A	CYP1A2	CYP26A1	CYP26B1	CYP26C1	CYP27A1	CYP2B6	CYP2C9	CYP2J2	CYP39A1	CYP46A1	CYP4A11	CYP4F2	CYP4F3	CYP4F8	CYP7A1	CYP7B1	CYP8B1	D2HGDH	DARS	DARS2	DBT	DCT	DDAH1	DDAH2	DDO	DECR1	DEGS1	DHFR	DHRS4	DHRS9	DLAT	DLD	DLST	DMGDH	EARS2	ECHS1	ECI1	ECI2	EDN1	EDN2	ELOVL1	ELOVL2	ELOVL3	ELOVL4	ELOVL6	ENOPH1	EPRS	ETFDH	ETHE1	FAAH	FABP6	FADS2	FAH	FARS2	FARSA	FARSB	FASN	FH	FPGS	FTCD	G6PD	GAD1	GAD2	GAMT	GARS	GATM	GBA2	GCDH	GCLM	GCSH	GGT1	GGT5	GHR	GLDC	GLRX2	GLS	GLS2	GLUD1	GLUD2	GLUL	GNE	GNMT	GOT1	GOT2	GPX1	GRHPR	GSS	GSTA1	GSTM2	GSTM3	GSTO1	GSTO2	GSTP1	GSTT1	GSTZ1	HACL1	HADH	HADHA	HADHB	HAL	HAO1	HAO2	HARS	HARS2	HDC	HGD	HIBADH	HNF4A	HOGA1	HPD	HPGD	HPGDS	HSD17B10	HSD17B4	HSD3B7	IARS	IARS2	IDH1	IDH2	IDH3B	IDH3G	IDO1	IGF1	IVD	KARS	KMO	KYNU	L2HGDH	LARS	LARS2	LDHA	LIAS	LIPC	LPIN1	LPL	LTA4H	LTC4S	MARS	MARS2	MAT1A	MAT2A	MAT2B	MCAT	MCCC1	MCCC2	MCEE	MDH2	ME3	MECR	MGLL	MGST2	MIF	MME	MSMO1	MSRA	MTAP	MTHFD1	MTHFD1L	MTHFR	MTR	MTRR	MUT	NAGS	NARS	NARS2	NFS1	NOS2	NOS3	NOX4	NPC1	NR1H4	OAT	OGDH	OXSM	P4HB	PAH	PANK1	PANK2	PARS2	PCCA	PCCB	PCK1	PDHA1	PDHB	PDHX	PDK1	PDK2	PDK3	PDK4	PDP1	PDP2	PDSS1	PDSS2	PEPD	PET112	PHGDH	PHYH	PLA2G15	PLA2G1B	PLA2G2A	PLOD1	PON1	PON3	PPA2	PPARA	PPARD	PRG3	PRODH	PSAT1	PSPH	PTGDS	PTGES	PTGES3	PTGIS	PTGS1	PTGS2	PTS	PYCR1	QARS	QDPR	RARS	RARS2	SARS	SARS2	SCLY	SCP2	SDS	SHMT1	SLC10A2	SLC16A1	SLC19A1	SLC25A10	SLC25A15	SLC25A16	SLC25A17	SLC25A21	SLC25A32	SLC27A1	SLC27A2	SLC27A5	SLC27A6	SLC2A1	SLC3A1	SLC6A14	SLC6A6	SLC6A8	SLC7A2	SLC7A4	SLC7A5	SLC7A6	SLC7A7	SLC7A8	SLC7A9	SMS	SOD1	SQRDL	SRR	STAT5A	STAT5B	SULT1B1	SUOX	TARS	TARS2	TAT	TBXAS1	TDO2	TMLHE	TPO	TST	TYR	UGT1A1	UGT1A10	UGT1A3	UGT1A7	UGT1A8	UGT1A9	UGT2B15	UGT2B4	UGT2B7	UROC1	VARS	VNN1	WARS	WARS2	YARS	YARS2
regulation_of_fatty_acid_biosynthetic_process(GO-0042304)	http://amigo.geneontology.org/cgi-bin/amigo/term_details?term=GO:0042304	ACADL	ACADVL	APOA4	APOA5	APOC1	APOC2	APOC3	BRCA1	MLXIPL	NR1H2	NR1H3	PRKAA2	PRKAB2	PRKAG2	SIRT1	TRIB3
regulation_of_protein_import_into_nucleus(GO-0042306)	http://amigo.geneontology.org/cgi-bin/amigo/term_details?term=GO:0042306	APC2	APOD	AXIN2	BCL3	BMP4	BMP7	BMPR1A	CCL19	CDH1	DAB2IP	EGF	EGFR	EMD	ERBB4	FAF1	FLNA	FZD7	GNAQ	GSK3B	IGF1	IL12B	IL1B	IL23A	JUP	MAVS	NF1	NFKBIA	NFKBIL1	NLRP12	NLRP3	OGG1	PDE2A	PKD1	PKD2	POU5F1	SFRP5	SIRT1	SMAD3	SMAD4	SPHK1	SUFU	TGFB1	TGFB3	TGFBR1	TLR2	TLR3	TLR4	TLR7	TLR9	TNF	TXN	WNT3A	WWTR1
positive_regulation_of_protein_import_into_nucleus(GO-0042307)	http://amigo.geneontology.org/cgi-bin/amigo/term_details?term=GO:0042307	BMP4	BMPR1A	CCL19	CDH1	EGF	EGFR	ERBB4	FLNA	IL12B	IL1B	IL23A	JUP	MAVS	NLRP12	POU5F1	SMAD3	SMAD4	SPHK1	TGFB1	TGFB3	TGFBR1	TLR2	TLR3	TLR4	TLR7	TLR9	TNF	WNT3A
negative_regulation_of_protein_import_into_nucleus(GO-0042308)	http://amigo.geneontology.org/cgi-bin/amigo/term_details?term=GO:0042308	APC2	APOD	AXIN2	BMP7	DAB2IP	EMD	FAF1	GSK3B	NF1	NFKBIA	NFKBIL1	NLRP3	PKD1	PKD2	SFRP5	SUFU	WWTR1
regulation_of_phosphorylation(GO-0042325)	http://amigo.geneontology.org/cgi-bin/amigo/term_details?term=GO:0042325	ACADVL	ADAM17	ADAM9	ADCY1	ADCY6	ADD1	ADIPOQ	ADRA2A	ADRA2B	ADRA2C	ADRB2	AGT	AKT1	ALS2	ANG	ANGPT1	ANGPT4	APC	APOE	APP	ARAF	ASNS	ATF4	ATF6	ATP7A	AVP	AXIN1	AXIN2	BAD	BLM	BMP10	BMP2	BMP4	BMP6	BMP7	BMPR1A	BMPR2	BRAF	C5	CALCA	CALR	CAMK1	CAPRIN2	CARTPT	CAV1	CAV3	CCL19	CCL2	CCL21	CCL5	CCND1	CCND2	CCND3	CCNE2	CD4	CD40	CD44	CD74	CD80	CD81	CDKN1A	CDKN1B	CDKN2A	CDKN2B	CDKN2C	CDKN2D	CHI3L1	CHRM1	CHRNA3	CLCF1	CNTF	CSF1	CSF1R	CSF2	CSNK1D	CXCR4	DAB2IP	DEPTOR	DKK1	DNAJA3	DNAJB11	DOCK7	DOK7	DRD4	DUSP2	DUSP6	DUSP7	DUSP9	DVL1	DVL2	EDN1	EDN3	EGF	EGFR	EIF2AK3	EIF2S1	ENG	ENPP1	EPO	ERBB2	ERBB3	ERBB4	EREG	ERN1	F2	F2R	FGF10	FGF2	FGFR1	FGFR3	FLT1	FLT3	FLT4	FOXA2	FPR1	FZD10	FZD7	GADD45A	GADD45B	GADD45G	GAS6	GATA1	GBA	GCKR	GDF2	GFPT1	GH1	GHR	GHRL	GLMN	GNAQ	GSTP1	HCLS1	HES1	HGF	HSP90B1	HTR2B	HYOU1	IFNG	IGF1	IGF1R	IGF2	IGFBP1	IGFBP3	IKBKG	IL11	IL12A	IL12B	IL1B	IL2	IL20	IL22RA2	IL23A	IL29	IL3	IL31RA	IL4	IL5	IL6	IL6R	IL6ST	IL8	INHA	INHBA	INS	INSR	IRAK1	IRAK2	IRAK3	IRS1	IRS2	ITGA6	ITGB2	ITGB3	ITLN1	JAK2	KIT	KRAS	LATS2	LIF	LMNA	LRP5	LRP6	LYN	MADD	MALT1	MAP2K1	MAP2K2	MAP2K3	MAP2K5	MAP2K6	MAP3K2	MAP3K3	MAP3K4	MAP3K5	MAP3K6	MAP3K7	MAP4K2	MAPK1	MAPK10	MAPK11	MAPK14	MAPK3	MAVS	MBTPS1	MBTPS2	MEN1	MIF	MLXIPL	MST1R	MUL1	MUSK	MYOCD	NDUFS4	NF1	NGF	NLRP12	NOD1	NOD2	NR2F2	NRAS	NRG1	NRP1	OSM	PAK1	PAK2	PDCD10	PDGFA	PDGFB	PDGFRA	PDGFRB	PDPK1	PICK1	PID1	PIK3CB	PIK3R1	PKD1	PKD2	PKN1	PLA2G1B	PLCE1	PPAP2A	PPAP2B	PPP2CA	PRDX3	PRKACA	PRKACB	PRKACG	PRKAG1	PRKAG2	PRKAR1A	PRKAR1B	PRKAR2A	PRKAR2B	PRKCD	PRKCZ	PRKD3	PRLR	PRNP	PROK2	PROX1	PSEN1	PTEN	PTK2	PTK2B	RAF1	RAP1A	RAP2B	RAPGEF1	RB1	RBL2	RELN	RGC32	RGS2	RGS3	RGS4	RIPK1	RIPK2	RPS27A	SFRP1	SFRP2	SHC1	SIRT1	SLC9A3R1	SLIT2	SMAD3	SMAD4	SMAD6	SMAD7	SMPD1	SNCA	SOCS1	SOD1	SOX9	SSR1	SULT1A4	TAB1	TBX1	TDGF1	TGFA	TGFB1	TGFB2	TGFB3	TGFBR1	TGFBR2	THBS1	THBS4	TLN1	TLR4	TLR6	TLR9	TNF	TNFRSF11A	TNFRSF1A	TNFSF11	TNK2	TP53	TPP1	TRAF2	TRAF6	TRIB1	TRIB3	TTN	TWIST1	UBA52	VEGFA	VEGFB	VTN	WFS1	WNK3	WNT11	WNT3A	WNT5A	WWTR1	ZNF675	ZP3	ZP4
negative_regulation_of_phosphorylation(GO-0042326)	http://amigo.geneontology.org/cgi-bin/amigo/term_details?term=GO:0042326	ADIPOQ	BMP4	BMP7	CAV1	CDKN1A	CDKN1B	CDKN2A	CDKN2B	CDKN2C	CDKN2D	DKK1	ENG	ENPP1	IGFBP3	INHA	INHBA	LRP6	LYN	MEN1	MLXIPL	NLRP12	PID1	PPAP2B	PRKCD	PRKCZ	PRNP	PTEN	SFRP1	SFRP2	SIRT1	SLIT2	SMAD3	SMAD6	SMAD7	SOCS1	TGFB1	TWIST1	WWTR1
positive_regulation_of_phosphorylation(GO-0042327)	http://amigo.geneontology.org/cgi-bin/amigo/term_details?term=GO:0042327	ADAM17	ADIPOQ	AGT	AKT1	ANG	ANGPT1	ANGPT4	ARAF	AVP	AXIN1	AXIN2	BMP10	BMP2	BMP4	BMP6	BMP7	BMPR1A	BMPR2	BRAF	CAPRIN2	CAV1	CCL5	CCND1	CCND2	CCND3	CD40	CD44	CD74	CD80	CD81	CHI3L1	CLCF1	CNTF	CSF1R	CSF2	CSNK1D	DOCK7	DVL2	EGF	EGFR	ENG	EPO	ERBB2	ERBB4	EREG	F2	FGF10	FGFR3	FLT3	FLT4	FZD7	GAS6	GATA1	GDF2	GH1	GHR	GLMN	HCLS1	HES1	HGF	IFNG	IGF1	IGF2	IL11	IL12A	IL12B	IL1B	IL2	IL20	IL23A	IL29	IL3	IL31RA	IL5	IL6	IL6R	IL6ST	INS	INSR	ITGA6	ITGB3	ITLN1	JAK2	KIT	KRAS	LIF	LYN	MADD	MALT1	MAPK1	MAPK3	MAVS	MIF	MUSK	NRP1	OSM	PAK1	PAK2	PDGFA	PDGFB	PRKAG2	PTK2	PTK2B	RAF1	RELN	SFRP2	SIRT1	SMAD4	SNCA	SOX9	TBX1	TDGF1	TGFB1	TGFB3	TGFBR1	THBS1	THBS4	TNF	TNFRSF1A	TNK2	TP53	VEGFA	VEGFB	VTN	WNK3	WNT11	WNT3A
regulation_of_NF-kappaB_import_into_nucleus(GO-0042345)	http://amigo.geneontology.org/cgi-bin/amigo/term_details?term=GO:0042345	BCL3	BMP7	CCL19	FAF1	IL12B	IL1B	IL23A	NFKBIA	NLRP12	NLRP3	SPHK1	TLR2	TLR3	TLR4	TLR7	TLR9	TNF
regulation_of_membrane_potential(GO-0042391)	http://amigo.geneontology.org/cgi-bin/amigo/term_details?term=GO:0042391	ADRA1A	AIFM3	ARHGEF10	BAD	BAK1	BAX	BCL2	BCL2L1	BNIP3	CAV1	CAV3	CHRNA1	CHRNA3	CHRNB1	CLN3	CXCR4	DRD4	EIF2B2	EIF2B4	EIF2B5	GLRA1	KCNE1	KCNJ11	KCNMA1	KCNMB2	KCNQ1	MBP	MTMR2	NDUFS1	NF1	P2RX4	P2RX7	PID1	PLP1	PPARD	PRDX3	PRKCZ	SCN5A	SCN8A	SHANK3	SOD1	SRI
odontogenesis(GO-0042476)	http://amigo.geneontology.org/cgi-bin/amigo/term_details?term=GO:0042476	AMELX	AQP1	AQP3	AXIN2	BMP2	BMP4	COL1A1	FGF8	FGFR2	FOXC1	HDAC2	INHBA	LAMB1	MSX1	ODAM	OSR1	PITX2	TBX1	WNT10A	WNT6
response_to_drug(GO-0042493)	http://amigo.geneontology.org/cgi-bin/amigo/term_details?term=GO:0042493	ABCA2	ABCB1	ABCB4	ABCC1	ABCC6	ABCG2	ADAM17	ADIPOQ	ADRA1A	APOD	AQP1	BCL2	CCND1	CDK4	CTNNB1	CTPS	CYP1A2	CYP2A6	CYP2B6	CYP2C19	CYP2C8	CYP2C9	DRD1	DRD2	DRD3	EBP	FZD1	GAS6	GATA4	GATA6	GCLM	GPLD1	HTR2A	HTR2B	HTR2C	IL1B	KCNJ11	MEF2C	MT2A	MYC	NFATC2	NR1I2	PDE2A	PPP3CA	PPP3CB	REST	SEMA3C	SFRP1	SLC19A1	SOD1	TGFBR2	THBS1	TOP1	TP53	VAV3
regulation_of_tyrosine_phosphorylation_of_Stat3_protein(GO-0042516)	http://amigo.geneontology.org/cgi-bin/amigo/term_details?term=GO:0042516	CLCF1	CNTF	CSF1R	FGFR3	GH1	GHR	HES1	IL12B	IL20	IL22RA2	IL23A	IL31RA	IL6	IL6R	IL6ST	JAK2	KIT	LIF	SOCS1
positive_regulation_of_tyrosine_phosphorylation_of_Stat3_protein(GO-0042517)	http://amigo.geneontology.org/cgi-bin/amigo/term_details?term=GO:0042517	CLCF1	CNTF	CSF1R	FGFR3	GH1	GHR	HES1	IL12B	IL20	IL23A	IL31RA	IL6	IL6R	IL6ST	JAK2	KIT	LIF
positive_regulation_of_tyrosine_phosphorylation_of_STAT_protein(GO-0042531)	http://amigo.geneontology.org/cgi-bin/amigo/term_details?term=GO:0042531	CCL5	CD40	CLCF1	CNTF	CSF1R	CSF2	EPO	ERBB4	FGFR3	FLT3	GH1	GHR	HCLS1	HES1	IFNG	IGF1	IL12A	IL12B	IL2	IL20	IL23A	IL29	IL3	IL31RA	IL6	IL6R	IL6ST	JAK2	KIT	LIF	LYN	TNFRSF1A
response_to_hydrogen_peroxide(GO-0042542)	http://amigo.geneontology.org/cgi-bin/amigo/term_details?term=GO:0042542	ADAM9	APOA4	AQP1	CAT	FXN	GLRX2	GPX1	GPX3	HBA1	HBB	HDAC6	HMOX1	HP	IL6	MAP3K5	MPO	PARK7	PRDX2	PRDX3	SIRT1	SOD1
antigen_processing_and_presentation_of_exogenous_peptide_antigen_via_MHC_class_I(GO-0042590)	http://amigo.geneontology.org/cgi-bin/amigo/term_details?term=GO:0042590	B2M	CALR	CD36	CTSS	CYBB	HLA-B	HLA-G	ITGAV	ITGB5	PSMA4	PSMA6	PSMB5	PSMB8	PSMB9	PSMD9	RPS27A	TAP1	TAP2	UBA52
homeostatic_process(GO-0042592)	http://amigo.geneontology.org/cgi-bin/amigo/term_details?term=GO:0042592	ABCA1	ABCA2	ABCG1	ABCG2	ABCG5	ABCG8	ACADL	ACADVL	ADIPOQ	ADRA1A	ADRA2A	AGTR1	AIFM3	AKR1C1	AKT1	ALAS2	ALDOA	AMELX	ANGPTL3	ANGPTL4	APOA1	APOA2	APOA4	APOA5	APOB	APOC2	APOC3	APOC4	APOE	APP	AQP1	ARHGEF10	ATOX1	ATP2A1	ATP5B	ATP6V0A4	ATP6V1A	ATP6V1B1	ATP6V1E1	ATP6V1G2	ATP7A	AVPR1A	BAD	BAK1	BAX	BBC3	BBS1	BBS10	BBS4	BCL2	BCL2L1	BDH2	BDKRB1	BDKRB2	BNIP3	C3AR1	CACNA1C	CALCA	CALCR	CALR	CAPN3	CARTPT	CASR	CAV1	CAV3	CCKAR	CCKBR	CCL1	CCL11	CCL13	CCL19	CCL2	CCL21	CCL23	CCL3	CCL5	CCL7	CCL8	CCR1	CCR2	CCR3	CCR4	CCR5	CCR7	CCR8	CCR9	CD40	CETP	CHRNA1	CHRNA3	CHRNB1	CIDEA	CLN3	CLN6	CP	CTSH	CXADR	CXCL12	CXCL13	CXCR3	CXCR4	CYP11B1	CYP11B2	CYP27B1	CYP4A11	CYP4F2	CYP7A1	CYSLTR1	DGAT2	DMPK	DRD1	DRD2	DRD3	DRD4	DRD5	DYNLT1	EDN1	EDN2	EDNRA	EGLN1	EIF2B2	EIF2B4	EIF2B5	ENPP1	ERP44	F2	F2R	F2RL1	FGF2	FGF23	FIS1	FITM2	FTH1	FTL	FTMT	FXN	G6PC2	G6PD	GALR2	GAS6	GATA1	GCK	GCKR	GDF2	GHRL	GLP1R	GLRA1	GLRX2	GPIHBP1	GPR55	GPX1	GYLTL1B	HAS2	HCAR2	HCLS1	HFE	HIF1A	HMOX1	HNF1A	HNF4A	HPX	HTR2A	HTR2B	HTR2C	IL6	IL7	INS	INSR	IRS1	IRS2	ITPR3	JAK2	JAK3	JPH1	KCNE1	KCNJ11	KCNMA1	KCNMB2	KCNQ1	KLF1	KNG1	KRIT1	LARGE	LCAT	LCN2	LDLR	LDLRAP1	LIPC	LIPG	LPAR1	LPAR2	LPL	LRP5	LYN	MBP	MED1	MEF2C	MLXIPL	MPV17	MT2A	MTMR2	MTNR1B	MYC	NDUFS1	NEUROD1	NF1	NMUR2	NOX1	NPC1	NPC2	NR1H3	OPRM1	P2RX4	P2RX7	P2RY2	PCK1	PCSK9	PDE6A	PDE6B	PDGFRA	PID1	PKD2	PLA2G10	PLCE1	PLCG2	PLP1	PPARD	PPARG	PPARGC1A	PPT1	PRDX3	PRKAA1	PRKAA2	PRKACA	PRKCZ	PROK2	PSEN1	PTGES3	PTK2B	RBP4	RFC1	RHCG	RHOT1	RHOT2	RPA1	RPS19	RPS24	RYR1	RYR2	S1PR3	SAA1	SCARB1	SCN5A	SCN8A	SELS	SFRP4	SFTPD	SGCZ	SHANK3	SIRT1	SLC11A2	SLC22A5	SLC25A38	SLC2A4	SLC30A8	SLC34A2	SLC4A1	SLC9A1	SMG6	SNCA	SOAT1	SOAT2	SOD1	SOD2	SOX4	SOX9	SRC	SRF	SRI	STAT3	STC1	TAC1	TAL1	TAP1	TAP2	TCF7L2	TEP1	TERF1	TERT	TF	TFR2	TFRC	TGFBR3	TLR4	TLR9	TNFAIP3	TNFRSF11A	TNNI3	TPP1	TRPC1	USF1	WFS1	WNT7B	WRN	XCR1	XIAP	XRCC6	ZFPM1	ZNF675
glucose_homeostasis(GO-0042593)	http://amigo.geneontology.org/cgi-bin/amigo/term_details?term=GO:0042593	ADIPOQ	ADRA2A	BAD	CARTPT	CYP11B1	CYP7A1	G6PC2	GAS6	GCK	HNF1A	HNF4A	INS	INSR	IRS1	MLXIPL	MTNR1B	NEUROD1	PCK1	PPARG	PRKAA1	PRKAA2	PRKACA	RBP4	SIRT1	SLC2A4	SLC30A8	SOX4	STAT3	TCF7L2	USF1	WFS1
cholesterol_homeostasis(GO-0042632)	http://amigo.geneontology.org/cgi-bin/amigo/term_details?term=GO:0042632	ABCA1	ABCA2	ABCG1	ABCG5	ABCG8	AKR1C1	ANGPTL3	APOA1	APOA2	APOA4	APOA5	APOB	APOC3	APOE	CAV1	CETP	CYP7A1	DGAT2	GPIHBP1	LCAT	LDLR	LDLRAP1	LIPC	LIPG	LRP5	NPC1	NPC2	NR1H3	PCSK9	PLA2G10	SCARB1	SIRT1	SOAT1	SOAT2
muscle_cell_differentiation(GO-0042692)	http://amigo.geneontology.org/cgi-bin/amigo/term_details?term=GO:0042692	ACTA1	ACTC1	ADAM12	BMP10	BMP4	CACNA1H	CACNB2	CAPN3	CAV2	CAV3	CBY1	CDH2	CDON	CHRNA1	CHRNB1	CTNNA1	CTNNB1	CXADR	DNAJA3	DVL1	EDNRB	EPAS1	F2R	GATA4	GATA6	GLMN	HES1	HEY1	HEY2	IFRD1	IGF1	KCNH1	KRT19	MAP2K6	MAPK11	MAPK12	MAPK14	MBNL1	MEF2A	MEF2C	MESP1	MUSK	MYEF2	MYF5	MYF6	MYH11	MYH6	MYL2	MYLK2	MYLK3	MYOCD	MYOD1	MYOG	MYOZ1	NEO1	NKX2-5	NKX2-6	NOS1	NRD1	NRG1	NTN3	OBSL1	PDGFRA	PDGFRB	PROX1	RAMP2	RB1	RYR1	SGCZ	SORT1	SYNE1	TBX1	TCAP	TCF7L2	TPM1	TTN
ovulation_cycle(GO-0042698)	http://amigo.geneontology.org/cgi-bin/amigo/term_details?term=GO:0042698	BMPR1B	EIF2B2	EIF2B4	EIF2B5	EREG	FSHR	INHBA	PDGFRA	ROBO2	SFRP1	SLIT2	SLIT3	SOD1	TGFB2	TGFB3
defense_response_to_bacterium(GO-0042742)	http://amigo.geneontology.org/cgi-bin/amigo/term_details?term=GO:0042742	CFP	CXCL13	DMBT1	IL12A	IL12B	IL23A	IL6	IL6R	LBP	MAVS	MBL2	NLRC4	NLRP1	NOD1	NOD2	NOS2	PGLYRP1	PLA2G2A	SERPINE1	SPACA3	SPN	STAB1	SYK	TIRAP	TLR3	TLR4	TLR6
signal_transduction_in_response_to_DNA_damage(GO-0042770)	http://amigo.geneontology.org/cgi-bin/amigo/term_details?term=GO:0042770	ATM	BBC3	BCL3	BRCA1	CASP2	CDK2	CDKN1A	CDKN1B	CIDEA	CRADD	EP300	FOXM1	GADD45A	GRB2	HIC1	IKBKE	MAPK14	MDM2	PSMA4	PSMA6	PSMB5	PSMB8	PSMB9	PSMD9	RPS27A	SIRT1	SOX4	SP100	TP53	TRIAP1	UBA52	WNT1
mitochondrial_ATP_synthesis_coupled_proton_transport(GO-0042776)	http://amigo.geneontology.org/cgi-bin/amigo/term_details?term=GO:0042776	ATP5A1	ATP5B	ATP5C1	ATP5D	ATP5E	ATP5F1	ATP5G1	ATP5H	ATP5I	ATP5J	ATP5J2	ATP5L	ATP5O	MT-ATP6	MT-ATP8
regulation_of_apoptotic_process(GO-0042981)	http://amigo.geneontology.org/cgi-bin/amigo/term_details?term=GO:0042981	ACAA2	ACVR1	ADAM17	ADIPOQ	ADORA1	AGT	AGTR2	AIFM2	AIFM3	AKAP13	AKR1C3	AKT1	ALB	ALOX12	ALOX15B	ANGPT1	ANGPT4	ANGPTL4	ANXA1	ANXA4	ANXA5	APAF1	APC	APOE	APOH	AQP1	ARAF	ARHGAP4	ARHGEF11	ASNS	ATM	ATP7A	AVP	Ahi1	BAD	BAG1	BAG4	BAK1	BAX	BBC3	BCAR1	BCL2	BCL2A1	BCL2L1	BCL2L10	BCL2L11	BCL2L2	BCL3	BCL6	BID	BIK	BIRC2	BIRC3	BMP2	BMP4	BMP7	BNIP3	BNIP3L	BOK	BRAF	BRCA1	BTG1	BTK	CADM1	CALR	CAPN10	CAPN3	CASP10	CASP2	CASP3	CASP6	CASP7	CASP8	CASP9	CAT	CAV1	CCL19	CCL2	CCL21	CCL3	CCL5	CD3G	CD40	CD40LG	CD44	CD74	CDH13	CDK5	CDKN1A	CDKN1B	CDKN2A	CDKN2C	CDKN2D	CFLAR	CIDEA	CITED2	CLCF1	CLN3	CLU	CNTF	COL4A3	COMP	CRADD	CRYAB	CSF2	CTLA4	CTNNB1	CTSB	CTSH	CXCL12	CYCS	DAB2IP	DAP3	DDAH2	DEPTOR	DFFA	DHCR24	DHRS2	DIABLO	DLC1	DNAJA3	DUSP6	EGFR	EGR3	EP300	EPO	ERBB3	ERBB4	ERCC2	ERN1	ERN2	ETS1	F2R	F3	F7	FADD	FAS	FASLG	FEM1B	FGFR2	FGFR3	FHL2	FLT3	FLT4	FOXO1	FRZB	FURIN	FXN	GAS1	GAS6	GATA3	GATA6	GDNF	GHRL	GPLD1	GPX1	GRK5	GSK3B	GSTP1	GZMB	HAND2	HCAR2	HDAC2	HDAC3	HDAC6	HIC1	HMGA2	HMOX1	HSP90B1	HSPA1A	HSPA9	HSPD1	HTR2B	HTRA2	IFI6	IFNA2	IFNB1	IFNG	IFT57	IGF1	IGF1R	IGFBP3	IKBKB	IKBKE	IKBKG	IL10	IL12A	IL12B	IL1A	IL1B	IL2	IL2RB	IL3	IL4	IL6	IL6R	IL7	INHA	INHBA	IRAK1	IRS2	ISL1	ITCH	ITGA6	ITGAV	ITGB1	JAK2	JAK3	KALRN	KCNMA1	KDR	KIAA1967	KRIT1	LCN2	LEF1	LGALS1	LGALS12	LILRB1	LMNA	LRP6	LTA	LYN	MADD	MALT1	MAP2K5	MAP3K5	MAPK1	MAPK7	MAPK8	MCL1	MED1	MEF2C	MIF	MPO	MSX1	MTCH1	MUL1	MYC	MYD88	NDUFA13	NDUFS3	NEUROD1	NF1	NFKB1	NFKBIA	NGF	NKX2-5	NKX2-6	NLRC4	NLRP1	NME5	NOD1	NOD2	NOL3	NOS3	NOTCH1	NOTCH2	NRG1	NTRK2	NUP62	OSR1	P2RX4	P2RX7	PAK2	PARK7	PCSK6	PCSK9	PDCD10	PDPK1	PF4	PHB	PINK1	PPARG	PPP2CA	PPP2R1A	PPP3CC	PPP3R1	PPT1	PRDX2	PRDX3	PRDX5	PRKAA1	PRKAA2	PRKCA	PRKCD	PRKCE	PRKCG	PRKCH	PRKCI	PRKCQ	PRKCZ	PROC	PROK2	PSEN1	PSEN2	PSMA4	PSMA6	PSMB5	PSMB8	PSMB9	PSMD9	PTEN	PTGIS	PTH	PTK2	PTK2B	PYCARD	RAC1	RAF1	RAMP2	RARG	RASA1	RELA	REST	RIPK1	RIPK2	RNF7	RPS27A	RPS6KA1	RPS6KB1	RYR2	SCRT2	SELS	SEPT4	SERPINB2	SERPINE1	SFRP1	SFRP2	SFRP4	SGK1	SH3GLB1	SIRT1	SIX1	SKIL	SLIT2	SMAD3	SMAD6	SMPD2	SNCA	SOCS2	SOCS3	SOD1	SOD2	SORT1	SOS1	SOX4	SOX9	SPHK1	SST	STAT1	STIL	TAF9	TAX1BP1	TBX1	TBX3	TBX5	TCF7L2	TDGF1	TERF1	TERT	TFAP2A	TGFB1	TGFB2	TGFB3	TGFBR1	THBS1	TLR2	TNF	TNFAIP3	TNFAIP8	TNFRSF10A	TNFRSF10B	TNFRSF10D	TNFRSF1A	TNFRSF8	TNFRSF9	TNFSF10	TNFSF12	TP53	TRADD	TRAF1	TRAF2	TRAF3	TRAF6	TRIAP1	TRIM32	UBA52	VAV1	VAV3	VEGFA	VEGFB	VNN1	WFS1	WNK3	WNT1	WNT10B	WNT11	WNT5A	WRN	WWOX	XIAP	YWHAZ
positive_regulation_of_transcription_factor_import_into_nucleus(GO-0042993)	http://amigo.geneontology.org/cgi-bin/amigo/term_details?term=GO:0042993	CCL19	CDH1	FLNA	IL12B	IL1B	IL23A	MAVS	NLRP12	SMAD3	SPHK1	TLR2	TLR3	TLR4	TLR7	TLR9	TNF
chordate_embryonic_development(GO-0043009)	http://amigo.geneontology.org/cgi-bin/amigo/term_details?term=GO:0043009	ADAM10	ALDH1A2	BBS4	BMP2	CHD7	CHRD	COL1A1	COL2A1	CTNNB1	DLC1	DVL1	DVL2	FGFR1	FGFR2	GATA3	HAND1	HAND2	HES1	HOPX	ISL1	LRP6	MBNL1	MYH6	NKX2-5	NKX2-6	NOG	OSR1	PCSK5	PDGFB	PDGFRA	PKD1	PKD2	POU5F1	PROX1	PTCH1	RARRES2	RBP4	SIX1	SOX11	SOX4	SRF	STIL	TBX1	TFAP2A	TGFB3	TGFBR1	TGFBR2	TWIST1	WNT11	WNT5A	WNT7B	WNT8A	WNT9A	ZP3
camera-type_eye_development(GO-0043010)	http://amigo.geneontology.org/cgi-bin/amigo/term_details?term=GO:0043010	Ahi1	CHD7	FZD4	HDAC2	INHBA	LRP5	MED1	NEUROD1	NF1	PDGFRA	PDGFRB	PITX2	PROX1	RAB3GAP1	RBP4	SOX11	SOX9	TFAP2A	TH	TWIST1	WNT16	WNT2	WNT2B	WNT5A	WNT5B	WNT6	WNT7A	WNT7B	WNT9A	WNT9B
tRNA_aminoacylation(GO-0043039)	http://amigo.geneontology.org/cgi-bin/amigo/term_details?term=GO:0043039	AARS	AARS2	AIMP1	CARS	CARS2	DARS	DARS2	EARS2	EPRS	FARS2	FARSA	FARSB	GARS	HARS	HARS2	IARS	IARS2	KARS	LARS	LARS2	MARS	MARS2	NARS	NARS2	PARS2	PET112	PPA2	QARS	RARS	RARS2	SARS	SARS2	TARS	TARS2	VARS	WARS	WARS2	YARS	YARS2
extracellular_structure_organization(GO-0043062)	http://amigo.geneontology.org/cgi-bin/amigo/term_details?term=GO:0043062	APP	ATP7A	COL11A2	COL1A1	COL1A2	COL2A1	COL3A1	COL4A3	COL4A4	COL5A1	COL5A2	CST3	ENG	FBLN5	FKBP1A	GAS6	LAMC1	MPV17	MUC5AC	MYH11	NF1	NPHS1	NPNT	PLG	RAMP2	SERPINF2	SNCA	SPINK5	TGFB1	TGFB2	TGFBR1	TNXB
positive_regulation_of_apoptotic_process(GO-0043065)	http://amigo.geneontology.org/cgi-bin/amigo/term_details?term=GO:0043065	ADIPOQ	ADORA1	AGT	AGTR2	AIFM2	AIFM3	AKAP13	AKR1C3	AKT1	ALOX15B	APAF1	APC	APOE	ARHGAP4	ARHGEF11	ATM	BAD	BAK1	BAX	BBC3	BCL2	BCL2L1	BCL2L11	BCL3	BCL6	BID	BIK	BMP2	BMP4	BNIP3	BNIP3L	BOK	BRCA1	BTK	CADM1	CAPN10	CASP10	CASP2	CASP3	CASP6	CASP7	CASP8	CASP9	CAV1	CCL3	CCL5	CD40	CD40LG	CDK5	CDKN1A	CDKN1B	CDKN2A	CDKN2C	CFLAR	CIDEA	CLU	COL4A3	CRADD	CTLA4	CTNNB1	CTSH	CYCS	DAB2IP	DAP3	DIABLO	DLC1	DNAJA3	DUSP6	EP300	ERCC2	ERN1	ERN2	ETS1	FADD	FAS	FASLG	FRZB	GPLD1	GZMB	HCAR2	HDAC6	HIC1	HMGA2	HSPD1	HTRA2	IFNA2	IFNB1	IFNG	IGFBP3	IKBKE	IKBKG	IL10	IL12A	IL12B	INHA	INHBA	ITGA6	ITGB1	JAK2	KALRN	KCNMA1	KIAA1967	LGALS12	LILRB1	LTA	LYN	MAP3K5	MAPK1	MAPK8	MEF2C	MSX1	MTCH1	MUL1	NDUFA13	NDUFS3	NEUROD1	NF1	NGF	NLRC4	NLRP1	NOD1	NOTCH2	PCSK9	PPARG	PPP2CA	PPP2R1A	PPP3CC	PPP3R1	PRKCA	PRKCE	PRKCI	PSEN1	PSEN2	PTEN	PTGIS	PTH	PYCARD	RAC1	RARG	REST	RIPK1	RNF7	RPS27A	RYR2	SEPT4	SFRP1	SFRP2	SFRP4	SIRT1	SLIT2	SMAD3	SMPD2	SORT1	SOS1	SOX4	SST	STAT1	TBX5	TERF1	TFAP2A	TGFB1	TGFB2	TGFB3	THBS1	TLR2	TNF	TNFRSF10A	TNFRSF10B	TNFRSF1A	TNFRSF8	TNFRSF9	TNFSF10	TNFSF12	TP53	TRADD	TRAF2	TRAF3	TRAF6	UBA52	VAV1	VAV3	WNT10B	WWOX	XIAP
negative_regulation_of_apoptotic_process(GO-0043066)	http://amigo.geneontology.org/cgi-bin/amigo/term_details?term=GO:0043066	ACAA2	ACVR1	AKT1	ALB	ALOX12	ANGPT1	ANGPT4	ANGPTL4	ANXA1	ANXA4	ANXA5	APOE	APOH	AQP1	ARAF	ASNS	AVP	Ahi1	BAG1	BAG4	BAX	BCL2	BCL2A1	BCL2L1	BCL2L10	BCL2L2	BCL3	BIRC2	BIRC3	BMP4	BMP7	BNIP3	BNIP3L	BRAF	CAPN3	CASP3	CAT	CCL19	CCL2	CCL21	CCL5	CD40LG	CD44	CD74	CDH13	CDKN2D	CFLAR	CIDEA	CITED2	CLCF1	CLN3	CLU	CNTF	COMP	CRYAB	CSF2	CTNNB1	CTSH	CXCL12	DDAH2	DFFA	DHCR24	DHRS2	DNAJA3	EGFR	EGR3	EPO	ERBB3	ERBB4	F2R	F3	F7	FAS	FGFR2	FHL2	FLT4	FOXO1	FURIN	FXN	GAS6	GATA3	GATA6	GDNF	GHRL	GPX1	GRK5	GSK3B	GSTP1	HAND2	HDAC2	HDAC3	HMGA2	HMOX1	HSP90B1	HSPA1A	HSPA9	HSPD1	HTR2B	IFI6	IGF1	IGF1R	IKBKB	IL1A	IL1B	IL2	IL2RB	IL3	IL4	IL6	IL7	IRAK1	IRS2	ISL1	ITCH	ITGA6	ITGAV	JAK3	KDR	KRIT1	LEF1	LILRB1	LRP6	MAP2K5	MAPK7	MAPK8	MCL1	MED1	MEF2C	MIF	MPO	MYC	MYD88	NEUROD1	NFKB1	NFKBIA	NGF	NKX2-5	NKX2-6	NME5	NOD2	NOL3	NOS3	NOTCH1	NOTCH2	NRG1	NTRK2	NUP62	OSR1	PAK2	PCSK6	PDCD10	PF4	PPT1	PRDX2	PRDX3	PRDX5	PRKAA1	PRKAA2	PRKCA	PRKCD	PRKCG	PRKCH	PRKCI	PRKCQ	PRKCZ	PROC	PROK2	PSEN1	PTK2	PTK2B	RAF1	RAMP2	RASA1	RELA	RIPK2	RNF7	RPS27A	RPS6KA1	RPS6KB1	SCRT2	SELS	SERPINB2	SERPINE1	SFRP1	SH3GLB1	SIRT1	SIX1	SMAD6	SNCA	SOCS2	SOCS3	SOD1	SOD2	SORT1	SOX4	SOX9	SPHK1	STIL	TAF9	TAX1BP1	TBX1	TBX3	TCF7L2	TDGF1	TERT	TFAP2A	TGFB3	TGFBR1	THBS1	TNF	TNFAIP3	TNFAIP8	TNFRSF10D	TP53	TRAF6	TRIAP1	TRIM32	UBA52	VEGFA	VEGFB	VNN1	WFS1	WNK3	WNT1	WNT11	WNT5A	XIAP	YWHAZ
positive_regulation_of_programmed_cell_death(GO-0043068)	http://amigo.geneontology.org/cgi-bin/amigo/term_details?term=GO:0043068	ADIPOQ	ADORA1	AGT	AGTR2	AIFM2	AIFM3	AKAP13	AKR1C3	AKT1	ALOX15B	APAF1	APC	APOE	ARHGAP4	ARHGEF11	ATM	BAD	BAK1	BAX	BBC3	BCL2	BCL2L1	BCL2L11	BCL3	BCL6	BID	BIK	BMP2	BMP4	BNIP3	BNIP3L	BOK	BRCA1	BTK	CADM1	CAPN10	CASP10	CASP2	CASP3	CASP6	CASP7	CASP8	CASP9	CAV1	CCL3	CCL5	CD40	CD40LG	CDK5	CDKN1A	CDKN1B	CDKN2A	CDKN2C	CFLAR	CIDEA	CLU	COL4A3	CRADD	CTLA4	CTNNB1	CTSH	CYCS	DAB2IP	DAP3	DIABLO	DLC1	DNAJA3	DUSP6	EP300	ERCC2	ERN1	ERN2	ETS1	FADD	FAS	FASLG	FRZB	GPLD1	GZMB	HCAR2	HDAC6	HIC1	HMGA2	HSPD1	HTRA2	IFNA2	IFNB1	IFNG	IGFBP3	IKBKE	IKBKG	IL10	IL12A	IL12B	INHA	INHBA	ITGA6	ITGB1	JAK2	KALRN	KCNMA1	KIAA1967	LGALS12	LILRB1	LTA	LYN	MAP3K5	MAPK1	MAPK8	MEF2C	MSX1	MTCH1	MUL1	NDUFA13	NDUFS3	NEUROD1	NF1	NGF	NLRC4	NLRP1	NOD1	NOTCH2	PCSK9	PPARG	PPP2CA	PPP2R1A	PPP3CC	PPP3R1	PRKCA	PRKCE	PRKCI	PSEN1	PSEN2	PTEN	PTGIS	PTH	PYCARD	RAC1	RARG	REST	RIPK1	RNF7	RPS27A	RYR2	SEPT4	SFRP1	SFRP2	SFRP4	SIRT1	SLIT2	SMAD3	SMPD2	SORT1	SOS1	SOX4	SST	STAT1	TBX5	TERF1	TFAP2A	TGFB1	TGFB2	TGFB3	THBS1	TLR2	TNF	TNFRSF10A	TNFRSF10B	TNFRSF1A	TNFRSF8	TNFRSF9	TNFSF10	TNFSF12	TP53	TRADD	TRAF2	TRAF3	TRAF6	UBA52	VAV1	VAV3	WNT10B	WWOX	XIAP
negative_regulation_of_programmed_cell_death(GO-0043069)	http://amigo.geneontology.org/cgi-bin/amigo/term_details?term=GO:0043069	ACAA2	ACVR1	AKT1	ALB	ALOX12	ANGPT1	ANGPT4	ANGPTL4	ANXA1	ANXA4	ANXA5	APOE	APOH	AQP1	ARAF	ASNS	AVP	Ahi1	BAG1	BAG4	BAX	BCL2	BCL2A1	BCL2L1	BCL2L10	BCL2L2	BCL3	BIRC2	BIRC3	BMP4	BMP7	BNIP3	BNIP3L	BRAF	CAPN3	CASP3	CAT	CCL19	CCL2	CCL21	CCL5	CD40LG	CD44	CD74	CDH13	CDKN2D	CFLAR	CIDEA	CITED2	CLCF1	CLN3	CLU	CNTF	COMP	CRYAB	CSF2	CTNNB1	CTSH	CXCL12	DDAH2	DFFA	DHCR24	DHRS2	DNAJA3	EGFR	EGR3	EPO	ERBB3	ERBB4	F2R	F3	F7	FAS	FGFR2	FHL2	FLT4	FOXO1	FURIN	FXN	GAS6	GATA3	GATA6	GDNF	GHRL	GPX1	GRK5	GSK3B	GSTP1	HAND2	HDAC2	HDAC3	HMGA2	HMOX1	HSP90B1	HSPA1A	HSPA9	HSPD1	HTR2B	IFI6	IGF1	IGF1R	IKBKB	IL1A	IL1B	IL2	IL2RB	IL3	IL4	IL6	IL7	IRAK1	IRS2	ISL1	ITCH	ITGA6	ITGAV	JAK3	KDR	KRIT1	LEF1	LILRB1	LRP6	MAP2K5	MAPK7	MAPK8	MCL1	MECOM	MED1	MEF2C	MIF	MPO	MYC	MYD88	NEUROD1	NFKB1	NFKBIA	NGF	NKX2-5	NKX2-6	NME5	NOD2	NOL3	NOS3	NOTCH1	NOTCH2	NRG1	NTRK2	NUP62	OSR1	PAK2	PCSK6	PDCD10	PF4	PPT1	PRDX2	PRDX3	PRDX5	PRKAA1	PRKAA2	PRKCA	PRKCD	PRKCG	PRKCH	PRKCI	PRKCQ	PRKCZ	PROC	PROK2	PSEN1	PTK2	PTK2B	RAF1	RAMP2	RASA1	RELA	RIPK2	RNF7	RPS27A	RPS6KA1	RPS6KB1	SCRT2	SELS	SERPINB2	SERPINE1	SFRP1	SH3GLB1	SIRT1	SIX1	SMAD6	SNCA	SOCS2	SOCS3	SOD1	SOD2	SORT1	SOX4	SOX9	SPHK1	STIL	TAF9	TAX1BP1	TBX1	TBX3	TCF7L2	TDGF1	TERT	TFAP2A	TGFB3	TGFBR1	THBS1	TNF	TNFAIP3	TNFAIP8	TNFRSF10D	TP53	TRAF6	TRIAP1	TRIM32	UBA52	VEGFA	VEGFB	VNN1	WFS1	WNK3	WNT1	WNT11	WNT5A	XIAP	YWHAZ
positive_regulation_of_catalytic_activity(GO-0043085)	http://amigo.geneontology.org/cgi-bin/amigo/term_details?term=GO:0043085	ABL2	ACADVL	ADAM17	ADAM9	ADCY1	ADCY6	ADD1	ADIPOQ	ADORA2A	ADORA3	ADRA1A	ADRA2A	ADRA2B	ADRA2C	ADRB1	ADRB2	ADRB3	ADRBK1	AGT	AGTR1	AGTR2	AIFM1	AIFM3	AKT1	ALDOB	ALS2	ANG	ANGPT1	ANGPT4	APAF1	APOA1	APOA4	APOA5	APOC2	APOE	APOH	ARHGAP4	ARHGAP5	ARHGAP6	ASNS	ATF4	ATF6	ATP7A	AVPR1A	AVPR2	AXIN1	BAD	BAX	BBC3	BCL2L10	BCL2L11	BMI1	BMP2	BMP4	BOK	BRAF	BTRC	C5	CALCA	CALCR	CALM3	CALR	CAMK1	CAMK4	CARTPT	CASP1	CASP3	CASP7	CASP8	CASP9	CAV1	CCKAR	CCKBR	CCL11	CCL19	CCL2	CCL21	CCL24	CCL26	CCL5	CCND1	CCND2	CCND3	CD4	CD40	CD81	CDKN1B	CDKN2A	CHI3L1	CHRM1	CHRM2	CHRNA3	CLPX	COL4A3	CREB1	CRHR1	CSF1	CSF1R	CTSA	CTSH	CXCL1	CXCL13	CXCR2	CXCR4	CYCS	CYP27B1	DAB2IP	DIABLO	DLC1	DNAJA3	DNAJB11	DOCK7	DOK7	DRD1	DRD2	DRD3	DRD4	DRD5	DVL2	EDN1	EDN2	EDN3	EDNRA	EDNRB	EGF	EGFR	EIF2AK3	EIF2S1	ERBB2	ERBB3	ERBB4	EREG	ERN1	ESR1	F2R	F2RL3	F3	FADD	FAS	FASLG	FGF10	FGF2	FGF23	FGFR1	FGFR2	FGFR3	FIS1	FLT1	FLT3	FOXJ1	FPR1	FTMT	FXN	FZD10	GADD45B	GADD45G	GAS6	GCH1	GDNF	GFPT1	GH1	GHR	GHRH	GHRHR	GHRL	GIPR	GLP1R	GMIP	GNAQ	GPIHBP1	GPLD1	GPR55	GSK3B	HIF1A	HRH1	HSP90B1	HSPB2	HSPD1	HTR2B	HTRA2	HYOU1	IFNB1	IFNG	IFT57	IGF2	IGFBP1	IKBKG	IL1B	IL8	INS	INSR	IRAK1	IRAK2	IRS1	ITGB3	ITK	ITPR1	ITPR2	ITPR3	JAK2	JUN	KIT	KRAS	LMNA	LPAR1	LPAR2	LTB4R	MADD	MALT1	MAP2K1	MAP2K2	MAP2K3	MAP2K5	MAP2K6	MAP3K2	MAP3K3	MAP3K4	MAP3K5	MAP3K6	MAP3K7	MAP4K2	MAPK1	MAPK10	MAPK11	MAPK14	MAPK3	MAPK8	MBTPS1	MBTPS2	MC3R	MEF2C	MMP15	MMP16	MMP17	MMP24	MST1R	MTCH1	MUL1	MYBPC3	MYC	MYL3	MYL4	NF1	NGF	NLRC4	NLRP1	NLRP3	NMUR1	NMUR2	NOD1	NOD2	NOS3	NPNT	NR1H2	NR1H3	NRAS	NRG1	NTRK2	OPRD1	OPRK1	OPRM1	P2RY1	P2RY2	PAK1	PAK2	PDCD10	PDE1A	PDE1B	PDE1C	PDGFA	PDGFB	PDGFRA	PDGFRB	PDPK1	PICK1	PIK3CB	PIP5K1A	PITRM1	PKD1	PKD2	PKN1	PLA2G1B	PLCB1	PLCB2	PLCE1	PLCG1	PLEK	POR	PPAP2A	PPARG	PPP1R12B	PPP2CA	PRKACA	PRKACB	PRKACG	PRKAG1	PRKAG2	PRKAR1A	PRKAR1B	PRKAR2A	PRKAR2B	PRKCA	PRKCD	PRKCE	PRKCG	PRKD3	PRKRA	PRLR	PROK2	PROX1	PSAP	PSEN1	PSEN2	PSMA4	PSMA6	PSMB5	PSMB8	PSMB9	PSMD9	PTEN	PTHLH	PTK2	PTK2B	PYCARD	RAB3GAP1	RABGAP1L	RAF1	RAP1A	RAPGEF1	RASA1	RELN	REST	RFC1	RGS1	RGS2	RGS3	RGS4	RIPK1	RIPK2	ROBO1	RPS27A	SCARB1	SELE	SERINC1	SERINC5	SFRP1	SHC1	SIRT1	SLC11A2	SMAD3	SNCA	SOD1	SOS1	SSBP1	SSR1	SULT1A4	TAB1	TACR1	TAX1BP3	TBC1D15	TDGF1	TERF1	TGFA	TGFB1	TGFB2	TGFBR1	TGFBR2	THBS1	TLN1	TLR4	TLR6	TLR9	TNF	TNFRSF10B	TNFRSF11A	TNFSF10	TNFSF11	TNNT2	TPM1	TPP1	TRADD	TRAF2	TRAF6	TRIB3	TSC1	TXK	UBA52	VAV3	VDR	VEGFA	WFS1	WNT11	WNT5A	WRN	ZP3	ZP4
negative_regulation_of_catalytic_activity(GO-0043086)	http://amigo.geneontology.org/cgi-bin/amigo/term_details?term=GO:0043086	ADCY1	ADCY6	ADIPOQ	ADRA2A	AKT1	ANGPTL3	ANGPTL4	APC	APOA2	APOC1	APOC3	APOE	ATP7A	AVP	BAG5	BMP4	BMP7	CAST	CAV1	CAV3	CCR2	CD44	CDKN1B	CDKN2A	CDKN2D	CLN3	CSNK2A1	CST3	CSTB	CYP27B1	DAB2IP	DEPTOR	DHCR24	DLG3	DNAJA3	DRD2	DRD3	DRD4	DRD5	DUSP2	DUSP6	DUSP7	DUSP9	DVL1	ECM1	EDNRB	ENG	FKBP1A	FKBP1B	FLNA	FOXA2	FZD10	GALR1	GALR3	GBA	GCKR	GLA	GMIP	GNAI1	GNAI2	GNAQ	GPX1	GRM3	GSK3B	GSTP1	HP	HSPBP1	IFI6	IGF1R	IL1B	INS	IRAK3	IRS2	ITIH4	KIAA1967	LATS2	LEF1	LPA	LRP5	LRP6	LTB4R2	LYN	MAP2K5	MEN1	MYOCD	NF1	NFKB1	NPY1R	NPY2R	NR2F2	OPRK1	OPRM1	OXA1L	PAK2	PDPK1	PHPT1	PI3	PINX1	PLEK	PRDX3	PRDX5	PRKAG2	PRKCD	PROS1	PSMA4	PSMA6	PSMB5	PSMB8	PSMB9	PSMD9	PTEN	RAF1	RB1	RECK	RENBP	RGS1	RGS2	RGS3	RGS4	RPS27A	RPS6KA1	SERPIND1	SERPINE1	SERPINF2	SFRP1	SIRT1	SLPI	SMAD6	SMAD7	SMPD1	SNCA	SORT1	SPOCK1	SPOCK3	SPP2	TERF1	TFPI	TGFB2	THBS1	TMLHE	TNFAIP3	TNFAIP8	TNNI3	TNNT2	TP53	TRIAP1	TRIB1	TRIB3	UBA52	UGT1A1	UGT1A7	UGT1A8	UGT1A9	VIL1	VTN	WNK1	WWTR1	XIAP	ZNF675
regulation_of_GTPase_activity(GO-0043087)	http://amigo.geneontology.org/cgi-bin/amigo/term_details?term=GO:0043087	ALS2	ARHGAP4	ARHGAP5	ARHGAP6	BVES	CCL11	CCL19	CCL21	CCL24	CCL26	CD40	CXCL13	DAB2IP	DLC1	DOCK7	EPHA4	ERBB2	FOXJ1	FZD10	GMIP	GNAQ	GSK3B	HTR2B	JUN	NF1	NTRK2	PAFAH1B1	PIP5K1A	PLCB1	PTK2	RAB3GAP1	RABGAP1L	RASA1	RGS1	RGS2	RGS3	RGS4	SFRP1	SOS1	TAX1BP3	TBC1D15	TSC1	VAV3	WNT11
regulation_of_I-kappaB_kinase-NF-kappaB_cascade(GO-0043122)	http://amigo.geneontology.org/cgi-bin/amigo/term_details?term=GO:0043122	ADIPOQ	APOL3	BIRC2	BIRC3	CAPN3	CASP1	CASP8	CCL19	CCL21	CD40	CFLAR	CHUK	DAB2IP	DNAJA3	ECM1	ESR1	F2R	F2RL1	FADD	FAF1	FASLG	FKBP1A	FLNA	GJA1	GSTP1	HMOX1	HTR2B	IKBKB	IKBKE	IKBKG	IL1B	IRAK1	LGALS1	LGALS9	LPAR1	MALT1	MAP3K14	MAP3K3	MAP3K7	MAVS	MUL1	MYD88	NFKBIA	NLRP12	NOD1	NOD2	NUP62	PDPK1	PINK1	PRKCB	REL	RELA	RHOA	RIPK1	RIPK2	RPS27A	S100A12	S100B	SIRT1	SLC20A1	STAT1	TBK1	TIRAP	TLE1	TLR6	TLR9	TNF	TNFAIP3	TNFRSF10B	TNFRSF1A	TNFSF10	TRADD	TRAF6	UBA52
positive_regulation_of_I-kappaB_kinase-NF-kappaB_cascade(GO-0043123)	http://amigo.geneontology.org/cgi-bin/amigo/term_details?term=GO:0043123	ADIPOQ	APOL3	BIRC2	BIRC3	CASP1	CASP8	CCL19	CCL21	CD40	CFLAR	CHUK	ECM1	F2R	F2RL1	FADD	FASLG	FKBP1A	FLNA	GJA1	HMOX1	HTR2B	IKBKB	IKBKE	IKBKG	IRAK1	LGALS1	LGALS9	LPAR1	MALT1	MAP3K14	MAP3K3	MAP3K7	MAVS	MUL1	MYD88	NOD1	NOD2	NUP62	PINK1	PRKCB	REL	RELA	RHOA	RIPK1	RIPK2	RPS27A	S100A12	S100B	SLC20A1	TBK1	TIRAP	TLR6	TLR9	TNF	TNFRSF10B	TNFRSF1A	TNFSF10	TRADD	TRAF6	UBA52
negative_regulation_of_cysteine-type_endopeptidase_activity_involved_in_apoptotic_process(GO-0043154)	http://amigo.geneontology.org/cgi-bin/amigo/term_details?term=GO:0043154	AKT1	AVP	CD44	CDKN2D	CSNK2A1	DHCR24	DNAJA3	GPX1	IFI6	LEF1	MAP2K5	PRDX3	PRDX5	RAF1	RPS6KA1	SMAD6	SNCA	THBS1	TNFAIP3	TNFAIP8	TRIAP1	VIL1	XIAP
proteasomal_ubiquitin-dependent_protein_catabolic_process(GO-0043161)	http://amigo.geneontology.org/cgi-bin/amigo/term_details?term=GO:0043161	BIRC2	BTRC	CDK2	FBXW11	HSP90B1	PSMA4	PSMA6	PSMB5	PSMB8	PSMB9	PSMD9	RPS27A	SELS	SIRT1	SIRT2	UBA52	WFS1
regulation_of_protein_complex_disassembly(GO-0043244)	http://amigo.geneontology.org/cgi-bin/amigo/term_details?term=GO:0043244	ADD1	ADD2	APC	BNIP3	CAPG	F2RL1	HDAC6	IRAK3	LIMA1	MTRF1	PLEK	SBDS	TNF	TWF2	VIL1
regulation_of_protein_complex_assembly(GO-0043254)	http://amigo.geneontology.org/cgi-bin/amigo/term_details?term=GO:0043254	ADD1	ADD2	AJUBA	BAX	BBC3	BCL2L11	BID	BIK	CAPG	CAV3	CCL11	CCL21	CCL24	CCL26	CLU	CSF2	CXCL13	DKK1	FAF1	GSK3B	HDAC6	HEY2	HNF1A	HNF1B	IL5	MAPT	NKX2-5	PINK1	PLEK	PRKCD	PRKCE	PRKCZ	PSRC1	PTGER4	PTK2B	RAF1	RASA1	SH3GLB1	SLIT2	SMAD6	SNCA	SOST	SRC	SRF	STXBP1	SUMO1	TAF1	TAL1	TERF1	TGFB1	THRA	TNF	TP53	TWF2	VIL1
positive_regulation_of_ion_transport(GO-0043270)	http://amigo.geneontology.org/cgi-bin/amigo/term_details?term=GO:0043270	ADRA2A	ASPH	CAPN3	CAV1	CCL3	CCL4	CCL5	CCR1	CHRM1	DRD1	F2	F2R	F2RL3	MYLK	NKX2-5	P2RX4	P2RX7	PDGFB	PDGFRB	PDZK1	PLA2G1B	SNCA	TRPC1	WFS1	WNK3	ZP3
positive_regulation_of_cysteine-type_endopeptidase_activity_involved_in_apoptotic_process(GO-0043280)	http://amigo.geneontology.org/cgi-bin/amigo/term_details?term=GO:0043280	AIFM1	AIFM3	APAF1	BAD	BAX	BBC3	BCL2L10	BCL2L11	BOK	CASP1	CASP3	CASP7	CASP8	CASP9	CDKN1B	CDKN2A	COL4A3	CYCS	DIABLO	DLC1	DNAJA3	EIF2AK3	F2R	F3	FADD	FAS	FASLG	FIS1	HSPD1	HTRA2	IFNB1	IFT57	JAK2	MAP3K5	MTCH1	MUL1	MYC	NLRC4	NLRP1	NLRP3	NOD1	PPARG	PYCARD	REST	RIPK1	ROBO1	SIRT1	SLC11A2	SMAD3	SNCA	TERF1	TNF	TNFRSF10B	TNFSF10	TRADD	TRAF2
regulation_of_cysteine-type_endopeptidase_activity_involved_in_apoptotic_process(GO-0043281)	http://amigo.geneontology.org/cgi-bin/amigo/term_details?term=GO:0043281	AIFM1	AIFM3	AKT1	APAF1	AVP	BAD	BAX	BBC3	BCL2L10	BCL2L11	BOK	CASP1	CASP3	CASP7	CASP8	CASP9	CD44	CDKN1B	CDKN2A	CDKN2D	COL4A3	CSNK2A1	CYCS	DHCR24	DIABLO	DLC1	DNAJA3	EIF2AK3	F2R	F3	FADD	FAS	FASLG	FIS1	GPX1	HSPD1	HTRA2	IFI6	IFNB1	IFT57	JAK2	KIAA0141	LEF1	MAP2K5	MAP3K5	MTCH1	MUL1	MYC	NLRC4	NLRP1	NLRP3	NOD1	PPARG	PRDX3	PRDX5	PYCARD	RAF1	REST	RIPK1	ROBO1	RPS6KA1	SIRT1	SLC11A2	SMAD3	SMAD6	SNCA	TERF1	THBS1	TNF	TNFAIP3	TNFAIP8	TNFRSF10B	TNFSF10	TRADD	TRAF2	TRIAP1	VIL1	XIAP
regulation_of_protein_binding(GO-0043393)	http://amigo.geneontology.org/cgi-bin/amigo/term_details?term=GO:0043393	ADD1	ADD2	ADRB2	ADRB3	AES	BAK1	BAX	BCL2	CAMK1	CAPRIN2	CAV1	CCL23	CTNNBIP1	DVL1	FKBP1A	GSK3B	HDAC4	HDAC5	ISL1	LDLRAP1	LEF1	LRPAP1	MAPK8	MEF2C	MEN1	NOG	NRG1	NRP1	PARK7	PKD1	PRKCD	SLPI	TCF7L2	TIRAP	TRIB3	VTN	WNT3A	ZFPM1
regulation_of_MAP_kinase_activity(GO-0043405)	http://amigo.geneontology.org/cgi-bin/amigo/term_details?term=GO:0043405	ADIPOQ	ADRA2A	ADRA2B	ADRA2C	APOE	BMP4	BMP7	C5	CAV1	CAV3	CCL19	CD40	CD81	CXCR4	DAB2IP	DRD4	DUSP2	DUSP6	DUSP7	DUSP9	DVL2	EDN1	EDN3	EGF	EGFR	ERBB2	FGF10	FGF2	FGFR1	FLT1	FLT3	FPR1	FZD10	GBA	GH1	GHR	GHRL	GSTP1	HTR2B	IKBKG	IL1B	INSR	IRAK1	IRAK2	IRAK3	KIT	LYN	MADD	MAP2K1	MAP2K2	MAP2K3	MAP2K5	MAP2K6	MAP3K2	MAP3K4	MAP3K5	MAP3K6	MAP3K7	MAP4K2	MAPK1	MAPK10	MAPK11	MAPK14	MAPK3	MST1R	MUL1	NF1	NOD1	NOD2	PAK1	PDCD10	PDGFA	PDGFB	PDGFRB	PIK3CB	PKN1	PLA2G1B	PLCE1	PRKCD	PROK2	RGS2	RGS3	RGS4	RIPK1	RIPK2	RPS27A	SHC1	SMPD1	SOD1	TAB1	TDGF1	TGFA	TGFB1	THBS1	TLR4	TLR6	TLR9	TNF	TNFRSF11A	TNFSF11	TRAF2	TRAF6	TRIB1	TRIB3	UBA52	VEGFA	WNT5A	ZNF675
positive_regulation_of_MAP_kinase_activity(GO-0043406)	http://amigo.geneontology.org/cgi-bin/amigo/term_details?term=GO:0043406	ADRA2A	ADRA2B	ADRA2C	C5	CCL19	CD40	CD81	CXCR4	DAB2IP	DRD4	DVL2	EDN1	EDN3	EGF	EGFR	ERBB2	FGF10	FGF2	FGFR1	FLT1	FLT3	FPR1	FZD10	GH1	GHR	GHRL	HTR2B	IKBKG	IL1B	INSR	IRAK1	IRAK2	KIT	MADD	MAP2K1	MAP2K2	MAP2K3	MAP2K5	MAP2K6	MAP3K2	MAP3K4	MAP3K5	MAP3K6	MAP3K7	MAP4K2	MAPK1	MAPK10	MAPK11	MAPK14	MAPK3	MST1R	MUL1	NOD1	NOD2	PAK1	PDCD10	PDGFA	PDGFB	PDGFRB	PIK3CB	PKN1	PLA2G1B	PLCE1	PROK2	RIPK1	RIPK2	RPS27A	SHC1	SOD1	TAB1	TDGF1	TGFA	TGFB1	THBS1	TLR4	TLR6	TLR9	TNF	TNFRSF11A	TNFSF11	TRAF2	TRAF6	UBA52	VEGFA	WNT5A
negative_regulation_of_MAP_kinase_activity(GO-0043407)	http://amigo.geneontology.org/cgi-bin/amigo/term_details?term=GO:0043407	ADIPOQ	APOE	BMP4	BMP7	CAV1	CAV3	DAB2IP	DUSP2	DUSP6	DUSP7	DUSP9	GBA	GSTP1	IL1B	IRAK3	LYN	NF1	PRKCD	RGS2	RGS3	RGS4	SMPD1	ZNF675
regulation_of_MAPK_cascade(GO-0043408)	http://amigo.geneontology.org/cgi-bin/amigo/term_details?term=GO:0043408	ADIPOQ	ADRA1A	ADRB2	ADRB3	AMBP	ANGPT1	AXIN1	BRAF	CAV1	CCL19	CCL21	CCL3	CCR1	CD44	CD74	CHI3L1	COPS5	CSF1R	CTGF	DAB2IP	DAG1	DUSP2	DUSP6	DUSP9	DVL2	EDN1	ERBB2	ERBB4	F2R	F2RL1	FGF10	FGF2	FGFR1	FGFR2	FGFR3	FKTN	FLT1	FLT3	FLT4	FOXM1	FOXO1	FZD10	GAS6	GPR55	GSTP1	HDAC3	IGF1	IGF1R	IGF2	IL11	IL6	IL6R	INS	INSR	ITCH	KDR	KIT	LIF	LYN	MAP2K1	MAP2K2	MAP3K2	MAP3K4	MAP3K5	MAP3K6	MAP3K7	MAP4K2	MAP4K4	MAPK1	MAPK3	MECOM	MEN1	MID1	MIF	MUL1	MYC	NCOR1	NF1	NOD2	NPNT	NTRK2	OPRM1	OSM	P2RX7	PAK1	PDGFA	PDGFB	PDGFRA	PDGFRB	PKN1	PLCB1	PRKCA	PRKCZ	PRKD2	PTK2B	REN	RGS3	RGS4	RIPK1	SERPINF2	SLC9A3R1	SYK	TBX1	TGFB2	TIRAP	TLR4	TLR6	TLR9	TNFRSF11A	TNFSF11	TRAF2	TRAF6	VEGFB	WNT16	WNT5A	ZNF675
negative_regulation_of_MAPK_cascade(GO-0043409)	http://amigo.geneontology.org/cgi-bin/amigo/term_details?term=GO:0043409	ADIPOQ	AMBP	CAV1	DAG1	DUSP2	DUSP6	DUSP9	F2RL1	FKTN	FOXM1	FOXO1	GSTP1	HDAC3	IGF1R	ITCH	LYN	MECOM	MEN1	MYC	NCOR1	NF1	P2RX7	RGS3	RGS4	SLC9A3R1	TLR4	ZNF675
positive_regulation_of_MAPK_cascade(GO-0043410)	http://amigo.geneontology.org/cgi-bin/amigo/term_details?term=GO:0043410	ADRA1A	ADRB2	ADRB3	ANGPT1	AXIN1	BRAF	CCL19	CCL21	CCL3	CCR1	CD44	CD74	CHI3L1	CSF1R	CTGF	ERBB4	F2R	F2RL1	FGF10	FGF2	FGFR1	FGFR2	FGFR3	FLT1	FLT3	FLT4	GAS6	GPR55	IGF1	IGF2	IL11	IL6	IL6R	INS	INSR	KDR	KIT	LIF	MAP4K2	MID1	MIF	NOD2	NPNT	NTRK2	OPRM1	OSM	PDGFA	PDGFB	PDGFRA	PDGFRB	PLCB1	PRKCA	PRKCZ	PRKD2	PTK2B	SERPINF2	TBX1	TGFB2	TIRAP	TNFRSF11A	TNFSF11	VEGFB	WNT16
macromolecule_glycosylation(GO-0043413)	http://amigo.geneontology.org/cgi-bin/amigo/term_details?term=GO:0043413	ALG1	ALG13	B3GALT1	B3GALT4	B3GNT5	B4GALT4	CALR	DOLK	DPAGT1	DPM1	DPM2	DPM3	FUT10	FUT3	GAL3ST1	GALNT2	GFPT1	GFPT2	IL17A	LARGE	LMAN1	LRP2	MGAT1	MUC2	MUC4	MUC5AC	ST3GAL4	ST6GALNAC4	ST8SIA3	ST8SIA4	ST8SIA6	TRAK1	TSPAN8	TUSC3
negative_regulation_of_sequence-specific_DNA_binding_transcription_factor_activity(GO-0043433)	http://amigo.geneontology.org/cgi-bin/amigo/term_details?term=GO:0043433	BHLHE40	BMP7	BTRC	CDKN2A	COMMD7	CTNNBIP1	DAB2IP	DNAJA3	EGLN1	ESR1	FLNA	FOXA2	FOXJ1	FZD6	HDAC2	HDAC4	IRAK1	IRAK2	IRAK3	ITCH	MAP2K5	MEN1	NFKBIA	NLRP3	NR0B1	NR0B2	PBX1	PLA2G10	PRNP	PROX1	PTCH1	PTGIS	RB1	SFRP4	SFRP5	SIRT1	SMAD7	SP100	SUFU	SUMO1	TAX1BP1	TCF7L2	TLR9	TNFAIP3	TNFRSF4	TNFSF4	TRAF3	TRIB1	WFS1	ZNF675
response_to_peptide_hormone_stimulus(GO-0043434)	http://amigo.geneontology.org/cgi-bin/amigo/term_details?term=GO:0043434	ADAM17	ADCY1	ADCY6	ADIPOQ	AKT1	AKT2	ATP6V0A4	ATP6V1A	ATP6V1B1	ATP6V1E1	ATP6V1G2	BCAR1	CAPN10	CISH	CRHR1	CRHR2	EIF2B1	EIF2B2	EIF2B3	EIF2B4	EIF2B5	ENPP1	FGF10	FGF18	FGF2	FGF23	FGF8	FGF9	FGFR1	FGFR2	FGFR3	FOXC2	FOXO4	GAB1	GCG	GCGR	GCK	GH1	GH2	GHR	GHRHR	GNB1	GNB3	GNG12	GOT1	GPLD1	GRB2	HDAC9	IGF1R	IGF2	INS	INSR	IRS1	IRS2	JAK2	JAK3	KL	KRAS	LYN	MAP2K1	MAP2K2	MAPK1	MAPK3	NAMPT	NRAS	PARP1	PCK1	PCSK9	PDE3B	PDPK1	PIK3C2A	PIK3CA	PIK3CB	PIK3R1	PLA2G1B	PPARG	PRKAA1	PRKAA2	PRKAB1	PRKAB2	PRKACA	PRKACB	PRKACG	PRKAG1	PRKAG2	PRKAG3	PRKAR1A	PRKAR1B	PRKAR2A	PRKAR2B	PRKCI	PRKDC	PRLR	PTK2	PTPN1	PTPN11	PXN	RAF1	RPS6KB1	SELS	SHC1	SIRT1	SLC2A4	SOCS1	SOCS2	SOCS3	SORT1	SOS1	STAT1	STAT3	STAT5A	STAT5B	TLR9	TRIB3	TSC1	USF1
positive_regulation_of_JUN_kinase_activity(GO-0043507)	http://amigo.geneontology.org/cgi-bin/amigo/term_details?term=GO:0043507	CCL19	DAB2IP	DVL2	EDN1	FZD10	MAP3K2	MAP3K4	MAP3K5	MAP3K6	MAP3K7	MAP4K2	MUL1	PAK1	PKN1	RIPK1	TLR6	TLR9	TNFRSF11A	TRAF2	TRAF6	WNT5A
negative_regulation_of_neuron_apoptosis(GO-0043524)	http://amigo.geneontology.org/cgi-bin/amigo/term_details?term=GO:0043524	BCL2	CLCF1	CLN3	CNTF	ERBB3	F2R	FURIN	GDNF	ISL1	MEF2C	NTRK2	PCSK6	PPT1	PRKCG	PRKCI	RASA1	SIX1	SOD1	SOD2	TGFB3	VEGFB	WFS1
regulation_of_blood_vessel_endothelial_cell_migration(GO-0043535)	http://amigo.geneontology.org/cgi-bin/amigo/term_details?term=GO:0043535	ACVRL1	AKT1	ANGPT1	ANGPT2	ANGPT4	APOE	FGF2	FOXC2	GDF2	HDAC5	HDAC7	HDAC9	MAP2K5	NF1	PDGFB	PLCG1	PRKCA	PRKD2	PTGS2	TGFB1	THBS1	VEGFA
positive_regulation_of_blood_vessel_endothelial_cell_migration(GO-0043536)	http://amigo.geneontology.org/cgi-bin/amigo/term_details?term=GO:0043536	AKT1	ANGPT1	ANGPT4	FGF2	FOXC2	HDAC7	HDAC9	PDGFB	PLCG1	PRKCA	PRKD2	PTGS2	TGFB1	THBS1	VEGFA
endothelial_cell_migration(GO-0043542)	http://amigo.geneontology.org/cgi-bin/amigo/term_details?term=GO:0043542	CDH13	CXCL13	DPP4	EFNB2	EGR3	EPHB4	FGF2	GPLD1	MYH9	NOS3	NR4A1	NRP1	PIK3CA	PLXND1	PRKD2	ROBO1	SLIT2	SRF	STAT1	TDGF1	TNFSF12	VEGFA
positive_regulation_of_GTPase_activity(GO-0043547)	http://amigo.geneontology.org/cgi-bin/amigo/term_details?term=GO:0043547	ALS2	ARHGAP4	ARHGAP5	ARHGAP6	CCL11	CCL19	CCL21	CCL24	CCL26	CD40	CXCL13	DAB2IP	DLC1	DOCK7	ERBB2	FOXJ1	FZD10	GMIP	GNAQ	GSK3B	HTR2B	JUN	NF1	PIP5K1A	PLCB1	RAB3GAP1	RABGAP1L	RASA1	RGS1	RGS2	RGS3	RGS4	SFRP1	SOS1	TAX1BP3	TBC1D15	TSC1	VAV3	WNT11
regulation_of_lipid_kinase_activity(GO-0043550)	http://amigo.geneontology.org/cgi-bin/amigo/term_details?term=GO:0043550	CCL19	CCL21	CD81	ERBB4	FGF2	FGFR3	FLT1	FLT3	IRS1	KIT	NOD2	PDGFB	PDGFRA	PDGFRB	PIK3R1	PTK2	PTK2B	RB1	RBL2	TGFB1
regulation_of_phosphatidylinositol_3-kinase_activity(GO-0043551)	http://amigo.geneontology.org/cgi-bin/amigo/term_details?term=GO:0043551	CCL19	CCL21	ERBB4	FGF2	FGFR3	FLT1	FLT3	IRS1	KIT	NOD2	PDGFB	PDGFRA	PDGFRB	PIK3R1	PTK2	PTK2B	TGFB1
positive_regulation_of_phosphatidylinositol_3-kinase_activity(GO-0043552)	http://amigo.geneontology.org/cgi-bin/amigo/term_details?term=GO:0043552	CCL19	CCL21	ERBB4	FGF2	FGFR3	FLT1	FLT3	IRS1	KIT	NOD2	PDGFB	PDGFRA	PDGFRB	PTK2	PTK2B	TGFB1
ear_development(GO-0043583)	http://amigo.geneontology.org/cgi-bin/amigo/term_details?term=GO:0043583	ATP6V1B1	Ahi1	BMP2	CHD7	ECE1	FGFR2	GATA3	MPV17	NEUROD1	NOG	OSR1	PROX1	SALL1	SIX1	SOD1	SOX9	TBX1	TFAP2A	TWIST1
cellular_amide_metabolic_process(GO-0043603)	http://amigo.geneontology.org/cgi-bin/amigo/term_details?term=GO:0043603	ARG1	ARG2	ASL	ASS1	CPS1	CYP2C9	GHR	MME	NAGS	NAMPT	OTC	SLC25A15	SLC25A2	STAT5A	STAT5B
cellular_protein_complex_assembly(GO-0043623)	http://amigo.geneontology.org/cgi-bin/amigo/term_details?term=GO:0043623	ADRB2	AIF1	AIFM1	ALDOB	ANG	ANGPT1	ANGPT4	APCS	ARL6	AXIN1	BBS10	BBS12	BCS1L	CALR	CCDC39	CCL5	CD3E	CHRNA3	COX10	COX11	COX15	COX18	CYBA	EGF	FKBP1A	FMOD	HSP90AA1	HSPD1	MYH11	NDUFS4	NDUFS5	NDUFS7	NDUFS8	NRG1	OXA1L	PIK3C2A	PRLR	PSMD9	PTK2B	PXN	RAC1	SCO1	SMAD1	SMAD2	SMAD3	SMAD4	SRC	SURF1	TAZ	TCAP	TGFB1	TRAF2	TTN	VIL1	WASF1	WNT3A	ZFYVE9
response_to_estrogen_stimulus(GO-0043627)	http://amigo.geneontology.org/cgi-bin/amigo/term_details?term=GO:0043627	BRCA1	CAV1	CITED2	CTNNB1	CYP27B1	EP300	ESR1	GATA3	GH1	GHR	GHRHR	GHRL	GSTM3	HCAR1	KRT19	RARA	SFRP1	SLC25A36	SLC34A2	SOCS2	STAT3	STAT5B	TGFB1
dicarboxylic_acid_metabolic_process(GO-0043648)	http://amigo.geneontology.org/cgi-bin/amigo/term_details?term=GO:0043648	AADAT	ACOT4	ALDH5A1	D2HGDH	FH	GAD1	GAD2	GHR	GOT1	GOT2	IDH1	IDH2	KYNU	L2HGDH	MDH2	ME3	STAT5A	STAT5B	TAT
post-translational_protein_modification(GO-0043687)	http://amigo.geneontology.org/cgi-bin/amigo/term_details?term=GO:0043687	ALG1	ALG13	B3GNT5	B4GALT4	CALR	DOLK	DPAGT1	DPM1	DPM2	DPM3	F10	F2	F7	F9	FURIN	GALNT2	GAS6	GFPT1	GFPT2	GGCX	GPAA1	LMAN1	MGAT1	MUC2	MUC4	MUC5AC	PIGA	PIGB	PIGC	PIGF	PIGG	PIGH	PIGK	PIGL	PIGM	PIGN	PIGO	PIGP	PIGQ	PIGS	PIGT	PIGU	PIGV	PIGW	PIGX	PLAUR	PROC	PROS1	PROZ	ST3GAL4	ST6GALNAC4	ST8SIA3	ST8SIA6	TUSC3	VKORC1
cellular_lipid_catabolic_process(GO-0044242)	http://amigo.geneontology.org/cgi-bin/amigo/term_details?term=GO:0044242	ABCD1	ACAA1	ACAD11	ACADL	ACADM	ACADS	ACADVL	ACOT8	ACOX1	ACOX2	ACOX3	ADIPOQ	AKR1B10	AKR1C3	AMACR	ANGPTL3	APOA2	APOA5	APOC3	BDH2	CPS1	CPT1A	CPT1B	CRAT	CROT	DECR1	ECHS1	ECI1	ECI2	ETFDH	FAAH	FABP4	GBA	GLA	HACL1	HADH	HADHA	HADHB	HAO1	HSD17B4	LIPC	LIPE	LPIN1	LPL	MCEE	MGLL	MUT	NEU3	PCCA	PCCB	PHYH	PLA2G15	PLA2G4C	PLIN1	PNLIPRP2	PNPLA3	PPARD	PPP1CA	PPT1	PRDX6	PRKACA	PRKACB	PRKACG	SCP2	SLC25A17	SLC27A2	SMPD3	SMPD4
cellular_lipid_metabolic_process(GO-0044255)	http://amigo.geneontology.org/cgi-bin/amigo/term_details?term=GO:0044255	ABCA1	ABCB4	ABCC1	ABCD1	ABCD2	ACAA1	ACACA	ACACB	ACAD11	ACADL	ACADM	ACADS	ACADSB	ACADVL	ACAT1	ACER1	ACER2	ACER3	ACLY	ACOT1	ACOT2	ACOT4	ACOT8	ACOX1	ACOX2	ACOX3	ACSBG1	ACSL1	ACSL3	ACSL4	ACSL5	ACSL6	ADIPOQ	ADIPOR1	ADIPOR2	AGPAT1	AGPAT2	AGPAT6	AGPS	AGT	AKR1B10	AKR1C1	AKR1C2	AKR1C3	ALAS1	ALDH1A2	ALDH1A3	ALDH5A1	ALDH8A1	ALG1	ALOX12	ALOX15B	ALOX5	ALOX5AP	AMACR	ANG	ANGPTL3	ANGPTL4	APOA1	APOA2	APOA4	APOA5	APOC3	APOE	APOH	ARSA	ASAH1	ASAH2	ATM	B3GNT5	B4GALNT1	B4GALT4	BCO2	BDH1	BDH2	CAV1	CD36	CD74	CD81	CDIPT	CDS1	CERK	CERS2	CERS3	CERS4	CERS5	CERS6	CETP	CHKA	CHKB	CHPT1	CLN3	CLN6	CLPS	COL4A3BP	CPS1	CPT1A	CPT1B	CPT2	CRAT	CREBBP	CROT	CSF1R	CSNK1G2	CTGF	CTSA	CYP1A1	CYP1A2	CYP26A1	CYP26B1	CYP26C1	CYP2C19	CYP2C9	CYP2D6	CYP2E1	CYP2J2	CYP4A11	CYP4F2	CYP4F3	CYP4F8	CYP7A1	DECR1	DEGS1	DGAT1	DGAT2	DGKE	DGKK	DHRS3	DHRS9	DOLK	DPAGT1	DPM1	DPM2	DPM3	DRD2	ECHS1	ECI1	ECI2	EDN1	EDN2	ELOVL1	ELOVL2	ELOVL3	ELOVL4	ELOVL6	ENPP7	ETFDH	ETNK1	FAAH	FABP1	FABP4	FADS2	FASN	FDFT1	FGF2	FHL2	GAL3ST1	GALC	GBA	GBA2	GBGT1	GGPS1	GGT1	GGT5	GHR	GK	GLA	GLB1	GLIPR1	GM2A	GNPAT	GPAA1	GPAM	GPD2	GPLD1	GPX4	HACL1	HADH	HADHA	HADHB	HAO1	HAO2	HDAC3	HEXA	HEXB	HMGCL	HMGCR	HMGCS1	HMGCS2	HPGD	HPGDS	HSD17B12	HSD17B4	HTR2A	HTR2B	HTR2C	IDH1	IDI1	IDI2	IMPA1	IP6K3	LARGE	LCAT	LGALS13	LIAS	LIPC	LIPE	LPCAT1	LPCAT2	LPIN1	LPL	LTA4H	LTC4S	MCAT	MCEE	MECR	MED1	MGLL	MGST2	MIF	MSMO1	MTM1	MTMR3	MUT	MVD	MVK	NCOA1	NCOA2	NCOA3	NCOA6	NCOR1	NEU3	NPAS2	NSMAF	OXCT1	OXSM	PAFAH1B1	PCCA	PCCB	PCK1	PCYT1A	PCYT1B	PCYT2	PDGFRB	PDSS1	PDSS2	PEMT	PEX7	PGS1	PHYH	PI4K2A	PI4KA	PI4KB	PIGA	PIGB	PIGC	PIGF	PIGG	PIGH	PIGK	PIGL	PIGM	PIGN	PIGO	PIGP	PIGQ	PIGS	PIGT	PIGU	PIGV	PIGW	PIGX	PIGZ	PIK3C2A	PIK3CA	PIK3CB	PIK3CD	PIK3R1	PIP5K1A	PITPNM3	PLA1A	PLA2G15	PLA2G1B	PLA2G2A	PLA2G2D	PLA2G2E	PLA2G3	PLA2G4C	PLA2G5	PLA2G6	PLA2G7	PLAA	PLAUR	PLB1	PLCB1	PLCB2	PLCD1	PLCE1	PLCG2	PLEK	PLIN1	PLIN2	PNLIP	PNLIPRP2	PNPLA3	PON1	PPAP2A	PPAP2B	PPARA	PPARD	PPP1CA	PPT1	PRDX6	PREY	PRG3	PRKAA2	PRKAB2	PRKACA	PRKACB	PRKACG	PRKAG2	PSAP	PTEN	PTGDS	PTGES	PTGES3	PTGIS	PTGS1	PTGS2	RARRES2	RARRES3	RBP1	RBP4	RDH11	RDH12	RETSAT	RPE65	RXRA	SCP2	SERINC1	SERINC5	SGMS1	SGMS2	SGPL1	SGPP1	SIRT1	SLC25A1	SLC25A17	SLC25A20	SLC27A1	SLC27A2	SLC27A5	SLC27A6	SMG1	SMPD1	SMPD2	SMPD3	SMPD4	SOAT1	SOAT2	SPHK1	SPHK2	SPTLC1	ST3GAL5	ST3GAL6	ST6GALNAC4	ST6GALNAC6	ST8SIA1	ST8SIA3	ST8SIA4	ST8SIA5	ST8SIA6	STAT5A	STAT5B	STS	SULT2A1	TAZ	TBXAS1	TRIB3	UGCG	UGT1A8	UGT1A9
cellular_response_to_fibroblast_growth_factor_stimulus(GO-0044344)	http://amigo.geneontology.org/cgi-bin/amigo/term_details?term=GO:0044344	ADCY1	ADCY6	ADRBK1	AKT1	BAD	BRAF	CALM3	CAMK4	CASP9	CCL2	CCL5	CD44	CDKN1B	CHUK	CREB1	CXCL13	EGR3	FGF10	FGF18	FGF2	FGF23	FGF8	FGF9	FGFR1	FGFR2	FGFR3	FIBP	FOXO1	FOXO3	FOXO4	GAB1	GRB2	GSK3B	IL8	ITPR1	ITPR2	ITPR3	KL	KRAS	MAP2K1	MAP2K2	MAPK1	MAPK3	MDM2	NOG	NR4A1	NRAS	PDE1A	PDE1B	PDE1C	PDPK1	PIK3CA	PIK3R1	PLCG1	PPP2CA	PPP2R1A	PRKACA	PRKACB	PRKACG	PRKAR1A	PRKAR1B	PRKAR2A	PRKAR2B	PRKCA	PRKCD	PRKCE	PRKCG	PTEN	PTPN11	RAF1	RPS27A	SFRP1	SHC1	SOS1	SRC	TBX1	TDGF1	TRIB3	UBA52
innate_immune_response(GO-0045087)	http://amigo.geneontology.org/cgi-bin/amigo/term_details?term=GO:0045087	AGER	AIF1	APOA4	APOL1	APP	ATF1	ATF2	B2M	BCL2	BCL2L1	BTK	C1QA	C2	C3	C4A	C4B	C5	C6	C7	C8A	C8B	C8G	C9	CAMK2A	CAMK2B	CAMK2D	CAMK2G	CASP1	CASP10	CASP8	CCL2	CCL3	CCL5	CCR2	CD14	CD4	CD44	CFP	CHUK	CIITA	CREB1	CREBBP	CXCL16	CYBA	CYBB	CYP27B1	DEFA1	DEFB1	DMBT1	DNAJA3	DUSP4	DUSP6	DUSP7	EGR1	ELK1	EP300	F12	FADD	FOS	GCH1	HLA-B	HLA-DMA	HLA-DMB	HLA-DPA1	HLA-DPB1	HLA-DQA2	HLA-DRA	HLA-DRB1	HLA-G	HSP90AB1	ICAM1	IFI6	IFNA1	IFNA2	IFNAR1	IFNAR2	IFNB1	IFNG	IFNGR1	IFNGR2	IKBKB	IKBKE	IKBKG	IL12RB1	IL23R	IRAK1	IRAK2	IRAK4	IRF3	IRF5	IRF7	ISG15	ISG20	ITCH	JAK1	JAK2	JUN	KYNU	LBP	LCN2	LGALS3	LY96	MAP2K1	MAP2K2	MAP2K3	MAP2K4	MAP2K6	MAP3K1	MAP3K7	MAPK1	MAPK10	MAPK11	MAPK14	MAPK3	MAPK7	MAPK8	MAPK9	MASP1	MASP2	MAVS	MBL2	MEF2A	MEF2C	MEFV	MT2A	MYD88	NCAM1	NCF1	NCF2	NFKB1	NFKB2	NFKBIA	NFKBIB	NLRC4	NLRP1	NLRP3	NOD1	NOD2	P2RX7	PIK3CD	PPARG	PRKCD	PSMB8	PTAFR	PTPN1	PTPN11	PYCARD	RELA	RIPK1	RIPK2	RPS27A	RPS6KA1	S100A12	S100B	SAA1	SFTPD	SNCA	SOCS1	SOCS3	SP100	STAT1	STAT2	SUMO1	SYK	TAB1	TANK	TAX1BP1	TBK1	TDGF1	TIRAP	TLR10	TLR2	TLR3	TLR4	TLR5	TLR6	TLR7	TLR8	TLR9	TNFAIP3	TRAF2	TRAF3	TRAF6	TRIM32	TXN	TXNIP	UBA52	VCAM1	VNN1	WNT5A
regulation_of_innate_immune_response(GO-0045088)	http://amigo.geneontology.org/cgi-bin/amigo/term_details?term=GO:0045088	A2M	ATF1	ATF2	BIRC2	BIRC3	CADM1	CASP8	CCL5	CHUK	CREB1	DMBT1	DNAJA3	DUSP4	DUSP6	DUSP7	ELK1	EREG	FADD	FOS	HSP90AB1	HSPD1	IFNA1	IFNA2	IFNAR1	IFNAR2	IFNB1	IFNG	IFNGR1	IFNGR2	IKBKB	IKBKE	IKBKG	IL12A	IL12B	INS	IRAK1	IRAK2	IRAK3	IRAK4	IRF3	IRF7	ITCH	JAK1	JAK2	JUN	LBP	LILRB1	LY96	MAP2K1	MAP2K2	MAP2K3	MAP2K4	MAP2K6	MAP3K1	MAP3K7	MAPK1	MAPK10	MAPK11	MAPK14	MAPK3	MAPK7	MAPK8	MAPK9	MAVS	MEF2A	MEF2C	MYD88	NCR3	NFKB1	NFKB2	NFKBIA	NFKBIB	NOD1	NOD2	PPARG	PRKCE	PTPN1	PTPN11	PVRL2	RELA	RIPK1	RIPK2	RPS27A	RPS6KA1	SERPING1	SOCS1	SOCS3	STAT1	STAT2	SUMO1	TAB1	TBK1	TIRAP	TLR10	TLR2	TLR3	TLR4	TLR5	TLR6	TLR8	TNFAIP3	TRAF3	TRAF6	TXK	UBA52	WNT5A	XIAP
positive_regulation_of_innate_immune_response(GO-0045089)	http://amigo.geneontology.org/cgi-bin/amigo/term_details?term=GO:0045089	ATF1	ATF2	CADM1	CASP8	CCL5	CHUK	CREB1	DMBT1	DUSP4	DUSP6	DUSP7	ELK1	EREG	FOS	HSPD1	IKBKB	IKBKE	IKBKG	IL12A	IL12B	IRAK1	IRAK2	IRAK3	IRAK4	IRF3	IRF7	ITCH	JUN	LBP	LY96	MAP2K1	MAP2K2	MAP2K3	MAP2K4	MAP2K6	MAP3K1	MAP3K7	MAPK1	MAPK10	MAPK11	MAPK14	MAPK3	MAPK7	MAPK8	MAPK9	MAVS	MEF2A	MEF2C	MYD88	NCR3	NFKB1	NFKB2	NFKBIA	NFKBIB	NOD1	NOD2	PRKCE	PVRL2	RELA	RIPK1	RIPK2	RPS27A	RPS6KA1	TAB1	TBK1	TIRAP	TLR10	TLR2	TLR3	TLR4	TLR5	TLR6	TLR8	TNFAIP3	TRAF3	TRAF6	UBA52
cell_fate_commitment(GO-0045165)	http://amigo.geneontology.org/cgi-bin/amigo/term_details?term=GO:0045165	BMP2	BMP4	CYP26B1	EPAS1	FGFR2	FZD5	GAS1	GATA1	GATA2	GATA3	IFRD1	ISL1	MEF2C	MESP1	MYF5	MYF6	MYOD1	MYOG	NOTCH2	NR2F2	POU5F1	PPARG	PROX1	SALL1	SHH	SIX1	SMAD2	SOX17	SOX9	TAL1	TBX1	TCF7L2	TGFBR1	WNT1	WNT8A
establishment_of_protein_localization(GO-0045184)	http://amigo.geneontology.org/cgi-bin/amigo/term_details?term=GO:0045184	ABCA1	ABCG1	AGXT	AKR1C3	AKT1	ARL6	ATP6V0A4	ATP6V1A	ATP6V1B1	ATP6V1E1	ATP6V1G2	BBC3	BBS1	BBS2	BCL3	BCL6	BID	CALCR	CALCRL	CALR	CCL19	CCR7	CD36	CD3G	CD74	CHI3L1	CLTC	COX18	CTSA	DAG1	DYNLT1	EGF	F2R	F2RL1	FLNA	GAS6	GCKR	GPIHBP1	HDAC6	HES1	HSP90AA1	IFNG	IMMP2L	JAK2	JAK3	JUN	LILRB1	LMAN1	LTBP2	MDM2	MFN2	MIA3	MIPEP	MYH9	NCF1	NLRC4	OPRD1	PACS2	PCSK5	PDE2A	PEX7	PIP5K1A	PKD1	PLEK	PPARG	PPT1	PRKCB	PTCH1	RAMP1	RAMP2	RAMP3	RERE	RPS19	RPS24	RPS27A	RPS4X	SAMM50	SCARB2	SELS	SORT1	SSR1	STAT3	TAMM41	TAP1	TAP2	TF	TFRC	TGFB1	TGFB2	TIMM10	TIMM13	TIMM17A	TIMM17B	TIMM22	TIMM23	TIMM44	TIMM8A	TIMM8B	TIMM9	TNF	TOMM20	TOMM22	TOMM34	TOMM40	TOMM7	TOMM70A	TRAK1	TRNT1	TRPS1	TSPO	UBA52	VLDLR	WFS1	WNT4	YWHAH	ZFYVE9	ZP2	ZP3
cell-cell_junction_organization(GO-0045216)	http://amigo.geneontology.org/cgi-bin/amigo/term_details?term=GO:0045216	ACTG1	CADM1	CDH1	CDH11	CDH12	CDH13	CDH2	CDH5	CLDN15	CSF1R	CTNNA1	CTNNB1	CTNND1	CXADR	F11R	GJA1	GJA4	GJA5	GJC1	JUP	KIFC3	PIP5K1C	PRKCI	PVRL2	RAMP2	RHOA	SMAD3	SMAD7	TGFB1	TGFB2	TGFB3	TLN1	VCL
leukocyte_activation(GO-0045321)	http://amigo.geneontology.org/cgi-bin/amigo/term_details?term=GO:0045321	ADA	ADAM10	ADAM17	ADAM9	ANXA1	ATM	ATP7A	BCL2	BTK	CADM1	CAMK4	CCL19	CCL21	CCL3	CCL5	CCR7	CD276	CD28	CD3D	CD4	CD40LG	CHD7	CLCF1	CX3CL1	CXCR2	DHRS2	DPP4	EDN1	EDN2	F2RL1	GLI3	HDAC4	HDAC5	HDAC9	HHEX	HSPD1	ICAM1	IL12B	IL2	IL4	IL8	INS	ITGAL	ITK	JAK3	LAT	LBP	LEF1	LILRB1	MEF2C	NFAM1	PIK3CD	PLCG2	PPP3CA	PPP3CB	PRG3	PRKCB	PRKCD	PTGER4	PTK2B	PTPN22	RAG1	SHH	SOX4	SPACA3	SYK	TGFBR2	TLR4	TNFRSF4	TNFSF4	ZAP70
cellular_respiration(GO-0045333)	http://amigo.geneontology.org/cgi-bin/amigo/term_details?term=GO:0045333	ACO2	ALDH5A1	ATP5A1	ATP5B	ATP5C1	ATP5D	ATP5E	ATP5F1	ATP5G1	ATP5H	ATP5I	ATP5J	ATP5J2	ATP5L	ATP5O	COX10	COX4I1	COX5A	COX5B	COX6A1	COX6B1	COX6C	COX7A2L	COX7B	COX7C	COX8A	CS	CYC1	CYCS	DLD	DLST	ETFA	ETFB	ETFDH	FH	IDH2	IDH3A	IDH3B	IDH3G	MDH2	ME3	MT-ATP6	MT-ATP8	MT-CO1	MT-CO2	MT-CO3	MT-CYB	MT-ND1	MT-ND2	MT-ND4	MT-ND4L	MT-ND6	NDUFA1	NDUFA10	NDUFA11	NDUFA12	NDUFA13	NDUFA2	NDUFA3	NDUFA4	NDUFA5	NDUFA6	NDUFA7	NDUFA8	NDUFA9	NDUFAB1	NDUFB1	NDUFB10	NDUFB11	NDUFB2	NDUFB3	NDUFB4	NDUFB5	NDUFB6	NDUFB7	NDUFB8	NDUFB9	NDUFC1	NDUFC2	NDUFS1	NDUFS2	NDUFS3	NDUFS4	NDUFS5	NDUFS6	NDUFS7	NDUFS8	NDUFV1	NDUFV2	NDUFV3	NNT	OGDH	OXA1L	PDHB	PPARGC1A	SDHB	SDHC	SDHD	SIRT3	SLC25A12	SLC25A13	SLC25A14	SUCLA2	SUCLG1	SUCLG2	SURF1	TAZ	TBRG4	UCP1	UCP2	UCP3	UQCR11	UQCRB	UQCRC1	UQCRC2	UQCRFS1	UQCRH	UQCRQ
positive_regulation_of_nitric_oxide_biosynthetic_process(GO-0045429)	http://amigo.geneontology.org/cgi-bin/amigo/term_details?term=GO:0045429	AKT1	DDAH1	DDAH2	EDN1	EGFR	ESR1	HSP90AA1	HSP90AB1	IFNG	IL1B	INSR	OPRM1	PKD2	PTGS2	TNF
fat_cell_differentiation(GO-0045444)	http://amigo.geneontology.org/cgi-bin/amigo/term_details?term=GO:0045444	ADIPOQ	AKT2	BBS2	BBS4	BBS7	CBY1	CTBP1	CTBP2	HMGA2	MED1	MKKS	PID1	PPARG	PPARGC1A	PSMB8	SDF4	SIRT1	TCF7L2	TRIM32	UCP1
regulation_of_T_cell_differentiation(GO-0045580)	http://amigo.geneontology.org/cgi-bin/amigo/term_details?term=GO:0045580	BMP4	CAMK4	CCL19	CDKN2A	CLPTM1	CTLA4	FOXJ1	GATA3	GLI3	HLA-G	IFNA2	IFNB1	IHH	IL12B	IL12RB1	IL23A	IL23R	IL29	IL4	IL7	JAK3	LILRB2	MYB	PRKCZ	RARA	RC3H1	SHH	SPINK5	TGFBR2	TNFSF4	VNN1	ZAP70
positive_regulation_of_T_cell_differentiation(GO-0045582)	http://amigo.geneontology.org/cgi-bin/amigo/term_details?term=GO:0045582	CCL19	GATA3	GLI3	HLA-G	IHH	IL12B	IL12RB1	IL23A	IL23R	IL4	IL7	LILRB2	MYB	PRKCZ	RARA	SHH	TGFBR2	TNFSF4	VNN1	ZAP70
regulation_of_cell_differentiation(GO-0045595)	http://amigo.geneontology.org/cgi-bin/amigo/term_details?term=GO:0045595	ABCA1	ABCG1	ABL2	ACVR1	ACVR2B	ADIPOQ	ADRA2B	ADRA2C	AKT1	APOB	APOE	AQP3	ARHGEF1	AXIN2	Ahi1	BAD	BAX	BCL11A	BHLHE41	BIRC2	BMP2	BMP4	BMP6	BMP7	BMPR1A	BMPR1B	BMPR2	BTG1	BTK	CALR	CAMK1	CAMK2B	CAMK4	CAPRIN2	CARTPT	CAV1	CAV3	CCL19	CCL3	CCR1	CD36	CDH2	CDK5	CDK6	CDKN2A	CDON	CHRNA3	CLCF1	CLPTM1	COL1A1	CREB1	CRP	CSF1	CSF2	CTGF	CTLA4	CTNNA1	CTNNB1	CTNNBIP1	CXCR4	CYP27B1	DAB2IP	DKK1	DLL1	DMPK	DRD2	DRD3	DYNLT1	EDN1	EDNRB	EFEMP1	ENPP1	EPHA4	EREG	ETS1	F2	FBN2	FGF2	FGF23	FGFR1	FGFR2	FOXA2	FOXJ1	FOXO3	FOXO4	FRZB	FZD7	GATA1	GATA2	GATA3	GATA4	GLI3	GPR55	GPR98	GREM1	GSK3B	HDAC2	HDAC3	HDAC4	HDAC5	HDAC7	HDAC9	HES1	HEY2	HLA-B	HLA-G	HMGA2	HOPX	IFNA2	IFNB1	IFNG	IGF1	IGFBP3	IHH	IL12B	IL12RB1	IL17A	IL20	IL23A	IL23R	IL29	IL4	IL6	IL6R	IL6ST	IL7	INHA	INHBA	INS	ITGAV	ITGB3	JAG1	JAK3	KIT	LDB1	LEF1	LIF	LILRB1	LILRB2	LRP5	LYN	MAFB	MAML1	MAP2K6	MAPK11	MAPK12	MAPK14	MAPK9	MAPT	MED1	MEF2A	MEF2C	MEN1	MESP1	MSR1	MUSK	MYB	MYC	MYF5	MYF6	MYLK3	MYOCD	MYOD1	MYOG	NCOA3	NEO1	NEUROD1	NF1	NFKBIA	NGF	NKX2-5	NOG	NOTCH1	NOTCH2	NPHP3	NPNT	NRG1	NTN3	NTRK2	OPRM1	OSR1	OVOL2	PDGFRA	PF4	PLA2G2A	PLCB1	POU5F1	PPARA	PPARG	PPP2CA	PRKACA	PRKCA	PRKCH	PRKCI	PRKCZ	PROX1	PTCH1	PTEN	PTGS2	PTHLH	PTK2	PTK2B	RAF1	RARA	RC3H1	REST	RFX3	RHOA	ROBO1	ROBO2	ROCK1	ROCK2	RPS6KA1	RUNX1	SCARF1	SERPINE2	SERPINF1	SERPINF2	SFRP1	SFRP2	SFRP4	SHANK3	SHH	SIRT1	SIX1	SKIL	SLIT2	SMAD2	SMAD3	SMAD4	SMAD7	SMOC1	SOX11	SOX6	SOX9	SPINK5	SPOCK1	SRF	STAT1	SUFU	TAL1	TBX1	TBX3	TBX5	TCF7L2	TFAP2A	TGFB1	TGFB2	TGFB3	TGFBR2	TNF	TNFSF11	TNFSF4	TRAF6	TRIB3	TRIM32	TRPS1	TWF2	TWIST1	USH2A	VDR	VNN1	WNT1	WNT10B	WNT3A	WNT4	WNT5A	WNT7A	WNT7B	WNT9A	WWTR1	YWHAH	ZAP70	ZFHX3	ZFPM1	ZFPM2	ZNF675
negative_regulation_of_cell_differentiation(GO-0045596)	http://amigo.geneontology.org/cgi-bin/amigo/term_details?term=GO:0045596	ABCA1	ABCG1	ADIPOQ	ARHGEF1	BCL11A	BHLHE41	BMP2	BMP4	BMP7	CALR	CARTPT	CAV1	CCL3	CDK6	CRP	CTLA4	DAB2IP	DLL1	DRD3	DYNLT1	EFEMP1	ENPP1	EPHA4	EREG	F2	FGF23	FOXA2	FOXJ1	FOXO4	FZD7	GATA2	GATA3	GLI3	GPR55	GPR98	GSK3B	HDAC3	HDAC4	HDAC5	HDAC7	HES1	HEY2	HLA-G	HOPX	IFNA2	IFNB1	IFNG	IGF1	IHH	IL29	IL4	INHA	INHBA	ITGAV	ITGB3	JAG1	JAK3	KIT	LDB1	LILRB1	LRP5	MAFB	MED1	MEN1	MESP1	MYC	MYOCD	NF1	NFKBIA	NKX2-5	NOG	NOTCH1	NOTCH2	NPHP3	OSR1	OVOL2	PF4	POU5F1	PPARA	PPARG	PPP2CA	PROX1	PTCH1	PTHLH	PTK2B	RARA	RC3H1	REST	RHOA	RUNX1	SFRP1	SFRP2	SHH	SIRT1	SKIL	SMAD7	SOX11	SOX9	STAT1	SUFU	TBX1	TBX3	TBX5	TGFB1	TNFSF4	TRAF6	TRIB3	TWIST1	USH2A	WNT1	WNT10B	WNT3A	WNT5A	WNT7A	WNT9A	YWHAH	ZFHX3	ZFPM1	ZFPM2	ZNF675
positive_regulation_of_cell_differentiation(GO-0045597)	http://amigo.geneontology.org/cgi-bin/amigo/term_details?term=GO:0045597	ACVR1	ACVR2B	ADIPOQ	ADRA2B	ADRA2C	AKT1	APOB	AXIN2	Ahi1	BAD	BCL11A	BMP2	BMP4	BMP6	BMP7	BMPR1A	BMPR1B	BMPR2	BTG1	BTK	CAMK1	CAPRIN2	CCL19	CCR1	CD36	CDH2	CDON	CLCF1	COL1A1	CREB1	CSF1	CSF2	CTGF	CTNNA1	CTNNB1	CTNNBIP1	CXCR4	CYP27B1	DRD2	ETS1	FBN2	FGF2	FGFR1	FOXO3	FRZB	GATA3	GATA4	GLI3	GREM1	HES1	HLA-G	IFNG	IGF1	IGFBP3	IHH	IL12B	IL12RB1	IL17A	IL20	IL23A	IL23R	IL4	IL6	IL6R	IL6ST	IL7	INHBA	LEF1	LIF	LILRB2	LRP5	MAML1	MAP2K6	MAPK11	MAPK12	MAPK14	MAPK9	MAPT	MED1	MEF2A	MEF2C	MESP1	MSR1	MYB	MYF5	MYF6	MYOCD	MYOD1	MYOG	NCOA3	NEO1	NEUROD1	NGF	NKX2-5	NOTCH1	NPNT	NRG1	NTN3	NTRK2	OPRM1	PF4	PLA2G2A	PLCB1	PPARG	PRKCA	PRKCH	PRKCI	PRKCZ	PROX1	PTGS2	RARA	RFX3	RHOA	ROBO1	ROBO2	RPS6KA1	RUNX1	SCARF1	SERPINE2	SERPINF1	SERPINF2	SFRP1	SFRP2	SFRP4	SHANK3	SHH	SKIL	SLIT2	SMAD2	SMAD3	SMAD4	SOX11	SOX6	SOX9	SRF	TAL1	TBX1	TBX5	TCF7L2	TGFB1	TGFB2	TGFB3	TGFBR2	TNF	TNFSF11	TNFSF4	TRAF6	TRIM32	TWF2	TWIST1	VDR	VNN1	WNT4	WNT7B	WWTR1	ZAP70	ZFHX3
negative_regulation_of_myeloid_cell_differentiation(GO-0045638)	http://amigo.geneontology.org/cgi-bin/amigo/term_details?term=GO:0045638	ADIPOQ	CARTPT	CCL3	CDK6	GPR55	IL4	INHA	INHBA	LDB1	MAFB	MYC	PF4	PTK2B	RARA	RUNX1	ZFPM1	ZNF675
regulation_of_neuron_differentiation(GO-0045664)	http://amigo.geneontology.org/cgi-bin/amigo/term_details?term=GO:0045664	ABL2	ADRA2B	ADRA2C	AKT1	APOE	ARHGEF1	BCL11A	BMP2	BMP7	CALR	CAMK1	CAMK2B	CAPRIN2	CDK5	CHRNA3	EDNRB	EPHA4	FGFR1	HDAC2	HES1	LYN	MAPT	MED1	MEF2C	NEUROD1	NGF	NKX2-5	NTRK2	PRKCI	PROX1	PTEN	PTK2B	REST	RHOA	ROBO1	ROBO2	SCARF1	SIX1	SKIL	SLIT2	SOX11	SOX9	SPOCK1	TRIM32	TWF2	WNT3A	WNT5A	YWHAH
regulation_of_osteoblast_differentiation(GO-0045667)	http://amigo.geneontology.org/cgi-bin/amigo/term_details?term=GO:0045667	ACVR1	ACVR2B	BMP2	BMP4	BMP6	BMP7	BMPR1A	BMPR1B	BMPR2	CDK6	CTNNBIP1	FBN2	FGF23	FGFR2	HDAC7	IGF1	IL6	IL6R	IL6ST	LRP5	MEF2C	MEN1	NOG	NOTCH1	NPNT	PRKACA	PTCH1	PTK2	SMOC1	SOX11	SUFU	TRAF6	TWIST1	WNT4	WNT7B
positive_regulation_of_osteoblast_differentiation(GO-0045669)	http://amigo.geneontology.org/cgi-bin/amigo/term_details?term=GO:0045669	ACVR1	ACVR2B	BMP2	BMP4	BMP6	BMP7	BMPR1A	BMPR1B	BMPR2	CTNNBIP1	FBN2	IGF1	IL6	IL6R	IL6ST	MEF2C	NPNT	SOX11	WNT4	WNT7B
regulation_of_osteoclast_differentiation(GO-0045670)	http://amigo.geneontology.org/cgi-bin/amigo/term_details?term=GO:0045670	CAMK4	CARTPT	CCL3	CCR1	CSF1	GPR55	IFNG	IL12B	IL17A	IL23A	IL4	TNF	TNFSF11	TRAF6	ZNF675
positive_regulation_of_protein_catabolic_process(GO-0045732)	http://amigo.geneontology.org/cgi-bin/amigo/term_details?term=GO:0045732	ADAM9	ADRA2A	APC	APOE	AXIN1	CDKN1B	CLU	CSNK1D	CSNK1E	GPLD1	HSPBP1	IFNG	IL1B	MDM2	NRD1	PTEN	SMAD7	SUMO1	TAF1	TNF	TNFAIP3	TRIB1	TRIM32	WNT5A
positive_regulation_of_DNA_replication(GO-0045740)	http://amigo.geneontology.org/cgi-bin/amigo/term_details?term=GO:0045740	CALR	CSF2	EGFR	EPO	EREG	FGF10	IGF1	IGF1R	IL3	INS	INSR	KITLG	PDGFA	PDGFB	PDGFC	PDGFRA	PLA2G1B	SHC1	TGFB3
negative_regulation_of_G-protein_coupled_receptor_protein_signaling_pathway(GO-0045744)	http://amigo.geneontology.org/cgi-bin/amigo/term_details?term=GO:0045744	ADA	ADM	ADRA2A	ADRB2	ADRB3	ADRBK1	CCL5	DRD2	DRD3	HTR2B	IL8	MGRN1	PLEK	RGS2	SNCA
positive_regulation_of_adenylate_cyclase_activity(GO-0045762)	http://amigo.geneontology.org/cgi-bin/amigo/term_details?term=GO:0045762	ADCY1	ADCY6	ADORA2A	ADORA3	ADRB1	ADRB2	ADRB3	AVPR2	CALCA	CALCR	CRHR1	DRD1	DRD3	DRD5	EDNRA	GHRH	GHRHR	GIPR	GLP1R	NF1	NTRK2	PTHLH
regulation_of_angiogenesis(GO-0045765)	http://amigo.geneontology.org/cgi-bin/amigo/term_details?term=GO:0045765	ANGPT4	ANGPTL3	ANGPTL4	APOH	AQP1	BTG1	CCR2	CCR3	CHI3L1	COL4A2	COL4A3	CTNNB1	CTSH	ECM1	EGLN1	F3	FASLG	FGF2	FLT1	FOXC2	FOXO4	GATA2	GATA4	GATA6	GDF2	HDAC5	HDAC7	HDAC9	HHEX	HMOX1	HRG	IL17F	IL1A	IL1B	KDR	KRIT1	MAP2K5	NF1	NOS3	NPPB	NPR1	PF4	PLCG1	PLXND1	PRKCA	PRKCB	PRKD2	PTGIS	PTGS2	RAMP2	ROCK1	ROCK2	RUNX1	SERPINE1	SERPINF1	SFRP1	SFRP2	SPHK1	SPINK5	STAB1	STAT1	THBS1	THBS2	THBS4	TNFSF12	VEGFA	VEGFB	WARS	WNT5A
positive_regulation_of_angiogenesis(GO-0045766)	http://amigo.geneontology.org/cgi-bin/amigo/term_details?term=GO:0045766	ANGPT4	ANGPTL3	ANGPTL4	AQP1	BTG1	CCR3	CHI3L1	CTSH	ECM1	F3	FGF2	FLT1	FOXC2	GATA2	GATA4	GATA6	GDF2	HDAC7	HDAC9	IL1A	IL1B	KDR	NOS3	PLCG1	PRKCA	PRKCB	PRKD2	PTGIS	PTGS2	RAMP2	RUNX1	SERPINE1	SFRP2	SPHK1	THBS1	TNFSF12	VEGFA	VEGFB	WNT5A
positive_regulation_of_ossification(GO-0045778)	http://amigo.geneontology.org/cgi-bin/amigo/term_details?term=GO:0045778	ACVR1	ACVR2B	BMP2	BMP4	BMP6	BMP7	BMPR1A	BMPR1B	BMPR2	FBN2	KL	MEF2C	OSR1	P2RX7	PTH	SOX11	TFAP2A	TGFB1	TGFB2	TGFB3	WNT4	WNT5A
positive_regulation_of_cell_adhesion(GO-0045785)	http://amigo.geneontology.org/cgi-bin/amigo/term_details?term=GO:0045785	ADAM9	ALOX12	BMP7	CCL21	CCL5	CD36	CD44	CD47	CDH13	CDK6	CHRD	CITED2	CSF1	CX3CL1	CXCL13	ERBB2	FOXC2	GSK3B	IL12A	IL12B	IL1B	ITGAV	JAK2	KDR	LEF1	NPNT	NRG1	PPAP2B	PRKCA	PRKD2	PTK2B	SAA1	SERPINF2	SFRP1	SFRP2	SMAD7	SYK	TGFB2	TGM2	TNF	TNFSF11	TPM1	TSC1	UTRN	VEGFA
negative_regulation_of_cell_cycle(GO-0045786)	http://amigo.geneontology.org/cgi-bin/amigo/term_details?term=GO:0045786	ALOX15B	APC	ATM	BMP2	BMP4	BMP7	CALR	CDK6	CDKN1A	CDKN1B	CDKN2A	CDKN2B	CDKN2C	CDKN2D	CYP27B1	ERN1	ETS1	FHL1	FOXC1	FOXO4	GADD45A	GAS1	GAS6	GAS7	GATA3	GMNN	HDAC2	HDAC3	HPGD	HTRA2	IFNG	IL12A	IL12B	IL8	INHA	INHBA	LATS2	LILRB1	MAP2K1	MAP2K6	MAPK12	MEN1	MFN2	MYC	MYOCD	NGF	NOTCH2	NR2F2	PKD1	PKD2	PNPT1	PPP1R9B	PRKAA1	PRKAA2	PRKAB1	PRKAB2	PRKAG1	PRKAG2	PRKAG3	PTEN	RB1	SKIL	SMAD3	TBRG4	TCF7L2	TERF1	TGFB1	TGFB2	TGFBR1	THBS1	TP53	TSC1	WNT1
positive_regulation_of_cell_cycle(GO-0045787)	http://amigo.geneontology.org/cgi-bin/amigo/term_details?term=GO:0045787	ADAM17	AKT1	APP	ASNS	CALR	CCND1	CCND2	CCND3	CD28	CITED2	DRD3	EDN1	EDN3	EGF	EGFR	EREG	FGF10	FGFR2	IGF1	IGF2	IL1A	IL1B	INS	INSR	LRP5	LRP6	MDM2	PDGFB	PDGFRB	PKD1	PKD2	PRKCA	PROX1	PTEN	RARA	RB1	RPS6KB1	SMAD6	SPHK1	TAL1	TBX3	TERF1	TGFA	TGFB2	TRIM32
positive_regulation_of_endocytosis(GO-0045807)	http://amigo.geneontology.org/cgi-bin/amigo/term_details?term=GO:0045807	AHSG	ANGPT1	APOA5	Ahi1	BICD1	CALR	CCL19	CCL21	F2RL1	GATA2	GH1	LDLRAP1	PCSK9	PPT1	SELE	SERPINE1	SFRP4	SFTPD	SNCA	SPACA3	TUB	VTN	WNT3A
negative_regulation_of_lipid_metabolic_process(GO-0045833)	http://amigo.geneontology.org/cgi-bin/amigo/term_details?term=GO:0045833	ACADL	ACADVL	ADRA2A	AKT1	APOA2	APOC1	APOC2	APOC3	APOD	APOE	BRCA1	CIDEA	DKK3	GPLD1	HCAR2	IL1B	INS	PDE3B	PDGFA	PDGFB	PRKAA1	PROX1	REST	SIRT1	SLC27A1	SOD1	TNF	TRIB3	UGT1A7	UGT1A9	WNT4
positive_regulation_of_mitosis(GO-0045840)	http://amigo.geneontology.org/cgi-bin/amigo/term_details?term=GO:0045840	CD28	DRD3	EDN1	EDN3	EGF	EREG	IGF1	IGF2	IL1A	IL1B	INS	INSR	LRP5	PDGFB	PDGFRB	PTEN	RB1	TERF1	TGFA
regulation_of_protein_kinase_activity(GO-0045859)	http://amigo.geneontology.org/cgi-bin/amigo/term_details?term=GO:0045859	ACADVL	ADAM17	ADAM9	ADCY1	ADCY6	ADD1	ADIPOQ	ADRA2A	ADRA2B	ADRA2C	ADRB2	AGT	AKT1	ALS2	ANG	ANGPT1	ANGPT4	APC	APOE	APP	ASNS	ATF4	ATF6	AXIN1	BLM	BMP4	BMP7	BRAF	C5	CALCA	CALR	CAMK1	CARTPT	CAV1	CAV3	CCL19	CCL2	CCL21	CCND1	CCND2	CCND3	CCNE2	CD4	CD40	CD81	CDKN1A	CDKN1B	CDKN2A	CDKN2B	CDKN2C	CDKN2D	CHI3L1	CHRM1	CHRNA3	CSF1	CSF1R	CXCR4	DAB2IP	DEPTOR	DNAJA3	DNAJB11	DOK7	DRD4	DUSP2	DUSP6	DUSP7	DUSP9	DVL1	DVL2	EDN1	EDN3	EGF	EGFR	EIF2AK3	EIF2S1	ERBB2	ERBB3	EREG	ERN1	F2R	FGF10	FGF2	FGFR1	FLT1	FLT3	FPR1	FZD10	GADD45A	GADD45B	GADD45G	GAS6	GBA	GFPT1	GH1	GHR	GHRL	GNAQ	GSTP1	HSP90B1	HTR2B	HYOU1	IGF1R	IGF2	IGFBP1	IKBKG	IL1B	IL8	INS	INSR	IRAK1	IRAK2	IRAK3	ITGB3	JAK2	KIT	KRAS	LATS2	LMNA	LRP5	LRP6	LYN	MADD	MALT1	MAP2K1	MAP2K2	MAP2K3	MAP2K5	MAP2K6	MAP3K2	MAP3K3	MAP3K4	MAP3K5	MAP3K6	MAP3K7	MAP4K2	MAPK1	MAPK10	MAPK11	MAPK14	MAPK3	MBTPS1	MBTPS2	MEN1	MST1R	MUL1	MYOCD	NF1	NGF	NOD1	NOD2	NR2F2	NRAS	NRG1	PAK1	PAK2	PDCD10	PDGFA	PDGFB	PDGFRB	PDPK1	PICK1	PIK3CB	PKD1	PKD2	PKN1	PLA2G1B	PLCE1	PPAP2A	PPP2CA	PRKACA	PRKACB	PRKACG	PRKAG1	PRKAG2	PRKAR1A	PRKAR1B	PRKAR2A	PRKAR2B	PRKCD	PRKD3	PRLR	PROK2	PROX1	PTEN	PTK2	PTK2B	RAF1	RAP1A	RAP2B	RAPGEF1	RB1	RELN	RGC32	RGS2	RGS3	RGS4	RIPK1	RIPK2	RPS27A	SHC1	SIRT1	SLC9A3R1	SMPD1	SNCA	SOD1	SSR1	SULT1A4	TAB1	TDGF1	TGFA	TGFB1	TGFB2	TGFBR1	TGFBR2	THBS1	TLN1	TLR4	TLR6	TLR9	TNF	TNFRSF11A	TNFSF11	TPP1	TRAF2	TRAF6	TRIB1	TRIB3	TTN	UBA52	VEGFA	WFS1	WNT5A	WWTR1	ZNF675	ZP3	ZP4
positive_regulation_of_protein_kinase_activity(GO-0045860)	http://amigo.geneontology.org/cgi-bin/amigo/term_details?term=GO:0045860	ACADVL	ADAM17	ADAM9	ADCY1	ADCY6	ADD1	ADIPOQ	ADRA2A	ADRA2B	ADRA2C	ADRB2	AGT	AKT1	ALS2	ANG	ANGPT1	ANGPT4	ASNS	ATF4	ATF6	AXIN1	BMP4	BRAF	C5	CALCA	CALR	CAMK1	CARTPT	CCL19	CCL2	CCL21	CCND1	CCND2	CCND3	CD4	CD40	CD81	CHI3L1	CHRM1	CHRNA3	CSF1	CSF1R	CXCR4	DAB2IP	DNAJB11	DOK7	DRD4	DVL2	EDN1	EDN3	EGF	EGFR	EIF2AK3	EIF2S1	ERBB2	ERBB3	EREG	ERN1	F2R	FGF10	FGF2	FGFR1	FLT1	FLT3	FPR1	FZD10	GADD45B	GADD45G	GAS6	GFPT1	GH1	GHR	GHRL	HSP90B1	HTR2B	HYOU1	IGF2	IGFBP1	IKBKG	IL1B	IL8	INS	INSR	IRAK1	IRAK2	ITGB3	JAK2	KIT	KRAS	LMNA	MADD	MALT1	MAP2K1	MAP2K2	MAP2K3	MAP2K5	MAP2K6	MAP3K2	MAP3K3	MAP3K4	MAP3K5	MAP3K6	MAP3K7	MAP4K2	MAPK1	MAPK10	MAPK11	MAPK14	MAPK3	MBTPS1	MBTPS2	MST1R	MUL1	NGF	NOD1	NOD2	NRAS	NRG1	PAK1	PAK2	PDCD10	PDGFA	PDGFB	PDGFRB	PDPK1	PICK1	PIK3CB	PKD1	PKD2	PKN1	PLA2G1B	PLCE1	PPAP2A	PPP2CA	PRKACA	PRKACB	PRKACG	PRKAG1	PRKAG2	PRKAR1A	PRKAR1B	PRKAR2A	PRKAR2B	PRKD3	PRLR	PROK2	PROX1	PTK2	PTK2B	RAF1	RAP1A	RAPGEF1	RELN	RIPK1	RIPK2	RPS27A	SHC1	SIRT1	SNCA	SOD1	SSR1	SULT1A4	TAB1	TDGF1	TGFA	TGFB1	TGFB2	TGFBR1	TGFBR2	THBS1	TLN1	TLR4	TLR6	TLR9	TNF	TNFRSF11A	TNFSF11	TPP1	TRAF2	TRAF6	UBA52	VEGFA	WFS1	WNT5A	ZP3	ZP4
positive_regulation_of_proteolysis(GO-0045862)	http://amigo.geneontology.org/cgi-bin/amigo/term_details?term=GO:0045862	ADAM9	ADRA2A	APOE	BTRC	CAPN3	CLN6	CLU	CSNK1D	CSNK1E	FBXW11	GPLD1	HDAC2	HSPBP1	IFNG	IL1B	MDM2	NRD1	PTEN	SMAD7	SUMO1	TAF1	TNF	TRIB1	TRIM32	WFS1
negative_regulation_of_transcription__DNA-dependent(GO-0045892)	http://amigo.geneontology.org/cgi-bin/amigo/term_details?term=GO:0045892	ADIPOQ	AES	ATP8B1	BCL3	BCL6	BHLHE40	BHLHE41	BMI1	BMP2	BMP4	BMP7	BRCA1	BRD7	BTRC	CALCA	CALR	CAPN3	CAV1	CBY1	CDK5	CDKN1B	CDKN2A	CIITA	CITED2	COMMD7	CREB1	CREBBP	CRY1	CRY2	CTBP1	CTBP2	CTNNB1	DAB2IP	DKK1	DKK3	DNAJA3	DNMT1	DNMT3B	EDN1	EDNRB	ENG	EP300	EREG	ERN2	ESR2	EZH2	FASLG	FBXW11	FGFR2	FHL2	FOXA2	FOXC2	FOXJ1	FOXM1	FOXO3	FOXP1	FOXP2	FST	GATA1	GATA3	GATA6	GLI3	GMNN	GZF1	HAND1	HDAC2	HDAC3	HDAC4	HDAC5	HDAC6	HDAC8	HDAC9	HES1	HEY1	HEY2	HHEX	HIC1	HMGA1	HMGA2	HSPA8	IFNA2	IFNG	IL29	IL4	IRF7	ISL1	JARID2	JUN	KAT6A	KAT8	KLF10	LDB1	LEF1	LEFTY1	MAP2K5	MDM2	MDM4	MECOM	MED1	MEF2A	MEF2C	MEN1	MESP1	MLXIPL	MTERFD1	MYB	MYC	NAB2	NCOR1	NDUFA13	NFKB1	NFX1	NKX2-5	NOTCH1	NR0B1	NR0B2	NR1D1	NR1H2	NR1H3	NR1H4	NR1I2	NR2F2	NRG1	NRIP1	OSR1	OVOL2	PCGF2	PDE2A	PDGFB	PER1	PER2	PHB	PITX2	PLCB1	PPARA	PPARD	PPARG	PROX1	PTCH1	PTH	RAMP3	RARA	RARG	RB1	RBM15	RELA	REST	RFX3	RUNX2	RXRA	SALL1	SCRT2	SFRP1	SFRP2	SIRT1	SIRT2	SKIL	SMAD2	SMAD3	SMAD4	SMAD7	SOX11	SOX9	SP100	SREBF2	STAT1	STAT3	SUFU	SUMO1	TBX18	TBX2	TBX20	TBX3	TCF21	TCF7L2	TFAP2A	TGFB1	THRA	TIMELESS	TLE1	TLE2	TNF	TNFRSF4	TNFSF4	TP53	TRAF6	TRPS1	TWIST1	UBR2	VDR	VHL	WNT11	WNT4	WNT5A	XRCC6	YY1	ZFHX3	ZFP36	ZFPM1	ZFPM2	ZMYND8	ZNF202	ZNF675	ZP3
positive_regulation_of_transcription__DNA-dependent(GO-0045893)	http://amigo.geneontology.org/cgi-bin/amigo/term_details?term=GO:0045893	ACVR1	ACVRL1	AGT	APOBEC1	ARHGEF11	ARNT	ARNTL	ARNTL2	ATF4	ATF6	AXIN1	Ahi1	BAZ1B	BCL11A	BCL3	BLM	BMP10	BMP2	BMP4	BMP6	BMP7	BRCA1	BRCA2	BRD7	C1orf85	CAMK4	CAPN3	CAPRIN2	CD3D	CD40	CDH1	CDKN2A	CEBPA	CIITA	CITED2	CLOCK	COL1A1	COPS5	CREB1	CREBBP	CTNNB1	DAB2IP	DBP	DVL1	DVL2	DYRK1B	EDF1	EGF	EGR1	ELK1	ENG	EP300	EPAS1	EPO	ERBB2	ERBB4	ERCC2	ESR1	ESRRA	ETS1	ETS2	F2R	F2RL1	FADD	FBXW11	FGF10	FGF2	FGFR2	FHOD1	FOS	FOXA2	FOXC1	FOXC2	FOXH1	FOXJ2	FOXM1	FOXO1	FOXO3	FZD1	FZD2	FZD4	FZD5	FZD7	GATA1	GATA2	GATA3	GATA4	GATA5	GATA6	GDF2	GDNF	GLI3	GREM1	GTF2A2	HAND1	HAND2	HAS3	HDAC2	HDAC4	HDAC5	HES1	HHEX	HIF1A	HMGA1	HMGA2	HNF1A	HNF1B	HNF4A	IFNB1	IGF1	IL10	IL11	IL17A	IL1B	IL29	IL4	IL6	INHBA	IRF7	ISL1	ITGA6	JUN	KAT6A	KAT8	KLF1	KLF2	LDB1	LEF1	LIF	LMO2	LRP5	LRP6	MAML1	MAP2K3	MAP2K5	MAP3K2	MAPK3	MAPK7	MAVS	MC1R	MECOM	MED1	MED24	MEF2A	MEF2C	MEF2D	MESP1	MITF	MKL2	MLXIPL	MRPL12	MSTN	MYB	MYC	MYF6	MYOCD	MYOD1	MYOG	NCOA1	NCOA3	NCOA6	NEUROD1	NFATC1	NFATC2	NFE2	NFKB1	NFKBIA	NKX2-5	NOTCH1	NPAS2	NPAT	NR1H2	NR1H3	NR1H4	NR1I2	NR2F2	NR5A1	NR5A2	NRIP1	NUP62	OSM	OSR1	PAX3	PDGFB	PDX1	PHB	PHOX2B	PID1	PITX2	PKD1	PKD2	PLA2G1B	PLCB1	POU5F1	PPARA	PPARD	PPARG	PPARGC1A	PPARGC1B	PRKD2	PRKDC	PROX1	PSMD9	PSRC1	PTH	RARA	RARG	RELA	REST	RFX3	RIPK1	RORA	RPS6KA1	RUNX1	RUNX2	RXRA	SALL1	SCAP	SERPINF2	SFRP1	SFRP2	SHH	SIRT1	SIX1	SMAD2	SMAD3	SMAD4	SOST	SOX11	SOX17	SOX4	SOX9	SP1	SP100	SREBF1	SREBF2	SRF	STAT1	STAT3	STAT5B	T	TAF1	TAF9	TAL1	TBK1	TBX1	TBX20	TBX21	TBX5	TCF21	TCF7L2	TFAM	TFAP2A	TGFB1	TGFB3	TGFBR1	TLR2	TLR3	TLR4	TLR9	TNF	TNFRSF1A	TNFSF11	TNNI2	TP53	TRAF6	TRERF1	TWIST1	USF1	VDR	VEGFA	VHL	WNT1	WNT11	WNT3A	WNT4	WNT5A	WNT7A	WWOX	XRCC6	YWHAH	ZFPM1	ZFPM2	ZIC3	ZP3
negative_regulation_of_growth(GO-0045926)	http://amigo.geneontology.org/cgi-bin/amigo/term_details?term=GO:0045926	ACVRL1	AGTR2	ALOX15B	BBC3	BBS2	BCL11A	BCL6	BMP10	BMP4	BMPR2	CAPRIN2	CDKN1A	CDKN1B	CDKN2A	CDKN2AIP	CDKN2C	CDKN2D	CYP27B1	DCBLD2	ENPP1	FGFR3	FHL1	FRZB	GDF2	HNF4A	HSPA1A	INHBA	MBL2	MSX1	MT2A	MUL1	MYL2	NDUFA13	NDUFS3	PHB	PNPT1	PPP1R9B	PPT1	PSRC1	PTCH1	RB1	RBBP7	SFRP1	SFRP2	SIRT1	SLIT2	SLIT3	SMAD3	SMAD4	SOX17	TGFB1	TGFB2	TIRAP	TP53	WNT11
positive_regulation_of_growth(GO-0045927)	http://amigo.geneontology.org/cgi-bin/amigo/term_details?term=GO:0045927	ACSL4	ADAM10	ADAM17	AKT1	ALOX12	BCL11A	BCL2	CAPN3	CXCL16	ERBB2	FXN	GH1	GHR	GHRH	GHRHR	GHSR	IL2	INSR	LEF1	LEP	MAPT	MTPN	NRG1	PLCB1	PROX1	RPS6KA1	SFRP1	SFRP2	SPHK1	TAF9	TGFB2	TGFBR1	TRIM32	TWF2	WFS1	ZP3
positive_regulation_of_transcription_from_RNA_polymerase_II_promoter(GO-0045944)	http://amigo.geneontology.org/cgi-bin/amigo/term_details?term=GO:0045944	ARNTL	ARNTL2	ATF4	ATF6	Ahi1	BCL11A	BMP2	BMP4	BMP6	BRCA1	C1orf85	CAPRIN2	CD3D	CD40	CDKN2A	CIITA	CITED2	CLOCK	COPS5	CREB1	CREBBP	CTNNB1	DAB2IP	DBP	EGR1	ELK1	ENG	EP300	EPAS1	ERCC2	ESR1	ESRRA	ETS1	F2RL1	FADD	FGF2	FGFR2	FHOD1	FOXA2	FOXC1	FOXC2	FOXH1	FOXM1	FOXO1	FOXO3	FZD5	GATA1	GATA2	GATA3	GATA4	GATA5	GATA6	GDNF	GLI3	GREM1	GTF2A2	HAND1	HAND2	HDAC2	HDAC4	HDAC5	HES1	HHEX	HIF1A	HMGA2	HNF1A	HNF4A	IFNB1	IGF1	IL11	IL17A	IL4	IL6	INHBA	IRF7	ISL1	ITGA6	JUN	KLF2	LDB1	LEF1	LIF	LMO2	LRP5	LRP6	MAML1	MAP2K5	MAPK3	MAPK7	MAVS	MC1R	MED1	MEF2A	MEF2C	MEF2D	MESP1	MITF	MKL2	MLXIPL	MYB	MYC	MYF6	MYOCD	MYOD1	MYOG	NCOA1	NCOA3	NCOA6	NEUROD1	NFATC1	NFKBIA	NKX2-5	NPAS2	NR1H2	NR1H3	NR1H4	NR5A1	NRIP1	OSM	OSR1	PAX3	PDX1	PHOX2B	PID1	PITX2	PKD1	PKD2	PLA2G1B	POU5F1	PPARA	PPARG	PPARGC1A	PPARGC1B	PRKD2	PRKDC	PTH	RARA	RARG	RELA	RFX3	RIPK1	RORA	RPS6KA1	RUNX1	RXRA	SALL1	SCAP	SERPINF2	SFRP2	SIRT1	SIX1	SMAD2	SMAD3	SMAD4	SOX11	SOX4	SOX9	SP1	SREBF1	SREBF2	SRF	STAT1	STAT3	STAT5B	T	TAF1	TAF9	TAL1	TBK1	TBX1	TBX20	TBX5	TCF21	TCF7L2	TFAP2A	TGFB1	TGFB3	TLR2	TLR3	TLR4	TLR9	TNF	TNFRSF1A	TNFSF11	TP53	TRAF6	TWIST1	USF1	VDR	VEGFA	WNT3A	WNT5A	WNT7A	WWOX	XRCC6	ZFPM1	ZFPM2	ZIC3
regulation_of_embryonic_development(GO-0045995)	http://amigo.geneontology.org/cgi-bin/amigo/term_details?term=GO:0045995	ADIPOQ	BMP7	CD44	FOXA2	FZD7	GATA3	GDNF	IL1B	IL1RN	INSR	MAP2K5	MAPK7	MESP1	OSR1	PLCB1	SFRP2	SHH	SIX1	SOX17	TBX18	TNF	WNT1	WNT3A	WNT4
ATP_metabolic_process(GO-0046034)	http://amigo.geneontology.org/cgi-bin/amigo/term_details?term=GO:0046034	ABCA2	ABCC1	ABCD1	ABCD3	ABCG5	ABCG8	ACLY	ACTC1	ALDOA	ATP2A1	ATP5A1	ATP5B	ATP5C1	ATP5D	ATP5E	ATP5F1	ATP5G1	ATP5H	ATP5I	ATP5J	ATP5J2	ATP5L	ATP5O	BAD	BLM	CLPX	CTNS	HSP90AA1	HSPD1	KIF1B	KIF20B	MT-ATP6	MT-ATP8	MYH6	MYH7	MYH9	NDUFS1	PICK1	PRKAG2	SLC25A13	TGFB1	TNNT2	WRN
nitric_oxide_metabolic_process(GO-0046209)	http://amigo.geneontology.org/cgi-bin/amigo/term_details?term=GO:0046209	AKT1	ARG2	CALM3	CAV1	CPS1	DDAH2	DHFR	GCH1	GCHFR	HSP90AA1	LYPLA1	NOS1	NOS2	NOS3	NQO1	PRKG2	PTS
regulation_of_fatty_acid_oxidation(GO-0046320)	http://amigo.geneontology.org/cgi-bin/amigo/term_details?term=GO:0046320	ABCD2	ACACB	ACADL	ACADVL	ACSL1	AKT1	AKT2	CPT1A	CPT1B	CPT2	IRS1	IRS2	PPARA	PPARGC1A	PRKAA1	PRKAA2	PRKAB1	PRKAB2	PRKAG1	PRKAG2	PRKAG3	SLC25A20	TWIST1
regulation_of_glucose_import(GO-0046324)	http://amigo.geneontology.org/cgi-bin/amigo/term_details?term=GO:0046324	ADIPOQ	AKT1	AKT2	CAPN10	ENPP1	IGF1	INS	INSR	IRS1	IRS2	ITLN1	PID1	PIK3R1	PRKAG2	PRKCI	PTH	SELS
regulation_of_JNK_cascade(GO-0046328)	http://amigo.geneontology.org/cgi-bin/amigo/term_details?term=GO:0046328	AMBP	AXIN1	CCL19	CCL21	COPS5	CTGF	DAB2IP	DVL2	EDN1	F2RL1	FKTN	FLT4	FZD10	GSTP1	HDAC3	IGF1R	ITCH	MAP3K2	MAP3K4	MAP3K5	MAP3K6	MAP3K7	MAP4K2	MAP4K4	MECOM	MEN1	MUL1	NCOR1	NOD2	PAK1	PKN1	PLCB1	PTK2B	RIPK1	SERPINF2	TIRAP	TLR6	TLR9	TNFRSF11A	TRAF2	TRAF6	WNT16	WNT5A	ZNF675
carboxylic_acid_catabolic_process(GO-0046395)	http://amigo.geneontology.org/cgi-bin/amigo/term_details?term=GO:0046395	AADAT	AASS	ABCD1	ACAA1	ACAD11	ACAD8	ACADL	ACADM	ACADS	ACADSB	ACADVL	ACAT1	ACOT8	ACOX1	ACOX2	ACOX3	ADIPOQ	AFMID	AGXT	ALDH4A1	ALDH5A1	ALDH6A1	ALDH7A1	AMACR	AMDHD1	AMT	ARG1	ASL	ASPA	AUH	BCAT1	BCAT2	BCKDHA	BCKDHB	BCKDK	BDH2	CBS	CDO1	CPT1A	CPT1B	CRAT	CROT	CTH	DBT	DDAH1	DDAH2	DDO	DECR1	DLD	DLST	ECHS1	ECI1	ECI2	ETFDH	ETHE1	FAAH	FAH	FTCD	GAD1	GAD2	GCDH	GCSH	GLDC	GLUD1	GLUD2	GLUL	GOT1	GOT2	GSTZ1	HACL1	HADH	HADHA	HADHB	HAL	HAO1	HDC	HGD	HIBADH	HOGA1	HPD	HSD17B10	HSD17B4	IDO1	IVD	KMO	KYNU	LPIN1	MCCC1	MCCC2	MCEE	MUT	NOS2	NOS3	OGDH	PAH	PCCA	PCCB	PHYH	PLA2G15	PON1	PON3	PPARD	PRODH	QDPR	SCP2	SDS	SHMT1	SLC25A10	SLC25A17	SLC25A21	SLC27A2	SQRDL	SUOX	TAT	TDO2	TST	UROC1
regulation_of_JAK-STAT_cascade(GO-0046425)	http://amigo.geneontology.org/cgi-bin/amigo/term_details?term=GO:0046425	AGT	CAV1	CCL5	CD40	CLCF1	CNTF	CSF1R	CSF2	EPO	ERBB4	F2R	FGFR3	FLT3	GH1	GHR	HCLS1	HES1	HGS	IFNG	IGF1	IL12A	IL12B	IL2	IL20	IL22RA2	IL23A	IL29	IL3	IL31RA	IL6	IL6R	IL6ST	JAK2	KIT	LIF	LYN	NLK	NOTCH1	PIGU	PTK2B	SOCS1	SOCS2	TNFRSF1A
positive_regulation_of_JAK-STAT_cascade(GO-0046427)	http://amigo.geneontology.org/cgi-bin/amigo/term_details?term=GO:0046427	CCL5	CD40	CLCF1	CNTF	CSF1R	CSF2	EPO	ERBB4	F2R	FGFR3	FLT3	GH1	GHR	HCLS1	HES1	IFNG	IGF1	IL12A	IL12B	IL2	IL20	IL23A	IL29	IL3	IL31RA	IL6	IL6R	IL6ST	JAK2	KIT	LIF	LYN	NOTCH1	PTK2B	TNFRSF1A
acylglycerol_catabolic_process(GO-0046464)	http://amigo.geneontology.org/cgi-bin/amigo/term_details?term=GO:0046464	APOA2	APOA5	APOC3	CPS1	FABP4	LIPC	LIPE	LPL	MGLL	PLIN1	PNPLA3	PPP1CA	PRKACA	PRKACB	PRKACG
phosphatidylcholine_metabolic_process(GO-0046470)	http://amigo.geneontology.org/cgi-bin/amigo/term_details?term=GO:0046470	AGPAT6	APOA1	APOA2	APOA4	CETP	CHKA	CHKB	CHPT1	GPLD1	LCAT	LIPC	PCYT1A	PCYT1B	PEMT	PLA2G1B	PON1	SLC27A1
heterocycle_metabolic_process(GO-0046483)	http://amigo.geneontology.org/cgi-bin/amigo/term_details?term=GO:0046483	AADAT	AANAT	ABCA2	ABCB6	ABCC1	ABCD1	ABCD3	ABCG2	ABCG5	ABCG8	ACLY	ACTC1	ADA	ADCY1	ADCY6	ADK	ADM	ADORA2A	AFMID	AGXT2	ALAS1	ALAS2	ALDH18A1	ALDH1L1	ALDH4A1	ALDH6A1	ALDOA	ALDOB	AMDHD1	AMPD1	AMPD3	APOBEC1	AQP1	ARHGAP5	ASMT	ATIC	ATP2A1	ATP5A1	ATP5B	ATP5C1	ATP5D	ATP5E	ATP5F1	ATP5G1	ATP5H	ATP5I	ATP5J	ATP5J2	ATP5L	ATP5O	ATP7A	BAD	BCHE	BDH2	BLM	CAD	CALCRL	CAT	CLPX	COX10	COX15	CPOX	CTNS	CTPS	CTPS2	CYP1A2	CYP2A6	CYP2C19	CYP2D6	CYP2E1	CYP4F2	DDC	DGUOK	DHFR	DHFRL1	DHODH	DNM3	DUT	EIF2S3	ENPP1	FECH	FPGS	FTCD	G6PD	GARS	GCH1	GCKR	GFM1	GFM2	GHR	GMPS	GNA11	GNA12	GNA13	GNAI1	GNAI2	GNAO1	GNAQ	GNB1	GNB3	GNGT1	GNMT	GPHN	GPX1	HAL	HDC	HMBS	HMOX1	HSP90AA1	HSPD1	HTR2B	HTR2C	IDH1	IDO1	KIF1B	KIF20B	KMO	KYNU	LIAS	MACROD1	MAT2B	MME	MRAS	MT-ATP6	MT-ATP8	MTAP	MTHFD1	MTHFD1L	MTHFD2	MTHFR	MYH6	MYH7	MYH9	NAMPT	NCF1	NDUFS1	NFE2L1	NFS1	NPPA	NPPB	NPPC	NPR1	NPR2	NT5C2	NT5M	NTHL1	NUDT1	OGG1	OPA1	P4HB	PDE1B	PDE2A	PDE3A	PDE3B	PDE4A	PDE4D	PDE5A	PDE6A	PDE6B	PFAS	PGD	PGLS	PICK1	PPAT	PPOX	PRG3	PRKAG2	PRODH	PTH	PTHLH	PTS	PYCR1	QDPR	RAB4A	RAB5A	RAC1	RAMP2	RAP1A	RAP1B	RASD1	RHOA	RPIA	RRAS	SEPT4	SHMT1	SLC19A1	SLC19A2	SLC25A13	SLC25A32	SLC25A38	STAT5A	STAT5B	SULT1A1	SULT1A2	SULT1A4	SULT1B1	SULT1E1	SULT2A1	SULT2B1	SULT4A1	TDO2	TGFB1	TK2	TNNT2	TPH1	TPH2	TSPO	TYMP	TYMS	UGT1A1	UGT1A10	UGT1A8	UGT1A9	UPB1	UROC1	WRN	XDH
phosphatidylinositol_metabolic_process(GO-0046488)	http://amigo.geneontology.org/cgi-bin/amigo/term_details?term=GO:0046488	ATM	CD81	CDIPT	CDS1	CSF1R	DPM1	DPM2	DPM3	DRD2	FGF2	GPAA1	GPLD1	HTR2A	HTR2B	HTR2C	IMPA1	IP6K3	MTM1	MTMR3	PDGFRB	PI4K2A	PI4KA	PI4KB	PIGA	PIGB	PIGC	PIGF	PIGG	PIGH	PIGK	PIGL	PIGM	PIGN	PIGO	PIGP	PIGQ	PIGS	PIGT	PIGU	PIGV	PIGW	PIGX	PIGZ	PIK3C2A	PIK3CA	PIK3CB	PIK3CD	PIK3R1	PITPNM3	PLAUR	PLCB1	PLCG2	PLEK	PREY	PTEN	SLC27A1	SMG1
regulation_of_Ras_protein_signal_transduction(GO-0046578)	http://amigo.geneontology.org/cgi-bin/amigo/term_details?term=GO:0046578	ADRA1A	ALS2	ARHGAP4	ARHGAP5	ARHGAP6	BVES	CCL11	CCL19	CCL21	CCL24	CCL26	CD40	CXCL13	DAB2IP	DLC1	DOCK7	EPHA4	EPO	ERBB2	F2R	F2RL1	FGF10	FOXJ1	FOXM1	FZD10	GMIP	GPR55	GSK3B	HTR2B	IGF1	JUN	MFN2	NF1	NOTCH2	NTRK2	PAFAH1B1	PIP5K1A	PLCE1	PTK2	RAB3GAP1	RABGAP1L	RAC1	RAF1	RASA1	SFRP1	SOS1	TAX1BP3	TBC1D15	TSC1	WNT11
protein_autophosphorylation(GO-0046777)	http://amigo.geneontology.org/cgi-bin/amigo/term_details?term=GO:0046777	AKT1	ATM	CAD	CAMK2B	CSF1R	EGFR	EIF2AK2	EIF2AK3	EPHA4	EPHB4	ERBB2	ERBB4	FGFR1	FGFR2	FGFR3	FLT1	FLT3	FLT4	GRK1	GRK5	GRK7	IGF1R	INSR	INSRR	IRAK1	JAK2	KDR	KIT	LYN	MAP3K3	MUSK	MYLK2	NTRK2	PAK1	PAK2	PDGFRA	PDGFRB	PDPK1	PRKD2	PTK2	PTK2B	RIPK1	SMG1	TAF1	TXK	WNK3
positive_regulation_of_hormone_secretion(GO-0046887)	http://amigo.geneontology.org/cgi-bin/amigo/term_details?term=GO:0046887	BAD	CAPN10	CRH	DRD2	EDN1	EDN3	GCK	GHRH	GHRL	GLUD1	GPLD1	HCAR2	INHA	INHBA	IRS2	PPP3CB	PSMD9	RBP4	SLC30A8	SOX11	SOX4	TCF7L2	TNFSF11
positive_regulation_of_lipid_biosynthetic_process(GO-0046889)	http://amigo.geneontology.org/cgi-bin/amigo/term_details?term=GO:0046889	ABCG1	AKT1	APOA4	APOA5	APOC2	BMP6	CREB1	GPLD1	IFNG	LDLR	MLXIPL	NR1H2	NR1H3	PRKCD	SCARB1	SREBF1	TNF	WNT4	ZP3
regulation_of_lipid_biosynthetic_process(GO-0046890)	http://amigo.geneontology.org/cgi-bin/amigo/term_details?term=GO:0046890	ABCG1	ACADL	ACADVL	AKR1C3	AKT1	APOA4	APOA5	APOC1	APOC2	APOC3	APOE	BMP6	BRCA1	CREB1	CYP7A1	DKK3	FITM2	GPLD1	IFNG	LDLR	MLXIPL	NR1H2	NR1H3	NR1H4	NR5A1	PDGFA	PDGFB	PRKAA2	PRKAB2	PRKAG2	PRKCD	PROX1	REST	SCARB1	SIRT1	SLC27A1	SOD1	SREBF1	THRSP	TNF	TRIB3	WNT4	ZP3
intracellular_transport(GO-0046907)	http://amigo.geneontology.org/cgi-bin/amigo/term_details?term=GO:0046907	ABCA1	ABCG1	ACACB	ADRB2	AGXT	AKR1C3	AKT1	ANP32A	APOE	APP	ARL6	ARSB	ATP2A2	ATP5A1	ATP5B	ATP5C1	ATP5D	ATP5E	ATP5F1	ATP5G1	ATP5H	ATP5I	ATP5J	ATP5J2	ATP5L	ATP5O	BAD	BAK1	BBS1	BBS2	BBS4	BCL2	BCL2L1	BCL3	BCL6	BICD1	BNIP3	BUD13	CALR	CCL3	CCR5	CD74	CHMP5	CLTA	CLTC	COL4A3BP	CPT1A	CPT1B	CPT2	CTSA	DAG1	DDX39B	DYNLT1	EGF	F2R	FTH1	FTL	GAS6	GCKR	GPIHBP1	HDAC6	HES1	HGS	HHEX	HSP90AA1	HSPA8	IFNG	IMMP2L	JAK2	JAK3	JUN	KIF1B	KIF3A	KIF3B	LDLRAP1	LMAN1	LRPPRC	LTBP2	MALT1	MFN2	MGRN1	MIPEP	MKKS	MRPL18	MT-ATP6	MT-ATP8	MTM1	MTX2	NAPG	NCF1	NPC1	NPC2	OPA1	OPRD1	PABPN1	PACS2	PAFAH1B1	PCSK9	PDE2A	PEX7	PIP5K1A	PKD1	PNPT1	PRKAA2	PRKAB2	PRKAG2	PTCH1	RERE	RHOT1	RHOT2	RPS19	RPS24	RPS27A	RPS4X	RYR1	RYR2	SAMM50	SCARB2	SELS	SLC25A1	SLC25A12	SLC25A13	SLC25A15	SLC25A20	SMG1	SMG6	SNF8	SOD1	SORT1	SRSF6	SSR1	STARD3	STAT3	TAMM41	TAP1	TAP2	TGFB1	TGFB2	TIMM10	TIMM13	TIMM17A	TIMM17B	TIMM22	TIMM23	TIMM44	TIMM8B	TIMM9	TNF	TOMM20	TOMM22	TOMM34	TOMM40	TOMM7	TOMM70A	TP53	TRAK1	TRNT1	TRPS1	TSC1	TSPO	TST	TUBA1A	TUBA1C	UBA52	VAMP8	WFS1	WRN	YWHAH	ZFYVE9	ZP2	ZP3
vascular_endothelial_growth_factor_receptor_signaling_pathway(GO-0048010)	http://amigo.geneontology.org/cgi-bin/amigo/term_details?term=GO:0048010	BCAR1	BMPR2	FLT1	FLT4	KDR	MAPK14	NRP1	NRP2	PDGFC	PGF	PRKD2	PTK2B	VEGFA	VEGFB	VEGFC
nerve_growth_factor_receptor_signaling_pathway(GO-0048011)	http://amigo.geneontology.org/cgi-bin/amigo/term_details?term=GO:0048011	ADAM17	ADCY1	ADCY6	ADORA2A	ADRBK1	AKAP13	AKT1	AP2B1	AP2M1	ARHGAP4	ARHGEF1	ARHGEF11	ATF1	BAD	BCAR1	BCL2L11	BRAF	CALM3	CAMK4	CASP2	CASP3	CASP9	CDKN1B	CHUK	CLTA	CLTC	CREB1	DUSP4	DUSP6	DUSP7	ELK1	FOXO1	FOXO3	FOXO4	FURIN	GRB2	GSK3B	HDAC2	HDAC3	IKBKB	IRAK1	IRS1	IRS2	ITPR1	ITPR2	ITPR3	KALRN	KRAS	MAP2K1	MAP2K2	MAP2K5	MAPK1	MAPK11	MAPK12	MAPK13	MAPK14	MAPK3	MAPK7	MAPK8	MDM2	MEF2A	MEF2C	MYD88	NFKB1	NFKBIA	NGF	NR4A1	NRAS	NTRK2	PCSK5	PCSK6	PDE1A	PDE1B	PDE1C	PDPK1	PIK3CA	PIK3CB	PIK3R1	PLCG1	PRKACA	PRKACB	PRKACG	PRKAR1A	PRKAR1B	PRKAR2A	PRKAR2B	PRKCA	PRKCD	PRKCE	PRKCG	PRKCI	PSEN1	PSEN2	PTEN	RAC1	RAF1	RAP1A	RAPGEF1	RELA	RHOA	RIPK2	RPS27A	RPS6KA1	SHC1	SMPD2	SORT1	SOS1	SRC	STAT3	TRAF6	TRIB3	UBA52	VAV1	VAV3
phosphatidylinositol-mediated_signaling(GO-0048015)	http://amigo.geneontology.org/cgi-bin/amigo/term_details?term=GO:0048015	AKT1	BAD	CASP9	CDKN1B	CHUK	CREB1	CSF1R	EDN1	ERBB2	ERBB3	FGFR1	FOXO1	FOXO3	FOXO4	GAB2	GATA3	GSK3B	HTR2A	HTR2B	IGF1	IGF1R	IRS1	IRS2	MDM2	NF1	NGF	NR4A1	PDGFRA	PDGFRB	PDPK1	PIK3CA	PIK3CB	PIK3CD	PIK3R1	PLCH1	PTAFR	PTEN	RHOA	RPS6KB1	TRIB3	ZP3
inositol_phosphate-mediated_signaling(GO-0048016)	http://amigo.geneontology.org/cgi-bin/amigo/term_details?term=GO:0048016	ADRA2A	AGTR1	CALCA	CCKAR	CCKBR	CHRM1	CHRM2	CXCR2	DRD1	DRD2	DRD5	EDN1	EDN2	EDN3	EDNRB	F2R	F2RL3	HRH1	ITPR1	ITPR2	ITPR3	LTB4R	MC3R	NMUR1	NMUR2	OPRD1	OPRK1	OPRM1	P2RY1	P2RY2	PLCE1	TACR1
regulation_of_fibroblast_proliferation(GO-0048145)	http://amigo.geneontology.org/cgi-bin/amigo/term_details?term=GO:0048145	AGT	AQP1	BMI1	CD74	CDK4	CDK6	CDKN1A	CTNNB1	DAB2IP	EMD	EREG	FTH1	GAS6	GSTP1	IGF1	MIF	MYC	NDUFS4	PDGFA	PDGFB	PDGFC	PDGFRA	SFRP1	SPHK1	TP53	TRIM32	WNT1	WNT2	WNT5A
positive_regulation_of_fibroblast_proliferation(GO-0048146)	http://amigo.geneontology.org/cgi-bin/amigo/term_details?term=GO:0048146	AGT	AQP1	BMI1	CD74	CDK4	CDK6	CDKN1A	EREG	GAS6	IGF1	MIF	MYC	NDUFS4	PDGFA	PDGFB	PDGFC	PDGFRA	SPHK1	WNT1	WNT2	WNT5A
positive_regulation_of_receptor-mediated_endocytosis(GO-0048260)	http://amigo.geneontology.org/cgi-bin/amigo/term_details?term=GO:0048260	ANGPT1	APOA5	Ahi1	BICD1	CCL19	CCL21	GH1	LDLRAP1	PCSK9	PPT1	SELE	SERPINE1	SFRP4	VTN	WNT3A
cell_development(GO-0048468)	http://amigo.geneontology.org/cgi-bin/amigo/term_details?term=GO:0048468	ABL2	ACHE	ACTA1	ACTA2	ACTC1	ACTG1	AGER	AGRN	ALCAM	ALS2	AMELX	ANK1	ANK2	ANKS1A	AP2B1	AP2M1	APOD	APP	ARHGEF10	ARHGEF11	ATP7A	Ahi1	BBS2	BBS4	BMP10	BMP2	BMP4	BMP7	BRCA1	BVES	CACNA1C	CACNA1H	CACNA1S	CACNB1	CACNB2	CAPN3	CAV2	CAV3	CCK	CCL19	CCL21	CCR7	CD72	CDK5	CDK6	CELSR2	CHL1	CHRNA1	CHRNB1	CLTA	CLTC	COL1A1	COL1A2	COL2A1	COL3A1	COL4A1	COL4A2	COL4A3	COL4A4	COL4A5	COL5A1	COL5A2	COL6A1	COL6A2	COL6A3	COL9A1	COL9A2	COL9A3	CREB1	CRMP1	CSNK2A1	CSNK2A2	CSNK2B	CTNNB1	CXADR	CYP26C1	DLG3	DLL1	DNAJA3	DOCK7	DPYSL2	DRD1	DRD2	DVL1	EGFR	EIF2AK3	EIF2B1	EIF2B2	EIF2B3	EIF2B4	EIF2B5	ENG	EPHA4	ERBB2	ERBB4	EREG	EZR	F2R	F2RL1	FGFR1	FGFR2	FN1	FYN	FZD7	G6PD	GATA1	GATA3	GDNF	GHRL	GPC1	GRB2	GSK3B	GSTM3	HAND2	HDAC2	HES1	HEY1	HEY2	HGF	HIF1A	HMGA2	HSP90AA1	HSP90AB1	HSPA2	HTR2B	IGF1	IL21	IL6	ISL1	ITGA1	ITGA2	ITGA2B	ITGAV	ITGB1	ITGB3	JAG1	KAL1	KIT	KRAS	KRT19	L1CAM	LAMA1	LAMA5	LAMB1	LAMC1	LEF1	LRP6	MAP2K1	MAP2K2	MAPK1	MAPK3	MED1	MEF2A	MEF2C	MEN1	MET	MKKS	MOV10L1	MUSK	MYH10	MYH11	MYH6	MYH9	MYL2	MYL6	MYL9	MYLK3	MYOZ1	NCAM1	NCAN	NEO1	NF1	NKX2-5	NKX2-6	NME5	NOG	NOTCH1	NOTCH2	NPHS1	NPY	NRAS	NRD1	NRG1	NRP1	NRP2	NTN1	NTN4	NTNG1	NTNG2	NTRK2	OBSL1	OSR1	PAFAH1B1	PAK1	PAK2	PDE2A	PDE4D	PDGFB	PDGFRA	PDGFRB	PICK1	PIP5K1C	PITPNA	PITX2	PLA2G10	PLCG1	PLXND1	POU5F1	PPARG	PPP3CB	PPT1	PRKACA	PRKCQ	PRNP	PROX1	PTK2	PTPN11	PVRL2	RAC1	RAF1	RAMP2	RELN	RFX3	RHOA	ROBO1	ROBO2	ROBO3	ROCK1	ROCK2	RPS6KA1	RRAS	RTN4RL1	RTN4RL2	RUNX1	RYR1	S100B	SALL1	SCARF1	SCN8A	SEMA3C	SGCZ	SHANK3	SHH	SLIT1	SLIT2	SLIT3	SMO	SOD1	SOS1	SOX11	SOX4	SOX9	SPON2	SPTAN1	SRC	SRF	SRGAP2	ST8SIA4	STRN	STXBP1	TBX1	TCAP	TGFB2	TGFBR1	TGFBR3	TH	TLN1	TPM1	TRAF6	TREM2	TRPC1	TTN	TUBB3	VASP	WNT4	WNT5A	WNT5B	WNT7A	WNT7B	WNT8A	ZP3
blood_vessel_morphogenesis(GO-0048514)	http://amigo.geneontology.org/cgi-bin/amigo/term_details?term=GO:0048514	ACVRL1	ADM	ANG	ANGPT1	ANGPTL3	ANXA2	ATP5B	BMP4	CALCRL	CAV1	CCL2	CCM2	CDH13	EFNB2	EGF	EGFL7	EGR3	ENG	EPHB4	ERAP1	FGF2	FGFR2	FLT1	FLT4	GDF2	GJA5	GLMN	GPLD1	HAND1	HES1	HEY1	HMOX1	HOXA3	HPGD	IL18	IL8	ITGAV	ITGB3	JMJD6	KDR	LRP1	LRP5	MED1	MYH9	MYLK	NCL	NF1	NKX2-5	NOX1	NR4A1	PDGFA	PDGFRA	PDGFRB	PLXND1	PROK2	PROX1	PTK2	PTK2B	RAMP1	RAMP2	RASA1	ROBO1	ROBO4	SERPINE1	SERPINF2	SFRP2	SHH	SIRT1	SLIT2	SMAD7	SOX17	SOX4	SRF	SYK	TBX1	TBX20	TBX5	TCF21	TDGF1	TGFB2	TGFBI	TGFBR1	TGFBR2	THBS1	TNNI3	VEGFA	WNT7B
response_to_steroid_hormone_stimulus(GO-0048545)	http://amigo.geneontology.org/cgi-bin/amigo/term_details?term=GO:0048545	ABCA2	ADAM9	AKR1C3	AQP1	BMP4	BMP7	BRCA1	CALCR	CAV1	CITED2	CTNNB1	CYP27B1	EP300	ESR1	ESR2	GATA3	GH1	GHR	GHRHR	GHRL	GOT1	GSTM3	HCAR1	IL10	IL1RN	IL6	ISL1	KRT19	MED1	NR1D1	NR1H3	NR3C1	NR3C2	PGR	PPARA	PPARD	RARA	REST	SFRP1	SLC25A36	SLC34A2	SLIT2	SLIT3	SOCS2	STAT3	STAT5B	TGFB1	TGFB2	TGFB3	THBS1	TNF	UBE2L3
embryonic_organ_morphogenesis(GO-0048562)	http://amigo.geneontology.org/cgi-bin/amigo/term_details?term=GO:0048562	ALDH1A3	ATP6V1B1	CHD7	COL2A1	CTNNB1	FGFR2	NEUROD1	NOG	OSR1	PDGFRA	PROX1	RARG	RBP4	SALL1	SIX1	SOD1	SOX11	SOX9	TBX1	TCF21	TFAP2A	TGFBR1	TGFBR2	TH	TWIST1	WNT16	WNT5A
digestive_tract_development(GO-0048565)	http://amigo.geneontology.org/cgi-bin/amigo/term_details?term=GO:0048565	Ahi1	BBS7	EDNRB	FGFR2	GATA4	GATA5	GATA6	GLI3	IL8	NKX2-6	PCSK5	PDGFRA	PKD1	RARB	RARRES2	SALL1	SMO	SOX11	SOX17	TCF21	TGFB2	TINAG	TNF	WNT11
embryonic_organ_development(GO-0048568)	http://amigo.geneontology.org/cgi-bin/amigo/term_details?term=GO:0048568	ALDH1A3	ATP6V1B1	CHD7	COL2A1	CTNNB1	FGFR2	GLI3	IL3	IL8	KDR	KITLG	NEUROD1	NOG	OSR1	PCSK5	PDGFB	PDGFRA	PKD1	PKD2	PROX1	RARB	RARG	RARRES2	RBP4	SALL1	SIX1	SOD1	SOX11	SOX9	STIL	TAL1	TBX1	TCF21	TFAP2A	TGFB2	TGFBR1	TGFBR2	TH	TNF	TPO	TWIST1	WNT16	WNT5A	WNT7B	ZFPM1
developmental_growth(GO-0048589)	http://amigo.geneontology.org/cgi-bin/amigo/term_details?term=GO:0048589	APOA5	APOD	APP	BMP4	BMPR1B	CDK5	CER1	CHRNA1	CHRND	ERBB4	EREG	EVC	FGF10	FGFR2	FGFR3	GAS1	IGF1	MESP1	NPPC	PPP3CB	SALL1	SLIT1	SLIT2	SLIT3	SOX9	SPINK5	WNT7B
eye_morphogenesis(GO-0048592)	http://amigo.geneontology.org/cgi-bin/amigo/term_details?term=GO:0048592	ALDH1A3	Ahi1	BBS4	COL5A1	COL5A2	LRP5	NF1	PITX2	PROX1	RARG	RBP4	SOX11	SOX9	STAT3	TFAP2A	TH	TWIST1	WNT16	WNT2	WNT2B	WNT5A	WNT9A
camera-type_eye_morphogenesis(GO-0048593)	http://amigo.geneontology.org/cgi-bin/amigo/term_details?term=GO:0048593	Ahi1	LRP5	NF1	PITX2	PROX1	RBP4	SOX11	SOX9	TFAP2A	TH	TWIST1	WNT16	WNT2	WNT2B	WNT5A	WNT9A
embryonic_morphogenesis(GO-0048598)	http://amigo.geneontology.org/cgi-bin/amigo/term_details?term=GO:0048598	AFF3	ALDH1A3	ATP6V1B1	Ahi1	BBS4	BBS5	BBS7	BMP4	BMPR2	CER1	CHD7	COL2A1	CREBBP	CTNNB1	CYP26B1	DLC1	DVL2	ECE1	ENG	FGF2	FGFR2	FLT1	FOXA2	GATA3	GATA4	GLI3	HAND1	HAND2	HDAC2	HMGA2	HTR2B	IHH	MBNL1	MEF2C	MESP1	MKKS	MSX1	NEUROD1	NKX2-5	NOG	OSR1	PDGFRA	POU5F1	PROX1	PTCH1	RARG	RBP4	RYR2	SALL1	SHH	SIX1	SMAD2	SMO	SOD1	SOX11	SOX17	SOX4	SOX9	SRF	STIL	TBX1	TBX20	TBX3	TBX5	TCF21	TFAP2A	TGFBR1	TGFBR2	TH	TINAG	TWIST1	WNT16	WNT5A	WNT7A	WNT7B	WNT8B
reproductive_structure_development(GO-0048608)	http://amigo.geneontology.org/cgi-bin/amigo/term_details?term=GO:0048608	AKR1C3	BMPR1B	EIF2B2	EIF2B4	EIF2B5	EREG	FGF8	FGF9	FGFR2	FSHR	GATA1	GATA3	GATA4	GATA6	HMGCR	INHBA	KIT	KITLG	LRRC6	MKKS	NR0B1	NR5A1	PDGFRA	PRKACG	RBP4	ROBO2	SALL1	SHH	SLIT2	SLIT3	SOD1	SOX15	SOX9	SRD5A2	TCF21	WNT2B	WNT4	WNT5A
muscle_organ_morphogenesis(GO-0048644)	http://amigo.geneontology.org/cgi-bin/amigo/term_details?term=GO:0048644	ACTC1	BMP10	BMP2	FGFR2	FKBP1A	GAA	HAND1	ISL1	MYBPC3	MYH6	MYH7	MYL2	MYL3	MYLK	MYLK2	NKX2-5	PROX1	SMAD7	TBX1	TBX20	TCAP	TGFBR3	TNNC1	TNNI3	TNNT2	TPM1	TTN	ZFPM1	ZFPM2
anatomical_structure_formation_involved_in_morphogenesis(GO-0048646)	http://amigo.geneontology.org/cgi-bin/amigo/term_details?term=GO:0048646	ACTA1	ACTC1	ACVRL1	ADAM12	ANG	ANGPT1	ANXA2	ARL6	ATP5B	ATP7A	Ahi1	BBS1	BBS10	BBS2	BBS4	BBS5	BMP10	BMP4	BMPR2	CACNA1H	CALCRL	CAPN3	CCL2	CDH13	CITED2	DLC1	DVL2	EFNB2	EGF	EGR3	ENG	EPHB4	ERAP1	FBN2	FGF10	FGF2	FGFR2	FKBP1A	FLT4	FOXA2	FOXJ1	FZD5	GATA1	GATA3	GDF2	GJA5	GPLD1	HAND1	HDAC2	HEY1	HMGA2	HMOX1	HOPX	HOXA3	IFT172	IL18	IL8	ISL1	ITGAV	ITGB3	JMJD6	KCNH1	KDR	KIF3A	KRT19	MED1	MEF2A	MEF2C	MESP1	MKKS	MYH11	MYH6	MYH9	MYL2	MYLK3	MYOZ1	NCL	NOS1	NOX1	NR4A1	OBSL1	OSR1	PAFAH1B1	PDGFA	PDGFRA	PDGFRB	PLXND1	POU5F1	PROK2	PROX1	PTK2	PTK2B	RAMP1	RAMP2	RBP4	RFX3	ROBO1	ROBO4	SALL1	SERPINE1	SFRP2	SHH	SIRT1	SIX1	SLIT2	SMAD2	SMO	SOX11	SOX17	SOX4	SOX9	SRF	STIL	TBX1	TBX20	TBX5	TCAP	TCF21	TDGF1	TFAP2A	TGFB2	TGFBI	TGFBR2	TGFBR3	THBS1	TPM1	TTN	TWIST1	VEGFA	WNT1	WNT16	WNT3	WNT5A	ZFPM1	ZP3
regulation_of_smooth_muscle_cell_proliferation(GO-0048660)	http://amigo.geneontology.org/cgi-bin/amigo/term_details?term=GO:0048660	ADIPOQ	AIF1	ANG	APOD	BMP4	CCL5	CDH13	CTNNB1	EDN1	ELANE	EREG	HMOX1	IFNG	IGF1	IGFBP3	IL12A	IL12B	IL6	IL6R	MFN2	NOX1	OGN	PDGFB	PDGFRB	SERPINF2	STAT1	TCF7L2	TNF	TNFAIP3	TRIB1
positive_regulation_of_smooth_muscle_cell_proliferation(GO-0048661)	http://amigo.geneontology.org/cgi-bin/amigo/term_details?term=GO:0048661	AIF1	BMP4	CCL5	CDH13	EDN1	ELANE	EREG	HMOX1	IGF1	IL6	IL6R	NOX1	PDGFB	PDGFRB	SERPINF2	STAT1	TNF
neuron_development(GO-0048666)	http://amigo.geneontology.org/cgi-bin/amigo/term_details?term=GO:0048666	ABL2	ACTG1	AGER	AGRN	ALCAM	ALS2	ANK1	ANK2	ANKS1A	AP2B1	AP2M1	APOD	APP	ARHGEF11	ATP7A	Ahi1	BBS4	BMP7	CACNA1C	CACNA1H	CACNA1S	CACNB1	CACNB2	CCK	CD72	CDK5	CELSR2	CHL1	CLTA	CLTC	COL1A1	COL1A2	COL2A1	COL3A1	COL4A1	COL4A2	COL4A3	COL4A4	COL4A5	COL5A1	COL5A2	COL6A1	COL6A2	COL6A3	COL9A1	COL9A2	COL9A3	CREB1	CRMP1	CSNK2A1	CSNK2A2	CSNK2B	DLG3	DOCK7	DPYSL2	DRD1	DRD2	DVL1	EGFR	EPHA4	ERBB2	EZR	FGFR1	FGFR2	FYN	GDNF	GHRL	GPC1	GRB2	GSK3B	HDAC2	HSP90AA1	HSP90AB1	IL6	ISL1	ITGA1	ITGA2	ITGA2B	ITGAV	ITGB1	ITGB3	KAL1	KRAS	L1CAM	LAMA1	LAMB1	LAMC1	MAP2K1	MAP2K2	MAPK1	MAPK3	MEF2A	MEF2C	MET	MYH10	MYH11	MYH9	MYL6	MYL9	NCAM1	NCAN	NEO1	NPY	NRAS	NRP1	NRP2	NTN1	NTN4	NTNG1	NTNG2	NTRK2	PAFAH1B1	PAK1	PAK2	PICK1	PIP5K1C	PITPNA	PLA2G10	PLCG1	PLXND1	PPP3CB	PPT1	PRKCQ	PRNP	PTK2	PTPN11	RAC1	RAF1	RELN	RHOA	ROBO1	ROBO2	ROBO3	ROCK1	ROCK2	RPS6KA1	RRAS	RTN4RL1	RTN4RL2	RUNX1	S100B	SCARF1	SCN8A	SEMA3C	SHANK3	SHH	SLIT1	SLIT2	SLIT3	SOD1	SOS1	SPON2	SPTAN1	SRC	SRF	SRGAP2	ST8SIA4	STRN	STXBP1	TGFB2	TH	TLN1	TREM2	TRPC1	TUBB3	VASP	WNT5A
generation_of_neurons(GO-0048699)	http://amigo.geneontology.org/cgi-bin/amigo/term_details?term=GO:0048699	ABL2	ACTG1	ADRA2B	ADRA2C	AGER	AGRN	AIFM1	AKT1	ALCAM	ALS2	ANK1	ANK2	ANKS1A	AP2B1	AP2M1	APOD	APOE	APP	ARHGEF1	ARHGEF11	ATP7A	Ahi1	BBS4	BCL11A	BMP2	BMP7	CACNA1C	CACNA1H	CACNA1S	CACNB1	CACNB2	CALR	CAMK1	CAMK2B	CAPRIN2	CCK	CD72	CDK5	CDK6	CELSR2	CHL1	CHRNA3	CLCF1	CLTA	CLTC	COL1A1	COL1A2	COL2A1	COL3A1	COL4A1	COL4A2	COL4A3	COL4A4	COL4A5	COL5A1	COL5A2	COL6A1	COL6A2	COL6A3	COL9A1	COL9A2	COL9A3	CREB1	CRMP1	CSNK2A1	CSNK2A2	CSNK2B	CXCR4	DLG3	DOCK7	DPYSL2	DRD1	DRD2	DRD3	DVL1	DYNLT1	EDNRB	EGFR	EPHA4	ERBB2	EZR	F2	FGF8	FGFR1	FGFR2	FYN	FZD1	FZD10	FZD2	FZD3	FZD4	FZD5	FZD7	FZD8	GDNF	GHRL	GPC1	GRB2	GSK3B	HDAC2	HES1	HSP90AA1	HSP90AB1	IL6	ISL1	ITGA1	ITGA2	ITGA2B	ITGAV	ITGB1	ITGB3	KAL1	KRAS	L1CAM	LAMA1	LAMB1	LAMC1	LDB1	LYN	MAP2K1	MAP2K2	MAPK1	MAPK3	MAPT	MED1	MEF2A	MEF2C	MET	MYEF2	MYH10	MYH11	MYH9	MYL6	MYL9	NCAM1	NCAN	NEO1	NEUROD1	NF1	NGF	NKX2-5	NOG	NOTCH1	NPY	NRAS	NRP1	NRP2	NTN1	NTN4	NTNG1	NTNG2	NTRK2	OPRM1	PAFAH1B1	PAK1	PAK2	PCSK9	PICK1	PIP5K1C	PITPNA	PLA2G10	PLCG1	PLXND1	PPP3CB	PPT1	PRKCH	PRKCI	PRKCQ	PRNP	PROX1	PTEN	PTK2	PTK2B	PTPN11	RAC1	RAF1	RELN	REST	RHOA	ROBO1	ROBO2	ROBO3	ROCK1	ROCK2	RPS6KA1	RRAS	RTN4RL1	RTN4RL2	RUNX1	S100B	SCARF1	SCN8A	SEMA3C	SERPINE2	SERPINF1	SHANK3	SHH	SIX1	SKIL	SLIT1	SLIT2	SLIT3	SOD1	SOS1	SOX11	SOX4	SOX9	SPOCK1	SPON2	SPTAN1	SRC	SRF	SRGAP2	ST8SIA4	STAT3	STRN	STXBP1	TBX20	TGFB2	TGFBR1	TH	TLN1	TREM2	TRIM32	TRPC1	TUBB3	TWF2	VASP	WNT10B	WNT11	WNT2	WNT2B	WNT3	WNT3A	WNT5A	WNT5B	WNT6	WNT7A	WNT7B	WNT8B	WNT9A	WNT9B	YWHAH
skeletal_system_morphogenesis(GO-0048705)	http://amigo.geneontology.org/cgi-bin/amigo/term_details?term=GO:0048705	BMP1	BMP4	CER1	COL13A1	COL2A1	CTNNB1	EVC	FBN2	FGFR1	FGFR2	FGFR3	HHIP	LRP5	MEF2C	MGP	NOG	NPPC	OSR1	PDGFRA	SIX1	SOX11	SOX9	TBX1	TBX4	TFAP2A	TGFBR1	TGFBR2	TWIST1	WWOX
embryonic_skeletal_system_development(GO-0048706)	http://amigo.geneontology.org/cgi-bin/amigo/term_details?term=GO:0048706	COL1A1	COL2A1	CTNNB1	NOG	OSR1	PCSK5	PDGFRA	RBP4	SIX1	SOX11	TBX1	TFAP2A	TGFBR1	TGFBR2	TWIST1	WNT11	WNT5A	WNT9A
gland_development(GO-0048732)	http://amigo.geneontology.org/cgi-bin/amigo/term_details?term=GO:0048732	AGPAT6	AKT1	AKT2	APLN	BMP2	CAV1	CITED2	CSF1R	DKK3	DRD2	ERBB2	ERBB4	FGF10	FGFR2	GHRH	JAK2	NF1	NKX2-5	NR0B1	NRG1	OXTR	PITX2	PRLR	SALL1	SHH	SIX1	SOX9	TBX1	TBX3	TCF21	TDGF1	TGFB1	TGFB2	TGFB3	TGFBR1	WNT10A	WNT11	WNT2	WNT3	WNT4	WNT7B
cardiac_muscle_tissue_development(GO-0048738)	http://amigo.geneontology.org/cgi-bin/amigo/term_details?term=GO:0048738	ACTC1	BMP10	BMP2	CBY1	CXADR	FGFR2	FKBP1A	GAA	GATA4	HAND1	HEY2	ISL1	MEF2A	MEF2C	MESP1	MYBPC3	MYH11	MYH6	MYH7	MYL2	MYL3	MYLK2	MYLK3	MYOCD	NDUFV2	NKX2-5	NKX2-6	NRG1	OBSL1	PDGFRA	PDGFRB	PROX1	RBP4	SMAD7	TAZ	TBX20	TCAP	TGFB2	TGFBR3	TNNC1	TNNI3	TNNT2	TPM1	TTN	ZFPM1	ZFPM2
regulation_of_skeletal_muscle_fiber_development(GO-0048742)	http://amigo.geneontology.org/cgi-bin/amigo/term_details?term=GO:0048742	BHLHE41	BMP4	BTG1	DMPK	HDAC3	HDAC4	HDAC5	HDAC9	IGFBP3	MAML1	MEF2C	MUSK	NKX2-5	NOTCH1	PLCB1	SOX9	TBX3	TGFB1	ZFHX3
muscle_fiber_development(GO-0048747)	http://amigo.geneontology.org/cgi-bin/amigo/term_details?term=GO:0048747	ACTA1	CACNB2	CAV2	CHRNA1	CHRNB1	CXADR	DNAJA3	DVL1	F2R	MUSK	MYH11	MYH6	NRD1	RYR1	TCAP	TTN
branching_morphogenesis_of_a_tube(GO-0048754)	http://amigo.geneontology.org/cgi-bin/amigo/term_details?term=GO:0048754	BMP2	BMP4	CTSH	ENG	FGF10	FGF2	FGFR2	GDF2	GDNF	MET	MYC	NPNT	PAK1	PKD1	PKD2	SALL1	SFRP2	SHH	SIX1	SLIT2	TCF21	TGFBR2
mesenchymal_cell_differentiation(GO-0048762)	http://amigo.geneontology.org/cgi-bin/amigo/term_details?term=GO:0048762	AMELX	BMP2	BMP7	CTNNB1	CYP26C1	ERBB4	FGFR2	GDNF	GSK3B	HAND2	HEY1	HGF	HIF1A	HMGA2	HTR2B	ISL1	LEF1	LRP6	MEF2C	NOG	NRG1	OSR1	PITX2	SHH	SOX11	SOX9	STAT1	TBX1	TCF21	TGFB2	TGFBR1	TGFBR3	WNT4	WNT5A	WNT8A
neuron_projection_morphogenesis(GO-0048812)	http://amigo.geneontology.org/cgi-bin/amigo/term_details?term=GO:0048812	ABL2	ACTG1	AGRN	ALCAM	ALS2	ANK1	ANK2	AP2B1	AP2M1	APOD	APP	ARHGEF11	ATP7A	BMP7	CACNA1C	CACNA1H	CACNA1S	CACNB1	CACNB2	CCK	CD72	CDK5	CELSR2	CHL1	CLTA	CLTC	COL1A1	COL1A2	COL2A1	COL3A1	COL4A1	COL4A2	COL4A3	COL4A4	COL4A5	COL5A1	COL5A2	COL6A1	COL6A2	COL6A3	COL9A1	COL9A2	COL9A3	CREB1	CRMP1	CSNK2A1	CSNK2A2	CSNK2B	DLG3	DOCK7	DPYSL2	DRD2	DVL1	EGFR	EPHA4	ERBB2	EZR	FGFR1	FGFR2	FYN	GDNF	GPC1	GRB2	GSK3B	HSP90AA1	HSP90AB1	ISL1	ITGA1	ITGA2	ITGA2B	ITGAV	ITGB1	ITGB3	KAL1	KRAS	L1CAM	LAMA1	LAMB1	LAMC1	MAP2K1	MAP2K2	MAPK1	MAPK3	MEF2A	MET	MYH10	MYH11	MYH9	MYL6	MYL9	NCAM1	NCAN	NEO1	NRAS	NRP1	NRP2	NTN1	NTN4	NTNG1	NTNG2	PAFAH1B1	PAK1	PAK2	PIP5K1C	PITPNA	PLA2G10	PLCG1	PLXND1	PPP3CB	PRKCQ	PRNP	PTK2	PTPN11	RAC1	RAF1	RELN	RHOA	ROBO1	ROBO2	ROBO3	ROCK1	ROCK2	RPS6KA1	RRAS	RTN4RL1	RTN4RL2	S100B	SCN8A	SEMA3C	SHANK3	SHH	SLIT1	SLIT2	SLIT3	SOS1	SPON2	SPTAN1	SRC	SRGAP2	ST8SIA4	STXBP1	TLN1	TREM2	TRPC1	TUBB3	VASP	WNT5A
stem_cell_differentiation(GO-0048863)	http://amigo.geneontology.org/cgi-bin/amigo/term_details?term=GO:0048863	DLL1	FZD1	FZD7	HES1	HMGA2	IGF1	JAG1	JARID2	KIT	NOG	NOTCH1	NOTCH2	OSR1	POU5F1	PROX1	SFRP1	SHH	SOX9	WNT3	WNT7A
cell_motility(GO-0048870)	http://amigo.geneontology.org/cgi-bin/amigo/term_details?term=GO:0048870	ACVRL1	ADAM17	AGTR1	AIMP1	ANG	ANGPT1	ANGPT2	ANGPT4	ANKS1A	APC	APOB	ATP1B1	BCAR1	BSG	CALCA	CAV1	CCDC39	CCK	CCL11	CCL13	CCL19	CCL2	CCL21	CCL24	CCL3	CCL5	CCL7	CCR1	CCR2	CCR5	CCR7	CD47	CD48	CDH13	CDK5	CER1	CKLF	COL1A1	COL1A2	COL5A1	CX3CL1	CXADR	CXCL13	CXCL3	CXCR1	CXCR2	CXCR4	DOK2	DPP4	DRD1	DRD2	EDN1	EDN2	EDN3	EDNRB	EFNB2	EGR3	ENG	EPHB4	ERBB4	ETS1	F11R	F2	F2RL1	FCER1G	FGF2	FGFR1	FLT1	FN1	FOXJ1	FYN	GAS6	GATA3	GDNF	GP6	GPLD1	GRB2	HGF	HMGCR	HTR2B	ICAM1	IL10	IL12A	IL12B	IL8	ITGA4	ITGA6	ITGAL	ITGAM	ITGAV	ITGB1	ITGB2	ITGB3	ITGB4	JUP	KRAS	L1CAM	LAMA5	LAMC1	LEF1	LYN	MESP1	MMP1	MMP12	MYH9	NOS3	NOX1	NR4A1	NRAS	NRD1	NRP1	NTRK2	OLR1	PAFAH1B1	PAK7	PDGFB	PDGFRA	PDGFRB	PECAM1	PF4	PIK3CA	PIK3CB	PIK3CD	PIK3R1	PIP5K1A	PIP5K1C	PITX2	PKN1	PLA2G1B	PLCG1	PLXND1	PPAP2A	PPAP2B	PPP1R9B	PRKD2	PROC	PROS1	PTEN	PTK2	PTPN11	RAC1	RELN	RFX3	ROBO1	ROCK1	SAA1	SBDS	SELE	SELL	SELP	SELPLG	SFTPD	SHC1	SHH	SIX1	SLC16A1	SLC7A5	SLC7A6	SLC7A7	SLC7A8	SLC7A9	SLIT1	SLIT2	SLIT3	SMCP	SOS1	SPN	SPOCK1	SRC	SRF	STAT1	SYK	TBX1	TBX21	TBX5	TDGF1	TGFB2	TGFBR1	TGFBR3	THBD	THBS1	THBS4	TNF	TNFSF11	TNFSF12	TNN	TREM1	VCAM1	VCAN	VEGFA	VEGFC	VIL1	WNT7A	YES1	ZAP70	ZRANB1
positive_regulation_of_lymphocyte_proliferation(GO-0050671)	http://amigo.geneontology.org/cgi-bin/amigo/term_details?term=GO:0050671	AIF1	BCL2	CCL19	CCL5	CCR2	CD276	CD28	CD3E	CD74	CLCF1	FGF10	ICOSLG	IGF1	IGF2	IL12A	IL12B	IL12RB1	IL18	IL1B	IL2	IL21	IL23A	IL4	IL6	IL6ST	IL7	IRS2	LILRB2	MEF2C	MIF	NFATC2	SHH	TIRAP	TNFRSF4	TNFSF4	VAV3	VCAM1	ZP3	ZP4
positive_regulation_of_epithelial_cell_proliferation(GO-0050679)	http://amigo.geneontology.org/cgi-bin/amigo/term_details?term=GO:0050679	ANG	BAD	BMP2	BMP4	BMPR2	CCL11	CCL24	CCL26	CDH13	ECM1	EGFR	EGR3	ERBB2	F3	FGF10	FGF2	FGFR2	FLT4	FZD7	GDF2	HTR2B	IGF1	ITGB3	KDR	LAMB1	LAMC1	MMP12	MYC	NOD2	NR4A1	NRP1	NRP2	OSR1	PDGFB	PRKCA	PRKD2	PROX1	SFRP1	SOX11	SOX9	TBX1	TGFA	THBS4	TNFSF12	VEGFA	VEGFB	WNT5A	WNT7A
negative_regulation_of_epithelial_cell_proliferation(GO-0050680)	http://amigo.geneontology.org/cgi-bin/amigo/term_details?term=GO:0050680	AIMP1	APOE	APOH	ATP5A1	BRCA2	CAV1	CAV2	CDK6	CDKN2B	DAB2IP	ENG	EREG	GATA3	GDF2	GHRL	KRIT1	MTSS1	NF1	NR2F2	ROBO1	SFRP1	SFRP2	SOX9	STAT1	TGFB1	TGFB2	TGFBR3	THBS1
regulation_of_defense_response_to_virus(GO-0050688)	http://amigo.geneontology.org/cgi-bin/amigo/term_details?term=GO:0050688	AP2B1	AP2M1	B2M	CD247	CD28	CD4	DOCK2	FYN	IL12B	IL12RB1	IL23A	IL23R	ITCH	LILRB1	MAVS	PAK2	RAC1	TRAF3
regulation_of_protein_secretion(GO-0050708)	http://amigo.geneontology.org/cgi-bin/amigo/term_details?term=GO:0050708	ACHE	ADAM9	ANG	APOA1	APOA2	C5	CADM1	CCL19	CCL3	CCR7	CIDEA	CSF1R	DISP1	DRD2	DRD3	DRD4	F2R	F2RL1	GATA3	GLMN	HTR2B	IFNA2	IL10	IL1A	IL6	INS	LILRB1	MIF	NLRP1	NLRP12	NLRP3	NOD2	NR1H3	O3FAR1	OPRM1	P2RX7	PLA2G1B	PRKCZ	PTGER4	PYCARD	RBP4	SAA1	TGFB1	TGFB2	TGFB3	TNF	TNFRSF4	TNFSF4	TWIST1	WNT5A
negative_regulation_of_protein_secretion(GO-0050709)	http://amigo.geneontology.org/cgi-bin/amigo/term_details?term=GO:0050709	APOA1	APOA2	CIDEA	DRD2	DRD3	DRD4	F2R	F2RL1	IFNA2	IL10	INS	LILRB1	NLRP12	NR1H3	O3FAR1	OPRM1	PTGER4	TNF
positive_regulation_of_protein_secretion(GO-0050714)	http://amigo.geneontology.org/cgi-bin/amigo/term_details?term=GO:0050714	ACHE	ADAM9	ANG	C5	CADM1	CCL19	CCL3	CSF1R	F2R	F2RL1	GATA3	GLMN	HTR2B	IL10	IL1A	IL6	INS	MIF	NLRP1	NLRP3	NOD2	P2RX7	PLA2G1B	PRKCZ	PTGER4	PYCARD	RBP4	SAA1	TGFB1	TGFB2	TGFB3	TNF	TNFRSF4	TNFSF4	TWIST1	WNT5A
positive_regulation_of_cytokine_secretion(GO-0050715)	http://amigo.geneontology.org/cgi-bin/amigo/term_details?term=GO:0050715	C5	CADM1	CCL19	CCL3	CSF1R	F2R	F2RL1	GATA3	GLMN	HTR2B	IL10	IL1A	INS	MIF	NLRP1	NLRP3	NOD2	P2RX7	PRKCZ	PTGER4	PYCARD	SAA1	TNF	TWIST1	WNT5A
regulation_of_inflammatory_response(GO-0050727)	http://amigo.geneontology.org/cgi-bin/amigo/term_details?term=GO:0050727	A2M	ADIPOQ	AGT	AGTR1	AHSG	APOD	BIRC2	BIRC3	CCL3	CCL5	CCR2	CCR7	CX3CL1	F12	FEM1A	GATA3	GGT1	GHRL	GHSR	IL1B	IL20	IL6	INS	JAK2	KLKB1	LBP	MAPK7	MASP1	MGLL	MYD88	NR1H3	O3FAR1	PARK7	PDE2A	PLA2G2A	PLA2G7	PTGER3	PTGER4	PTGIS	PTGS2	RELA	SELE	SELS	SERPINE1	SERPING1	TNF	TNFAIP3	TNFRSF11A	TNFRSF1A	TNFSF11	TNFSF4	WNT5A	XIAP	ZP3
positive_regulation_of_inflammatory_response(GO-0050729)	http://amigo.geneontology.org/cgi-bin/amigo/term_details?term=GO:0050729	AGT	AGTR1	CCL3	CCR2	CCR7	CX3CL1	IL1B	IL6	LBP	PDE2A	PLA2G2A	PLA2G7	PTGER3	PTGER4	PTGS2	SERPINE1	TNF	TNFRSF11A	TNFRSF1A	TNFSF11	TNFSF4	WNT5A	ZP3
regulation_of_peptidyl-tyrosine_phosphorylation(GO-0050730)	http://amigo.geneontology.org/cgi-bin/amigo/term_details?term=GO:0050730	AGT	ANGPT1	ANGPT4	CCL5	CD40	CD44	CD74	CD80	CD81	CLCF1	CNTF	CSF1R	CSF2	EGFR	EPO	ERBB4	FGF10	FGFR3	FLT3	GATA1	GH1	GHR	HCLS1	HES1	HGF	IFNG	IGF1	IGF2	IL11	IL12A	IL12B	IL2	IL20	IL22RA2	IL23A	IL29	IL3	IL31RA	IL5	IL6	IL6R	IL6ST	INS	ITGB2	ITGB3	JAK2	KIT	LIF	LYN	MIF	NRP1	OSM	PAK2	PDGFA	PDGFB	PRKCD	PRKCZ	PTK2B	RELN	SFRP1	SFRP2	SOCS1	TDGF1	THBS4	TNFRSF1A	TNK2	TP53	VEGFA	VEGFB	VTN
positive_regulation_of_peptidyl-tyrosine_phosphorylation(GO-0050731)	http://amigo.geneontology.org/cgi-bin/amigo/term_details?term=GO:0050731	AGT	ANGPT1	ANGPT4	CCL5	CD40	CD44	CD74	CD80	CD81	CLCF1	CNTF	CSF1R	CSF2	EPO	ERBB4	FGF10	FGFR3	FLT3	GATA1	GH1	GHR	HCLS1	HES1	HGF	IFNG	IGF1	IGF2	IL11	IL12A	IL12B	IL2	IL20	IL23A	IL29	IL3	IL31RA	IL5	IL6	IL6R	IL6ST	INS	ITGB3	JAK2	KIT	LIF	LYN	MIF	NRP1	OSM	PAK2	PDGFB	PTK2B	RELN	TDGF1	THBS4	TNFRSF1A	TNK2	TP53	VEGFA	VEGFB	VTN
negative_regulation_of_neurogenesis(GO-0050768)	http://amigo.geneontology.org/cgi-bin/amigo/term_details?term=GO:0050768	ARHGEF1	BCL11A	DRD3	DYNLT1	EPHA4	F2	HES1	NF1	NOG	NOTCH1	REST	RHOA	SOX11	WNT3A	WNT7A	YWHAH
positive_regulation_of_neurogenesis(GO-0050769)	http://amigo.geneontology.org/cgi-bin/amigo/term_details?term=GO:0050769	BCL11A	BMP2	CAPRIN2	CLCF1	CXCR4	DRD2	HES1	MAPT	NGF	NOTCH1	NTRK2	OPRM1	PRKCH	PRKCI	RHOA	ROBO1	ROBO2	SCARF1	SERPINE2	SERPINF1	SHANK3	SKIL	SLIT2	SOX11	TRIM32	TWF2
regulation_of_immune_response(GO-0050776)	http://amigo.geneontology.org/cgi-bin/amigo/term_details?term=GO:0050776	A2M	APOA1	APOA2	ATF1	ATF2	B2M	BCAR1	BCL2	BIRC2	BIRC3	BTK	C1QA	C2	C3	C4A	C4B	C5	C6	C7	C8A	C8B	CADM1	CASP8	CCL19	CCL5	CCR2	CCR7	CD19	CD247	CD3D	CD3E	CD3G	CD4	CD40	CD40LG	CD74	CD81	CD8A	CDH1	CFH	CFP	CHUK	CLCF1	CLU	COL3A1	CREB1	CSK	CTLA4	CTSH	CXADR	DMBT1	DNAJA3	DUSP4	DUSP6	DUSP7	ELK1	EREG	F2RL1	FADD	FCGR3A	FKBP1A	FOS	FOXJ1	FYN	GAB2	GATA3	GPLD1	GRAP2	HLA-B	HLA-DMA	HLA-DMB	HLA-DPA1	HLA-DPB1	HLA-DQA2	HLA-DRA	HLA-DRB1	HLA-G	HSP90AB1	HSPD1	ICAM1	ICAM2	ICAM3	ICAM4	IFNA1	IFNA2	IFNAR1	IFNAR2	IFNB1	IFNG	IFNGR1	IFNGR2	IKBKB	IKBKE	IKBKG	IL10	IL12A	IL12B	IL12RB1	IL23A	IL23R	IL29	IL4	INS	IRAK1	IRAK2	IRAK3	IRAK4	IRF3	IRF7	ITCH	ITGA4	ITGAL	ITGB1	ITGB2	ITGB7	ITK	JAK1	JAK2	JAK3	JUN	KLRG1	LAT	LBP	LCP2	LILRB1	LILRB2	LY96	LYN	MALT1	MAP2K1	MAP2K2	MAP2K3	MAP2K4	MAP2K6	MAP3K1	MAP3K7	MAPK1	MAPK10	MAPK11	MAPK14	MAPK3	MAPK7	MAPK8	MAPK9	MASP1	MASP2	MAVS	MBL2	MEF2A	MEF2C	MYB	MYD88	NCR3	NFATC2	NFKB1	NFKB2	NFKBIA	NFKBIB	NOD1	NOD2	PAK1	PAK2	PDPK1	PIK3CA	PIK3CB	PIK3CD	PIK3R1	PLA2G1B	PLCG1	PLCG2	PPARG	PRKCB	PRKCE	PRKCQ	PRKCZ	PRKD2	PTEN	PTPN1	PTPN11	PVRL2	RARA	RC3H1	RELA	RIPK1	RIPK2	RPS27A	RPS6KA1	SELL	SELS	SERPING1	SIRT1	SOCS1	SOCS3	SPINK5	STAT1	STAT2	SUMO1	SYK	TAB1	TBK1	TCRB	TEC	TGFB1	TGFB2	TGFB3	TIRAP	TLR10	TLR2	TLR3	TLR4	TLR5	TLR6	TLR8	TNF	TNFAIP3	TNFSF4	TRAF2	TRAF3	TRAF6	TXK	UBA52	VASP	VAV3	VCAM1	WNT5A	XIAP	ZAP70	ZP3	ZP4
negative_regulation_of_immune_response(GO-0050777)	http://amigo.geneontology.org/cgi-bin/amigo/term_details?term=GO:0050777	A2M	CCR2	COL3A1	FOXJ1	IFNA2	IFNB1	IL29	INS	IRAK3	LILRB1	LYN	MASP1	RC3H1	SELS	SERPING1	SPINK5	TGFB2
positive_regulation_of_immune_response(GO-0050778)	http://amigo.geneontology.org/cgi-bin/amigo/term_details?term=GO:0050778	ATF1	ATF2	BCAR1	BCL2	BTK	C1QA	C2	C3	C4A	C4B	C5	C6	C7	C8A	C8B	CADM1	CASP8	CCL5	CCR2	CCR7	CD247	CD3D	CD3E	CD3G	CD4	CFH	CFP	CHUK	CLU	CREB1	CSK	CTLA4	DMBT1	DUSP4	DUSP6	DUSP7	ELK1	EREG	FOS	FYN	GATA3	GPLD1	GRAP2	HLA-DMA	HLA-DMB	HLA-DPA1	HLA-DPB1	HLA-DQA2	HLA-DRA	HLA-DRB1	HSPD1	IKBKB	IKBKE	IKBKG	IL12A	IL12B	IL12RB1	IL23A	IL23R	IL29	IRAK1	IRAK2	IRAK3	IRAK4	IRF3	IRF7	ITCH	ITK	JUN	LAT	LBP	LCP2	LY96	LYN	MALT1	MAP2K1	MAP2K2	MAP2K3	MAP2K4	MAP2K6	MAP3K1	MAP3K7	MAPK1	MAPK10	MAPK11	MAPK14	MAPK3	MAPK7	MAPK8	MAPK9	MASP1	MASP2	MAVS	MBL2	MEF2A	MEF2C	MYD88	NCR3	NFATC2	NFKB1	NFKB2	NFKBIA	NFKBIB	NOD1	NOD2	PAK1	PAK2	PDPK1	PIK3CA	PIK3CB	PIK3CD	PIK3R1	PLA2G1B	PLCG1	PLCG2	PRKCB	PRKCE	PRKCQ	PRKCZ	PRKD2	PTEN	PVRL2	RELA	RIPK1	RIPK2	RPS27A	RPS6KA1	SIRT1	SYK	TAB1	TBK1	TCRB	TEC	TGFB2	TIRAP	TLR10	TLR2	TLR3	TLR4	TLR5	TLR6	TLR8	TNFAIP3	TNFSF4	TRAF2	TRAF3	TRAF6	TXK	UBA52	VASP	VAV3	ZAP70	ZP3	ZP4
regulation_of_behavior(GO-0050795)	http://amigo.geneontology.org/cgi-bin/amigo/term_details?term=GO:0050795	ADAM10	ADAM17	AGRP	AIF1	ANGPT2	Ahi1	C5	CCL19	CCL2	CCL21	CCL3	CCL4	CCL5	CCL7	CCR2	CCR7	CD74	CDH13	CXCL12	CXCL13	CXCR4	EDN2	EDN3	EFNB2	F2RL1	F7	GHRH	GHRL	HTR2B	IL6R	IL8	INS	KDR	LYN	MEF2C	OPRM1	PDGFB	PDGFRA	PDGFRB	PLA2G7	PTGDS	PTK2B	RARRES2	ROBO1	ROBO2	SERPINE1	SHANK3	SLIT2	TGFB1	THBS1	THBS4	TIRAP	VEGFA	VEGFB	VEGFC	WNT5A
regulation_of_insulin_secretion(GO-0050796)	http://amigo.geneontology.org/cgi-bin/amigo/term_details?term=GO:0050796	ABCC8	ADRA2A	ADRA2C	BAD	CACNA1C	CAPN10	CHRM3	FFAR1	FOXA2	G6PC2	GCG	GCK	GHRL	GIP	GLP1R	GLUD1	GPLD1	HNF4A	IFNG	IL1B	INS	IRS1	IRS2	ITPR1	ITPR2	ITPR3	KCNJ11	MTNR1B	NOS2	PCSK1	PPP3CB	PRKACA	PRKACB	PRKACG	PRKAR1A	PRKAR1B	PRKAR2A	PRKAR2B	PRKCA	PSMD9	RAP1A	RAP1B	RBP4	REST	RFX3	SFRP1	SLC25A4	SLC25A5	SLC25A6	SLC2A1	SLC2A2	SLC30A8	SOX4	STXBP1	TCF7L2	TNF
ion_homeostasis(GO-0050801)	http://amigo.geneontology.org/cgi-bin/amigo/term_details?term=GO:0050801	ABCG2	ADRA1A	AGTR1	AIFM3	ALAS2	AMELX	APP	ARHGEF10	ATOX1	ATP2A1	ATP5B	ATP6V0A4	ATP6V1A	ATP6V1B1	ATP6V1E1	ATP6V1G2	ATP7A	AVPR1A	BAD	BAK1	BAX	BBC3	BCL2	BCL2L1	BDH2	BDKRB1	BDKRB2	BNIP3	C3AR1	CACNA1C	CALCA	CALCR	CALR	CASR	CAV1	CAV3	CCKAR	CCKBR	CCL1	CCL11	CCL13	CCL19	CCL21	CCL23	CCL3	CCL5	CCL7	CCL8	CCR1	CCR2	CCR3	CCR4	CCR5	CCR7	CCR8	CCR9	CD40	CHRNA1	CHRNA3	CHRNB1	CLN3	CLN6	CP	CXCL12	CXCL13	CXCR3	CXCR4	CYP11B2	CYP27B1	CYP4A11	CYP4F2	CYSLTR1	DMPK	DRD1	DRD2	DRD3	DRD4	DRD5	EDN1	EDN2	EDNRA	EIF2B2	EIF2B4	EIF2B5	ENPP1	F2	F2R	F2RL1	FGF2	FGF23	FIS1	FTH1	FTL	FTMT	FXN	GALR2	GDF2	GHRL	GLP1R	GLRA1	HFE	HMOX1	HPX	HTR2A	HTR2B	HTR2C	ITPR3	JPH1	KCNE1	KCNJ11	KCNMA1	KCNMB2	KCNQ1	KNG1	LCN2	LPAR1	LPAR2	MBP	MT2A	MTMR2	MYC	NDUFS1	NF1	NMUR2	NOX1	OPRM1	P2RX4	P2RX7	P2RY2	PDE6A	PDE6B	PDGFRA	PID1	PKD2	PLCE1	PLCG2	PLP1	PPARD	PPT1	PRDX3	PRKCZ	PROK2	PSEN1	RHCG	RYR1	RYR2	S1PR3	SAA1	SCN5A	SCN8A	SFRP4	SHANK3	SLC11A2	SLC30A8	SLC34A2	SLC4A1	SLC9A1	SNCA	SOD1	SRI	STC1	TAC1	TF	TFR2	TFRC	TNNI3	TRPC1	WFS1	XCR1	XIAP
synapse_organization(GO-0050808)	http://amigo.geneontology.org/cgi-bin/amigo/term_details?term=GO:0050808	ACHE	AGRN	CACNB2	CDK5	CHRNA1	DNAJA3	DNM3	DRD1	DRD2	DVL1	F2R	MUSK	NRD1	PLXND1	SHANK3	WNT7B
regulation_of_steroid_biosynthetic_process(GO-0050810)	http://amigo.geneontology.org/cgi-bin/amigo/term_details?term=GO:0050810	ABCG1	AKR1C3	APOE	BMP6	CYP7A1	DKK3	IFNG	NR1H4	NR5A1	PROX1	REST	SIRT1	SOD1	TNF	WNT4
negative_regulation_of_coagulation(GO-0050819)	http://amigo.geneontology.org/cgi-bin/amigo/term_details?term=GO:0050819	APOE	APOH	CYP4F2	EDN1	F11	F12	F2	GP1BA	HRG	KLKB1	KNG1	PDGFA	PDGFB	PDGFRA	PLAT	PLAU	PLAUR	PLG	PROC	PROCR	SERPINB2	SERPINE1	SERPINE2	SERPINF2	THBD
protein_stabilization(GO-0050821)	http://amigo.geneontology.org/cgi-bin/amigo/term_details?term=GO:0050821	APOA1	CALR	CDKN2A	CLU	CREB1	DNAJA3	FLNA	GNAQ	GPIHBP1	HSPD1	MDM4	MSX1	PARK7	PPAP2B	PPARGC1A	PTEN	SMAD3	SMAD7	SOX17	SOX4	TSC1	WFS1	WNT10B
antigen_receptor-mediated_signaling_pathway(GO-0050851)	http://amigo.geneontology.org/cgi-bin/amigo/term_details?term=GO:0050851	BCAR1	BCL2	BTK	CD247	CD3D	CD3E	CD3G	CD4	CHUK	CSK	CTLA4	FYN	GATA3	GRAP2	HLA-DMA	HLA-DMB	HLA-DPA1	HLA-DPB1	HLA-DQA2	HLA-DRA	HLA-DRB1	IKBKB	IKBKG	ITK	LAT	LCP2	MALT1	MAP3K7	MEF2C	NFATC2	NFKB1	NFKBIA	PAK1	PAK2	PDPK1	PIK3CA	PIK3CB	PIK3CD	PIK3R1	PLCG1	PLCG2	PRKCB	PRKCQ	PRKD2	PTEN	RELA	RIPK2	RPS27A	SYK	TCRB	TEC	TRAF6	TXK	UBA52	VASP	VAV3	ZAP70
T_cell_receptor_signaling_pathway(GO-0050852)	http://amigo.geneontology.org/cgi-bin/amigo/term_details?term=GO:0050852	CD247	CD3D	CD3E	CD3G	CD4	CHUK	CSK	FYN	GATA3	GRAP2	HLA-DMA	HLA-DMB	HLA-DPA1	HLA-DPB1	HLA-DQA2	HLA-DRA	HLA-DRB1	IKBKB	IKBKG	ITK	LAT	LCP2	MALT1	MAP3K7	NFKB1	NFKBIA	PAK1	PAK2	PDPK1	PIK3CA	PIK3CB	PIK3CD	PIK3R1	PLCG1	PLCG2	PRKCQ	PRKD2	PTEN	RELA	RIPK2	RPS27A	TCRB	TRAF6	TXK	UBA52	VASP	ZAP70
regulation_of_T_cell_activation(GO-0050863)	http://amigo.geneontology.org/cgi-bin/amigo/term_details?term=GO:0050863	AIF1	AKT1	BMP4	CAMK4	CAV1	CCL19	CCL2	CCL21	CCL5	CCR2	CCR7	CD247	CD276	CD28	CD3D	CD3E	CD3G	CD4	CD47	CD80	CD86	CDKN2A	CLPTM1	CSK	CTLA4	DPP4	FOXJ1	FYN	GATA3	GLI3	GLMN	GRAP2	GRB2	HLA-DMA	HLA-DMB	HLA-DPA1	HLA-DPB1	HLA-DQA2	HLA-DRA	HLA-DRB1	HLA-G	HSPD1	ICOS	ICOSLG	IFNA2	IFNB1	IGF1	IGF2	IHH	IL12A	IL12B	IL12RB1	IL18	IL1B	IL2	IL21	IL23A	IL23R	IL29	IL4	IL6	IL6ST	IL7	JAK3	LAT	LILRB1	LILRB2	LYN	MAP3K14	MYB	NOD2	PAK1	PAK2	PDCD1	PDPK1	PIK3CA	PIK3R1	PRKCQ	PRKCZ	PRNP	PTPN11	PTPN22	RAC1	RARA	RC3H1	SFTPD	SHH	SPINK5	SRC	TCRB	TGFBR2	TNFSF11	TNFSF4	VAV1	VCAM1	VNN1	YES1	ZAP70	ZP3	ZP4
negative_regulation_of_T_cell_activation(GO-0050868)	http://amigo.geneontology.org/cgi-bin/amigo/term_details?term=GO:0050868	BMP4	CDKN2A	CTLA4	FOXJ1	GLI3	GLMN	HLA-G	IFNA2	IFNB1	IHH	IL29	JAK3	LILRB1	LILRB2	PRNP	PTPN22	RC3H1	SFTPD	TNFSF4
positive_regulation_of_T_cell_activation(GO-0050870)	http://amigo.geneontology.org/cgi-bin/amigo/term_details?term=GO:0050870	AIF1	AKT1	CAV1	CCL19	CCL2	CCL21	CCL5	CCR2	CCR7	CD247	CD276	CD28	CD3D	CD3E	CD3G	CD4	CD47	CD80	CD86	CSK	CTLA4	DPP4	FYN	GATA3	GLI3	GRAP2	GRB2	HLA-DMA	HLA-DMB	HLA-DPA1	HLA-DPB1	HLA-DQA2	HLA-DRA	HLA-DRB1	HLA-G	HSPD1	ICOS	ICOSLG	IGF1	IGF2	IHH	IL12A	IL12B	IL12RB1	IL18	IL1B	IL2	IL21	IL23A	IL23R	IL4	IL6	IL6ST	IL7	LILRB1	LILRB2	LYN	MAP3K14	MYB	NOD2	PAK1	PAK2	PDCD1	PDPK1	PIK3CA	PIK3R1	PRKCQ	PRKCZ	PTPN11	RAC1	RARA	SHH	SRC	TCRB	TGFBR2	TNFSF11	TNFSF4	VAV1	VCAM1	VNN1	YES1	ZAP70	ZP3	ZP4
positive_regulation_of_B_cell_activation(GO-0050871)	http://amigo.geneontology.org/cgi-bin/amigo/term_details?term=GO:0050871	BCL2	BTK	CD74	CLCF1	IL2	IL4	IL6	IL7	IRS2	MEF2C	MIF	NFATC2	NOD2	TGFB1	TIRAP	TNFRSF4	TNFSF4	VAV3
neurological_system_process(GO-0050877)	http://amigo.geneontology.org/cgi-bin/amigo/term_details?term=GO:0050877	ABAT	ABCA4	ABCC8	ABCC9	ACCN3	ACE2	ACHE	ACTN2	ADCY1	ADCY6	ADORA2A	ALDH2	ALDH5A1	ALDH7A1	AP2B1	AP2M1	APOE	APP	ARHGEF10	ARR3	ATP6V0A4	ATP6V1B1	BBS1	BBS10	BBS2	BBS4	BRAF	CALM3	CAMK1	CAMK2A	CAMK2B	CAMK2D	CAMK2G	CAMK4	CCKBR	CDK5	CHAT	CHD7	CHRNA1	CHRNA3	CHRNA5	CHRNB1	CHRND	CHRNE	CHRNG	CLN3	CNP	COL11A1	COL11A2	COL1A1	COL2A1	COL4A3	COLQ	COMT	CPNE6	CREB1	CRH	CTNS	CXCR4	CYP1B1	DBH	DHRS3	DLG3	DNAJC19	DRD1	DRD2	DRD3	DRD4	DTNA	DVL1	EFEMP1	EIF2B2	EIF2B4	EIF2B5	FYN	GABRA1	GABRA2	GABRA3	GABRA4	GABRA5	GABRA6	GAD1	GAD2	GALR2	GALR3	GCH1	GCHFR	GHRL	GJA10	GJC1	GLRA1	GLS	GLS2	GLUL	GNAI1	GNAI2	GNB1	GNB3	GNG12	GNGT1	GPR98	GRK1	GRM3	HCN2	HCN4	HCRT	HCRTR2	HSPA8	HTR1B	HTR1D	HTR1E	HTR2A	HTR2C	HTR3A	HTR3B	HTR6	HTR7	IMPG1	IMPG2	KCNA1	KCNA10	KCNA5	KCNB2	KCNE1	KCNH2	KCNH8	KCNJ1	KCNJ11	KCNJ12	KCNJ2	KCNJ5	KCNJ8	KCNMA1	KCNMB1	KCNMB2	KCNQ1	KCNQ4	KIF1B	KIFC3	LUM	MAOA	MAPK1	MBP	MDM2	MEF2C	MKKS	MME	MTMR2	MTNR1B	MUSK	NDUFB9	NETO1	NF1	NOS1	NPHP3	NPY	NQO1	NTRK2	OAT	OPA1	OPA3	OPRK1	OPRM1	P2RX4	P2RX7	PAFAH1B1	PAX3	PDE6A	PDE6B	PDE6C	PDE7B	PDPK1	PI4KA	PICK1	PIP5K1C	PITPNA	PKD2L1	PLCB1	PLCB2	PLCB3	PLP1	PMP22	PPARD	PPP3CB	PRKACB	PRKCA	PRKCB	PRKCG	PRKCZ	PROK2	RAF1	RBP3	RDH12	RDH8	ROBO2	RPE65	RPS6KA1	RRAS	S100B	SCN8A	SFRP5	SGK1	SHANK3	SIX3	SLC22A2	SLC6A2	SLC6A3	SLC6A4	SLIT1	SNCA	SOD1	SOD2	SST	STXBP1	TBX1	TECTA	TFAP2A	TGFBI	TH	TIMM10	TIMM13	TIMM8B	TIMM9	TNNI3	TPP1	TRPV1	TUSC3	TYR	USH2A	UTS2	VAMP1	VIPR1	VLDLR	WFS1	WNT7A
cognition(GO-0050890)	http://amigo.geneontology.org/cgi-bin/amigo/term_details?term=GO:0050890	APP	BBS4	CAMK4	CHD7	CLN3	CRH	CTNS	DRD1	DRD2	DRD3	FYN	GALR2	GALR3	MEF2C	MUSK	NETO1	NF1	NTRK2	PAFAH1B1	PLCB1	PPP3CB	S100B	SGK1	TH	TUSC3	VLDLR
leukocyte_migration(GO-0050900)	http://amigo.geneontology.org/cgi-bin/amigo/term_details?term=GO:0050900	AIMP1	ANGPT1	ANGPT2	ANGPT4	APOB	ATP1B1	BSG	CALCA	CAV1	CCL11	CCL13	CCL19	CCL2	CCL21	CCL24	CCL3	CCL5	CCL7	CCR1	CCR2	CCR5	CCR7	CD47	CD48	CKLF	COL1A1	COL1A2	CX3CL1	CXADR	CXCL13	CXCL3	CXCR1	CXCR2	CXCR4	DOK2	EDN1	EDN2	EDN3	EDNRB	F11R	F2	F2RL1	FCER1G	FLT1	FN1	FOXJ1	FYN	GAS6	GATA3	GP6	GRB2	ICAM1	IL10	IL8	ITGA4	ITGA6	ITGAL	ITGAM	ITGAV	ITGB1	ITGB2	ITGB3	KRAS	L1CAM	LYN	MMP1	NRAS	OLR1	PDGFB	PECAM1	PF4	PIK3CA	PIK3CB	PIK3CD	PIK3R1	PIP5K1C	PLA2G1B	PLCG1	PROC	PROS1	PTPN11	ROCK1	SAA1	SBDS	SELE	SELL	SELP	SELPLG	SFTPD	SHC1	SLC16A1	SLC7A5	SLC7A6	SLC7A7	SLC7A8	SLC7A9	SOS1	SPN	SRC	SYK	TBX21	TGFB2	THBD	TNF	TNFSF11	TREM1	VCAM1	VEGFA	YES1	ZAP70
regulation_of_chemotaxis(GO-0050920)	http://amigo.geneontology.org/cgi-bin/amigo/term_details?term=GO:0050920	ADAM10	ADAM17	AIF1	ANGPT2	C5	CCL19	CCL2	CCL21	CCL3	CCL4	CCL5	CCL7	CCR2	CCR7	CD74	CDH13	CXCL12	CXCL13	CXCR4	EDN2	EDN3	EFNB2	F2RL1	F7	IL6R	IL8	KDR	LYN	PDGFB	PDGFRA	PDGFRB	PLA2G7	PTK2B	RARRES2	ROBO1	ROBO2	SERPINE1	SLIT2	TGFB1	THBS1	THBS4	TIRAP	VEGFA	VEGFB	VEGFC	WNT5A
positive_regulation_of_chemotaxis(GO-0050921)	http://amigo.geneontology.org/cgi-bin/amigo/term_details?term=GO:0050921	ADAM10	ADAM17	AIF1	CCL19	CCL21	CCL3	CCL4	CCL5	CCL7	CCR2	CCR7	CD74	CDH13	CXCL12	CXCL13	EDN2	EDN3	F2RL1	F7	IL6R	IL8	KDR	PDGFB	PDGFRB	PLA2G7	PTK2B	RARRES2	SERPINE1	SLIT2	TGFB1	THBS1	THBS4	TIRAP	VEGFA	VEGFB	VEGFC	WNT5A
sensory_perception_of_light_stimulus(GO-0050953)	http://amigo.geneontology.org/cgi-bin/amigo/term_details?term=GO:0050953	ABCA4	ARR3	BBS1	BBS10	BBS2	BBS4	COL11A1	COL1A1	COL2A1	CYP1B1	DHRS3	DNAJC19	EFEMP1	GPR98	GRK1	IMPG1	IMPG2	KIFC3	LUM	MKKS	NPHP3	OAT	OPA1	OPA3	PDE6A	PDE6B	PDE6C	PITPNA	RBP3	RDH12	RDH8	RPE65	SFRP5	SIX3	TGFBI	TH	TYR	USH2A	WFS1
regulation_of_nitric-oxide_synthase_activity(GO-0050999)	http://amigo.geneontology.org/cgi-bin/amigo/term_details?term=GO:0050999	AGTR2	AKT1	APOE	CALM3	CAV1	DHFR	EGFR	ENG	ESR1	GCH1	GCHFR	GLA	HIF1A	HSP90AA1	HTR2B	LYPLA1	NOS3	PRKG2	PTS	SCARB1
positive_regulation_of_secretion(GO-0051047)	http://amigo.geneontology.org/cgi-bin/amigo/term_details?term=GO:0051047	ACHE	ADAM9	ADRBK1	ANG	AQP1	BAD	C5	CACNA1H	CADM1	CAPN10	CARTPT	CCL19	CCL3	CRH	CSF1R	DRD2	EDN1	EDN3	F2R	F2RL1	GAB2	GATA3	GCK	GDNF	GHRH	GHRL	GLMN	GLRA1	GLUD1	GPLD1	HCAR2	HTR2B	IL10	IL1A	IL1B	IL6	INHA	INHBA	INS	IRS2	KNG1	MIF	NLRP1	NLRP3	NOD2	NPPB	NPR1	P2RX7	PLA2G10	PLA2G1B	PLCB1	PPP3CB	PRKCZ	PSMD9	PTGER4	PYCARD	RAB5A	RBP4	SAA1	SLC30A8	SOX11	SOX4	TCF7L2	TGFB1	TGFB2	TGFB3	TNF	TNFRSF11A	TNFRSF4	TNFSF11	TNFSF4	TWIST1	WNT5A	ZP3	ZP4
negative_regulation_of_secretion(GO-0051048)	http://amigo.geneontology.org/cgi-bin/amigo/term_details?term=GO:0051048	ADRA2A	ADRA2B	ADRA2C	APOA1	APOA2	CCR2	CD74	CIDEA	DRD2	DRD3	DRD4	EGF	ERBB3	F2R	F2RL1	FGF23	IFNA2	IL10	IL11	IL1B	INS	IRS1	KCNJ11	LIF	LILRB1	NLRP12	NR1H3	NRG1	O3FAR1	OPRM1	OSM	PSMD9	PTGER4	REST	SFRP1	SNCA	TNF
regulation_of_small_GTPase_mediated_signal_transduction(GO-0051056)	http://amigo.geneontology.org/cgi-bin/amigo/term_details?term=GO:0051056	A2M	ADRA1A	AKAP13	ALS2	ARHGAP4	ARHGAP5	ARHGAP6	ARHGDIB	ARHGEF11	BVES	CCL11	CCL19	CCL21	CCL24	CCL26	CD40	CXCL13	DAB2IP	DLC1	DOCK7	EPHA4	EPO	ERBB2	F2R	F2RL1	FAM13A	FGF10	FOXJ1	FOXM1	FZD10	GMIP	GPR55	GSK3B	HTR2B	IGF1	JUN	KALRN	MFN2	NF1	NOTCH2	NTRK2	OCRL	PAFAH1B1	PIP5K1A	PLCE1	PTK2	RAB3GAP1	RABGAP1L	RAC1	RAF1	RASA1	RELN	RHOA	RHOT1	RHOT2	SFRP1	SLIT2	SOS1	SRGAP2	STARD13	STARD8	TAX1BP3	TBC1D15	TSC1	VAV1	VAV3	WNT11
regulation_of_sequence-specific_DNA_binding_transcription_factor_activity(GO-0051090)	http://amigo.geneontology.org/cgi-bin/amigo/term_details?term=GO:0051090	AGER	AGT	AKT1	ATF2	BHLHE40	BMP7	BTK	BTRC	CAMK2A	CAPN3	CD40	CDKN2A	CHUK	CLU	COMMD7	CTNNBIP1	DAB2IP	DNAJA3	DVL2	EGLN1	EP300	ESR1	ESR2	FLNA	FOS	FOXA2	FOXJ1	FZD1	FZD2	FZD4	FZD6	GTF2A2	HDAC2	HDAC4	HDAC5	HMOX1	IKBKB	IKBKG	IL10	IL1B	IL6	IL6R	INS	IRAK1	IRAK2	IRAK3	ITCH	JUN	JUP	KIT	LRP6	MALT1	MAP2K5	MAP3K7	MAPK1	MAPK10	MAPK11	MAPK14	MAPK3	MAPK8	MAPK9	MAVS	MEN1	MTPN	NEUROD1	NFAM1	NFKB1	NFKB2	NFKBIA	NFKBIB	NKX2-2	NLRP3	NOD1	NOD2	NR0B1	NR0B2	PBX1	PLA2G10	PLA2G1B	PPAP2B	PPARG	PPARGC1A	PRDX3	PRKCB	PRKCH	PRKCI	PRKCQ	PRKCZ	PRKD2	PRNP	PROX1	PSMA6	PTCH1	PTEN	PTGIS	PYCARD	RB1	RELA	RIPK1	RIPK2	RPS27A	SFRP4	SFRP5	SGK1	SHH	SIRT1	SMAD7	SMO	SP100	SPHK1	SUFU	SUMO1	TAB1	TAX1BP1	TCF7L2	TIRAP	TLR2	TLR4	TLR9	TNF	TNFAIP3	TNFRSF11A	TNFRSF4	TNFSF11	TNFSF4	TRAF1	TRAF2	TRAF3	TRAF6	TRIB1	TRIM32	UBA52	USP7	VEGFA	WFS1	WNT1	WNT2	WNT5A	ZNF675
positive_regulation_of_sequence-specific_DNA_binding_transcription_factor_activity(GO-0051091)	http://amigo.geneontology.org/cgi-bin/amigo/term_details?term=GO:0051091	AGER	AGT	AKT1	BTK	CAMK2A	CAPN3	CD40	CHUK	CLU	DVL2	EP300	ESR1	ESR2	FZD1	FZD2	FZD4	GTF2A2	HDAC4	HDAC5	IKBKB	IKBKG	IL10	IL1B	IL6	IL6R	INS	IRAK1	IRAK2	IRAK3	JUP	KIT	LRP6	MALT1	MAP3K7	MAVS	MTPN	NEUROD1	NFAM1	NFKB1	NFKB2	NFKBIA	NFKBIB	NKX2-2	NOD1	NOD2	PLA2G1B	PPAP2B	PPARG	PPARGC1A	PRDX3	PRKCB	PRKCH	PRKCI	PRKCQ	PRKCZ	PRKD2	PSMA6	PTEN	PYCARD	RELA	RIPK1	RIPK2	RPS27A	SHH	SMO	SP100	SPHK1	TAB1	TIRAP	TLR2	TLR4	TLR9	TNF	TNFRSF11A	TNFSF11	TRAF1	TRAF2	TRAF6	TRIM32	UBA52	VEGFA	WNT1	WNT2	WNT5A
positive_regulation_of_NF-kappaB_transcription_factor_activity(GO-0051092)	http://amigo.geneontology.org/cgi-bin/amigo/term_details?term=GO:0051092	AGER	AGT	BTK	CAMK2A	CAPN3	CD40	CHUK	CLU	IKBKB	IKBKG	IL1B	IL6	IL6R	INS	IRAK1	IRAK2	IRAK3	MALT1	MAP3K7	MTPN	NFKB1	NFKB2	NFKBIA	NFKBIB	NOD1	NOD2	PLA2G1B	PRDX3	PRKCB	PRKCH	PRKCI	PRKCQ	PRKCZ	PRKD2	PSMA6	PYCARD	RELA	RIPK1	RIPK2	RPS27A	SPHK1	TAB1	TIRAP	TLR2	TLR4	TLR9	TNF	TNFRSF11A	TNFSF11	TRAF1	TRAF2	TRAF6	TRIM32	UBA52	WNT5A
regulation_of_binding(GO-0051098)	http://amigo.geneontology.org/cgi-bin/amigo/term_details?term=GO:0051098	ADD1	ADD2	ADIPOQ	ADRB2	ADRB3	AES	BAK1	BAX	BCL2	BCL3	CAMK1	CAPRIN2	CAV1	CCL23	CTNNBIP1	CYP2D6	DVL1	EDF1	EGF	FKBP1A	GATA1	GATA3	GSK3B	HAND2	HDAC4	HDAC5	HES1	HEY1	HEY2	HMGA2	IGF1	ISL1	JAK2	JUN	LDLRAP1	LEF1	LRPAP1	MAPK8	MEF2C	MEN1	NEUROD1	NOG	NRG1	NRP1	PARK7	PKD1	PON1	PRKCD	RARA	SLPI	SMAD2	SMO	SOX11	SP100	SUMO1	TCF7L2	TGFB1	TIRAP	TRAF6	TRIB3	TWIST1	TXN	VTN	WNT3A	ZFPM1	ZNF675
positive_regulation_of_binding(GO-0051099)	http://amigo.geneontology.org/cgi-bin/amigo/term_details?term=GO:0051099	ADD1	ADD2	CAPRIN2	EDF1	EGF	FKBP1A	GATA3	HAND2	HES1	HMGA2	IGF1	MEF2C	MEN1	NEUROD1	NRP1	PKD1	PON1	RARA	TCF7L2	TIRAP	TRAF6	TRIB3	TWIST1	TXN	VTN	WNT3A
negative_regulation_of_binding(GO-0051100)	http://amigo.geneontology.org/cgi-bin/amigo/term_details?term=GO:0051100	ADIPOQ	ADRB2	ADRB3	AES	BAX	CAV1	CCL23	CTNNBIP1	CYP2D6	DVL1	GATA1	GSK3B	HEY1	HEY2	HMGA2	ISL1	JAK2	JUN	LEF1	LRPAP1	MAPK8	NOG	PARK7	PRKCD	SLPI	SMO	SOX11	SP100	SUMO1	ZFPM1	ZNF675
regulation_of_DNA_binding(GO-0051101)	http://amigo.geneontology.org/cgi-bin/amigo/term_details?term=GO:0051101	BCL3	EDF1	EGF	GATA1	GATA3	HAND2	HES1	HEY1	HEY2	HMGA2	IGF1	JAK2	JUN	LEF1	NEUROD1	SMO	SOX11	SP100	SUMO1	TGFB1	TRAF6	TWIST1	TXN	ZNF675
regulation_of_muscle_cell_differentiation(GO-0051147)	http://amigo.geneontology.org/cgi-bin/amigo/term_details?term=GO:0051147	BHLHE41	BMP2	BMP4	BTG1	CAMK1	CAV3	CDH2	CDON	CTNNA1	CTNNB1	DMPK	EDN1	EREG	FGFR2	FOXO4	GREM1	HDAC3	HDAC4	HDAC5	HDAC9	HEY2	IGFBP3	MAML1	MAP2K6	MAPK11	MAPK12	MAPK14	MEF2A	MEF2C	MESP1	MUSK	MYF5	MYF6	MYLK3	MYOCD	MYOD1	MYOG	NEO1	NKX2-5	NOTCH1	NRG1	NTN3	PLCB1	PROX1	SHH	SOX9	SRF	TBX1	TBX3	TGFB1	ZFHX3
positive_regulation_of_muscle_cell_differentiation(GO-0051149)	http://amigo.geneontology.org/cgi-bin/amigo/term_details?term=GO:0051149	BMP4	BTG1	CAMK1	CDH2	CDON	CTNNA1	CTNNB1	GREM1	IGFBP3	MAML1	MAP2K6	MAPK11	MAPK12	MAPK14	MEF2A	MEF2C	MESP1	MYF5	MYF6	MYOCD	MYOD1	MYOG	NEO1	NRG1	NTN3	PLCB1	SHH	TBX1	ZFHX3
regulation_of_striated_muscle_cell_differentiation(GO-0051153)	http://amigo.geneontology.org/cgi-bin/amigo/term_details?term=GO:0051153	BHLHE41	BMP2	BMP4	BTG1	CAV3	DMPK	EDN1	GREM1	HDAC3	HDAC4	HDAC5	HDAC9	IGFBP3	MAML1	MEF2C	MESP1	MUSK	MYLK3	MYOCD	NKX2-5	NOTCH1	NRG1	PLCB1	PROX1	SOX9	TBX3	TGFB1	ZFHX3
cofactor_metabolic_process(GO-0051186)	http://amigo.geneontology.org/cgi-bin/amigo/term_details?term=GO:0051186	ABCB6	ACACA	ACACB	ACLY	ACO2	ACOT1	ACOT12	ACOT2	ACOT4	ACOT9	ACSL1	ACSL3	ACSL4	ACSL5	ACSL6	ACSS1	AGPAT6	ALAS1	ALAS2	ALDH1L1	ALDOB	BAAT	BDH2	COQ2	COQ3	COX10	COX15	CPOX	CS	CYP4F2	DGAT1	DGAT2	DHFR	DHFRL1	DLD	DLST	ELOVL1	ELOVL2	ELOVL3	ELOVL4	ELOVL6	FASN	FECH	FH	FPGS	FTCD	FXN	G6PD	GCH1	GLYAT	GNMT	GPHN	HMBS	HMOX1	HSCB	HSD17B12	IDH1	IDH2	IDH3A	IDH3B	IDH3G	ISCU	LIAS	MAT2B	MCEE	MDH2	MLYCD	MTHFD1	MTHFD1L	MTHFD2	MTHFR	NAMPT	NFE2L1	NFS1	NNT	OGDH	OXSM	PANK1	PANK2	PDHB	PDSS1	PDSS2	PGD	PGLS	PPOX	PPT1	PTS	RPIA	SDHB	SDHC	SDHD	SHMT1	SLC19A1	SLC25A1	SLC25A16	SLC25A32	SLC25A38	SUCLA2	SUCLG1	SUCLG2	TSPO	UGT1A1	VNN1
release_of_sequestered_calcium_ion_into_cytosol(GO-0051209)	http://amigo.geneontology.org/cgi-bin/amigo/term_details?term=GO:0051209	BBC3	CCL19	CCL21	CCL3	CCR5	DRD2	F2R	FGF2	HTR2A	HTR2B	HTR2C	PKD2	PLCG2	RYR1	RYR2
cartilage_development(GO-0051216)	http://amigo.geneontology.org/cgi-bin/amigo/term_details?term=GO:0051216	AMELX	ATP7A	BMP1	BMP4	CD44	CER1	COL11A2	COL2A1	EIF2AK3	FGF2	FGFR3	GDF2	GPLD1	HMGA2	IL17F	MEF2C	MGP	NPPC	OSR1	PKD1	SOX9	TGFB1	WNT10B	WNT2B	WNT5B	WNT7B
positive_regulation_of_protein_transport(GO-0051222)	http://amigo.geneontology.org/cgi-bin/amigo/term_details?term=GO:0051222	ACHE	ADAM9	ANG	BMP4	BMPR1A	C5	CADM1	CCL19	CCL3	CDH1	CSF1R	EGF	EGFR	EMD	ERBB4	F2R	F2RL1	FLNA	GATA3	GLMN	GSK3B	HTR2B	IGF1	IL10	IL12B	IL1A	IL1B	IL23A	IL6	INS	JUP	MAVS	MIF	NLRP1	NLRP12	NLRP3	NOD2	P2RX7	PLA2G1B	POU5F1	PRKCZ	PTGER4	PYCARD	RBP4	SAA1	SMAD3	SMAD4	SPHK1	TCF7L2	TGFB1	TGFB2	TGFB3	TGFBR1	TLR2	TLR3	TLR4	TLR7	TLR9	TNF	TNFRSF4	TNFSF4	TWIST1	WNT3A	WNT5A
positive_regulation_of_protein_metabolic_process(GO-0051247)	http://amigo.geneontology.org/cgi-bin/amigo/term_details?term=GO:0051247	ABCF1	ADAM17	ADAM9	ADIPOQ	ADRA2A	AGT	AGTR1	AKT1	ANGPT1	ANGPT4	APC	APOA2	APOE	ARAF	AVP	AXIN1	AXIN2	BCL3	BMI1	BMP10	BMP2	BMP4	BMP6	BMP7	BMPR1A	BMPR2	BRAF	BRCA1	BRD7	BTRC	CAPN3	CAPRIN2	CAV1	CCL5	CCND1	CCND2	CCND3	CCR2	CD276	CD28	CD40	CD44	CD74	CD80	CD81	CDKN1B	CDKN2A	CHI3L1	CLCF1	CLN6	CLU	CNTF	CSF1	CSF1R	CSF2	CSNK1D	CSNK1E	CTBP1	DLC1	DNAJA3	DNMT1	DNMT3B	DOCK7	DVL2	EGF	EIF2B5	ELANE	ELAVL1	ENG	EPO	ERBB2	ERBB4	EREG	F2	FBXW11	FGF10	FGFR3	FKBP1A	FLT3	FLT4	GAS6	GATA1	GBA	GDF2	GH1	GHR	GLMN	GPLD1	HCLS1	HDAC2	HDAC4	HES1	HGF	HMOX1	HSPBP1	IFNG	IGF1	IGF2	IL11	IL12A	IL12B	IL1A	IL1B	IL2	IL20	IL23A	IL29	IL3	IL31RA	IL5	IL6	IL6R	IL6ST	IL9	INS	INSR	ITGB3	ITLN1	JAK2	JARID2	KIT	KLF2	KRAS	LDB1	LIF	LTB	LYN	MADD	MAP2K5	MAPK1	MAPK3	MAPK7	MAVS	MDM2	MIF	MTPN	MUSK	MYB	NFKBIA	NR1H2	NR1H3	NRD1	NRP1	OSM	PAK1	PAK2	PDGFA	PDGFB	PLA2G10	PPARGC1A	PRG3	PRKAG2	PRKCD	PSMA4	PSMA6	PSMB5	PSMB8	PSMB9	PSMD9	PTEN	PTK2	PTK2B	RAF1	RAMP1	RELN	RIPK2	RPS27A	RPS4X	RPS6KB1	SEPT4	SFRP2	SIRT1	SMAD4	SMAD7	SMPD1	SNCA	SOX4	SOX9	SPHK1	SPN	SUMO1	TAF1	TBX1	TDGF1	TGFB1	TGFB3	TGFBR1	THBS1	THBS4	TIRAP	TLR1	TLR3	TLR4	TLR6	TLR7	TLR8	TLR9	TNF	TNFAIP3	TNFRSF1A	TNFRSF8	TNK2	TP53	TRIB1	TRIB3	TRIM32	UBA52	VEGFA	VEGFB	VTN	WFS1	WNK3	WNT11	WNT3A	WNT5A	ZFPM1
protein_oligomerization(GO-0051259)	http://amigo.geneontology.org/cgi-bin/amigo/term_details?term=GO:0051259	AASS	ACACA	ACACB	ACOT13	ACTN2	ADIPOQ	AKR1C1	ALDH5A1	ALDOA	ALOX5AP	BAX	BLM	CAT	CAV1	CCL5	COL6A1	COL6A2	CRYAB	CTH	DECR1	DGKD	DHRS4	DISP1	DPAGT1	EIF2AK3	GCH1	GNMT	GPX3	HACL1	HBA1	HBB	HMOX1	IGF1R	INSR	IRAK1	ITPR3	LONP1	MALT1	MGST1	MIF	NLRP3	NOD1	NOD2	OXA1L	P2RX6	PEO1	PNPT1	SH3GLB1	SHMT1	SKIL	SLC6A4	SOD2	SRR	TERF1	THG1L	TP53	TRAF2	VWF
protein_homooligomerization(GO-0051260)	http://amigo.geneontology.org/cgi-bin/amigo/term_details?term=GO:0051260	ACACA	ACACB	ACOT13	ACTN2	ADIPOQ	AKR1C1	ALDH5A1	ALDOA	ALOX5AP	BAX	CAV1	CRYAB	CTH	DECR1	DGKD	DISP1	EIF2AK3	GCH1	GNMT	GPX3	HMOX1	ITPR3	LONP1	MGST1	MIF	P2RX6	PEO1	PNPT1	SKIL	SOD2	SRR	TERF1	THG1L	TRAF2	VWF
protein_tetramerization(GO-0051262)	http://amigo.geneontology.org/cgi-bin/amigo/term_details?term=GO:0051262	AASS	ACACA	ACACB	ACOT13	ACTN2	ALDH5A1	ALDOA	CAT	CCL5	CTH	DECR1	DHRS4	GNMT	GPX3	IGF1R	INSR	OXA1L	SHMT1	SOD2	SRR	THG1L	TP53
negative_regulation_of_cellular_component_movement(GO-0051271)	http://amigo.geneontology.org/cgi-bin/amigo/term_details?term=GO:0051271	ACTN1	ACVRL1	ADIPOQ	ALOX15B	ANGPT2	ANGPT4	APOD	APOE	APOH	BMP10	C5	CCL2	CHRD	CITED2	CLIC4	DAB2IP	DAG1	DLC1	DRD2	FGF2	GATA3	GDF2	HAS1	HDAC5	HMOX1	IGFBP3	KRIT1	LRP1	MAP2K5	MIA3	NF1	NOG	NR2F2	PLCB1	PTEN	PTGER4	SERPINE1	SFRP1	SFRP2	SHH	SLIT2	SMAD7	SP100	TBX5	TGFB1	TGFBR3	THBS1	TPM1	TRIB1	VCL	WNT11
positive_regulation_of_cellular_component_movement(GO-0051272)	http://amigo.geneontology.org/cgi-bin/amigo/term_details?term=GO:0051272	ACTN4	ADAM10	ADAM17	ADAM9	ADRA2A	AGT	AIF1	AKT1	AKT2	ANGPT1	ANGPT4	ANGPTL3	APC	BCAR1	BMP2	BMP4	BMPR2	CCL11	CCL19	CCL21	CCL24	CCL26	CCL3	CCL4	CCL5	CCL7	CCR2	CCR7	CD74	CDH13	COL1A1	CSF1	CSF1R	CTSH	CXCL12	CXCL13	CXCL16	DRD1	EDN1	EDN2	EDN3	EGFR	ETS1	F10	F2R	F2RL1	F3	F7	FGF10	FGF2	FLT1	FLT4	FOXC2	GATA3	GPLD1	HBEGF	HDAC6	HDAC7	HDAC9	HIF1A	ICAM1	IGF1	IGF1R	IL6R	IL8	INS	INSR	ITGB3	KDR	LAMB1	LEF1	LYN	MIA3	MMP9	MYLK	NRP1	NRP2	PDGFA	PDGFB	PDGFRA	PDGFRB	PHPT1	PLA2G7	PLCG1	PPAP2B	PRKCA	PRKCE	PRKD2	PROX1	PTGS2	PTK2	PTK2B	RARRES2	ROR2	RPS19	SCARB1	SERPINE1	SOX9	SPHK1	TDGF1	TGFB1	TGFB2	TGFBR1	THBS1	THBS4	TIRAP	TRIM32	TWIST1	VEGFA	VEGFB	VEGFC	VIL1	VTN	WNT11	WNT5A	WNT5B	ZP3
chromosome_organization(GO-0051276)	http://amigo.geneontology.org/cgi-bin/amigo/term_details?term=GO:0051276	AIFM2	AXIN2	BAZ1B	BNIP3	BRCA2	CDK2	CDKN2A	CREBBP	CTBP1	DFFB	EP300	EZH2	GATA1	HAT1	HDAC2	HDAC3	HDAC4	HDAC5	HDAC6	HDAC8	HDAC9	HMGA1	HMGA2	JAK2	JMJD6	KAT6A	KAT7	KAT8	LDB1	LEF1	MAP3K7	MEN1	MORF4L1	MSL2	MYB	MYC	NCOA3	NFE2	PBRM1	PHB	PINX1	PKN1	PRKAA1	PRKAA2	PRKCA	PRKCB	PSRC1	PTGES3	RAG1	RB1	RBBP7	REST	RFC1	RNF2	RPA1	SALL1	SIRT1	SIRT2	SMC3	SMG6	SOX9	TAF1	TAF9	TCF7L2	TEP1	TERF1	TERT	TTN	UBR2	WRN	XRCC6	ZFPM1
cell_division(GO-0051301)	http://amigo.geneontology.org/cgi-bin/amigo/term_details?term=GO:0051301	APC	BBS4	BCL2L1	BRCA2	CDKN2A	FGFR2	FMN2	GNAI1	GNAI2	MYH10	MYH9	RASA1	SEPT4	TGFB2	TUBA1A	TUBA1C	WWTR1
G1_phase(GO-0051318)	http://amigo.geneontology.org/cgi-bin/amigo/term_details?term=GO:0051318	CCND1	CDK2	CDK4	CDK6	CDKN1A	CDKN1B	CDKN2A	CDKN2B	CDKN2C	CDKN2D	FOXO4	PLCB1	RB1	RBL2	RPS27A	TAF1	TBRG4	UBA52
regulation_of_oxidoreductase_activity(GO-0051341)	http://amigo.geneontology.org/cgi-bin/amigo/term_details?term=GO:0051341	ABL2	AGT	AGTR1	AGTR2	AKT1	APOE	ATP7A	CALM3	CAV1	CYP27B1	DHFR	DRD5	ECSIT	EDN1	EDN2	EGFR	ENG	ESR1	FGF23	FTMT	FXN	GCH1	GCHFR	GDNF	GLA	HIF1A	HP	HSP90AA1	HTR2B	IFNG	IL1B	INS	LYPLA1	NFKB1	NOD2	NOS3	OXA1L	POR	PRKG2	PTS	SCARB1	SNCA	TMLHE	TNF	VDR
positive_regulation_of_hydrolase_activity(GO-0051345)	http://amigo.geneontology.org/cgi-bin/amigo/term_details?term=GO:0051345	ACADVL	ADCY1	ADCY6	ADD1	ADRA1A	ADRA2A	ADRBK1	AGTR1	AGTR2	AIFM1	AIFM3	ALDOB	ALS2	ANG	APAF1	APOA1	APOA4	APOA5	APOC2	APOH	ARHGAP4	ARHGAP5	ARHGAP6	ASNS	ATF4	ATF6	AVPR1A	BAD	BAX	BBC3	BCL2L10	BCL2L11	BMP2	BOK	CALCA	CALCR	CALM3	CALR	CAMK4	CASP1	CASP3	CASP7	CASP8	CASP9	CAV1	CCKAR	CCKBR	CCL11	CCL19	CCL2	CCL21	CCL24	CCL26	CCL5	CD40	CDKN1B	CDKN2A	CHRM1	CHRM2	CLPX	COL4A3	CREB1	CTSH	CXCL13	CXCR2	CYCS	DAB2IP	DIABLO	DLC1	DNAJA3	DNAJB11	DOCK7	DRD1	DRD2	DRD5	EDNRA	EDNRB	EGFR	EIF2AK3	EIF2S1	ERBB2	ERN1	F2R	F2RL3	F3	FADD	FAS	FASLG	FGF10	FGF2	FGFR1	FGFR2	FGFR3	FIS1	FLT1	FOXJ1	FZD10	GFPT1	GMIP	GNAQ	GPIHBP1	GPLD1	GPR55	GSK3B	HRH1	HSP90B1	HSPD1	HTR2B	HTRA2	HYOU1	IFNB1	IFNG	IFT57	IGFBP1	IL8	ITK	ITPR1	ITPR2	ITPR3	JAK2	JUN	KIT	LMNA	LPAR1	LPAR2	LTB4R	MAP3K5	MAPK8	MBTPS1	MBTPS2	MC3R	MEF2C	MTCH1	MUL1	MYBPC3	MYC	MYL3	MYL4	NF1	NGF	NLRC4	NLRP1	NLRP3	NMUR1	NMUR2	NOD1	NPNT	NR1H2	NR1H3	OPRD1	OPRK1	OPRM1	P2RY1	P2RY2	PDE1A	PDE1B	PDE1C	PDGFRA	PDGFRB	PIP5K1A	PLA2G1B	PLCB1	PLCB2	PLCE1	PLCG1	PLEK	PPARG	PRKACA	PRKACB	PRKACG	PRKAR1A	PRKAR1B	PRKAR2A	PRKAR2B	PRKCA	PRKCD	PRKCE	PRKCG	PYCARD	RAB3GAP1	RABGAP1L	RASA1	REST	RGS1	RGS2	RGS3	RGS4	RIPK1	ROBO1	SELE	SFRP1	SHC1	SIRT1	SLC11A2	SMAD3	SNCA	SOS1	SSBP1	SSR1	SULT1A4	TACR1	TAX1BP3	TBC1D15	TERF1	TLN1	TNF	TNFRSF10B	TNFSF10	TNNT2	TPM1	TPP1	TRADD	TRAF2	TSC1	TXK	VAV3	WFS1	WNT11	WRN
positive_regulation_of_transferase_activity(GO-0051347)	http://amigo.geneontology.org/cgi-bin/amigo/term_details?term=GO:0051347	ACADVL	ADAM17	ADAM9	ADCY1	ADCY6	ADD1	ADIPOQ	ADRA2A	ADRA2B	ADRA2C	ADRB2	AGT	AKT1	ALS2	ANG	ANGPT1	ANGPT4	ASNS	ATF4	ATF6	AXIN1	BAD	BMP4	BRAF	C5	CALCA	CALR	CAMK1	CARTPT	CCL19	CCL2	CCL21	CCND1	CCND2	CCND3	CD4	CD40	CD81	CHI3L1	CHRM1	CHRNA3	CSF1	CSF1R	CXCR4	DAB2IP	DNAJB11	DOK7	DRD4	DVL2	EDN1	EDN3	EGF	EGFR	EIF2AK3	EIF2S1	ERBB2	ERBB3	ERBB4	EREG	ERN1	F2R	FGF10	FGF2	FGFR1	FGFR3	FLT1	FLT3	FPR1	FTMT	FXN	FZD10	GADD45B	GADD45G	GAS6	GFPT1	GH1	GHR	GHRL	HSP90B1	HTR2B	HYOU1	IGF2	IGFBP1	IKBKG	IL1B	IL8	INS	INSR	IRAK1	IRAK2	IRS1	ITGB3	JAK2	KIT	KRAS	LMNA	MADD	MALT1	MAP2K1	MAP2K2	MAP2K3	MAP2K5	MAP2K6	MAP3K2	MAP3K3	MAP3K4	MAP3K5	MAP3K6	MAP3K7	MAP4K2	MAPK1	MAPK10	MAPK11	MAPK14	MAPK3	MBTPS1	MBTPS2	MST1R	MUL1	NGF	NOD1	NOD2	NRAS	NRG1	PAK1	PAK2	PDCD10	PDGFA	PDGFB	PDGFRA	PDGFRB	PDPK1	PICK1	PIK3CB	PKD1	PKD2	PKN1	PLA2G1B	PLCE1	PPAP2A	PPP2CA	PRKACA	PRKACB	PRKACG	PRKAG1	PRKAG2	PRKAR1A	PRKAR1B	PRKAR2A	PRKAR2B	PRKD3	PRLR	PROK2	PROX1	PTK2	PTK2B	RAF1	RAP1A	RAPGEF1	RELN	RIPK1	RIPK2	RPS27A	SERINC1	SERINC5	SHC1	SIRT1	SNCA	SOD1	SSR1	SULT1A4	TAB1	TDGF1	TGFA	TGFB1	TGFB2	TGFBR1	TGFBR2	THBS1	TLN1	TLR4	TLR6	TLR9	TNF	TNFRSF11A	TNFSF11	TPP1	TRAF2	TRAF6	UBA52	VEGFA	WFS1	WNT5A	ZP3	ZP4
positive_regulation_of_lyase_activity(GO-0051349)	http://amigo.geneontology.org/cgi-bin/amigo/term_details?term=GO:0051349	ADCY1	ADCY6	ADORA2A	ADORA3	ADRB1	ADRB2	ADRB3	AVPR2	CALCA	CALCR	CRHR1	DRD1	DRD3	DRD5	EDNRA	FTMT	FXN	GHRH	GHRHR	GIPR	GLP1R	NF1	NOS3	NTRK2	PTHLH
negative_regulation_of_lyase_activity(GO-0051350)	http://amigo.geneontology.org/cgi-bin/amigo/term_details?term=GO:0051350	ADCY1	ADCY6	ADRA2A	CCR2	DRD2	DRD3	DRD4	EDNRB	FLNA	GALR1	GALR3	GNAI1	GNAI2	GRM3	LTB4R2	NPY1R	NPY2R	OPRK1	OPRM1	PHPT1	RGS1
positive_regulation_of_oxidoreductase_activity(GO-0051353)	http://amigo.geneontology.org/cgi-bin/amigo/term_details?term=GO:0051353	ABL2	AGT	AGTR1	AGTR2	AKT1	APOE	ATP7A	CYP27B1	EDN1	EDN2	ESR1	FGF23	FTMT	FXN	GCH1	GDNF	HIF1A	HTR2B	IFNG	IL1B	NOD2	POR	SCARB1	TNF	VDR
response_to_glucocorticoid_stimulus(GO-0051384)	http://amigo.geneontology.org/cgi-bin/amigo/term_details?term=GO:0051384	ADAM9	AQP1	CALCR	GHRHR	GOT1	IL10	IL1RN	IL6	ISL1	NR3C1	REST	SLIT2	SLIT3	TNF	UBE2L3
stress-activated_MAPK_cascade(GO-0051403)	http://amigo.geneontology.org/cgi-bin/amigo/term_details?term=GO:0051403	ATF1	ATF2	CCL19	CCM2	CREB1	CRKL	DAB2IP	DUSP10	DUSP4	DUSP6	DUSP7	DUSP9	ELK1	FOS	IKBKG	IRAK1	IRAK2	JUN	MAP2K1	MAP2K2	MAP2K3	MAP2K4	MAP2K6	MAP3K2	MAP3K4	MAP3K5	MAP3K6	MAP3K7	MAP4K2	MAP4K3	MAPK1	MAPK10	MAPK11	MAPK14	MAPK3	MAPK7	MAPK8	MAPK9	MEF2A	MEF2C	MUL1	NOD1	NOD2	PKN1	PTGER4	RIPK1	RIPK2	RPS27A	RPS6KA1	TAB1	TRAF6	TRIB1	UBA52	WNT5A
regulation_of_ubiquitin-protein_ligase_activity(GO-0051438)	http://amigo.geneontology.org/cgi-bin/amigo/term_details?term=GO:0051438	AXIN1	BAG5	BMI1	BTRC	CDK2	CDKN2A	FEM1A	FEM1B	PSMA4	PSMA6	PSMB5	PSMB8	PSMB9	PSMD9	PTEN	RPS27A	SMAD7	TRIB3	UBA52
cytosolic_calcium_ion_homeostasis(GO-0051480)	http://amigo.geneontology.org/cgi-bin/amigo/term_details?term=GO:0051480	ADRA1A	AGTR1	AVPR1A	BBC3	BDKRB1	BDKRB2	C3AR1	CACNA1C	CALCA	CALCR	CAV1	CAV3	CCKAR	CCKBR	CCL19	CCL21	CCL3	CCR1	CCR2	CCR3	CCR4	CCR5	CCR7	CCR8	CCR9	CLN3	CXCL13	CXCR3	CXCR4	CYSLTR1	DRD1	DRD2	EDN1	EDN2	EDNRA	F2	F2R	F2RL1	FGF2	FIS1	GALR2	GHRL	GLP1R	HTR2A	HTR2B	HTR2C	ITPR3	JPH1	KNG1	LPAR1	LPAR2	NMUR2	OPRM1	PDE6A	PDE6B	PDGFRA	PKD2	PLCE1	PLCG2	PROK2	RYR1	RYR2	S1PR3	SAA1	TAC1	TRPC1	XCR1
regulation_of_stress_fiber_assembly(GO-0051492)	http://amigo.geneontology.org/cgi-bin/amigo/term_details?term=GO:0051492	ARHGAP6	ARHGEF10	CTGF	DLC1	FHOD1	PAK1	PTGER4	RHOA	ROCK1	ROCK2	SERPINF2	SFRP1	TPM1	TSC1	WNT11
regulation_of_cytoskeleton_organization(GO-0051493)	http://amigo.geneontology.org/cgi-bin/amigo/term_details?term=GO:0051493	ABL2	ADD1	ADD2	APC	ARHGAP6	ARHGEF10	CAPG	CAV3	CCL11	CCL21	CCL24	CCL26	CDK5	CSF1R	CTGF	CTNNB1	CXCL12	DLC1	EDN1	F2RL1	FHOD1	FZD10	GRHL3	LIMA1	LRP1	MAPK1	MAPK3	MAPT	MYLK3	NEXN	P2RX7	PAK1	PDGFA	PDGFRA	PDGFRB	PHPT1	PLEK	PRKCD	PRKCE	PROX1	PSRC1	PTGER4	PTK2	PTK2B	RASA1	RHOA	ROCK1	ROCK2	SBDS	SERPINF2	SFRP1	SLIT2	SNCA	TERF1	TPM1	TSC1	TWF2	VIL1	WNT11
positive_regulation_of_cytoskeleton_organization(GO-0051495)	http://amigo.geneontology.org/cgi-bin/amigo/term_details?term=GO:0051495	ARHGEF10	CAV3	CCL11	CCL21	CCL24	CCL26	CDK5	CTGF	EDN1	F2RL1	FHOD1	MAPT	MYLK3	P2RX7	PAK1	PLEK	PRKCE	PROX1	PSRC1	PTK2B	RHOA	SERPINF2	SFRP1	TERF1	TPM1	VIL1	WNT11
response_to_calcium_ion(GO-0051592)	http://amigo.geneontology.org/cgi-bin/amigo/term_details?term=GO:0051592	ADAM9	AKR1C3	ALOX5AP	AQP3	ASPH	CALM3	CAPN3	CASR	CAV1	CLIC4	D2HGDH	FGA	FGB	FGG	GPLD1	HTR2B	ITPR3	KCNMA1	KCNMB2	MEF2A	MEF2C	RYR2	SCN5A	SLC25A12	SLC25A13	THBS1	TNNT2	TRPC1	TTN	WNT5A
proteolysis_involved_in_cellular_protein_catabolic_process(GO-0051603)	http://amigo.geneontology.org/cgi-bin/amigo/term_details?term=GO:0051603	BAX	BIRC2	BTRC	CASP8	CDK2	CLPX	FBXW11	GZMB	HDAC6	HSP90B1	HTRA2	ITCH	LONP1	MDM2	PCYOX1	PSMA4	PSMA6	PSMB5	PSMB8	PSMB9	PSMD9	RPS27A	SELS	SIRT1	SIRT2	TRIM32	UBA52	UBE2L3	WFS1	ZRANB1
protein_maturation(GO-0051604)	http://amigo.geneontology.org/cgi-bin/amigo/term_details?term=GO:0051604	APOH	CALR	CASP2	CLN3	CORIN	CTSH	ECE1	ECE2	F11	F12	F3	FKBP1A	FKBP1B	FURIN	FXN	HSPD1	IMMP2L	KLKB1	MIPEP	NGF	PCSK1	PCSK2	PCSK5	PCSK6	PCSK9	PLAT	PSEN1	PSEN2	PTCH1	REN	TSHB
detection_of_stimulus(GO-0051606)	http://amigo.geneontology.org/cgi-bin/amigo/term_details?term=GO:0051606	ABCA4	CADM1	CASR	COL11A1	DAND5	ENG	FOXA2	GCK	GRK1	HMGA2	JUP	KCNMB2	LBP	LY96	MKKS	NLRC4	NLRP3	NOD1	NOD2	PDC	PDE6B	PDX1	PGLYRP1	PITPNM1	PKD1	PKD2	PKD2L1	PNKP	RYR2	SCARB1	SLC11A2	SMO	SOX4	TAC1	TACR1	TCAP	TGFB3	TIMELESS	TLR1	TLR2	TLR4	TLR6
regulation_of_cell_cycle(GO-0051726)	http://amigo.geneontology.org/cgi-bin/amigo/term_details?term=GO:0051726	ADAM17	AIF1	AKT1	AKT2	ALOX15B	APC	APP	ASNS	ATM	AXIN2	BCL2L1	BIRC2	BLM	BMP2	BMP4	BMP7	BRCA1	BRD7	CALR	CASP2	CAV2	CCND1	CCND2	CCND3	CCNE2	CD28	CDK2	CDK5	CDK6	CDKN1A	CDKN1B	CDKN2A	CDKN2B	CDKN2C	CDKN2D	CITED2	CLOCK	CRADD	CSNK2A1	CSNK2A2	CTBP1	CTNNB1	CYP27B1	DRD3	EDN1	EDN3	EGF	EGFR	ERCC2	EREG	ERN1	ETS1	FANCG	FEM1B	FGF10	FGFR2	FHL1	FOXC1	FOXM1	FOXO4	GADD45A	GAS1	GAS6	GAS7	GATA3	GATA6	GMNN	HDAC2	HDAC3	HMGA2	HPGD	HTRA2	IFNG	IGF1	IGF2	IL12A	IL12B	IL1A	IL1B	IL8	INHA	INHBA	INS	INSR	LATS2	LEF1	LILRB1	LRP5	LRP6	MADD	MAP2K1	MAP2K6	MAPK12	MDM2	MECOM	MEN1	MFN2	MIF	MLXIPL	MYC	MYOCD	NEUROD1	NGF	NOTCH2	NR2F2	OVOL2	PDGFB	PDGFRB	PID1	PKD1	PKD2	PLCB1	PNPT1	PPP1R9B	PRKAA1	PRKAA2	PRKAB1	PRKAB2	PRKACA	PRKAG1	PRKAG2	PRKAG3	PRKCA	PRKCE	PROX1	PSMA4	PSMA6	PSMB5	PSMB8	PSMB9	PSMD9	PSRC1	PTEN	RARA	RB1	RGC32	RHOA	RPA1	RPS27A	RPS6KB1	SBDS	SFRP1	SIRT1	SKIL	SMAD3	SMAD6	SMC3	SOX11	SOX4	SOX9	SPHK1	TAL1	TBRG4	TBX3	TCF7L2	TERF1	TGFA	TGFB1	TGFB2	TGFBR1	THBS1	TIMELESS	TP53	TRIAP1	TRIM32	TSC1	UBA52	UBE2L3	WEE1	WNT1	WNT9A
positive_regulation_of_protein_kinase_B_signaling_cascade(GO-0051897)	http://amigo.geneontology.org/cgi-bin/amigo/term_details?term=GO:0051897	AKR1C2	AKR1C3	ANGPT1	CCL19	CCL21	CCL3	CHI3L1	EGFR	F10	F3	F7	GAS6	GATA3	HBEGF	HPSE	IGF2	INS	INSR	MC1R	MST1R	PDGFA	PTK2	TCF7L2	TGFB1	TGFBR1	THBS1	VEGFB	ZP3
regulation_of_calcium_ion_transport(GO-0051924)	http://amigo.geneontology.org/cgi-bin/amigo/term_details?term=GO:0051924	ADRA2A	ASPH	BCL2	CACNA1C	CACNA1S	CACNB1	CACNB2	CACNG1	CALM3	CAMK2B	CAMK2D	CAMK2G	CAPN3	CAV1	CCL3	CCL4	CCL5	CCR1	CTNNB1	DRD1	DRD2	DRD4	EGF	F2	F2R	F2RL3	FKBP1A	FKBP1B	JPH1	LILRB1	LILRB2	MYLK	NKX2-5	NOS1	OPRM1	P2RX4	P2RX7	PDGFB	PDGFRB	PKD2	PKD2L1	PLA2G1B	PLN	PTK2B	RYR1	RYR2	SLN	SNCA	TRPC1	WFS1	WNK3	ZP3
positive_regulation_of_calcium_ion_transport(GO-0051928)	http://amigo.geneontology.org/cgi-bin/amigo/term_details?term=GO:0051928	ASPH	CAPN3	CAV1	CCL3	CCL4	CCL5	CCR1	DRD1	F2	F2R	F2RL3	MYLK	NKX2-5	P2RX4	P2RX7	PDGFB	PDGFRB	PLA2G1B	SNCA	TRPC1	WFS1	WNK3	ZP3
regulation_of_peptidase_activity(GO-0052547)	http://amigo.geneontology.org/cgi-bin/amigo/term_details?term=GO:0052547	AIFM1	AIFM3	AKT1	APAF1	AVP	BAD	BAX	BBC3	BCL2L10	BCL2L11	BIRC2	BIRC3	BOK	CASP1	CASP3	CASP7	CASP8	CASP9	CAST	CAV1	CD44	CDKN1B	CDKN2A	CDKN2D	CLPX	COL4A3	CSNK2A1	CST3	CSTB	CTSH	CYCS	DHCR24	DIABLO	DLC1	DNAJA3	ECM1	EIF2AK3	F2R	F3	FADD	FAS	FASLG	FIS1	FURIN	GPX1	HSPD1	HTRA2	IFI6	IFNB1	IFT57	ITIH4	JAK2	KIAA0141	LEF1	LPA	MAP2K5	MAP3K5	MTCH1	MUL1	MYC	NLRC4	NLRP1	NLRP3	NOD1	NRD1	PAK2	PI3	PPARG	PRDX3	PRDX5	PROS1	PYCARD	RAF1	RECK	RENBP	REST	RIPK1	ROBO1	RPS6KA1	SERPIND1	SERPINE1	SERPINF2	SFRP1	SIRT1	SLC11A2	SLPI	SMAD3	SMAD6	SNCA	SPOCK1	SPOCK3	SPP2	TERF1	TFPI	THBS1	TNF	TNFAIP3	TNFAIP8	TNFRSF10B	TNFSF10	TRADD	TRAF2	TRIAP1	VIL1	VTN	XIAP
regulation_of_endopeptidase_activity(GO-0052548)	http://amigo.geneontology.org/cgi-bin/amigo/term_details?term=GO:0052548	AIFM1	AIFM3	AKT1	APAF1	AVP	BAD	BAX	BBC3	BCL2L10	BCL2L11	BIRC2	BIRC3	BOK	CASP1	CASP3	CASP7	CASP8	CASP9	CAST	CD44	CDKN1B	CDKN2A	CDKN2D	COL4A3	CSNK2A1	CST3	CSTB	CYCS	DHCR24	DIABLO	DLC1	DNAJA3	EIF2AK3	F2R	F3	FADD	FAS	FASLG	FIS1	FURIN	GPX1	HSPD1	HTRA2	IFI6	IFNB1	IFT57	ITIH4	JAK2	KIAA0141	LEF1	LPA	MAP2K5	MAP3K5	MTCH1	MUL1	MYC	NLRC4	NLRP1	NLRP3	NOD1	NRD1	PAK2	PI3	PPARG	PRDX3	PRDX5	PROS1	PYCARD	RAF1	RECK	RENBP	REST	RIPK1	ROBO1	RPS6KA1	SERPIND1	SERPINE1	SERPINF2	SFRP1	SIRT1	SLC11A2	SLPI	SMAD3	SMAD6	SNCA	SPOCK1	SPOCK3	SPP2	TERF1	TFPI	THBS1	TNF	TNFAIP3	TNFAIP8	TNFRSF10B	TNFSF10	TRADD	TRAF2	TRIAP1	VIL1	VTN	XIAP
muscle_cell_development(GO-0055001)	http://amigo.geneontology.org/cgi-bin/amigo/term_details?term=GO:0055001	ACTA1	ACTC1	BMP10	CACNB2	CAPN3	CAV2	CAV3	CHRNA1	CHRNB1	CXADR	DNAJA3	DVL1	F2R	HES1	HEY2	KRT19	MEF2A	MUSK	MYH11	MYH6	MYL2	MYLK3	MYOZ1	NKX2-5	NKX2-6	NRD1	OBSL1	PDGFRA	PDGFRB	PROX1	RAMP2	RYR1	SGCZ	TCAP	TPM1	TTN
cardiac_muscle_cell_differentiation(GO-0055007)	http://amigo.geneontology.org/cgi-bin/amigo/term_details?term=GO:0055007	ACTC1	BMP10	CBY1	GATA4	HEY2	MEF2A	MEF2C	MESP1	MYL2	MYLK3	MYOCD	NKX2-5	NKX2-6	NRG1	OBSL1	PDGFRA	PDGFRB	PROX1	TCAP	TTN
cardiac_muscle_tissue_morphogenesis(GO-0055008)	http://amigo.geneontology.org/cgi-bin/amigo/term_details?term=GO:0055008	ACTC1	BMP10	BMP2	FGFR2	FKBP1A	GAA	HAND1	ISL1	MYBPC3	MYH6	MYH7	MYL2	MYL3	MYLK2	NKX2-5	PROX1	SMAD7	TBX20	TCAP	TGFBR3	TNNC1	TNNI3	TNNT2	TPM1	TTN	ZFPM1	ZFPM2
ventricular_cardiac_muscle_tissue_morphogenesis(GO-0055010)	http://amigo.geneontology.org/cgi-bin/amigo/term_details?term=GO:0055010	BMP10	FGFR2	FKBP1A	GAA	HAND1	ISL1	MYBPC3	MYH6	MYH7	MYL2	MYL3	NKX2-5	PROX1	SMAD7	TGFBR3	TNNC1	TNNI3	TNNT2	TPM1	ZFPM2
iron_ion_homeostasis(GO-0055072)	http://amigo.geneontology.org/cgi-bin/amigo/term_details?term=GO:0055072	ABCG2	ALAS2	ATP6V0A4	ATP6V1A	ATP6V1B1	ATP6V1E1	ATP6V1G2	BDH2	CP	FTH1	FTL	FTMT	FXN	GDF2	HFE	HMOX1	HPX	LCN2	MYC	SLC11A2	SOD1	SRI	TF	TFR2	TFRC
calcium_ion_homeostasis(GO-0055074)	http://amigo.geneontology.org/cgi-bin/amigo/term_details?term=GO:0055074	ADRA1A	AGTR1	ATP2A1	ATP6V1B1	AVPR1A	BBC3	BDKRB1	BDKRB2	C3AR1	CACNA1C	CALCA	CALCR	CALR	CASR	CAV1	CAV3	CCKAR	CCKBR	CCL1	CCL11	CCL13	CCL19	CCL21	CCL23	CCL3	CCL5	CCL7	CCL8	CCR1	CCR2	CCR3	CCR4	CCR5	CCR7	CCR8	CCR9	CD40	CLN3	CXCL12	CXCL13	CXCR3	CXCR4	CYP27B1	CYSLTR1	DMPK	DRD1	DRD2	DRD3	DRD5	EDN1	EDN2	EDNRA	F2	F2R	F2RL1	FGF2	FIS1	GALR2	GHRL	GLP1R	HTR2A	HTR2B	HTR2C	ITPR3	JPH1	KNG1	LPAR1	LPAR2	NMUR2	OPRM1	PDE6A	PDE6B	PDGFRA	PKD2	PLCE1	PLCG2	PROK2	PSEN1	RYR1	RYR2	S1PR3	SAA1	SNCA	STC1	TAC1	TNNI3	TRPC1	WFS1	XCR1
transmembrane_transport(GO-0055085)	http://amigo.geneontology.org/cgi-bin/amigo/term_details?term=GO:0055085	ABCA4	ABCA7	ABCA8	ABCB1	ABCB6	ABCB7	ABCC1	ABCC2	ABCC3	ABCC4	ABCC5	ABCC6	ABCC8	ABCC9	ABCD1	ABCD2	ABCD3	ABCG1	ABCG2	ABCG4	ABCG5	ABCG8	ACACB	ACCN3	ADCY1	ADCY6	ALB	APOA1	AQP1	AQP10	AQP3	ASPH	ATP1A1	ATP1A2	ATP1A3	ATP1B1	ATP2A1	ATP2A2	ATP2B1	ATP2B4	ATP5A1	ATP5B	ATP5C1	ATP5D	ATP5E	ATP5F1	ATP5G1	ATP5H	ATP5I	ATP5J	ATP5J2	ATP5L	ATP5O	ATP6V0A4	ATP6V1A	ATP6V1B1	ATP6V1E1	ATP6V1G2	ATP7A	ATP8B1	AVP	AVPR2	BAK1	BAX	CASR	CAV3	CD36	CFTR	CP	CPT1A	CPT1B	CPT2	EBP	FTH1	FTL	G6PC2	GABRA1	GABRA2	GABRA3	GABRA4	GABRA5	GABRA6	GCK	GCKR	GJA1	GLRA1	HK1	HK2	HMOX1	HTR2B	HTR3A	HTR3B	HTR3D	ITPR1	ITPR2	KCNA1	KCNE1	KCNJ11	KCNMA1	KCNMB1	KCNMB2	KCNQ1	KCNQ4	LDLR	MS4A2	MT-ATP6	MT-ATP8	NUP62	P2RX1	PDE2A	PKD2	PKD2L1	PRKAA2	PRKAB2	PRKACA	PRKACB	PRKACG	PRKAG2	PRKAR1A	PRKAR1B	PRKAR2A	PRKAR2B	PSEN1	REST	RHBG	RHCG	RYR1	RYR2	SCARB1	SCN5A	SCNN1G	SLC11A2	SLC12A1	SLC12A2	SLC12A3	SLC16A1	SLC17A5	SLC19A2	SLC20A1	SLC22A2	SLC22A5	SLC25A10	SLC25A17	SLC25A20	SLC25A26	SLC25A4	SLC25A5	SLC27A1	SLC27A4	SLC27A6	SLC2A1	SLC2A10	SLC2A2	SLC2A4	SLC2A5	SLC30A8	SLC34A2	SLC39A4	SLC39A8	SLC3A1	SLC4A1	SLC4A2	SLC4A5	SLC5A3	SLC6A14	SLC6A2	SLC6A3	SLC6A6	SLC7A1	SLC7A2	SLC7A3	SLC7A5	SLC7A6	SLC7A7	SLC7A8	SLC7A9	SLC8A1	SLC8A2	SLC9A1	SLC9A2	SLC9A3	SLC9A6	SLC9A8	SLCO4C1	TAMM41	TF	TFRC	TRPC1	TRPV1	VDAC3	WNK3	ZP3
nucleobase-containing_small_molecule_metabolic_process(GO-0055086)	http://amigo.geneontology.org/cgi-bin/amigo/term_details?term=GO:0055086	ABCA2	ABCC1	ABCD1	ABCD3	ABCG5	ABCG8	ACLY	ACTC1	ADA	ADCY1	ADCY6	ADK	ADM	ADORA2A	AGXT2	AK1	AK2	ALDH6A1	ALDOA	ALDOB	AMPD1	AMPD3	APOBEC1	AQP1	ARHGAP5	ATIC	ATP2A1	ATP5A1	ATP5B	ATP5C1	ATP5D	ATP5E	ATP5F1	ATP5G1	ATP5H	ATP5I	ATP5J	ATP5J2	ATP5L	ATP5O	BAD	BLM	CAD	CALCRL	CAT	CLPX	CTNS	CTPS	CTPS2	DGUOK	DHFRL1	DHODH	DNM3	DUT	EIF2S3	ENPP1	G6PD	GARS	GCH1	GFM1	GFM2	GMPS	GNA11	GNA12	GNA13	GNAI1	GNAI2	GNAO1	GNAQ	GNB1	GNB3	GNGT1	GNMT	GPX1	GSR	HSP90AA1	HSPD1	HTR2B	HTR2C	IDH1	KIF1B	KIF20B	MACROD1	MAT2B	MRAS	MT-ATP6	MT-ATP8	MTAP	MYH6	MYH7	MYH9	NAMPT	NCF1	NDUFS1	NME4	NME5	NPPA	NPPB	NPPC	NPR1	NPR2	NT5C2	NT5M	NTHL1	NUDT1	OGG1	OPA1	PDE1B	PDE2A	PDE3A	PDE3B	PDE4A	PDE4D	PDE5A	PDE6A	PDE6B	PFAS	PGD	PGLS	PICK1	PNKP	PPAT	PRKAG2	PTH	PTHLH	RAB4A	RAB5A	RAC1	RAMP2	RAP1A	RAP1B	RASD1	REXO2	RHOA	RPIA	RRAS	SEPT4	SHMT1	SLC25A13	SULT1A1	SULT1A2	SULT1A4	SULT1B1	SULT1E1	SULT2A1	SULT2B1	SULT4A1	TGFB1	TK2	TNNT2	TXN	TYMP	TYMS	UPB1	WRN	XDH
lipid_homeostasis(GO-0055088)	http://amigo.geneontology.org/cgi-bin/amigo/term_details?term=GO:0055088	ABCA1	ABCA2	ABCG1	ABCG5	ABCG8	AKR1C1	ANGPTL3	ANGPTL4	APOA1	APOA2	APOA4	APOA5	APOB	APOC2	APOC3	APOC4	APOE	CAV1	CETP	CYP7A1	DGAT2	FITM2	GCKR	GPIHBP1	HNF4A	INS	IRS2	LCAT	LDLR	LDLRAP1	LIPC	LIPG	LPL	LRP5	MLXIPL	NPC1	NPC2	NR1H3	PCSK9	PLA2G10	PPARG	PRKAA1	PRKAA2	SCARB1	SIRT1	SOAT1	SOAT2	USF1
sterol_homeostasis(GO-0055092)	http://amigo.geneontology.org/cgi-bin/amigo/term_details?term=GO:0055092	ABCA1	ABCA2	ABCG1	ABCG5	ABCG8	AKR1C1	ANGPTL3	APOA1	APOA2	APOA4	APOA5	APOB	APOC3	APOE	CAV1	CETP	CYP7A1	DGAT2	GPIHBP1	LCAT	LDLR	LDLRAP1	LIPC	LIPG	LRP5	NPC1	NPC2	NR1H3	PCSK9	PLA2G10	SCARB1	SIRT1	SOAT1	SOAT2
oxidation-reduction_process(GO-0055114)	http://amigo.geneontology.org/cgi-bin/amigo/term_details?term=GO:0055114	ABCC8	ABCD1	ACAA1	ACACA	ACACB	ACAD11	ACADL	ACADM	ACADS	ACADVL	ACLY	ACO2	ACOT8	ACOX1	ACOX2	ACOX3	ACSS1	ACSS2	ADCY1	ADCY6	ADH1A	ADH1B	ADH1C	ADI1	ADIPOQ	ADIPOR1	ADIPOR2	ADRA2A	ADRA2C	ADRB3	AGPAT1	AKR1C1	AKR1C2	AKR1C3	AKR1D1	ALDH2	ALDH3B1	ALDH5A1	ALDOB	ALOX12	AMACR	APOA1	APOA2	ATP5A1	ATP5B	ATP5C1	ATP5D	ATP5E	ATP5F1	ATP5G1	ATP5H	ATP5I	ATP5J	ATP5J2	ATP5L	ATP5O	BDH2	CACNA1C	CALM3	CDO1	CHRM3	COX10	COX15	COX4I1	COX5A	COX5B	COX6A1	COX6B1	COX6C	COX7A2L	COX7B	COX7C	COX8A	CPS1	CPT1A	CPT1B	CRAT	CROT	CS	CYBA	CYBB	CYC1	CYCS	CYP1A1	CYP1A2	CYP1B1	CYP24A1	CYP26B1	CYP26C1	CYP2B6	CYP2C19	CYP2C8	CYP2C9	CYP2D6	CYP2E1	CYP3A5	CYP4A11	CYP4F11	CYP4F2	DECR1	DHRS2	DHRS4	DLD	DLST	DUOX1	DUOX2	ECHS1	ECI1	ETFA	ETFB	ETFDH	ETHE1	FASN	FDXR	FFAR1	FH	FTO	G6PD	GAA	GBE1	GCG	GCGR	GFPT1	GFPT2	GIP	GK	GLP1R	GLUD2	GNB1	GNB3	GNG12	GPX4	GRHPR	GSK3B	GSTO1	GSTO2	GYS1	GYS2	HACL1	HADH	HADHA	HADHB	HAO1	HAO2	HCCS	HMOX1	HSD17B4	IDH1	IDH2	IDH3A	IDH3B	IDH3G	INS	ITPR1	ITPR2	ITPR3	KCNJ11	LEP	LEPR	MARC1	MARC2	MCEE	MDH2	ME3	MLXIPL	MPO	MT-ATP6	MT-ATP8	MT-CO1	MT-CO2	MT-CO3	MT-CYB	MT-ND1	MT-ND2	MT-ND4	MT-ND4L	MT-ND6	MTRR	MUT	NCF4	NDUFA1	NDUFA10	NDUFA11	NDUFA12	NDUFA13	NDUFA2	NDUFA3	NDUFA4	NDUFA5	NDUFA6	NDUFA7	NDUFA8	NDUFA9	NDUFAB1	NDUFB1	NDUFB10	NDUFB11	NDUFB2	NDUFB3	NDUFB4	NDUFB5	NDUFB6	NDUFB7	NDUFB8	NDUFB9	NDUFC1	NDUFC2	NDUFS1	NDUFS2	NDUFS3	NDUFS4	NDUFS5	NDUFS6	NDUFS7	NDUFS8	NDUFV1	NDUFV2	NDUFV3	NNT	NOX1	NOX4	OGDH	OXA1L	PCCA	PCCB	PCK1	PCSK1	PDHB	PECR	PGD	PGLS	PHYH	PKLR	PLA2G7	PLOD1	POR	PPARD	PPARGC1A	PPOX	PRKAA2	PRKAB2	PRKACA	PRKACB	PRKACG	PRKAG2	PRKAR1A	PRKAR1B	PRKAR2A	PRKAR2B	PRKCA	PYGB	RAP1A	RAP1B	RETSAT	RPIA	SCO2	SCP2	SDHB	SDHC	SDHD	SIRT3	SLC25A10	SLC25A12	SLC25A13	SLC25A14	SLC25A17	SLC25A4	SLC25A5	SLC25A6	SLC27A2	SLC2A1	SLC2A2	SNCA	SQRDL	STXBP1	SUCLA2	SUCLG1	SUCLG2	SUOX	SURF1	TAZ	TBRG4	TST	TXN	UCP1	UCP2	UCP3	UQCR11	UQCRB	UQCRC1	UQCRC2	UQCRFS1	UQCRH	UQCRQ	WWOX
carbohydrate_metabolic_process(GO-0005975)	http://amigo.geneontology.org/cgi-bin/amigo/term_details?term=GO:0005975	ADIPOQ	ADRB3	AKR1B1	ALDH2	ALDH5A1	ALDOA	ALDOB	ALDOC	ALG1	ALG13	ANGPT1	ANGPTL3	APOD	ATF4	B3GALT1	B3GALT4	B3GNT5	B4GALNT1	B4GALNT2	B4GALT4	BRS3	CALM3	CALR	CD44	CHIT1	CHST1	CHST2	CHST4	CHST5	CLN6	COQ2	COQ3	CPS1	CS	DOLK	DPAGT1	DPM1	DPM2	DPM3	EGF	ENO2	ENO3	EXT2	FGF2	FUT10	FUT3	G6PC2	G6PD	GAA	GAL3ST1	GALNT2	GBA2	GBE1	GCK	GCKR	GFPT1	GFPT2	GK	GLA	GNE	GOT1	GOT2	GSK3B	GYS1	GYS2	HAS1	HAS2	HAS3	HK1	HK2	IDUA	IL17A	IL1B	IMPA1	IRS2	KCNJ11	LARGE	LCT	LMAN1	LRP2	LRP5	MDH2	MGAT1	MUC2	MUC4	MUC5AC	NEU3	NFKB1	NUP62	PC	PCK1	PCK2	PDGFB	PDK1	PDK2	PDK3	PDK4	PGAM1	PGAM2	PGD	PGLS	PIGQ	PKLR	PKM2	PRKACA	PRKACB	PRKACG	PRKAG2	PTEN	PYGB	RBP4	RPIA	SLC25A1	SLC25A10	SLC25A11	SLC25A12	SLC25A13	SLC2A1	SLC2A2	SLC2A4	SLC2A5	SPACA3	ST3GAL4	ST3GAL5	ST3GAL6	ST6GALNAC4	ST6GALNAC6	ST8SIA1	ST8SIA3	ST8SIA4	ST8SIA5	ST8SIA6	TGFB1	TPI1	TRAK1	TSPAN8	TUSC3	UGT1A1	UGT1A10	UGT1A3	UGT1A7	UGT1A8	UGT1A9	UGT2B15	UGT2B4	UGT2B7
polysaccharide_metabolic_process(GO-0005976)	http://amigo.geneontology.org/cgi-bin/amigo/term_details?term=GO:0005976	ALG1	ANGPT1	CALM3	CD44	CHIT1	CHST1	CLN6	CPS1	EGF	EXT2	FGF2	GAA	GBE1	GSK3B	GYS1	GYS2	HAS1	HAS2	HAS3	IL1B	NFKB1	PDGFB	PRKAG2	PYGB	SPACA3	TGFB1
palate_development(GO-0060021)	http://amigo.geneontology.org/cgi-bin/amigo/term_details?term=GO:0060021	CHD7	COL11A2	INHBA	LEF1	OSR1	SMAD2	SMAD4	SOX11	SUMO1	TBX1	TCF21	TFAP2A	TGFB3	TGFBR1	TGFBR2	TGFBR3	WNT11	WNT3A	WNT5A	WNT7A	WNT8A
heart_contraction(GO-0060047)	http://amigo.geneontology.org/cgi-bin/amigo/term_details?term=GO:0060047	ACTC1	ADRBK1	GAA	GPX1	MYBPC3	MYL2	MYL3	MYL4	PIK3CA	RYR2	SOD1	TAZ	TCAP	TNNC1	TNNI3	TPM1
glucose_metabolic_process(GO-0006006)	http://amigo.geneontology.org/cgi-bin/amigo/term_details?term=GO:0006006	ADIPOQ	ALDH5A1	ALDOA	ALDOB	ALDOC	APOD	ATF4	BRS3	CALM3	ENO2	ENO3	G6PD	GBE1	GCK	GOT1	GOT2	GYS1	GYS2	HK1	IRS2	KCNJ11	LRP5	MDH2	PC	PCK1	PCK2	PDK1	PDK2	PDK3	PDK4	PGAM1	PGAM2	PGD	PGLS	PKLR	PKM2	PRKACA	PRKACB	PRKACG	PYGB	RBP4	RPIA	SLC25A1	SLC25A10	SLC25A11	SLC25A12	SLC25A13	TPI1
glucose_catabolic_process(GO-0006007)	http://amigo.geneontology.org/cgi-bin/amigo/term_details?term=GO:0006007	ALDOA	ALDOB	ALDOC	ENO2	ENO3	G6PD	HK1	LRP5	PGAM1	PGAM2	PGD	PGLS	PKLR	PKM2	RPIA	TPI1
canonical_Wnt_receptor_signaling_pathway(GO-0060070)	http://amigo.geneontology.org/cgi-bin/amigo/term_details?term=GO:0060070	CAV1	CTNNB1	DVL1	DVL2	FZD1	FZD2	FZD3	FZD4	FZD5	FZD7	GATA3	GSK3B	LEF1	LRP5	LRP6	MYC	PPAP2B	PTEN	RAB5A	RARG	SFRP1	SOX4	TCF7L2	WNT1	WNT10B	WNT2	WNT3	WNT3A	WNT4	WNT7A	WNT7B	WNT8A
limb_development(GO-0060173)	http://amigo.geneontology.org/cgi-bin/amigo/term_details?term=GO:0060173	AFF3	BMP4	BMPR1B	CHD7	COMP	CREBBP	CTNNB1	CYP26B1	ECE1	FGFR2	GLI3	HDAC2	MBNL1	MSX1	NOG	OSR1	PCSK5	PITX2	PTCH1	RARG	SALL1	SHH	SMOC1	SOX11	SOX4	TBX3	TBX4	TBX5	TFAP2A	TWIST1	WNT3	WNT7A
cilium_morphogenesis(GO-0060271)	http://amigo.geneontology.org/cgi-bin/amigo/term_details?term=GO:0060271	ARL6	Ahi1	BBS1	BBS10	BBS2	BBS4	BBS5	BBS7	FOXJ1	IFT172	IFT88	KIF3A	MKKS	NPHP3	OFD1	PLA2G3	RFX3
cell_chemotaxis(GO-0060326)	http://amigo.geneontology.org/cgi-bin/amigo/term_details?term=GO:0060326	AGTR1	BCAR1	CALCA	CCL11	CCL13	CCL19	CCL2	CCL21	CCL24	CCL3	CCL5	CCL7	CCR1	CCR2	CCR5	CKLF	CX3CL1	CXADR	CXCL13	CXCL3	CXCR1	CXCR2	CXCR4	EDN1	EDN2	EDN3	EDNRB	EGR3	ENG	FLT1	HGF	IL10	IL8	ITGB2	LEF1	NR4A1	NRP1	PDGFB	PDGFRA	PDGFRB	PF4	PIK3CD	PIP5K1A	PIP5K1C	PLA2G1B	PRKD2	SAA1	SBDS	SFTPD	SYK	TGFB2	TNFSF11	VEGFA
interferon-gamma-mediated_signaling_pathway(GO-0060333)	http://amigo.geneontology.org/cgi-bin/amigo/term_details?term=GO:0060333	B2M	CAMK2A	CAMK2B	CAMK2D	CAMK2G	CD44	CIITA	HLA-B	HLA-DMA	HLA-DMB	HLA-DPA1	HLA-DPB1	HLA-DQA2	HLA-DRA	HLA-DRB1	HLA-G	ICAM1	IFNG	IFNGR1	IFNGR2	IRF3	IRF5	IRF7	JAK1	JAK2	MT2A	NCAM1	PRKCD	PTAFR	PTPN1	PTPN11	SOCS1	SOCS3	SP100	STAT1	SUMO1	VCAM1
regulation_of_interferon-gamma-mediated_signaling_pathway(GO-0060334)	http://amigo.geneontology.org/cgi-bin/amigo/term_details?term=GO:0060334	DNAJA3	HSP90AB1	IFNG	IFNGR1	IFNGR2	JAK1	JAK2	PPARG	PTPN1	PTPN11	SOCS1	SOCS3	STAT1	SUMO1	TXK
type_I_interferon-mediated_signaling_pathway(GO-0060337)	http://amigo.geneontology.org/cgi-bin/amigo/term_details?term=GO:0060337	EGR1	HLA-B	HLA-G	IFI6	IFNA1	IFNA2	IFNAR1	IFNAR2	IFNB1	IRF3	IRF5	IRF7	ISG15	ISG20	JAK1	PSMB8	PTPN1	PTPN11	SOCS1	SOCS3	STAT1	STAT2
regulation_of_type_I_interferon-mediated_signaling_pathway(GO-0060338)	http://amigo.geneontology.org/cgi-bin/amigo/term_details?term=GO:0060338	FADD	HSP90AB1	IFNA1	IFNA2	IFNAR1	IFNAR2	IFNB1	JAK1	MAVS	PTPN1	PTPN11	SOCS1	SOCS3	STAT1	STAT2	WNT5A
regulation_of_cellular_localization(GO-0060341)	http://amigo.geneontology.org/cgi-bin/amigo/term_details?term=GO:0060341	ABCA2	ABCC8	ACHE	ADAM9	ADIPOQ	ADRA2A	ADRA2B	ADRA2C	ADRBK1	AKT1	ANG	APC	APC2	APOA1	APOA2	APOD	AXIN2	BAD	BCL2L1	BCL3	BMP4	BMP7	BMPR1A	C5	CACNA1C	CACNA1H	CADM1	CALM3	CAMK2D	CAPN10	CARTPT	CCL19	CCL3	CCR2	CCR7	CDH1	CDKN2A	CHD7	CHRM3	CHRNA3	CIDEA	CRH	CRYAB	CSF1R	CTNNB1	DAB2IP	DISP1	DRD2	DRD3	DRD4	EDN1	EDN3	EGF	EGFR	EMD	ERBB4	F2R	F2RL1	FAF1	FFAR1	FGF23	FKBP1B	FLNA	FOXA2	FZD7	G6PC2	GAB2	GAS1	GATA3	GCG	GCK	GDNF	GHRH	GHRL	GIP	GLMN	GLP1R	GLRA1	GLUD1	GNAQ	GPLD1	GSK3B	HCAR2	HNF4A	HTR2B	IFNA2	IFNG	IGF1	IL10	IL11	IL12B	IL1A	IL1B	IL23A	IL6	INHA	INHBA	INS	IRS1	IRS2	ITPR1	ITPR2	ITPR3	JUP	KCNJ11	LDLRAP1	LIF	LILRB1	LYN	MAP2K1	MAP2K2	MAPK1	MAPK3	MAVS	MIF	MTMR2	MTNR1B	MYBPC3	MYLK2	NF1	NFKBIA	NFKBIL1	NLRP1	NLRP12	NLRP3	NOD2	NOS2	NR1H3	O3FAR1	OGG1	OPRM1	OSM	P2RX7	PCSK1	PDE2A	PDPK1	PID1	PIK3R1	PKD1	PKD2	PLA2G1B	PLCB1	POU5F1	PPP3CB	PRKACA	PRKACB	PRKACG	PRKAR1A	PRKAR1B	PRKAR2A	PRKAR2B	PRKCA	PRKCI	PRKCZ	PSMD9	PTGER4	PYCARD	RAB5A	RAP1A	RAP1B	RB1	RBP4	REST	RFX3	RYR2	SAA1	SERPINA10	SFRP1	SFRP5	SIRT1	SLC25A4	SLC25A5	SLC25A6	SLC2A1	SLC2A2	SLC30A8	SMAD3	SMAD4	SNCA	SOX11	SOX4	SPHK1	STXBP1	SUFU	SYK	TAX1BP3	TCF7L2	TGFB1	TGFB2	TGFB3	TGFBR1	TLR2	TLR3	TLR4	TLR7	TLR9	TNF	TNFRSF4	TNFSF11	TNFSF4	TNNC1	TWIST1	TXN	WNK3	WNT3A	WNT5A	WWTR1	ZP2	ZP3	ZP4
bone_development(GO-0060348)	http://amigo.geneontology.org/cgi-bin/amigo/term_details?term=GO:0060348	BMP2	BMP4	CER1	COL13A1	EVC	FGF8	FGFR2	FGFR3	GH1	IGF1	LRP5	MEF2C	NPPC	PITX2	PTGER4	RHOA	RYR1	SBDS	SOX9	TFAP2A	TWIST1
regulation_of_pathway-restricted_SMAD_protein_phosphorylation(GO-0060393)	http://amigo.geneontology.org/cgi-bin/amigo/term_details?term=GO:0060393	BMP10	BMP2	BMP4	BMP6	BMP7	BMPR1A	BMPR2	ENG	GDF2	SMAD4	SMAD6	SMAD7	TGFB1	TGFB3	TGFBR1
growth_hormone_receptor_signaling_pathway(GO-0060396)	http://amigo.geneontology.org/cgi-bin/amigo/term_details?term=GO:0060396	ADAM17	CISH	GH1	GH2	GHR	IRS1	IRS2	JAK2	JAK3	LYN	MAPK1	MAPK3	PIK3R1	PRLR	PTK2	PTPN1	PXN	SOCS1	SOCS2	SOCS3	STAT1	STAT3	STAT5A	STAT5B
JAK-STAT_cascade_involved_in_growth_hormone_signaling_pathway(GO-0060397)	http://amigo.geneontology.org/cgi-bin/amigo/term_details?term=GO:0060397	ADAM17	CISH	GH1	GH2	GHR	IRS1	IRS2	JAK2	JAK3	LYN	MAPK1	MAPK3	PRLR	PTPN1	SOCS1	SOCS2	SOCS3	STAT1	STAT3	STAT5A	STAT5B
cytosolic_calcium_ion_transport(GO-0060401)	http://amigo.geneontology.org/cgi-bin/amigo/term_details?term=GO:0060401	ADRA1A	BBC3	CACNA1C	CCL19	CCL21	CCL3	CCR5	DRD2	F2R	FGF2	HTR2A	HTR2B	HTR2C	ITPR3	JPH1	PKD2	PLCG2	RYR1	RYR2	SLC8A1
calcium_ion_transport_into_cytosol(GO-0060402)	http://amigo.geneontology.org/cgi-bin/amigo/term_details?term=GO:0060402	ADRA1A	BBC3	CACNA1C	CCL19	CCL21	CCL3	CCR5	DRD2	F2R	FGF2	HTR2A	HTR2B	HTR2C	ITPR3	JPH1	PKD2	PLCG2	RYR1	RYR2
cardiac_septum_morphogenesis(GO-0060411)	http://amigo.geneontology.org/cgi-bin/amigo/term_details?term=GO:0060411	FGF8	FGFR2	GATA4	GATA6	HAND1	ISL1	NKX2-5	PROX1	SMAD7	SOX11	SOX4	TBX1	TBX20	ZFPM1	ZFPM2
muscle_tissue_morphogenesis(GO-0060415)	http://amigo.geneontology.org/cgi-bin/amigo/term_details?term=GO:0060415	ACTC1	BMP10	BMP2	FGFR2	FKBP1A	GAA	HAND1	ISL1	MYBPC3	MYH6	MYH7	MYL2	MYL3	MYLK	MYLK2	NKX2-5	PROX1	SMAD7	TBX1	TBX20	TCAP	TGFBR3	TNNC1	TNNI3	TNNT2	TPM1	TTN	ZFPM1	ZFPM2
mesenchyme_development(GO-0060485)	http://amigo.geneontology.org/cgi-bin/amigo/term_details?term=GO:0060485	AMELX	BMP2	BMP4	BMP7	CRELD1	CTNNB1	CYP26C1	ERBB4	FGFR2	GATA4	GDNF	GSK3B	HAND2	HEY1	HGF	HIF1A	HMGA2	HTR2B	ISL1	LEF1	LRP6	MEF2C	NOG	NRG1	OSR1	PITX2	PKD2	SHH	SIX1	SOX11	SOX9	STAT1	TBX1	TBX20	TCF21	TGFB2	TGFBR1	TGFBR3	WNT11	WNT4	WNT5A	WNT8A
muscle_tissue_development(GO-0060537)	http://amigo.geneontology.org/cgi-bin/amigo/term_details?term=GO:0060537	ACTA1	ACTC1	ADAM12	BMP10	BMP2	BMP4	CACNA1H	CACNB2	CAV1	CAV2	CBY1	CHRNA1	CHRND	CSRP3	CXADR	DNAJA3	DVL1	ENG	F2R	FGFR2	FKBP1A	GAA	GATA4	HAND1	HEY2	IGF1	ISL1	KCNH1	MEF2A	MEF2C	MESP1	MUSK	MYBPC3	MYEF2	MYF5	MYF6	MYH11	MYH6	MYH7	MYL2	MYL3	MYL6	MYL6B	MYLK	MYLK2	MYLK3	MYLPF	MYOCD	MYOD1	MYOG	NDUFV2	NF1	NKX2-5	NKX2-6	NOS1	NRD1	NRG1	OBSL1	OSR1	PDGFRA	PDGFRB	PKD2	PROX1	RBP4	RYR1	SIX1	SKIL	SMAD7	SORT1	SRPK3	SVIL	TAZ	TBX20	TCAP	TCF21	TGFB2	TGFBR3	TNNC1	TNNI3	TNNT2	TPM1	TTN	ZFPM1	ZFPM2
respiratory_system_development(GO-0060541)	http://amigo.geneontology.org/cgi-bin/amigo/term_details?term=GO:0060541	ATP7A	BMP4	BMPR2	CHD7	CHI3L1	CTSH	DISP1	FGF10	FGFR2	GLI3	PDGFA	PKD1	PROX1	RBP4	SFTPD	SHH	SOX11	TCF21	TGFB3	WNT11	WNT7B
negative_regulation_of_cell_death(GO-0060548)	http://amigo.geneontology.org/cgi-bin/amigo/term_details?term=GO:0060548	ACAA2	ACVR1	AKT1	ALB	ALOX12	ANGPT1	ANGPT4	ANGPTL4	ANXA1	ANXA4	ANXA5	APOE	APOH	AQP1	ARAF	ASNS	AVP	Ahi1	BAG1	BAG4	BAX	BCL2	BCL2A1	BCL2L1	BCL2L10	BCL2L2	BCL3	BIRC2	BIRC3	BMP4	BMP7	BNIP3	BNIP3L	BRAF	CAPN3	CASP3	CAT	CCL19	CCL2	CCL21	CCL5	CD40LG	CD44	CD74	CDH13	CDKN2D	CFLAR	CIDEA	CITED2	CLCF1	CLN3	CLU	CNTF	COMP	CRYAB	CSF2	CTNNB1	CTSH	CXCL12	DDAH2	DFFA	DHCR24	DHRS2	DNAJA3	EGFR	EGR3	EPO	ERBB3	ERBB4	F2R	F3	F7	FAS	FGF2	FGFR2	FHL2	FLT4	FOXO1	FURIN	FXN	GAS6	GATA3	GATA6	GDNF	GHRL	GPX1	GRK5	GSK3B	GSTP1	HAND2	HDAC2	HDAC3	HMGA2	HMOX1	HSP90B1	HSPA1A	HSPA9	HSPD1	HTR2B	IFI6	IGF1	IGF1R	IKBKB	IL1A	IL1B	IL2	IL2RB	IL3	IL4	IL6	IL7	IRAK1	IRS2	ISL1	ITCH	ITGA6	ITGAV	JAK3	KDR	KRIT1	LEF1	LILRB1	LRP6	MAP2K5	MAPK7	MAPK8	MCL1	MECOM	MED1	MEF2C	MIF	MPO	MYC	MYD88	NEUROD1	NFKB1	NFKBIA	NGF	NKX2-5	NKX2-6	NME5	NOD2	NOL3	NOS3	NOTCH1	NOTCH2	NRG1	NTRK2	NUP62	OSR1	PAK2	PARK7	PCSK6	PDCD10	PF4	PPT1	PRDX2	PRDX3	PRDX5	PRKAA1	PRKAA2	PRKCA	PRKCD	PRKCG	PRKCH	PRKCI	PRKCQ	PRKCZ	PROC	PROK2	PSEN1	PTK2	PTK2B	RAF1	RAMP2	RASA1	RELA	RIPK2	RNF7	RPS27A	RPS6KA1	RPS6KB1	SCRT2	SELS	SERPINB2	SERPINE1	SFRP1	SH3GLB1	SIRT1	SIX1	SLC25A4	SMAD6	SNCA	SOCS2	SOCS3	SOD1	SOD2	SORT1	SOX11	SOX4	SOX9	SPHK1	STIL	TAF9	TAX1BP1	TBX1	TBX3	TCF7L2	TDGF1	TERT	TFAP2A	TGFB3	TGFBR1	THBS1	TNF	TNFAIP3	TNFAIP8	TNFRSF10D	TP53	TRAF6	TRIAP1	TRIM32	UBA52	VEGFA	VEGFB	VNN1	WFS1	WNK3	WNT1	WNT11	WNT16	WNT5A	XIAP	YWHAZ
developmental_growth_involved_in_morphogenesis(GO-0060560)	http://amigo.geneontology.org/cgi-bin/amigo/term_details?term=GO:0060560	APP	BMP4	CDK5	CER1	EVC	FGF10	FGFR2	FGFR3	MESP1	NPPC	PPP3CB	SALL1	SLIT1	SLIT2	SLIT3	SOX9	WNT7B
regulation_of_vesicle-mediated_transport(GO-0060627)	http://amigo.geneontology.org/cgi-bin/amigo/term_details?term=GO:0060627	ABL2	ADIPOQ	AHSG	ANGPT1	ANXA1	ANXA2	APOA5	APOC1	APOC2	APOC3	Ahi1	BICD1	CACNA1H	CALR	CCL19	CCL21	CCR2	CDH13	DKK1	F2RL1	GAB2	GAS1	GATA2	GH1	GLRA1	ITGAV	LDLRAP1	LILRB1	LYN	MAP2K1	MAP2K2	MAPK1	MAPK3	MTMR2	NR1H2	NR1H3	NRP1	PCSK9	PIK3CB	PLCB1	PPT1	PRTN3	PTPN1	RAB5A	RAC1	REST	RSPO1	SELE	SERPINA10	SERPINE1	SFRP4	SFTPD	SLC30A8	SNCA	SPACA3	STXBP1	SYK	TNK2	TUB	USP6	VTN	WNT3A	ZP2	ZP3	ZP4
alcohol_metabolic_process(GO-0006066)	http://amigo.geneontology.org/cgi-bin/amigo/term_details?term=GO:0006066	ABCA1	ABCG1	ACER2	ACER3	ACHE	ACSS1	ACSS2	ADH1A	ADH1B	ADH1C	ADIPOQ	AGPAT6	AKR1B10	AKR1C3	AKR1D1	ALDH2	ALDH3B1	ALDH3B2	ALDH5A1	ALDOA	ALDOB	ALDOC	ANGPTL3	APOA1	APOA2	APOA4	APOB	APOD	APOE	APOF	ATF4	ATP7A	B4GALNT2	BRS3	CALM3	CEL	CELA3A	CELA3B	CETP	CHKA	CHKB	CHPT1	CHST1	CHST2	CHST4	CHST5	CLN6	COLQ	COQ2	COQ3	CYP11A1	CYP46A1	CYP51A1	CYP7A1	DBH	DDC	DHCR24	DHCR7	DHRS4	DOLK	DPAGT1	DPM1	EBP	ENO2	ENO3	ETNK1	FDFT1	FDPS	G6PD	GATA3	GBA	GBE1	GCH1	GCK	GFPT1	GFPT2	GGPS1	GK	GNE	GOT1	GOT2	GPLD1	GYS1	GYS2	HAND2	HAO1	HDLBP	HK1	HMGCR	HMGCS1	HSD17B7	IDI1	IDI2	IL4	IRS2	KCNJ11	LARGE	LBR	LCAT	LIPC	LPCAT2	LRP5	LSS	MBTPS2	MDH2	MSMO1	MVD	MVK	NPC1L1	NR0B2	NSDHL	PAFAH1B1	PC	PCK1	PCK2	PCYT1A	PCYT1B	PDK1	PDK2	PDK3	PDK4	PECR	PEMT	PGAM1	PGAM2	PGD	PGLS	PKLR	PKM2	PLA2G1B	PMVK	PNMT	PON1	PPARD	PRKACA	PRKACB	PRKACG	PRKAG2	PYGB	RBP4	RPIA	RXRA	SC5DL	SLC25A1	SLC25A10	SLC25A11	SLC25A12	SLC25A13	SLC27A1	SNCA	SOAT1	SOAT2	SPHK1	SQLE	STARD3	SULT1A2	SULT1B1	TGFB2	TH	TM7SF2	TPI1	TPO	UGT1A1	UGT1A10	UGT1A3	UGT1A7	UGT1A8	UGT1A9	UGT2B15	UGT2B4	UGT2B7
negative_regulation_of_response_to_cytokine_stimulus(GO-0060761)	http://amigo.geneontology.org/cgi-bin/amigo/term_details?term=GO:0060761	ADIPOQ	AES	CCL5	DNAJA3	F2RL1	IL1RN	IL36RN	IL6ST	MAP2K5	MAPK7	PPARG	ROBO1	SLIT2	SLIT3	ZNF675
organic_acid_metabolic_process(GO-0006082)	http://amigo.geneontology.org/cgi-bin/amigo/term_details?term=GO:0006082	AADAT	AARS	AARS2	AASS	ABCB11	ABCC1	ABCC3	ABCD1	ABCD2	ABCG2	ACAA1	ACACA	ACAD11	ACAD8	ACADL	ACADM	ACADS	ACADSB	ACADVL	ACAT1	ACLY	ACO2	ACOT1	ACOT2	ACOT4	ACOT8	ACOX1	ACOX2	ACOX3	ACSBG1	ADI1	ADIPOQ	ADIPOR1	ADIPOR2	AFMID	AGPAT1	AGPAT2	AGXT	AGXT2	AHCY	AIMP1	AKR1C1	AKR1C2	AKR1C3	AKR1C4	AKR1D1	ALB	ALDH18A1	ALDH1A2	ALDH1A3	ALDH4A1	ALDH5A1	ALDH6A1	ALDH7A1	ALDH8A1	ALOX12	ALOX15B	ALOX5	ALOX5AP	AMACR	AMDHD1	AMT	ANGPTL3	ARG1	ASL	ASNS	ASPA	ATF4	ATP7A	AUH	BAAT	BCAT1	BCAT2	BCKDHA	BCKDHB	BCKDK	BDH2	BHMT	BPHL	BSG	CAD	CARS	CARS2	CBS	CD74	CDO1	CH25H	CKB	CKM	CKMT1A	CKMT2	CLN3	CPS1	CPT1A	CPT1B	CRAT	CROT	CTH	CTNS	CYB5A	CYP1A2	CYP26A1	CYP26B1	CYP26C1	CYP27A1	CYP2C8	CYP2C9	CYP2J2	CYP39A1	CYP46A1	CYP4A11	CYP4F2	CYP4F3	CYP4F8	CYP7A1	CYP7B1	CYP8B1	D2HGDH	DARS	DARS2	DBT	DCT	DDAH1	DDAH2	DDO	DECR1	DEGS1	DHFR	DHRS9	DLAT	DLD	DLST	DMGDH	EARS2	ECHS1	ECI1	ECI2	EDN1	EDN2	ELOVL1	ELOVL2	ELOVL3	ELOVL4	ELOVL6	ENOPH1	EPRS	ETFDH	ETHE1	FAAH	FABP6	FADS2	FAH	FARS2	FARSA	FARSB	FASN	FH	FPGS	FTCD	G6PD	GAD1	GAD2	GAMT	GARS	GATM	GBA2	GCDH	GCKR	GCLM	GCSH	GGT1	GGT5	GHR	GLDC	GLRX2	GLS	GLS2	GLUD1	GLUD2	GLUL	GNE	GNMT	GOT1	GOT2	GPX1	GRHPR	GSS	GSTA1	GSTM2	GSTM3	GSTO1	GSTO2	GSTP1	GSTT1	GSTZ1	HACL1	HADH	HADHA	HADHB	HAL	HAO1	HAO2	HARS	HARS2	HDC	HGD	HIBADH	HNF4A	HOGA1	HPD	HPGD	HPGDS	HSD17B10	HSD17B4	HSD3B7	IARS	IARS2	IDH1	IDH2	IDH3B	IDH3G	IDO1	IGF1	IVD	KARS	KMO	KYNU	L2HGDH	LARS	LARS2	LDHA	LIAS	LIPC	LPIN1	LPL	LTA4H	LTC4S	MARS	MARS2	MAT1A	MAT2A	MAT2B	MCAT	MCCC1	MCCC2	MCEE	MDH2	ME3	MECR	MGLL	MGST2	MIF	MME	MPST	MSMO1	MSRA	MTAP	MTHFD1	MTHFD1L	MTHFR	MTR	MTRR	MUT	NAGS	NARS	NARS2	NFS1	NOS2	NOS3	NOX4	NPC1	NR1H4	OAT	OGDH	OXSM	P4HB	PAH	PANK1	PANK2	PARS2	PCCA	PCCB	PCK1	PDHA1	PDHB	PDHX	PDK1	PDK2	PDK3	PDK4	PDP1	PDP2	PEPD	PET112	PHGDH	PHYH	PLA2G15	PLA2G1B	PLA2G2A	PLOD1	PON1	PON3	PPA2	PPARA	PPARD	PRG3	PRODH	PSAT1	PSPH	PTGDS	PTGES	PTGES3	PTGIS	PTGS1	PTGS2	PTS	PYCR1	QARS	QDPR	RARS	RARS2	SARS	SARS2	SCLY	SCP2	SDS	SHMT1	SLC10A2	SLC16A1	SLC19A1	SLC25A10	SLC25A15	SLC25A16	SLC25A17	SLC25A21	SLC25A32	SLC27A1	SLC27A2	SLC27A5	SLC27A6	SLC2A1	SLC3A1	SLC6A14	SLC6A6	SLC6A8	SLC7A2	SLC7A4	SLC7A5	SLC7A6	SLC7A7	SLC7A8	SLC7A9	SMS	SOD1	SQRDL	SRR	STAT5A	STAT5B	SULT1B1	SUOX	TARS	TARS2	TAT	TBXAS1	TDO2	TMLHE	TPO	TST	TYR	UGT1A1	UGT1A10	UGT1A3	UGT1A7	UGT1A8	UGT1A9	UGT2B15	UGT2B4	UGT2B7	UROC1	VARS	VNN1	WARS	WARS2	YARS	YARS2
regulation_of_canonical_Wnt_receptor_signaling_pathway(GO-0060828)	http://amigo.geneontology.org/cgi-bin/amigo/term_details?term=GO:0060828	AES	APC	APC2	AXIN2	CAPRIN2	CAV1	COL1A1	CSNK1D	CTNND1	DAB2IP	DIXDC1	DKK1	DKK2	DKK3	EMD	FGFR2	FRZB	FZD6	GLI3	GSK3B	INVS	LATS2	LEF1	LRP4	LRP5	LRP6	MESP1	NFKB1	NKX2-5	NPHP3	POU5F1	RSPO1	SFRP1	SFRP2	SFRP4	SFRP5	SMAD3	SOST	SOX17	SOX4	SOX9	TBX18	TCF7L2	TLE2	TRAF6	WNT11	WNT2	WNT2B	WNT3A	WNT4	WNT5A	WWTR1	XIAP
acetyl-CoA_metabolic_process(GO-0006084)	http://amigo.geneontology.org/cgi-bin/amigo/term_details?term=GO:0006084	ACACA	ACACB	ACO2	ACSS1	CS	DLD	DLST	FH	IDH2	IDH3A	IDH3B	IDH3G	MDH2	MLYCD	NNT	OGDH	PDHB	SDHB	SDHC	SDHD	SUCLA2	SUCLG1	SUCLG2
pyruvate_metabolic_process(GO-0006090)	http://amigo.geneontology.org/cgi-bin/amigo/term_details?term=GO:0006090	BSG	DLAT	DLD	LDHA	ME3	PCK1	PDHA1	PDHB	PDHX	PDK1	PDK2	PDK3	PDK4	PDP1	PDP2	SDS	SLC16A1	SRR
generation_of_precursor_metabolites_and_energy(GO-0006091)	http://amigo.geneontology.org/cgi-bin/amigo/term_details?term=GO:0006091	ABCC8	ACACA	ACACB	ACADVL	ACLY	ACO2	ACOX1	ADCY1	ADCY6	ADIPOQ	ADRA2A	ADRA2C	ADRB3	AGPAT1	ALDH5A1	ALDOA	ALDOB	ALDOC	ASIP	ATP5A1	ATP5B	ATP5C1	ATP5D	ATP5E	ATP5F1	ATP5G1	ATP5H	ATP5I	ATP5J	ATP5J2	ATP5L	ATP5O	AVP	AVPR1A	CACNA1C	CALM3	CEBPA	CHRM3	COX10	COX17	COX4I1	COX5A	COX5B	COX6A1	COX6A2	COX6B1	COX6C	COX7A1	COX7A2L	COX7B	COX7C	COX8A	CPS1	CS	CYC1	CYCS	DLD	DLST	ENO2	ENO3	ENPP1	ETFA	ETFB	ETFDH	FASN	FDX1	FDXR	FECH	FFAR1	FH	GAA	GBE1	GCG	GCGR	GFPT1	GFPT2	GIP	GIPR	GK	GLP1R	GNB1	GNB3	GNG12	GSK3B	GYS1	GYS2	HK1	IDH2	IDH3A	IDH3B	IDH3G	INS	ITPR1	ITPR2	ITPR3	KCNJ11	LEP	LEPR	MDH2	ME3	MLXIPL	MT-ATP6	MT-ATP8	MT-CO1	MT-CO2	MT-CO3	MT-CYB	MT-ND1	MT-ND2	MT-ND4	MT-ND4L	MT-ND6	NDUFA1	NDUFA10	NDUFA11	NDUFA12	NDUFA13	NDUFA2	NDUFA3	NDUFA4	NDUFA5	NDUFA6	NDUFA7	NDUFA8	NDUFA9	NDUFAB1	NDUFB1	NDUFB10	NDUFB11	NDUFB2	NDUFB3	NDUFB4	NDUFB5	NDUFB6	NDUFB7	NDUFB8	NDUFB9	NDUFC1	NDUFC2	NDUFS1	NDUFS2	NDUFS3	NDUFS4	NDUFS5	NDUFS6	NDUFS7	NDUFS8	NDUFV1	NDUFV2	NDUFV3	NNT	OGDH	OXA1L	PCK1	PCSK1	PDHB	PDX1	PGAM1	PGAM2	PKLR	PKM2	PPARD	PPARGC1A	PRKAA2	PRKAB2	PRKACA	PRKACB	PRKACG	PRKAG2	PRKAR1A	PRKAR1B	PRKAR2A	PRKAR2B	PRKCA	PYGB	RAP1A	RAP1B	SCO1	SDHB	SDHC	SDHD	SIRT3	SLC25A12	SLC25A13	SLC25A14	SLC25A27	SLC25A3	SLC25A4	SLC25A5	SLC25A6	SLC2A1	SLC2A2	STXBP1	SUCLA2	SUCLG1	SUCLG2	SURF1	TAZ	TBRG4	TPI1	UCP1	UCP2	UCP3	UQCR11	UQCRB	UQCRC1	UQCRC2	UQCRFS1	UQCRH	UQCRQ
gluconeogenesis(GO-0006094)	http://amigo.geneontology.org/cgi-bin/amigo/term_details?term=GO:0006094	ALDOA	ALDOB	ALDOC	ATF4	ENO2	ENO3	GOT1	GOT2	MDH2	PC	PCK1	PCK2	PGAM1	PGAM2	PRKACA	PRKACB	PRKACG	RBP4	SLC25A1	SLC25A10	SLC25A11	SLC25A12	SLC25A13	TPI1
tricarboxylic_acid_cycle(GO-0006099)	http://amigo.geneontology.org/cgi-bin/amigo/term_details?term=GO:0006099	ACO2	CS	DLD	DLST	FH	IDH2	IDH3A	IDH3B	IDH3G	MDH2	NNT	OGDH	PDHB	SDHB	SDHC	SDHD	SUCLA2	SUCLG1	SUCLG2
regulation_of_wound_healing(GO-0061041)	http://amigo.geneontology.org/cgi-bin/amigo/term_details?term=GO:0061041	ADRA2A	APOE	APOH	CAPN3	CAV1	CYP4F2	EDN1	F11	F12	F2	F2R	F2RL1	FGF2	FOXA2	FOXC2	GP1BA	HBEGF	HPSE	HRG	KLKB1	KNG1	LYN	MYLK	PDGFA	PDGFB	PDGFRA	PLAT	PLAU	PLAUR	PLEK	PLG	PPAP2B	PRKCA	PRKCD	PRKCE	PRKCQ	PROC	SELP	SERPINB2	SERPINE1	SERPINE2	SERPINF2	SYK	TEC	THBD	THBS1	TLR4	VEGFB	VIL1
muscle_structure_development(GO-0061061)	http://amigo.geneontology.org/cgi-bin/amigo/term_details?term=GO:0061061	ACHE	ACTA1	ACTC1	ADAM12	BMP10	BMP2	BMP4	CACNA1H	CACNB2	CAPN3	CAV1	CAV2	CAV3	CBY1	CDH2	CDON	CHRNA1	CHRNB1	CHRND	COL6A3	CSRP3	CTF1	CTNNA1	CTNNB1	CXADR	CXCL10	DISP1	DNAJA3	DVL1	EDNRB	EGR3	EMD	EPAS1	EVC	F2R	FGFR2	FHL3	FKBP1A	FKTN	GAA	GATA4	GATA6	GLMN	HAND1	HBEGF	HES1	HEY1	HEY2	IFRD1	IGF1	ISL1	ITGA11	ITGA7	ITGB1BP2	KCNH1	KRT19	LAMA2	LMNA	MAP2K6	MAPK11	MAPK12	MAPK14	MBNL1	MEF2A	MEF2B	MEF2C	MEF2D	MESP1	MKX	MRAS	MSTN	MUSK	MYBPC3	MYEF2	MYF5	MYF6	MYH11	MYH3	MYH6	MYH7	MYL2	MYL3	MYL6	MYL6B	MYLK	MYLK2	MYLK3	MYLPF	MYOCD	MYOD1	MYOG	MYOZ1	NEB	NEO1	NKX2-5	NKX2-6	NOS1	NRD1	NRG1	NTN3	OBSL1	PDGFRA	PDGFRB	PROX1	RAMP2	RB1	RYR1	SGCA	SGCB	SGCD	SGCE	SGCG	SGCZ	SIX1	SKIL	SMAD7	SMTN	SORT1	SPEG	SRI	SVIL	SYNE1	TAGLN	TAZ	TBX1	TBX20	TCAP	TCF12	TCF21	TCF7L2	TEAD4	TGFBR3	TNNC1	TNNI3	TNNT2	TPM1	TTN	UTRN	VAMP5	ZFPM1	ZFPM2
regulation_of_protein_tyrosine_kinase_activity(GO-0061097)	http://amigo.geneontology.org/cgi-bin/amigo/term_details?term=GO:0061097	ADAM17	ADRA2A	ADRA2B	ADRA2C	AGT	APP	CSF1R	DOK7	EGF	ERBB3	EREG	GHRL	NRG1	PAK2	PDGFB	RAP2B	SHC1	TGFA
positive_regulation_of_protein_tyrosine_kinase_activity(GO-0061098)	http://amigo.geneontology.org/cgi-bin/amigo/term_details?term=GO:0061098	ADAM17	ADRA2A	ADRA2B	ADRA2C	AGT	CSF1R	DOK7	EGF	ERBB3	EREG	GHRL	NRG1	PAK2	PDGFB	TGFA
energy_reserve_metabolic_process(GO-0006112)	http://amigo.geneontology.org/cgi-bin/amigo/term_details?term=GO:0006112	ABCC8	ACACA	ACACB	ACLY	ADCY1	ADCY6	ADRA2A	ADRA2C	ADRB3	AGPAT1	CACNA1C	CALM3	CHRM3	CPS1	FASN	FFAR1	GAA	GBE1	GCG	GCGR	GFPT1	GFPT2	GIP	GLP1R	GNB1	GNB3	GNG12	GSK3B	GYS1	GYS2	INS	ITPR1	ITPR2	ITPR3	KCNJ11	LEP	LEPR	MLXIPL	PCSK1	PKLR	PRKAA2	PRKAB2	PRKACA	PRKACB	PRKACG	PRKAG2	PRKAR1A	PRKAR1B	PRKAR2A	PRKAR2B	PRKCA	PYGB	RAP1A	RAP1B	SLC25A4	SLC25A5	SLC25A6	SLC2A1	SLC2A2	STXBP1
morphogenesis_of_a_branching_epithelium(GO-0061138)	http://amigo.geneontology.org/cgi-bin/amigo/term_details?term=GO:0061138	BMP2	BMP4	CTSH	ENG	FGF10	FGF2	FGFR2	GDF2	GDNF	MYC	NPNT	PKD2	SALL1	SFRP2	SHH	SIX1	SOX9	TCF21	TGFBR2
determination_of_heart_left-right_asymmetry(GO-0061371)	http://amigo.geneontology.org/cgi-bin/amigo/term_details?term=GO:0061371	Ahi1	BBS4	BBS5	BBS7	DAND5	ENG	GATA4	HAND1	HAND2	IHH	MEF2C	MESP1	MKKS	NKX2-5	PKD2	SHH	SMO	SOX17	SRF	STIL	TBX20
nucleobase-containing_compound_metabolic_process(GO-0006139)	http://amigo.geneontology.org/cgi-bin/amigo/term_details?term=GO:0006139	AARS	AARS2	ABCA2	ABCC1	ABCD1	ABCD3	ABCE1	ABCG5	ABCG8	ACHE	ACLY	ACTC1	ADA	ADCY1	ADCY6	ADH1A	ADK	ADM	ADORA2A	ADRA1D	AGXT2	AIFM1	AIFM2	AIMP1	AK1	AK2	AKT1	ALDH6A1	ALDOA	ALDOB	AMPD1	AMPD3	ANG	ANP32A	APOBEC1	APP	AQP1	ARHGAP5	ARNT	ASCC3	ATF4	ATF6B	ATIC	ATM	ATP2A1	ATP5A1	ATP5B	ATP5C1	ATP5D	ATP5E	ATP5F1	ATP5G1	ATP5H	ATP5I	ATP5J	ATP5J2	ATP5L	ATP5O	ATRX	AUH	AXIN2	B4GALNT2	BAD	BAX	BAZ1B	BCL3	BHLHE40	BICD1	BLM	BMPR2	BNIP3	BRCA1	BRCA2	BUD13	CAD	CALCRL	CARS	CARS2	CASP3	CAT	CBFB	CCRN4L	CD40LG	CDK2	CDKN2A	CDKN2D	CEBPA	CEBPB	CIB1	CIDEA	CLNS1A	CLPX	COPS5	CRMP1	CRY2	CSNK1D	CSNK1E	CTNS	CTPS	CTPS2	CYCS	DARS	DARS2	DDX39B	DFFA	DFFB	DGUOK	DHFRL1	DHODH	DNM3	DNMT1	DNMT3B	DPYSL2	DUT	DVL1	DVL2	EARS2	EGF	EGR1	EIF2S3	ELAVL1	ENPP1	EPAS1	EPRS	ERCC2	EREG	ERN2	ESR1	ETS1	EXO1	FANCA	FANCB	FANCC	FANCD2	FANCE	FANCF	FANCG	FANCL	FANCM	FARS2	FARSA	FARSB	FBL	FOS	FOSL1	FOXM1	FOXO4	FPGS	FTO	G6PD	GADD45A	GADD45G	GARS	GATA1	GATA2	GATA3	GATA4	GATA6	GCH1	GDNF	GFM1	GFM2	GFPT1	GFPT2	GMPS	GNA11	GNA12	GNA13	GNAI1	GNAI2	GNAO1	GNAQ	GNB1	GNB3	GNGT1	GNMT	GPX1	GSR	GTF2A2	GTF2H4	HAND1	HARS	HARS2	HAT1	HHEX	HMGA1	HMGA2	HNRNPUL1	HSP90AA1	HSPA1A	HSPA8	HSPD1	HTR2B	HTR2C	IARS	IARS2	IDH1	IGF1	IGF2	IGF2BP1	IKBKAP	IRF3	IRF7	ISG20	KARS	KAT6A	KAT7	KIF1B	KIF20B	LARS	LARS2	LMO2	MACROD1	MAPK11	MAPK14	MAPK3	MARS	MARS2	MAT2B	MBNL1	MC1R	MED1	MED24	MEF2A	MEF2C	MEF2D	MORF4L1	MRAS	MRPL12	MT-ATP6	MT-ATP8	MTAP	MTERF	MTERFD3	MTPAP	MYD88	MYH6	MYH7	MYH9	MYOCD	NAMPT	NARS	NARS2	NCF1	NCOA1	NCOA6	NCOR1	NDUFS1	NFAT5	NFATC1	NFATC3	NFATC4	NFE2	NFE2L1	NFE2L2	NFKB1	NFKBIB	NFRKB	NFX1	NKX2-6	NME4	NME5	NMI	NOL3	NPPA	NPPB	NPPC	NPR1	NPR2	NR3C1	NT5C2	NT5M	NTHL1	NUDT1	NUP62	OGG1	OPA1	PABPC4	PABPN1	PALB2	PARP1	PARP2	PARP3	PARP4	PARS2	PAX3	PDE1B	PDE2A	PDE3A	PDE3B	PDE4A	PDE4D	PDE5A	PDE6A	PDE6B	PDX1	PEO1	PET112	PFAS	PGD	PGLS	PICK1	PIN4	PMF1	PNKP	PNPT1	POLG	POLG2	POLR2A	POLRMT	POU2AF1	POU5F1	PPA2	PPARGC1A	PPAT	PPP2CA	PPP2R1A	PPT1	PRKAG2	PRKCA	PRKCD	PRKDC	PRKRA	PSMA4	PSMA6	PSMB5	PSMB8	PSMB9	PSMD9	PTGER3	PTGES3	PTH	PTHLH	QARS	RAB4A	RAB5A	RAC1	RAG1	RAMP2	RAP1A	RAP1B	RARS	RARS2	RASD1	RBBP7	RC3H1	REXO2	RFC1	RHOA	RNASEH1	RPA1	RPIA	RPS19	RPS24	RPS27A	RPS4X	RRAS	SARS	SARS2	SBDS	SEPT4	SFRP1	SHMT1	SIRT1	SIX1	SLC25A13	SLX1A	SMAD1	SMAD2	SMAD3	SMG1	SMG6	SOD1	SOX9	SRF	SRSF6	SULT1A1	SULT1A2	SULT1A4	SULT1B1	SULT1E1	SULT2A1	SULT2B1	SULT4A1	SUMO1	TAF1	TAF9	TARS	TARS2	TCEB3	TCF7L2	TEP1	TERF1	TERT	TFAM	TFAP2A	TGFB1	THG1L	THRA	TIRAP	TK2	TNFSF4	TNNT2	TP53	TPMT	TRDMT1	TRNT1	TRPS1	TTN	TWIST1	TXN	TYMP	TYMS	UBA52	UNG	UPB1	USF1	VARS	VEZF1	WARS	WARS2	WDR12	WRN	XDH	XPA	XRCC1	XRCC3	XRCC6	YARS	YARS2	YWHAZ	YY1	ZFHX3	ZFP36	ZNF202
purine_nucleotide_biosynthetic_process(GO-0006164)	http://amigo.geneontology.org/cgi-bin/amigo/term_details?term=GO:0006164	ADA	ADCY1	ADCY6	ADK	ADM	ADORA2A	ALDOA	AQP1	ATIC	ATP5A1	ATP5B	ATP5C1	ATP5D	ATP5E	ATP5F1	ATP5G1	ATP5H	ATP5I	ATP5J	ATP5J2	ATP5L	ATP5O	CALCRL	GMPS	HTR2B	HTR2C	MT-ATP6	MT-ATP8	NPPA	NPPB	NPPC	NPR1	NPR2	PFAS	PPAT	PRKAG2	RAMP2	SLC25A13	TGFB1
GTP_catabolic_process(GO-0006184)	http://amigo.geneontology.org/cgi-bin/amigo/term_details?term=GO:0006184	ADCY1	ADCY6	ARHGAP5	DNM3	EIF2S3	GCH1	GFM1	GFM2	GNA11	GNA12	GNA13	GNAI1	GNAI2	GNAO1	GNAQ	GNB1	GNB3	GNGT1	MRAS	NCF1	NUDT1	OPA1	RAB4A	RAB5A	RAC1	RAP1A	RAP1B	RASD1	RHOA	RRAS	SEPT4
purine_nucleotide_catabolic_process(GO-0006195)	http://amigo.geneontology.org/cgi-bin/amigo/term_details?term=GO:0006195	ABCA2	ABCC1	ABCD1	ABCD3	ABCG5	ABCG8	ACLY	ACTC1	ADCY1	ADCY6	AMPD3	ARHGAP5	ATP2A1	ATP5A1	ATP5B	ATP5C1	ATP5D	ATP5E	ATP5F1	ATP5H	ATP5I	ATP5J	ATP5J2	ATP5L	ATP5O	BLM	CAT	CLPX	DNM3	EIF2S3	GCH1	GFM1	GFM2	GNA11	GNA12	GNA13	GNAI1	GNAI2	GNAO1	GNAQ	GNB1	GNB3	GNGT1	GPX1	HSP90AA1	HSPD1	KIF1B	KIF20B	MRAS	MT-ATP6	MT-ATP8	MYH6	MYH7	MYH9	NCF1	NT5C2	NUDT1	OGG1	OPA1	PDE1B	PDE2A	PDE3A	PDE3B	PDE4A	PDE4D	PDE5A	PICK1	RAB4A	RAB5A	RAC1	RAP1A	RAP1B	RASD1	RHOA	RRAS	SEPT4	TNNT2	WRN	XDH
ATP_catabolic_process(GO-0006200)	http://amigo.geneontology.org/cgi-bin/amigo/term_details?term=GO:0006200	ABCA2	ABCC1	ABCD1	ABCD3	ABCG5	ABCG8	ACLY	ACTC1	ATP2A1	ATP5A1	ATP5B	ATP5C1	ATP5D	ATP5E	ATP5F1	ATP5H	ATP5I	ATP5J	ATP5J2	ATP5L	ATP5O	BLM	CLPX	HSP90AA1	HSPD1	KIF1B	KIF20B	MT-ATP6	MT-ATP8	MYH6	MYH7	MYH9	PICK1	TNNT2	WRN
DNA_metabolic_process(GO-0006259)	http://amigo.geneontology.org/cgi-bin/amigo/term_details?term=GO:0006259	ACHE	ADRA1D	AIFM1	AIFM2	APOBEC1	ASCC3	ATM	ATRX	AXIN2	BAX	BAZ1B	BLM	BNIP3	BRCA1	BRCA2	CASP3	CD40LG	CDK2	CDKN2A	CDKN2D	CIB1	CIDEA	CRY2	CSNK1D	CSNK1E	CYCS	DFFA	DFFB	DNMT1	DNMT3B	DUT	EGF	ERCC2	EXO1	FANCA	FANCB	FANCC	FANCD2	FANCE	FANCF	FANCG	FANCL	FANCM	FOS	FTO	GADD45A	GADD45G	GTF2H4	HAT1	HHEX	HMGA1	HMGA2	HSPD1	IGF1	ISG20	KAT6A	KAT7	MC1R	MORF4L1	MTERF	NT5M	NTHL1	NUDT1	OGG1	PALB2	PARP1	PARP2	PARP3	PARP4	PEO1	PICK1	PNKP	POLG	POLG2	POLR2A	PPT1	PRKDC	PTGES3	RAG1	RBBP7	RFC1	RPA1	RPS27A	SFRP1	SIRT1	SLX1A	SMG6	SOD1	SOX9	SUMO1	TCF7L2	TEP1	TERF1	TERT	TFAM	TNFSF4	TP53	TRDMT1	TTN	TYMP	UBA52	UNG	WRN	XPA	XRCC1	XRCC3	XRCC6	YY1
DNA_replication(GO-0006260)	http://amigo.geneontology.org/cgi-bin/amigo/term_details?term=GO:0006260	ACHE	BLM	CDK2	DUT	EGF	FANCM	IGF1	KAT7	NT5M	PEO1	POLG	POLG2	RFC1	RPA1	SIRT1	TERF1	TERT	TFAM	TYMP	WRN
regulation_of_DNA_replication(GO-0006275)	http://amigo.geneontology.org/cgi-bin/amigo/term_details?term=GO:0006275	ACVRL1	CALR	CDK2	CSF2	EGFR	ENPP7	EPO	EREG	FGF10	GDF2	GMNN	IGF1	IGF1R	IL3	INS	INSR	KITLG	PDGFA	PDGFB	PDGFC	PDGFRA	PID1	PLA2G1B	SHC1	SMC3	TERF1	TGFB1	TGFB3
DNA_repair(GO-0006281)	http://amigo.geneontology.org/cgi-bin/amigo/term_details?term=GO:0006281	ASCC3	ATM	ATRX	BAZ1B	BRCA1	BRCA2	CDKN2D	CIB1	CRY2	CSNK1D	CSNK1E	ERCC2	EXO1	FANCA	FANCB	FANCC	FANCD2	FANCE	FANCF	FANCG	FANCL	FANCM	FTO	GADD45A	GADD45G	GTF2H4	HMGA1	HMGA2	MC1R	MORF4L1	NTHL1	OGG1	PALB2	PARP1	PARP2	PARP3	PARP4	PNKP	POLG	POLR2A	PRKDC	RFC1	RPA1	RPS27A	SIRT1	SLX1A	SOD1	SUMO1	TP53	UBA52	UNG	WRN	XPA	XRCC1	XRCC3	XRCC6	YY1
DNA_recombination(GO-0006310)	http://amigo.geneontology.org/cgi-bin/amigo/term_details?term=GO:0006310	ATM	ATRX	BRCA1	BRCA2	CD40LG	EXO1	FANCM	HMGA1	HSPD1	MORF4L1	PALB2	RAG1	RFC1	RPA1	SLX1A	TEP1	TNFSF4	XRCC3	XRCC6	YY1
chromatin_organization(GO-0006325)	http://amigo.geneontology.org/cgi-bin/amigo/term_details?term=GO:0006325	BAZ1B	BNIP3	BRCA2	CDK2	CDKN2A	CREBBP	CTBP1	EP300	EZH2	GATA1	HAT1	HDAC2	HDAC3	HDAC4	HDAC5	HDAC6	HDAC8	HDAC9	HMGA1	HMGA2	JAK2	JMJD6	KAT6A	KAT7	KAT8	LDB1	LEF1	MAP3K7	MEN1	MORF4L1	MSL2	MYB	MYC	NCOA3	NFE2	PBRM1	PHB	PKN1	PRKAA1	PRKAA2	PRKCA	PRKCB	RAG1	RB1	RBBP7	REST	RNF2	SALL1	SIRT1	SIRT2	SOX9	TAF1	TAF9	TERF1	UBR2	ZFPM1
transcription__DNA-dependent(GO-0006351)	http://amigo.geneontology.org/cgi-bin/amigo/term_details?term=GO:0006351	ADH1A	ANG	ARNT	ATF4	ATF6B	BCL3	BHLHE40	BMPR2	CBFB	CCRN4L	CEBPA	CEBPB	COPS5	DVL1	DVL2	EGR1	EPAS1	ERCC2	EREG	ESR1	ETS1	FOS	FOSL1	FOXM1	FOXO4	GATA1	GATA2	GATA3	GATA4	GATA6	GTF2A2	GTF2H4	HAND1	IKBKAP	IRF3	IRF7	LMO2	MAPK3	MED1	MED24	MEF2A	MEF2C	MEF2D	MRPL12	MTERF	MTERFD3	MYOCD	NCOA1	NCOA6	NCOR1	NFAT5	NFATC1	NFATC3	NFATC4	NFE2	NFE2L1	NFE2L2	NFKB1	NFKBIB	NFRKB	NFX1	NKX2-6	NMI	NR3C1	NUP62	PABPN1	PARP1	PAX3	PDX1	PEO1	PMF1	POLR2A	POLRMT	POU2AF1	POU5F1	PPARGC1A	PTGER3	SIX1	SRF	SRSF6	TAF1	TAF9	TCEB3	TFAM	TFAP2A	THRA	TRPS1	TWIST1	USF1	VEZF1	ZFHX3	ZNF202
regulation_of_transcription_from_RNA_polymerase_II_promoter(GO-0006357)	http://amigo.geneontology.org/cgi-bin/amigo/term_details?term=GO:0006357	ABCA2	AES	ARNT	ARNTL	ARNTL2	ATF4	ATF6	Ahi1	BCL11A	BCL6	BHLHE40	BHLHE41	BMI1	BMP2	BMP4	BMP6	BRCA1	BRD7	BRIP1	C1orf85	CALR	CAPRIN2	CAV1	CCNE1	CD3D	CD40	CDKN2A	CIITA	CITED2	CLOCK	COPS5	CREB1	CREBBP	CRY1	CRY2	CTBP1	CTDSP1	CTNNB1	DAB2IP	DBP	DHFR	DKK1	DNAJA3	DNMT1	DNMT3B	EDN1	EDNRB	EGR1	ELK1	ENG	EP300	EPAS1	ERCC2	ESR1	ESR2	ESRRA	ETS1	F2RL1	FADD	FASLG	FGF2	FGFR2	FHL2	FHOD1	FOS	FOSL1	FOXA2	FOXC1	FOXC2	FOXH1	FOXJ1	FOXM1	FOXO1	FOXO3	FST	FZD5	GATA1	GATA2	GATA3	GATA4	GATA5	GATA6	GDNF	GLI3	GREM1	GTF2A2	HAND1	HAND2	HDAC2	HDAC3	HDAC4	HDAC5	HDAC8	HDAC9	HES1	HEY1	HEY2	HHEX	HIC1	HIF1A	HIRA	HMGA2	HMOX1	HNF1A	HNF1B	HNF4A	IFNB1	IFNG	IGF1	IKBKAP	IL11	IL17A	IL4	IL6	INHBA	IRF7	ISL1	ITGA6	JUN	KLF10	KLF2	LDB1	LEF1	LEFTY1	LIF	LMO2	LRP5	LRP6	LRRFIP1	MAML1	MAP2K5	MAPK3	MAPK7	MAVS	MC1R	MDM2	MDM4	MED1	MEF2A	MEF2C	MEF2D	MEN1	MESP1	MITF	MKL2	MLXIPL	MYB	MYC	MYCN	MYF5	MYF6	MYOCD	MYOD1	MYOG	NCOA1	NCOA3	NCOA6	NCOR1	NEUROD1	NFATC1	NFATC3	NFE2	NFKB1	NFKBIA	NFX1	NKX2-5	NOTCH1	NPAS2	NPAT	NR0B2	NR1D1	NR1H2	NR1H3	NR1H4	NR2F2	NR5A1	NRIP1	OSM	OSR1	PAX3	PCGF2	PDE2A	PDX1	PER1	PER2	PHB	PHOX2B	PID1	PITX2	PKD1	PKD2	PKN1	PLA2G1B	POU5F1	PPARA	PPARD	PPARG	PPARGC1A	PPARGC1B	PRKAR1A	PRKCB	PRKD2	PRKDC	PROX1	PTCH1	PTH	RARA	RARG	RB1	RELA	REST	RFX3	RIPK1	RORA	RPS6KA1	RUNX1	RXRA	SALL1	SCAP	SCRT2	SERPINF2	SFRP2	SIRT1	SIX1	SKIL	SMAD2	SMAD3	SMAD4	SMAD7	SNF8	SOD2	SOX11	SOX15	SOX17	SOX4	SOX9	SP1	SP100	SP7	SREBF1	SREBF2	SRF	STAT1	STAT2	STAT3	STAT5A	STAT5B	STAT6	SUFU	T	TAF1	TAF9	TAL1	TBK1	TBX1	TBX18	TBX20	TBX3	TBX5	TCEB3	TCF12	TCF21	TCF7	TCF7L2	TEAD4	TFAP2A	TFCP2L1	TGFB1	TGFB3	THRA	TLE1	TLR2	TLR3	TLR4	TLR9	TNF	TNFRSF1A	TNFSF11	TP53	TRAF6	TRAK1	TRPS1	TWIST1	TXK	TYMS	USF1	VDR	VEGFA	VEZF1	VHL	WNT3A	WNT5A	WNT7A	WWOX	XRCC6	YY1	ZFHX3	ZFP36	ZFPM1	ZFPM2	ZIC3	ZMYND8	ZNF202	ZNF675
transcription_from_RNA_polymerase_II_promoter(GO-0006366)	http://amigo.geneontology.org/cgi-bin/amigo/term_details?term=GO:0006366	ATF4	BHLHE40	BMPR2	CBFB	CCRN4L	CEBPA	CEBPB	COPS5	DVL1	DVL2	EGR1	EPAS1	ERCC2	ETS1	FOS	FOSL1	FOXM1	FOXO4	GATA1	GATA3	GATA4	GATA6	GTF2A2	GTF2H4	HAND1	IKBKAP	IRF3	IRF7	LMO2	MED1	MED24	MEF2A	MEF2C	MEF2D	MYOCD	NCOA6	NCOR1	NFAT5	NFATC1	NFATC3	NFATC4	NFE2L1	NFE2L2	NFKB1	NFRKB	NFX1	NMI	NR3C1	PABPN1	PARP1	PAX3	PDX1	PMF1	POLR2A	POU2AF1	POU5F1	PPARGC1A	SRF	SRSF6	TAF1	TAF9	TCEB3	TFAP2A	THRA	TRPS1	TWIST1	USF1	VEZF1	ZFHX3	ZNF202
RNA_processing(GO-0006396)	http://amigo.geneontology.org/cgi-bin/amigo/term_details?term=GO:0006396	AARS	APOBEC1	APP	BICD1	BUD13	CLNS1A	DDX39B	ERCC2	FARS2	FBL	GTF2H4	HNRNPUL1	MBNL1	MTPAP	NOL3	PABPC4	PABPN1	PIN4	PNPT1	POLR2A	PPARGC1A	PRKRA	RPS19	RPS24	SARS	SBDS	SMAD1	SMAD2	SMAD3	SRSF6	THG1L	TRNT1	WDR12
RNA_catabolic_process(GO-0006401)	http://amigo.geneontology.org/cgi-bin/amigo/term_details?term=GO:0006401	ABCE1	ATM	AUH	ERN2	HSPA1A	ISG20	MTPAP	PABPC4	PNPT1	PPP2CA	PPP2R1A	RC3H1	RNASEH1	RPS19	RPS24	RPS27A	RPS4X	SMG1	SMG6	UBA52	ZFP36
mRNA_catabolic_process(GO-0006402)	http://amigo.geneontology.org/cgi-bin/amigo/term_details?term=GO:0006402	ATM	AUH	HSPA1A	MTPAP	PNPT1	PPP2CA	PPP2R1A	RC3H1	RPS19	RPS24	RPS27A	RPS4X	SMG1	SMG6	UBA52	ZFP36
translation(GO-0006412)	http://amigo.geneontology.org/cgi-bin/amigo/term_details?term=GO:0006412	AARS	AARS2	ABCF1	AIMP1	ASMT	CARS	CARS2	COPS5	DARS	DARS2	EARS2	EIF1	EIF1AX	EIF2A	EIF2B1	EIF2B2	EIF2B3	EIF2B4	EIF2B5	EIF2S1	EIF2S2	EIF2S3	EPRS	FARS2	FARSA	FARSB	GARS	GFM1	GFM2	HARS	HARS2	IARS	IARS2	IGF2BP3	KARS	LARS	LARS2	MARS	MARS2	MRPL23	MRPL3	MRPL51	MRPS24	MTIF2	NARS	NARS2	NOA1	PABPC4	PARS2	PET112	PPA2	QARS	RARS	RARS2	RPS19	RPS24	RPS27A	RPS4X	SARS	SARS2	SOX11	SSR1	TARS	TARS2	TNIP1	TSFM	TUFM	UBA52	VARS	WARS	WARS2	YARS	YARS2
translational_initiation(GO-0006413)	http://amigo.geneontology.org/cgi-bin/amigo/term_details?term=GO:0006413	ABCF1	COPS5	EIF1	EIF1AX	EIF2A	EIF2B1	EIF2B2	EIF2B3	EIF2B4	EIF2B5	EIF2S1	EIF2S2	EIF2S3	RPS19	RPS24	RPS27A	RPS4X	UBA52
regulation_of_translation(GO-0006417)	http://amigo.geneontology.org/cgi-bin/amigo/term_details?term=GO:0006417	ABCF1	APP	BCL3	CALR	EIF1	EIF2A	EIF2AK3	EIF2AK4	EIF2B2	EIF2B3	EIF2B4	EIF2B5	ELAVL1	ERBB2	FOXO3	IGF2BP1	IGF2BP2	IGF2BP3	IL6	MTIF2	MTRF1	NDUFA13	PRG3	RPS4X	RPS6KA1	RPS6KB1	SOX4	THBS1	TSC1
tRNA_aminoacylation_for_protein_translation(GO-0006418)	http://amigo.geneontology.org/cgi-bin/amigo/term_details?term=GO:0006418	AARS	AARS2	AIMP1	CARS	CARS2	DARS	DARS2	EARS2	EPRS	FARS2	FARSA	FARSB	GARS	HARS	HARS2	IARS	IARS2	KARS	LARS	LARS2	MARS	MARS2	NARS	NARS2	PARS2	PPA2	QARS	RARS	RARS2	SARS	SARS2	TARS	TARS2	VARS	WARS	WARS2	YARS	YARS2
protein_folding(GO-0006457)	http://amigo.geneontology.org/cgi-bin/amigo/term_details?term=GO:0006457	APCS	APOA2	ATF6	BAG1	BAG4	BAG5	CALR	CLN3	CLU	CSNK2A1	DNAJA3	DNAJB1	ERP44	FKBP1A	FKBP1B	GLRX2	HSP90AA1	HSPA1A	HSPBP1	HSPD1	HSPE1	LMAN1	LRPAP1	MKKS	PIGK	PTGES3	SPHK1	TUBA1A	TUBA1C	TUBB3
protein_complex_assembly(GO-0006461)	http://amigo.geneontology.org/cgi-bin/amigo/term_details?term=GO:0006461	AASS	ACACA	ACACB	ACOT13	ACTN2	ADIPOQ	ADRB2	AIF1	AIFM1	AKR1C1	ALDH5A1	ALDOA	ALDOB	ALOX5AP	ANG	ANGPT1	ANGPT4	APC	APCS	ARL6	AXIN1	BAX	BBS10	BBS12	BCS1L	BLM	CALR	CAPN3	CAT	CAV1	CCDC39	CCL5	CD3E	CD40	CD74	CHRNA3	COL6A1	COL6A2	COX10	COX11	COX15	COX18	CREBBP	CRYAB	CTH	CYBA	DARS	DECR1	DGKD	DHRS4	DISP1	DPAGT1	EGF	EIF2AK3	EPRS	FANCA	FANCC	FAS	FKBP1A	FMOD	GCH1	GNMT	GPX3	HACL1	HBA1	HBB	HES1	HFE	HMGA1	HMOX1	HSP90AA1	HSPD1	IGF1R	IKBKAP	IL1RAP	IL2RB	INSR	IRAK1	ITPR3	LAMC1	LONP1	LPXN	MALT1	MATN1	MDM2	MDM4	MGST1	MIF	MITF	MYH11	NDUFS4	NDUFS5	NDUFS7	NDUFS8	NFS1	NLRP3	NOD1	NOD2	NRG1	OXA1L	P2RX6	PEO1	PIK3C2A	PNPT1	PPARGC1A	PPP2R1A	PRLR	PSMD9	PTK2B	PXN	RAC1	SCO1	SH3GLB1	SHMT1	SKIL	SLC6A4	SLC7A6	SLC7A7	SLC7A9	SLC9A3R1	SMAD1	SMAD2	SMAD3	SMAD4	SOD2	SOX9	SRC	SRR	SURF1	TAZ	TCAP	TERF1	TGFB1	THG1L	TP53	TRAF1	TRAF2	TTN	VIL1	VWF	WASF1	WNT3A	ZFYVE9
protein_modification_process(GO-0006464)	http://amigo.geneontology.org/cgi-bin/amigo/term_details?term=GO:0006464	AANAT	ABL2	ACVR1	ACVRL1	ADAM10	ADAM9	ADRA2A	ADRA2B	ADRA2C	ADRBK1	ADRBK2	AKT1	AKT2	AKT3	ALG1	ALG13	ANXA1	APOA1	APOA2	APP	ARAF	ASL	ATM	ATP7A	AVP	B3GALT1	B3GALT4	B3GNT5	B4GALT4	BAZ1B	BCL11A	BCL2	BIRC2	BMP10	BMP2	BMP4	BMP7	BMPR1A	BMPR1B	BRAF	BRAP	BRCA1	BRCA2	BTK	BTRC	C5	CAD	CALR	CAMK1	CAMK2A	CAMK2B	CAMK2D	CAMK4	CARTPT	CCL11	CCL19	CCL2	CCL3	CCL5	CCL8	CD4	CD81	CDK2	CDK4	CDK5	CDK6	CDKN2A	CHRM1	CHRM3	CHST4	CHST5	CHUK	COL3A1	COL4A3BP	COPS5	CREB1	CREBBP	CSF1R	CSK	CSNK1A1	CSNK1D	CSNK1E	CSNK1G2	CSNK1G3	CSNK2A1	CTBP1	CTDSP1	CTH	CXCR4	DAB2IP	DMPK	DOLK	DPAGT1	DPM1	DPM2	DPM3	DRD4	DSP	DUSP10	DUSP2	DUSP4	DUSP5	DUSP6	DUSP7	DUSP9	DYRK1B	EFEMP1	EGFR	EHHADH	EIF2AK2	EIF2AK3	EIF2AK4	EP300	EPHA4	EPHB4	ERBB2	ERBB4	ERCC2	ERN1	ERN2	EZH2	F10	F2	F2R	F7	F9	FANCL	FBXW11	FEM1A	FEM1B	FGF10	FGF2	FGFR1	FGFR2	FGFR3	FKBP1A	FKBP1B	FLT1	FLT3	FLT4	FN1	FNTB	FPR1	FRK	FURIN	FUT10	FXN	FYN	GAD1	GAL3ST1	GALNT2	GAS6	GDF2	GFPT1	GFPT2	GGCX	GHR	GHRL	GLRX2	GPAA1	GRK1	GRK5	GRK7	GSK3B	GTF2H4	HAT1	HDAC2	HDAC3	HDAC4	HDAC5	HDAC6	HDAC8	HDAC9	HMGA2	IFNG	IGF1R	IGFBP3	IKBKAP	IKBKB	IKBKE	IKBKG	IL17A	IL1B	INSR	INSRR	IP6K3	IRAK1	IRAK2	IRAK3	ISG15	ITCH	JAK1	JAK2	JAK3	JMJD6	KALRN	KAT6A	KAT7	KAT8	KDR	KIT	KRAS	LARGE	LATS2	LDB1	LEF1	LIF	LIPE	LIPT1	LMAN1	LOX	LRP2	LYN	MADD	MALT1	MAML1	MAP2K1	MAP2K2	MAP2K3	MAP2K4	MAP2K5	MAP2K6	MAP3K1	MAP3K14	MAP3K2	MAP3K3	MAP3K4	MAP3K5	MAP3K6	MAP3K7	MAP4K2	MAP4K3	MAP4K4	MAPK1	MAPK10	MAPK11	MAPK12	MAPK13	MAPK14	MAPK3	MAPK8	MAPK9	MDH2	MDM2	MEN1	METAP1D	MGAT1	MGRN1	MMP15	MOK	MORF4L1	MSL2	MSRA	MTM1	MTMR3	MTMR7	MUC2	MUC4	MUC5AC	MUL1	MUSK	MYLIP	MYLK	MYLK2	MYLK3	MYOD1	NCOA3	NDUFAB1	NFS1	NGF	NLK	NOD1	NOD2	NOS2	NRAS	NTRK2	OXSR1	P4HB	PAK1	PAK2	PARP1	PARP2	PARP3	PARP4	PCK1	PCMT1	PDCD1	PDF	PDGFB	PDGFRA	PDGFRB	PDK1	PDK2	PDK3	PDK4	PDP1	PDPK1	PHB	PHEX	PHPT1	PICK1	PIGA	PIGB	PIGC	PIGF	PIGG	PIGH	PIGK	PIGL	PIGM	PIGN	PIGO	PIGP	PIGQ	PIGS	PIGT	PIGU	PIGV	PIGW	PIGX	PIGZ	PIK3CB	PINK1	PKD1	PKN1	PLA2G1B	PLAT	PLAUR	PLCE1	PLOD2	POLR2A	PPP1CA	PPP1R12A	PPP2CA	PPP2R1A	PPP3CB	PPT1	PRDX4	PREY	PRKAA1	PRKAA2	PRKACA	PRKACB	PRKAG1	PRKCA	PRKCB	PRKCD	PRKCE	PRKCG	PRKCH	PRKCI	PRKCZ	PRKD2	PRKD3	PRKDC	PRKG2	PROC	PROK2	PROS1	PROZ	PSMA4	PSMA6	PSMB5	PSMB8	PSMB9	PSMD9	PTEN	PTK2	PTK2B	PTPN1	PTPN11	PTPN22	PTPRZ1	RAF1	RAG1	RAP1A	RAPGEF1	RARA	RC3H1	RELN	REST	RIPK1	RIPK2	RNF2	RNF7	ROCK1	ROCK2	RPS27A	RPS6KB1	SALL1	SBF1	SENP2	SGK1	SGK2	SHC1	SIRT1	SIRT2	SIRT3	SMAD2	SMAD7	SMG1	SOD1	SOX9	SRC	ST3GAL4	ST3GAL6	ST6GALNAC4	ST8SIA3	ST8SIA4	ST8SIA6	STK25	SUMO1	SYK	TAB1	TAF1	TAF9	TDGF1	TEC	TGFA	TGFB1	TGFB2	TGFBR1	TGFBR2	TGFBR3	THBS1	TIMM50	TLR2	TLR3	TLR4	TLR7	TLR9	TNF	TNFAIP3	TNK2	TNNI3K	TPST1	TRAF2	TRAF6	TRAK1	TRIB1	TRIM32	TSPAN8	TUSC3	TXK	UBA52	UBE2L3	UBR2	USP32	USP6	USP7	VHL	VKORC1	WNK1	WNK3	WNK4	WNT11	WNT4	WNT5A	YES1	ZAP70	ZRANB1
protein_phosphorylation(GO-0006468)	http://amigo.geneontology.org/cgi-bin/amigo/term_details?term=GO:0006468	ABL2	ACVR1	ACVRL1	ADAM10	ADAM9	ADRA2A	ADRA2B	ADRA2C	ADRBK1	ADRBK2	AKT1	AKT3	APP	ARAF	ATM	AVP	BAZ1B	BMP10	BMP2	BMP4	BMP7	BMPR1A	BMPR1B	BRAF	BTK	C5	CAD	CAMK1	CAMK2A	CAMK2B	CAMK2D	CAMK4	CARTPT	CCL11	CCL19	CCL2	CCL3	CCL5	CCL8	CD81	CDK2	CDK4	CDK5	CDK6	CHUK	COL4A3BP	CREB1	CSF1R	CSK	CSNK1A1	CSNK1D	CSNK1E	CSNK1G2	CSNK1G3	CSNK2A1	CTBP1	CXCR4	DAB2IP	DMPK	DRD4	DYRK1B	EFEMP1	EGFR	EIF2AK2	EIF2AK3	EIF2AK4	EPHA4	EPHB4	ERBB2	ERBB4	ERCC2	ERN1	ERN2	F2R	FGF10	FGF2	FGFR1	FGFR2	FGFR3	FLT1	FLT3	FLT4	FPR1	FRK	FYN	GAS6	GDF2	GHR	GHRL	GRK1	GRK5	GRK7	GSK3B	GTF2H4	HMGA2	IFNG	IGF1R	IGFBP3	IKBKAP	IKBKB	IKBKE	IKBKG	IL1B	INSR	INSRR	IP6K3	IRAK1	IRAK2	IRAK3	JAK1	JAK2	JAK3	KALRN	KDR	KIT	KRAS	LATS2	LIF	LIPE	LYN	MADD	MAML1	MAP2K1	MAP2K2	MAP2K3	MAP2K4	MAP2K5	MAP2K6	MAP3K1	MAP3K14	MAP3K2	MAP3K3	MAP3K4	MAP3K5	MAP3K6	MAP3K7	MAP4K2	MAP4K3	MAP4K4	MAPK1	MAPK10	MAPK11	MAPK12	MAPK13	MAPK14	MAPK3	MAPK8	MAPK9	MOK	MUL1	MUSK	MYLK	MYLK2	MYLK3	MYOD1	NGF	NLK	NOD1	NOD2	NRAS	NTRK2	OXSR1	PAK1	PAK2	PDGFB	PDGFRA	PDGFRB	PDK1	PDK2	PDK3	PDK4	PDPK1	PICK1	PIK3CB	PINK1	PKD1	PKN1	PLA2G1B	PLCE1	POLR2A	PPP3CB	PRDX4	PRKAA1	PRKAA2	PRKACA	PRKACB	PRKAG1	PRKCA	PRKCB	PRKCD	PRKCE	PRKCG	PRKCH	PRKCI	PRKCZ	PRKD2	PRKD3	PRKDC	PRKG2	PROK2	PTK2	PTK2B	RAF1	RAP1A	RAPGEF1	RARA	RELN	RIPK1	RIPK2	ROCK1	ROCK2	RPS27A	RPS6KB1	SGK1	SGK2	SHC1	SMAD2	SMAD7	SMG1	SOD1	SOX9	SRC	STK25	SYK	TAB1	TAF1	TDGF1	TEC	TGFA	TGFB1	TGFB2	TGFBR1	TGFBR2	TGFBR3	THBS1	TLR2	TLR3	TLR4	TLR7	TLR9	TNF	TNNI3K	TRAF6	TRIB1	TXK	UBA52	WNK1	WNK3	WNK4	WNT11	WNT5A	ZAP70
negative_regulation_of_protein_kinase_activity(GO-0006469)	http://amigo.geneontology.org/cgi-bin/amigo/term_details?term=GO:0006469	ADIPOQ	AKT1	APC	APOE	BMP4	BMP7	CAV1	CAV3	CDKN2A	DAB2IP	DEPTOR	DNAJA3	DUSP2	DUSP6	DUSP7	DUSP9	DVL1	GBA	GNAQ	GSTP1	IGF1R	IL1B	IRAK3	LATS2	LRP5	LRP6	LYN	MEN1	MYOCD	NF1	NR2F2	PAK2	PDPK1	PRKAG2	PRKCD	PTEN	RB1	RGS2	RGS3	RGS4	SIRT1	SMPD1	TRIB1	TRIB3	WWTR1	ZNF675
protein_dephosphorylation(GO-0006470)	http://amigo.geneontology.org/cgi-bin/amigo/term_details?term=GO:0006470	CSK	CTDSP1	DUSP10	DUSP2	DUSP4	DUSP5	DUSP6	DUSP7	DUSP9	FBXW11	MTM1	MTMR3	MTMR7	PDCD1	PDP1	PHPT1	PPP1CA	PPP1R12A	PPP2CA	PPP2R1A	PPP3CB	PTEN	PTPN1	PTPN11	PTPN22	PTPRZ1	SBF1	TIMM50
internal_protein_amino_acid_acetylation(GO-0006475)	http://amigo.geneontology.org/cgi-bin/amigo/term_details?term=GO:0006475	ASL	BRCA2	CREBBP	EHHADH	EP300	HAT1	KAT6A	KAT7	KAT8	LDB1	LEF1	MAP3K7	MDH2	MORF4L1	MSL2	NCOA3	PCK1	TAF1	TAF9
protein_glycosylation(GO-0006486)	http://amigo.geneontology.org/cgi-bin/amigo/term_details?term=GO:0006486	ALG1	ALG13	B3GALT1	B3GALT4	B3GNT5	B4GALT4	CALR	DOLK	DPAGT1	DPM1	DPM2	DPM3	FUT10	GAL3ST1	GALNT2	GFPT1	GFPT2	IL17A	LARGE	LMAN1	LRP2	MGAT1	MUC2	MUC4	MUC5AC	ST3GAL4	ST6GALNAC4	ST8SIA3	ST8SIA4	ST8SIA6	TRAK1	TSPAN8	TUSC3
protein_N-linked_glycosylation(GO-0006487)	http://amigo.geneontology.org/cgi-bin/amigo/term_details?term=GO:0006487	ALG1	ALG13	B4GALT4	CALR	DOLK	DPAGT1	DPM1	DPM2	DPM3	GAL3ST1	GFPT1	GFPT2	LMAN1	MGAT1	ST3GAL4	ST8SIA3	ST8SIA4	ST8SIA6	TUSC3
C-terminal_protein_lipidation(GO-0006501)	http://amigo.geneontology.org/cgi-bin/amigo/term_details?term=GO:0006501	DPM1	DPM2	DPM3	GPAA1	PIGA	PIGB	PIGC	PIGF	PIGG	PIGH	PIGK	PIGL	PIGM	PIGN	PIGO	PIGP	PIGQ	PIGS	PIGT	PIGU	PIGV	PIGW	PIGX	PLAUR
GPI_anchor_biosynthetic_process(GO-0006506)	http://amigo.geneontology.org/cgi-bin/amigo/term_details?term=GO:0006506	DPM1	DPM2	DPM3	GPAA1	PIGA	PIGB	PIGC	PIGF	PIGG	PIGH	PIGK	PIGL	PIGM	PIGN	PIGO	PIGP	PIGQ	PIGS	PIGT	PIGU	PIGV	PIGW	PIGX	PIGZ	PLAUR	PREY
proteolysis(GO-0006508)	http://amigo.geneontology.org/cgi-bin/amigo/term_details?term=GO:0006508	ADAM10	ADAM17	ADAM9	ADAMTS4	ADAMTS5	ADAMTS9	BAX	BIRC2	BMP1	BTRC	CAPN10	CAPN3	CASP1	CASP3	CASP6	CASP7	CASP8	CDK2	CELA3A	CELA3B	CLPX	CPB2	CPZ	CTSB	CTSF	CTSG	CTSH	CTSK	CTSL1	CTSS	DAG1	ELANE	ERAP1	F10	F2	F7	F9	FBXW11	FURIN	GAS6	GZMB	HDAC6	HSP90B1	HTRA2	IDE	ITCH	KLKB1	LONP1	MALT1	MBTPS1	MDM2	MME	MMP1	MMP10	MMP11	MMP12	MMP13	MMP14	MMP2	MMP20	MMP23A	MMP24	MMP3	MMP7	MMP8	MMP9	MYH9	NFKB1	OLR1	PAPPA2	PCSK1	PCSK2	PCYOX1	PEPD	PHEX	PITRM1	PLAT	PLAU	PMPCA	PRKCQ	PROC	PROS1	PROZ	PSEN1	PSEN2	PSMA4	PSMA6	PSMB5	PSMB8	PSMB9	PSMD9	RELA	REN	RPS27A	SELS	SIRT1	SIRT2	SPG7	SUFU	TPP1	TRAF6	TRIM32	UBA52	UBE2L3	VHL	WFS1	ZMPSTE24	ZRANB1
ubiquitin-dependent_protein_catabolic_process(GO-0006511)	http://amigo.geneontology.org/cgi-bin/amigo/term_details?term=GO:0006511	BIRC2	BTRC	CDK2	FBXW11	HSP90B1	ITCH	MDM2	PSMA4	PSMA6	PSMB5	PSMB8	PSMB9	PSMD9	RPS27A	SELS	SIRT1	SIRT2	TRIM32	UBA52	UBE2L3	WFS1	ZRANB1
peptide_metabolic_process(GO-0006518)	http://amigo.geneontology.org/cgi-bin/amigo/term_details?term=GO:0006518	ACE	ALDH5A1	BDH2	CTNS	CTSH	DMD	ECE1	FURIN	G6PD	GCLM	GGT1	GGT5	GLRX2	GPX1	GSS	GSTA1	GSTM2	GSTM3	GSTP1	GSTT1	GSTZ1	IDE	LTA4H	MGST2	MME	PCSK1	PCSK5	SOD1	TPP1
cellular_amino_acid_metabolic_process(GO-0006520)	http://amigo.geneontology.org/cgi-bin/amigo/term_details?term=GO:0006520	AADAT	AARS	AARS2	AASS	ACAD8	ACADL	ACADM	ACADSB	ACAT1	ADI1	AFMID	AGXT	AHCY	AIMP1	ALDH18A1	ALDH4A1	ALDH5A1	ALDH6A1	ALDH7A1	AMDHD1	AMT	ARG1	ASL	ASNS	ASPA	ATF4	ATP7A	AUH	BAAT	BCAT1	BCAT2	BCKDHA	BCKDHB	BCKDK	BHMT	BPHL	CAD	CARS	CARS2	CBS	CDO1	CKB	CKM	CKMT1A	CKMT2	CLN3	CPS1	CTH	CTNS	DARS	DARS2	DBT	DCT	DDAH1	DDAH2	DDO	DHFR	DLD	DLST	DMGDH	EARS2	ENOPH1	EPRS	ETHE1	FAH	FARS2	FARSA	FARSB	FASN	FPGS	FTCD	G6PD	GAD1	GAD2	GAMT	GARS	GATM	GCDH	GCLM	GCSH	GGT1	GGT5	GHR	GLDC	GLRX2	GLS	GLS2	GLUD1	GLUD2	GLUL	GNMT	GOT1	GOT2	GPX1	GSS	GSTA1	GSTM2	GSTM3	GSTP1	GSTT1	GSTZ1	HAL	HARS	HARS2	HDC	HGD	HIBADH	HNF4A	HPD	HSD17B10	IARS	IARS2	IDO1	IVD	KARS	KMO	KYNU	LARS	LARS2	MARS	MARS2	MAT1A	MAT2A	MAT2B	MCCC1	MCCC2	MGST2	MME	MSRA	MTAP	MTHFD1	MTHFR	MTR	MTRR	MUT	NAGS	NARS	NARS2	NFS1	NOS2	NOS3	NOX4	OAT	OGDH	P4HB	PAH	PANK1	PANK2	PARS2	PEPD	PET112	PHGDH	PLOD1	PPA2	PRODH	PSAT1	PSPH	PTS	PYCR1	QARS	QDPR	RARS	RARS2	SARS	SARS2	SCLY	SDS	SHMT1	SLC19A1	SLC25A10	SLC25A15	SLC25A16	SLC25A21	SLC25A32	SLC3A1	SLC6A14	SLC6A6	SLC6A8	SLC7A2	SLC7A4	SLC7A5	SLC7A6	SLC7A7	SLC7A8	SLC7A9	SMS	SOD1	SQRDL	SRR	STAT5A	STAT5B	SULT1B1	SUOX	TARS	TARS2	TAT	TDO2	TMLHE	TPO	TST	TYR	UROC1	VARS	VNN1	WARS	WARS2	YARS	YARS2
cellular_biogenic_amine_metabolic_process(GO-0006576)	http://amigo.geneontology.org/cgi-bin/amigo/term_details?term=GO:0006576	AADAT	AANAT	ACHE	ADI1	AFMID	AGMAT	AGPAT6	APOA1	APOA2	APOA4	ASMT	ATP7A	CETP	CHKA	CHKB	CHPT1	COLQ	DBH	DDC	ENOPH1	ETNK1	GATA3	GCH1	GOT1	GPLD1	HAND2	IDO1	KMO	KYNU	LCAT	LIPC	LPCAT2	MAOA	MTAP	PAFAH1B1	PCYT1A	PCYT1B	PEMT	PLA2G1B	PNMT	PON1	PRG3	SLC27A1	SMS	SNCA	SULT1B1	TDO2	TGFB2	TH	TPH1	TPH2
protein_targeting(GO-0006605)	http://amigo.geneontology.org/cgi-bin/amigo/term_details?term=GO:0006605	AGXT	AKR1C3	AKT1	ARL6	BCL3	BCL6	CALR	DAG1	EGF	F2R	GAS6	GCKR	HES1	HSP90AA1	IFNG	IMMP2L	JAK2	JAK3	JUN	LTBP2	MFN2	MIPEP	NCF1	OPRD1	PACS2	PDE2A	PEX7	PIP5K1A	PKD1	PTCH1	RERE	RPS19	RPS24	RPS27A	RPS4X	SAMM50	SCARB2	SSR1	STAT3	TAMM41	TGFB1	TGFB2	TIMM10	TIMM13	TIMM17A	TIMM17B	TIMM22	TIMM23	TIMM44	TIMM8B	TIMM9	TNF	TOMM20	TOMM22	TOMM34	TOMM40	TOMM7	TOMM70A	TRAK1	TRNT1	TRPS1	TSPO	UBA52	ZFYVE9
protein_import_into_nucleus(GO-0006606)	http://amigo.geneontology.org/cgi-bin/amigo/term_details?term=GO:0006606	AKR1C3	AKT1	BCL3	BCL6	DAG1	EGF	F2R	GCKR	HES1	IFNG	JAK2	JAK3	JUN	OPRD1	RERE	STAT3	TGFB1	TGFB2	TNF	TRPS1	ZFYVE9
protein_targeting_to_membrane(GO-0006612)	http://amigo.geneontology.org/cgi-bin/amigo/term_details?term=GO:0006612	ARL6	GAS6	HSP90AA1	NCF1	PACS2	PIP5K1A	PTCH1	RPS19	RPS24	RPS27A	RPS4X	SAMM50	SSR1	TIMM10	TIMM22	TIMM9	TOMM22	UBA52
protein_targeting_to_mitochondrion(GO-0006626)	http://amigo.geneontology.org/cgi-bin/amigo/term_details?term=GO:0006626	HSP90AA1	IMMP2L	MFN2	MIPEP	PDE2A	SAMM50	TAMM41	TIMM10	TIMM13	TIMM17A	TIMM17B	TIMM22	TIMM23	TIMM44	TIMM8B	TIMM9	TOMM20	TOMM22	TOMM34	TOMM40	TOMM7	TOMM70A	TRNT1	TSPO
fatty_acid_metabolic_process(GO-0006631)	http://amigo.geneontology.org/cgi-bin/amigo/term_details?term=GO:0006631	ABCC1	ABCD1	ABCD2	ACAA1	ACACA	ACAD11	ACADL	ACADM	ACADS	ACADSB	ACADVL	ACOT1	ACOT2	ACOT4	ACOT8	ACOX1	ACOX2	ACOX3	ACSBG1	ADIPOQ	ADIPOR1	ADIPOR2	AKR1C2	AKR1C3	ALDH5A1	ALOX12	ALOX15B	ALOX5	ALOX5AP	AMACR	ANGPTL3	BDH2	CD74	CPT1A	CPT1B	CRAT	CROT	CYP2J2	CYP4A11	CYP4F2	CYP4F3	CYP4F8	DECR1	DEGS1	ECHS1	ECI1	ECI2	EDN1	EDN2	ELOVL1	ELOVL2	ELOVL3	ELOVL4	ELOVL6	ETFDH	FAAH	FADS2	FASN	GGT1	GGT5	GHR	HACL1	HADH	HADHA	HADHB	HAO1	HAO2	HPGD	HPGDS	HSD17B4	LIAS	LIPC	LPIN1	LPL	LTA4H	LTC4S	MCAT	MCEE	MECR	MGLL	MGST2	MIF	MSMO1	MUT	OXSM	PCCA	PCCB	PHYH	PLA2G15	PLA2G1B	PPARA	PPARD	PRG3	PTGDS	PTGES	PTGES3	PTGIS	PTGS1	PTGS2	SCP2	SLC25A17	SLC27A2	SLC27A5	SLC27A6	STAT5A	STAT5B	TBXAS1	UGT1A8
fatty_acid_biosynthetic_process(GO-0006633)	http://amigo.geneontology.org/cgi-bin/amigo/term_details?term=GO:0006633	ABCC1	ACACA	ALOX5	ALOX5AP	CD74	DEGS1	EDN1	EDN2	ELOVL1	ELOVL2	ELOVL3	ELOVL4	ELOVL6	FADS2	GGT1	GGT5	LIAS	LIPC	LPL	LTA4H	LTC4S	MCAT	MGST2	MIF	OXSM	PLA2G1B	PRG3	PTGDS	PTGES	PTGES3	PTGIS	PTGS1	PTGS2
fatty_acid_beta-oxidation(GO-0006635)	http://amigo.geneontology.org/cgi-bin/amigo/term_details?term=GO:0006635	ABCD1	ACAA1	ACAD11	ACADL	ACADM	ACADS	ACADVL	ACOT8	ACOX1	ACOX2	ACOX3	ADIPOQ	AMACR	BDH2	CPT1A	CPT1B	CRAT	CROT	DECR1	ECHS1	ECI1	ETFDH	HADH	HADHA	HADHB	HSD17B4	MCEE	MUT	PCCA	PCCB	PPARD	SCP2	SLC25A17	SLC27A2
unsaturated_fatty_acid_biosynthetic_process(GO-0006636)	http://amigo.geneontology.org/cgi-bin/amigo/term_details?term=GO:0006636	ABCC1	ALOX5	ALOX5AP	CD74	DEGS1	EDN1	EDN2	FADS2	GGT1	GGT5	LTA4H	LTC4S	MGST2	MIF	PLA2G1B	PRG3	PTGDS	PTGES	PTGES3	PTGIS	PTGS1	PTGS2
acyl-CoA_metabolic_process(GO-0006637)	http://amigo.geneontology.org/cgi-bin/amigo/term_details?term=GO:0006637	ACACA	ACLY	ACOT1	ACOT12	ACOT2	ACOT4	ACOT9	ACSL1	ACSL3	ACSL4	ACSL5	ACSL6	AGPAT6	BAAT	DGAT1	DGAT2	ELOVL1	ELOVL2	ELOVL3	ELOVL4	ELOVL6	FASN	GLYAT	HSD17B12	OXSM	SLC25A1
triglyceride_metabolic_process(GO-0006641)	http://amigo.geneontology.org/cgi-bin/amigo/term_details?term=GO:0006641	ACACA	ACLY	ACSL1	ACSL3	ACSL4	ACSL5	ACSL6	AGPAT1	AGPAT2	AGPAT6	APOA2	APOA5	APOC3	APOE	APOH	CAV1	CETP	CPS1	DGAT1	DGAT2	ELOVL1	ELOVL2	ELOVL3	ELOVL4	ELOVL6	FABP4	FASN	GK	GPAM	HSD17B12	LIPC	LIPE	LPIN1	LPL	MGLL	PCK1	PLIN1	PNLIPRP2	PNPLA3	PPP1CA	PRKACA	PRKACB	PRKACG	SIRT1	SLC25A1
membrane_lipid_metabolic_process(GO-0006643)	http://amigo.geneontology.org/cgi-bin/amigo/term_details?term=GO:0006643	ACER1	ACER2	ACER3	ALDH5A1	ARSA	ASAH1	ASAH2	B3GNT5	B4GALNT1	B4GALT4	CERK	CERS2	CERS3	CERS4	CERS5	CERS6	CLN3	CLN6	COL4A3BP	CSNK1G2	CTSA	DEGS1	ELOVL1	ENPP7	GAL3ST1	GALC	GBA	GBA2	GBGT1	GLA	GLB1	GM2A	HEXA	HEXB	LARGE	NEU3	NSMAF	PNLIPRP2	PPAP2A	PPAP2B	PPT1	PSAP	SERINC1	SGMS1	SGMS2	SGPL1	SGPP1	SMPD1	SMPD2	SMPD3	SMPD4	SPHK1	SPHK2	SPTLC1	ST3GAL5	ST3GAL6	ST6GALNAC4	ST6GALNAC6	ST8SIA1	ST8SIA3	ST8SIA4	ST8SIA5	ST8SIA6	STS	UGCG
phospholipid_metabolic_process(GO-0006644)	http://amigo.geneontology.org/cgi-bin/amigo/term_details?term=GO:0006644	AGPAT1	AGPAT2	AGPAT6	ALDH5A1	ANGPTL3	APOA1	APOA2	APOA4	ATM	CD81	CDIPT	CDS1	CETP	CHKA	CHKB	CHPT1	CLN3	CSF1R	DGKE	DOLK	DPM1	DPM2	DPM3	DRD2	ENPP7	ETNK1	FGF2	GPAA1	GPLD1	GPX4	HTR2A	HTR2B	HTR2C	IMPA1	IP6K3	LCAT	LGALS13	LIPC	LPCAT1	LPCAT2	LPL	MTM1	MTMR3	PAFAH1B1	PCYT1A	PCYT1B	PCYT2	PDGFRB	PEMT	PGS1	PI4K2A	PI4KA	PI4KB	PIGA	PIGB	PIGC	PIGF	PIGG	PIGH	PIGK	PIGL	PIGM	PIGN	PIGO	PIGP	PIGQ	PIGS	PIGT	PIGU	PIGV	PIGW	PIGX	PIGZ	PIK3C2A	PIK3CA	PIK3CB	PIK3CD	PIK3R1	PIP5K1A	PITPNM3	PLA1A	PLA2G1B	PLA2G2A	PLA2G2D	PLA2G2E	PLA2G3	PLA2G4C	PLA2G5	PLA2G6	PLAA	PLAUR	PLCB1	PLCB2	PLCD1	PLCG2	PLEK	PNLIPRP2	PON1	PRDX6	PREY	PTEN	RARRES3	SERINC1	SERINC5	SGMS1	SGMS2	SLC27A1	SMG1	SMPD1	SMPD2	SMPD3	SMPD4	TAZ
glycerophospholipid_metabolic_process(GO-0006650)	http://amigo.geneontology.org/cgi-bin/amigo/term_details?term=GO:0006650	AGPAT1	AGPAT2	AGPAT6	ALDH5A1	APOA1	APOA2	APOA4	ATM	CD81	CDIPT	CDS1	CETP	CHKA	CHKB	CHPT1	CSF1R	DPM1	DPM2	DPM3	DRD2	ETNK1	FGF2	GPAA1	GPLD1	HTR2A	HTR2B	HTR2C	IMPA1	IP6K3	LCAT	LIPC	LPCAT2	MTM1	MTMR3	PAFAH1B1	PCYT1A	PCYT1B	PDGFRB	PEMT	PGS1	PI4K2A	PI4KA	PI4KB	PIGA	PIGB	PIGC	PIGF	PIGG	PIGH	PIGK	PIGL	PIGM	PIGN	PIGO	PIGP	PIGQ	PIGS	PIGT	PIGU	PIGV	PIGW	PIGX	PIGZ	PIK3C2A	PIK3CA	PIK3CB	PIK3CD	PIK3R1	PIP5K1A	PITPNM3	PLA1A	PLA2G1B	PLA2G2A	PLA2G4C	PLA2G6	PLAUR	PLCB1	PLCG2	PLEK	PON1	PREY	PTEN	SERINC1	SERINC5	SLC27A1	SMG1	SMPD4	TAZ
phosphatidylinositol_biosynthetic_process(GO-0006661)	http://amigo.geneontology.org/cgi-bin/amigo/term_details?term=GO:0006661	ATM	CD81	CDIPT	CDS1	DPM1	DPM2	DPM3	FGF2	GPAA1	HTR2A	HTR2B	HTR2C	IMPA1	PI4K2A	PI4KA	PI4KB	PIGA	PIGB	PIGC	PIGF	PIGG	PIGH	PIGK	PIGL	PIGM	PIGN	PIGO	PIGP	PIGQ	PIGS	PIGT	PIGU	PIGV	PIGW	PIGX	PIGZ	PIK3C2A	PIK3CA	PIK3CB	PLAUR	PLCG2	PREY	SLC27A1
glycolipid_metabolic_process(GO-0006664)	http://amigo.geneontology.org/cgi-bin/amigo/term_details?term=GO:0006664	ALDH5A1	ARSA	ASAH1	ASAH2	B3GNT5	B4GALNT1	CERK	CLN3	CLN6	CTSA	ENPP7	GAL3ST1	GALC	GBA	GBA2	GBGT1	GLA	GLB1	GM2A	HEXA	HEXB	LARGE	NEU3	PNLIPRP2	PSAP	SMPD1	SMPD2	SMPD3	SMPD4	ST3GAL5	ST3GAL6	ST6GALNAC4	ST6GALNAC6	ST8SIA1	ST8SIA3	ST8SIA4	ST8SIA5	ST8SIA6	STS	UGCG
sphingolipid_metabolic_process(GO-0006665)	http://amigo.geneontology.org/cgi-bin/amigo/term_details?term=GO:0006665	ACER1	ACER2	ACER3	ALDH5A1	ARSA	ASAH1	ASAH2	B4GALNT1	CERK	CERS2	CERS3	CERS4	CERS5	CERS6	CLN3	CLN6	COL4A3BP	CSNK1G2	CTSA	DEGS1	ELOVL1	ENPP7	GAL3ST1	GALC	GBA	GBA2	GLA	GLB1	GM2A	HEXA	HEXB	LARGE	NEU3	NSMAF	PPAP2A	PPAP2B	PPT1	PSAP	SERINC1	SGMS1	SGMS2	SGPL1	SGPP1	SMPD1	SMPD2	SMPD3	SMPD4	SPHK1	SPHK2	SPTLC1	ST3GAL5	ST6GALNAC6	ST8SIA1	ST8SIA3	ST8SIA4	ST8SIA5	ST8SIA6	STS	UGCG
ceramide_metabolic_process(GO-0006672)	http://amigo.geneontology.org/cgi-bin/amigo/term_details?term=GO:0006672	ALDH5A1	ASAH1	ASAH2	CERK	CERS5	CLN3	CLN6	GBA	GLA	NEU3	NSMAF	SGMS1	SGMS2	SGPL1	SMPD1	SMPD4	ST6GALNAC6	ST8SIA3	ST8SIA4	ST8SIA6	UGCG
glycosphingolipid_metabolic_process(GO-0006687)	http://amigo.geneontology.org/cgi-bin/amigo/term_details?term=GO:0006687	ALDH5A1	ARSA	ASAH1	ASAH2	B4GALNT1	CERK	CLN3	CLN6	CTSA	ENPP7	GAL3ST1	GALC	GBA	GBA2	GLA	GLB1	GM2A	HEXA	HEXB	LARGE	NEU3	PSAP	SMPD1	SMPD2	SMPD3	SMPD4	ST3GAL5	ST6GALNAC6	ST8SIA1	ST8SIA3	ST8SIA4	ST8SIA5	ST8SIA6	STS	UGCG
icosanoid_metabolic_process(GO-0006690)	http://amigo.geneontology.org/cgi-bin/amigo/term_details?term=GO:0006690	ABCC1	ACOX1	AKR1C2	AKR1C3	ALOX5	ALOX5AP	CD74	CYP2J2	CYP4A11	CYP4F2	CYP4F3	CYP4F8	EDN1	EDN2	GGT1	GGT5	HPGD	HPGDS	LTA4H	LTC4S	MGLL	MGST2	MIF	PLA2G1B	PRG3	PTGDS	PTGES	PTGES3	PTGIS	PTGS1	PTGS2	TBXAS1
prostanoid_metabolic_process(GO-0006692)	http://amigo.geneontology.org/cgi-bin/amigo/term_details?term=GO:0006692	ABCC1	ACOX1	AKR1C2	AKR1C3	ALOX5	CD74	CYP4F8	EDN1	EDN2	GGT5	HPGD	HPGDS	LTA4H	LTC4S	MIF	PTGDS	PTGES	PTGES3	PTGIS	PTGS1	PTGS2	TBXAS1
prostaglandin_metabolic_process(GO-0006693)	http://amigo.geneontology.org/cgi-bin/amigo/term_details?term=GO:0006693	ACOX1	AKR1C2	AKR1C3	CD74	CYP4F8	EDN1	EDN2	HPGD	HPGDS	MIF	PTGDS	PTGES	PTGES3	PTGIS	PTGS1	PTGS2
steroid_biosynthetic_process(GO-0006694)	http://amigo.geneontology.org/cgi-bin/amigo/term_details?term=GO:0006694	ABCB11	ACOT8	ACOX2	ADM	AKR1B1	AKR1C3	AKR1C4	AKR1D1	AMACR	BAAT	CACNA1H	CH25H	CYP11A1	CYP11B1	CYP11B2	CYP17A1	CYP19A1	CYP21A2	CYP27A1	CYP27B1	CYP39A1	CYP46A1	CYP51A1	CYP7A1	CYP7B1	CYP8B1	DHCR24	DHCR7	EBP	FDFT1	FDPS	FDXR	G6PD	GGPS1	HMGCR	HMGCS1	HSD11B1	HSD11B2	HSD17B1	HSD17B3	HSD17B4	HSD17B7	HSD17B8	HSD3B1	HSD3B2	HSD3B7	IDI1	IDI2	LBR	LSS	MED1	MSMO1	MVD	MVK	NPC1L1	NR0B1	NSDHL	PMVK	PRKAG2	RDH8	SC5DL	SCP2	SLC27A2	SLC27A5	SQLE	SRD5A1	SRD5A2	STAR	STARD5	TFCP2L1	TM7SF2	WNT4
cholesterol_biosynthetic_process(GO-0006695)	http://amigo.geneontology.org/cgi-bin/amigo/term_details?term=GO:0006695	CYP51A1	DHCR24	DHCR7	EBP	FDFT1	FDPS	G6PD	GGPS1	HMGCR	HMGCS1	HSD17B7	IDI1	IDI2	LBR	LSS	MSMO1	MVD	MVK	NPC1L1	NSDHL	PMVK	SC5DL	SQLE	TM7SF2
bile_acid_biosynthetic_process(GO-0006699)	http://amigo.geneontology.org/cgi-bin/amigo/term_details?term=GO:0006699	ABCB11	ACOT8	ACOX2	AKR1C4	AKR1D1	AMACR	BAAT	CH25H	CYP27A1	CYP39A1	CYP46A1	CYP7A1	CYP7B1	CYP8B1	HSD17B4	HSD3B7	SCP2	SLC27A2	SLC27A5
isoprenoid_metabolic_process(GO-0006720)	http://amigo.geneontology.org/cgi-bin/amigo/term_details?term=GO:0006720	AKR1B10	AKR1C1	AKR1C3	ALDH1A2	ALDH1A3	ALDH8A1	BCO2	CLPS	CYP1A2	CYP26A1	CYP26B1	CYP26C1	CYP2C19	CYP2C9	CYP2D6	CYP2E1	DHRS3	DHRS9	DOLK	DPAGT1	DPM1	GGPS1	IDI1	IDI2	MVD	MVK	PDSS1	PDSS2	PLB1	PNLIP	RARRES2	RBP1	RBP4	RDH11	RDH12	RETSAT	RPE65
one-carbon_metabolic_process(GO-0006730)	http://amigo.geneontology.org/cgi-bin/amigo/term_details?term=GO:0006730	AHCY	APOBEC1	ATRX	COMT	CYP1A2	CYP2C8	CYP2C9	CYP2D6	CYP3A5	DNMT1	DNMT3B	EZH2	FOS	FTO	GAMT	JMJD6	MAT1A	MAT2A	MAT2B	MEN1	MTR	NNMT	PCMT1	PICK1	SHMT2	TPMT	TRDMT1
glutathione_metabolic_process(GO-0006749)	http://amigo.geneontology.org/cgi-bin/amigo/term_details?term=GO:0006749	ALDH5A1	CTNS	G6PD	GCLM	GGT1	GGT5	GLRX2	GPX1	GSS	GSTA1	GSTM2	GSTM3	GSTP1	GSTT1	GSTZ1	MGST2	SOD1
ATP_biosynthetic_process(GO-0006754)	http://amigo.geneontology.org/cgi-bin/amigo/term_details?term=GO:0006754	ALDOA	ATP5A1	ATP5B	ATP5C1	ATP5D	ATP5E	ATP5F1	ATP5G1	ATP5H	ATP5I	ATP5J	ATP5J2	ATP5L	ATP5O	MT-ATP6	MT-ATP8	PRKAG2	SLC25A13	TGFB1
vitamin_metabolic_process(GO-0006766)	http://amigo.geneontology.org/cgi-bin/amigo/term_details?term=GO:0006766	AKR1C1	AKR1C3	ALDH1A2	ALDH1A3	ALDH8A1	CUBN	CYB5A	CYP11A1	CYP24A1	CYP26A1	CYP26B1	CYP26C1	CYP27B1	CYP4F2	DHFR	DHRS3	DHRS9	ENPP1	FASN	FGF23	FPGS	GC	GPHN	GSTO1	GSTO2	LRP2	MTHFD1	MTHFR	NAMPT	NFS1	PANK1	PANK2	RBP1	RBP4	RDH11	RDH12	RETSAT	RPE65	RXRA	SHMT1	SLC19A1	SLC19A2	SLC25A16	SLC25A32	SLC2A1	VNN1
water-soluble_vitamin_metabolic_process(GO-0006767)	http://amigo.geneontology.org/cgi-bin/amigo/term_details?term=GO:0006767	CYB5A	DHFR	ENPP1	FASN	FPGS	GPHN	GSTO1	GSTO2	MTHFD1	MTHFR	NAMPT	NFS1	PANK1	PANK2	SHMT1	SLC19A1	SLC19A2	SLC25A16	SLC25A32	SLC2A1	VNN1
vitamin_A_metabolic_process(GO-0006776)	http://amigo.geneontology.org/cgi-bin/amigo/term_details?term=GO:0006776	AKR1C1	AKR1C3	ALDH1A2	ALDH1A3	ALDH8A1	CYP26A1	CYP26B1	CYP26C1	DHRS3	DHRS9	RBP1	RBP4	RDH11	RDH12	RETSAT	RPE65
porphyrin-containing_compound_metabolic_process(GO-0006778)	http://amigo.geneontology.org/cgi-bin/amigo/term_details?term=GO:0006778	ABCB6	ALAS1	ALAS2	BDH2	COX10	COX15	CPOX	FECH	HMBS	HMOX1	NFE2L1	PPOX	SLC25A38	TSPO	UGT1A1
sulfur_compound_metabolic_process(GO-0006790)	http://amigo.geneontology.org/cgi-bin/amigo/term_details?term=GO:0006790	ADI1	AHCY	ALDH5A1	ANGPT1	BAAT	BHMT	CBS	CDO1	CHST1	CHST2	CHST4	CHST5	CPS1	CTH	CTNS	ENOPH1	ENPP1	ETHE1	EXT2	G6PD	GCLM	GGT1	GGT5	GHR	GLRX2	GNMT	GOT1	GPX1	GSS	GSTA1	GSTM2	GSTM3	GSTP1	GSTT1	GSTZ1	LIAS	MAT1A	MAT2A	MAT2B	MGST2	MSRA	MTAP	MTHFR	MTR	MTRR	MUT	NDST1	NFS1	NOX4	SLC19A2	SLC25A10	SMS	SOD1	SQRDL	STAT5A	STAT5B	SULT1A1	SULT1A2	SULT1A4	SULT1B1	SULT1E1	SULT2A1	SULT2B1	SULT4A1	SUOX	TPST1	TST
phosphate-containing_compound_metabolic_process(GO-0006796)	http://amigo.geneontology.org/cgi-bin/amigo/term_details?term=GO:0006796	ABL2	ACVR1	ACVRL1	ADAM10	ADAM9	ADRA2A	ADRA2B	ADRA2C	ADRBK1	ADRBK2	AKT1	AKT2	AKT3	APP	ARAF	ATM	AVP	BAZ1B	BCKDK	BMP10	BMP2	BMP4	BMP7	BMPR1A	BMPR1B	BRAF	BTK	C5	CAD	CAMK1	CAMK2A	CAMK2B	CAMK2D	CAMK4	CARTPT	CCL11	CCL19	CCL2	CCL3	CCL5	CCL8	CD81	CDK2	CDK4	CDK5	CDK6	CDKN1A	CDKN1B	CHUK	COL4A3BP	CREB1	CSF1R	CSK	CSNK1A1	CSNK1D	CSNK1E	CSNK1G2	CSNK1G3	CSNK2A1	CTBP1	CTDSP1	CXCR4	DAB2IP	DMPK	DRD4	DUSP10	DUSP2	DUSP4	DUSP5	DUSP6	DUSP7	DUSP9	DYRK1B	EFEMP1	EGFR	EIF2AK2	EIF2AK3	EIF2AK4	ENPP1	EPHA4	EPHB4	ERBB2	ERBB4	ERCC2	ERN1	ERN2	F2R	FBXW11	FGF10	FGF2	FGFR1	FGFR2	FGFR3	FLT1	FLT3	FLT4	FPR1	FRK	FYN	GAS6	GDF2	GHR	GHRL	GK	GRK1	GRK5	GRK7	GSK3B	GTF2H4	HMGA2	HTR2B	IFNG	IGF1R	IGFBP3	IKBKAP	IKBKB	IKBKE	IKBKG	IL1B	IMPA1	INSR	INSRR	IP6K3	IRAK1	IRAK2	IRAK3	JAK1	JAK2	JAK3	KALRN	KDR	KIT	KRAS	LATS2	LIF	LIPE	LYN	MADD	MAML1	MAP2K1	MAP2K2	MAP2K3	MAP2K4	MAP2K5	MAP2K6	MAP3K1	MAP3K14	MAP3K2	MAP3K3	MAP3K4	MAP3K5	MAP3K6	MAP3K7	MAP4K2	MAP4K3	MAP4K4	MAPK1	MAPK10	MAPK11	MAPK12	MAPK13	MAPK14	MAPK3	MAPK8	MAPK9	MINPP1	MOK	MTM1	MTMR3	MTMR7	MUL1	MUSK	MYLK	MYLK2	MYLK3	MYOD1	NDUFB3	NDUFB5	NDUFB6	NDUFB9	NDUFC1	NDUFV2	NDUFV3	NGF	NLK	NME4	NME5	NOD1	NOD2	NRAS	NTRK2	OXSR1	PAK1	PAK2	PDCD1	PDGFB	PDGFRA	PDGFRB	PDK1	PDK2	PDK3	PDK4	PDP1	PDPK1	PHPT1	PICK1	PIK3C2A	PIK3CA	PIK3CB	PIK3CD	PIK3R1	PINK1	PKD1	PKN1	PLA2G1B	PLCE1	PNKP	POLR2A	PPA2	PPAP2A	PPP1CA	PPP1R12A	PPP2CA	PPP2R1A	PPP3CA	PPP3CB	PRDX4	PRKAA1	PRKAA2	PRKACA	PRKACB	PRKAG1	PRKCA	PRKCB	PRKCD	PRKCE	PRKCG	PRKCH	PRKCI	PRKCZ	PRKD2	PRKD3	PRKDC	PRKG2	PROK2	PTEN	PTK2	PTK2B	PTPN1	PTPN11	PTPN22	PTPRZ1	RAF1	RAP1A	RAPGEF1	RARA	RB1	RELN	RIPK1	RIPK2	ROCK1	ROCK2	RPS27A	RPS6KB1	SBF1	SGK1	SGK2	SHC1	SLC20A1	SMAD2	SMAD7	SMG1	SOD1	SOX9	SRC	STK25	SYK	TAB1	TAF1	TAZ	TDGF1	TEC	TGFA	TGFB1	TGFB2	TGFBR1	TGFBR2	TGFBR3	THBS1	TIMM50	TLR2	TLR3	TLR4	TLR7	TLR9	TNF	TNK2	TNNI3K	TOLLIP	TRAF6	TRIB1	TXK	UBA52	UQCRB	UQCRC1	UQCRC2	UQCRH	WNK1	WNK3	WNK4	WNT11	WNT5A	ZAP70
xenobiotic_metabolic_process(GO-0006805)	http://amigo.geneontology.org/cgi-bin/amigo/term_details?term=GO:0006805	ACSM1	ACSM2B	ACSS1	ACSS2	ADH1A	ADH1B	ADH1C	AHCY	ALDH2	COMT	CYP11A1	CYP11B1	CYP11B2	CYP17A1	CYP19A1	CYP1A1	CYP1A2	CYP1B1	CYP21A2	CYP24A1	CYP26A1	CYP26B1	CYP26C1	CYP27A1	CYP27B1	CYP2A6	CYP2B6	CYP2C19	CYP2C8	CYP2C9	CYP2D6	CYP2E1	CYP2J2	CYP39A1	CYP3A43	CYP3A5	CYP3A7	CYP46A1	CYP4A11	CYP4B1	CYP4F11	CYP4F2	CYP4F3	CYP4F8	CYP51A1	CYP7A1	CYP7B1	CYP8B1	GCLM	GGT1	GLYAT	GSS	GSTA1	GSTM1	GSTM2	GSTM4	GSTM5	GSTO1	GSTO2	GSTP1	HNF4A	MAOA	MAOB	MAT1A	MAT2A	MAT2B	MGST1	MGST2	MGST3	MTR	NAT1	NAT2	NNMT	NQO1	NR1I2	PTGIS	PTGS1	PTGS2	S100A12	SULT1A1	SULT1A2	SULT1A4	SULT1B1	SULT1E1	SULT2A1	SULT2B1	SULT4A1	TBXAS1	TPMT	UGT1A1	UGT1A3	UGT1A4	UGT1A6	UGT1A7	UGT1A8	UGT1A9	UGT2B11	UGT2B15	UGT2B4
ion_transport(GO-0006811)	http://amigo.geneontology.org/cgi-bin/amigo/term_details?term=GO:0006811	ABCA1	ABCC2	ABCC3	ABCC5	ABCC8	ABCC9	ACACB	ACCN3	ADRA1A	ALB	ANKH	APOL1	AQP1	ASPH	ATOX1	ATP1A1	ATP1A2	ATP1A3	ATP1B1	ATP2A1	ATP2A2	ATP2B1	ATP2B4	ATP5A1	ATP5B	ATP5C1	ATP5D	ATP5E	ATP5F1	ATP5G1	ATP5H	ATP5I	ATP5J	ATP5J2	ATP5L	ATP5O	ATP6V0A4	ATP6V1A	ATP6V1B1	ATP6V1E1	ATP6V1G2	ATP7A	ATP8B1	AVP	BAK1	BAX	BBC3	BSND	CACNA1C	CACNA1S	CALCRL	CASR	CAV1	CAV3	CCL19	CCL21	CCL3	CCL5	CCL8	CCR1	CCR5	CFTR	CHRNB1	CHRNE	CLCN1	CLIC1	CLIC4	CLTC	COX17	CPT1A	CPT1B	CPT2	CYP27B1	DRD2	ENPP1	F2R	FGF2	FXYD1	GABRA1	GABRA2	GABRA3	GABRA4	GABRA5	GABRA6	GJA1	GLRA1	HCN2	HCN4	HFE	HTR2A	HTR2B	HTR2C	HTR3A	HTR3B	HTR3D	ITPR1	ITPR2	ITPR3	JPH1	KCNA1	KCNA10	KCNA5	KCNB2	KCNE1	KCNE2	KCNH1	KCNH2	KCNJ1	KCNJ11	KCNJ12	KCNJ2	KCNJ5	KCNJ8	KCNMA1	KCNMB1	KCNMB2	KCNQ1	KCNQ4	LCN2	MS4A2	MT-ATP6	MT-ATP8	NMUR1	NMUR2	NNT	NOX1	NPY	P2RX1	PDE2A	PDZK1	PKD2	PKD2L1	PLCG2	PRKAA2	PRKAB2	PRKAG2	PSEN1	RAMP1	RAMP2	RAMP3	REST	RHBG	RHCG	RYR1	RYR2	SCN4A	SCN5A	SCN7A	SCNN1A	SCNN1B	SCNN1D	SCNN1G	SGK1	SLC11A2	SLC12A1	SLC12A2	SLC12A3	SLC17A5	SLC20A1	SLC22A2	SLC22A5	SLC25A1	SLC25A10	SLC25A11	SLC25A12	SLC25A13	SLC25A20	SLC25A22	SLC30A8	SLC34A2	SLC39A8	SLC3A1	SLC4A1	SLC4A2	SLC4A5	SLC6A14	SLC6A6	SLC7A1	SLC7A2	SLC7A3	SLC7A5	SLC7A6	SLC7A7	SLC7A8	SLC7A9	SLC8A1	SLC8A2	SLC9A1	SLC9A2	SLC9A3	SLC9A6	SLC9A8	SLCO4C1	TF	TFRC	TRPC1	TRPV1	TSPO	TUSC3	UCP1	UCP2	UCP3	VDAC1	VDAC2	WNK1	WNK3	WNK4	ZP2	ZP3
cation_transport(GO-0006812)	http://amigo.geneontology.org/cgi-bin/amigo/term_details?term=GO:0006812	ABCC8	ABCC9	ACACB	ACCN3	ADRA1A	AQP1	ASPH	ATOX1	ATP2A1	ATP2A2	ATP5A1	ATP5B	ATP5C1	ATP5D	ATP5E	ATP5F1	ATP5G1	ATP5H	ATP5I	ATP5J	ATP5J2	ATP5L	ATP5O	ATP6V0A4	ATP6V1A	ATP6V1B1	ATP6V1E1	ATP6V1G2	ATP7A	BBC3	CACNA1C	CACNA1S	CALCRL	CASR	CAV1	CCL19	CCL21	CCL3	CCL5	CCL8	CCR1	CCR5	CHRNB1	CHRNE	CLTC	COX17	CPT1A	CPT1B	CPT2	CYP27B1	DRD2	F2R	FGF2	HCN2	HCN4	HFE	HTR2A	HTR2B	HTR2C	ITPR1	ITPR2	ITPR3	JPH1	KCNA1	KCNA10	KCNA5	KCNB2	KCNE1	KCNE2	KCNH1	KCNH2	KCNJ1	KCNJ11	KCNJ12	KCNJ2	KCNJ5	KCNJ8	KCNMA1	KCNMB1	KCNMB2	KCNQ1	KCNQ4	LCN2	MS4A2	MT-ATP6	MT-ATP8	NMUR1	NMUR2	NNT	NOX1	NPY	P2RX1	PDE2A	PDZK1	PKD2	PKD2L1	PLCG2	PRKAA2	PRKAB2	PRKAG2	PSEN1	RAMP1	RAMP2	RAMP3	REST	RHBG	RHCG	RYR1	RYR2	SCN4A	SCN5A	SCN7A	SCNN1A	SCNN1B	SCNN1D	SCNN1G	SGK1	SLC11A2	SLC12A2	SLC12A3	SLC22A2	SLC22A5	SLC25A20	SLC30A8	SLC39A8	SLC7A8	SLC8A1	TF	TFRC	TRPC1	TRPV1	TUSC3	UCP1	UCP2	UCP3	WNK3	ZP2	ZP3
potassium_ion_transport(GO-0006813)	http://amigo.geneontology.org/cgi-bin/amigo/term_details?term=GO:0006813	ABCC8	ABCC9	AQP1	KCNA1	KCNA10	KCNA5	KCNB2	KCNE1	KCNE2	KCNH1	KCNH2	KCNJ1	KCNJ11	KCNJ12	KCNJ2	KCNJ5	KCNJ8	KCNMA1	KCNMB1	KCNMB2	KCNQ1	KCNQ4	PKD2	PKD2L1
calcium_ion_transport(GO-0006816)	http://amigo.geneontology.org/cgi-bin/amigo/term_details?term=GO:0006816	ADRA1A	ASPH	ATP2A1	ATP2A2	BBC3	CACNA1C	CACNA1S	CALCRL	CASR	CAV1	CCL19	CCL21	CCL3	CCL5	CCL8	CCR1	CCR5	CYP27B1	DRD2	F2R	FGF2	HTR2A	HTR2B	HTR2C	ITPR1	ITPR2	ITPR3	JPH1	MS4A2	NMUR1	NMUR2	NPY	P2RX1	PDE2A	PKD2	PLCG2	PSEN1	RAMP1	RAMP2	RAMP3	REST	RYR1	RYR2	SLC8A1	TRPC1	TRPV1
anion_transport(GO-0006820)	http://amigo.geneontology.org/cgi-bin/amigo/term_details?term=GO:0006820	ABCA1	ABCC2	ABCC3	ABCC5	ALB	ANKH	APOL1	AVP	BSND	CFTR	CLCN1	CLIC1	CLIC4	ENPP1	FXYD1	GABRA1	GABRA2	GABRA3	GABRA4	GABRA5	GABRA6	GLRA1	NMUR1	SLC12A2	SLC17A5	SLC25A1	SLC25A11	SLC25A12	SLC25A13	SLC25A22	SLC34A2	SLC4A1	SLC4A2	SLC4A5	SLCO4C1	TSPO	UCP1	UCP2	VDAC1	VDAC2
chloride_transport(GO-0006821)	http://amigo.geneontology.org/cgi-bin/amigo/term_details?term=GO:0006821	APOL1	BSND	CFTR	CLCN1	CLIC1	CLIC4	FXYD1	GABRA1	GABRA2	GABRA3	GABRA4	GABRA5	GABRA6	GLRA1	NMUR1	SLC12A2	SLC4A1
water_transport(GO-0006833)	http://amigo.geneontology.org/cgi-bin/amigo/term_details?term=GO:0006833	ADCY1	ADCY6	AQP1	AQP10	AQP3	AVP	AVPR2	HAS2	PRKACA	PRKACB	PRKACG	PRKAR1A	PRKAR1B	PRKAR2A	PRKAR2B
neurotransmitter_transport(GO-0006836)	http://amigo.geneontology.org/cgi-bin/amigo/term_details?term=GO:0006836	ABAT	ALDH5A1	CDK5	CHAT	DVL1	GABRA2	GAD1	GAD2	GLS	GLS2	GLUL	HSPA8	MAOA	PIP5K1C	SLC22A2	SLC6A4	SNCA	STXBP1	VAMP1
mitochondrial_transport(GO-0006839)	http://amigo.geneontology.org/cgi-bin/amigo/term_details?term=GO:0006839	ACACB	ATP5A1	ATP5B	ATP5C1	ATP5D	ATP5E	ATP5F1	ATP5G1	ATP5H	ATP5I	ATP5J	ATP5J2	ATP5L	ATP5O	BAD	BAK1	BCL2	BCL2L1	BNIP3	CPT1A	CPT1B	CPT2	HSP90AA1	IMMP2L	MFN2	MIPEP	MRPL18	MT-ATP6	MT-ATP8	MTX2	PDE2A	PNPT1	PRKAA2	PRKAB2	PRKAG2	SAMM50	SLC25A1	SLC25A12	SLC25A13	SLC25A15	SLC25A20	STARD3	TAMM41	TIMM10	TIMM13	TIMM17A	TIMM17B	TIMM22	TIMM23	TIMM44	TIMM8B	TIMM9	TOMM20	TOMM22	TOMM34	TOMM40	TOMM7	TOMM70A	TP53	TRNT1	TSPO	TST
amino_acid_transport(GO-0006865)	http://amigo.geneontology.org/cgi-bin/amigo/term_details?term=GO:0006865	ACACB	CLN3	CPT1A	CPT1B	CPT2	CTNS	FOLR1	FOLR2	FOLR3	PDZK1	PRKAA2	PRKAB2	PRKAG2	SERINC1	SLC19A1	SLC22A5	SLC25A12	SLC25A13	SLC25A15	SLC25A20	SLC25A22	SLC25A26	SLC3A1	SLC6A14	SLC6A6	SLC7A1	SLC7A2	SLC7A3	SLC7A4	SLC7A5	SLC7A6	SLC7A7	SLC7A8	SLC7A9	SLC9A3R1
lipid_transport(GO-0006869)	http://amigo.geneontology.org/cgi-bin/amigo/term_details?term=GO:0006869	ABCA1	ABCD1	ABCG1	ABCG4	ABCG5	ABCG8	ACACB	ACE	AKR1C1	APOA1	APOA2	APOA4	APOA5	APOB	APOC1	APOC2	APOC3	APOC4	APOE	APOF	APOH	APOL3	APOM	BDKRB2	CAV1	CD36	CETP	CHKA	CLU	COL4A3BP	CPT1A	CPT1B	CPT2	DRD2	DRD3	DRD4	GOT2	HSD17B4	INHBA	LCAT	LDLR	LDLRAP1	LIPG	MSR1	MTTP	NMUR2	NPC1	NPC1L1	NPC2	PCTP	PLA2G10	PLA2G1B	PPARA	PPARD	PPARG	PRKAA2	PRKAB2	PRKAG2	PSAP	SCARB1	SFTPA1	SLC25A17	SLC25A20	SLC27A1	SLC27A4	SLC27A6	SOAT1	SOAT2
cellular_ion_homeostasis(GO-0006873)	http://amigo.geneontology.org/cgi-bin/amigo/term_details?term=GO:0006873	ABCG2	ADRA1A	AGTR1	AIFM3	ALAS2	APP	ARHGEF10	ATOX1	ATP2A1	ATP5B	ATP6V0A4	ATP6V1A	ATP6V1B1	ATP6V1E1	ATP6V1G2	ATP7A	AVPR1A	BAD	BAK1	BAX	BBC3	BCL2	BCL2L1	BDKRB1	BDKRB2	BNIP3	C3AR1	CACNA1C	CALCA	CALCR	CALR	CASR	CAV1	CAV3	CCKAR	CCKBR	CCL1	CCL11	CCL13	CCL19	CCL21	CCL23	CCL3	CCL5	CCL7	CCL8	CCR1	CCR2	CCR3	CCR4	CCR5	CCR7	CCR8	CCR9	CD40	CHRNA1	CHRNA3	CHRNB1	CLN3	CLN6	CP	CXCL12	CXCL13	CXCR3	CXCR4	CYSLTR1	DMPK	DRD1	DRD2	DRD3	DRD4	DRD5	EDN1	EDN2	EDNRA	EIF2B2	EIF2B4	EIF2B5	ENPP1	F2	F2R	F2RL1	FGF2	FIS1	FTH1	FTL	FTMT	FXN	GALR2	GDF2	GHRL	GLP1R	GLRA1	HFE	HMOX1	HPX	HTR2A	HTR2B	HTR2C	ITPR3	JPH1	KCNE1	KCNJ11	KCNMA1	KCNMB2	KCNQ1	KNG1	LCN2	LPAR1	LPAR2	MBP	MT2A	MTMR2	MYC	NDUFS1	NF1	NMUR2	NOX1	OPRM1	P2RX4	P2RX7	P2RY2	PDE6A	PDE6B	PDGFRA	PID1	PKD2	PLCE1	PLCG2	PLP1	PPARD	PPT1	PRDX3	PRKCZ	PROK2	PSEN1	RHCG	RYR1	RYR2	S1PR3	SAA1	SCN5A	SCN8A	SHANK3	SLC11A2	SLC30A8	SLC34A2	SLC4A1	SOD1	SRI	STC1	TAC1	TF	TFR2	TFRC	TNNI3	TRPC1	WFS1	XCR1
cellular_calcium_ion_homeostasis(GO-0006874)	http://amigo.geneontology.org/cgi-bin/amigo/term_details?term=GO:0006874	ADRA1A	AGTR1	ATP2A1	AVPR1A	BBC3	BDKRB1	BDKRB2	C3AR1	CACNA1C	CALCA	CALCR	CALR	CASR	CAV1	CAV3	CCKAR	CCKBR	CCL1	CCL11	CCL13	CCL19	CCL21	CCL23	CCL3	CCL5	CCL7	CCL8	CCR1	CCR2	CCR3	CCR4	CCR5	CCR7	CCR8	CCR9	CD40	CLN3	CXCL12	CXCL13	CXCR3	CXCR4	CYSLTR1	DMPK	DRD1	DRD2	DRD3	DRD5	EDN1	EDN2	EDNRA	F2	F2R	F2RL1	FGF2	FIS1	GALR2	GHRL	GLP1R	HTR2A	HTR2B	HTR2C	ITPR3	JPH1	KNG1	LPAR1	LPAR2	NMUR2	OPRM1	PDE6A	PDE6B	PDGFRA	PKD2	PLCE1	PLCG2	PROK2	PSEN1	RYR1	RYR2	S1PR3	SAA1	STC1	TAC1	TNNI3	TRPC1	WFS1	XCR1
cellular_iron_ion_homeostasis(GO-0006879)	http://amigo.geneontology.org/cgi-bin/amigo/term_details?term=GO:0006879	ABCG2	ALAS2	ATP6V0A4	ATP6V1A	ATP6V1B1	ATP6V1E1	ATP6V1G2	CP	FTH1	FTL	FTMT	FXN	GDF2	HFE	HMOX1	HPX	LCN2	MYC	SLC11A2	SOD1	SRI	TF	TFR2	TFRC
intracellular_protein_transport(GO-0006886)	http://amigo.geneontology.org/cgi-bin/amigo/term_details?term=GO:0006886	AGXT	AKR1C3	AKT1	ARL6	BBS1	BBS2	BCL3	BCL6	CALR	CD74	CTSA	DAG1	DYNLT1	EGF	F2R	GAS6	GCKR	GPIHBP1	HDAC6	HES1	HSP90AA1	IFNG	IMMP2L	JAK2	JAK3	JUN	LMAN1	LTBP2	MFN2	MIPEP	NCF1	OPRD1	PACS2	PDE2A	PEX7	PIP5K1A	PKD1	PTCH1	RERE	RPS19	RPS24	RPS27A	RPS4X	SAMM50	SCARB2	SELS	SORT1	SSR1	STAT3	TAMM41	TAP1	TAP2	TGFB1	TGFB2	TIMM10	TIMM13	TIMM17A	TIMM17B	TIMM22	TIMM23	TIMM44	TIMM8B	TIMM9	TNF	TOMM20	TOMM22	TOMM34	TOMM40	TOMM7	TOMM70A	TRAK1	TRNT1	TRPS1	TSPO	UBA52	WFS1	YWHAH	ZFYVE9	ZP2	ZP3
exocytosis(GO-0006887)	http://amigo.geneontology.org/cgi-bin/amigo/term_details?term=GO:0006887	A2M	ABCC4	ACTN1	ACTN2	ACTN4	ALB	ALDOA	APOA1	APP	CALM3	CALU	CCL3	CCL5	CCL8	CCR1	CD36	CDK5	CLU	EGF	F13A1	F5	F8	FGA	FGB	FGG	FLNA	FN1	GAS6	HGF	HRG	IGF1	ITGA2B	ITGB3	KNG1	LAMP2	LEFTY2	LYN	MIA3	PDGFA	PDGFB	PECAM1	PF4	PIK3C2A	PIK3CD	PIP5K1C	PLEK	PLG	PPBP	PPP3CB	PROS1	PSAP	SDF4	SELP	SERPINA1	SERPINE1	SERPINF2	SERPING1	SOD1	SPARC	STXBP1	SYK	SYT6	TF	TGFB1	TGFB2	TGFB3	THBS1	TIMP1	TLN1	TMSB4X	TTN	VCL	VEGFA	VEGFB	VEGFC	VWF	ZP4
endocytosis(GO-0006897)	http://amigo.geneontology.org/cgi-bin/amigo/term_details?term=GO:0006897	ADM	ADORA1	ADORA2A	ADRB2	ADRB3	ADRBK1	ADRBK2	AIF1	APOB	APOE	APP	CALCR	CALCRL	CAV1	CCL2	CD14	CDK5	CETP	CLN3	CLTC	CRP	CXCR1	CXCR2	DNM3	DRD3	FOLR1	GHR	GRB2	GRK4	HFE	HTR2B	IL8	LBP	LDLR	LDLRAP1	LILRB1	LPA	LRP1	LRP2	LRP8	MAPK1	MAPK3	MBL2	MSR1	NR1H3	PDLIM7	PECAM1	PI4KB	PIK3C2A	PIP5K1A	PIP5K1C	PPT1	RAB5A	RAMP1	RAMP2	RAMP3	RARA	SCARB1	SCARF1	SFTPD	SNCA	SORL1	SORT1	STAB1	STXBP1	TGM2	THBS1	VLDLR
receptor-mediated_endocytosis(GO-0006898)	http://amigo.geneontology.org/cgi-bin/amigo/term_details?term=GO:0006898	ADM	ADRB2	ADRB3	ADRBK1	ADRBK2	APOB	APOE	CALCR	CALCRL	CAV1	CETP	CLN3	CLTC	CXCR1	CXCR2	DRD3	FOLR1	GHR	GRB2	GRK4	HFE	HTR2B	IL8	LDLR	LDLRAP1	LILRB1	LPA	LRP2	MAPK1	MAPK3	MSR1	PDLIM7	PI4KB	PIP5K1C	PPT1	RAB5A	RAMP1	RAMP2	RAMP3	SCARF1	SFTPD	SNCA	SORL1	STAB1	VLDLR
phagocytosis(GO-0006909)	http://amigo.geneontology.org/cgi-bin/amigo/term_details?term=GO:0006909	ADORA1	ADORA2A	AIF1	CCL2	CD14	CRP	LBP	LRP1	MBL2	NR1H3	PECAM1	PIP5K1A	PIP5K1C	RARA	SCARB1	TGM2	THBS1
nucleocytoplasmic_transport(GO-0006913)	http://amigo.geneontology.org/cgi-bin/amigo/term_details?term=GO:0006913	AKR1C3	AKT1	ANP32A	BCL3	BCL6	BUD13	CALR	DAG1	DDX39B	EGF	F2R	GCKR	HES1	HHEX	IFNG	JAK2	JAK3	JUN	MALT1	OPRD1	PABPN1	PKD1	RERE	SMG1	SMG6	SRSF6	STAT3	TGFB1	TGFB2	TNF	TRPS1	TSC1	ZFYVE9
apoptotic_process(GO-0006915)	http://amigo.geneontology.org/cgi-bin/amigo/term_details?term=GO:0006915	ACTC1	ADD1	ADORA2A	ADRA1A	AIFM1	AIFM3	AKAP13	AKT1	APAF1	APC	APP	ARHGAP4	ARHGEF11	ATP2A1	AVP	BAD	BAK1	BAX	BBC3	BCL2	BCL2L1	BCL2L10	BCL2L11	BID	BIRC2	BNIP3	BOK	BRCA1	CAPN3	CASP1	CASP10	CASP2	CASP3	CASP6	CASP7	CASP8	CASP9	CD14	CD44	CDH1	CDK5	CDKN1B	CDKN2A	CDKN2D	CIB1	CIDEA	COL4A3	CSNK2A1	CTNNB1	CXCR4	CYCS	DAB2IP	DFFA	DFFB	DHCR24	DIABLO	DLC1	DMPK	DNAJA3	DSG2	DSP	EIF2AK3	EP300	ERBB3	ERBB4	F2R	F3	FADD	FAS	FASLG	FIS1	FOXO3	FXR1	GADD45A	GADD45B	GLI3	GPX1	GZMB	HAND2	HCAR2	HK2	HSPD1	HTRA2	IAPP	IFI6	IFNB1	IFNG	IFT57	IL17A	IL1A	IL1B	IL2RA	IL6	JAK2	KALRN	KIAA0141	KIAA1967	LEF1	LGALS1	LMNA	LMNB1	LY86	MAP2K5	MAP3K5	MAPK8	MAPT	MCL1	MDM4	MRPS30	MSX1	MTCH1	MUL1	MYC	NCKAP1	NDUFA13	NDUFS1	NFKBIA	NGF	NLRC4	NLRP1	NLRP3	NOD1	PAK2	PAK7	PAX3	PDCD1	PDE1B	PKP1	PLEC	PPARD	PPARG	PPP3CC	PPP3R1	PPT1	PRDX3	PRDX5	PRKCD	PRKCQ	PSEN1	PSEN2	PSMA4	PSMA6	PSMB5	PSMB8	PSMB9	PSMD9	PTK2	PTK2B	PYCARD	RAC1	RAF1	REST	RHOT1	RHOT2	RIPK1	RIPK2	ROBO1	ROBO2	ROCK1	RPS27A	RPS6KA1	SFRP1	SFRP5	SGPL1	SIRT1	SLC11A2	SLC9A3R1	SLIT2	SLIT3	SMAD3	SMAD6	SNCA	SOD1	SOD2	SOS1	SPTAN1	TBX1	TERF1	THBS1	TIMM50	TNF	TNFAIP3	TNFAIP8	TNFRSF10A	TNFRSF10B	TNFRSF1A	TNFSF10	TP53	TP53AIP1	TRADD	TRAF2	TRAF6	TRIAP1	TSPO	UBA52	VAV1	VAV3	VDAC1	VIL1	XIAP	YARS
anti-apoptosis(GO-0006916)	http://amigo.geneontology.org/cgi-bin/amigo/term_details?term=GO:0006916	ACAA2	AKT1	ALOX12	ANGPT1	ANGPT4	ANXA1	ANXA4	ANXA5	APOE	BAG1	BAG4	BAX	BCL2	BCL2A1	BCL2L1	BCL2L10	BCL2L2	BIRC2	BIRC3	BNIP3	BNIP3L	BRAF	CCL2	CD40LG	CDH13	CDKN2D	CFLAR	CITED2	COMP	CRYAB	DDAH2	DHCR24	F3	F7	FAS	FOXO1	GDNF	GPX1	GSTP1	HDAC3	HMOX1	HSP90B1	HSPA1A	HSPA9	IFI6	IGF1	IGF1R	IKBKB	IL1A	IL1B	IL2	IL2RB	IL3	IRAK1	MCL1	MEF2C	MPO	MYD88	NFKB1	NFKBIA	NGF	NKX2-5	NME5	NOL3	NOS3	NOTCH2	NRG1	PRDX2	PRKCI	PRKCZ	PROK2	PSEN1	RELA	RIPK2	RNF7	RPS27A	SCRT2	SELS	SERPINB2	SH3GLB1	SNCA	SOCS2	SOCS3	SPHK1	TAX1BP1	TBX3	TCF7L2	TERT	TGFBR1	THBS1	TNF	TNFAIP3	TNFAIP8	TNFRSF10D	TRAF6	TRIAP1	UBA52	VEGFB	VNN1	WNK3	XIAP	YWHAZ
induction_of_apoptosis(GO-0006917)	http://amigo.geneontology.org/cgi-bin/amigo/term_details?term=GO:0006917	ADORA1	AIFM2	AIFM3	AKAP13	AKT1	ALOX15B	APAF1	APOE	ARHGAP4	ARHGEF11	BAD	BAK1	BAX	BBC3	BCL2	BCL2L1	BCL2L11	BCL3	BID	BIK	BNIP3	BNIP3L	BOK	BRCA1	BTK	CADM1	CASP10	CASP2	CASP3	CASP6	CASP7	CASP8	CASP9	CAV1	CDKN1A	CDKN1B	CDKN2A	CDKN2C	CFLAR	CIDEA	CLU	COL4A3	CRADD	CTSH	CYCS	DAP3	DIABLO	DLC1	EP300	ERCC2	ERN1	ERN2	ETS1	FADD	FAS	FASLG	GZMB	HIC1	IFNA2	IFNB1	IKBKE	IKBKG	INHA	INHBA	KALRN	LGALS12	LTA	MAP3K5	MAPK1	MAPK8	MUL1	NDUFA13	NDUFS3	NGF	NLRP1	NOD1	NOTCH2	PPARG	PPP2CA	PPP2R1A	PPP3CC	PPP3R1	PRKCA	PRKCE	PSEN1	PSEN2	PTEN	PTH	PYCARD	RAC1	RIPK1	RNF7	RPS27A	RYR2	SIRT1	SMAD3	SMPD2	SORT1	SOS1	SST	STAT1	TBX5	TERF1	TGFB1	TGFB3	THBS1	TLR2	TNF	TNFRSF10A	TNFRSF10B	TNFRSF1A	TNFRSF9	TNFSF10	TNFSF12	TP53	TRADD	TRAF2	TRAF3	TRAF6	UBA52	VAV1	VAV3	WWOX	XIAP
activation_of_cysteine-type_endopeptidase_activity_involved_in_apoptotic_process(GO-0006919)	http://amigo.geneontology.org/cgi-bin/amigo/term_details?term=GO:0006919	AIFM1	AIFM3	APAF1	BAD	BAX	BBC3	BCL2L10	BCL2L11	BOK	CASP1	CASP3	CASP7	CASP8	CASP9	CDKN1B	CDKN2A	COL4A3	CYCS	DIABLO	DLC1	DNAJA3	EIF2AK3	F2R	F3	FADD	FAS	FASLG	HSPD1	IFNB1	IFT57	JAK2	MAP3K5	MTCH1	MUL1	NLRC4	NLRP1	NOD1	PPARG	RIPK1	ROBO1	SLC11A2	SMAD3	SNCA	TERF1	TNF	TNFRSF10B	TNFSF10	TRADD	TRAF2
cellular_component_disassembly_involved_in_apoptosis(GO-0006921)	http://amigo.geneontology.org/cgi-bin/amigo/term_details?term=GO:0006921	ADD1	AIFM1	APC	BAX	BIRC2	BNIP3	CASP3	CASP6	CASP7	CASP8	CDH1	CDKN2A	CIDEA	CTNNB1	CYCS	DFFA	DFFB	DSG2	DSP	GZMB	HTRA2	LMNA	LMNB1	MAPT	MSX1	NDUFA13	PAK2	PKP1	PLEC	PPT1	PRKCD	PRKCQ	PTK2	ROCK1	SFRP1	SOD1	SPTAN1
cellular_component_movement(GO-0006928)	http://amigo.geneontology.org/cgi-bin/amigo/term_details?term=GO:0006928	ACTA1	ACTC1	ACTG1	ACTN2	ACTN3	ACVRL1	ADAM17	ADRA2A	AGTR1	AIMP1	ALOX12	ANG	ANGPT1	ANGPT2	ANGPT4	ANKS1A	ANXA1	APC	APOB	APP	ARHGDIB	ARPC2	ATP1B1	BCAR1	BICD1	BSG	CALCA	CALD1	CAV1	CCDC39	CCK	CCL11	CCL13	CCL19	CCL2	CCL21	CCL24	CCL3	CCL4	CCL5	CCL7	CCR1	CCR2	CCR5	CCR7	CD47	CD48	CD97	CDH13	CDK5	CER1	CERCAM	CHST4	CKLF	COL1A1	COL1A2	COL5A1	CX3CL1	CXADR	CXCL13	CXCL3	CXCR1	CXCR2	CXCR3	CXCR4	CXCR5	DES	DMD	DOK2	DPP4	DRD1	DRD2	EDN1	EDN2	EDN3	EDNRB	EFNB2	EGR3	ENG	EPHB4	ERBB4	ETS1	F11R	F2	F2RL1	FCER1G	FGF2	FGFR1	FLT1	FMN2	FN1	FOXJ1	FPR1	FPR2	FYN	GAS6	GATA3	GDNF	GNA13	GP6	GPLD1	GRB2	HGF	HMGCR	HTR2B	ICAM1	IFNG	IGF1	IL10	IL12A	IL12B	IL13	IL8	ITGA4	ITGA6	ITGAL	ITGAM	ITGAV	ITGB1	ITGB2	ITGB3	ITGB4	JAK2	JUP	KAL1	KIF11	KIF1B	KIF3A	KIF3B	KRAS	L1CAM	LAMA5	LAMC1	LEF1	LRPPRC	LSP1	LTB4R	LYN	MAP2K1	MAPK14	MESP1	MMP1	MMP12	MST1R	MYBPC1	MYBPC2	MYBPC3	MYH10	MYH3	MYH6	MYH7	MYH8	MYH9	MYL1	MYL2	MYL3	MYL4	MYL6	MYL6B	MYLIP	NEB	NOS3	NOX1	NPY	NR4A1	NRAS	NRD1	NRP1	NTRK2	OFD1	OLR1	OPA1	PAFAH1B1	PAK7	PDGFB	PDGFRA	PDGFRB	PECAM1	PF4	PIK3CA	PIK3CB	PIK3CD	PIK3R1	PIP5K1A	PIP5K1C	PITX2	PKN1	PLA2G1B	PLCG1	PLXND1	PPAP2A	PPAP2B	PPP1R9B	PRKD2	PROC	PROS1	PTEN	PTGS2	PTK2	PTPN11	PYY	RAC1	RELN	RFX3	RHOT1	RHOT2	ROBO1	ROCK1	SAA1	SBDS	SELE	SELL	SELP	SELPLG	SFTPD	SHC1	SHH	SIX1	SLC16A1	SLC7A5	SLC7A6	SLC7A7	SLC7A8	SLC7A9	SLIT1	SLIT2	SLIT3	SMCP	SOD1	SOS1	SPN	SPOCK1	SRC	SRF	STAT1	STAT3	SYK	TBX1	TBX21	TBX5	TCAP	TDGF1	TGFB2	TGFBR1	TGFBR3	THBD	THBS1	THBS4	TMOD1	TNF	TNFSF11	TNFSF12	TNN	TNNC1	TNNC2	TNNI1	TNNI2	TNNI3	TNNT1	TNNT2	TNNT3	TPM1	TPM2	TPM3	TPM4	TREM1	TTN	TXN	VCAM1	VCAN	VCL	VEGFA	VEGFC	VIL1	VNN1	WASF1	WNT7A	YES1	ZAP70	ZRANB1
chemotaxis(GO-0006935)	http://amigo.geneontology.org/cgi-bin/amigo/term_details?term=GO:0006935	ABL2	ACTG1	AGRN	AGTR1	AIMP1	ALCAM	ANGPT1	ANK1	ANK2	AP2B1	AP2M1	APP	ARHGEF11	BCAR1	BMP4	C5	CACNA1C	CACNA1H	CACNA1S	CACNB1	CACNB2	CALCA	CCL1	CCL11	CCL13	CCL16	CCL17	CCL18	CCL19	CCL2	CCL20	CCL21	CCL22	CCL23	CCL24	CCL25	CCL26	CCL27	CCL28	CCL3	CCL5	CCL7	CCL8	CCR1	CCR2	CCR3	CCR4	CCR5	CCR8	CCR9	CCRL2	CD72	CDK5	CHL1	CKLF	CLTA	CLTC	COL1A1	COL1A2	COL2A1	COL3A1	COL4A1	COL4A2	COL4A3	COL4A4	COL4A5	COL5A1	COL5A2	COL6A1	COL6A2	COL6A3	COL9A1	COL9A2	COL9A3	CREB1	CRMP1	CSNK2A1	CSNK2A2	CSNK2B	CX3CL1	CX3CR1	CXADR	CXCL1	CXCL10	CXCL11	CXCL12	CXCL13	CXCL14	CXCL2	CXCL3	CXCL5	CXCL6	CXCL9	CXCR1	CXCR2	CXCR3	CXCR4	DEFA1	DEFB1	DLG3	DPYSL2	EDN1	EDN2	EDN3	EDNRB	EGFR	EGR3	ENG	EPHA4	ERBB2	EZR	FGF10	FGF2	FGFR1	FLT1	FOSL1	FPR1	FPR2	FYN	GDNF	GPC1	GRB2	GSK3B	HGF	HSP90AA1	HSP90AB1	IL10	IL4	IL8	ITGA1	ITGA2	ITGA2B	ITGAV	ITGB1	ITGB2	ITGB3	KAL1	KRAS	L1CAM	LAMA1	LAMB1	LAMC1	LEF1	LTB4R2	MAP2K1	MAP2K2	MAPK1	MAPK14	MAPK3	MET	MIF	MYH10	MYH11	MYH9	MYL6	MYL9	NCAM1	NCAN	NEO1	NR4A1	NRAS	NRP1	NRP2	NTN1	NTN4	PAK1	PAK2	PDGFA	PDGFB	PDGFRA	PDGFRB	PF4	PIK3CB	PIK3CD	PIP5K1A	PIP5K1C	PITPNA	PLA2G10	PLA2G1B	PLAU	PLAUR	PLCG1	PLD1	PLXND1	PRKCQ	PRKD2	PRNP	PROK2	PTAFR	PTGDR2	PTK2	PTPN11	RAC1	RAF1	RELN	RHOA	ROBO1	ROBO2	ROBO3	ROCK1	ROCK2	RPS6KA1	RRAS	SAA1	SBDS	SCN8A	SEMA3C	SFTPD	SHH	SLIT1	SLIT2	SLIT3	SOS1	SPN	SPON2	SPTAN1	SRC	SRGAP2	ST8SIA4	SYK	TGFB2	TLN1	TNFSF11	TREM2	TRPC1	TUBB3	VASP	VEGFA	VEGFB	VEGFC	WNT5A	XCR1
muscle_contraction(GO-0006936)	http://amigo.geneontology.org/cgi-bin/amigo/term_details?term=GO:0006936	ACTA1	ACTA2	ACTC1	ACTN2	ACTN3	ADRA1A	ADRBK1	ALDOA	ASPH	CACNA1H	CACNA1S	CACNG1	CALD1	CALM3	CASQ2	CHRNA1	CHRNB1	CHRND	CHRNE	CHRNG	CKMT2	CLCN1	CRYAB	DES	DMD	DRD2	DTNA	EDN1	EDN2	EDN3	EDNRA	EDNRB	EMD	FLII	FXYD1	GAA	GALR2	GAMT	GDNF	GJA1	GJA5	GJC1	GLRA1	GNAO1	HCN2	HCN4	HRC	HTR1D	HTR2B	ITGA1	ITGB5	KBTBD10	KCNE1	KCNE2	KCNH2	KCNJ12	KCNMA1	KCNQ1	KNG1	LMOD1	LTB4R	MYBPC1	MYBPC2	MYBPC3	MYH11	MYH13	MYH2	MYH3	MYH4	MYH6	MYH7	MYH8	MYL1	MYL2	MYL3	MYL4	MYL6	MYL6B	MYL9	MYLK	MYLK2	MYOF	MYOM2	MYOT	NEB	NMUR1	OXTR	P2RX6	PABPN1	PGAM2	PIK3C2A	PIK3CA	PXN	RCSD1	ROCK1	ROCK2	RYR1	RYR2	SCN4A	SCN7A	SGCA	SLC6A8	SLC8A1	SLMAP	SMPX	SMTN	SNTA1	SNTB1	SSPN	TACR2	TAZ	TCAP	TLN1	TMOD1	TMOD4	TNNC1	TNNC2	TNNI1	TNNI2	TNNI3	TNNT1	TNNT2	TNNT3	TPM1	TPM2	TPM3	TPM4	TRDN	TTN	UTRN	UTS2	VCL	VIPR1
regulation_of_muscle_contraction(GO-0006937)	http://amigo.geneontology.org/cgi-bin/amigo/term_details?term=GO:0006937	ADRA1A	ADRBK1	ATP2A1	CAMK2D	CAV1	CAV3	CHRNA3	CNN1	F2R	FKBP1B	KCNB2	MYBPC3	MYBPH	MYL2	MYL3	MYL5	MYL9	MYLK2	MYOCD	NKX2-5	NMU	NOS1	P2RX4	PLCE1	PPP1R12B	PROK2	RGS2	RYR2	SCN5A	SMAD7	SOD1	SPHK1	SRF	SRI	TNNC1	TNNC2	TNNT1	TNNT3	TPM1
smooth_muscle_contraction(GO-0006939)	http://amigo.geneontology.org/cgi-bin/amigo/term_details?term=GO:0006939	ADRA1A	DRD2	EDN1	EDN2	EDN3	EDNRA	EDNRB	GDNF	HTR1D	HTR2B	KCNMA1	KNG1	MYH11	MYLK	NMUR1	PIK3C2A	ROCK1	ROCK2	SMTN
striated_muscle_contraction(GO-0006941)	http://amigo.geneontology.org/cgi-bin/amigo/term_details?term=GO:0006941	ADRBK1	ALDOA	CASQ2	CHRNA1	DTNA	GAA	KBTBD10	MYBPC3	MYH6	MYL3	MYL4	MYLK2	PGAM2	PIK3CA	RCSD1	RYR2	SMPX	TAZ	TCAP	TNNC1	TNNC2	TNNI2	TNNI3	TNNT1	TNNT3	TPM1	TTN
regulation_of_striated_muscle_contraction(GO-0006942)	http://amigo.geneontology.org/cgi-bin/amigo/term_details?term=GO:0006942	ADRA1A	ADRBK1	ATP2A1	CAMK2D	CAV3	FKBP1B	MYBPC3	MYBPH	MYL2	MYL3	NKX2-5	NOS1	P2RX4	RGS2	RYR2	SCN5A	SMAD7	SRI	TNNT3
defense_response(GO-0006952)	http://amigo.geneontology.org/cgi-bin/amigo/term_details?term=GO:0006952	ABCC9	ABCF1	ADORA1	ADORA2A	ADORA3	AGER	AHSG	AIF1	AIMP1	ALOX15	ANXA1	AOAH	AOC3	AOX1	APCS	APOA4	APOL1	APOL3	APP	ATF1	ATF2	B2M	BCL2	BCL2L1	BLNK	BMP2	BNIP3	BNIP3L	BTK	C1QA	C2	C3	C3AR1	C4A	C4B	C5	C6	C7	C8A	C8B	C8G	C9	CAMK2A	CAMK2B	CAMK2D	CAMK2G	CASP1	CASP10	CASP8	CCL11	CCL13	CCL2	CCL20	CCL21	CCL22	CCL23	CCL24	CCL26	CCL3	CCL3L3	CCL4	CCL5	CCR1	CCR2	CCR3	CCR4	CCR5	CCR9	CCRL2	CD14	CD19	CD4	CD40	CD40LG	CD44	CD48	CD97	CDO1	CEBPB	CFP	CHI3L1	CHST2	CHUK	CIITA	CREB1	CREBBP	CRH	CRP	CSF1R	CSF3R	CST3	CTNNBIP1	CX3CL1	CX3CR1	CXADR	CXCL1	CXCL10	CXCL11	CXCL13	CXCL16	CXCL2	CXCL6	CXCL9	CXCR1	CXCR2	CXCR4	CYBA	CYBB	CYP27B1	CYP4F11	CYSLTR1	DEFA1	DEFB1	DMBT1	DNAJA3	DUSP4	DUSP6	DUSP7	EGR1	EIF2AK2	ELK1	EP300	F11R	F12	F2R	F2RL1	F3	FADD	FOS	FOSL1	FPR2	GATA3	GCH1	GPR68	HDAC4	HDAC5	HDAC9	HIF1A	HLA-B	HLA-DMA	HLA-DMB	HLA-DPA1	HLA-DPB1	HLA-DQA2	HLA-DRA	HLA-DRB1	HLA-G	HMOX1	HP	HRG	HRH1	HSP90AB1	ICAM1	IFI6	IFNA1	IFNA2	IFNAR1	IFNAR2	IFNB1	IFNG	IFNGR1	IFNGR2	IKBKB	IKBKE	IKBKG	IL10	IL10RB	IL12A	IL12B	IL12RB1	IL13	IL17C	IL17RB	IL18	IL18RAP	IL1A	IL1B	IL1RAP	IL1RN	IL23A	IL23R	IL29	IL4	IL5	IL6	IL6R	IL8	IL9	INHBA	INS	IRAK1	IRAK2	IRAK4	IRF3	IRF5	IRF7	ISG15	ISG20	ITCH	ITGB1	ITK	JAK1	JAK2	JUN	KLKB1	KLRG1	KNG1	KYNU	LBP	LCN2	LGALS3	LGALS3BP	LIAS	LILRA3	LILRB1	LILRB2	LSP1	LTB4R	LY75	LY96	MAP2K1	MAP2K2	MAP2K3	MAP2K4	MAP2K6	MAP3K1	MAP3K7	MAPK1	MAPK10	MAPK11	MAPK14	MAPK3	MAPK7	MAPK8	MAPK9	MASP1	MASP2	MAVS	MBL2	MEF2A	MEF2C	MEFV	MGLL	MPO	MST1R	MT2A	MYD88	MYLK3	NCAM1	NCF1	NCF2	NFATC3	NFATC4	NFE2L1	NFKB1	NFKB2	NFKBIA	NFKBIB	NFRKB	NFX1	NLRC4	NLRP1	NLRP3	NMI	NOD1	NOD2	NOS2	NOX1	NOX4	ORM1	ORM2	P2RX7	PARP4	PGLYRP1	PIK3CD	PLA2G2A	PLA2G2D	PLA2G2E	PPARG	PRDX5	PRKCD	PSMB8	PTAFR	PTPN1	PTPN11	PTX3	PYCARD	RAC1	RELA	RIPK1	RIPK2	RPS27A	RPS6KA1	S100A12	S100A8	S100A9	S100B	S1PR3	SAA1	SELE	SERPINE1	SFTPD	SNCA	SOCS1	SOCS3	SOCS6	SP100	SPACA3	SPN	STAB1	STAT1	STAT2	SUMO1	SYK	TAB1	TACR1	TANK	TAX1BP1	TBK1	TDGF1	TGFB1	THBS1	TIRAP	TLR10	TLR2	TLR3	TLR4	TLR5	TLR6	TLR7	TLR8	TLR9	TNF	TNFAIP3	TNFAIP6	TNFRSF1A	TNFSF4	TNIP1	TPST1	TRAF2	TRAF3	TRAF6	TRIM32	TXN	TXNIP	UBA52	UMOD	VCAM1	VEZF1	VNN1	WNT5A	XCR1
inflammatory_response(GO-0006954)	http://amigo.geneontology.org/cgi-bin/amigo/term_details?term=GO:0006954	ABCF1	ADORA1	ADORA2A	ADORA3	AGER	AHSG	AIF1	AIMP1	ALOX15	ANXA1	AOAH	AOC3	AOX1	APCS	APOL3	BLNK	BMP2	C3AR1	C5	CCL11	CCL13	CCL2	CCL20	CCL21	CCL22	CCL23	CCL24	CCL26	CCL3	CCL3L3	CCL4	CCL5	CCR1	CCR2	CCR3	CCR4	CCR5	CCRL2	CD40	CD40LG	CD97	CDO1	CEBPB	CHI3L1	CHST2	CHUK	CRH	CRP	CSF1R	CTNNBIP1	CXCL1	CXCL10	CXCL11	CXCL2	CXCL6	CXCL9	CXCR1	CXCR2	CXCR4	CYBA	CYBB	CYP4F11	F11R	F12	F2R	F3	FOS	FPR2	GPR68	HDAC4	HDAC5	HDAC9	HIF1A	HMOX1	HRH1	IFNA2	IKBKB	IKBKG	IL10	IL10RB	IL13	IL17C	IL18	IL18RAP	IL1A	IL1B	IL1RAP	IL1RN	IL5	IL6	IL6R	IL8	IL9	INS	IRAK2	KLKB1	KLRG1	KNG1	LBP	LIAS	LTB4R	LY75	MBL2	MEFV	MGLL	MYLK3	NFATC3	NFATC4	NFE2L1	NFKB1	NFRKB	NFX1	NLRP3	NMI	NOD1	NOX1	NOX4	ORM1	ORM2	PARP4	PIK3CD	PLA2G2D	PLA2G2E	PRDX5	PTAFR	PTX3	RAC1	RELA	RIPK2	S100A12	S100A8	S100A9	S1PR3	SELE	SYK	TACR1	TBK1	TGFB1	THBS1	TNF	TNFAIP6	TNFRSF1A	TNFSF4	TPST1	VNN1	XCR1
immune_response(GO-0006955)	http://amigo.geneontology.org/cgi-bin/amigo/term_details?term=GO:0006955	ADAM17	AGER	AIF1	APLN	APOA4	APOL1	APP	ARHGDIB	ATF1	ATF2	ATP7A	B2M	BCL2	BCL2L1	BLNK	BMP6	BMPR1A	BTK	C1QA	C1QBP	C2	C3	C4A	C4B	C5	C6	C7	C8A	C8B	C8G	C9	CADM1	CAMK2A	CAMK2B	CAMK2D	CAMK2G	CAMK4	CASP1	CASP10	CASP8	CCL18	CCL19	CCL2	CCL20	CCL21	CCL22	CCL23	CCL24	CCL25	CCL26	CCL27	CCL3	CCL4	CCL5	CCR1	CCR2	CCR4	CCR5	CCR8	CCR9	CD14	CD28	CD4	CD40LG	CD44	CD74	CD86	CD97	CEBPB	CFH	CFP	CHST4	CHUK	CIITA	CLU	CNR2	CREB1	CREBBP	CRHR1	CTLA4	CTSG	CTSH	CTSL1	CTSS	CX3CL1	CXCL12	CXCL16	CYBA	CYBB	CYP11B1	CYP27B1	DEFA1	DEFB1	DMBT1	DNAJA3	DUSP4	DUSP6	DUSP7	EGR1	ELK1	EP300	ETS1	F12	F2RL1	FADD	FCGR3A	FCGR3B	FOS	FOXJ1	FTH1	GCH1	HLA-B	HLA-DMA	HLA-DMB	HLA-DPA1	HLA-DPB1	HLA-DQA2	HLA-DRA	HLA-DRB1	HLA-G	HRH2	HSP90AB1	HSPD1	ICAM1	IFI6	IFNA1	IFNA2	IFNAR1	IFNAR2	IFNB1	IFNG	IFNGR1	IFNGR2	IGF1R	IKBKAP	IKBKB	IKBKE	IKBKG	IL10	IL10RB	IL12A	IL12B	IL12RB1	IL15	IL16	IL17A	IL17B	IL18	IL18BP	IL18R1	IL18RAP	IL1R1	IL1R2	IL1RAP	IL2	IL23R	IL2RA	IL2RG	IL4	IL4R	IL6	IL6R	IL7	IRAK1	IRAK2	IRAK4	IRF3	IRF5	IRF7	ISG15	ISG20	ITCH	ITGAL	ITK	JAK1	JAK2	JUN	KYNU	LAT	LBP	LCN2	LCP2	LEF1	LGALS3	LILRB1	LILRB2	LTB4R	LY75	LY86	LY96	MAP2K1	MAP2K2	MAP2K3	MAP2K4	MAP2K6	MAP3K1	MAP3K14	MAP3K7	MAP4K2	MAPK1	MAPK10	MAPK11	MAPK14	MAPK3	MAPK7	MAPK8	MAPK9	MASP1	MASP2	MAVS	MBL2	MBP	MEF2A	MEF2C	MEFV	MS4A2	MT2A	MYD88	NCAM1	NCF1	NCF2	NCF4	NFKB1	NFKB2	NFKBIA	NFKBIB	NLRC4	NLRP1	NLRP3	NOD1	NOD2	OPRD1	OPRK1	P2RX7	PDCD1	PGLYRP1	PIK3CD	POU2AF1	PPARG	PRKCD	PRKRA	PSMB8	PTAFR	PTGDR2	PTGER4	PTK2B	PTPN1	PTPN11	PYCARD	RAG1	RELA	RGS1	RIPK1	RIPK2	RPS27A	RPS6KA1	S100A12	S100B	SAA1	SEMA3C	SFTPD	SMAD3	SMAD6	SNCA	SOCS1	SOCS3	SP100	SPN	STAT1	STAT2	SUMO1	SYK	TAB1	TANK	TAX1BP1	TBK1	TCF12	TCF7	TDGF1	TGFBR3	THBS1	TIRAP	TLR1	TLR10	TLR2	TLR3	TLR4	TLR5	TLR6	TLR7	TLR8	TLR9	TNF	TNFAIP3	TNFRSF11A	TNFRSF4	TNFSF4	TRAF2	TRAF3	TRAF6	TREM1	TREM2	TRIM32	TXK	TXN	TXNIP	UBA52	VCAM1	VIPR1	VNN1	VTN	WNT5A	ZAP70	ZP3
complement_activation(GO-0006956)	http://amigo.geneontology.org/cgi-bin/amigo/term_details?term=GO:0006956	C1QA	C2	C3	C4A	C4B	C5	C6	C7	C8A	C8B	CFH	CFP	CLU	MASP1	MASP2	MBL2
humoral_immune_response(GO-0006959)	http://amigo.geneontology.org/cgi-bin/amigo/term_details?term=GO:0006959	BCL2	BLNK	C1QA	C2	C3	C4A	C4B	C5	C6	C7	C8A	C8B	CCL2	CD28	CFH	CFP	CLU	DMBT1	FOXJ1	IL7	LY86	MASP1	MASP2	MBL2	MEF2C	MS4A2	PDCD1	POU2AF1	TREM1	TREM2	ZP3
cellular_defense_response(GO-0006968)	http://amigo.geneontology.org/cgi-bin/amigo/term_details?term=GO:0006968	ADORA2A	CCR2	CCR3	CCR5	CCR9	CD19	CX3CR1	CXCL9	CXCR2	FOSL1	HLA-G	IL4	ITGB1	ITK	KLRG1	LBP	LGALS3BP	LILRB2	LSP1	LY96	NCF1	NCF2	SPN	UMOD	VEZF1
response_to_DNA_damage_stimulus(GO-0006974)	http://amigo.geneontology.org/cgi-bin/amigo/term_details?term=GO:0006974	APC	ASCC3	ATM	ATRX	BAZ1B	BBC3	BCL2	BCL3	BCL6	BLM	BRCA1	BRCA2	CASP2	CCND1	CDK2	CDKN1A	CDKN1B	CDKN2D	CIB1	CIDEA	CLOCK	CRADD	CRY2	CSNK1D	CSNK1E	CTLA4	EP300	ERCC2	EXO1	FANCA	FANCB	FANCC	FANCD2	FANCE	FANCF	FANCG	FANCL	FANCM	FOXM1	FTO	GADD45A	GADD45G	GRB2	GTF2H4	HIC1	HMGA1	HMGA2	IKBKE	IKBKG	LYN	MAP2K6	MAPK12	MAPK14	MC1R	MDM2	MEN1	MORF4L1	MYC	NFATC2	NTHL1	OGG1	PALB2	PARP1	PARP2	PARP3	PARP4	PNKP	POLG	POLR2A	PRKDC	PSMA4	PSMA6	PSMB5	PSMB8	PSMB9	PSMD9	RFC1	RPA1	RPS27A	SIRT1	SLX1A	SOD1	SOX4	SP100	SUMO1	TP53	TRIAP1	UBA52	UNG	VAV3	WNT1	WRN	XIAP	XPA	XRCC1	XRCC3	XRCC6	YY1
DNA_damage_response__signal_transduction_by_p53_class_mediator_resulting_in_cell_cycle_arrest(GO-0006977)	http://amigo.geneontology.org/cgi-bin/amigo/term_details?term=GO:0006977	ATM	CASP2	CDK2	CDKN1A	CDKN1B	CRADD	MDM2	PSMA4	PSMA6	PSMB5	PSMB8	PSMB9	PSMD9	RPS27A	SOX4	TP53	TRIAP1	UBA52
response_to_oxidative_stress(GO-0006979)	http://amigo.geneontology.org/cgi-bin/amigo/term_details?term=GO:0006979	ADAM9	ADIPOQ	AKR1C3	ALDH3B1	ANGPTL7	APOA4	APOD	AQP1	ARNT	ATOX1	ATP7A	CAT	DGKK	DHCR24	DHRS2	DUSP1	ERCC2	ETFDH	FOS	FXN	G6PD	GCLM	GLRX2	GPX1	GPX3	GSS	GSTP1	HBA1	HBB	HDAC6	HIF1A	HMOX1	HP	IL6	IPCEF1	LIAS	LONP1	MAP3K5	MPO	MPV17	MSRA	NDUFA12	NDUFA6	NDUFB4	NDUFS2	NDUFS8	NUDT1	OGG1	OXSR1	PARK7	PDLIM1	PNKP	PNPT1	PRDX2	PRDX3	PRDX5	PRDX6	PRNP	PXN	PYCR1	SCARA3	SELS	SEPP1	SGK2	SIRT1	SLC11A2	SOD1	SOD2	SRXN1	STK25	TP53	TPM1	TPM4	TRAP1	TXNRD2	VNN1	WNT16	WRN
response_to_unfolded_protein(GO-0006986)	http://amigo.geneontology.org/cgi-bin/amigo/term_details?term=GO:0006986	ACADVL	ADD1	ASNS	ATF4	ATF6	CALR	CCL2	CTH	DNAJB1	DNAJB11	EIF2AK3	EIF2S1	ERN1	ERP44	GFPT1	HSP90B1	HSPA1A	HSPA1L	HSPA2	HSPB7	HSPD1	HSPE1	HYOU1	IGFBP1	IL8	LMNA	MBTPS1	MBTPS2	PTPN1	SELS	SHC1	SSR1	SULT1A4	TLN1	TPP1	WFS1
activation_of_signaling_protein_activity_involved_in_unfolded_protein_response(GO-0006987)	http://amigo.geneontology.org/cgi-bin/amigo/term_details?term=GO:0006987	ACADVL	ADD1	ASNS	ATF4	ATF6	CALR	CCL2	DNAJB11	EIF2AK3	EIF2S1	ERN1	GFPT1	HSP90B1	HYOU1	IGFBP1	IL8	LMNA	MBTPS1	MBTPS2	SHC1	SSR1	SULT1A4	TLN1	TPP1	WFS1
organelle_organization(GO-0006996)	http://amigo.geneontology.org/cgi-bin/amigo/term_details?term=GO:0006996	ABCA1	ACTA1	ACTC1	ADD1	ADD2	ADRA2A	AGXT	AIF1	AIFM1	AIFM2	AKT3	ALDOA	ALS2	ANG	APOE	AQP1	ARHGAP4	ARHGDIB	ARHGEF10	ARSB	ATP2A1	ATP7A	AXIN2	BAD	BAK1	BAX	BAZ1B	BBC3	BBS2	BBS4	BCAR1	BCL2	BCL2L1	BCS1L	BICD1	BID	BMP10	BNIP3	BNIP3L	BRCA2	CAPN10	CAPN3	CASP3	CAV1	CAV2	CCL11	CCL13	CCL2	CCL24	CCL3	CCL7	CDK2	CDKN2A	CHCHD3	CLN3	CLN6	CLTC	COX18	CREBBP	CSNK1D	CTBP1	CTNNB1	CXADR	CXCL1	CYP26C1	DAG1	DES	DFFB	DLC1	DMPK	DOCK2	DOCK7	DPYSL2	DYNLT1	EARS2	EIF2A	EIF2AK3	EP300	ETS1	EZH2	EZR	FANCG	FGF10	FIS1	FITM1	FITM2	FLNA	FLNB	FMN2	FOXJ1	GAA	GATA1	GFM1	GFM2	GHRL	GHSR	GPX1	GZMB	HAT1	HDAC2	HDAC3	HDAC4	HDAC5	HDAC6	HDAC8	HDAC9	HK2	HMGA1	HMGA2	HSP90AA1	HSP90B1	HTRA2	IFI6	IMMP2L	INSRR	JAK2	JMJD6	KAT6A	KAT7	KAT8	KIF11	KIF3A	KIF3B	KRT19	LDB1	LEF1	LETM1	LIMA1	LMAN1	LMNA	LONP1	MAP3K7	MAP7	MAPT	MEF2A	MEN1	MFN1	MFN2	MID1	MIPEP	MORF4L1	MPV17	MRAS	MRPL12	MSL2	MTERF	MTFP1	MTM1	MTSS1	MUL1	MYB	MYC	MYH11	MYH6	MYH9	MYL2	MYLK3	MYOZ1	NCOA3	NCOR1	NDUFS4	NDUFS5	NDUFS7	NDUFS8	NF1	NFE2	NOA1	NOS3	NPHS2	OBSL1	OFD1	OPA1	OXA1L	PAFAH1B1	PAK1	PAK7	PARK7	PBRM1	PDE2A	PDGFA	PDGFRA	PDGFRB	PDPK1	PEO1	PET112	PEX11B	PEX7	PHB	PID1	PIK3C2A	PINX1	PIP5K1A	PIP5K1C	PKN1	PLA2G1B	PLD2	PLEK	PMEL	PMF1	PNPT1	POLRMT	PPP1R12A	PPT1	PRDX3	PRKAA1	PRKAA2	PRKCA	PRKCB	PROX1	PSRC1	PTGES3	PTPN1	PYY	RAC1	RAG1	RB1	RBBP7	REST	RFC1	RHOA	RNF2	ROCK1	ROCK2	RPA1	SALL1	SAMM50	SBDS	SHANK3	SIRT1	SIRT2	SLC25A4	SMC3	SMG6	SOD1	SOD2	SORT1	SOX9	STARD9	STXBP1	SYNE1	TAF1	TAF9	TAMM41	TARS2	TAZ	TCAP	TCF7L2	TEP1	TERF1	TERT	TFAM	TIMM10	TIMM13	TIMM17A	TIMM17B	TIMM22	TIMM23	TIMM44	TIMM50	TIMM8B	TIMM9	TNXB	TOMM20	TOMM22	TOMM34	TOMM40	TOMM7	TOMM70A	TP53	TPM1	TPP1	TRNT1	TSPO	TTN	TYMP	UBR2	VIL1	WASF1	WRN	XRCC6	YARS2	ZFPM1	ZRANB1
mitochondrion_organization(GO-0007005)	http://amigo.geneontology.org/cgi-bin/amigo/term_details?term=GO:0007005	AIFM1	AKT3	ATP2A1	ATP7A	BAD	BAK1	BAX	BBC3	BCL2	BCL2L1	BCS1L	BID	BNIP3	BNIP3L	CAV2	CDKN2A	CHCHD3	COX18	CXADR	EARS2	FANCG	FIS1	GFM1	GFM2	GPX1	HK2	HSP90AA1	IFI6	IMMP2L	LETM1	LONP1	MEF2A	MFN1	MFN2	MIPEP	MPV17	MRPL12	MTERF	MTFP1	MTM1	MUL1	NDUFS4	NDUFS5	NDUFS7	NDUFS8	NOA1	NOS3	OPA1	OXA1L	PARK7	PDE2A	PEO1	PET112	PID1	PNPT1	POLRMT	PRDX3	SAMM50	SLC25A4	SOD2	TAMM41	TARS2	TAZ	TFAM	TIMM10	TIMM13	TIMM17A	TIMM17B	TIMM22	TIMM23	TIMM44	TIMM50	TIMM8B	TIMM9	TOMM20	TOMM22	TOMM34	TOMM40	TOMM7	TOMM70A	TP53	TRNT1	TSPO	TYMP	YARS2
mitochondrial_membrane_organization(GO-0007006)	http://amigo.geneontology.org/cgi-bin/amigo/term_details?term=GO:0007006	BAD	BAK1	BBC3	BCL2	BCL2L1	BNIP3	CHCHD3	COX18	HSP90AA1	LETM1	MFN2	OPA1	SAMM50	TAZ	TIMM10	TIMM22	TIMM50	TIMM9	TOMM22	TP53
plasma_membrane_organization(GO-0007009)	http://amigo.geneontology.org/cgi-bin/amigo/term_details?term=GO:0007009	A4GALT	ADIPOQ	CALCR	CAV3	COL5A1	CXCR4	GAS6	MAP7	MYOF	PACS2	PIP5K1A	PTCH1	RAMP1	RAMP2	RAMP3	SOD1	WNT4
cytoskeleton_organization(GO-0007010)	http://amigo.geneontology.org/cgi-bin/amigo/term_details?term=GO:0007010	ACTA1	ACTC1	ADD1	ADD2	ADRA2A	AIF1	ALDOA	ANG	APOE	AQP1	ARHGAP4	ARHGDIB	ARHGEF10	BAX	BBS2	BBS4	BCAR1	BICD1	BMP10	BRCA2	CAPN10	CAPN3	CCL11	CCL13	CCL2	CCL24	CCL3	CCL7	CDK2	CSNK1D	CTNNB1	CXADR	CXCL1	DAG1	DES	DLC1	DOCK2	DOCK7	DPYSL2	DYNLT1	EZR	FGF10	FITM2	FLNA	FLNB	FMN2	FOXJ1	GHRL	GHSR	GZMB	HDAC3	HSP90B1	HTRA2	INSRR	KIF11	KIF3B	KRT19	LIMA1	LMNA	MAP7	MAPT	MEF2A	MID1	MRAS	MTM1	MTSS1	MYH11	MYH6	MYH9	MYL2	MYLK3	MYOZ1	NCOR1	NF1	NPHS2	OBSL1	OFD1	PAFAH1B1	PAK1	PAK7	PDGFA	PDGFRA	PDGFRB	PDPK1	PIP5K1A	PIP5K1C	PLA2G1B	PLD2	PLEK	PPP1R12A	PROX1	PSRC1	PTPN1	PYY	RAC1	RB1	RHOA	ROCK1	ROCK2	SHANK3	SMC3	SOD1	STARD9	SYNE1	TCAP	TNXB	TPM1	TTN	VIL1	WASF1	ZRANB1
actin_filament_organization(GO-0007015)	http://amigo.geneontology.org/cgi-bin/amigo/term_details?term=GO:0007015	ACTA1	ACTC1	ADD1	ADD2	AIF1	ALDOA	ANG	BCAR1	EZR	FLNA	GHRL	GHSR	HSP90B1	LIMA1	PLA2G1B	PROX1	RAC1	TCAP	TTN	VIL1	WASF1
microtubule-based_process(GO-0007017)	http://amigo.geneontology.org/cgi-bin/amigo/term_details?term=GO:0007017	APP	ARHGEF10	BBS2	BBS4	BICD1	BRCA2	CCDC39	CDK2	CSNK1D	CTNNB1	DAG1	DOCK7	DYNLT1	FLNA	FMN2	HDAC3	KIF11	KIF1B	KIF3A	KIF3B	LMNA	LRPPRC	MAP7	MAPT	MID1	NCOR1	OFD1	OPA1	PAFAH1B1	PPP1R12A	PSRC1	RB1	RFX3	RHOA	RHOT1	RHOT2	ROCK2	SMC3	SOD1	STARD9	TUBA1A	TUBA1C
microtubule-based_movement(GO-0007018)	http://amigo.geneontology.org/cgi-bin/amigo/term_details?term=GO:0007018	APP	BICD1	CCDC39	FMN2	KIF11	KIF1B	KIF3A	KIF3B	LRPPRC	OFD1	OPA1	PAFAH1B1	RFX3	RHOT1	RHOT2	SOD1
cellular_response_to_hydrogen_peroxide(GO-0070301)	http://amigo.geneontology.org/cgi-bin/amigo/term_details?term=GO:0070301	APOA4	AQP1	CAT	FXN	GPX1	GPX3	HBA1	HBB	HDAC6	IL6	MAP3K5	MPO	PARK7	PRDX2	PRDX3	SIRT1
positive_regulation_of_stress-activated_protein_kinase_signaling_cascade(GO-0070304)	http://amigo.geneontology.org/cgi-bin/amigo/term_details?term=GO:0070304	AXIN1	CCL19	CCL21	CTGF	F2RL1	FLT4	LYN	MAP4K2	MID1	NOD2	PLCB1	PTK2B	SERPINF2	TGFB2	TIRAP	WNT16
triglyceride_homeostasis(GO-0070328)	http://amigo.geneontology.org/cgi-bin/amigo/term_details?term=GO:0070328	ANGPTL3	ANGPTL4	APOA5	APOC2	APOC3	APOC4	CETP	DGAT2	FITM2	GCKR	GPIHBP1	HNF4A	LIPC	LPL	NR1H3	SCARB1	SIRT1
regulation_of_ERK1_and_ERK2_cascade(GO-0070372)	http://amigo.geneontology.org/cgi-bin/amigo/term_details?term=GO:0070372	ADIPOQ	ADRA1A	ANGPT1	BRAF	CCL19	CCL21	CCL3	CCR1	CD44	CD74	CHI3L1	CSF1R	CTGF	DUSP6	ERBB2	ERBB4	F2R	F2RL1	FGF10	FGF2	FGFR2	FGFR3	FLT4	GAS6	GPR55	GSTP1	KDR	LYN	MIF	NOD2	NPNT	OPRM1	PDGFA	PDGFB	PDGFRA	PDGFRB	PRKCA	PRKCZ	PRKD2	PTK2B	SERPINF2	SLC9A3R1	SYK	TIRAP	TLR4	TNFRSF11A	TNFSF11	VEGFB
positive_regulation_of_ERK1_and_ERK2_cascade(GO-0070374)	http://amigo.geneontology.org/cgi-bin/amigo/term_details?term=GO:0070374	ADRA1A	ANGPT1	BRAF	CCL19	CCL21	CCL3	CCR1	CD44	CD74	CHI3L1	CSF1R	CTGF	ERBB4	F2R	F2RL1	FGF10	FGF2	FGFR2	FGFR3	FLT4	GAS6	GPR55	KDR	MIF	NOD2	NPNT	OPRM1	PDGFA	PDGFB	PDGFRA	PDGFRB	PRKCA	PRKCZ	PRKD2	PTK2B	SERPINF2	TIRAP	TNFRSF11A	TNFSF11	VEGFB
nucleotide-binding_oligomerization_domain_containing_signaling_pathway(GO-0070423)	http://amigo.geneontology.org/cgi-bin/amigo/term_details?term=GO:0070423	CASP8	CHUK	IKBKB	IKBKG	IRAK1	IRAK2	ITCH	MAP2K6	MAP3K7	NOD1	NOD2	RELA	RIPK2	RPS27A	TAB1	TNFAIP3	TRAF6	UBA52
cell_cycle(GO-0007049)	http://amigo.geneontology.org/cgi-bin/amigo/term_details?term=GO:0007049	ABCB1	ACVR1	ADAM17	AKT1	ALMS1	APC	APP	ARHGEF10	ATM	BBS4	BCAT1	BCL2L1	BRCA2	BTRC	CALR	CCND1	CCNE1	CCNE2	CDK2	CDK4	CDK5	CDK6	CDKN1A	CDKN1B	CDKN2A	CDKN2B	CDKN2C	CDKN2D	CIB1	CLTC	CSNK1D	CSNK1E	CTNNB1	CYP26B1	CYP27B1	DHFR	DYNLT1	EGFR	EREG	ERN1	FANCM	FGF10	FLNA	FMN2	FOXM1	FOXO4	GADD45A	GAS6	GAS7	GMNN	HDAC3	HHEX	HMGA2	HSP90AA1	HSPA2	HTRA2	IFNG	IL12A	IL12B	IL8	INHA	INHBA	KIF11	KIF20B	KIF3B	LATS2	LRRC6	MAP2K1	MAP2K6	MAPK12	MDM4	MFN2	MYC	MYH10	NCOR1	NOTCH2	NPAT	OFD1	PAFAH1B1	PBRM1	PINX1	PKD1	PKD2	PLCB1	PMF1	PNPT1	PPP1R12A	PPP1R9B	PPP2R1A	PRKAA1	PRKAA2	PRKAB1	PRKAB2	PRKACA	PRKAG1	PRKAG2	PRKAG3	PRKAR2B	PSMA4	PSMA6	PSMB5	PSMB8	PSMB9	PSMD9	PSRC1	PTEN	RB1	RBL2	RFC1	RHOA	ROCK2	RPA1	RPS27A	RPS6KB1	SBDS	SKIL	SMAD3	SMC3	STARD9	TAF1	TBRG4	TCF7L2	TERF1	TGFB1	TGFB2	TGFBR1	THBS1	TP53	TSC1	TTN	TUBA1A	TYMS	UBA52	WEE1
cell_cycle_arrest(GO-0007050)	http://amigo.geneontology.org/cgi-bin/amigo/term_details?term=GO:0007050	APC	ATM	CALR	CDK6	CDKN1A	CDKN1B	CDKN2A	CDKN2B	CDKN2C	CDKN2D	CYP27B1	ERN1	FOXO4	GADD45A	GAS6	GAS7	HTRA2	IFNG	IL12A	IL12B	IL8	INHA	INHBA	MAP2K1	MAP2K6	MAPK12	MFN2	MYC	NOTCH2	PKD1	PKD2	PNPT1	PPP1R9B	PRKAA1	PRKAA2	PRKAB1	PRKAB2	PRKAG1	PRKAG2	PRKAG3	RB1	SKIL	SMAD3	TBRG4	TCF7L2	TGFB1	TGFB2	TGFBR1	THBS1	TP53	TSC1
response_to_interleukin-1(GO-0070555)	http://amigo.geneontology.org/cgi-bin/amigo/term_details?term=GO:0070555	AES	CCL2	CCL3	CCL5	CHI3L1	EGR1	HDAC4	HIF1A	IL1R1	IL8	IRAK1	IRAK2	IRAK3	MAPK3	MYD88	MYLK3	NFKB1	PLCB1	PRKCA	PTGIS	RELA	SELE	SFRP1	SNCA	SOX9	SRC	TAF9	TNFRSF11A	TRAF6
calcium_ion_transmembrane_transport(GO-0070588)	http://amigo.geneontology.org/cgi-bin/amigo/term_details?term=GO:0070588	ASPH	ATP2A1	CASR	HTR2B	ITPR1	ITPR2	MS4A2	P2RX1	PDE2A	PKD2	PSEN1	REST	RYR1	RYR2	SLC8A1	TRPC1	TRPV1
negative_regulation_of_leukocyte_proliferation(GO-0070664)	http://amigo.geneontology.org/cgi-bin/amigo/term_details?term=GO:0070664	ATM	BMP4	CDKN2A	CTLA4	GLMN	GSTP1	HLA-G	IHH	IL10	LILRB1	LILRB2	LYN	PRNP	RC3H1	SFTPD	SOX11
[truncated: 102,562 more chars]
