# Supplementary material for: Consensus Comparative Analysis of Human Embryonic Stem Cell-Derived Cardiomyocytes
Source: PLoS One. 2015 May 4;10(5):e0125442. doi: 10.1371/journal.pone.0125442 (PMC4418815; doi:10.1371/journal.pone.0125442)
Supplement: S1 Data — (ZIP) [file pone.0125442.s007.zip › DataCode/readme for codes.txt]

This is one implemention of the CSSCMP method in the manuscript submitted to PLOS One:
Title: Consensus Comparative Analysis of Human Embryonic Stem Cell-Derived Cardiomyocytes
Authors: Shaohong Zhang, Ellen Poon, Dongqing Xie, Kenneth R. Boheler, Ronald A. Li, and Hau-San Wong 
Datasets used in the work are also attached.


Steps:
(1) copy the folder DataCode to any local folder, e.g., D:\DataCode
(2) change matlab current folder to the mentioned folder, e.g., D:\DataCode
(3) run the script main.m, and results will be saved to the sub-folder \result. e.g., D:\DataCode\result\

Notes:
it takes me about 90 minutes  to run the main.m script with matlab R2011a in window 7 x64 (i5-2300 @ 2.80GHz 3.00GHz, 16G RAM) 

Addition notes of the code files:
main.m: 	the main script to run experiments;
CSSCMP.m :	a CSSCMP implementation function;
mtc***** :	general read/write/search/compare functions;

\data:		data folder: *.txt for gene lists, *.gmt for gene set collection;
\result:	folder to save results.

Contact: 
Dr. Shaohong Zhang via zimzsh@gmail.com
